# Supplementary material for: Residue 6.43 defines receptor function in class F GPCRs
Source: Nat Commun. 2021 Jun 24;12:3919. doi: 10.1038/s41467-021-24004-z (PMC8225760; doi:10.1038/s41467-021-24004-z)
Supplement: Supplementary file 6 — Supplementary Data 3 [file 41467_2021_24004_MOESM6_ESM.txt]

TITLE     Title t=   0.00000 step= 0
REMARK    GENERATED BY TRJCONV
REMARK    THIS IS A SIMULATION BOX
HELIX    1   1 SER A   37  ASP A   68  1                                  32
HELIX    2   2 ARG A   77  PHE A   97  1                                  21
HELIX    3   3 ALA A  126  GLY A  157  1                                  32
HELIX    4   4 ALA A  169  MET A  190  1                                  22
HELIX    5   5 ASP A  210  GLN A  243  1                                  34
HELIX    6   6 GLY A  249  HSD A  303  1                                  55
HELIX    7   7 LEU A  318  VAL A  339  1                                  22
HELIX    8   8 LYS A  342  LYS A  353  1                                  12
CRYST1  109.363  109.363  139.399  90.00  90.00 120.00 P 1           1
MODEL        1
ATOM      1  N   ASP A   1      22.191  58.063 115.519  1.00  0.00           N
ATOM      2  HT1 ASP A   1      22.875  58.677 115.034  1.00  0.00           H
ATOM      3  HT2 ASP A   1      22.419  57.050 115.455  1.00  0.00           H
ATOM      4  HT3 ASP A   1      22.113  58.358 116.513  1.00  0.00           H
ATOM      5  CA  ASP A   1      20.793  58.297 115.045  1.00  0.00           C
ATOM      6  HA  ASP A   1      20.305  57.504 115.593  1.00  0.00           H
ATOM      7  CB  ASP A   1      20.332  59.708 115.448  1.00  0.00           C
ATOM      8  HB1 ASP A   1      20.348  59.855 116.549  1.00  0.00           H
ATOM      9  HB2 ASP A   1      19.263  59.746 115.149  1.00  0.00           H
ATOM     10  CG  ASP A   1      21.155  60.811 114.869  1.00  0.00           C
ATOM     11  OD1 ASP A   1      22.074  60.528 114.100  1.00  0.00           O
ATOM     12  OD2 ASP A   1      20.710  61.991 115.062  1.00  0.00           O
ATOM     13  C   ASP A   1      20.433  57.906 113.606  1.00  0.00           C
ATOM     14  O   ASP A   1      20.437  56.717 113.325  1.00  0.00           O
ATOM     15  N   ILE A   2      20.202  58.867 112.675  1.00  0.00           N
ATOM     16  HN  ILE A   2      20.376  59.819 112.914  1.00  0.00           H
ATOM     17  CA  ILE A   2      19.843  58.666 111.280  1.00  0.00           C
ATOM     18  HA  ILE A   2      19.218  57.792 111.177  1.00  0.00           H
ATOM     19  CB  ILE A   2      19.029  59.789 110.796  1.00  0.00           C
ATOM     20  HB  ILE A   2      18.777  59.817 109.714  1.00  0.00           H
ATOM     21  CG2 ILE A   2      17.723  59.581 111.614  1.00  0.00           C
ATOM     22 1HG2 ILE A   2      17.699  59.820 112.699  1.00  0.00           H
ATOM     23 2HG2 ILE A   2      17.360  58.565 111.350  1.00  0.00           H
ATOM     24 3HG2 ILE A   2      17.062  60.351 111.162  1.00  0.00           H
ATOM     25  CG1 ILE A   2      19.640  61.135 111.277  1.00  0.00           C
ATOM     26 1HG1 ILE A   2      20.747  61.157 111.190  1.00  0.00           H
ATOM     27 2HG1 ILE A   2      19.398  61.453 112.314  1.00  0.00           H
ATOM     28  CD  ILE A   2      19.294  62.449 110.509  1.00  0.00           C
ATOM     29  HD1 ILE A   2      18.240  62.277 110.202  1.00  0.00           H
ATOM     30  HD2 ILE A   2      19.955  62.601 109.629  1.00  0.00           H
ATOM     31  HD3 ILE A   2      19.374  63.232 111.293  1.00  0.00           H
ATOM     32  C   ILE A   2      21.103  58.479 110.413  1.00  0.00           C
ATOM     33  O   ILE A   2      21.127  58.073 109.244  1.00  0.00           O
ATOM     34  N   GLY A   3      22.260  58.724 111.059  1.00  0.00           N
ATOM     35  HN  GLY A   3      22.264  58.976 112.024  1.00  0.00           H
ATOM     36  CA  GLY A   3      23.507  58.555 110.292  1.00  0.00           C
ATOM     37  HA1 GLY A   3      24.276  59.144 110.770  1.00  0.00           H
ATOM     38  HA2 GLY A   3      23.402  58.910 109.277  1.00  0.00           H
ATOM     39  C   GLY A   3      23.833  57.091 110.470  1.00  0.00           C
ATOM     40  O   GLY A   3      23.657  56.472 111.539  1.00  0.00           O
ATOM     41  N   PHE A   4      24.464  56.527 109.431  1.00  0.00           N
ATOM     42  HN  PHE A   4      24.555  57.078 108.605  1.00  0.00           H
ATOM     43  CA  PHE A   4      24.914  55.196 109.361  1.00  0.00           C
ATOM     44  HA  PHE A   4      25.040  54.727 110.326  1.00  0.00           H
ATOM     45  CB  PHE A   4      23.687  54.477 108.671  1.00  0.00           C
ATOM     46  HB1 PHE A   4      23.641  55.055 107.723  1.00  0.00           H
ATOM     47  HB2 PHE A   4      22.751  54.703 109.224  1.00  0.00           H
ATOM     48  CG  PHE A   4      23.735  52.996 108.484  1.00  0.00           C
ATOM     49  CD1 PHE A   4      23.663  52.210 109.674  1.00  0.00           C
ATOM     50  HD1 PHE A   4      23.684  52.698 110.637  1.00  0.00           H
ATOM     51  CE1 PHE A   4      23.648  50.826 109.676  1.00  0.00           C
ATOM     52  HE1 PHE A   4      23.513  50.266 110.589  1.00  0.00           H
ATOM     53  CZ  PHE A   4      23.809  50.166 108.404  1.00  0.00           C
ATOM     54  HZ  PHE A   4      23.645  49.101 108.476  1.00  0.00           H
ATOM     55  CD2 PHE A   4      23.885  52.339 107.248  1.00  0.00           C
ATOM     56  HD2 PHE A   4      23.968  52.916 106.339  1.00  0.00           H
ATOM     57  CE2 PHE A   4      23.858  50.922 107.210  1.00  0.00           C
ATOM     58  HE2 PHE A   4      23.796  50.357 106.292  1.00  0.00           H
ATOM     59  C   PHE A   4      26.146  54.946 108.571  1.00  0.00           C
ATOM     60  O   PHE A   4      26.545  55.829 107.802  1.00  0.00           O
ATOM     61  N   TRP A   5      26.696  53.794 108.688  1.00  0.00           N
ATOM     62  HN  TRP A   5      26.306  53.127 109.318  1.00  0.00           H
ATOM     63  CA  TRP A   5      27.972  53.486 108.075  1.00  0.00           C
ATOM     64  HA  TRP A   5      28.357  54.274 107.446  1.00  0.00           H
ATOM     65  CB  TRP A   5      28.984  53.075 109.146  1.00  0.00           C
ATOM     66  HB1 TRP A   5      28.546  52.207 109.683  1.00  0.00           H
ATOM     67  HB2 TRP A   5      29.238  53.873 109.876  1.00  0.00           H
ATOM     68  CG  TRP A   5      30.290  52.638 108.597  1.00  0.00           C
ATOM     69  CD1 TRP A   5      31.317  53.485 108.147  1.00  0.00           C
ATOM     70  HD1 TRP A   5      31.248  54.563 108.131  1.00  0.00           H
ATOM     71  NE1 TRP A   5      32.307  52.730 107.594  1.00  0.00           N
ATOM     72  HE1 TRP A   5      32.933  53.017 106.902  1.00  0.00           H
ATOM     73  CE2 TRP A   5      31.978  51.409 107.710  1.00  0.00           C
ATOM     74  CD2 TRP A   5      30.681  51.288 108.357  1.00  0.00           C
ATOM     75  CE3 TRP A   5      30.134  50.017 108.554  1.00  0.00           C
ATOM     76  HE3 TRP A   5      29.221  49.753 109.066  1.00  0.00           H
ATOM     77  CZ3 TRP A   5      30.745  48.898 107.971  1.00  0.00           C
ATOM     78  HZ3 TRP A   5      30.254  47.936 107.962  1.00  0.00           H
ATOM     79  CZ2 TRP A   5      32.626  50.357 107.186  1.00  0.00           C
ATOM     80  HZ2 TRP A   5      33.574  50.419 106.672  1.00  0.00           H
ATOM     81  CH2 TRP A   5      32.011  49.098 107.350  1.00  0.00           C
ATOM     82  HH2 TRP A   5      32.499  48.239 106.913  1.00  0.00           H
ATOM     83  C   TRP A   5      27.684  52.417 107.125  1.00  0.00           C
ATOM     84  O   TRP A   5      27.035  51.415 107.442  1.00  0.00           O
ATOM     85  N   CYS A   6      28.305  52.630 105.895  1.00  0.00           N
ATOM     86  HN  CYS A   6      28.895  53.382 105.613  1.00  0.00           H
ATOM     87  CA  CYS A   6      28.335  51.498 104.947  1.00  0.00           C
ATOM     88  HA  CYS A   6      27.596  50.793 105.298  1.00  0.00           H
ATOM     89  CB  CYS A   6      27.889  51.960 103.554  1.00  0.00           C
ATOM     90  HB1 CYS A   6      27.732  51.139 102.823  1.00  0.00           H
ATOM     91  HB2 CYS A   6      28.707  52.583 103.134  1.00  0.00           H
ATOM     92  SG  CYS A   6      26.310  52.783 103.469  1.00  0.00           S
ATOM     93  C   CYS A   6      29.703  50.794 104.871  1.00  0.00           C
ATOM     94  O   CYS A   6      30.667  51.558 105.105  1.00  0.00           O
ATOM     95  N   PRO A   7      29.800  49.465 104.417  1.00  0.00           N
ATOM     96  CD  PRO A   7      28.629  48.639 104.305  1.00  0.00           C
ATOM     97  HD1 PRO A   7      28.040  49.098 103.483  1.00  0.00           H
ATOM     98  HD2 PRO A   7      28.136  48.456 105.284  1.00  0.00           H
ATOM     99  CA  PRO A   7      30.986  48.893 103.812  1.00  0.00           C
ATOM    100  HA  PRO A   7      31.745  48.625 104.533  1.00  0.00           H
ATOM    101  CB  PRO A   7      30.409  47.632 103.078  1.00  0.00           C
ATOM    102  HB1 PRO A   7      31.197  46.868 102.908  1.00  0.00           H
ATOM    103  HB2 PRO A   7      29.900  47.882 102.123  1.00  0.00           H
ATOM    104  CG  PRO A   7      29.166  47.270 103.858  1.00  0.00           C
ATOM    105  HG1 PRO A   7      28.404  46.832 103.179  1.00  0.00           H
ATOM    106  HG2 PRO A   7      29.393  46.555 104.678  1.00  0.00           H
ATOM    107  C   PRO A   7      31.748  49.737 102.736  1.00  0.00           C
ATOM    108  O   PRO A   7      31.076  50.567 102.080  1.00  0.00           O
ATOM    109  N   ARG A   8      33.096  49.424 102.497  1.00  0.00           N
ATOM    110  HN  ARG A   8      33.532  48.837 103.175  1.00  0.00           H
ATOM    111  CA  ARG A   8      34.074  50.199 101.702  1.00  0.00           C
ATOM    112  HA  ARG A   8      33.991  51.201 102.097  1.00  0.00           H
ATOM    113  CB  ARG A   8      35.468  49.586 101.945  1.00  0.00           C
ATOM    114  HB1 ARG A   8      36.148  49.744 101.081  1.00  0.00           H
ATOM    115  HB2 ARG A   8      35.309  48.497 102.098  1.00  0.00           H
ATOM    116  CG  ARG A   8      36.084  50.222 103.176  1.00  0.00           C
ATOM    117  HG1 ARG A   8      35.383  50.142 104.034  1.00  0.00           H
ATOM    118  HG2 ARG A   8      36.118  51.321 103.016  1.00  0.00           H
ATOM    119  CD  ARG A   8      37.500  49.683 103.625  1.00  0.00           C
ATOM    120  HD1 ARG A   8      38.195  49.748 102.761  1.00  0.00           H
ATOM    121  HD2 ARG A   8      37.343  48.650 104.002  1.00  0.00           H
ATOM    122  NE  ARG A   8      37.881  50.603 104.697  1.00  0.00           N
ATOM    123  HE  ARG A   8      37.278  51.359 104.952  1.00  0.00           H
ATOM    124  CZ  ARG A   8      38.965  50.481 105.425  1.00  0.00           C
ATOM    125  NH1 ARG A   8      39.973  49.769 104.996  1.00  0.00           N
ATOM    126 1HH1 ARG A   8      39.994  49.366 104.081  1.00  0.00           H
ATOM    127 2HH1 ARG A   8      40.773  49.616 105.576  1.00  0.00           H
ATOM    128  NH2 ARG A   8      39.073  51.201 106.558  1.00  0.00           N
ATOM    129 1HH2 ARG A   8      38.248  51.718 106.787  1.00  0.00           H
ATOM    130 2HH2 ARG A   8      39.909  51.287 107.099  1.00  0.00           H
ATOM    131  C   ARG A   8      33.743  50.337 100.300  1.00  0.00           C
ATOM    132  O   ARG A   8      33.881  51.405  99.670  1.00  0.00           O
HETATM  133  N   HSD A   9      33.210  49.204  99.701  1.00  0.00           N
HETATM  134  HN  HSD A   9      33.155  48.416 100.310  1.00  0.00           H
HETATM  135  CA  HSD A   9      32.687  49.049  98.431  1.00  0.00           C
HETATM  136  HA  HSD A   9      33.330  49.470  97.672  1.00  0.00           H
HETATM  137  CB  HSD A   9      32.492  47.502  98.104  1.00  0.00           C
HETATM  138  HB1 HSD A   9      31.958  47.092  98.988  1.00  0.00           H
HETATM  139  HB2 HSD A   9      33.481  47.014  98.239  1.00  0.00           H
HETATM  140  ND1 HSD A   9      30.654  46.821  96.439  1.00  0.00           N
HETATM  141  HD1 HSD A   9      30.021  46.301  97.013  1.00  0.00           H
HETATM  142  CG  HSD A   9      31.809  47.425  96.777  1.00  0.00           C
HETATM  143  CE1 HSD A   9      30.484  47.090  95.171  1.00  0.00           C
HETATM  144  HE1 HSD A   9      29.660  46.816  94.512  1.00  0.00           H
HETATM  145  NE2 HSD A   9      31.498  47.672  94.602  1.00  0.00           N
HETATM  146  CD2 HSD A   9      32.274  47.977  95.643  1.00  0.00           C
HETATM  147  HD2 HSD A   9      33.115  48.650  95.530  1.00  0.00           H
HETATM  148  C   HSD A   9      31.365  49.813  98.178  1.00  0.00           C
HETATM  149  O   HSD A   9      30.932  50.066  97.052  1.00  0.00           O
ATOM    150  N   LEU A  10      30.581  50.130  99.243  1.00  0.00           N
ATOM    151  HN  LEU A  10      30.874  50.100 100.196  1.00  0.00           H
ATOM    152  CA  LEU A  10      29.272  50.630  99.074  1.00  0.00           C
ATOM    153  HA  LEU A  10      29.004  50.617  98.028  1.00  0.00           H
ATOM    154  CB  LEU A  10      28.188  49.980  99.914  1.00  0.00           C
ATOM    155  HB1 LEU A  10      27.180  50.444  99.853  1.00  0.00           H
ATOM    156  HB2 LEU A  10      28.448  49.980 100.994  1.00  0.00           H
ATOM    157  CG  LEU A  10      28.078  48.472  99.669  1.00  0.00           C
ATOM    158  HG  LEU A  10      29.059  48.034  99.953  1.00  0.00           H
ATOM    159  CD1 LEU A  10      27.006  47.756 100.454  1.00  0.00           C
ATOM    160 1HD1 LEU A  10      27.252  47.930 101.523  1.00  0.00           H
ATOM    161 2HD1 LEU A  10      27.039  46.668 100.232  1.00  0.00           H
ATOM    162 3HD1 LEU A  10      25.970  48.152 100.395  1.00  0.00           H
ATOM    163  CD2 LEU A  10      27.917  48.135  98.215  1.00  0.00           C
ATOM    164 1HD2 LEU A  10      28.800  48.450  97.618  1.00  0.00           H
ATOM    165 2HD2 LEU A  10      27.036  48.717  97.870  1.00  0.00           H
ATOM    166 3HD2 LEU A  10      27.738  47.046  98.090  1.00  0.00           H
ATOM    167  C   LEU A  10      29.285  52.114  99.368  1.00  0.00           C
ATOM    168  O   LEU A  10      30.271  52.731  99.806  1.00  0.00           O
ATOM    169  N   LYS A  11      28.178  52.789  99.010  1.00  0.00           N
ATOM    170  HN  LYS A  11      27.476  52.155  98.693  1.00  0.00           H
ATOM    171  CA  LYS A  11      27.987  54.205  99.190  1.00  0.00           C
ATOM    172  HA  LYS A  11      28.644  54.702  99.888  1.00  0.00           H
ATOM    173  CB  LYS A  11      27.999  54.943  97.823  1.00  0.00           C
ATOM    174  HB1 LYS A  11      27.461  55.913  97.883  1.00  0.00           H
ATOM    175  HB2 LYS A  11      27.247  54.529  97.118  1.00  0.00           H
ATOM    176  CG  LYS A  11      29.419  55.037  97.214  1.00  0.00           C
ATOM    177  HG1 LYS A  11      29.312  55.404  96.171  1.00  0.00           H
ATOM    178  HG2 LYS A  11      29.924  54.048  97.217  1.00  0.00           H
ATOM    179  CD  LYS A  11      30.349  56.040  97.904  1.00  0.00           C
ATOM    180  HD1 LYS A  11      30.534  55.816  98.976  1.00  0.00           H
ATOM    181  HD2 LYS A  11      29.724  56.958  97.892  1.00  0.00           H
ATOM    182  CE  LYS A  11      31.654  56.261  97.217  1.00  0.00           C
ATOM    183  HE1 LYS A  11      31.546  56.452  96.128  1.00  0.00           H
ATOM    184  HE2 LYS A  11      32.351  55.410  97.370  1.00  0.00           H
ATOM    185  NZ  LYS A  11      32.421  57.377  97.788  1.00  0.00           N
ATOM    186  HZ1 LYS A  11      32.212  57.391  98.807  1.00  0.00           H
ATOM    187  HZ2 LYS A  11      31.964  58.210  97.365  1.00  0.00           H
ATOM    188  HZ3 LYS A  11      33.452  57.406  97.652  1.00  0.00           H
ATOM    189  C   LYS A  11      26.679  54.433  99.882  1.00  0.00           C
ATOM    190  O   LYS A  11      25.596  53.974  99.489  1.00  0.00           O
ATOM    191  N   THR A  12      26.846  55.213 100.997  1.00  0.00           N
ATOM    192  HN  THR A  12      27.742  55.596 101.209  1.00  0.00           H
ATOM    193  CA  THR A  12      25.663  55.593 101.753  1.00  0.00           C
ATOM    194  HA  THR A  12      25.117  54.671 101.888  1.00  0.00           H
ATOM    195  CB  THR A  12      25.977  56.142 103.225  1.00  0.00           C
ATOM    196  HB  THR A  12      26.754  55.457 103.626  1.00  0.00           H
ATOM    197  OG1 THR A  12      24.769  56.113 103.994  1.00  0.00           O
ATOM    198  HG1 THR A  12      24.370  55.247 103.881  1.00  0.00           H
ATOM    199  CG2 THR A  12      26.481  57.629 103.271  1.00  0.00           C
ATOM    200 1HG2 THR A  12      27.308  57.805 102.551  1.00  0.00           H
ATOM    201 2HG2 THR A  12      26.915  57.810 104.278  1.00  0.00           H
ATOM    202 3HG2 THR A  12      25.622  58.253 102.946  1.00  0.00           H
ATOM    203  C   THR A  12      24.732  56.496 101.011  1.00  0.00           C
ATOM    204  O   THR A  12      25.145  57.251 100.140  1.00  0.00           O
ATOM    205  N   SER A  13      23.431  56.426 101.256  1.00  0.00           N
ATOM    206  HN  SER A  13      23.113  55.865 102.016  1.00  0.00           H
ATOM    207  CA  SER A  13      22.451  57.009 100.391  1.00  0.00           C
ATOM    208  HA  SER A  13      22.707  57.909  99.852  1.00  0.00           H
ATOM    209  CB  SER A  13      21.822  55.832  99.504  1.00  0.00           C
ATOM    210  HB1 SER A  13      21.564  54.980 100.169  1.00  0.00           H
ATOM    211  HB2 SER A  13      22.607  55.482  98.799  1.00  0.00           H
ATOM    212  OG  SER A  13      20.733  56.305  98.827  1.00  0.00           O
ATOM    213  HG1 SER A  13      20.025  56.458  99.457  1.00  0.00           H
ATOM    214  C   SER A  13      21.357  57.624 101.282  1.00  0.00           C
ATOM    215  O   SER A  13      20.658  56.962 102.032  1.00  0.00           O
ATOM    216  N   GLY A  14      21.101  58.958 101.191  1.00  0.00           N
ATOM    217  HN  GLY A  14      21.661  59.475 100.548  1.00  0.00           H
ATOM    218  CA  GLY A  14      20.213  59.725 101.985  1.00  0.00           C
ATOM    219  HA1 GLY A  14      20.534  60.756 101.970  1.00  0.00           H
ATOM    220  HA2 GLY A  14      20.193  59.398 103.014  1.00  0.00           H
ATOM    221  C   GLY A  14      18.852  59.693 101.382  1.00  0.00           C
ATOM    222  O   GLY A  14      17.855  60.287 101.852  1.00  0.00           O
ATOM    223  N   GLY A  15      18.703  59.131 100.192  1.00  0.00           N
ATOM    224  HN  GLY A  15      19.507  58.758  99.735  1.00  0.00           H
ATOM    225  CA  GLY A  15      17.451  58.683  99.630  1.00  0.00           C
ATOM    226  HA1 GLY A  15      17.457  59.034  98.609  1.00  0.00           H
ATOM    227  HA2 GLY A  15      16.571  59.085 100.109  1.00  0.00           H
ATOM    228  C   GLY A  15      17.426  57.130  99.542  1.00  0.00           C
ATOM    229  O   GLY A  15      18.327  56.372  99.866  1.00  0.00           O
ATOM    230  N   GLN A  16      16.305  56.573  99.219  1.00  0.00           N
ATOM    231  HN  GLN A  16      15.573  57.234  99.075  1.00  0.00           H
ATOM    232  CA  GLN A  16      15.873  55.200  99.322  1.00  0.00           C
ATOM    233  HA  GLN A  16      16.751  54.574  99.371  1.00  0.00           H
ATOM    234  CB  GLN A  16      15.058  54.928 100.589  1.00  0.00           C
ATOM    235  HB1 GLN A  16      14.700  53.877 100.547  1.00  0.00           H
ATOM    236  HB2 GLN A  16      14.347  55.780 100.640  1.00  0.00           H
ATOM    237  CG  GLN A  16      15.906  55.079 101.948  1.00  0.00           C
ATOM    238  HG1 GLN A  16      15.130  54.930 102.729  1.00  0.00           H
ATOM    239  HG2 GLN A  16      16.376  56.086 101.970  1.00  0.00           H
ATOM    240  CD  GLN A  16      17.058  54.076 102.165  1.00  0.00           C
ATOM    241  OE1 GLN A  16      16.885  53.062 102.890  1.00  0.00           O
ATOM    242  NE2 GLN A  16      18.239  54.271 101.560  1.00  0.00           N
ATOM    243 1HE2 GLN A  16      18.995  53.634 101.711  1.00  0.00           H
ATOM    244 2HE2 GLN A  16      18.301  55.009 100.888  1.00  0.00           H
ATOM    245  C   GLN A  16      15.301  54.471  98.128  1.00  0.00           C
ATOM    246  O   GLN A  16      14.966  53.307  98.301  1.00  0.00           O
ATOM    247  N   GLY A  17      15.298  55.162  96.903  1.00  0.00           N
ATOM    248  HN  GLY A  17      15.621  56.101  96.816  1.00  0.00           H
ATOM    249  CA  GLY A  17      14.668  54.762  95.610  1.00  0.00           C
ATOM    250  HA1 GLY A  17      14.827  55.609  94.959  1.00  0.00           H
ATOM    251  HA2 GLY A  17      13.647  54.456  95.782  1.00  0.00           H
ATOM    252  C   GLY A  17      15.357  53.579  94.982  1.00  0.00           C
ATOM    253  O   GLY A  17      14.724  52.773  94.269  1.00  0.00           O
ATOM    254  N   TYR A  18      16.721  53.423  95.244  1.00  0.00           N
ATOM    255  HN  TYR A  18      17.151  54.051  95.888  1.00  0.00           H
ATOM    256  CA  TYR A  18      17.524  52.235  94.848  1.00  0.00           C
ATOM    257  HA  TYR A  18      16.840  51.421  94.660  1.00  0.00           H
ATOM    258  CB  TYR A  18      18.480  52.524  93.709  1.00  0.00           C
ATOM    259  HB1 TYR A  18      19.147  53.392  93.899  1.00  0.00           H
ATOM    260  HB2 TYR A  18      17.871  52.798  92.821  1.00  0.00           H
ATOM    261  CG  TYR A  18      19.257  51.339  93.302  1.00  0.00           C
ATOM    262  CD1 TYR A  18      18.687  50.110  93.026  1.00  0.00           C
ATOM    263  HD1 TYR A  18      17.620  49.949  93.068  1.00  0.00           H
ATOM    264  CE1 TYR A  18      19.510  48.998  92.692  1.00  0.00           C
ATOM    265  HE1 TYR A  18      19.088  48.046  92.405  1.00  0.00           H
ATOM    266  CZ  TYR A  18      20.889  49.115  92.863  1.00  0.00           C
ATOM    267  OH  TYR A  18      21.683  47.932  92.787  1.00  0.00           O
ATOM    268  HH  TYR A  18      21.183  47.175  92.473  1.00  0.00           H
ATOM    269  CD2 TYR A  18      20.653  51.485  93.263  1.00  0.00           C
ATOM    270  HD2 TYR A  18      21.080  52.420  93.593  1.00  0.00           H
ATOM    271  CE2 TYR A  18      21.443  50.346  93.022  1.00  0.00           C
ATOM    272  HE2 TYR A  18      22.500  50.506  93.178  1.00  0.00           H
ATOM    273  C   TYR A  18      18.340  51.914  96.145  1.00  0.00           C
ATOM    274  O   TYR A  18      18.763  52.808  96.806  1.00  0.00           O
ATOM    275  N   LYS A  19      18.511  50.585  96.544  1.00  0.00           N
ATOM    276  HN  LYS A  19      18.045  49.890  96.002  1.00  0.00           H
ATOM    277  CA  LYS A  19      19.087  50.187  97.742  1.00  0.00           C
ATOM    278  HA  LYS A  19      19.689  50.921  98.258  1.00  0.00           H
ATOM    279  CB  LYS A  19      17.965  49.811  98.756  1.00  0.00           C
ATOM    280  HB1 LYS A  19      18.342  49.219  99.617  1.00  0.00           H
ATOM    281  HB2 LYS A  19      17.371  49.081  98.166  1.00  0.00           H
ATOM    282  CG  LYS A  19      17.078  50.980  99.222  1.00  0.00           C
ATOM    283  HG1 LYS A  19      16.801  51.553  98.312  1.00  0.00           H
ATOM    284  HG2 LYS A  19      17.670  51.629  99.903  1.00  0.00           H
ATOM    285  CD  LYS A  19      15.813  50.477  99.972  1.00  0.00           C
ATOM    286  HD1 LYS A  19      15.507  49.498  99.545  1.00  0.00           H
ATOM    287  HD2 LYS A  19      15.027  51.247  99.819  1.00  0.00           H
ATOM    288  CE  LYS A  19      16.038  50.379 101.484  1.00  0.00           C
ATOM    289  HE1 LYS A  19      15.623  51.295 101.957  1.00  0.00           H
ATOM    290  HE2 LYS A  19      17.115  50.262 101.729  1.00  0.00           H
ATOM    291  NZ  LYS A  19      15.453  49.230 102.166  1.00  0.00           N
ATOM    292  HZ1 LYS A  19      15.589  48.339 101.647  1.00  0.00           H
ATOM    293  HZ2 LYS A  19      14.450  49.506 102.155  1.00  0.00           H
ATOM    294  HZ3 LYS A  19      15.822  49.094 103.129  1.00  0.00           H
ATOM    295  C   LYS A  19      19.936  49.032  97.445  1.00  0.00           C
ATOM    296  O   LYS A  19      19.594  48.188  96.574  1.00  0.00           O
ATOM    297  N   PHE A  20      21.068  48.913  98.174  1.00  0.00           N
ATOM    298  HN  PHE A  20      21.319  49.557  98.893  1.00  0.00           H
ATOM    299  CA  PHE A  20      21.685  47.591  98.314  1.00  0.00           C
ATOM    300  HA  PHE A  20      22.019  47.215  97.358  1.00  0.00           H
ATOM    301  CB  PHE A  20      23.030  47.672  99.021  1.00  0.00           C
ATOM    302  HB1 PHE A  20      22.895  47.850 100.109  1.00  0.00           H
ATOM    303  HB2 PHE A  20      23.605  48.556  98.673  1.00  0.00           H
ATOM    304  CG  PHE A  20      23.920  46.447  98.844  1.00  0.00           C
ATOM    305  CD1 PHE A  20      24.738  46.312  97.729  1.00  0.00           C
ATOM    306  HD1 PHE A  20      24.664  47.065  96.958  1.00  0.00           H
ATOM    307  CE1 PHE A  20      25.403  45.185  97.426  1.00  0.00           C
ATOM    308  HE1 PHE A  20      26.035  45.253  96.553  1.00  0.00           H
ATOM    309  CZ  PHE A  20      25.386  44.044  98.300  1.00  0.00           C
ATOM    310  HZ  PHE A  20      25.815  43.093  98.020  1.00  0.00           H
ATOM    311  CD2 PHE A  20      24.109  45.488  99.844  1.00  0.00           C
ATOM    312  HD2 PHE A  20      23.480  45.536 100.720  1.00  0.00           H
ATOM    313  CE2 PHE A  20      24.745  44.231  99.519  1.00  0.00           C
ATOM    314  HE2 PHE A  20      24.790  43.391 100.196  1.00  0.00           H
ATOM    315  C   PHE A  20      20.822  46.538  99.031  1.00  0.00           C
ATOM    316  O   PHE A  20      20.054  46.881  99.942  1.00  0.00           O
ATOM    317  N   LEU A  21      20.994  45.189  98.731  1.00  0.00           N
ATOM    318  HN  LEU A  21      21.652  44.864  98.057  1.00  0.00           H
ATOM    319  CA  LEU A  21      20.066  44.240  99.253  1.00  0.00           C
ATOM    320  HA  LEU A  21      19.078  44.668  99.168  1.00  0.00           H
ATOM    321  CB  LEU A  21      20.009  42.912  98.448  1.00  0.00           C
ATOM    322  HB1 LEU A  21      21.023  42.462  98.502  1.00  0.00           H
ATOM    323  HB2 LEU A  21      19.771  43.180  97.396  1.00  0.00           H
ATOM    324  CG  LEU A  21      19.018  41.815  99.009  1.00  0.00           C
ATOM    325  HG  LEU A  21      19.532  41.371  99.888  1.00  0.00           H
ATOM    326  CD1 LEU A  21      17.663  42.284  99.331  1.00  0.00           C
ATOM    327 1HD1 LEU A  21      17.262  42.826  98.448  1.00  0.00           H
ATOM    328 2HD1 LEU A  21      17.747  42.878 100.266  1.00  0.00           H
ATOM    329 3HD1 LEU A  21      17.002  41.402  99.473  1.00  0.00           H
ATOM    330  CD2 LEU A  21      18.877  40.669  98.009  1.00  0.00           C
ATOM    331 1HD2 LEU A  21      18.693  41.076  96.992  1.00  0.00           H
ATOM    332 2HD2 LEU A  21      17.998  40.048  98.284  1.00  0.00           H
ATOM    333 3HD2 LEU A  21      19.865  40.167  97.928  1.00  0.00           H
ATOM    334  C   LEU A  21      20.466  43.902 100.699  1.00  0.00           C
ATOM    335  O   LEU A  21      21.567  43.458 101.002  1.00  0.00           O
ATOM    336  N   GLY A  22      19.558  44.120 101.631  1.00  0.00           N
ATOM    337  HN  GLY A  22      18.713  44.493 101.256  1.00  0.00           H
ATOM    338  CA  GLY A  22      19.594  43.705 103.035  1.00  0.00           C
ATOM    339  HA1 GLY A  22      20.010  42.708 103.034  1.00  0.00           H
ATOM    340  HA2 GLY A  22      18.623  43.875 103.477  1.00  0.00           H
ATOM    341  C   GLY A  22      20.425  44.534 103.936  1.00  0.00           C
ATOM    342  O   GLY A  22      20.617  44.152 105.092  1.00  0.00           O
ATOM    343  N   ILE A  23      20.915  45.704 103.380  1.00  0.00           N
ATOM    344  HN  ILE A  23      20.512  46.008 102.520  1.00  0.00           H
ATOM    345  CA  ILE A  23      21.598  46.697 104.131  1.00  0.00           C
ATOM    346  HA  ILE A  23      21.581  46.368 105.160  1.00  0.00           H
ATOM    347  CB  ILE A  23      23.077  46.993 103.726  1.00  0.00           C
ATOM    348  HB  ILE A  23      23.094  47.446 102.712  1.00  0.00           H
ATOM    349  CG2 ILE A  23      23.543  48.087 104.691  1.00  0.00           C
ATOM    350 1HG2 ILE A  23      23.397  47.832 105.762  1.00  0.00           H
ATOM    351 2HG2 ILE A  23      23.079  49.081 104.514  1.00  0.00           H
ATOM    352 3HG2 ILE A  23      24.636  48.276 104.628  1.00  0.00           H
ATOM    353  CG1 ILE A  23      23.983  45.716 103.777  1.00  0.00           C
ATOM    354 1HG1 ILE A  23      23.509  44.949 103.128  1.00  0.00           H
ATOM    355 2HG1 ILE A  23      24.087  45.366 104.826  1.00  0.00           H
ATOM    356  CD  ILE A  23      25.399  45.889 103.180  1.00  0.00           C
ATOM    357  HD1 ILE A  23      25.291  46.247 102.134  1.00  0.00           H
ATOM    358  HD2 ILE A  23      25.837  44.868 103.169  1.00  0.00           H
ATOM    359  HD3 ILE A  23      25.923  46.516 103.933  1.00  0.00           H
ATOM    360  C   ILE A  23      20.822  47.975 103.921  1.00  0.00           C
ATOM    361  O   ILE A  23      20.695  48.357 102.723  1.00  0.00           O
ATOM    362  N   ASP A  24      20.175  48.676 104.921  1.00  0.00           N
ATOM    363  HN  ASP A  24      20.177  48.458 105.894  1.00  0.00           H
ATOM    364  CA  ASP A  24      19.437  49.902 104.666  1.00  0.00           C
ATOM    365  HA  ASP A  24      18.953  49.755 103.712  1.00  0.00           H
ATOM    366  CB  ASP A  24      18.305  50.097 105.639  1.00  0.00           C
ATOM    367  HB1 ASP A  24      17.893  51.129 105.618  1.00  0.00           H
ATOM    368  HB2 ASP A  24      18.703  49.975 106.669  1.00  0.00           H
ATOM    369  CG  ASP A  24      17.157  49.183 105.545  1.00  0.00           C
ATOM    370  OD1 ASP A  24      16.493  48.859 106.586  1.00  0.00           O
ATOM    371  OD2 ASP A  24      16.707  48.900 104.393  1.00  0.00           O
ATOM    372  C   ASP A  24      20.423  51.079 104.754  1.00  0.00           C
ATOM    373  O   ASP A  24      21.438  51.083 105.394  1.00  0.00           O
ATOM    374  N   GLN A  25      20.092  52.133 103.958  1.00  0.00           N
ATOM    375  HN  GLN A  25      19.252  52.092 103.422  1.00  0.00           H
ATOM    376  CA  GLN A  25      20.899  53.379 103.778  1.00  0.00           C
ATOM    377  HA  GLN A  25      20.321  54.059 103.170  1.00  0.00           H
ATOM    378  CB  GLN A  25      21.059  54.166 105.117  1.00  0.00           C
ATOM    379  HB1 GLN A  25      21.740  55.040 105.027  1.00  0.00           H
ATOM    380  HB2 GLN A  25      21.491  53.448 105.846  1.00  0.00           H
ATOM    381  CG  GLN A  25      19.660  54.671 105.516  1.00  0.00           C
ATOM    382  HG1 GLN A  25      19.081  53.731 105.643  1.00  0.00           H
ATOM    383  HG2 GLN A  25      19.233  55.222 104.651  1.00  0.00           H
ATOM    384  CD  GLN A  25      19.570  55.501 106.791  1.00  0.00           C
ATOM    385  OE1 GLN A  25      18.993  55.057 107.825  1.00  0.00           O
ATOM    386  NE2 GLN A  25      20.195  56.723 106.792  1.00  0.00           N
ATOM    387 1HE2 GLN A  25      20.435  57.146 107.666  1.00  0.00           H
ATOM    388 2HE2 GLN A  25      20.626  57.039 105.947  1.00  0.00           H
ATOM    389  C   GLN A  25      22.227  53.217 103.041  1.00  0.00           C
ATOM    390  O   GLN A  25      23.121  54.065 103.096  1.00  0.00           O
ATOM    391  N   CYS A  26      22.358  52.069 102.299  1.00  0.00           N
ATOM    392  HN  CYS A  26      21.612  51.418 102.419  1.00  0.00           H
ATOM    393  CA  CYS A  26      23.462  51.853 101.431  1.00  0.00           C
ATOM    394  HA  CYS A  26      24.090  52.731 101.385  1.00  0.00           H
ATOM    395  CB  CYS A  26      24.404  50.764 102.032  1.00  0.00           C
ATOM    396  HB1 CYS A  26      25.358  50.661 101.473  1.00  0.00           H
ATOM    397  HB2 CYS A  26      23.895  49.777 102.059  1.00  0.00           H
ATOM    398  SG  CYS A  26      25.060  51.240 103.701  1.00  0.00           S
ATOM    399  C   CYS A  26      22.990  51.455  99.998  1.00  0.00           C
ATOM    400  O   CYS A  26      22.031  50.693  99.952  1.00  0.00           O
ATOM    401  N   ALA A  27      23.742  51.926  99.016  1.00  0.00           N
ATOM    402  HN  ALA A  27      24.427  52.607  99.265  1.00  0.00           H
ATOM    403  CA  ALA A  27      23.504  51.598  97.577  1.00  0.00           C
ATOM    404  HA  ALA A  27      22.865  50.750  97.382  1.00  0.00           H
ATOM    405  CB  ALA A  27      22.897  52.771  96.808  1.00  0.00           C
ATOM    406  HB1 ALA A  27      22.023  53.234  97.314  1.00  0.00           H
ATOM    407  HB2 ALA A  27      22.585  52.423  95.800  1.00  0.00           H
ATOM    408  HB3 ALA A  27      23.643  53.576  96.639  1.00  0.00           H
ATOM    409  C   ALA A  27      24.914  51.369  96.978  1.00  0.00           C
ATOM    410  O   ALA A  27      25.895  51.913  97.477  1.00  0.00           O
ATOM    411  N   PRO A  28      25.097  50.547  95.993  1.00  0.00           N
ATOM    412  CD  PRO A  28      24.065  49.626  95.474  1.00  0.00           C
ATOM    413  HD1 PRO A  28      23.156  50.200  95.196  1.00  0.00           H
ATOM    414  HD2 PRO A  28      23.688  48.900  96.226  1.00  0.00           H
ATOM    415  CA  PRO A  28      26.308  50.435  95.215  1.00  0.00           C
ATOM    416  HA  PRO A  28      27.191  50.490  95.834  1.00  0.00           H
ATOM    417  CB  PRO A  28      26.186  49.021  94.552  1.00  0.00           C
ATOM    418  HB1 PRO A  28      26.595  48.250  95.239  1.00  0.00           H
ATOM    419  HB2 PRO A  28      26.773  48.937  93.613  1.00  0.00           H
ATOM    420  CG  PRO A  28      24.654  48.827  94.342  1.00  0.00           C
ATOM    421  HG1 PRO A  28      24.567  49.347  93.364  1.00  0.00           H
ATOM    422  HG2 PRO A  28      24.265  47.787  94.309  1.00  0.00           H
ATOM    423  C   PRO A  28      26.423  51.562  94.275  1.00  0.00           C
ATOM    424  O   PRO A  28      25.475  51.921  93.587  1.00  0.00           O
ATOM    425  N   PRO A  29      27.569  52.180  94.003  1.00  0.00           N
ATOM    426  CD  PRO A  29      28.647  52.191  94.977  1.00  0.00           C
ATOM    427  HD1 PRO A  29      29.129  51.191  95.026  1.00  0.00           H
ATOM    428  HD2 PRO A  29      28.332  52.556  95.978  1.00  0.00           H
ATOM    429  CA  PRO A  29      27.655  53.191  92.987  1.00  0.00           C
ATOM    430  HA  PRO A  29      26.718  53.666  92.737  1.00  0.00           H
ATOM    431  CB  PRO A  29      28.743  54.084  93.569  1.00  0.00           C
ATOM    432  HB1 PRO A  29      28.379  54.894  94.236  1.00  0.00           H
ATOM    433  HB2 PRO A  29      29.344  54.621  92.804  1.00  0.00           H
ATOM    434  CG  PRO A  29      29.678  53.078  94.293  1.00  0.00           C
ATOM    435  HG1 PRO A  29      30.301  52.672  93.468  1.00  0.00           H
ATOM    436  HG2 PRO A  29      30.334  53.579  95.037  1.00  0.00           H
ATOM    437  C   PRO A  29      28.111  52.522  91.725  1.00  0.00           C
ATOM    438  O   PRO A  29      28.058  51.293  91.591  1.00  0.00           O
ATOM    439  N   CYS A  30      28.254  53.331  90.714  1.00  0.00           N
ATOM    440  HN  CYS A  30      28.211  54.326  90.764  1.00  0.00           H
ATOM    441  CA  CYS A  30      28.751  52.783  89.423  1.00  0.00           C
ATOM    442  HA  CYS A  30      28.138  51.910  89.256  1.00  0.00           H
ATOM    443  CB  CYS A  30      28.594  53.893  88.356  1.00  0.00           C
ATOM    444  HB1 CYS A  30      29.194  54.736  88.761  1.00  0.00           H
ATOM    445  HB2 CYS A  30      27.521  54.161  88.248  1.00  0.00           H
ATOM    446  SG  CYS A  30      29.224  53.455  86.706  1.00  0.00           S
ATOM    447  C   CYS A  30      30.193  52.141  89.525  1.00  0.00           C
ATOM    448  O   CYS A  30      30.356  51.054  89.002  1.00  0.00           O
ATOM    449  N   PRO A  31      31.285  52.697  90.213  1.00  0.00           N
ATOM    450  CD  PRO A  31      31.442  54.057  90.551  1.00  0.00           C
ATOM    451  HD1 PRO A  31      30.840  54.222  91.470  1.00  0.00           H
ATOM    452  HD2 PRO A  31      31.237  54.697  89.667  1.00  0.00           H
ATOM    453  CA  PRO A  31      32.465  51.948  90.550  1.00  0.00           C
ATOM    454  HA  PRO A  31      32.926  51.935  89.573  1.00  0.00           H
ATOM    455  CB  PRO A  31      33.123  52.806  91.598  1.00  0.00           C
ATOM    456  HB1 PRO A  31      34.200  52.572  91.736  1.00  0.00           H
ATOM    457  HB2 PRO A  31      32.574  52.848  92.563  1.00  0.00           H
ATOM    458  CG  PRO A  31      32.901  54.153  90.873  1.00  0.00           C
ATOM    459  HG1 PRO A  31      33.174  55.035  91.491  1.00  0.00           H
ATOM    460  HG2 PRO A  31      33.589  54.287  90.011  1.00  0.00           H
ATOM    461  C   PRO A  31      32.244  50.577  91.115  1.00  0.00           C
ATOM    462  O   PRO A  31      31.176  50.296  91.625  1.00  0.00           O
ATOM    463  N   ASN A  32      33.190  49.606  90.920  1.00  0.00           N
ATOM    464  HN  ASN A  32      33.973  49.880  90.368  1.00  0.00           H
ATOM    465  CA  ASN A  32      32.989  48.247  91.312  1.00  0.00           C
ATOM    466  HA  ASN A  32      32.351  48.319  92.181  1.00  0.00           H
ATOM    467  CB  ASN A  32      32.268  47.496  90.123  1.00  0.00           C
ATOM    468  HB1 ASN A  32      33.016  47.659  89.318  1.00  0.00           H
ATOM    469  HB2 ASN A  32      31.277  47.981  89.990  1.00  0.00           H
ATOM    470  CG  ASN A  32      32.145  46.015  90.160  1.00  0.00           C
ATOM    471  OD1 ASN A  32      33.075  45.315  89.957  1.00  0.00           O
ATOM    472  ND2 ASN A  32      30.882  45.568  90.354  1.00  0.00           N
ATOM    473 1HD2 ASN A  32      30.553  44.653  90.122  1.00  0.00           H
ATOM    474 2HD2 ASN A  32      30.283  46.269  90.741  1.00  0.00           H
ATOM    475  C   ASN A  32      34.213  47.531  91.825  1.00  0.00           C
ATOM    476  O   ASN A  32      35.332  47.643  91.300  1.00  0.00           O
ATOM    477  N   MET A  33      34.066  46.781  92.970  1.00  0.00           N
ATOM    478  HN  MET A  33      33.163  46.742  93.390  1.00  0.00           H
ATOM    479  CA  MET A  33      35.186  46.147  93.655  1.00  0.00           C
ATOM    480  HA  MET A  33      35.819  46.961  93.978  1.00  0.00           H
ATOM    481  CB  MET A  33      34.710  45.531  95.029  1.00  0.00           C
ATOM    482  HB1 MET A  33      34.493  46.339  95.760  1.00  0.00           H
ATOM    483  HB2 MET A  33      35.620  44.967  95.328  1.00  0.00           H
ATOM    484  CG  MET A  33      33.450  44.695  94.968  1.00  0.00           C
ATOM    485  HG1 MET A  33      33.683  43.953  94.174  1.00  0.00           H
ATOM    486  HG2 MET A  33      32.541  45.175  94.547  1.00  0.00           H
ATOM    487  SD  MET A  33      32.955  43.744  96.493  1.00  0.00           S
ATOM    488  CE  MET A  33      31.804  42.615  95.608  1.00  0.00           C
ATOM    489  HE1 MET A  33      32.271  41.894  94.903  1.00  0.00           H
ATOM    490  HE2 MET A  33      31.116  43.263  95.024  1.00  0.00           H
ATOM    491  HE3 MET A  33      31.191  42.049  96.341  1.00  0.00           H
ATOM    492  C   MET A  33      36.160  45.163  92.942  1.00  0.00           C
ATOM    493  O   MET A  33      37.298  45.007  93.368  1.00  0.00           O
ATOM    494  N   TYR A  34      35.727  44.562  91.837  1.00  0.00           N
ATOM    495  HN  TYR A  34      34.779  44.775  91.612  1.00  0.00           H
ATOM    496  CA  TYR A  34      36.542  43.726  90.915  1.00  0.00           C
ATOM    497  HA  TYR A  34      37.125  43.095  91.569  1.00  0.00           H
ATOM    498  CB  TYR A  34      35.669  42.679  90.079  1.00  0.00           C
ATOM    499  HB1 TYR A  34      36.378  41.970  89.600  1.00  0.00           H
ATOM    500  HB2 TYR A  34      35.027  43.258  89.381  1.00  0.00           H
ATOM    501  CG  TYR A  34      34.851  41.832  90.961  1.00  0.00           C
ATOM    502  CD1 TYR A  34      33.522  41.865  90.887  1.00  0.00           C
ATOM    503  HD1 TYR A  34      33.079  42.454  90.097  1.00  0.00           H
ATOM    504  CE1 TYR A  34      32.806  41.073  91.746  1.00  0.00           C
ATOM    505  HE1 TYR A  34      31.755  40.873  91.602  1.00  0.00           H
ATOM    506  CZ  TYR A  34      33.384  40.361  92.822  1.00  0.00           C
ATOM    507  OH  TYR A  34      32.572  39.505  93.596  1.00  0.00           O
ATOM    508  HH  TYR A  34      33.025  39.414  94.437  1.00  0.00           H
ATOM    509  CD2 TYR A  34      35.517  41.113  91.970  1.00  0.00           C
ATOM    510  HD2 TYR A  34      36.592  41.015  91.935  1.00  0.00           H
ATOM    511  CE2 TYR A  34      34.780  40.494  92.950  1.00  0.00           C
ATOM    512  HE2 TYR A  34      35.294  39.961  93.736  1.00  0.00           H
ATOM    513  C   TYR A  34      37.411  44.448  89.884  1.00  0.00           C
ATOM    514  O   TYR A  34      38.339  43.860  89.364  1.00  0.00           O
ATOM    515  N   PHE A  35      37.236  45.780  89.720  1.00  0.00           N
ATOM    516  HN  PHE A  35      36.613  46.261  90.332  1.00  0.00           H
ATOM    517  CA  PHE A  35      38.050  46.539  88.695  1.00  0.00           C
ATOM    518  HA  PHE A  35      38.885  45.957  88.333  1.00  0.00           H
ATOM    519  CB  PHE A  35      37.221  46.897  87.406  1.00  0.00           C
ATOM    520  HB1 PHE A  35      37.903  47.468  86.740  1.00  0.00           H
ATOM    521  HB2 PHE A  35      36.298  47.483  87.602  1.00  0.00           H
ATOM    522  CG  PHE A  35      36.810  45.681  86.707  1.00  0.00           C
ATOM    523  CD1 PHE A  35      37.731  45.092  85.842  1.00  0.00           C
ATOM    524  HD1 PHE A  35      38.618  45.628  85.538  1.00  0.00           H
ATOM    525  CE1 PHE A  35      37.366  43.908  85.141  1.00  0.00           C
ATOM    526  HE1 PHE A  35      37.959  43.449  84.363  1.00  0.00           H
ATOM    527  CZ  PHE A  35      36.038  43.282  85.506  1.00  0.00           C
ATOM    528  HZ  PHE A  35      35.657  42.505  84.860  1.00  0.00           H
ATOM    529  CD2 PHE A  35      35.592  45.055  87.059  1.00  0.00           C
ATOM    530  HD2 PHE A  35      34.928  45.454  87.812  1.00  0.00           H
ATOM    531  CE2 PHE A  35      35.210  43.875  86.397  1.00  0.00           C
ATOM    532  HE2 PHE A  35      34.256  43.400  86.571  1.00  0.00           H
ATOM    533  C   PHE A  35      38.672  47.822  89.179  1.00  0.00           C
ATOM    534  O   PHE A  35      37.968  48.764  89.518  1.00  0.00           O
ATOM    535  N   LYS A  36      40.017  47.858  89.291  1.00  0.00           N
ATOM    536  HN  LYS A  36      40.624  47.112  89.027  1.00  0.00           H
ATOM    537  CA  LYS A  36      40.748  49.124  89.641  1.00  0.00           C
ATOM    538  HA  LYS A  36      40.133  49.522  90.435  1.00  0.00           H
ATOM    539  CB  LYS A  36      42.180  48.892  90.296  1.00  0.00           C
ATOM    540  HB1 LYS A  36      42.471  49.853  90.771  1.00  0.00           H
ATOM    541  HB2 LYS A  36      42.869  48.624  89.467  1.00  0.00           H
ATOM    542  CG  LYS A  36      42.065  47.761  91.395  1.00  0.00           C
ATOM    543  HG1 LYS A  36      42.002  46.764  90.909  1.00  0.00           H
ATOM    544  HG2 LYS A  36      41.120  47.871  91.968  1.00  0.00           H
ATOM    545  CD  LYS A  36      43.164  47.734  92.453  1.00  0.00           C
ATOM    546  HD1 LYS A  36      44.157  47.913  91.989  1.00  0.00           H
ATOM    547  HD2 LYS A  36      43.233  46.707  92.871  1.00  0.00           H
ATOM    548  CE  LYS A  36      43.013  48.750  93.574  1.00  0.00           C
ATOM    549  HE1 LYS A  36      42.097  48.487  94.145  1.00  0.00           H
ATOM    550  HE2 LYS A  36      42.965  49.761  93.116  1.00  0.00           H
ATOM    551  NZ  LYS A  36      44.232  48.757  94.383  1.00  0.00           N
ATOM    552  HZ1 LYS A  36      44.264  49.661  94.895  1.00  0.00           H
ATOM    553  HZ2 LYS A  36      45.082  48.734  93.784  1.00  0.00           H
ATOM    554  HZ3 LYS A  36      44.215  47.915  94.993  1.00  0.00           H
ATOM    555  C   LYS A  36      40.701  49.998  88.495  1.00  0.00           C
ATOM    556  O   LYS A  36      40.325  49.664  87.417  1.00  0.00           O
ATOM    557  N   SER A  37      41.128  51.275  88.680  1.00  0.00           N
ATOM    558  HN  SER A  37      41.399  51.615  89.577  1.00  0.00           H
ATOM    559  CA  SER A  37      40.790  52.319  87.703  1.00  0.00           C
ATOM    560  HA  SER A  37      39.890  51.934  87.247  1.00  0.00           H
ATOM    561  CB  SER A  37      40.537  53.697  88.279  1.00  0.00           C
ATOM    562  HB1 SER A  37      41.296  54.075  88.997  1.00  0.00           H
ATOM    563  HB2 SER A  37      39.614  53.632  88.894  1.00  0.00           H
ATOM    564  OG  SER A  37      40.264  54.620  87.261  1.00  0.00           O
ATOM    565  HG1 SER A  37      41.077  55.054  86.991  1.00  0.00           H
ATOM    566  C   SER A  37      41.846  52.325  86.677  1.00  0.00           C
ATOM    567  O   SER A  37      41.700  52.813  85.549  1.00  0.00           O
ATOM    568  N   ASP A  38      43.029  51.755  86.960  1.00  0.00           N
ATOM    569  HN  ASP A  38      43.179  51.386  87.874  1.00  0.00           H
ATOM    570  CA  ASP A  38      44.125  51.471  86.060  1.00  0.00           C
ATOM    571  HA  ASP A  38      44.385  52.395  85.565  1.00  0.00           H
ATOM    572  CB  ASP A  38      45.391  50.943  86.785  1.00  0.00           C
ATOM    573  HB1 ASP A  38      46.143  50.680  86.010  1.00  0.00           H
ATOM    574  HB2 ASP A  38      45.222  50.080  87.464  1.00  0.00           H
ATOM    575  CG  ASP A  38      46.149  52.097  87.450  1.00  0.00           C
ATOM    576  OD1 ASP A  38      46.523  53.030  86.740  1.00  0.00           O
ATOM    577  OD2 ASP A  38      46.308  52.070  88.721  1.00  0.00           O
ATOM    578  C   ASP A  38      43.587  50.423  85.039  1.00  0.00           C
ATOM    579  O   ASP A  38      43.885  50.575  83.852  1.00  0.00           O
ATOM    580  N   GLU A  39      42.726  49.481  85.394  1.00  0.00           N
ATOM    581  HN  GLU A  39      42.299  49.594  86.288  1.00  0.00           H
ATOM    582  CA  GLU A  39      42.077  48.555  84.452  1.00  0.00           C
ATOM    583  HA  GLU A  39      42.787  48.094  83.782  1.00  0.00           H
ATOM    584  CB  GLU A  39      41.324  47.466  85.312  1.00  0.00           C
ATOM    585  HB1 GLU A  39      41.119  46.591  84.658  1.00  0.00           H
ATOM    586  HB2 GLU A  39      40.394  47.818  85.808  1.00  0.00           H
ATOM    587  CG  GLU A  39      42.246  47.016  86.433  1.00  0.00           C
ATOM    588  HG1 GLU A  39      42.290  47.841  87.176  1.00  0.00           H
ATOM    589  HG2 GLU A  39      43.264  46.852  86.019  1.00  0.00           H
ATOM    590  CD  GLU A  39      41.920  45.702  87.177  1.00  0.00           C
ATOM    591  OE1 GLU A  39      41.705  45.722  88.380  1.00  0.00           O
ATOM    592  OE2 GLU A  39      42.071  44.592  86.529  1.00  0.00           O
ATOM    593  C   GLU A  39      41.164  49.295  83.501  1.00  0.00           C
ATOM    594  O   GLU A  39      41.204  49.139  82.223  1.00  0.00           O
ATOM    595  N   LEU A  40      40.370  50.182  84.059  1.00  0.00           N
ATOM    596  HN  LEU A  40      40.313  50.199  85.054  1.00  0.00           H
ATOM    597  CA  LEU A  40      39.420  51.046  83.371  1.00  0.00           C
ATOM    598  HA  LEU A  40      38.736  50.487  82.750  1.00  0.00           H
ATOM    599  CB  LEU A  40      38.651  51.872  84.342  1.00  0.00           C
ATOM    600  HB1 LEU A  40      37.847  52.395  83.782  1.00  0.00           H
ATOM    601  HB2 LEU A  40      39.288  52.600  84.889  1.00  0.00           H
ATOM    602  CG  LEU A  40      37.820  51.104  85.454  1.00  0.00           C
ATOM    603  HG  LEU A  40      38.570  50.493  86.001  1.00  0.00           H
ATOM    604  CD1 LEU A  40      37.137  52.052  86.497  1.00  0.00           C
ATOM    605 1HD1 LEU A  40      37.910  52.646  87.030  1.00  0.00           H
ATOM    606 2HD1 LEU A  40      36.736  51.346  87.255  1.00  0.00           H
ATOM    607 3HD1 LEU A  40      36.279  52.585  86.034  1.00  0.00           H
ATOM    608  CD2 LEU A  40      36.790  50.008  84.939  1.00  0.00           C
ATOM    609 1HD2 LEU A  40      35.888  50.543  84.572  1.00  0.00           H
ATOM    610 2HD2 LEU A  40      36.432  49.319  85.734  1.00  0.00           H
ATOM    611 3HD2 LEU A  40      37.310  49.453  84.129  1.00  0.00           H
ATOM    612  C   LEU A  40      40.076  51.969  82.342  1.00  0.00           C
ATOM    613  O   LEU A  40      39.573  52.125  81.184  1.00  0.00           O
ATOM    614  N   GLU A  41      41.259  52.476  82.736  1.00  0.00           N
ATOM    615  HN  GLU A  41      41.333  52.650  83.715  1.00  0.00           H
ATOM    616  CA  GLU A  41      42.209  53.127  81.847  1.00  0.00           C
ATOM    617  HA  GLU A  41      41.658  53.923  81.367  1.00  0.00           H
ATOM    618  CB  GLU A  41      43.418  53.875  82.556  1.00  0.00           C
ATOM    619  HB1 GLU A  41      44.205  54.232  81.858  1.00  0.00           H
ATOM    620  HB2 GLU A  41      44.039  53.219  83.202  1.00  0.00           H
ATOM    621  CG  GLU A  41      42.963  55.122  83.269  1.00  0.00           C
ATOM    622  HG1 GLU A  41      42.572  54.829  84.267  1.00  0.00           H
ATOM    623  HG2 GLU A  41      42.246  55.630  82.588  1.00  0.00           H
ATOM    624  CD  GLU A  41      44.039  56.115  83.624  1.00  0.00           C
ATOM    625  OE1 GLU A  41      44.730  55.909  84.622  1.00  0.00           O
ATOM    626  OE2 GLU A  41      44.269  57.128  82.874  1.00  0.00           O
ATOM    627  C   GLU A  41      42.756  52.385  80.682  1.00  0.00           C
ATOM    628  O   GLU A  41      42.895  52.936  79.574  1.00  0.00           O
ATOM    629  N   PHE A  42      43.074  51.028  80.911  1.00  0.00           N
ATOM    630  HN  PHE A  42      42.901  50.777  81.860  1.00  0.00           H
ATOM    631  CA  PHE A  42      43.419  50.083  79.867  1.00  0.00           C
ATOM    632  HA  PHE A  42      44.193  50.547  79.273  1.00  0.00           H
ATOM    633  CB  PHE A  42      44.049  48.769  80.455  1.00  0.00           C
ATOM    634  HB1 PHE A  42      43.411  48.345  81.259  1.00  0.00           H
ATOM    635  HB2 PHE A  42      44.966  49.070  81.005  1.00  0.00           H
ATOM    636  CG  PHE A  42      44.305  47.700  79.419  1.00  0.00           C
ATOM    637  CD1 PHE A  42      44.254  46.425  79.880  1.00  0.00           C
ATOM    638  HD1 PHE A  42      43.813  46.245  80.849  1.00  0.00           H
ATOM    639  CE1 PHE A  42      44.581  45.353  79.026  1.00  0.00           C
ATOM    640  HE1 PHE A  42      44.327  44.341  79.304  1.00  0.00           H
ATOM    641  CZ  PHE A  42      44.959  45.516  77.687  1.00  0.00           C
ATOM    642  HZ  PHE A  42      45.130  44.653  77.060  1.00  0.00           H
ATOM    643  CD2 PHE A  42      44.607  47.905  78.034  1.00  0.00           C
ATOM    644  HD2 PHE A  42      44.544  48.887  77.589  1.00  0.00           H
ATOM    645  CE2 PHE A  42      44.844  46.837  77.196  1.00  0.00           C
ATOM    646  HE2 PHE A  42      45.209  47.031  76.198  1.00  0.00           H
ATOM    647  C   PHE A  42      42.205  49.838  78.893  1.00  0.00           C
ATOM    648  O   PHE A  42      42.291  50.011  77.668  1.00  0.00           O
ATOM    649  N   ALA A  43      40.979  49.561  79.475  1.00  0.00           N
ATOM    650  HN  ALA A  43      40.971  49.538  80.472  1.00  0.00           H
ATOM    651  CA  ALA A  43      39.841  49.319  78.703  1.00  0.00           C
ATOM    652  HA  ALA A  43      40.074  48.610  77.922  1.00  0.00           H
ATOM    653  CB  ALA A  43      38.551  48.878  79.539  1.00  0.00           C
ATOM    654  HB1 ALA A  43      37.798  48.273  78.990  1.00  0.00           H
ATOM    655  HB2 ALA A  43      37.993  49.705  80.027  1.00  0.00           H
ATOM    656  HB3 ALA A  43      38.964  48.149  80.269  1.00  0.00           H
ATOM    657  C   ALA A  43      39.487  50.467  77.772  1.00  0.00           C
ATOM    658  O   ALA A  43      39.328  50.207  76.561  1.00  0.00           O
ATOM    659  N   LYS A  44      39.442  51.698  78.314  1.00  0.00           N
ATOM    660  HN  LYS A  44      39.638  51.848  79.280  1.00  0.00           H
ATOM    661  CA  LYS A  44      38.954  52.753  77.489  1.00  0.00           C
ATOM    662  HA  LYS A  44      38.242  52.314  76.806  1.00  0.00           H
ATOM    663  CB  LYS A  44      38.307  53.854  78.299  1.00  0.00           C
ATOM    664  HB1 LYS A  44      38.197  54.749  77.650  1.00  0.00           H
ATOM    665  HB2 LYS A  44      38.971  54.130  79.145  1.00  0.00           H
ATOM    666  CG  LYS A  44      36.959  53.496  78.848  1.00  0.00           C
ATOM    667  HG1 LYS A  44      37.017  52.437  79.180  1.00  0.00           H
ATOM    668  HG2 LYS A  44      36.206  53.533  78.031  1.00  0.00           H
ATOM    669  CD  LYS A  44      36.386  54.381  79.974  1.00  0.00           C
ATOM    670  HD1 LYS A  44      35.355  54.095  80.273  1.00  0.00           H
ATOM    671  HD2 LYS A  44      36.364  55.360  79.450  1.00  0.00           H
ATOM    672  CE  LYS A  44      37.152  54.350  81.260  1.00  0.00           C
ATOM    673  HE1 LYS A  44      38.234  54.602  81.236  1.00  0.00           H
ATOM    674  HE2 LYS A  44      37.089  53.313  81.655  1.00  0.00           H
ATOM    675  NZ  LYS A  44      36.589  55.226  82.225  1.00  0.00           N
ATOM    676  HZ1 LYS A  44      36.260  56.054  81.688  1.00  0.00           H
ATOM    677  HZ2 LYS A  44      37.348  55.422  82.908  1.00  0.00           H
ATOM    678  HZ3 LYS A  44      35.772  54.812  82.717  1.00  0.00           H
ATOM    679  C   LYS A  44      40.038  53.147  76.549  1.00  0.00           C
ATOM    680  O   LYS A  44      39.694  53.702  75.506  1.00  0.00           O
ATOM    681  N   SER A  45      41.300  52.914  76.826  1.00  0.00           N
ATOM    682  HN  SER A  45      41.598  52.538  77.700  1.00  0.00           H
ATOM    683  CA  SER A  45      42.326  53.073  75.831  1.00  0.00           C
ATOM    684  HA  SER A  45      42.359  54.068  75.412  1.00  0.00           H
ATOM    685  CB  SER A  45      43.795  53.030  76.336  1.00  0.00           C
ATOM    686  HB1 SER A  45      44.401  53.138  75.411  1.00  0.00           H
ATOM    687  HB2 SER A  45      43.967  51.992  76.694  1.00  0.00           H
ATOM    688  OG  SER A  45      44.075  53.948  77.365  1.00  0.00           O
ATOM    689  HG1 SER A  45      43.656  53.646  78.174  1.00  0.00           H
ATOM    690  C   SER A  45      42.206  52.012  74.736  1.00  0.00           C
ATOM    691  O   SER A  45      42.399  52.352  73.554  1.00  0.00           O
ATOM    692  N   PHE A  46      41.918  50.670  74.986  1.00  0.00           N
ATOM    693  HN  PHE A  46      41.873  50.308  75.914  1.00  0.00           H
ATOM    694  CA  PHE A  46      41.775  49.690  73.962  1.00  0.00           C
ATOM    695  HA  PHE A  46      42.710  49.642  73.424  1.00  0.00           H
ATOM    696  CB  PHE A  46      41.744  48.239  74.563  1.00  0.00           C
ATOM    697  HB1 PHE A  46      40.877  48.134  75.249  1.00  0.00           H
ATOM    698  HB2 PHE A  46      42.732  48.140  75.061  1.00  0.00           H
ATOM    699  CG  PHE A  46      41.584  47.220  73.467  1.00  0.00           C
ATOM    700  CD1 PHE A  46      40.316  46.996  72.801  1.00  0.00           C
ATOM    701  HD1 PHE A  46      39.472  47.652  72.953  1.00  0.00           H
ATOM    702  CE1 PHE A  46      40.157  45.992  71.859  1.00  0.00           C
ATOM    703  HE1 PHE A  46      39.225  45.885  71.325  1.00  0.00           H
ATOM    704  CZ  PHE A  46      41.200  45.112  71.555  1.00  0.00           C
ATOM    705  HZ  PHE A  46      41.268  44.470  70.689  1.00  0.00           H
ATOM    706  CD2 PHE A  46      42.590  46.316  73.185  1.00  0.00           C
ATOM    707  HD2 PHE A  46      43.548  46.373  73.680  1.00  0.00           H
ATOM    708  CE2 PHE A  46      42.393  45.360  72.206  1.00  0.00           C
ATOM    709  HE2 PHE A  46      43.293  44.838  71.917  1.00  0.00           H
ATOM    710  C   PHE A  46      40.707  50.019  72.968  1.00  0.00           C
ATOM    711  O   PHE A  46      40.948  50.205  71.763  1.00  0.00           O
ATOM    712  N   ILE A  47      39.483  50.238  73.491  1.00  0.00           N
ATOM    713  HN  ILE A  47      39.292  50.043  74.450  1.00  0.00           H
ATOM    714  CA  ILE A  47      38.364  50.582  72.557  1.00  0.00           C
ATOM    715  HA  ILE A  47      38.379  49.736  71.886  1.00  0.00           H
ATOM    716  CB  ILE A  47      37.007  50.549  73.280  1.00  0.00           C
ATOM    717  HB  ILE A  47      36.943  49.568  73.798  1.00  0.00           H
ATOM    718  CG2 ILE A  47      36.857  51.701  74.307  1.00  0.00           C
ATOM    719 1HG2 ILE A  47      35.864  51.535  74.777  1.00  0.00           H
ATOM    720 2HG2 ILE A  47      36.735  52.719  73.879  1.00  0.00           H
ATOM    721 3HG2 ILE A  47      37.719  51.694  75.007  1.00  0.00           H
ATOM    722  CG1 ILE A  47      35.752  50.525  72.308  1.00  0.00           C
ATOM    723 1HG1 ILE A  47      35.660  51.561  71.916  1.00  0.00           H
ATOM    724 2HG1 ILE A  47      34.897  50.363  72.998  1.00  0.00           H
ATOM    725  CD  ILE A  47      35.893  49.476  71.274  1.00  0.00           C
ATOM    726  HD1 ILE A  47      36.612  48.765  71.736  1.00  0.00           H
ATOM    727  HD2 ILE A  47      36.323  49.783  70.297  1.00  0.00           H
ATOM    728  HD3 ILE A  47      34.878  49.083  71.050  1.00  0.00           H
ATOM    729  C   ILE A  47      38.618  51.849  71.814  1.00  0.00           C
ATOM    730  O   ILE A  47      38.335  52.074  70.678  1.00  0.00           O
ATOM    731  N   GLY A  48      39.223  52.843  72.561  1.00  0.00           N
ATOM    732  HN  GLY A  48      39.365  52.585  73.513  1.00  0.00           H
ATOM    733  CA  GLY A  48      39.498  54.225  72.147  1.00  0.00           C
ATOM    734  HA1 GLY A  48      39.910  54.797  72.965  1.00  0.00           H
ATOM    735  HA2 GLY A  48      38.639  54.786  71.811  1.00  0.00           H
ATOM    736  C   GLY A  48      40.376  54.336  70.968  1.00  0.00           C
ATOM    737  O   GLY A  48      39.882  54.707  69.938  1.00  0.00           O
ATOM    738  N   THR A  49      41.566  53.716  71.048  1.00  0.00           N
ATOM    739  HN  THR A  49      41.807  53.198  71.865  1.00  0.00           H
ATOM    740  CA  THR A  49      42.488  53.540  69.963  1.00  0.00           C
ATOM    741  HA  THR A  49      42.744  54.548  69.672  1.00  0.00           H
ATOM    742  CB  THR A  49      43.755  52.871  70.335  1.00  0.00           C
ATOM    743  HB  THR A  49      43.534  52.042  71.040  1.00  0.00           H
ATOM    744  OG1 THR A  49      44.634  53.797  70.916  1.00  0.00           O
ATOM    745  HG1 THR A  49      44.161  54.292  71.589  1.00  0.00           H
ATOM    746  CG2 THR A  49      44.659  52.321  69.152  1.00  0.00           C
ATOM    747 1HG2 THR A  49      44.130  51.504  68.616  1.00  0.00           H
ATOM    748 2HG2 THR A  49      45.533  51.857  69.657  1.00  0.00           H
ATOM    749 3HG2 THR A  49      44.956  53.119  68.438  1.00  0.00           H
ATOM    750  C   THR A  49      41.859  52.872  68.700  1.00  0.00           C
ATOM    751  O   THR A  49      42.078  53.359  67.648  1.00  0.00           O
ATOM    752  N   VAL A  50      41.042  51.776  68.776  1.00  0.00           N
ATOM    753  HN  VAL A  50      40.653  51.486  69.647  1.00  0.00           H
ATOM    754  CA  VAL A  50      40.833  51.073  67.584  1.00  0.00           C
ATOM    755  HA  VAL A  50      41.679  51.162  66.919  1.00  0.00           H
ATOM    756  CB  VAL A  50      40.672  49.551  67.862  1.00  0.00           C
ATOM    757  HB  VAL A  50      39.767  49.460  68.499  1.00  0.00           H
ATOM    758  CG1 VAL A  50      40.394  48.765  66.523  1.00  0.00           C
ATOM    759 1HG1 VAL A  50      39.398  49.056  66.127  1.00  0.00           H
ATOM    760 2HG1 VAL A  50      40.246  47.727  66.892  1.00  0.00           H
ATOM    761 3HG1 VAL A  50      41.229  48.862  65.796  1.00  0.00           H
ATOM    762  CG2 VAL A  50      41.863  48.953  68.541  1.00  0.00           C
ATOM    763 1HG2 VAL A  50      42.768  48.990  67.898  1.00  0.00           H
ATOM    764 2HG2 VAL A  50      41.633  47.938  68.930  1.00  0.00           H
ATOM    765 3HG2 VAL A  50      42.078  49.678  69.355  1.00  0.00           H
ATOM    766  C   VAL A  50      39.582  51.737  66.928  1.00  0.00           C
ATOM    767  O   VAL A  50      39.394  51.613  65.740  1.00  0.00           O
ATOM    768  N   SER A  51      38.826  52.471  67.755  1.00  0.00           N
ATOM    769  HN  SER A  51      39.001  52.393  68.733  1.00  0.00           H
ATOM    770  CA  SER A  51      37.632  53.221  67.280  1.00  0.00           C
ATOM    771  HA  SER A  51      37.055  52.553  66.659  1.00  0.00           H
ATOM    772  CB  SER A  51      36.685  53.427  68.526  1.00  0.00           C
ATOM    773  HB1 SER A  51      37.126  54.125  69.269  1.00  0.00           H
ATOM    774  HB2 SER A  51      36.458  52.518  69.123  1.00  0.00           H
ATOM    775  OG  SER A  51      35.489  54.095  68.126  1.00  0.00           O
ATOM    776  HG1 SER A  51      35.029  53.411  67.633  1.00  0.00           H
ATOM    777  C   SER A  51      37.970  54.540  66.564  1.00  0.00           C
ATOM    778  O   SER A  51      37.348  54.961  65.581  1.00  0.00           O
ATOM    779  N   ILE A  52      39.142  55.108  67.060  1.00  0.00           N
ATOM    780  HN  ILE A  52      39.576  54.808  67.906  1.00  0.00           H
ATOM    781  CA  ILE A  52      39.921  56.112  66.235  1.00  0.00           C
ATOM    782  HA  ILE A  52      39.379  57.041  66.133  1.00  0.00           H
ATOM    783  CB  ILE A  52      41.053  56.806  67.016  1.00  0.00           C
ATOM    784  HB  ILE A  52      41.835  56.071  67.303  1.00  0.00           H
ATOM    785  CG2 ILE A  52      41.664  57.902  66.091  1.00  0.00           C
ATOM    786 1HG2 ILE A  52      42.557  58.353  66.574  1.00  0.00           H
ATOM    787 2HG2 ILE A  52      40.872  58.673  65.980  1.00  0.00           H
ATOM    788 3HG2 ILE A  52      41.891  57.520  65.073  1.00  0.00           H
ATOM    789  CG1 ILE A  52      40.535  57.322  68.364  1.00  0.00           C
ATOM    790 1HG1 ILE A  52      39.789  56.622  68.797  1.00  0.00           H
ATOM    791 2HG1 ILE A  52      39.964  58.267  68.240  1.00  0.00           H
ATOM    792  CD  ILE A  52      41.626  57.540  69.339  1.00  0.00           C
ATOM    793  HD1 ILE A  52      42.466  58.104  68.880  1.00  0.00           H
ATOM    794  HD2 ILE A  52      41.937  56.524  69.663  1.00  0.00           H
ATOM    795  HD3 ILE A  52      41.180  58.179  70.131  1.00  0.00           H
ATOM    796  C   ILE A  52      40.357  55.664  64.823  1.00  0.00           C
ATOM    797  O   ILE A  52      40.169  56.333  63.811  1.00  0.00           O
ATOM    798  N   PHE A  53      40.963  54.492  64.670  1.00  0.00           N
ATOM    799  HN  PHE A  53      41.285  54.089  65.523  1.00  0.00           H
ATOM    800  CA  PHE A  53      41.252  53.899  63.422  1.00  0.00           C
ATOM    801  HA  PHE A  53      41.908  54.604  62.934  1.00  0.00           H
ATOM    802  CB  PHE A  53      42.077  52.600  63.752  1.00  0.00           C
ATOM    803  HB1 PHE A  53      41.391  51.982  64.371  1.00  0.00           H
ATOM    804  HB2 PHE A  53      42.987  52.888  64.320  1.00  0.00           H
ATOM    805  CG  PHE A  53      42.514  51.827  62.498  1.00  0.00           C
ATOM    806  CD1 PHE A  53      42.060  50.544  62.369  1.00  0.00           C
ATOM    807  HD1 PHE A  53      41.418  50.031  63.069  1.00  0.00           H
ATOM    808  CE1 PHE A  53      42.421  49.733  61.275  1.00  0.00           C
ATOM    809  HE1 PHE A  53      41.938  48.790  61.065  1.00  0.00           H
ATOM    810  CZ  PHE A  53      43.235  50.359  60.297  1.00  0.00           C
ATOM    811  HZ  PHE A  53      43.511  49.846  59.388  1.00  0.00           H
ATOM    812  CD2 PHE A  53      43.431  52.337  61.631  1.00  0.00           C
ATOM    813  HD2 PHE A  53      43.772  53.344  61.821  1.00  0.00           H
ATOM    814  CE2 PHE A  53      43.787  51.627  60.484  1.00  0.00           C
ATOM    815  HE2 PHE A  53      44.502  52.066  59.804  1.00  0.00           H
ATOM    816  C   PHE A  53      40.070  53.588  62.536  1.00  0.00           C
ATOM    817  O   PHE A  53      39.976  53.997  61.378  1.00  0.00           O
ATOM    818  N   CYS A  54      39.027  53.110  63.066  1.00  0.00           N
ATOM    819  HN  CYS A  54      39.072  52.784  64.007  1.00  0.00           H
ATOM    820  CA  CYS A  54      37.662  52.911  62.587  1.00  0.00           C
ATOM    821  HA  CYS A  54      37.682  52.241  61.740  1.00  0.00           H
ATOM    822  CB  CYS A  54      36.653  52.257  63.614  1.00  0.00           C
ATOM    823  HB1 CYS A  54      35.653  52.209  63.132  1.00  0.00           H
ATOM    824  HB2 CYS A  54      36.513  52.839  64.550  1.00  0.00           H
ATOM    825  SG  CYS A  54      37.102  50.504  63.941  1.00  0.00           S
ATOM    826  HG1 CYS A  54      38.170  50.742  64.689  1.00  0.00           H
ATOM    827  C   CYS A  54      37.010  54.219  62.026  1.00  0.00           C
ATOM    828  O   CYS A  54      36.393  54.238  60.984  1.00  0.00           O
ATOM    829  N   LEU A  55      37.144  55.447  62.722  1.00  0.00           N
ATOM    830  HN  LEU A  55      37.646  55.402  63.582  1.00  0.00           H
ATOM    831  CA  LEU A  55      36.651  56.708  62.284  1.00  0.00           C
ATOM    832  HA  LEU A  55      35.607  56.632  62.019  1.00  0.00           H
ATOM    833  CB  LEU A  55      36.757  57.917  63.169  1.00  0.00           C
ATOM    834  HB1 LEU A  55      36.625  58.872  62.616  1.00  0.00           H
ATOM    835  HB2 LEU A  55      37.775  57.991  63.607  1.00  0.00           H
ATOM    836  CG  LEU A  55      35.689  57.931  64.303  1.00  0.00           C
ATOM    837  HG  LEU A  55      35.755  56.975  64.864  1.00  0.00           H
ATOM    838  CD1 LEU A  55      36.032  59.004  65.286  1.00  0.00           C
ATOM    839 1HD1 LEU A  55      36.030  60.025  64.847  1.00  0.00           H
ATOM    840 2HD1 LEU A  55      37.026  58.977  65.782  1.00  0.00           H
ATOM    841 3HD1 LEU A  55      35.374  58.985  66.181  1.00  0.00           H
ATOM    842  CD2 LEU A  55      34.250  58.162  63.859  1.00  0.00           C
ATOM    843 1HD2 LEU A  55      34.219  59.088  63.246  1.00  0.00           H
ATOM    844 2HD2 LEU A  55      33.538  58.395  64.680  1.00  0.00           H
ATOM    845 3HD2 LEU A  55      33.903  57.338  63.199  1.00  0.00           H
ATOM    846  C   LEU A  55      37.363  57.079  61.018  1.00  0.00           C
ATOM    847  O   LEU A  55      36.765  57.642  60.084  1.00  0.00           O
ATOM    848  N   CYS A  56      38.706  56.722  60.864  1.00  0.00           N
ATOM    849  HN  CYS A  56      39.151  56.298  61.649  1.00  0.00           H
ATOM    850  CA  CYS A  56      39.424  57.061  59.634  1.00  0.00           C
ATOM    851  HA  CYS A  56      39.280  58.118  59.469  1.00  0.00           H
ATOM    852  CB  CYS A  56      40.924  56.952  59.908  1.00  0.00           C
ATOM    853  HB1 CYS A  56      41.489  57.123  58.967  1.00  0.00           H
ATOM    854  HB2 CYS A  56      41.273  55.927  60.157  1.00  0.00           H
ATOM    855  SG  CYS A  56      41.497  57.889  61.266  1.00  0.00           S
ATOM    856  HG1 CYS A  56      41.595  56.889  62.129  1.00  0.00           H
ATOM    857  C   CYS A  56      38.968  56.338  58.378  1.00  0.00           C
ATOM    858  O   CYS A  56      38.566  56.994  57.394  1.00  0.00           O
ATOM    859  N   ALA A  57      38.851  54.991  58.506  1.00  0.00           N
ATOM    860  HN  ALA A  57      39.028  54.495  59.353  1.00  0.00           H
ATOM    861  CA  ALA A  57      38.442  54.105  57.412  1.00  0.00           C
ATOM    862  HA  ALA A  57      39.016  54.381  56.540  1.00  0.00           H
ATOM    863  CB  ALA A  57      38.753  52.653  57.909  1.00  0.00           C
ATOM    864  HB1 ALA A  57      37.997  52.285  58.635  1.00  0.00           H
ATOM    865  HB2 ALA A  57      39.758  52.583  58.378  1.00  0.00           H
ATOM    866  HB3 ALA A  57      38.719  51.854  57.138  1.00  0.00           H
ATOM    867  C   ALA A  57      36.972  54.270  57.126  1.00  0.00           C
ATOM    868  O   ALA A  57      36.495  54.076  56.014  1.00  0.00           O
ATOM    869  N   THR A  58      36.185  54.663  58.099  1.00  0.00           N
ATOM    870  HN  THR A  58      36.538  54.638  59.031  1.00  0.00           H
ATOM    871  CA  THR A  58      34.819  55.147  57.979  1.00  0.00           C
ATOM    872  HA  THR A  58      34.309  54.381  57.413  1.00  0.00           H
ATOM    873  CB  THR A  58      34.061  55.391  59.311  1.00  0.00           C
ATOM    874  HB  THR A  58      34.654  56.165  59.844  1.00  0.00           H
ATOM    875  OG1 THR A  58      34.031  54.239  60.106  1.00  0.00           O
ATOM    876  HG1 THR A  58      34.863  54.150  60.577  1.00  0.00           H
ATOM    877  CG2 THR A  58      32.622  55.877  59.141  1.00  0.00           C
ATOM    878 1HG2 THR A  58      32.143  55.986  60.137  1.00  0.00           H
ATOM    879 2HG2 THR A  58      32.067  55.175  58.482  1.00  0.00           H
ATOM    880 3HG2 THR A  58      32.569  56.905  58.723  1.00  0.00           H
ATOM    881  C   THR A  58      34.816  56.367  57.084  1.00  0.00           C
ATOM    882  O   THR A  58      34.129  56.385  56.043  1.00  0.00           O
ATOM    883  N   LEU A  59      35.635  57.402  57.401  1.00  0.00           N
ATOM    884  HN  LEU A  59      36.099  57.476  58.280  1.00  0.00           H
ATOM    885  CA  LEU A  59      35.730  58.614  56.598  1.00  0.00           C
ATOM    886  HA  LEU A  59      34.781  59.105  56.441  1.00  0.00           H
ATOM    887  CB  LEU A  59      36.550  59.642  57.386  1.00  0.00           C
ATOM    888  HB1 LEU A  59      36.922  60.483  56.762  1.00  0.00           H
ATOM    889  HB2 LEU A  59      37.489  59.209  57.792  1.00  0.00           H
ATOM    890  CG  LEU A  59      35.690  60.409  58.512  1.00  0.00           C
ATOM    891  HG  LEU A  59      34.794  59.824  58.810  1.00  0.00           H
ATOM    892  CD1 LEU A  59      36.633  60.985  59.571  1.00  0.00           C
ATOM    893 1HD1 LEU A  59      37.261  60.211  60.063  1.00  0.00           H
ATOM    894 2HD1 LEU A  59      36.081  61.405  60.438  1.00  0.00           H
ATOM    895 3HD1 LEU A  59      37.274  61.767  59.111  1.00  0.00           H
ATOM    896  CD2 LEU A  59      35.029  61.583  57.774  1.00  0.00           C
ATOM    897 1HD2 LEU A  59      35.816  62.297  57.449  1.00  0.00           H
ATOM    898 2HD2 LEU A  59      34.308  62.060  58.472  1.00  0.00           H
ATOM    899 3HD2 LEU A  59      34.579  61.329  56.790  1.00  0.00           H
ATOM    900  C   LEU A  59      36.338  58.411  55.174  1.00  0.00           C
ATOM    901  O   LEU A  59      35.844  59.096  54.246  1.00  0.00           O
ATOM    902  N   PHE A  60      37.346  57.512  54.940  1.00  0.00           N
ATOM    903  HN  PHE A  60      37.746  57.026  55.713  1.00  0.00           H
ATOM    904  CA  PHE A  60      37.675  57.114  53.611  1.00  0.00           C
ATOM    905  HA  PHE A  60      37.840  58.064  53.125  1.00  0.00           H
ATOM    906  CB  PHE A  60      38.936  56.237  53.520  1.00  0.00           C
ATOM    907  HB1 PHE A  60      38.714  55.219  53.904  1.00  0.00           H
ATOM    908  HB2 PHE A  60      39.769  56.585  54.167  1.00  0.00           H
ATOM    909  CG  PHE A  60      39.371  56.088  52.115  1.00  0.00           C
ATOM    910  CD1 PHE A  60      40.109  57.100  51.483  1.00  0.00           C
ATOM    911  HD1 PHE A  60      40.497  57.961  52.007  1.00  0.00           H
ATOM    912  CE1 PHE A  60      40.533  56.983  50.211  1.00  0.00           C
ATOM    913  HE1 PHE A  60      41.030  57.814  49.734  1.00  0.00           H
ATOM    914  CZ  PHE A  60      40.245  55.835  49.496  1.00  0.00           C
ATOM    915  HZ  PHE A  60      40.474  55.814  48.441  1.00  0.00           H
ATOM    916  CD2 PHE A  60      39.078  54.908  51.414  1.00  0.00           C
ATOM    917  HD2 PHE A  60      38.476  54.110  51.823  1.00  0.00           H
ATOM    918  CE2 PHE A  60      39.457  54.885  50.044  1.00  0.00           C
ATOM    919  HE2 PHE A  60      39.201  53.948  49.572  1.00  0.00           H
ATOM    920  C   PHE A  60      36.453  56.506  52.890  1.00  0.00           C
ATOM    921  O   PHE A  60      36.166  56.862  51.741  1.00  0.00           O
ATOM    922  N   THR A  61      35.620  55.665  53.529  1.00  0.00           N
ATOM    923  HN  THR A  61      35.913  55.318  54.416  1.00  0.00           H
ATOM    924  CA  THR A  61      34.357  55.188  52.896  1.00  0.00           C
ATOM    925  HA  THR A  61      34.640  54.742  51.954  1.00  0.00           H
ATOM    926  CB  THR A  61      33.694  54.094  53.673  1.00  0.00           C
ATOM    927  HB  THR A  61      33.388  54.511  54.656  1.00  0.00           H
ATOM    928  OG1 THR A  61      34.564  53.047  54.042  1.00  0.00           O
ATOM    929  HG1 THR A  61      35.216  53.415  54.643  1.00  0.00           H
ATOM    930  CG2 THR A  61      32.457  53.602  53.022  1.00  0.00           C
ATOM    931 1HG2 THR A  61      32.673  53.350  51.962  1.00  0.00           H
ATOM    932 2HG2 THR A  61      31.587  54.284  52.918  1.00  0.00           H
ATOM    933 3HG2 THR A  61      32.170  52.707  53.615  1.00  0.00           H
ATOM    934  C   THR A  61      33.328  56.343  52.632  1.00  0.00           C
ATOM    935  O   THR A  61      32.635  56.329  51.617  1.00  0.00           O
ATOM    936  N   PHE A  62      33.202  57.250  53.528  1.00  0.00           N
ATOM    937  HN  PHE A  62      33.665  57.056  54.389  1.00  0.00           H
ATOM    938  CA  PHE A  62      32.373  58.409  53.300  1.00  0.00           C
ATOM    939  HA  PHE A  62      31.384  58.044  53.067  1.00  0.00           H
ATOM    940  CB  PHE A  62      32.217  59.339  54.491  1.00  0.00           C
ATOM    941  HB1 PHE A  62      31.864  60.361  54.235  1.00  0.00           H
ATOM    942  HB2 PHE A  62      33.242  59.466  54.901  1.00  0.00           H
ATOM    943  CG  PHE A  62      31.348  58.899  55.636  1.00  0.00           C
ATOM    944  CD1 PHE A  62      30.966  59.900  56.564  1.00  0.00           C
ATOM    945  HD1 PHE A  62      31.262  60.924  56.391  1.00  0.00           H
ATOM    946  CE1 PHE A  62      30.198  59.514  57.674  1.00  0.00           C
ATOM    947  HE1 PHE A  62      29.668  60.283  58.215  1.00  0.00           H
ATOM    948  CZ  PHE A  62      29.938  58.123  57.905  1.00  0.00           C
ATOM    949  HZ  PHE A  62      29.326  57.764  58.719  1.00  0.00           H
ATOM    950  CD2 PHE A  62      31.141  57.553  55.899  1.00  0.00           C
ATOM    951  HD2 PHE A  62      31.513  56.847  55.171  1.00  0.00           H
ATOM    952  CE2 PHE A  62      30.346  57.146  56.949  1.00  0.00           C
ATOM    953  HE2 PHE A  62      30.287  56.087  57.154  1.00  0.00           H
ATOM    954  C   PHE A  62      32.785  59.337  52.199  1.00  0.00           C
ATOM    955  O   PHE A  62      32.044  59.701  51.364  1.00  0.00           O
ATOM    956  N   LEU A  63      34.129  59.717  52.094  1.00  0.00           N
ATOM    957  HN  LEU A  63      34.723  59.357  52.809  1.00  0.00           H
ATOM    958  CA  LEU A  63      34.787  60.526  51.024  1.00  0.00           C
ATOM    959  HA  LEU A  63      34.105  61.353  50.889  1.00  0.00           H
ATOM    960  CB  LEU A  63      36.324  60.833  51.347  1.00  0.00           C
ATOM    961  HB1 LEU A  63      36.711  61.281  50.407  1.00  0.00           H
ATOM    962  HB2 LEU A  63      36.811  59.840  51.446  1.00  0.00           H
ATOM    963  CG  LEU A  63      36.570  61.729  52.558  1.00  0.00           C
ATOM    964  HG  LEU A  63      35.877  61.400  53.361  1.00  0.00           H
ATOM    965  CD1 LEU A  63      38.050  61.666  52.970  1.00  0.00           C
ATOM    966 1HD1 LEU A  63      38.391  60.616  52.843  1.00  0.00           H
ATOM    967 2HD1 LEU A  63      38.109  61.979  54.034  1.00  0.00           H
ATOM    968 3HD1 LEU A  63      38.678  62.375  52.389  1.00  0.00           H
ATOM    969  CD2 LEU A  63      36.217  63.190  52.202  1.00  0.00           C
ATOM    970 1HD2 LEU A  63      36.674  63.566  51.261  1.00  0.00           H
ATOM    971 2HD2 LEU A  63      36.571  63.852  53.020  1.00  0.00           H
ATOM    972 3HD2 LEU A  63      35.125  63.340  52.065  1.00  0.00           H
ATOM    973  C   LEU A  63      34.663  59.835  49.676  1.00  0.00           C
ATOM    974  O   LEU A  63      34.252  60.518  48.655  1.00  0.00           O
ATOM    975  N   THR A  64      34.941  58.480  49.521  1.00  0.00           N
ATOM    976  HN  THR A  64      34.977  57.831  50.277  1.00  0.00           H
ATOM    977  CA  THR A  64      34.934  57.807  48.247  1.00  0.00           C
ATOM    978  HA  THR A  64      35.492  58.437  47.569  1.00  0.00           H
ATOM    979  CB  THR A  64      35.562  56.377  48.198  1.00  0.00           C
ATOM    980  HB  THR A  64      35.338  55.834  47.255  1.00  0.00           H
ATOM    981  OG1 THR A  64      35.134  55.591  49.296  1.00  0.00           O
ATOM    982  HG1 THR A  64      35.742  55.708  50.030  1.00  0.00           H
ATOM    983  CG2 THR A  64      37.097  56.454  48.410  1.00  0.00           C
ATOM    984 1HG2 THR A  64      37.480  55.419  48.278  1.00  0.00           H
ATOM    985 2HG2 THR A  64      37.416  56.832  49.405  1.00  0.00           H
ATOM    986 3HG2 THR A  64      37.457  57.176  47.647  1.00  0.00           H
ATOM    987  C   THR A  64      33.555  57.680  47.624  1.00  0.00           C
ATOM    988  O   THR A  64      33.356  57.682  46.404  1.00  0.00           O
ATOM    989  N   PHE A  65      32.448  57.537  48.376  1.00  0.00           N
ATOM    990  HN  PHE A  65      32.484  57.564  49.372  1.00  0.00           H
ATOM    991  CA  PHE A  65      31.031  57.532  47.875  1.00  0.00           C
ATOM    992  HA  PHE A  65      31.034  56.997  46.937  1.00  0.00           H
ATOM    993  CB  PHE A  65      29.958  56.759  48.680  1.00  0.00           C
ATOM    994  HB1 PHE A  65      28.940  57.024  48.324  1.00  0.00           H
ATOM    995  HB2 PHE A  65      29.972  56.960  49.773  1.00  0.00           H
ATOM    996  CG  PHE A  65      30.153  55.303  48.507  1.00  0.00           C
ATOM    997  CD1 PHE A  65      29.563  54.753  47.378  1.00  0.00           C
ATOM    998  HD1 PHE A  65      28.941  55.345  46.723  1.00  0.00           H
ATOM    999  CE1 PHE A  65      29.619  53.389  47.089  1.00  0.00           C
ATOM   1000  HE1 PHE A  65      29.006  52.978  46.300  1.00  0.00           H
ATOM   1001  CZ  PHE A  65      30.316  52.515  47.950  1.00  0.00           C
ATOM   1002  HZ  PHE A  65      30.312  51.462  47.709  1.00  0.00           H
ATOM   1003  CD2 PHE A  65      30.953  54.437  49.302  1.00  0.00           C
ATOM   1004  HD2 PHE A  65      31.610  54.907  50.019  1.00  0.00           H
ATOM   1005  CE2 PHE A  65      30.992  53.058  49.065  1.00  0.00           C
ATOM   1006  HE2 PHE A  65      31.537  52.376  49.700  1.00  0.00           H
ATOM   1007  C   PHE A  65      30.664  58.978  47.573  1.00  0.00           C
ATOM   1008  O   PHE A  65      29.871  59.334  46.645  1.00  0.00           O
ATOM   1009  N   LEU A  66      31.123  60.046  48.292  1.00  0.00           N
ATOM   1010  HN  LEU A  66      31.815  59.874  48.988  1.00  0.00           H
ATOM   1011  CA  LEU A  66      30.741  61.423  48.197  1.00  0.00           C
ATOM   1012  HA  LEU A  66      29.664  61.361  48.248  1.00  0.00           H
ATOM   1013  CB  LEU A  66      31.196  62.277  49.411  1.00  0.00           C
ATOM   1014  HB1 LEU A  66      32.277  62.111  49.606  1.00  0.00           H
ATOM   1015  HB2 LEU A  66      30.712  61.790  50.285  1.00  0.00           H
ATOM   1016  CG  LEU A  66      30.825  63.800  49.287  1.00  0.00           C
ATOM   1017  HG  LEU A  66      31.391  64.274  48.457  1.00  0.00           H
ATOM   1018  CD1 LEU A  66      29.361  64.062  48.964  1.00  0.00           C
ATOM   1019 1HD1 LEU A  66      29.126  63.678  47.948  1.00  0.00           H
ATOM   1020 2HD1 LEU A  66      29.097  65.140  48.905  1.00  0.00           H
ATOM   1021 3HD1 LEU A  66      28.796  63.605  49.805  1.00  0.00           H
ATOM   1022  CD2 LEU A  66      31.112  64.529  50.614  1.00  0.00           C
ATOM   1023 1HD2 LEU A  66      30.622  63.994  51.455  1.00  0.00           H
ATOM   1024 2HD2 LEU A  66      30.793  65.593  50.588  1.00  0.00           H
ATOM   1025 3HD2 LEU A  66      32.220  64.579  50.677  1.00  0.00           H
ATOM   1026  C   LEU A  66      31.069  61.986  46.863  1.00  0.00           C
ATOM   1027  O   LEU A  66      30.328  62.771  46.269  1.00  0.00           O
ATOM   1028  N   ILE A  67      32.167  61.495  46.266  1.00  0.00           N
ATOM   1029  HN  ILE A  67      32.620  60.747  46.746  1.00  0.00           H
ATOM   1030  CA  ILE A  67      32.639  61.991  44.972  1.00  0.00           C
ATOM   1031  HA  ILE A  67      32.559  63.066  44.912  1.00  0.00           H
ATOM   1032  CB  ILE A  67      34.133  61.669  44.744  1.00  0.00           C
ATOM   1033  HB  ILE A  67      34.395  62.060  43.737  1.00  0.00           H
ATOM   1034  CG2 ILE A  67      35.088  62.406  45.681  1.00  0.00           C
ATOM   1035 1HG2 ILE A  67      34.952  63.508  45.715  1.00  0.00           H
ATOM   1036 2HG2 ILE A  67      36.140  62.287  45.343  1.00  0.00           H
ATOM   1037 3HG2 ILE A  67      34.970  62.080  46.736  1.00  0.00           H
ATOM   1038  CG1 ILE A  67      34.496  60.154  44.661  1.00  0.00           C
ATOM   1039 1HG1 ILE A  67      33.630  59.495  44.439  1.00  0.00           H
ATOM   1040 2HG1 ILE A  67      34.650  59.795  45.701  1.00  0.00           H
ATOM   1041  CD  ILE A  67      35.721  59.789  43.828  1.00  0.00           C
ATOM   1042  HD1 ILE A  67      35.722  58.678  43.836  1.00  0.00           H
ATOM   1043  HD2 ILE A  67      36.641  60.298  44.187  1.00  0.00           H
ATOM   1044  HD3 ILE A  67      35.646  60.126  42.772  1.00  0.00           H
ATOM   1045  C   ILE A  67      31.796  61.558  43.804  1.00  0.00           C
ATOM   1046  O   ILE A  67      31.927  62.097  42.716  1.00  0.00           O
ATOM   1047  N   ASP A  68      30.961  60.443  44.013  1.00  0.00           N
ATOM   1048  HN  ASP A  68      31.106  59.927  44.854  1.00  0.00           H
ATOM   1049  CA  ASP A  68      30.076  59.953  42.962  1.00  0.00           C
ATOM   1050  HA  ASP A  68      30.110  60.686  42.169  1.00  0.00           H
ATOM   1051  CB  ASP A  68      30.518  58.544  42.357  1.00  0.00           C
ATOM   1052  HB1 ASP A  68      30.292  57.818  43.167  1.00  0.00           H
ATOM   1053  HB2 ASP A  68      31.612  58.612  42.176  1.00  0.00           H
ATOM   1054  CG  ASP A  68      29.757  58.159  41.098  1.00  0.00           C
ATOM   1055  OD1 ASP A  68      29.224  59.040  40.365  1.00  0.00           O
ATOM   1056  OD2 ASP A  68      29.850  56.924  40.743  1.00  0.00           O
ATOM   1057  C   ASP A  68      28.603  60.078  43.403  1.00  0.00           C
ATOM   1058  O   ASP A  68      27.813  59.196  43.098  1.00  0.00           O
ATOM   1059  N   VAL A  69      28.317  61.049  44.235  1.00  0.00           N
ATOM   1060  HN  VAL A  69      29.006  61.750  44.400  1.00  0.00           H
ATOM   1061  CA  VAL A  69      27.065  61.224  44.897  1.00  0.00           C
ATOM   1062  HA  VAL A  69      26.863  60.207  45.200  1.00  0.00           H
ATOM   1063  CB  VAL A  69      26.980  62.049  46.191  1.00  0.00           C
ATOM   1064  HB  VAL A  69      27.805  61.639  46.812  1.00  0.00           H
ATOM   1065  CG1 VAL A  69      27.033  63.574  45.979  1.00  0.00           C
ATOM   1066 1HG1 VAL A  69      26.420  63.842  45.092  1.00  0.00           H
ATOM   1067 2HG1 VAL A  69      28.076  63.848  45.714  1.00  0.00           H
ATOM   1068 3HG1 VAL A  69      26.725  63.962  46.974  1.00  0.00           H
ATOM   1069  CG2 VAL A  69      25.690  61.621  46.961  1.00  0.00           C
ATOM   1070 1HG2 VAL A  69      24.810  61.800  46.306  1.00  0.00           H
ATOM   1071 2HG2 VAL A  69      25.499  62.297  47.821  1.00  0.00           H
ATOM   1072 3HG2 VAL A  69      25.785  60.543  47.212  1.00  0.00           H
ATOM   1073  C   VAL A  69      25.999  61.495  43.906  1.00  0.00           C
ATOM   1074  O   VAL A  69      24.851  60.975  44.068  1.00  0.00           O
ATOM   1075  N   ARG A  70      26.241  62.343  42.882  1.00  0.00           N
ATOM   1076  HN  ARG A  70      27.173  62.676  42.763  1.00  0.00           H
ATOM   1077  CA  ARG A  70      25.238  62.636  41.902  1.00  0.00           C
ATOM   1078  HA  ARG A  70      24.383  63.004  42.451  1.00  0.00           H
ATOM   1079  CB  ARG A  70      25.604  63.816  40.956  1.00  0.00           C
ATOM   1080  HB1 ARG A  70      24.706  64.013  40.332  1.00  0.00           H
ATOM   1081  HB2 ARG A  70      26.486  63.696  40.291  1.00  0.00           H
ATOM   1082  CG  ARG A  70      25.953  65.047  41.672  1.00  0.00           C
ATOM   1083  HG1 ARG A  70      26.704  64.971  42.487  1.00  0.00           H
ATOM   1084  HG2 ARG A  70      25.058  65.390  42.234  1.00  0.00           H
ATOM   1085  CD  ARG A  70      26.406  66.249  40.742  1.00  0.00           C
ATOM   1086  HD1 ARG A  70      25.674  66.333  39.910  1.00  0.00           H
ATOM   1087  HD2 ARG A  70      27.472  66.157  40.444  1.00  0.00           H
ATOM   1088  NE  ARG A  70      26.532  67.492  41.597  1.00  0.00           N
ATOM   1089  HE  ARG A  70      27.446  67.723  41.931  1.00  0.00           H
ATOM   1090  CZ  ARG A  70      25.563  68.282  41.938  1.00  0.00           C
ATOM   1091  NH1 ARG A  70      24.311  68.112  41.625  1.00  0.00           N
ATOM   1092 1HH1 ARG A  70      24.030  67.404  40.977  1.00  0.00           H
ATOM   1093 2HH1 ARG A  70      23.588  68.747  41.896  1.00  0.00           H
ATOM   1094  NH2 ARG A  70      25.868  69.289  42.759  1.00  0.00           N
ATOM   1095 1HH2 ARG A  70      26.835  69.415  42.979  1.00  0.00           H
ATOM   1096 2HH2 ARG A  70      25.274  70.090  42.834  1.00  0.00           H
ATOM   1097  C   ARG A  70      24.737  61.379  41.136  1.00  0.00           C
ATOM   1098  O   ARG A  70      25.462  60.406  40.907  1.00  0.00           O
ATOM   1099  N   ARG A  71      23.436  61.471  40.817  1.00  0.00           N
ATOM   1100  HN  ARG A  71      23.028  62.331  41.113  1.00  0.00           H
ATOM   1101  CA  ARG A  71      22.691  60.492  39.981  1.00  0.00           C
ATOM   1102  HA  ARG A  71      21.714  60.930  39.838  1.00  0.00           H
ATOM   1103  CB  ARG A  71      23.305  60.462  38.552  1.00  0.00           C
ATOM   1104  HB1 ARG A  71      24.368  60.240  38.789  1.00  0.00           H
ATOM   1105  HB2 ARG A  71      23.249  61.525  38.233  1.00  0.00           H
ATOM   1106  CG  ARG A  71      22.688  59.436  37.524  1.00  0.00           C
ATOM   1107  HG1 ARG A  71      21.591  59.543  37.664  1.00  0.00           H
ATOM   1108  HG2 ARG A  71      23.076  58.418  37.742  1.00  0.00           H
ATOM   1109  CD  ARG A  71      23.151  59.803  36.075  1.00  0.00           C
ATOM   1110  HD1 ARG A  71      22.881  60.875  35.961  1.00  0.00           H
ATOM   1111  HD2 ARG A  71      22.443  59.215  35.453  1.00  0.00           H
ATOM   1112  NE  ARG A  71      24.534  59.544  35.797  1.00  0.00           N
ATOM   1113  HE  ARG A  71      25.132  59.379  36.582  1.00  0.00           H
ATOM   1114  CZ  ARG A  71      25.141  59.266  34.555  1.00  0.00           C
ATOM   1115  NH1 ARG A  71      24.573  59.254  33.390  1.00  0.00           N
ATOM   1116 1HH1 ARG A  71      23.679  59.702  33.356  1.00  0.00           H
ATOM   1117 2HH1 ARG A  71      25.074  58.977  32.570  1.00  0.00           H
ATOM   1118  NH2 ARG A  71      26.417  58.802  34.728  1.00  0.00           N
ATOM   1119 1HH2 ARG A  71      26.873  58.967  35.602  1.00  0.00           H
ATOM   1120 2HH2 ARG A  71      26.919  58.594  33.888  1.00  0.00           H
ATOM   1121  C   ARG A  71      22.442  59.106  40.561  1.00  0.00           C
ATOM   1122  O   ARG A  71      23.321  58.426  40.954  1.00  0.00           O
ATOM   1123  N   PHE A  72      21.154  58.694  40.545  1.00  0.00           N
ATOM   1124  HN  PHE A  72      20.379  59.234  40.226  1.00  0.00           H
ATOM   1125  CA  PHE A  72      20.807  57.420  41.127  1.00  0.00           C
ATOM   1126  HA  PHE A  72      21.272  57.378  42.101  1.00  0.00           H
ATOM   1127  CB  PHE A  72      19.300  57.302  41.266  1.00  0.00           C
ATOM   1128  HB1 PHE A  72      19.101  56.352  41.806  1.00  0.00           H
ATOM   1129  HB2 PHE A  72      18.737  57.136  40.323  1.00  0.00           H
ATOM   1130  CG  PHE A  72      18.784  58.453  42.023  1.00  0.00           C
ATOM   1131  CD1 PHE A  72      17.815  59.371  41.543  1.00  0.00           C
ATOM   1132  HD1 PHE A  72      17.462  59.177  40.541  1.00  0.00           H
ATOM   1133  CE1 PHE A  72      17.301  60.407  42.344  1.00  0.00           C
ATOM   1134  HE1 PHE A  72      16.541  61.105  42.024  1.00  0.00           H
ATOM   1135  CZ  PHE A  72      17.795  60.556  43.681  1.00  0.00           C
ATOM   1136  HZ  PHE A  72      17.529  61.464  44.203  1.00  0.00           H
ATOM   1137  CD2 PHE A  72      19.152  58.567  43.337  1.00  0.00           C
ATOM   1138  HD2 PHE A  72      19.660  57.721  43.776  1.00  0.00           H
ATOM   1139  CE2 PHE A  72      18.610  59.557  44.201  1.00  0.00           C
ATOM   1140  HE2 PHE A  72      19.100  59.550  45.163  1.00  0.00           H
ATOM   1141  C   PHE A  72      21.303  56.346  40.303  1.00  0.00           C
ATOM   1142  O   PHE A  72      21.454  56.439  39.076  1.00  0.00           O
ATOM   1143  N   ARG A  73      21.668  55.266  40.995  1.00  0.00           N
ATOM   1144  HN  ARG A  73      21.480  55.197  41.972  1.00  0.00           H
ATOM   1145  CA  ARG A  73      22.299  54.190  40.297  1.00  0.00           C
ATOM   1146  HA  ARG A  73      21.966  54.220  39.270  1.00  0.00           H
ATOM   1147  CB  ARG A  73      23.856  54.497  40.350  1.00  0.00           C
ATOM   1148  HB1 ARG A  73      23.976  55.500  39.887  1.00  0.00           H
ATOM   1149  HB2 ARG A  73      24.281  53.767  39.628  1.00  0.00           H
ATOM   1150  CG  ARG A  73      24.549  54.257  41.692  1.00  0.00           C
ATOM   1151  HG1 ARG A  73      25.627  54.104  41.469  1.00  0.00           H
ATOM   1152  HG2 ARG A  73      24.146  53.365  42.217  1.00  0.00           H
ATOM   1153  CD  ARG A  73      24.560  55.462  42.606  1.00  0.00           C
ATOM   1154  HD1 ARG A  73      25.008  55.326  43.613  1.00  0.00           H
ATOM   1155  HD2 ARG A  73      23.531  55.775  42.885  1.00  0.00           H
ATOM   1156  NE  ARG A  73      25.161  56.676  41.981  1.00  0.00           N
ATOM   1157  HE  ARG A  73      24.550  57.410  41.685  1.00  0.00           H
ATOM   1158  CZ  ARG A  73      26.366  56.836  41.512  1.00  0.00           C
ATOM   1159  NH1 ARG A  73      27.417  56.097  41.620  1.00  0.00           N
ATOM   1160 1HH1 ARG A  73      27.400  55.404  42.341  1.00  0.00           H
ATOM   1161 2HH1 ARG A  73      28.324  56.438  41.374  1.00  0.00           H
ATOM   1162  NH2 ARG A  73      26.643  57.970  40.842  1.00  0.00           N
ATOM   1163 1HH2 ARG A  73      25.946  58.685  40.883  1.00  0.00           H
ATOM   1164 2HH2 ARG A  73      27.603  58.250  40.846  1.00  0.00           H
ATOM   1165  C   ARG A  73      21.932  52.836  40.968  1.00  0.00           C
ATOM   1166  O   ARG A  73      21.378  52.717  42.118  1.00  0.00           O
ATOM   1167  N   TYR A  74      22.423  51.718  40.349  1.00  0.00           N
ATOM   1168  HN  TYR A  74      22.999  52.052  39.607  1.00  0.00           H
ATOM   1169  CA  TYR A  74      22.426  50.304  40.713  1.00  0.00           C
ATOM   1170  HA  TYR A  74      21.391  49.998  40.665  1.00  0.00           H
ATOM   1171  CB  TYR A  74      23.117  49.388  39.600  1.00  0.00           C
ATOM   1172  HB1 TYR A  74      24.016  49.945  39.258  1.00  0.00           H
ATOM   1173  HB2 TYR A  74      22.405  49.365  38.748  1.00  0.00           H
ATOM   1174  CG  TYR A  74      23.366  47.874  39.870  1.00  0.00           C
ATOM   1175  CD1 TYR A  74      22.507  46.901  39.357  1.00  0.00           C
ATOM   1176  HD1 TYR A  74      21.652  47.098  38.727  1.00  0.00           H
ATOM   1177  CE1 TYR A  74      22.605  45.606  39.828  1.00  0.00           C
ATOM   1178  HE1 TYR A  74      21.952  44.900  39.335  1.00  0.00           H
ATOM   1179  CZ  TYR A  74      23.573  45.183  40.774  1.00  0.00           C
ATOM   1180  OH  TYR A  74      23.630  43.783  41.126  1.00  0.00           O
ATOM   1181  HH  TYR A  74      23.162  43.262  40.469  1.00  0.00           H
ATOM   1182  CD2 TYR A  74      24.387  47.476  40.792  1.00  0.00           C
ATOM   1183  HD2 TYR A  74      25.048  48.216  41.218  1.00  0.00           H
ATOM   1184  CE2 TYR A  74      24.471  46.112  41.196  1.00  0.00           C
ATOM   1185  HE2 TYR A  74      25.300  45.900  41.855  1.00  0.00           H
ATOM   1186  C   TYR A  74      22.963  49.932  42.097  1.00  0.00           C
ATOM   1187  O   TYR A  74      23.956  50.580  42.413  1.00  0.00           O
ATOM   1188  N   PRO A  75      22.390  49.105  42.912  1.00  0.00           N
ATOM   1189  CD  PRO A  75      21.105  48.467  42.608  1.00  0.00           C
ATOM   1190  HD1 PRO A  75      20.999  47.859  41.684  1.00  0.00           H
ATOM   1191  HD2 PRO A  75      20.277  49.208  42.613  1.00  0.00           H
ATOM   1192  CA  PRO A  75      22.725  48.967  44.338  1.00  0.00           C
ATOM   1193  HA  PRO A  75      22.098  49.666  44.872  1.00  0.00           H
ATOM   1194  CB  PRO A  75      22.148  47.555  44.571  1.00  0.00           C
ATOM   1195  HB1 PRO A  75      22.166  47.298  45.652  1.00  0.00           H
ATOM   1196  HB2 PRO A  75      22.748  46.885  43.918  1.00  0.00           H
ATOM   1197  CG  PRO A  75      20.825  47.600  43.884  1.00  0.00           C
ATOM   1198  HG1 PRO A  75      20.325  46.634  43.656  1.00  0.00           H
ATOM   1199  HG2 PRO A  75      20.199  48.165  44.607  1.00  0.00           H
ATOM   1200  C   PRO A  75      24.087  49.104  44.884  1.00  0.00           C
ATOM   1201  O   PRO A  75      24.914  48.137  44.836  1.00  0.00           O
ATOM   1202  N   GLU A  76      24.355  50.216  45.571  1.00  0.00           N
ATOM   1203  HN  GLU A  76      23.659  50.930  45.590  1.00  0.00           H
ATOM   1204  CA  GLU A  76      25.620  50.480  46.147  1.00  0.00           C
ATOM   1205  HA  GLU A  76      26.080  49.579  46.524  1.00  0.00           H
ATOM   1206  CB  GLU A  76      26.510  51.244  45.015  1.00  0.00           C
ATOM   1207  HB1 GLU A  76      26.514  50.633  44.087  1.00  0.00           H
ATOM   1208  HB2 GLU A  76      27.569  51.236  45.349  1.00  0.00           H
ATOM   1209  CG  GLU A  76      26.172  52.708  44.726  1.00  0.00           C
ATOM   1210  HG1 GLU A  76      26.294  53.361  45.617  1.00  0.00           H
ATOM   1211  HG2 GLU A  76      25.096  52.823  44.473  1.00  0.00           H
ATOM   1212  CD  GLU A  76      27.177  53.328  43.694  1.00  0.00           C
ATOM   1213  OE1 GLU A  76      27.514  52.801  42.639  1.00  0.00           O
ATOM   1214  OE2 GLU A  76      27.602  54.461  43.986  1.00  0.00           O
ATOM   1215  C   GLU A  76      25.440  51.367  47.410  1.00  0.00           C
ATOM   1216  O   GLU A  76      26.085  51.339  48.448  1.00  0.00           O
ATOM   1217  N   ARG A  77      24.304  52.083  47.304  1.00  0.00           N
ATOM   1218  HN  ARG A  77      23.901  52.213  46.402  1.00  0.00           H
ATOM   1219  CA  ARG A  77      23.731  52.729  48.447  1.00  0.00           C
ATOM   1220  HA  ARG A  77      24.411  53.559  48.574  1.00  0.00           H
ATOM   1221  CB  ARG A  77      22.357  53.374  48.018  1.00  0.00           C
ATOM   1222  HB1 ARG A  77      21.859  53.772  48.928  1.00  0.00           H
ATOM   1223  HB2 ARG A  77      21.818  52.498  47.598  1.00  0.00           H
ATOM   1224  CG  ARG A  77      22.333  54.553  47.062  1.00  0.00           C
ATOM   1225  HG1 ARG A  77      21.368  54.696  46.531  1.00  0.00           H
ATOM   1226  HG2 ARG A  77      23.043  54.193  46.287  1.00  0.00           H
ATOM   1227  CD  ARG A  77      22.826  55.902  47.693  1.00  0.00           C
ATOM   1228  HD1 ARG A  77      23.546  55.665  48.506  1.00  0.00           H
ATOM   1229  HD2 ARG A  77      22.041  56.554  48.133  1.00  0.00           H
ATOM   1230  NE  ARG A  77      23.719  56.660  46.742  1.00  0.00           N
ATOM   1231  HE  ARG A  77      24.693  56.435  46.737  1.00  0.00           H
ATOM   1232  CZ  ARG A  77      23.447  57.636  45.897  1.00  0.00           C
ATOM   1233  NH1 ARG A  77      22.234  58.140  45.665  1.00  0.00           N
ATOM   1234 1HH1 ARG A  77      21.445  57.725  46.118  1.00  0.00           H
ATOM   1235 2HH1 ARG A  77      22.189  58.864  44.977  1.00  0.00           H
ATOM   1236  NH2 ARG A  77      24.445  58.211  45.177  1.00  0.00           N
ATOM   1237 1HH2 ARG A  77      25.388  57.884  45.240  1.00  0.00           H
ATOM   1238 2HH2 ARG A  77      24.349  59.093  44.715  1.00  0.00           H
ATOM   1239  C   ARG A  77      23.622  52.056  49.798  1.00  0.00           C
ATOM   1240  O   ARG A  77      23.864  52.714  50.847  1.00  0.00           O
ATOM   1241  N   PRO A  78      23.371  50.756  49.911  1.00  0.00           N
ATOM   1242  CD  PRO A  78      22.967  49.819  48.924  1.00  0.00           C
ATOM   1243  HD1 PRO A  78      23.497  49.817  47.948  1.00  0.00           H
ATOM   1244  HD2 PRO A  78      21.907  50.093  48.738  1.00  0.00           H
ATOM   1245  CA  PRO A  78      23.188  50.182  51.305  1.00  0.00           C
ATOM   1246  HA  PRO A  78      22.680  50.949  51.871  1.00  0.00           H
ATOM   1247  CB  PRO A  78      22.472  48.828  50.975  1.00  0.00           C
ATOM   1248  HB1 PRO A  78      21.370  48.958  51.023  1.00  0.00           H
ATOM   1249  HB2 PRO A  78      22.601  48.104  51.807  1.00  0.00           H
ATOM   1250  CG  PRO A  78      22.916  48.486  49.596  1.00  0.00           C
ATOM   1251  HG1 PRO A  78      23.959  48.120  49.706  1.00  0.00           H
ATOM   1252  HG2 PRO A  78      22.267  47.731  49.103  1.00  0.00           H
ATOM   1253  C   PRO A  78      24.527  49.950  51.892  1.00  0.00           C
ATOM   1254  O   PRO A  78      24.618  49.910  53.098  1.00  0.00           O
ATOM   1255  N   ILE A  79      25.583  49.810  51.101  1.00  0.00           N
ATOM   1256  HN  ILE A  79      25.464  49.970  50.124  1.00  0.00           H
ATOM   1257  CA  ILE A  79      26.983  49.722  51.463  1.00  0.00           C
ATOM   1258  HA  ILE A  79      27.137  48.872  52.112  1.00  0.00           H
ATOM   1259  CB  ILE A  79      28.036  49.565  50.334  1.00  0.00           C
ATOM   1260  HB  ILE A  79      28.028  50.518  49.764  1.00  0.00           H
ATOM   1261  CG2 ILE A  79      29.482  49.356  50.890  1.00  0.00           C
ATOM   1262 1HG2 ILE A  79      30.154  49.476  50.014  1.00  0.00           H
ATOM   1263 2HG2 ILE A  79      29.652  48.343  51.313  1.00  0.00           H
ATOM   1264 3HG2 ILE A  79      29.885  50.052  51.656  1.00  0.00           H
ATOM   1265  CG1 ILE A  79      27.700  48.281  49.452  1.00  0.00           C
ATOM   1266 1HG1 ILE A  79      26.640  48.296  49.118  1.00  0.00           H
ATOM   1267 2HG1 ILE A  79      27.925  47.395  50.084  1.00  0.00           H
ATOM   1268  CD  ILE A  79      28.531  48.138  48.231  1.00  0.00           C
ATOM   1269  HD1 ILE A  79      28.504  49.065  47.619  1.00  0.00           H
ATOM   1270  HD2 ILE A  79      28.045  47.358  47.608  1.00  0.00           H
ATOM   1271  HD3 ILE A  79      29.566  47.779  48.414  1.00  0.00           H
ATOM   1272  C   ILE A  79      27.362  50.897  52.261  1.00  0.00           C
ATOM   1273  O   ILE A  79      27.830  50.830  53.390  1.00  0.00           O
ATOM   1274  N   ILE A  80      27.078  52.089  51.783  1.00  0.00           N
ATOM   1275  HN  ILE A  80      26.718  52.185  50.858  1.00  0.00           H
ATOM   1276  CA  ILE A  80      27.455  53.319  52.478  1.00  0.00           C
ATOM   1277  HA  ILE A  80      28.451  53.265  52.892  1.00  0.00           H
ATOM   1278  CB  ILE A  80      27.662  54.523  51.602  1.00  0.00           C
ATOM   1279  HB  ILE A  80      28.412  54.249  50.830  1.00  0.00           H
ATOM   1280  CG2 ILE A  80      26.435  54.704  50.569  1.00  0.00           C
ATOM   1281 1HG2 ILE A  80      26.307  53.800  49.937  1.00  0.00           H
ATOM   1282 2HG2 ILE A  80      26.479  55.690  50.059  1.00  0.00           H
ATOM   1283 3HG2 ILE A  80      25.499  54.806  51.158  1.00  0.00           H
ATOM   1284  CG1 ILE A  80      27.990  55.895  52.232  1.00  0.00           C
ATOM   1285 1HG1 ILE A  80      27.232  56.244  52.965  1.00  0.00           H
ATOM   1286 2HG1 ILE A  80      27.708  56.641  51.459  1.00  0.00           H
ATOM   1287  CD  ILE A  80      29.443  55.900  52.686  1.00  0.00           C
ATOM   1288  HD1 ILE A  80      30.153  55.888  51.832  1.00  0.00           H
ATOM   1289  HD2 ILE A  80      29.639  55.068  53.395  1.00  0.00           H
ATOM   1290  HD3 ILE A  80      29.619  56.879  53.181  1.00  0.00           H
ATOM   1291  C   ILE A  80      26.548  53.613  53.605  1.00  0.00           C
ATOM   1292  O   ILE A  80      27.046  54.082  54.647  1.00  0.00           O
ATOM   1293  N   TYR A  81      25.259  53.241  53.563  1.00  0.00           N
ATOM   1294  HN  TYR A  81      24.671  53.040  52.783  1.00  0.00           H
ATOM   1295  CA  TYR A  81      24.469  53.292  54.836  1.00  0.00           C
ATOM   1296  HA  TYR A  81      24.505  54.306  55.205  1.00  0.00           H
ATOM   1297  CB  TYR A  81      22.996  53.074  54.308  1.00  0.00           C
ATOM   1298  HB1 TYR A  81      22.274  53.111  55.151  1.00  0.00           H
ATOM   1299  HB2 TYR A  81      22.925  52.097  53.784  1.00  0.00           H
ATOM   1300  CG  TYR A  81      22.391  54.133  53.409  1.00  0.00           C
ATOM   1301  CD1 TYR A  81      21.292  53.721  52.592  1.00  0.00           C
ATOM   1302  HD1 TYR A  81      21.006  52.683  52.510  1.00  0.00           H
ATOM   1303  CE1 TYR A  81      20.706  54.557  51.622  1.00  0.00           C
ATOM   1304  HE1 TYR A  81      19.889  54.213  51.005  1.00  0.00           H
ATOM   1305  CZ  TYR A  81      21.142  55.913  51.549  1.00  0.00           C
ATOM   1306  OH  TYR A  81      20.473  56.735  50.619  1.00  0.00           O
ATOM   1307  HH  TYR A  81      19.780  56.289  50.127  1.00  0.00           H
ATOM   1308  CD2 TYR A  81      22.711  55.425  53.427  1.00  0.00           C
ATOM   1309  HD2 TYR A  81      23.416  55.826  54.140  1.00  0.00           H
ATOM   1310  CE2 TYR A  81      22.165  56.305  52.518  1.00  0.00           C
ATOM   1311  HE2 TYR A  81      22.370  57.365  52.544  1.00  0.00           H
ATOM   1312  C   TYR A  81      24.806  52.288  55.863  1.00  0.00           C
ATOM   1313  O   TYR A  81      24.663  52.597  57.062  1.00  0.00           O
ATOM   1314  N   TYR A  82      25.321  51.087  55.558  1.00  0.00           N
ATOM   1315  HN  TYR A  82      25.313  50.675  54.650  1.00  0.00           H
ATOM   1316  CA  TYR A  82      25.900  50.239  56.587  1.00  0.00           C
ATOM   1317  HA  TYR A  82      25.204  50.177  57.411  1.00  0.00           H
ATOM   1318  CB  TYR A  82      26.303  48.864  55.835  1.00  0.00           C
ATOM   1319  HB1 TYR A  82      26.728  49.222  54.873  1.00  0.00           H
ATOM   1320  HB2 TYR A  82      25.304  48.424  55.630  1.00  0.00           H
ATOM   1321  CG  TYR A  82      27.265  47.903  56.563  1.00  0.00           C
ATOM   1322  CD1 TYR A  82      26.912  47.431  57.807  1.00  0.00           C
ATOM   1323  HD1 TYR A  82      26.004  47.763  58.288  1.00  0.00           H
ATOM   1324  CE1 TYR A  82      27.679  46.553  58.499  1.00  0.00           C
ATOM   1325  HE1 TYR A  82      27.366  46.176  59.461  1.00  0.00           H
ATOM   1326  CZ  TYR A  82      28.804  46.012  57.833  1.00  0.00           C
ATOM   1327  OH  TYR A  82      29.699  45.202  58.603  1.00  0.00           O
ATOM   1328  HH  TYR A  82      29.262  44.650  59.256  1.00  0.00           H
ATOM   1329  CD2 TYR A  82      28.385  47.394  55.874  1.00  0.00           C
ATOM   1330  HD2 TYR A  82      28.654  47.821  54.919  1.00  0.00           H
ATOM   1331  CE2 TYR A  82      29.233  46.463  56.583  1.00  0.00           C
ATOM   1332  HE2 TYR A  82      30.169  46.167  56.134  1.00  0.00           H
ATOM   1333  C   TYR A  82      27.131  50.927  57.170  1.00  0.00           C
ATOM   1334  O   TYR A  82      27.339  50.791  58.390  1.00  0.00           O
ATOM   1335  N   SER A  83      28.043  51.606  56.440  1.00  0.00           N
ATOM   1336  HN  SER A  83      27.975  51.414  55.464  1.00  0.00           H
ATOM   1337  CA  SER A  83      29.267  52.193  56.956  1.00  0.00           C
ATOM   1338  HA  SER A  83      29.746  51.480  57.612  1.00  0.00           H
ATOM   1339  CB  SER A  83      30.288  52.680  55.843  1.00  0.00           C
ATOM   1340  HB1 SER A  83      29.640  53.304  55.192  1.00  0.00           H
ATOM   1341  HB2 SER A  83      30.660  51.870  55.180  1.00  0.00           H
ATOM   1342  OG  SER A  83      31.449  53.347  56.439  1.00  0.00           O
ATOM   1343  HG1 SER A  83      31.978  52.680  56.882  1.00  0.00           H
ATOM   1344  C   SER A  83      28.898  53.382  57.877  1.00  0.00           C
ATOM   1345  O   SER A  83      29.505  53.563  58.933  1.00  0.00           O
ATOM   1346  N   VAL A  84      27.778  54.096  57.478  1.00  0.00           N
ATOM   1347  HN  VAL A  84      27.400  53.991  56.561  1.00  0.00           H
ATOM   1348  CA  VAL A  84      27.258  55.207  58.130  1.00  0.00           C
ATOM   1349  HA  VAL A  84      27.997  55.907  58.492  1.00  0.00           H
ATOM   1350  CB  VAL A  84      26.057  55.930  57.374  1.00  0.00           C
ATOM   1351  HB  VAL A  84      25.348  55.185  56.953  1.00  0.00           H
ATOM   1352  CG1 VAL A  84      25.230  56.877  58.327  1.00  0.00           C
ATOM   1353 1HG1 VAL A  84      24.476  56.361  58.958  1.00  0.00           H
ATOM   1354 2HG1 VAL A  84      24.628  57.627  57.771  1.00  0.00           H
ATOM   1355 3HG1 VAL A  84      25.946  57.453  58.952  1.00  0.00           H
ATOM   1356  CG2 VAL A  84      26.578  56.798  56.249  1.00  0.00           C
ATOM   1357 1HG2 VAL A  84      26.970  57.754  56.657  1.00  0.00           H
ATOM   1358 2HG2 VAL A  84      25.841  57.125  55.485  1.00  0.00           H
ATOM   1359 3HG2 VAL A  84      27.425  56.311  55.719  1.00  0.00           H
ATOM   1360  C   VAL A  84      26.761  54.836  59.493  1.00  0.00           C
ATOM   1361  O   VAL A  84      26.989  55.492  60.495  1.00  0.00           O
ATOM   1362  N   CYS A  85      26.224  53.638  59.619  1.00  0.00           N
ATOM   1363  HN  CYS A  85      26.173  53.077  58.796  1.00  0.00           H
ATOM   1364  CA  CYS A  85      25.835  53.059  60.935  1.00  0.00           C
ATOM   1365  HA  CYS A  85      25.182  53.774  61.414  1.00  0.00           H
ATOM   1366  CB  CYS A  85      25.035  51.750  60.861  1.00  0.00           C
ATOM   1367  HB1 CYS A  85      24.858  51.264  61.844  1.00  0.00           H
ATOM   1368  HB2 CYS A  85      25.560  51.025  60.203  1.00  0.00           H
ATOM   1369  SG  CYS A  85      23.417  52.139  60.119  1.00  0.00           S
ATOM   1370  HG1 CYS A  85      24.006  52.307  58.944  1.00  0.00           H
ATOM   1371  C   CYS A  85      26.991  52.986  61.922  1.00  0.00           C
ATOM   1372  O   CYS A  85      26.832  53.282  63.071  1.00  0.00           O
ATOM   1373  N   TYR A  86      28.227  52.579  61.486  1.00  0.00           N
ATOM   1374  HN  TYR A  86      28.344  52.218  60.564  1.00  0.00           H
ATOM   1375  CA  TYR A  86      29.295  52.322  62.412  1.00  0.00           C
ATOM   1376  HA  TYR A  86      28.890  51.770  63.247  1.00  0.00           H
ATOM   1377  CB  TYR A  86      30.391  51.542  61.609  1.00  0.00           C
ATOM   1378  HB1 TYR A  86      30.953  52.270  60.986  1.00  0.00           H
ATOM   1379  HB2 TYR A  86      29.976  50.718  60.990  1.00  0.00           H
ATOM   1380  CG  TYR A  86      31.348  50.863  62.622  1.00  0.00           C
ATOM   1381  CD1 TYR A  86      30.816  49.824  63.469  1.00  0.00           C
ATOM   1382  HD1 TYR A  86      29.810  49.470  63.299  1.00  0.00           H
ATOM   1383  CE1 TYR A  86      31.456  49.305  64.558  1.00  0.00           C
ATOM   1384  HE1 TYR A  86      30.986  48.482  65.075  1.00  0.00           H
ATOM   1385  CZ  TYR A  86      32.703  49.891  64.792  1.00  0.00           C
ATOM   1386  OH  TYR A  86      33.359  49.291  65.857  1.00  0.00           O
ATOM   1387  HH  TYR A  86      33.218  48.343  65.804  1.00  0.00           H
ATOM   1388  CD2 TYR A  86      32.609  51.332  62.823  1.00  0.00           C
ATOM   1389  HD2 TYR A  86      33.087  52.119  62.258  1.00  0.00           H
ATOM   1390  CE2 TYR A  86      33.330  50.851  63.936  1.00  0.00           C
ATOM   1391  HE2 TYR A  86      34.284  51.191  64.311  1.00  0.00           H
ATOM   1392  C   TYR A  86      29.906  53.580  62.995  1.00  0.00           C
ATOM   1393  O   TYR A  86      30.607  53.470  63.986  1.00  0.00           O
ATOM   1394  N   SER A  87      29.612  54.716  62.263  1.00  0.00           N
ATOM   1395  HN  SER A  87      29.248  54.527  61.354  1.00  0.00           H
ATOM   1396  CA  SER A  87      29.871  56.116  62.763  1.00  0.00           C
ATOM   1397  HA  SER A  87      30.922  56.119  63.013  1.00  0.00           H
ATOM   1398  CB  SER A  87      29.623  57.264  61.651  1.00  0.00           C
ATOM   1399  HB1 SER A  87      30.097  56.910  60.710  1.00  0.00           H
ATOM   1400  HB2 SER A  87      30.111  58.215  61.955  1.00  0.00           H
ATOM   1401  OG  SER A  87      28.263  57.493  61.347  1.00  0.00           O
ATOM   1402  HG1 SER A  87      27.750  56.681  61.346  1.00  0.00           H
ATOM   1403  C   SER A  87      29.176  56.394  64.072  1.00  0.00           C
ATOM   1404  O   SER A  87      29.755  57.017  64.921  1.00  0.00           O
ATOM   1405  N   ILE A  88      27.922  55.920  64.347  1.00  0.00           N
ATOM   1406  HN  ILE A  88      27.460  55.361  63.663  1.00  0.00           H
ATOM   1407  CA  ILE A  88      27.196  56.318  65.509  1.00  0.00           C
ATOM   1408  HA  ILE A  88      27.204  57.398  65.538  1.00  0.00           H
ATOM   1409  CB  ILE A  88      25.827  55.728  65.400  1.00  0.00           C
ATOM   1410  HB  ILE A  88      25.825  54.632  65.218  1.00  0.00           H
ATOM   1411  CG2 ILE A  88      25.041  56.008  66.683  1.00  0.00           C
ATOM   1412 1HG2 ILE A  88      25.043  57.098  66.896  1.00  0.00           H
ATOM   1413 2HG2 ILE A  88      25.407  55.449  67.571  1.00  0.00           H
ATOM   1414 3HG2 ILE A  88      24.002  55.632  66.571  1.00  0.00           H
ATOM   1415  CG1 ILE A  88      25.037  56.382  64.296  1.00  0.00           C
ATOM   1416 1HG1 ILE A  88      25.748  56.490  63.449  1.00  0.00           H
ATOM   1417 2HG1 ILE A  88      24.920  57.471  64.484  1.00  0.00           H
ATOM   1418  CD  ILE A  88      23.703  55.713  63.977  1.00  0.00           C
ATOM   1419  HD1 ILE A  88      23.422  56.197  63.017  1.00  0.00           H
ATOM   1420  HD2 ILE A  88      22.997  55.888  64.817  1.00  0.00           H
ATOM   1421  HD3 ILE A  88      23.762  54.608  63.878  1.00  0.00           H
ATOM   1422  C   ILE A  88      27.868  55.812  66.775  1.00  0.00           C
ATOM   1423  O   ILE A  88      28.274  56.566  67.638  1.00  0.00           O
ATOM   1424  N   VAL A  89      28.145  54.512  66.820  1.00  0.00           N
ATOM   1425  HN  VAL A  89      27.825  53.909  66.093  1.00  0.00           H
ATOM   1426  CA  VAL A  89      28.821  53.943  68.043  1.00  0.00           C
ATOM   1427  HA  VAL A  89      28.320  54.405  68.881  1.00  0.00           H
ATOM   1428  CB  VAL A  89      28.668  52.464  68.126  1.00  0.00           C
ATOM   1429  HB  VAL A  89      27.572  52.310  68.032  1.00  0.00           H
ATOM   1430  CG1 VAL A  89      29.431  51.749  66.914  1.00  0.00           C
ATOM   1431 1HG1 VAL A  89      30.469  52.119  66.772  1.00  0.00           H
ATOM   1432 2HG1 VAL A  89      28.838  51.958  65.998  1.00  0.00           H
ATOM   1433 3HG1 VAL A  89      29.528  50.645  66.995  1.00  0.00           H
ATOM   1434  CG2 VAL A  89      29.203  51.795  69.459  1.00  0.00           C
ATOM   1435 1HG2 VAL A  89      29.016  50.700  69.493  1.00  0.00           H
ATOM   1436 2HG2 VAL A  89      28.593  52.299  70.238  1.00  0.00           H
ATOM   1437 3HG2 VAL A  89      30.283  51.983  69.638  1.00  0.00           H
ATOM   1438  C   VAL A  89      30.229  54.408  68.131  1.00  0.00           C
ATOM   1439  O   VAL A  89      30.701  54.673  69.225  1.00  0.00           O
ATOM   1440  N   SER A  90      30.955  54.576  66.993  1.00  0.00           N
ATOM   1441  HN  SER A  90      30.612  54.408  66.072  1.00  0.00           H
ATOM   1442  CA  SER A  90      32.348  55.141  67.014  1.00  0.00           C
ATOM   1443  HA  SER A  90      32.926  54.549  67.708  1.00  0.00           H
ATOM   1444  CB  SER A  90      32.969  55.144  65.631  1.00  0.00           C
ATOM   1445  HB1 SER A  90      33.998  55.563  65.642  1.00  0.00           H
ATOM   1446  HB2 SER A  90      32.436  55.799  64.910  1.00  0.00           H
ATOM   1447  OG  SER A  90      32.916  53.828  65.160  1.00  0.00           O
ATOM   1448  HG1 SER A  90      32.137  53.655  64.626  1.00  0.00           H
ATOM   1449  C   SER A  90      32.445  56.545  67.469  1.00  0.00           C
ATOM   1450  O   SER A  90      33.425  56.994  68.047  1.00  0.00           O
ATOM   1451  N   LEU A  91      31.490  57.458  67.141  1.00  0.00           N
ATOM   1452  HN  LEU A  91      30.722  57.310  66.523  1.00  0.00           H
ATOM   1453  CA  LEU A  91      31.428  58.817  67.710  1.00  0.00           C
ATOM   1454  HA  LEU A  91      32.414  59.233  67.563  1.00  0.00           H
ATOM   1455  CB  LEU A  91      30.335  59.676  66.929  1.00  0.00           C
ATOM   1456  HB1 LEU A  91      29.405  59.070  66.963  1.00  0.00           H
ATOM   1457  HB2 LEU A  91      30.567  59.699  65.843  1.00  0.00           H
ATOM   1458  CG  LEU A  91      30.155  61.124  67.403  1.00  0.00           C
ATOM   1459  HG  LEU A  91      29.830  61.118  68.465  1.00  0.00           H
ATOM   1460  CD1 LEU A  91      31.455  62.018  67.276  1.00  0.00           C
ATOM   1461 1HD1 LEU A  91      32.285  61.422  67.712  1.00  0.00           H
ATOM   1462 2HD1 LEU A  91      31.322  63.023  67.731  1.00  0.00           H
ATOM   1463 3HD1 LEU A  91      31.743  62.250  66.228  1.00  0.00           H
ATOM   1464  CD2 LEU A  91      29.009  61.813  66.596  1.00  0.00           C
ATOM   1465 1HD2 LEU A  91      28.005  61.340  66.547  1.00  0.00           H
ATOM   1466 2HD2 LEU A  91      29.445  62.019  65.595  1.00  0.00           H
ATOM   1467 3HD2 LEU A  91      28.815  62.733  67.187  1.00  0.00           H
ATOM   1468  C   LEU A  91      31.244  58.871  69.161  1.00  0.00           C
ATOM   1469  O   LEU A  91      31.906  59.579  69.858  1.00  0.00           O
ATOM   1470  N   MET A  92      30.385  58.035  69.743  1.00  0.00           N
ATOM   1471  HN  MET A  92      29.759  57.418  69.272  1.00  0.00           H
ATOM   1472  CA  MET A  92      30.200  57.998  71.185  1.00  0.00           C
ATOM   1473  HA  MET A  92      30.023  58.977  71.606  1.00  0.00           H
ATOM   1474  CB  MET A  92      28.981  57.127  71.643  1.00  0.00           C
ATOM   1475  HB1 MET A  92      28.850  57.242  72.740  1.00  0.00           H
ATOM   1476  HB2 MET A  92      29.130  56.042  71.454  1.00  0.00           H
ATOM   1477  CG  MET A  92      27.789  57.592  70.923  1.00  0.00           C
ATOM   1478  HG1 MET A  92      26.936  56.984  71.292  1.00  0.00           H
ATOM   1479  HG2 MET A  92      27.875  57.342  69.844  1.00  0.00           H
ATOM   1480  SD  MET A  92      27.193  59.274  71.101  1.00  0.00           S
ATOM   1481  CE  MET A  92      26.818  59.673  69.387  1.00  0.00           C
ATOM   1482  HE1 MET A  92      26.408  58.794  68.845  1.00  0.00           H
ATOM   1483  HE2 MET A  92      27.771  59.858  68.846  1.00  0.00           H
ATOM   1484  HE3 MET A  92      26.094  60.508  69.270  1.00  0.00           H
ATOM   1485  C   MET A  92      31.435  57.368  71.945  1.00  0.00           C
ATOM   1486  O   MET A  92      31.762  57.819  73.044  1.00  0.00           O
ATOM   1487  N   TYR A  93      32.223  56.427  71.357  1.00  0.00           N
ATOM   1488  HN  TYR A  93      31.892  55.799  70.656  1.00  0.00           H
ATOM   1489  CA  TYR A  93      33.579  56.118  71.904  1.00  0.00           C
ATOM   1490  HA  TYR A  93      33.470  55.980  72.970  1.00  0.00           H
ATOM   1491  CB  TYR A  93      34.290  54.896  71.232  1.00  0.00           C
ATOM   1492  HB1 TYR A  93      35.360  54.715  71.471  1.00  0.00           H
ATOM   1493  HB2 TYR A  93      34.263  55.028  70.129  1.00  0.00           H
ATOM   1494  CG  TYR A  93      33.459  53.645  71.605  1.00  0.00           C
ATOM   1495  CD1 TYR A  93      32.983  53.409  72.907  1.00  0.00           C
ATOM   1496  HD1 TYR A  93      33.125  54.182  73.648  1.00  0.00           H
ATOM   1497  CE1 TYR A  93      32.275  52.178  73.255  1.00  0.00           C
ATOM   1498  HE1 TYR A  93      31.921  52.087  74.271  1.00  0.00           H
ATOM   1499  CZ  TYR A  93      32.109  51.225  72.344  1.00  0.00           C
ATOM   1500  OH  TYR A  93      31.435  49.937  72.525  1.00  0.00           O
ATOM   1501  HH  TYR A  93      31.079  50.008  73.414  1.00  0.00           H
ATOM   1502  CD2 TYR A  93      33.320  52.597  70.672  1.00  0.00           C
ATOM   1503  HD2 TYR A  93      33.650  52.824  69.669  1.00  0.00           H
ATOM   1504  CE2 TYR A  93      32.615  51.463  70.995  1.00  0.00           C
ATOM   1505  HE2 TYR A  93      32.524  50.613  70.334  1.00  0.00           H
ATOM   1506  C   TYR A  93      34.488  57.331  71.832  1.00  0.00           C
ATOM   1507  O   TYR A  93      35.301  57.476  72.747  1.00  0.00           O
ATOM   1508  N   PHE A  94      34.461  58.196  70.860  1.00  0.00           N
ATOM   1509  HN  PHE A  94      33.997  57.846  70.050  1.00  0.00           H
ATOM   1510  CA  PHE A  94      35.077  59.477  70.744  1.00  0.00           C
ATOM   1511  HA  PHE A  94      36.102  59.253  70.999  1.00  0.00           H
ATOM   1512  CB  PHE A  94      35.080  59.996  69.240  1.00  0.00           C
ATOM   1513  HB1 PHE A  94      34.175  59.854  68.612  1.00  0.00           H
ATOM   1514  HB2 PHE A  94      35.774  59.335  68.679  1.00  0.00           H
ATOM   1515  CG  PHE A  94      35.549  61.400  69.092  1.00  0.00           C
ATOM   1516  CD1 PHE A  94      34.567  62.444  69.162  1.00  0.00           C
ATOM   1517  HD1 PHE A  94      33.571  62.041  69.267  1.00  0.00           H
ATOM   1518  CE1 PHE A  94      35.042  63.772  68.762  1.00  0.00           C
ATOM   1519  HE1 PHE A  94      34.312  64.554  68.614  1.00  0.00           H
ATOM   1520  CZ  PHE A  94      36.363  63.994  68.443  1.00  0.00           C
ATOM   1521  HZ  PHE A  94      36.522  65.006  68.100  1.00  0.00           H
ATOM   1522  CD2 PHE A  94      36.967  61.719  68.793  1.00  0.00           C
ATOM   1523  HD2 PHE A  94      37.622  60.861  68.754  1.00  0.00           H
ATOM   1524  CE2 PHE A  94      37.317  63.002  68.438  1.00  0.00           C
ATOM   1525  HE2 PHE A  94      38.369  63.235  68.359  1.00  0.00           H
ATOM   1526  C   PHE A  94      34.634  60.503  71.786  1.00  0.00           C
ATOM   1527  O   PHE A  94      35.288  61.435  72.307  1.00  0.00           O
ATOM   1528  N   ILE A  95      33.324  60.483  72.115  1.00  0.00           N
ATOM   1529  HN  ILE A  95      32.713  60.011  71.484  1.00  0.00           H
ATOM   1530  CA  ILE A  95      32.718  61.347  73.149  1.00  0.00           C
ATOM   1531  HA  ILE A  95      33.120  62.319  72.904  1.00  0.00           H
ATOM   1532  CB  ILE A  95      31.249  61.523  73.132  1.00  0.00           C
ATOM   1533  HB  ILE A  95      30.814  60.502  73.074  1.00  0.00           H
ATOM   1534  CG2 ILE A  95      30.727  62.272  74.419  1.00  0.00           C
ATOM   1535 1HG2 ILE A  95      31.058  63.315  74.610  1.00  0.00           H
ATOM   1536 2HG2 ILE A  95      30.940  61.615  75.289  1.00  0.00           H
ATOM   1537 3HG2 ILE A  95      29.616  62.280  74.426  1.00  0.00           H
ATOM   1538  CG1 ILE A  95      30.651  62.197  71.858  1.00  0.00           C
ATOM   1539 1HG1 ILE A  95      29.562  62.355  72.013  1.00  0.00           H
ATOM   1540 2HG1 ILE A  95      30.728  61.460  71.030  1.00  0.00           H
ATOM   1541  CD  ILE A  95      31.411  63.435  71.339  1.00  0.00           C
ATOM   1542  HD1 ILE A  95      31.396  64.197  72.148  1.00  0.00           H
ATOM   1543  HD2 ILE A  95      31.033  63.862  70.385  1.00  0.00           H
ATOM   1544  HD3 ILE A  95      32.470  63.151  71.161  1.00  0.00           H
ATOM   1545  C   ILE A  95      33.350  61.035  74.507  1.00  0.00           C
ATOM   1546  O   ILE A  95      33.819  61.910  75.246  1.00  0.00           O
ATOM   1547  N   GLY A  96      33.491  59.753  74.804  1.00  0.00           N
ATOM   1548  HN  GLY A  96      33.077  59.095  74.180  1.00  0.00           H
ATOM   1549  CA  GLY A  96      34.194  59.113  75.947  1.00  0.00           C
ATOM   1550  HA1 GLY A  96      34.069  58.061  75.737  1.00  0.00           H
ATOM   1551  HA2 GLY A  96      33.655  59.512  76.793  1.00  0.00           H
ATOM   1552  C   GLY A  96      35.650  59.402  76.161  1.00  0.00           C
ATOM   1553  O   GLY A  96      36.145  59.089  77.220  1.00  0.00           O
ATOM   1554  N   PHE A  97      36.330  60.011  75.223  1.00  0.00           N
ATOM   1555  HN  PHE A  97      35.801  60.217  74.403  1.00  0.00           H
ATOM   1556  CA  PHE A  97      37.717  60.445  75.370  1.00  0.00           C
ATOM   1557  HA  PHE A  97      38.253  59.807  76.057  1.00  0.00           H
ATOM   1558  CB  PHE A  97      38.265  60.366  73.935  1.00  0.00           C
ATOM   1559  HB1 PHE A  97      37.441  60.907  73.422  1.00  0.00           H
ATOM   1560  HB2 PHE A  97      38.114  59.315  73.609  1.00  0.00           H
ATOM   1561  CG  PHE A  97      39.639  60.881  73.780  1.00  0.00           C
ATOM   1562  CD1 PHE A  97      40.028  62.017  72.998  1.00  0.00           C
ATOM   1563  HD1 PHE A  97      39.220  62.559  72.530  1.00  0.00           H
ATOM   1564  CE1 PHE A  97      41.338  62.501  73.060  1.00  0.00           C
ATOM   1565  HE1 PHE A  97      41.611  63.453  72.630  1.00  0.00           H
ATOM   1566  CZ  PHE A  97      42.300  61.813  73.788  1.00  0.00           C
ATOM   1567  HZ  PHE A  97      43.325  62.153  73.761  1.00  0.00           H
ATOM   1568  CD2 PHE A  97      40.654  60.010  74.216  1.00  0.00           C
ATOM   1569  HD2 PHE A  97      40.404  59.071  74.687  1.00  0.00           H
ATOM   1570  CE2 PHE A  97      41.999  60.494  74.233  1.00  0.00           C
ATOM   1571  HE2 PHE A  97      42.831  59.968  74.676  1.00  0.00           H
ATOM   1572  C   PHE A  97      37.859  61.763  76.037  1.00  0.00           C
ATOM   1573  O   PHE A  97      38.909  62.113  76.645  1.00  0.00           O
ATOM   1574  N   LEU A  98      36.717  62.461  76.164  1.00  0.00           N
ATOM   1575  HN  LEU A  98      35.910  62.090  75.712  1.00  0.00           H
ATOM   1576  CA  LEU A  98      36.598  63.695  76.952  1.00  0.00           C
ATOM   1577  HA  LEU A  98      37.501  64.288  76.950  1.00  0.00           H
ATOM   1578  CB  LEU A  98      35.428  64.579  76.379  1.00  0.00           C
ATOM   1579  HB1 LEU A  98      35.343  65.557  76.899  1.00  0.00           H
ATOM   1580  HB2 LEU A  98      34.436  64.124  76.587  1.00  0.00           H
ATOM   1581  CG  LEU A  98      35.468  64.829  74.895  1.00  0.00           C
ATOM   1582  HG  LEU A  98      35.535  63.897  74.294  1.00  0.00           H
ATOM   1583  CD1 LEU A  98      34.141  65.545  74.487  1.00  0.00           C
ATOM   1584 1HD1 LEU A  98      34.010  66.378  75.210  1.00  0.00           H
ATOM   1585 2HD1 LEU A  98      33.398  64.724  74.578  1.00  0.00           H
ATOM   1586 3HD1 LEU A  98      34.163  65.893  73.432  1.00  0.00           H
ATOM   1587  CD2 LEU A  98      36.727  65.660  74.626  1.00  0.00           C
ATOM   1588 1HD2 LEU A  98      36.787  65.833  73.530  1.00  0.00           H
ATOM   1589 2HD2 LEU A  98      37.674  65.197  74.977  1.00  0.00           H
ATOM   1590 3HD2 LEU A  98      36.551  66.726  74.887  1.00  0.00           H
ATOM   1591  C   LEU A  98      36.296  63.398  78.397  1.00  0.00           C
ATOM   1592  O   LEU A  98      35.545  62.526  78.770  1.00  0.00           O
ATOM   1593  N   LEU A  99      36.976  64.143  79.372  1.00  0.00           N
ATOM   1594  HN  LEU A  99      37.379  64.992  79.038  1.00  0.00           H
ATOM   1595  CA  LEU A  99      36.794  63.891  80.800  1.00  0.00           C
ATOM   1596  HA  LEU A  99      36.845  62.834  81.016  1.00  0.00           H
ATOM   1597  CB  LEU A  99      37.947  64.690  81.596  1.00  0.00           C
ATOM   1598  HB1 LEU A  99      37.940  64.387  82.665  1.00  0.00           H
ATOM   1599  HB2 LEU A  99      37.671  65.766  81.565  1.00  0.00           H
ATOM   1600  CG  LEU A  99      39.352  64.510  80.944  1.00  0.00           C
ATOM   1601  HG  LEU A  99      39.254  64.952  79.929  1.00  0.00           H
ATOM   1602  CD1 LEU A  99      40.359  65.380  81.720  1.00  0.00           C
ATOM   1603 1HD1 LEU A  99      41.368  65.246  81.275  1.00  0.00           H
ATOM   1604 2HD1 LEU A  99      40.376  65.017  82.770  1.00  0.00           H
ATOM   1605 3HD1 LEU A  99      40.044  66.445  81.728  1.00  0.00           H
ATOM   1606  CD2 LEU A  99      39.841  63.010  80.908  1.00  0.00           C
ATOM   1607 1HD2 LEU A  99      40.819  62.909  80.391  1.00  0.00           H
ATOM   1608 2HD2 LEU A  99      39.021  62.476  80.382  1.00  0.00           H
ATOM   1609 3HD2 LEU A  99      39.839  62.657  81.962  1.00  0.00           H
ATOM   1610  C   LEU A  99      35.533  64.126  81.530  1.00  0.00           C
ATOM   1611  O   LEU A  99      34.703  65.050  81.250  1.00  0.00           O
ATOM   1612  N   GLY A 100      35.190  63.204  82.421  1.00  0.00           N
ATOM   1613  HN  GLY A 100      35.893  62.558  82.708  1.00  0.00           H
ATOM   1614  CA  GLY A 100      33.873  63.032  82.952  1.00  0.00           C
ATOM   1615  HA1 GLY A 100      33.277  63.932  82.902  1.00  0.00           H
ATOM   1616  HA2 GLY A 100      33.979  62.541  83.908  1.00  0.00           H
ATOM   1617  C   GLY A 100      33.146  61.979  82.096  1.00  0.00           C
ATOM   1618  O   GLY A 100      31.913  62.017  81.932  1.00  0.00           O
ATOM   1619  N   ASP A 101      33.877  60.958  81.599  1.00  0.00           N
ATOM   1620  HN  ASP A 101      34.811  61.001  81.945  1.00  0.00           H
ATOM   1621  CA  ASP A 101      33.339  59.771  80.891  1.00  0.00           C
ATOM   1622  HA  ASP A 101      32.861  60.131  79.992  1.00  0.00           H
ATOM   1623  CB  ASP A 101      34.495  58.939  80.245  1.00  0.00           C
ATOM   1624  HB1 ASP A 101      35.025  59.734  79.678  1.00  0.00           H
ATOM   1625  HB2 ASP A 101      34.130  58.112  79.599  1.00  0.00           H
ATOM   1626  CG  ASP A 101      35.408  58.280  81.260  1.00  0.00           C
ATOM   1627  OD1 ASP A 101      36.301  57.470  80.950  1.00  0.00           O
ATOM   1628  OD2 ASP A 101      35.225  58.479  82.493  1.00  0.00           O
ATOM   1629  C   ASP A 101      32.249  58.959  81.462  1.00  0.00           C
ATOM   1630  O   ASP A 101      31.435  58.506  80.693  1.00  0.00           O
ATOM   1631  N   SER A 102      32.177  58.732  82.731  1.00  0.00           N
ATOM   1632  HN  SER A 102      32.872  59.180  83.287  1.00  0.00           H
ATOM   1633  CA  SER A 102      31.337  57.742  83.335  1.00  0.00           C
ATOM   1634  HA  SER A 102      30.751  57.145  82.651  1.00  0.00           H
ATOM   1635  CB  SER A 102      32.121  56.702  84.145  1.00  0.00           C
ATOM   1636  HB1 SER A 102      33.006  56.391  83.551  1.00  0.00           H
ATOM   1637  HB2 SER A 102      31.495  55.820  84.402  1.00  0.00           H
ATOM   1638  OG  SER A 102      32.731  57.341  85.343  1.00  0.00           O
ATOM   1639  HG1 SER A 102      33.656  57.089  85.290  1.00  0.00           H
ATOM   1640  C   SER A 102      30.336  58.397  84.096  1.00  0.00           C
ATOM   1641  O   SER A 102      29.681  57.783  84.955  1.00  0.00           O
ATOM   1642  N   THR A 103      30.184  59.775  84.003  1.00  0.00           N
ATOM   1643  HN  THR A 103      30.740  60.210  83.299  1.00  0.00           H
ATOM   1644  CA  THR A 103      29.252  60.582  84.865  1.00  0.00           C
ATOM   1645  HA  THR A 103      29.616  60.466  85.875  1.00  0.00           H
ATOM   1646  CB  THR A 103      29.286  62.106  84.519  1.00  0.00           C
ATOM   1647  HB  THR A 103      30.336  62.464  84.573  1.00  0.00           H
ATOM   1648  OG1 THR A 103      28.515  62.894  85.549  1.00  0.00           O
ATOM   1649  HG1 THR A 103      29.132  63.483  85.991  1.00  0.00           H
ATOM   1650  CG2 THR A 103      28.724  62.451  83.158  1.00  0.00           C
ATOM   1651 1HG2 THR A 103      27.615  62.447  83.089  1.00  0.00           H
ATOM   1652 2HG2 THR A 103      29.059  61.801  82.322  1.00  0.00           H
ATOM   1653 3HG2 THR A 103      29.014  63.491  82.896  1.00  0.00           H
ATOM   1654  C   THR A 103      27.717  60.059  84.946  1.00  0.00           C
ATOM   1655  O   THR A 103      27.036  60.046  85.964  1.00  0.00           O
ATOM   1656  N   ALA A 104      27.193  59.763  83.725  1.00  0.00           N
ATOM   1657  HN  ALA A 104      27.752  59.848  82.904  1.00  0.00           H
ATOM   1658  CA  ALA A 104      25.758  59.467  83.529  1.00  0.00           C
ATOM   1659  HA  ALA A 104      25.205  60.223  84.067  1.00  0.00           H
ATOM   1660  CB  ALA A 104      25.337  59.486  82.066  1.00  0.00           C
ATOM   1661  HB1 ALA A 104      25.584  60.447  81.567  1.00  0.00           H
ATOM   1662  HB2 ALA A 104      24.230  59.446  81.985  1.00  0.00           H
ATOM   1663  HB3 ALA A 104      25.848  58.812  81.345  1.00  0.00           H
ATOM   1664  C   ALA A 104      25.309  58.098  84.117  1.00  0.00           C
ATOM   1665  O   ALA A 104      24.176  57.935  84.609  1.00  0.00           O
ATOM   1666  N   CYS A 105      26.282  57.111  84.207  1.00  0.00           N
ATOM   1667  HN  CYS A 105      27.168  57.249  83.771  1.00  0.00           H
ATOM   1668  CA  CYS A 105      26.224  55.789  84.958  1.00  0.00           C
ATOM   1669  HA  CYS A 105      25.326  55.319  84.586  1.00  0.00           H
ATOM   1670  CB  CYS A 105      27.518  54.942  84.629  1.00  0.00           C
ATOM   1671  HB1 CYS A 105      28.417  55.533  84.906  1.00  0.00           H
ATOM   1672  HB2 CYS A 105      27.554  54.683  83.549  1.00  0.00           H
ATOM   1673  SG  CYS A 105      27.554  53.434  85.538  1.00  0.00           S
ATOM   1674  C   CYS A 105      26.088  55.969  86.468  1.00  0.00           C
ATOM   1675  O   CYS A 105      25.327  55.223  87.080  1.00  0.00           O
ATOM   1676  N   ASN A 106      26.767  57.017  87.061  1.00  0.00           N
ATOM   1677  HN  ASN A 106      27.201  57.754  86.549  1.00  0.00           H
ATOM   1678  CA  ASN A 106      26.812  57.081  88.490  1.00  0.00           C
ATOM   1679  HA  ASN A 106      26.620  56.140  88.983  1.00  0.00           H
ATOM   1680  CB  ASN A 106      28.280  57.555  88.953  1.00  0.00           C
ATOM   1681  HB1 ASN A 106      28.463  58.646  88.848  1.00  0.00           H
ATOM   1682  HB2 ASN A 106      28.925  56.922  88.307  1.00  0.00           H
ATOM   1683  CG  ASN A 106      28.517  57.015  90.351  1.00  0.00           C
ATOM   1684  OD1 ASN A 106      28.021  56.014  90.842  1.00  0.00           O
ATOM   1685  ND2 ASN A 106      29.302  57.763  91.119  1.00  0.00           N
ATOM   1686 1HD2 ASN A 106      29.712  57.317  91.915  1.00  0.00           H
ATOM   1687 2HD2 ASN A 106      29.791  58.504  90.658  1.00  0.00           H
ATOM   1688  C   ASN A 106      25.809  58.091  89.199  1.00  0.00           C
ATOM   1689  O   ASN A 106      25.918  58.542  90.321  1.00  0.00           O
ATOM   1690  N   LYS A 107      24.821  58.462  88.335  1.00  0.00           N
ATOM   1691  HN  LYS A 107      24.836  58.221  87.368  1.00  0.00           H
ATOM   1692  CA  LYS A 107      23.750  59.359  88.690  1.00  0.00           C
ATOM   1693  HA  LYS A 107      23.339  59.685  87.746  1.00  0.00           H
ATOM   1694  CB  LYS A 107      22.636  58.553  89.504  1.00  0.00           C
ATOM   1695  HB1 LYS A 107      21.808  59.226  89.813  1.00  0.00           H
ATOM   1696  HB2 LYS A 107      22.968  58.138  90.480  1.00  0.00           H
ATOM   1697  CG  LYS A 107      22.065  57.356  88.707  1.00  0.00           C
ATOM   1698  HG1 LYS A 107      22.838  56.564  88.609  1.00  0.00           H
ATOM   1699  HG2 LYS A 107      21.786  57.594  87.658  1.00  0.00           H
ATOM   1700  CD  LYS A 107      20.911  56.648  89.464  1.00  0.00           C
ATOM   1701  HD1 LYS A 107      21.110  56.680  90.557  1.00  0.00           H
ATOM   1702  HD2 LYS A 107      20.831  55.580  89.168  1.00  0.00           H
ATOM   1703  CE  LYS A 107      19.530  57.370  89.353  1.00  0.00           C
ATOM   1704  HE1 LYS A 107      19.607  58.314  89.934  1.00  0.00           H
ATOM   1705  HE2 LYS A 107      18.725  56.787  89.848  1.00  0.00           H
ATOM   1706  NZ  LYS A 107      19.168  57.605  87.929  1.00  0.00           N
ATOM   1707  HZ1 LYS A 107      18.208  57.952  87.727  1.00  0.00           H
ATOM   1708  HZ2 LYS A 107      19.411  56.787  87.335  1.00  0.00           H
ATOM   1709  HZ3 LYS A 107      19.670  58.399  87.483  1.00  0.00           H
ATOM   1710  C   LYS A 107      24.122  60.740  89.385  1.00  0.00           C
ATOM   1711  O   LYS A 107      24.767  61.533  88.701  1.00  0.00           O
ATOM   1712  N   ALA A 108      23.628  61.014  90.626  1.00  0.00           N
ATOM   1713  HN  ALA A 108      22.923  60.404  90.981  1.00  0.00           H
ATOM   1714  CA  ALA A 108      23.751  62.340  91.269  1.00  0.00           C
ATOM   1715  HA  ALA A 108      24.466  62.976  90.768  1.00  0.00           H
ATOM   1716  CB  ALA A 108      22.438  63.083  91.182  1.00  0.00           C
ATOM   1717  HB1 ALA A 108      22.036  63.273  90.164  1.00  0.00           H
ATOM   1718  HB2 ALA A 108      22.511  64.106  91.609  1.00  0.00           H
ATOM   1719  HB3 ALA A 108      21.730  62.534  91.840  1.00  0.00           H
ATOM   1720  C   ALA A 108      24.127  62.187  92.695  1.00  0.00           C
ATOM   1721  O   ALA A 108      24.574  63.132  93.326  1.00  0.00           O
ATOM   1722  N   ASP A 109      24.140  61.015  93.347  1.00  0.00           N
ATOM   1723  HN  ASP A 109      23.524  60.309  93.006  1.00  0.00           H
ATOM   1724  CA  ASP A 109      24.617  60.854  94.729  1.00  0.00           C
ATOM   1725  HA  ASP A 109      25.504  61.453  94.872  1.00  0.00           H
ATOM   1726  CB  ASP A 109      23.569  61.272  95.802  1.00  0.00           C
ATOM   1727  HB1 ASP A 109      23.364  62.337  95.560  1.00  0.00           H
ATOM   1728  HB2 ASP A 109      24.016  61.430  96.807  1.00  0.00           H
ATOM   1729  CG  ASP A 109      22.324  60.433  95.940  1.00  0.00           C
ATOM   1730  OD1 ASP A 109      22.119  59.656  94.938  1.00  0.00           O
ATOM   1731  OD2 ASP A 109      21.602  60.512  96.911  1.00  0.00           O
ATOM   1732  C   ASP A 109      25.147  59.411  94.840  1.00  0.00           C
ATOM   1733  O   ASP A 109      25.023  58.764  95.906  1.00  0.00           O
ATOM   1734  N   GLU A 110      25.771  58.916  93.759  1.00  0.00           N
ATOM   1735  HN  GLU A 110      25.745  59.486  92.942  1.00  0.00           H
ATOM   1736  CA  GLU A 110      26.667  57.758  93.871  1.00  0.00           C
ATOM   1737  HA  GLU A 110      27.114  57.662  92.892  1.00  0.00           H
ATOM   1738  CB  GLU A 110      27.789  58.015  94.914  1.00  0.00           C
ATOM   1739  HB1 GLU A 110      28.524  57.198  95.075  1.00  0.00           H
ATOM   1740  HB2 GLU A 110      27.464  58.061  95.975  1.00  0.00           H
ATOM   1741  CG  GLU A 110      28.791  59.113  94.631  1.00  0.00           C
ATOM   1742  HG1 GLU A 110      28.371  60.062  95.028  1.00  0.00           H
ATOM   1743  HG2 GLU A 110      28.877  59.270  93.534  1.00  0.00           H
ATOM   1744  CD  GLU A 110      30.235  58.942  95.150  1.00  0.00           C
ATOM   1745  OE1 GLU A 110      30.437  59.094  96.374  1.00  0.00           O
ATOM   1746  OE2 GLU A 110      31.127  58.708  94.305  1.00  0.00           O
ATOM   1747  C   GLU A 110      25.908  56.563  94.052  1.00  0.00           C
ATOM   1748  O   GLU A 110      25.873  55.880  95.101  1.00  0.00           O
ATOM   1749  N   LYS A 111      25.191  56.228  93.064  1.00  0.00           N
ATOM   1750  HN  LYS A 111      25.402  56.589  92.159  1.00  0.00           H
ATOM   1751  CA  LYS A 111      24.402  55.022  93.017  1.00  0.00           C
ATOM   1752  HA  LYS A 111      24.912  54.186  93.472  1.00  0.00           H
ATOM   1753  CB  LYS A 111      23.015  55.010  93.765  1.00  0.00           C
ATOM   1754  HB1 LYS A 111      23.100  55.141  94.865  1.00  0.00           H
ATOM   1755  HB2 LYS A 111      22.504  54.059  93.504  1.00  0.00           H
ATOM   1756  CG  LYS A 111      22.194  56.294  93.321  1.00  0.00           C
ATOM   1757  HG1 LYS A 111      22.000  56.343  92.228  1.00  0.00           H
ATOM   1758  HG2 LYS A 111      22.776  57.182  93.649  1.00  0.00           H
ATOM   1759  CD  LYS A 111      20.916  56.458  94.118  1.00  0.00           C
ATOM   1760  HD1 LYS A 111      20.312  55.599  93.756  1.00  0.00           H
ATOM   1761  HD2 LYS A 111      20.405  57.415  93.879  1.00  0.00           H
ATOM   1762  CE  LYS A 111      20.929  56.340  95.627  1.00  0.00           C
ATOM   1763  HE1 LYS A 111      21.171  55.299  95.931  1.00  0.00           H
ATOM   1764  HE2 LYS A 111      19.948  56.615  96.070  1.00  0.00           H
ATOM   1765  NZ  LYS A 111      21.869  57.320  96.263  1.00  0.00           N
ATOM   1766  HZ1 LYS A 111      21.412  57.645  97.139  1.00  0.00           H
ATOM   1767  HZ2 LYS A 111      21.992  58.198  95.720  1.00  0.00           H
ATOM   1768  HZ3 LYS A 111      22.751  56.836  96.528  1.00  0.00           H
ATOM   1769  C   LYS A 111      24.377  54.675  91.581  1.00  0.00           C
ATOM   1770  O   LYS A 111      24.413  55.584  90.718  1.00  0.00           O
ATOM   1771  N   LEU A 112      24.324  53.366  91.280  1.00  0.00           N
ATOM   1772  HN  LEU A 112      24.379  52.722  92.039  1.00  0.00           H
ATOM   1773  CA  LEU A 112      24.215  52.790  89.901  1.00  0.00           C
ATOM   1774  HA  LEU A 112      25.034  53.211  89.337  1.00  0.00           H
ATOM   1775  CB  LEU A 112      24.324  51.231  89.984  1.00  0.00           C
ATOM   1776  HB1 LEU A 112      23.498  50.895  90.646  1.00  0.00           H
ATOM   1777  HB2 LEU A 112      25.322  50.895  90.340  1.00  0.00           H
ATOM   1778  CG  LEU A 112      24.171  50.541  88.646  1.00  0.00           C
ATOM   1779  HG  LEU A 112      23.154  50.626  88.207  1.00  0.00           H
ATOM   1780  CD1 LEU A 112      25.207  50.901  87.598  1.00  0.00           C
ATOM   1781 1HD1 LEU A 112      26.260  50.731  87.908  1.00  0.00           H
ATOM   1782 2HD1 LEU A 112      25.004  51.942  87.266  1.00  0.00           H
ATOM   1783 3HD1 LEU A 112      24.846  50.310  86.729  1.00  0.00           H
ATOM   1784  CD2 LEU A 112      24.310  49.025  88.844  1.00  0.00           C
ATOM   1785 1HD2 LEU A 112      23.602  48.675  89.625  1.00  0.00           H
ATOM   1786 2HD2 LEU A 112      25.299  48.714  89.245  1.00  0.00           H
ATOM   1787 3HD2 LEU A 112      23.946  48.519  87.924  1.00  0.00           H
ATOM   1788  C   LEU A 112      22.941  53.199  89.151  1.00  0.00           C
ATOM   1789  O   LEU A 112      21.787  53.087  89.627  1.00  0.00           O
ATOM   1790  N   GLU A 113      23.108  53.797  87.911  1.00  0.00           N
ATOM   1791  HN  GLU A 113      24.029  54.002  87.588  1.00  0.00           H
ATOM   1792  CA  GLU A 113      22.030  54.160  86.951  1.00  0.00           C
ATOM   1793  HA  GLU A 113      21.259  54.629  87.545  1.00  0.00           H
ATOM   1794  CB  GLU A 113      22.577  55.133  85.859  1.00  0.00           C
ATOM   1795  HB1 GLU A 113      23.503  54.682  85.442  1.00  0.00           H
ATOM   1796  HB2 GLU A 113      22.818  56.070  86.405  1.00  0.00           H
ATOM   1797  CG  GLU A 113      21.590  55.376  84.679  1.00  0.00           C
ATOM   1798  HG1 GLU A 113      21.205  54.434  84.233  1.00  0.00           H
ATOM   1799  HG2 GLU A 113      22.210  55.790  83.856  1.00  0.00           H
ATOM   1800  CD  GLU A 113      20.470  56.379  85.022  1.00  0.00           C
ATOM   1801  OE1 GLU A 113      19.428  56.023  85.658  1.00  0.00           O
ATOM   1802  OE2 GLU A 113      20.654  57.555  84.619  1.00  0.00           O
ATOM   1803  C   GLU A 113      21.318  52.983  86.311  1.00  0.00           C
ATOM   1804  O   GLU A 113      21.933  52.124  85.710  1.00  0.00           O
ATOM   1805  N   LEU A 114      19.998  53.021  86.377  1.00  0.00           N
ATOM   1806  HN  LEU A 114      19.550  53.831  86.747  1.00  0.00           H
ATOM   1807  CA  LEU A 114      19.224  51.920  85.826  1.00  0.00           C
ATOM   1808  HA  LEU A 114      19.822  51.395  85.095  1.00  0.00           H
ATOM   1809  CB  LEU A 114      18.655  51.051  87.043  1.00  0.00           C
ATOM   1810  HB1 LEU A 114      17.990  50.239  86.678  1.00  0.00           H
ATOM   1811  HB2 LEU A 114      17.982  51.652  87.691  1.00  0.00           H
ATOM   1812  CG  LEU A 114      19.773  50.281  87.857  1.00  0.00           C
ATOM   1813  HG  LEU A 114      20.582  50.993  88.127  1.00  0.00           H
ATOM   1814  CD1 LEU A 114      19.202  49.657  89.158  1.00  0.00           C
ATOM   1815 1HD1 LEU A 114      18.606  48.780  88.825  1.00  0.00           H
ATOM   1816 2HD1 LEU A 114      18.583  50.352  89.765  1.00  0.00           H
ATOM   1817 3HD1 LEU A 114      20.086  49.328  89.746  1.00  0.00           H
ATOM   1818  CD2 LEU A 114      20.514  49.221  86.985  1.00  0.00           C
ATOM   1819 1HD2 LEU A 114      21.083  49.827  86.249  1.00  0.00           H
ATOM   1820 2HD2 LEU A 114      19.775  48.535  86.518  1.00  0.00           H
ATOM   1821 3HD2 LEU A 114      21.207  48.614  87.606  1.00  0.00           H
ATOM   1822  C   LEU A 114      18.004  52.407  85.048  1.00  0.00           C
ATOM   1823  O   LEU A 114      17.282  51.571  84.464  1.00  0.00           O
ATOM   1824  N   GLY A 115      17.874  53.704  84.824  1.00  0.00           N
ATOM   1825  HN  GLY A 115      18.598  54.291  85.178  1.00  0.00           H
ATOM   1826  CA  GLY A 115      16.941  54.251  83.804  1.00  0.00           C
ATOM   1827  HA1 GLY A 115      16.402  53.499  83.246  1.00  0.00           H
ATOM   1828  HA2 GLY A 115      17.499  54.980  83.235  1.00  0.00           H
ATOM   1829  C   GLY A 115      15.723  54.883  84.442  1.00  0.00           C
ATOM   1830  O   GLY A 115      14.794  55.345  83.802  1.00  0.00           O
ATOM   1831  N   ASP A 116      15.750  55.047  85.730  1.00  0.00           N
ATOM   1832  HN  ASP A 116      16.540  54.662  86.201  1.00  0.00           H
ATOM   1833  CA  ASP A 116      14.790  55.735  86.581  1.00  0.00           C
ATOM   1834  HA  ASP A 116      13.847  55.237  86.414  1.00  0.00           H
ATOM   1835  CB  ASP A 116      15.008  55.718  88.076  1.00  0.00           C
ATOM   1836  HB1 ASP A 116      14.140  56.182  88.591  1.00  0.00           H
ATOM   1837  HB2 ASP A 116      15.969  56.164  88.410  1.00  0.00           H
ATOM   1838  CG  ASP A 116      14.995  54.288  88.568  1.00  0.00           C
ATOM   1839  OD1 ASP A 116      14.136  53.479  88.131  1.00  0.00           O
ATOM   1840  OD2 ASP A 116      15.804  53.947  89.499  1.00  0.00           O
ATOM   1841  C   ASP A 116      14.627  57.164  86.164  1.00  0.00           C
ATOM   1842  O   ASP A 116      15.506  57.812  85.665  1.00  0.00           O
ATOM   1843  N   THR A 117      13.419  57.714  86.376  1.00  0.00           N
ATOM   1844  HN  THR A 117      12.636  57.137  86.594  1.00  0.00           H
ATOM   1845  CA  THR A 117      13.156  59.130  86.181  1.00  0.00           C
ATOM   1846  HA  THR A 117      14.060  59.698  86.345  1.00  0.00           H
ATOM   1847  CB  THR A 117      12.841  59.409  84.625  1.00  0.00           C
ATOM   1848  HB  THR A 117      13.590  58.972  83.931  1.00  0.00           H
ATOM   1849  OG1 THR A 117      12.712  60.828  84.405  1.00  0.00           O
ATOM   1850  HG1 THR A 117      13.593  61.185  84.540  1.00  0.00           H
ATOM   1851  CG2 THR A 117      11.542  58.705  84.221  1.00  0.00           C
ATOM   1852 1HG2 THR A 117      11.170  59.021  83.223  1.00  0.00           H
ATOM   1853 2HG2 THR A 117      10.763  58.934  84.979  1.00  0.00           H
ATOM   1854 3HG2 THR A 117      11.640  57.601  84.139  1.00  0.00           H
ATOM   1855  C   THR A 117      12.069  59.637  87.110  1.00  0.00           C
ATOM   1856  O   THR A 117      11.845  60.852  87.262  1.00  0.00           O
ATOM   1857  N   VAL A 118      11.299  58.722  87.729  1.00  0.00           N
ATOM   1858  HN  VAL A 118      11.313  57.764  87.453  1.00  0.00           H
ATOM   1859  CA  VAL A 118      10.291  58.993  88.753  1.00  0.00           C
ATOM   1860  HA  VAL A 118       9.730  59.866  88.455  1.00  0.00           H
ATOM   1861  CB  VAL A 118       9.405  57.787  88.819  1.00  0.00           C
ATOM   1862  HB  VAL A 118       9.933  56.860  89.129  1.00  0.00           H
ATOM   1863  CG1 VAL A 118       8.312  58.127  89.849  1.00  0.00           C
ATOM   1864 1HG1 VAL A 118       8.767  58.369  90.833  1.00  0.00           H
ATOM   1865 2HG1 VAL A 118       7.704  57.211  90.007  1.00  0.00           H
ATOM   1866 3HG1 VAL A 118       7.625  58.938  89.525  1.00  0.00           H
ATOM   1867  CG2 VAL A 118       8.800  57.426  87.448  1.00  0.00           C
ATOM   1868 1HG2 VAL A 118       8.348  58.365  87.062  1.00  0.00           H
ATOM   1869 2HG2 VAL A 118       7.999  56.675  87.621  1.00  0.00           H
ATOM   1870 3HG2 VAL A 118       9.624  57.151  86.755  1.00  0.00           H
ATOM   1871  C   VAL A 118      10.998  59.272  90.083  1.00  0.00           C
ATOM   1872  O   VAL A 118      10.670  60.216  90.799  1.00  0.00           O
ATOM   1873  N   VAL A 119      12.033  58.498  90.401  1.00  0.00           N
ATOM   1874  HN  VAL A 119      12.147  57.717  89.791  1.00  0.00           H
ATOM   1875  CA  VAL A 119      12.797  58.613  91.682  1.00  0.00           C
ATOM   1876  HA  VAL A 119      12.277  58.362  92.595  1.00  0.00           H
ATOM   1877  CB  VAL A 119      14.097  57.718  91.809  1.00  0.00           C
ATOM   1878  HB  VAL A 119      14.630  57.888  92.769  1.00  0.00           H
ATOM   1879  CG1 VAL A 119      13.675  56.270  91.844  1.00  0.00           C
ATOM   1880 1HG1 VAL A 119      13.235  55.977  90.867  1.00  0.00           H
ATOM   1881 2HG1 VAL A 119      12.922  56.164  92.654  1.00  0.00           H
ATOM   1882 3HG1 VAL A 119      14.563  55.617  91.986  1.00  0.00           H
ATOM   1883  CG2 VAL A 119      15.107  57.998  90.671  1.00  0.00           C
ATOM   1884 1HG2 VAL A 119      14.794  58.028  89.605  1.00  0.00           H
ATOM   1885 2HG2 VAL A 119      15.893  57.213  90.636  1.00  0.00           H
ATOM   1886 3HG2 VAL A 119      15.688  58.936  90.801  1.00  0.00           H
ATOM   1887  C   VAL A 119      13.345  59.963  91.919  1.00  0.00           C
ATOM   1888  O   VAL A 119      13.641  60.769  91.011  1.00  0.00           O
ATOM   1889  N   LEU A 120      13.572  60.335  93.182  1.00  0.00           N
ATOM   1890  HN  LEU A 120      13.338  59.777  93.975  1.00  0.00           H
ATOM   1891  CA  LEU A 120      14.093  61.594  93.517  1.00  0.00           C
ATOM   1892  HA  LEU A 120      13.442  62.328  93.066  1.00  0.00           H
ATOM   1893  CB  LEU A 120      14.207  61.727  95.095  1.00  0.00           C
ATOM   1894  HB1 LEU A 120      14.798  62.598  95.450  1.00  0.00           H
ATOM   1895  HB2 LEU A 120      14.780  60.807  95.340  1.00  0.00           H
ATOM   1896  CG  LEU A 120      12.852  61.605  95.834  1.00  0.00           C
ATOM   1897  HG  LEU A 120      12.249  60.768  95.421  1.00  0.00           H
ATOM   1898  CD1 LEU A 120      13.166  61.230  97.296  1.00  0.00           C
ATOM   1899 1HD1 LEU A 120      13.739  60.278  97.293  1.00  0.00           H
ATOM   1900 2HD1 LEU A 120      12.232  61.032  97.863  1.00  0.00           H
ATOM   1901 3HD1 LEU A 120      13.722  62.034  97.825  1.00  0.00           H
ATOM   1902  CD2 LEU A 120      12.035  62.874  95.715  1.00  0.00           C
ATOM   1903 1HD2 LEU A 120      11.850  63.275  94.695  1.00  0.00           H
ATOM   1904 2HD2 LEU A 120      12.542  63.683  96.283  1.00  0.00           H
ATOM   1905 3HD2 LEU A 120      11.020  62.850  96.166  1.00  0.00           H
ATOM   1906  C   LEU A 120      15.532  61.881  93.001  1.00  0.00           C
ATOM   1907  O   LEU A 120      16.368  61.021  92.989  1.00  0.00           O
ATOM   1908  N   GLY A 121      15.861  63.134  92.550  1.00  0.00           N
ATOM   1909  HN  GLY A 121      15.040  63.694  92.636  1.00  0.00           H
ATOM   1910  CA  GLY A 121      17.118  63.669  92.213  1.00  0.00           C
ATOM   1911  HA1 GLY A 121      17.793  63.088  92.823  1.00  0.00           H
ATOM   1912  HA2 GLY A 121      17.141  64.745  92.302  1.00  0.00           H
ATOM   1913  C   GLY A 121      17.462  63.189  90.833  1.00  0.00           C
ATOM   1914  O   GLY A 121      18.623  63.128  90.493  1.00  0.00           O
ATOM   1915  N   SER A 122      16.418  62.856  90.059  1.00  0.00           N
ATOM   1916  HN  SER A 122      15.518  62.905  90.485  1.00  0.00           H
ATOM   1917  CA  SER A 122      16.600  62.365  88.706  1.00  0.00           C
ATOM   1918  HA  SER A 122      17.519  61.804  88.617  1.00  0.00           H
ATOM   1919  CB  SER A 122      15.282  61.700  88.046  1.00  0.00           C
ATOM   1920  HB1 SER A 122      15.464  61.428  86.984  1.00  0.00           H
ATOM   1921  HB2 SER A 122      14.425  62.406  88.002  1.00  0.00           H
ATOM   1922  OG  SER A 122      14.983  60.495  88.810  1.00  0.00           O
ATOM   1923  HG1 SER A 122      14.554  60.644  89.656  1.00  0.00           H
ATOM   1924  C   SER A 122      16.839  63.538  87.794  1.00  0.00           C
ATOM   1925  O   SER A 122      16.001  64.447  87.751  1.00  0.00           O
ATOM   1926  N   GLN A 123      17.946  63.439  86.986  1.00  0.00           N
ATOM   1927  HN  GLN A 123      18.347  62.527  87.019  1.00  0.00           H
ATOM   1928  CA  GLN A 123      18.363  64.447  86.057  1.00  0.00           C
ATOM   1929  HA  GLN A 123      17.833  65.323  86.400  1.00  0.00           H
ATOM   1930  CB  GLN A 123      19.913  64.710  85.959  1.00  0.00           C
ATOM   1931  HB1 GLN A 123      20.129  65.575  85.295  1.00  0.00           H
ATOM   1932  HB2 GLN A 123      20.416  63.787  85.601  1.00  0.00           H
ATOM   1933  CG  GLN A 123      20.606  65.195  87.304  1.00  0.00           C
ATOM   1934  HG1 GLN A 123      21.618  65.616  87.119  1.00  0.00           H
ATOM   1935  HG2 GLN A 123      20.882  64.248  87.816  1.00  0.00           H
ATOM   1936  CD  GLN A 123      19.851  66.210  88.188  1.00  0.00           C
ATOM   1937  OE1 GLN A 123      19.573  65.944  89.384  1.00  0.00           O
ATOM   1938  NE2 GLN A 123      19.571  67.398  87.604  1.00  0.00           N
ATOM   1939 1HE2 GLN A 123      19.677  67.437  86.610  1.00  0.00           H
ATOM   1940 2HE2 GLN A 123      18.994  67.942  88.213  1.00  0.00           H
ATOM   1941  C   GLN A 123      17.869  64.198  84.617  1.00  0.00           C
ATOM   1942  O   GLN A 123      16.651  63.944  84.377  1.00  0.00           O
ATOM   1943  N   ASN A 124      18.711  64.435  83.657  1.00  0.00           N
ATOM   1944  HN  ASN A 124      19.594  64.859  83.844  1.00  0.00           H
ATOM   1945  CA  ASN A 124      18.553  64.127  82.238  1.00  0.00           C
ATOM   1946  HA  ASN A 124      17.509  64.227  81.981  1.00  0.00           H
ATOM   1947  CB  ASN A 124      19.332  65.126  81.478  1.00  0.00           C
ATOM   1948  HB1 ASN A 124      20.393  64.814  81.584  1.00  0.00           H
ATOM   1949  HB2 ASN A 124      19.054  66.113  81.906  1.00  0.00           H
ATOM   1950  CG  ASN A 124      18.926  65.161  80.019  1.00  0.00           C
ATOM   1951  OD1 ASN A 124      17.991  64.436  79.591  1.00  0.00           O
ATOM   1952  ND2 ASN A 124      19.558  66.035  79.210  1.00  0.00           N
ATOM   1953 1HD2 ASN A 124      19.293  65.976  78.248  1.00  0.00           H
ATOM   1954 2HD2 ASN A 124      20.318  66.630  79.472  1.00  0.00           H
ATOM   1955  C   ASN A 124      18.959  62.642  82.036  1.00  0.00           C
ATOM   1956  O   ASN A 124      19.708  61.992  82.760  1.00  0.00           O
ATOM   1957  N   LYS A 125      18.303  62.066  80.941  1.00  0.00           N
ATOM   1958  HN  LYS A 125      17.702  62.616  80.367  1.00  0.00           H
ATOM   1959  CA  LYS A 125      18.329  60.737  80.458  1.00  0.00           C
ATOM   1960  HA  LYS A 125      18.429  59.991  81.232  1.00  0.00           H
ATOM   1961  CB  LYS A 125      16.975  60.409  79.810  1.00  0.00           C
ATOM   1962  HB1 LYS A 125      16.908  59.406  79.336  1.00  0.00           H
ATOM   1963  HB2 LYS A 125      16.841  61.093  78.945  1.00  0.00           H
ATOM   1964  CG  LYS A 125      15.764  60.362  80.712  1.00  0.00           C
ATOM   1965  HG1 LYS A 125      15.518  61.379  81.085  1.00  0.00           H
ATOM   1966  HG2 LYS A 125      15.990  59.771  81.625  1.00  0.00           H
ATOM   1967  CD  LYS A 125      14.474  60.001  80.035  1.00  0.00           C
ATOM   1968  HD1 LYS A 125      14.487  58.978  79.602  1.00  0.00           H
ATOM   1969  HD2 LYS A 125      14.349  60.816  79.291  1.00  0.00           H
ATOM   1970  CE  LYS A 125      13.359  60.096  81.144  1.00  0.00           C
ATOM   1971  HE1 LYS A 125      13.390  61.123  81.567  1.00  0.00           H
ATOM   1972  HE2 LYS A 125      13.490  59.262  81.866  1.00  0.00           H
ATOM   1973  NZ  LYS A 125      12.050  60.001  80.496  1.00  0.00           N
ATOM   1974  HZ1 LYS A 125      11.312  60.324  81.154  1.00  0.00           H
ATOM   1975  HZ2 LYS A 125      11.857  59.017  80.221  1.00  0.00           H
ATOM   1976  HZ3 LYS A 125      11.964  60.561  79.624  1.00  0.00           H
ATOM   1977  C   LYS A 125      19.546  60.435  79.539  1.00  0.00           C
ATOM   1978  O   LYS A 125      19.453  59.789  78.533  1.00  0.00           O
ATOM   1979  N   ALA A 126      20.833  60.999  79.866  1.00  0.00           N
ATOM   1980  HN  ALA A 126      20.892  61.629  80.636  1.00  0.00           H
ATOM   1981  CA  ALA A 126      22.087  60.855  79.184  1.00  0.00           C
ATOM   1982  HA  ALA A 126      22.085  61.354  78.226  1.00  0.00           H
ATOM   1983  CB  ALA A 126      23.113  61.507  80.160  1.00  0.00           C
ATOM   1984  HB1 ALA A 126      24.193  61.442  79.907  1.00  0.00           H
ATOM   1985  HB2 ALA A 126      23.040  61.225  81.232  1.00  0.00           H
ATOM   1986  HB3 ALA A 126      22.934  62.603  80.137  1.00  0.00           H
ATOM   1987  C   ALA A 126      22.537  59.456  79.010  1.00  0.00           C
ATOM   1988  O   ALA A 126      22.978  59.115  77.976  1.00  0.00           O
ATOM   1989  N   CYS A 127      22.372  58.551  80.060  1.00  0.00           N
ATOM   1990  HN  CYS A 127      22.120  58.833  80.982  1.00  0.00           H
ATOM   1991  CA  CYS A 127      22.608  57.108  79.979  1.00  0.00           C
ATOM   1992  HA  CYS A 127      23.595  57.025  79.548  1.00  0.00           H
ATOM   1993  CB  CYS A 127      22.485  56.299  81.357  1.00  0.00           C
ATOM   1994  HB1 CYS A 127      21.395  56.331  81.570  1.00  0.00           H
ATOM   1995  HB2 CYS A 127      23.084  56.746  82.179  1.00  0.00           H
ATOM   1996  SG  CYS A 127      22.885  54.553  81.481  1.00  0.00           S
ATOM   1997  C   CYS A 127      21.704  56.354  78.983  1.00  0.00           C
ATOM   1998  O   CYS A 127      22.062  55.445  78.233  1.00  0.00           O
ATOM   1999  N   THR A 128      20.456  56.828  78.885  1.00  0.00           N
ATOM   2000  HN  THR A 128      20.192  57.521  79.552  1.00  0.00           H
ATOM   2001  CA  THR A 128      19.482  56.420  77.859  1.00  0.00           C
ATOM   2002  HA  THR A 128      19.395  55.346  77.927  1.00  0.00           H
ATOM   2003  CB  THR A 128      18.172  57.036  78.086  1.00  0.00           C
ATOM   2004  HB  THR A 128      18.048  58.083  77.737  1.00  0.00           H
ATOM   2005  OG1 THR A 128      17.752  56.907  79.451  1.00  0.00           O
ATOM   2006  HG1 THR A 128      18.410  57.376  79.969  1.00  0.00           H
ATOM   2007  CG2 THR A 128      17.054  56.284  77.350  1.00  0.00           C
ATOM   2008 1HG2 THR A 128      16.990  55.232  77.703  1.00  0.00           H
ATOM   2009 2HG2 THR A 128      17.103  56.110  76.254  1.00  0.00           H
ATOM   2010 3HG2 THR A 128      16.076  56.718  77.650  1.00  0.00           H
ATOM   2011  C   THR A 128      19.955  56.718  76.462  1.00  0.00           C
ATOM   2012  O   THR A 128      19.756  55.835  75.581  1.00  0.00           O
ATOM   2013  N   VAL A 129      20.529  57.867  76.209  1.00  0.00           N
ATOM   2014  HN  VAL A 129      20.753  58.468  76.973  1.00  0.00           H
ATOM   2015  CA  VAL A 129      21.092  58.276  74.943  1.00  0.00           C
ATOM   2016  HA  VAL A 129      20.307  58.213  74.204  1.00  0.00           H
ATOM   2017  CB  VAL A 129      21.537  59.746  75.017  1.00  0.00           C
ATOM   2018  HB  VAL A 129      22.332  59.790  75.791  1.00  0.00           H
ATOM   2019  CG1 VAL A 129      22.336  60.263  73.676  1.00  0.00           C
ATOM   2020 1HG1 VAL A 129      21.926  59.825  72.741  1.00  0.00           H
ATOM   2021 2HG1 VAL A 129      23.373  59.865  73.708  1.00  0.00           H
ATOM   2022 3HG1 VAL A 129      22.371  61.373  73.719  1.00  0.00           H
ATOM   2023  CG2 VAL A 129      20.368  60.743  75.279  1.00  0.00           C
ATOM   2024 1HG2 VAL A 129      20.952  61.608  75.659  1.00  0.00           H
ATOM   2025 2HG2 VAL A 129      19.539  60.393  75.930  1.00  0.00           H
ATOM   2026 3HG2 VAL A 129      19.885  61.050  74.326  1.00  0.00           H
ATOM   2027  C   VAL A 129      22.224  57.398  74.483  1.00  0.00           C
ATOM   2028  O   VAL A 129      22.242  56.998  73.297  1.00  0.00           O
ATOM   2029  N   LEU A 130      23.113  56.993  75.461  1.00  0.00           N
ATOM   2030  HN  LEU A 130      23.003  57.301  76.403  1.00  0.00           H
ATOM   2031  CA  LEU A 130      24.244  56.069  75.195  1.00  0.00           C
ATOM   2032  HA  LEU A 130      24.930  56.479  74.469  1.00  0.00           H
ATOM   2033  CB  LEU A 130      25.257  55.976  76.367  1.00  0.00           C
ATOM   2034  HB1 LEU A 130      26.260  55.705  75.973  1.00  0.00           H
ATOM   2035  HB2 LEU A 130      24.874  55.187  77.049  1.00  0.00           H
ATOM   2036  CG  LEU A 130      25.531  57.228  77.173  1.00  0.00           C
ATOM   2037  HG  LEU A 130      24.536  57.536  77.560  1.00  0.00           H
ATOM   2038  CD1 LEU A 130      26.497  56.951  78.333  1.00  0.00           C
ATOM   2039 1HD1 LEU A 130      26.323  57.726  79.110  1.00  0.00           H
ATOM   2040 2HD1 LEU A 130      27.553  56.905  77.991  1.00  0.00           H
ATOM   2041 3HD1 LEU A 130      26.272  55.979  78.823  1.00  0.00           H
ATOM   2042  CD2 LEU A 130      26.094  58.333  76.350  1.00  0.00           C
ATOM   2043 1HD2 LEU A 130      25.365  58.618  75.562  1.00  0.00           H
ATOM   2044 2HD2 LEU A 130      27.047  58.065  75.846  1.00  0.00           H
ATOM   2045 3HD2 LEU A 130      26.312  59.128  77.096  1.00  0.00           H
ATOM   2046  C   LEU A 130      23.772  54.640  74.821  1.00  0.00           C
ATOM   2047  O   LEU A 130      24.244  54.049  73.855  1.00  0.00           O
ATOM   2048  N   PHE A 131      22.735  54.049  75.578  1.00  0.00           N
ATOM   2049  HN  PHE A 131      22.371  54.427  76.426  1.00  0.00           H
ATOM   2050  CA  PHE A 131      22.164  52.818  75.240  1.00  0.00           C
ATOM   2051  HA  PHE A 131      22.952  52.081  75.210  1.00  0.00           H
ATOM   2052  CB  PHE A 131      21.091  52.505  76.280  1.00  0.00           C
ATOM   2053  HB1 PHE A 131      20.411  53.383  76.298  1.00  0.00           H
ATOM   2054  HB2 PHE A 131      21.548  52.381  77.285  1.00  0.00           H
ATOM   2055  CG  PHE A 131      20.267  51.248  76.020  1.00  0.00           C
ATOM   2056  CD1 PHE A 131      20.790  50.132  75.323  1.00  0.00           C
ATOM   2057  HD1 PHE A 131      21.760  50.203  74.854  1.00  0.00           H
ATOM   2058  CE1 PHE A 131      20.004  48.993  75.206  1.00  0.00           C
ATOM   2059  HE1 PHE A 131      20.435  48.166  74.660  1.00  0.00           H
ATOM   2060  CZ  PHE A 131      18.803  48.886  75.820  1.00  0.00           C
ATOM   2061  HZ  PHE A 131      18.181  48.005  75.758  1.00  0.00           H
ATOM   2062  CD2 PHE A 131      18.953  51.287  76.475  1.00  0.00           C
ATOM   2063  HD2 PHE A 131      18.653  52.125  77.087  1.00  0.00           H
ATOM   2064  CE2 PHE A 131      18.266  50.062  76.469  1.00  0.00           C
ATOM   2065  HE2 PHE A 131      17.320  50.031  76.990  1.00  0.00           H
ATOM   2066  C   PHE A 131      21.523  52.841  73.792  1.00  0.00           C
ATOM   2067  O   PHE A 131      21.777  51.993  72.946  1.00  0.00           O
ATOM   2068  N   MET A 132      20.691  53.886  73.510  1.00  0.00           N
ATOM   2069  HN  MET A 132      20.529  54.671  74.104  1.00  0.00           H
ATOM   2070  CA  MET A 132      19.777  53.965  72.397  1.00  0.00           C
ATOM   2071  HA  MET A 132      19.194  53.062  72.291  1.00  0.00           H
ATOM   2072  CB  MET A 132      18.763  55.056  72.619  1.00  0.00           C
ATOM   2073  HB1 MET A 132      18.272  55.190  71.631  1.00  0.00           H
ATOM   2074  HB2 MET A 132      19.359  55.958  72.875  1.00  0.00           H
ATOM   2075  CG  MET A 132      17.665  54.805  73.676  1.00  0.00           C
ATOM   2076  HG1 MET A 132      17.286  55.827  73.891  1.00  0.00           H
ATOM   2077  HG2 MET A 132      18.140  54.288  74.537  1.00  0.00           H
ATOM   2078  SD  MET A 132      16.428  53.593  72.959  1.00  0.00           S
ATOM   2079  CE  MET A 132      16.448  52.258  74.147  1.00  0.00           C
ATOM   2080  HE1 MET A 132      15.609  51.595  73.844  1.00  0.00           H
ATOM   2081  HE2 MET A 132      16.129  52.624  75.146  1.00  0.00           H
ATOM   2082  HE3 MET A 132      17.450  51.790  74.041  1.00  0.00           H
ATOM   2083  C   MET A 132      20.533  54.032  71.125  1.00  0.00           C
ATOM   2084  O   MET A 132      20.221  53.390  70.088  1.00  0.00           O
ATOM   2085  N   LEU A 133      21.524  54.959  70.998  1.00  0.00           N
ATOM   2086  HN  LEU A 133      21.733  55.528  71.789  1.00  0.00           H
ATOM   2087  CA  LEU A 133      22.417  55.020  69.869  1.00  0.00           C
ATOM   2088  HA  LEU A 133      21.787  55.098  68.995  1.00  0.00           H
ATOM   2089  CB  LEU A 133      23.244  56.351  70.069  1.00  0.00           C
ATOM   2090  HB1 LEU A 133      24.010  56.469  69.273  1.00  0.00           H
ATOM   2091  HB2 LEU A 133      23.796  56.430  71.030  1.00  0.00           H
ATOM   2092  CG  LEU A 133      22.344  57.642  70.026  1.00  0.00           C
ATOM   2093  HG  LEU A 133      21.663  57.528  70.896  1.00  0.00           H
ATOM   2094  CD1 LEU A 133      23.226  58.907  70.139  1.00  0.00           C
ATOM   2095 1HD1 LEU A 133      23.984  58.908  69.326  1.00  0.00           H
ATOM   2096 2HD1 LEU A 133      23.722  58.875  71.132  1.00  0.00           H
ATOM   2097 3HD1 LEU A 133      22.598  59.821  70.200  1.00  0.00           H
ATOM   2098  CD2 LEU A 133      21.514  57.719  68.758  1.00  0.00           C
ATOM   2099 1HD2 LEU A 133      20.733  56.931  68.698  1.00  0.00           H
ATOM   2100 2HD2 LEU A 133      22.175  57.646  67.868  1.00  0.00           H
ATOM   2101 3HD2 LEU A 133      20.995  58.697  68.855  1.00  0.00           H
ATOM   2102  C   LEU A 133      23.256  53.799  69.542  1.00  0.00           C
ATOM   2103  O   LEU A 133      23.466  53.495  68.328  1.00  0.00           O
ATOM   2104  N   LEU A 134      23.801  53.049  70.622  1.00  0.00           N
ATOM   2105  HN  LEU A 134      23.699  53.418  71.543  1.00  0.00           H
ATOM   2106  CA  LEU A 134      24.500  51.794  70.570  1.00  0.00           C
ATOM   2107  HA  LEU A 134      25.269  51.957  69.829  1.00  0.00           H
ATOM   2108  CB  LEU A 134      25.089  51.566  72.004  1.00  0.00           C
ATOM   2109  HB1 LEU A 134      24.296  51.762  72.757  1.00  0.00           H
ATOM   2110  HB2 LEU A 134      25.733  52.444  72.226  1.00  0.00           H
ATOM   2111  CG  LEU A 134      25.596  50.101  72.272  1.00  0.00           C
ATOM   2112  HG  LEU A 134      24.737  49.399  72.208  1.00  0.00           H
ATOM   2113  CD1 LEU A 134      26.631  49.626  71.206  1.00  0.00           C
ATOM   2114 1HD1 LEU A 134      26.150  49.811  70.222  1.00  0.00           H
ATOM   2115 2HD1 LEU A 134      26.736  48.532  71.365  1.00  0.00           H
ATOM   2116 3HD1 LEU A 134      27.615  50.142  71.201  1.00  0.00           H
ATOM   2117  CD2 LEU A 134      26.235  49.944  73.680  1.00  0.00           C
ATOM   2118 1HD2 LEU A 134      25.635  50.514  74.421  1.00  0.00           H
ATOM   2119 2HD2 LEU A 134      27.206  50.469  73.553  1.00  0.00           H
ATOM   2120 3HD2 LEU A 134      26.491  48.888  73.913  1.00  0.00           H
ATOM   2121  C   LEU A 134      23.571  50.697  70.126  1.00  0.00           C
ATOM   2122  O   LEU A 134      23.844  49.913  69.234  1.00  0.00           O
ATOM   2123  N   TYR A 135      22.336  50.578  70.787  1.00  0.00           N
ATOM   2124  HN  TYR A 135      22.124  51.090  71.616  1.00  0.00           H
ATOM   2125  CA  TYR A 135      21.358  49.561  70.397  1.00  0.00           C
ATOM   2126  HA  TYR A 135      21.954  48.669  70.271  1.00  0.00           H
ATOM   2127  CB  TYR A 135      20.383  49.379  71.601  1.00  0.00           C
ATOM   2128  HB1 TYR A 135      19.905  50.346  71.869  1.00  0.00           H
ATOM   2129  HB2 TYR A 135      20.920  49.022  72.505  1.00  0.00           H
ATOM   2130  CG  TYR A 135      19.242  48.458  71.318  1.00  0.00           C
ATOM   2131  CD1 TYR A 135      19.518  47.163  70.795  1.00  0.00           C
ATOM   2132  HD1 TYR A 135      20.503  46.819  70.517  1.00  0.00           H
ATOM   2133  CE1 TYR A 135      18.537  46.150  70.776  1.00  0.00           C
ATOM   2134  HE1 TYR A 135      18.832  45.217  70.319  1.00  0.00           H
ATOM   2135  CZ  TYR A 135      17.292  46.435  71.385  1.00  0.00           C
ATOM   2136  OH  TYR A 135      16.288  45.464  71.545  1.00  0.00           O
ATOM   2137  HH  TYR A 135      16.562  44.741  70.976  1.00  0.00           H
ATOM   2138  CD2 TYR A 135      18.015  48.724  71.786  1.00  0.00           C
ATOM   2139  HD2 TYR A 135      17.819  49.633  72.335  1.00  0.00           H
ATOM   2140  CE2 TYR A 135      16.972  47.700  71.884  1.00  0.00           C
ATOM   2141  HE2 TYR A 135      16.032  47.900  72.378  1.00  0.00           H
ATOM   2142  C   TYR A 135      20.642  49.870  69.021  1.00  0.00           C
ATOM   2143  O   TYR A 135      20.424  48.898  68.312  1.00  0.00           O
ATOM   2144  N   PHE A 136      20.308  51.129  68.648  1.00  0.00           N
ATOM   2145  HN  PHE A 136      20.117  51.881  69.274  1.00  0.00           H
ATOM   2146  CA  PHE A 136      20.071  51.644  67.278  1.00  0.00           C
ATOM   2147  HA  PHE A 136      19.234  51.124  66.837  1.00  0.00           H
ATOM   2148  CB  PHE A 136      19.688  53.177  67.305  1.00  0.00           C
ATOM   2149  HB1 PHE A 136      20.489  53.847  67.685  1.00  0.00           H
ATOM   2150  HB2 PHE A 136      18.918  53.265  68.101  1.00  0.00           H
ATOM   2151  CG  PHE A 136      19.179  53.651  65.949  1.00  0.00           C
ATOM   2152  CD1 PHE A 136      19.956  54.470  65.046  1.00  0.00           C
ATOM   2153  HD1 PHE A 136      20.983  54.721  65.264  1.00  0.00           H
ATOM   2154  CE1 PHE A 136      19.389  54.827  63.820  1.00  0.00           C
ATOM   2155  HE1 PHE A 136      20.031  55.335  63.116  1.00  0.00           H
ATOM   2156  CZ  PHE A 136      18.188  54.305  63.424  1.00  0.00           C
ATOM   2157  HZ  PHE A 136      17.831  54.467  62.418  1.00  0.00           H
ATOM   2158  CD2 PHE A 136      17.956  53.196  65.564  1.00  0.00           C
ATOM   2159  HD2 PHE A 136      17.308  52.660  66.242  1.00  0.00           H
ATOM   2160  CE2 PHE A 136      17.475  53.508  64.277  1.00  0.00           C
ATOM   2161  HE2 PHE A 136      16.479  53.250  63.949  1.00  0.00           H
ATOM   2162  C   PHE A 136      21.095  51.290  66.213  1.00  0.00           C
ATOM   2163  O   PHE A 136      20.711  50.769  65.148  1.00  0.00           O
ATOM   2164  N   PHE A 137      22.394  51.495  66.472  1.00  0.00           N
ATOM   2165  HN  PHE A 137      22.733  51.926  67.305  1.00  0.00           H
ATOM   2166  CA  PHE A 137      23.427  50.883  65.604  1.00  0.00           C
ATOM   2167  HA  PHE A 137      23.233  51.202  64.590  1.00  0.00           H
ATOM   2168  CB  PHE A 137      24.872  51.396  66.163  1.00  0.00           C
ATOM   2169  HB1 PHE A 137      24.808  51.598  67.254  1.00  0.00           H
ATOM   2170  HB2 PHE A 137      25.030  52.400  65.715  1.00  0.00           H
ATOM   2171  CG  PHE A 137      26.059  50.466  65.941  1.00  0.00           C
ATOM   2172  CD1 PHE A 137      26.331  50.228  64.577  1.00  0.00           C
ATOM   2173  HD1 PHE A 137      25.785  50.764  63.815  1.00  0.00           H
ATOM   2174  CE1 PHE A 137      27.170  49.217  64.210  1.00  0.00           C
ATOM   2175  HE1 PHE A 137      27.233  48.918  63.174  1.00  0.00           H
ATOM   2176  CZ  PHE A 137      27.868  48.461  65.180  1.00  0.00           C
ATOM   2177  HZ  PHE A 137      28.470  47.587  64.977  1.00  0.00           H
ATOM   2178  CD2 PHE A 137      26.721  49.728  66.931  1.00  0.00           C
ATOM   2179  HD2 PHE A 137      26.544  49.939  67.975  1.00  0.00           H
ATOM   2180  CE2 PHE A 137      27.616  48.703  66.576  1.00  0.00           C
ATOM   2181  HE2 PHE A 137      28.197  48.278  67.381  1.00  0.00           H
ATOM   2182  C   PHE A 137      23.494  49.389  65.489  1.00  0.00           C
ATOM   2183  O   PHE A 137      23.677  48.870  64.390  1.00  0.00           O
ATOM   2184  N   THR A 138      23.321  48.652  66.580  1.00  0.00           N
ATOM   2185  HN  THR A 138      23.203  49.124  67.450  1.00  0.00           H
ATOM   2186  CA  THR A 138      23.419  47.220  66.505  1.00  0.00           C
ATOM   2187  HA  THR A 138      24.359  46.917  66.068  1.00  0.00           H
ATOM   2188  CB  THR A 138      23.359  46.562  67.877  1.00  0.00           C
ATOM   2189  HB  THR A 138      22.356  46.789  68.297  1.00  0.00           H
ATOM   2190  OG1 THR A 138      24.475  46.905  68.698  1.00  0.00           O
ATOM   2191  HG1 THR A 138      24.468  47.863  68.630  1.00  0.00           H
ATOM   2192  CG2 THR A 138      23.517  45.044  67.637  1.00  0.00           C
ATOM   2193 1HG2 THR A 138      23.555  44.569  68.641  1.00  0.00           H
ATOM   2194 2HG2 THR A 138      24.380  44.640  67.065  1.00  0.00           H
ATOM   2195 3HG2 THR A 138      22.640  44.583  67.135  1.00  0.00           H
ATOM   2196  C   THR A 138      22.320  46.578  65.601  1.00  0.00           C
ATOM   2197  O   THR A 138      22.602  45.663  64.798  1.00  0.00           O
ATOM   2198  N   MET A 139      21.101  47.007  65.743  1.00  0.00           N
ATOM   2199  HN  MET A 139      20.899  47.750  66.376  1.00  0.00           H
ATOM   2200  CA  MET A 139      19.941  46.571  64.937  1.00  0.00           C
ATOM   2201  HA  MET A 139      20.085  45.529  64.690  1.00  0.00           H
ATOM   2202  CB  MET A 139      18.638  46.694  65.753  1.00  0.00           C
ATOM   2203  HB1 MET A 139      17.686  46.560  65.196  1.00  0.00           H
ATOM   2204  HB2 MET A 139      18.628  47.704  66.216  1.00  0.00           H
ATOM   2205  CG  MET A 139      18.617  45.645  66.932  1.00  0.00           C
ATOM   2206  HG1 MET A 139      17.629  45.931  67.351  1.00  0.00           H
ATOM   2207  HG2 MET A 139      19.473  45.834  67.615  1.00  0.00           H
ATOM   2208  SD  MET A 139      18.665  43.902  66.521  1.00  0.00           S
ATOM   2209  CE  MET A 139      19.194  43.035  68.023  1.00  0.00           C
ATOM   2210  HE1 MET A 139      19.146  41.930  67.920  1.00  0.00           H
ATOM   2211  HE2 MET A 139      18.563  43.308  68.896  1.00  0.00           H
ATOM   2212  HE3 MET A 139      20.190  43.475  68.244  1.00  0.00           H
ATOM   2213  C   MET A 139      19.871  47.202  63.546  1.00  0.00           C
ATOM   2214  O   MET A 139      19.806  46.469  62.577  1.00  0.00           O
ATOM   2215  N   ALA A 140      20.119  48.541  63.362  1.00  0.00           N
ATOM   2216  HN  ALA A 140      20.158  49.094  64.191  1.00  0.00           H
ATOM   2217  CA  ALA A 140      20.239  49.226  62.040  1.00  0.00           C
ATOM   2218  HA  ALA A 140      19.369  48.959  61.459  1.00  0.00           H
ATOM   2219  CB  ALA A 140      20.197  50.739  62.209  1.00  0.00           C
ATOM   2220  HB1 ALA A 140      20.324  51.284  61.249  1.00  0.00           H
ATOM   2221  HB2 ALA A 140      21.070  51.062  62.816  1.00  0.00           H
ATOM   2222  HB3 ALA A 140      19.361  51.078  62.857  1.00  0.00           H
ATOM   2223  C   ALA A 140      21.423  48.719  61.218  1.00  0.00           C
ATOM   2224  O   ALA A 140      21.382  48.541  60.022  1.00  0.00           O
ATOM   2225  N   GLY A 141      22.614  48.370  61.850  1.00  0.00           N
ATOM   2226  HN  GLY A 141      22.808  48.441  62.825  1.00  0.00           H
ATOM   2227  CA  GLY A 141      23.822  48.001  61.063  1.00  0.00           C
ATOM   2228  HA1 GLY A 141      24.702  48.145  61.673  1.00  0.00           H
ATOM   2229  HA2 GLY A 141      23.949  48.564  60.150  1.00  0.00           H
ATOM   2230  C   GLY A 141      23.655  46.614  60.563  1.00  0.00           C
ATOM   2231  O   GLY A 141      23.973  46.227  59.423  1.00  0.00           O
ATOM   2232  N   THR A 142      23.241  45.649  61.476  1.00  0.00           N
ATOM   2233  HN  THR A 142      23.114  45.955  62.416  1.00  0.00           H
ATOM   2234  CA  THR A 142      23.114  44.258  61.193  1.00  0.00           C
ATOM   2235  HA  THR A 142      24.070  43.936  60.807  1.00  0.00           H
ATOM   2236  CB  THR A 142      22.792  43.327  62.350  1.00  0.00           C
ATOM   2237  HB  THR A 142      21.729  43.449  62.650  1.00  0.00           H
ATOM   2238  OG1 THR A 142      23.619  43.576  63.444  1.00  0.00           O
ATOM   2239  HG1 THR A 142      23.353  44.447  63.747  1.00  0.00           H
ATOM   2240  CG2 THR A 142      22.964  41.821  61.999  1.00  0.00           C
ATOM   2241 1HG2 THR A 142      23.930  41.560  61.515  1.00  0.00           H
ATOM   2242 2HG2 THR A 142      22.202  41.467  61.272  1.00  0.00           H
ATOM   2243 3HG2 THR A 142      22.707  41.118  62.819  1.00  0.00           H
ATOM   2244  C   THR A 142      22.028  44.128  60.158  1.00  0.00           C
ATOM   2245  O   THR A 142      22.170  43.489  59.113  1.00  0.00           O
ATOM   2246  N   VAL A 143      21.019  45.032  60.275  1.00  0.00           N
ATOM   2247  HN  VAL A 143      20.949  45.775  60.936  1.00  0.00           H
ATOM   2248  CA  VAL A 143      19.987  44.961  59.173  1.00  0.00           C
ATOM   2249  HA  VAL A 143      19.754  43.915  59.042  1.00  0.00           H
ATOM   2250  CB  VAL A 143      18.709  45.597  59.565  1.00  0.00           C
ATOM   2251  HB  VAL A 143      18.847  46.497  60.202  1.00  0.00           H
ATOM   2252  CG1 VAL A 143      17.692  46.096  58.497  1.00  0.00           C
ATOM   2253 1HG1 VAL A 143      18.006  47.001  57.935  1.00  0.00           H
ATOM   2254 2HG1 VAL A 143      16.789  46.483  59.016  1.00  0.00           H
ATOM   2255 3HG1 VAL A 143      17.257  45.274  57.890  1.00  0.00           H
ATOM   2256  CG2 VAL A 143      17.900  44.588  60.504  1.00  0.00           C
ATOM   2257 1HG2 VAL A 143      18.419  44.444  61.476  1.00  0.00           H
ATOM   2258 2HG2 VAL A 143      17.674  43.662  59.933  1.00  0.00           H
ATOM   2259 3HG2 VAL A 143      16.903  44.998  60.772  1.00  0.00           H
ATOM   2260  C   VAL A 143      20.501  45.332  57.776  1.00  0.00           C
ATOM   2261  O   VAL A 143      20.118  44.781  56.775  1.00  0.00           O
ATOM   2262  N   TRP A 144      21.305  46.416  57.692  1.00  0.00           N
ATOM   2263  HN  TRP A 144      21.557  46.800  58.577  1.00  0.00           H
ATOM   2264  CA  TRP A 144      21.842  46.827  56.418  1.00  0.00           C
ATOM   2265  HA  TRP A 144      21.058  47.032  55.705  1.00  0.00           H
ATOM   2266  CB  TRP A 144      22.630  48.161  56.401  1.00  0.00           C
ATOM   2267  HB1 TRP A 144      23.266  48.270  55.496  1.00  0.00           H
ATOM   2268  HB2 TRP A 144      23.394  48.172  57.208  1.00  0.00           H
ATOM   2269  CG  TRP A 144      21.733  49.425  56.488  1.00  0.00           C
ATOM   2270  CD1 TRP A 144      21.786  50.443  57.437  1.00  0.00           C
ATOM   2271  HD1 TRP A 144      22.329  50.410  58.370  1.00  0.00           H
ATOM   2272  NE1 TRP A 144      20.877  51.459  57.026  1.00  0.00           N
ATOM   2273  HE1 TRP A 144      20.726  52.241  57.590  1.00  0.00           H
ATOM   2274  CE2 TRP A 144      20.331  51.166  55.860  1.00  0.00           C
ATOM   2275  CD2 TRP A 144      20.774  49.858  55.480  1.00  0.00           C
ATOM   2276  CE3 TRP A 144      20.263  49.306  54.276  1.00  0.00           C
ATOM   2277  HE3 TRP A 144      20.492  48.301  53.953  1.00  0.00           H
ATOM   2278  CZ3 TRP A 144      19.434  50.179  53.472  1.00  0.00           C
ATOM   2279  HZ3 TRP A 144      18.990  49.788  52.568  1.00  0.00           H
ATOM   2280  CZ2 TRP A 144      19.560  52.017  55.093  1.00  0.00           C
ATOM   2281  HZ2 TRP A 144      19.304  53.032  55.360  1.00  0.00           H
ATOM   2282  CH2 TRP A 144      19.061  51.446  53.945  1.00  0.00           C
ATOM   2283  HH2 TRP A 144      18.375  52.072  53.394  1.00  0.00           H
ATOM   2284  C   TRP A 144      22.775  45.790  55.792  1.00  0.00           C
ATOM   2285  O   TRP A 144      22.846  45.731  54.545  1.00  0.00           O
ATOM   2286  N   TRP A 145      23.536  45.090  56.646  1.00  0.00           N
ATOM   2287  HN  TRP A 145      23.447  45.176  57.635  1.00  0.00           H
ATOM   2288  CA  TRP A 145      24.369  43.909  56.261  1.00  0.00           C
ATOM   2289  HA  TRP A 145      24.931  44.121  55.364  1.00  0.00           H
ATOM   2290  CB  TRP A 145      25.200  43.439  57.480  1.00  0.00           C
ATOM   2291  HB1 TRP A 145      24.702  43.158  58.432  1.00  0.00           H
ATOM   2292  HB2 TRP A 145      25.809  44.343  57.696  1.00  0.00           H
ATOM   2293  CG  TRP A 145      26.045  42.256  57.195  1.00  0.00           C
ATOM   2294  CD1 TRP A 145      27.281  42.246  56.601  1.00  0.00           C
ATOM   2295  HD1 TRP A 145      27.834  43.124  56.302  1.00  0.00           H
ATOM   2296  NE1 TRP A 145      27.721  40.913  56.446  1.00  0.00           N
ATOM   2297  HE1 TRP A 145      28.635  40.630  56.251  1.00  0.00           H
ATOM   2298  CE2 TRP A 145      26.785  40.054  56.856  1.00  0.00           C
ATOM   2299  CD2 TRP A 145      25.689  40.841  57.315  1.00  0.00           C
ATOM   2300  CE3 TRP A 145      24.534  40.198  57.754  1.00  0.00           C
ATOM   2301  HE3 TRP A 145      23.743  40.832  58.127  1.00  0.00           H
ATOM   2302  CZ3 TRP A 145      24.435  38.806  57.727  1.00  0.00           C
ATOM   2303  HZ3 TRP A 145      23.538  38.243  57.942  1.00  0.00           H
ATOM   2304  CZ2 TRP A 145      26.708  38.682  56.855  1.00  0.00           C
ATOM   2305  HZ2 TRP A 145      27.560  38.111  56.518  1.00  0.00           H
ATOM   2306  CH2 TRP A 145      25.620  38.090  57.437  1.00  0.00           C
ATOM   2307  HH2 TRP A 145      25.620  37.026  57.625  1.00  0.00           H
ATOM   2308  C   TRP A 145      23.464  42.735  55.723  1.00  0.00           C
ATOM   2309  O   TRP A 145      23.713  42.087  54.714  1.00  0.00           O
ATOM   2310  N   VAL A 146      22.309  42.420  56.356  1.00  0.00           N
ATOM   2311  HN  VAL A 146      22.121  42.658  57.306  1.00  0.00           H
ATOM   2312  CA  VAL A 146      21.329  41.521  55.805  1.00  0.00           C
ATOM   2313  HA  VAL A 146      21.677  40.499  55.835  1.00  0.00           H
ATOM   2314  CB  VAL A 146      20.133  41.299  56.815  1.00  0.00           C
ATOM   2315  HB  VAL A 146      19.931  42.343  57.136  1.00  0.00           H
ATOM   2316  CG1 VAL A 146      18.873  40.639  56.191  1.00  0.00           C
ATOM   2317 1HG1 VAL A 146      19.103  39.637  55.770  1.00  0.00           H
ATOM   2318 2HG1 VAL A 146      18.320  41.366  55.559  1.00  0.00           H
ATOM   2319 3HG1 VAL A 146      18.139  40.377  56.983  1.00  0.00           H
ATOM   2320  CG2 VAL A 146      20.630  40.504  58.026  1.00  0.00           C
ATOM   2321 1HG2 VAL A 146      20.703  39.435  57.732  1.00  0.00           H
ATOM   2322 2HG2 VAL A 146      19.980  40.729  58.898  1.00  0.00           H
ATOM   2323 3HG2 VAL A 146      21.627  40.789  58.425  1.00  0.00           H
ATOM   2324  C   VAL A 146      20.857  41.933  54.433  1.00  0.00           C
ATOM   2325  O   VAL A 146      20.870  41.094  53.513  1.00  0.00           O
ATOM   2326  N   ILE A 147      20.531  43.280  54.169  1.00  0.00           N
ATOM   2327  HN  ILE A 147      20.528  43.860  54.980  1.00  0.00           H
ATOM   2328  CA  ILE A 147      20.188  43.952  52.894  1.00  0.00           C
ATOM   2329  HA  ILE A 147      19.319  43.435  52.515  1.00  0.00           H
ATOM   2330  CB  ILE A 147      19.930  45.451  53.015  1.00  0.00           C
ATOM   2331  HB  ILE A 147      20.746  45.953  53.577  1.00  0.00           H
ATOM   2332  CG2 ILE A 147      19.876  46.187  51.635  1.00  0.00           C
ATOM   2333 1HG2 ILE A 147      19.340  45.571  50.881  1.00  0.00           H
ATOM   2334 2HG2 ILE A 147      20.940  46.268  51.327  1.00  0.00           H
ATOM   2335 3HG2 ILE A 147      19.463  47.209  51.777  1.00  0.00           H
ATOM   2336  CG1 ILE A 147      18.603  45.736  53.797  1.00  0.00           C
ATOM   2337 1HG1 ILE A 147      18.582  46.815  54.061  1.00  0.00           H
ATOM   2338 2HG1 ILE A 147      18.686  45.096  54.701  1.00  0.00           H
ATOM   2339  CD  ILE A 147      17.315  45.400  53.086  1.00  0.00           C
ATOM   2340  HD1 ILE A 147      16.416  45.696  53.668  1.00  0.00           H
ATOM   2341  HD2 ILE A 147      17.182  44.328  52.825  1.00  0.00           H
ATOM   2342  HD3 ILE A 147      17.293  45.908  52.098  1.00  0.00           H
ATOM   2343  C   ILE A 147      21.256  43.732  51.870  1.00  0.00           C
ATOM   2344  O   ILE A 147      20.943  43.381  50.738  1.00  0.00           O
ATOM   2345  N   LEU A 148      22.588  43.811  52.279  1.00  0.00           N
ATOM   2346  HN  LEU A 148      22.833  44.297  53.115  1.00  0.00           H
ATOM   2347  CA  LEU A 148      23.703  43.420  51.422  1.00  0.00           C
ATOM   2348  HA  LEU A 148      23.530  43.990  50.521  1.00  0.00           H
ATOM   2349  CB  LEU A 148      25.095  43.766  52.015  1.00  0.00           C
ATOM   2350  HB1 LEU A 148      25.952  43.295  51.488  1.00  0.00           H
ATOM   2351  HB2 LEU A 148      24.996  43.385  53.054  1.00  0.00           H
ATOM   2352  CG  LEU A 148      25.328  45.254  52.089  1.00  0.00           C
ATOM   2353  HG  LEU A 148      24.503  45.785  52.610  1.00  0.00           H
ATOM   2354  CD1 LEU A 148      26.735  45.563  52.852  1.00  0.00           C
ATOM   2355 1HD1 LEU A 148      27.078  46.619  52.799  1.00  0.00           H
ATOM   2356 2HD1 LEU A 148      27.530  44.893  52.460  1.00  0.00           H
ATOM   2357 3HD1 LEU A 148      26.593  45.291  53.920  1.00  0.00           H
ATOM   2358  CD2 LEU A 148      25.460  45.931  50.739  1.00  0.00           C
ATOM   2359 1HD2 LEU A 148      24.696  45.564  50.021  1.00  0.00           H
ATOM   2360 2HD2 LEU A 148      26.445  45.775  50.248  1.00  0.00           H
ATOM   2361 3HD2 LEU A 148      25.284  47.027  50.775  1.00  0.00           H
ATOM   2362  C   LEU A 148      23.738  41.918  50.972  1.00  0.00           C
ATOM   2363  O   LEU A 148      23.926  41.654  49.814  1.00  0.00           O
ATOM   2364  N   THR A 149      23.456  40.996  51.906  1.00  0.00           N
ATOM   2365  HN  THR A 149      23.413  41.322  52.847  1.00  0.00           H
ATOM   2366  CA  THR A 149      23.300  39.559  51.721  1.00  0.00           C
ATOM   2367  HA  THR A 149      24.261  39.260  51.329  1.00  0.00           H
ATOM   2368  CB  THR A 149      23.105  38.755  53.005  1.00  0.00           C
ATOM   2369  HB  THR A 149      23.170  37.713  52.625  1.00  0.00           H
ATOM   2370  OG1 THR A 149      21.806  38.793  53.714  1.00  0.00           O
ATOM   2371  HG1 THR A 149      21.456  39.684  53.637  1.00  0.00           H
ATOM   2372  CG2 THR A 149      24.110  39.067  54.025  1.00  0.00           C
ATOM   2373 1HG2 THR A 149      23.796  39.908  54.679  1.00  0.00           H
ATOM   2374 2HG2 THR A 149      25.146  39.087  53.624  1.00  0.00           H
ATOM   2375 3HG2 THR A 149      24.153  38.244  54.770  1.00  0.00           H
ATOM   2376  C   THR A 149      22.239  39.158  50.700  1.00  0.00           C
ATOM   2377  O   THR A 149      22.475  38.479  49.691  1.00  0.00           O
ATOM   2378  N   ILE A 150      21.052  39.756  50.928  1.00  0.00           N
ATOM   2379  HN  ILE A 150      20.863  40.362  51.696  1.00  0.00           H
ATOM   2380  CA  ILE A 150      19.869  39.786  50.083  1.00  0.00           C
ATOM   2381  HA  ILE A 150      19.513  38.774  49.960  1.00  0.00           H
ATOM   2382  CB  ILE A 150      18.726  40.613  50.747  1.00  0.00           C
ATOM   2383  HB  ILE A 150      19.159  41.570  51.108  1.00  0.00           H
ATOM   2384  CG2 ILE A 150      17.534  40.913  49.869  1.00  0.00           C
ATOM   2385 1HG2 ILE A 150      17.075  40.011  49.411  1.00  0.00           H
ATOM   2386 2HG2 ILE A 150      17.910  41.541  49.033  1.00  0.00           H
ATOM   2387 3HG2 ILE A 150      16.735  41.463  50.411  1.00  0.00           H
ATOM   2388  CG1 ILE A 150      18.193  39.781  51.905  1.00  0.00           C
ATOM   2389 1HG1 ILE A 150      19.073  39.417  52.476  1.00  0.00           H
ATOM   2390 2HG1 ILE A 150      17.693  38.841  51.587  1.00  0.00           H
ATOM   2391  CD  ILE A 150      17.255  40.510  52.978  1.00  0.00           C
ATOM   2392  HD1 ILE A 150      17.172  39.798  53.827  1.00  0.00           H
ATOM   2393  HD2 ILE A 150      16.255  40.807  52.595  1.00  0.00           H
ATOM   2394  HD3 ILE A 150      17.811  41.418  53.297  1.00  0.00           H
ATOM   2395  C   ILE A 150      20.164  40.403  48.739  1.00  0.00           C
ATOM   2396  O   ILE A 150      19.769  39.817  47.752  1.00  0.00           O
ATOM   2397  N   THR A 151      20.837  41.562  48.721  1.00  0.00           N
ATOM   2398  HN  THR A 151      21.167  41.975  49.566  1.00  0.00           H
ATOM   2399  CA  THR A 151      21.238  42.186  47.523  1.00  0.00           C
ATOM   2400  HA  THR A 151      20.347  42.344  46.933  1.00  0.00           H
ATOM   2401  CB  THR A 151      21.732  43.587  47.711  1.00  0.00           C
ATOM   2402  HB  THR A 151      22.585  43.604  48.423  1.00  0.00           H
ATOM   2403  OG1 THR A 151      20.641  44.273  48.253  1.00  0.00           O
ATOM   2404  HG1 THR A 151      20.450  43.780  49.055  1.00  0.00           H
ATOM   2405  CG2 THR A 151      22.141  44.366  46.397  1.00  0.00           C
ATOM   2406 1HG2 THR A 151      21.319  44.353  45.650  1.00  0.00           H
ATOM   2407 2HG2 THR A 151      23.013  43.870  45.920  1.00  0.00           H
ATOM   2408 3HG2 THR A 151      22.530  45.386  46.604  1.00  0.00           H
ATOM   2409  C   THR A 151      22.234  41.483  46.606  1.00  0.00           C
ATOM   2410  O   THR A 151      21.939  41.432  45.390  1.00  0.00           O
ATOM   2411  N   TRP A 152      23.332  40.831  47.169  1.00  0.00           N
ATOM   2412  HN  TRP A 152      23.548  41.034  48.121  1.00  0.00           H
ATOM   2413  CA  TRP A 152      24.265  40.085  46.513  1.00  0.00           C
ATOM   2414  HA  TRP A 152      24.538  40.583  45.594  1.00  0.00           H
ATOM   2415  CB  TRP A 152      25.640  40.066  47.241  1.00  0.00           C
ATOM   2416  HB1 TRP A 152      26.307  39.340  46.730  1.00  0.00           H
ATOM   2417  HB2 TRP A 152      25.634  39.672  48.280  1.00  0.00           H
ATOM   2418  CG  TRP A 152      26.438  41.289  47.228  1.00  0.00           C
ATOM   2419  CD1 TRP A 152      26.371  42.224  46.206  1.00  0.00           C
ATOM   2420  HD1 TRP A 152      25.841  42.146  45.268  1.00  0.00           H
ATOM   2421  NE1 TRP A 152      27.019  43.346  46.616  1.00  0.00           N
ATOM   2422  HE1 TRP A 152      26.915  44.119  46.029  1.00  0.00           H
ATOM   2423  CE2 TRP A 152      27.348  43.269  47.932  1.00  0.00           C
ATOM   2424  CD2 TRP A 152      27.158  41.970  48.313  1.00  0.00           C
ATOM   2425  CE3 TRP A 152      27.431  41.586  49.635  1.00  0.00           C
ATOM   2426  HE3 TRP A 152      27.126  40.617  50.002  1.00  0.00           H
ATOM   2427  CZ3 TRP A 152      28.151  42.429  50.430  1.00  0.00           C
ATOM   2428  HZ3 TRP A 152      28.500  42.174  51.420  1.00  0.00           H
ATOM   2429  CZ2 TRP A 152      27.954  44.208  48.745  1.00  0.00           C
ATOM   2430  HZ2 TRP A 152      28.351  45.080  48.248  1.00  0.00           H
ATOM   2431  CH2 TRP A 152      28.443  43.709  49.950  1.00  0.00           C
ATOM   2432  HH2 TRP A 152      28.962  44.411  50.586  1.00  0.00           H
ATOM   2433  C   TRP A 152      23.677  38.731  46.154  1.00  0.00           C
ATOM   2434  O   TRP A 152      24.013  38.139  45.135  1.00  0.00           O
ATOM   2435  N   PHE A 153      22.717  38.211  46.992  1.00  0.00           N
ATOM   2436  HN  PHE A 153      22.636  38.649  47.884  1.00  0.00           H
ATOM   2437  CA  PHE A 153      21.902  37.093  46.559  1.00  0.00           C
ATOM   2438  HA  PHE A 153      22.556  36.249  46.398  1.00  0.00           H
ATOM   2439  CB  PHE A 153      21.131  36.501  47.829  1.00  0.00           C
ATOM   2440  HB1 PHE A 153      20.747  37.398  48.361  1.00  0.00           H
ATOM   2441  HB2 PHE A 153      21.669  35.877  48.575  1.00  0.00           H
ATOM   2442  CG  PHE A 153      19.961  35.555  47.534  1.00  0.00           C
ATOM   2443  CD1 PHE A 153      20.253  34.231  47.191  1.00  0.00           C
ATOM   2444  HD1 PHE A 153      21.284  33.913  47.247  1.00  0.00           H
ATOM   2445  CE1 PHE A 153      19.234  33.318  46.958  1.00  0.00           C
ATOM   2446  HE1 PHE A 153      19.523  32.297  46.757  1.00  0.00           H
ATOM   2447  CZ  PHE A 153      17.917  33.785  46.869  1.00  0.00           C
ATOM   2448  HZ  PHE A 153      17.165  33.067  46.578  1.00  0.00           H
ATOM   2449  CD2 PHE A 153      18.627  35.990  47.559  1.00  0.00           C
ATOM   2450  HD2 PHE A 153      18.313  36.979  47.859  1.00  0.00           H
ATOM   2451  CE2 PHE A 153      17.640  35.139  47.158  1.00  0.00           C
ATOM   2452  HE2 PHE A 153      16.609  35.460  47.176  1.00  0.00           H
ATOM   2453  C   PHE A 153      21.035  37.223  45.262  1.00  0.00           C
ATOM   2454  O   PHE A 153      21.136  36.413  44.355  1.00  0.00           O
ATOM   2455  N   LEU A 154      20.294  38.410  45.051  1.00  0.00           N
ATOM   2456  HN  LEU A 154      20.167  38.981  45.858  1.00  0.00           H
ATOM   2457  CA  LEU A 154      19.547  38.688  43.828  1.00  0.00           C
ATOM   2458  HA  LEU A 154      19.045  37.800  43.474  1.00  0.00           H
ATOM   2459  CB  LEU A 154      18.516  39.809  44.083  1.00  0.00           C
ATOM   2460  HB1 LEU A 154      18.009  39.790  43.095  1.00  0.00           H
ATOM   2461  HB2 LEU A 154      19.014  40.798  44.175  1.00  0.00           H
ATOM   2462  CG  LEU A 154      17.498  39.649  45.244  1.00  0.00           C
ATOM   2463  HG  LEU A 154      18.136  39.535  46.147  1.00  0.00           H
ATOM   2464  CD1 LEU A 154      16.552  40.858  45.435  1.00  0.00           C
ATOM   2465 1HD1 LEU A 154      15.805  40.926  44.616  1.00  0.00           H
ATOM   2466 2HD1 LEU A 154      17.143  41.795  45.350  1.00  0.00           H
ATOM   2467 3HD1 LEU A 154      15.877  40.821  46.316  1.00  0.00           H
ATOM   2468  CD2 LEU A 154      16.727  38.307  45.094  1.00  0.00           C
ATOM   2469 1HD2 LEU A 154      17.486  37.495  45.112  1.00  0.00           H
ATOM   2470 2HD2 LEU A 154      16.190  38.225  44.125  1.00  0.00           H
ATOM   2471 3HD2 LEU A 154      16.053  38.180  45.968  1.00  0.00           H
ATOM   2472  C   LEU A 154      20.396  38.999  42.643  1.00  0.00           C
ATOM   2473  O   LEU A 154      20.204  38.536  41.524  1.00  0.00           O
ATOM   2474  N   ALA A 155      21.523  39.811  43.059  1.00  0.00           N
ATOM   2475  HN  ALA A 155      21.641  40.282  43.930  1.00  0.00           H
ATOM   2476  CA  ALA A 155      22.397  40.178  42.032  1.00  0.00           C
ATOM   2477  HA  ALA A 155      21.938  40.767  41.252  1.00  0.00           H
ATOM   2478  CB  ALA A 155      23.522  41.082  42.640  1.00  0.00           C
ATOM   2479  HB1 ALA A 155      23.925  40.542  43.523  1.00  0.00           H
ATOM   2480  HB2 ALA A 155      23.154  42.067  42.999  1.00  0.00           H
ATOM   2481  HB3 ALA A 155      24.331  41.224  41.892  1.00  0.00           H
ATOM   2482  C   ALA A 155      23.111  38.959  41.442  1.00  0.00           C
ATOM   2483  O   ALA A 155      23.376  38.961  40.221  1.00  0.00           O
ATOM   2484  N   ALA A 156      23.422  37.968  42.181  1.00  0.00           N
ATOM   2485  HN  ALA A 156      23.337  38.017  43.173  1.00  0.00           H
ATOM   2486  CA  ALA A 156      23.855  36.692  41.745  1.00  0.00           C
ATOM   2487  HA  ALA A 156      24.663  36.846  41.046  1.00  0.00           H
ATOM   2488  CB  ALA A 156      24.419  35.928  43.014  1.00  0.00           C
ATOM   2489  HB1 ALA A 156      24.809  34.895  42.891  1.00  0.00           H
ATOM   2490  HB2 ALA A 156      23.602  35.798  43.756  1.00  0.00           H
ATOM   2491  HB3 ALA A 156      25.171  36.499  43.599  1.00  0.00           H
ATOM   2492  C   ALA A 156      22.792  35.846  41.046  1.00  0.00           C
ATOM   2493  O   ALA A 156      23.067  35.162  40.078  1.00  0.00           O
ATOM   2494  N   GLY A 157      21.587  35.796  41.662  1.00  0.00           N
ATOM   2495  HN  GLY A 157      21.337  36.312  42.478  1.00  0.00           H
ATOM   2496  CA  GLY A 157      20.436  34.897  41.182  1.00  0.00           C
ATOM   2497  HA1 GLY A 157      19.623  34.957  41.890  1.00  0.00           H
ATOM   2498  HA2 GLY A 157      20.807  33.887  41.276  1.00  0.00           H
ATOM   2499  C   GLY A 157      19.928  35.267  39.770  1.00  0.00           C
ATOM   2500  O   GLY A 157      19.700  34.281  38.959  1.00  0.00           O
ATOM   2501  N   ARG A 158      19.850  36.614  39.430  1.00  0.00           N
ATOM   2502  HN  ARG A 158      19.971  37.320  40.124  1.00  0.00           H
ATOM   2503  CA  ARG A 158      19.499  37.045  38.137  1.00  0.00           C
ATOM   2504  HA  ARG A 158      18.576  36.519  37.940  1.00  0.00           H
ATOM   2505  CB  ARG A 158      19.246  38.554  38.126  1.00  0.00           C
ATOM   2506  HB1 ARG A 158      18.958  38.917  37.116  1.00  0.00           H
ATOM   2507  HB2 ARG A 158      20.173  39.089  38.425  1.00  0.00           H
ATOM   2508  CG  ARG A 158      18.095  39.052  39.086  1.00  0.00           C
ATOM   2509  HG1 ARG A 158      18.119  40.142  38.874  1.00  0.00           H
ATOM   2510  HG2 ARG A 158      18.439  38.804  40.113  1.00  0.00           H
ATOM   2511  CD  ARG A 158      16.747  38.496  38.647  1.00  0.00           C
ATOM   2512  HD1 ARG A 158      16.784  37.386  38.659  1.00  0.00           H
ATOM   2513  HD2 ARG A 158      16.583  39.101  37.730  1.00  0.00           H
ATOM   2514  NE  ARG A 158      15.788  38.977  39.683  1.00  0.00           N
ATOM   2515  HE  ARG A 158      15.442  39.882  39.437  1.00  0.00           H
ATOM   2516  CZ  ARG A 158      15.523  38.357  40.781  1.00  0.00           C
ATOM   2517  NH1 ARG A 158      15.647  37.080  40.982  1.00  0.00           N
ATOM   2518 1HH1 ARG A 158      15.307  36.717  41.849  1.00  0.00           H
ATOM   2519 2HH1 ARG A 158      15.654  36.438  40.215  1.00  0.00           H
ATOM   2520  NH2 ARG A 158      14.849  38.975  41.760  1.00  0.00           N
ATOM   2521 1HH2 ARG A 158      14.754  39.970  41.753  1.00  0.00           H
ATOM   2522 2HH2 ARG A 158      14.771  38.408  42.580  1.00  0.00           H
ATOM   2523  C   ARG A 158      20.356  36.624  36.926  1.00  0.00           C
ATOM   2524  O   ARG A 158      21.552  36.567  36.940  1.00  0.00           O
ATOM   2525  N   LYS A 159      19.674  36.251  35.791  1.00  0.00           N
ATOM   2526  HN  LYS A 159      18.681  36.310  35.722  1.00  0.00           H
ATOM   2527  CA  LYS A 159      20.247  35.523  34.707  1.00  0.00           C
ATOM   2528  HA  LYS A 159      21.093  34.933  35.027  1.00  0.00           H
ATOM   2529  CB  LYS A 159      19.176  34.515  34.207  1.00  0.00           C
ATOM   2530  HB1 LYS A 159      19.521  33.897  33.350  1.00  0.00           H
ATOM   2531  HB2 LYS A 159      18.329  35.118  33.815  1.00  0.00           H
ATOM   2532  CG  LYS A 159      18.605  33.462  35.155  1.00  0.00           C
ATOM   2533  HG1 LYS A 159      18.010  32.725  34.575  1.00  0.00           H
ATOM   2534  HG2 LYS A 159      18.015  33.963  35.952  1.00  0.00           H
ATOM   2535  CD  LYS A 159      19.708  32.723  35.863  1.00  0.00           C
ATOM   2536  HD1 LYS A 159      20.260  33.319  36.621  1.00  0.00           H
ATOM   2537  HD2 LYS A 159      20.423  32.325  35.111  1.00  0.00           H
ATOM   2538  CE  LYS A 159      19.070  31.494  36.568  1.00  0.00           C
ATOM   2539  HE1 LYS A 159      19.835  30.730  36.825  1.00  0.00           H
ATOM   2540  HE2 LYS A 159      18.284  31.056  35.917  1.00  0.00           H
ATOM   2541  NZ  LYS A 159      18.298  31.938  37.787  1.00  0.00           N
ATOM   2542  HZ1 LYS A 159      18.963  32.427  38.420  1.00  0.00           H
ATOM   2543  HZ2 LYS A 159      17.906  31.118  38.292  1.00  0.00           H
ATOM   2544  HZ3 LYS A 159      17.468  32.543  37.624  1.00  0.00           H
ATOM   2545  C   LYS A 159      20.703  36.453  33.532  1.00  0.00           C
ATOM   2546  O   LYS A 159      21.286  35.991  32.580  1.00  0.00           O
ATOM   2547  N   TRP A 160      20.403  37.778  33.682  1.00  0.00           N
ATOM   2548  HN  TRP A 160      19.903  38.150  34.460  1.00  0.00           H
ATOM   2549  CA  TRP A 160      20.430  38.742  32.560  1.00  0.00           C
ATOM   2550  HA  TRP A 160      21.145  38.459  31.801  1.00  0.00           H
ATOM   2551  CB  TRP A 160      19.005  39.116  31.982  1.00  0.00           C
ATOM   2552  HB1 TRP A 160      19.014  39.845  31.144  1.00  0.00           H
ATOM   2553  HB2 TRP A 160      18.426  39.512  32.844  1.00  0.00           H
ATOM   2554  CG  TRP A 160      18.230  37.939  31.427  1.00  0.00           C
ATOM   2555  CD1 TRP A 160      17.259  37.360  32.125  1.00  0.00           C
ATOM   2556  HD1 TRP A 160      16.681  37.800  32.924  1.00  0.00           H
ATOM   2557  NE1 TRP A 160      16.884  36.101  31.582  1.00  0.00           N
ATOM   2558  HE1 TRP A 160      16.207  35.460  31.871  1.00  0.00           H
ATOM   2559  CE2 TRP A 160      17.574  35.929  30.457  1.00  0.00           C
ATOM   2560  CD2 TRP A 160      18.511  36.992  30.391  1.00  0.00           C
ATOM   2561  CE3 TRP A 160      19.510  36.956  29.367  1.00  0.00           C
ATOM   2562  HE3 TRP A 160      20.250  37.732  29.240  1.00  0.00           H
ATOM   2563  CZ3 TRP A 160      19.571  35.913  28.426  1.00  0.00           C
ATOM   2564  HZ3 TRP A 160      20.251  35.988  27.590  1.00  0.00           H
ATOM   2565  CZ2 TRP A 160      17.621  34.855  29.507  1.00  0.00           C
ATOM   2566  HZ2 TRP A 160      16.937  34.021  29.565  1.00  0.00           H
ATOM   2567  CH2 TRP A 160      18.612  34.945  28.471  1.00  0.00           C
ATOM   2568  HH2 TRP A 160      18.576  34.135  27.758  1.00  0.00           H
ATOM   2569  C   TRP A 160      21.051  40.042  33.080  1.00  0.00           C
ATOM   2570  O   TRP A 160      20.731  40.557  34.143  1.00  0.00           O
ATOM   2571  N   SER A 161      22.089  40.588  32.418  1.00  0.00           N
ATOM   2572  HN  SER A 161      22.543  40.049  31.712  1.00  0.00           H
ATOM   2573  CA  SER A 161      22.627  41.900  32.686  1.00  0.00           C
ATOM   2574  HA  SER A 161      23.039  41.936  33.684  1.00  0.00           H
ATOM   2575  CB  SER A 161      23.841  41.969  31.758  1.00  0.00           C
ATOM   2576  HB1 SER A 161      23.463  41.734  30.740  1.00  0.00           H
ATOM   2577  HB2 SER A 161      24.604  41.232  32.087  1.00  0.00           H
ATOM   2578  OG  SER A 161      24.388  43.309  31.717  1.00  0.00           O
ATOM   2579  HG1 SER A 161      24.188  43.581  30.818  1.00  0.00           H
ATOM   2580  C   SER A 161      21.611  43.081  32.604  1.00  0.00           C
ATOM   2581  O   SER A 161      21.897  44.158  33.169  1.00  0.00           O
ATOM   2582  N   CYS A 162      20.429  42.937  31.881  1.00  0.00           N
ATOM   2583  HN  CYS A 162      20.360  42.108  31.332  1.00  0.00           H
ATOM   2584  CA  CYS A 162      19.418  43.953  31.937  1.00  0.00           C
ATOM   2585  HA  CYS A 162      19.918  44.821  31.534  1.00  0.00           H
ATOM   2586  CB  CYS A 162      18.181  43.603  30.982  1.00  0.00           C
ATOM   2587  HB1 CYS A 162      17.333  44.312  31.089  1.00  0.00           H
ATOM   2588  HB2 CYS A 162      17.818  42.606  31.312  1.00  0.00           H
ATOM   2589  SG  CYS A 162      18.679  43.577  29.173  1.00  0.00           S
ATOM   2590  HG1 CYS A 162      19.882  44.115  29.039  1.00  0.00           H
ATOM   2591  C   CYS A 162      18.903  44.189  33.295  1.00  0.00           C
ATOM   2592  O   CYS A 162      18.706  45.323  33.720  1.00  0.00           O
ATOM   2593  N   GLU A 163      18.642  43.119  33.989  1.00  0.00           N
ATOM   2594  HN  GLU A 163      18.745  42.266  33.484  1.00  0.00           H
ATOM   2595  CA  GLU A 163      18.100  43.163  35.311  1.00  0.00           C
ATOM   2596  HA  GLU A 163      17.109  43.589  35.249  1.00  0.00           H
ATOM   2597  CB  GLU A 163      17.605  41.784  35.855  1.00  0.00           C
ATOM   2598  HB1 GLU A 163      17.072  41.976  36.811  1.00  0.00           H
ATOM   2599  HB2 GLU A 163      18.466  41.097  36.000  1.00  0.00           H
ATOM   2600  CG  GLU A 163      16.640  41.059  34.892  1.00  0.00           C
ATOM   2601  HG1 GLU A 163      17.305  40.417  34.275  1.00  0.00           H
ATOM   2602  HG2 GLU A 163      16.071  41.795  34.284  1.00  0.00           H
ATOM   2603  CD  GLU A 163      15.491  40.223  35.466  1.00  0.00           C
ATOM   2604  OE1 GLU A 163      15.372  39.011  35.201  1.00  0.00           O
ATOM   2605  OE2 GLU A 163      14.613  40.858  36.053  1.00  0.00           O
ATOM   2606  C   GLU A 163      18.929  43.965  36.337  1.00  0.00           C
ATOM   2607  O   GLU A 163      20.078  43.738  36.544  1.00  0.00           O
ATOM   2608  N   ALA A 164      18.264  44.807  37.114  1.00  0.00           N
ATOM   2609  HN  ALA A 164      17.317  45.013  36.882  1.00  0.00           H
ATOM   2610  CA  ALA A 164      18.951  45.689  37.997  1.00  0.00           C
ATOM   2611  HA  ALA A 164      19.990  45.451  38.173  1.00  0.00           H
ATOM   2612  CB  ALA A 164      18.914  47.045  37.306  1.00  0.00           C
ATOM   2613  HB1 ALA A 164      19.158  46.971  36.225  1.00  0.00           H
ATOM   2614  HB2 ALA A 164      19.711  47.678  37.750  1.00  0.00           H
ATOM   2615  HB3 ALA A 164      17.928  47.549  37.396  1.00  0.00           H
ATOM   2616  C   ALA A 164      18.288  45.839  39.390  1.00  0.00           C
ATOM   2617  O   ALA A 164      18.682  46.659  40.159  1.00  0.00           O
ATOM   2618  N   ILE A 165      17.402  44.881  39.744  1.00  0.00           N
ATOM   2619  HN  ILE A 165      17.126  44.239  39.033  1.00  0.00           H
ATOM   2620  CA  ILE A 165      17.034  44.488  41.142  1.00  0.00           C
ATOM   2621  HA  ILE A 165      16.227  43.796  40.949  1.00  0.00           H
ATOM   2622  CB  ILE A 165      18.090  43.504  41.722  1.00  0.00           C
ATOM   2623  HB  ILE A 165      17.805  43.120  42.725  1.00  0.00           H
ATOM   2624  CG2 ILE A 165      18.248  42.211  40.870  1.00  0.00           C
ATOM   2625 1HG2 ILE A 165      19.275  41.843  41.082  1.00  0.00           H
ATOM   2626 2HG2 ILE A 165      18.208  42.330  39.766  1.00  0.00           H
ATOM   2627 3HG2 ILE A 165      17.582  41.360  41.127  1.00  0.00           H
ATOM   2628  CG1 ILE A 165      19.576  44.170  41.914  1.00  0.00           C
ATOM   2629 1HG1 ILE A 165      19.247  45.208  42.133  1.00  0.00           H
ATOM   2630 2HG1 ILE A 165      19.923  44.320  40.869  1.00  0.00           H
ATOM   2631  CD  ILE A 165      20.528  43.654  42.952  1.00  0.00           C
ATOM   2632  HD1 ILE A 165      20.076  43.869  43.944  1.00  0.00           H
ATOM   2633  HD2 ILE A 165      21.465  44.251  42.952  1.00  0.00           H
ATOM   2634  HD3 ILE A 165      20.844  42.591  42.879  1.00  0.00           H
ATOM   2635  C   ILE A 165      16.330  45.450  42.159  1.00  0.00           C
ATOM   2636  O   ILE A 165      16.272  45.216  43.374  1.00  0.00           O
ATOM   2637  N   GLU A 166      15.748  46.525  41.667  1.00  0.00           N
ATOM   2638  HN  GLU A 166      15.797  46.688  40.685  1.00  0.00           H
ATOM   2639  CA  GLU A 166      15.203  47.646  42.438  1.00  0.00           C
ATOM   2640  HA  GLU A 166      15.470  47.495  43.474  1.00  0.00           H
ATOM   2641  CB  GLU A 166      15.687  49.034  41.958  1.00  0.00           C
ATOM   2642  HB1 GLU A 166      15.283  49.893  42.535  1.00  0.00           H
ATOM   2643  HB2 GLU A 166      15.395  49.160  40.893  1.00  0.00           H
ATOM   2644  CG  GLU A 166      17.234  49.161  42.128  1.00  0.00           C
ATOM   2645  HG1 GLU A 166      17.694  48.555  41.319  1.00  0.00           H
ATOM   2646  HG2 GLU A 166      17.510  48.689  43.095  1.00  0.00           H
ATOM   2647  CD  GLU A 166      17.631  50.666  42.019  1.00  0.00           C
ATOM   2648  OE1 GLU A 166      18.021  51.110  40.910  1.00  0.00           O
ATOM   2649  OE2 GLU A 166      17.389  51.438  42.981  1.00  0.00           O
ATOM   2650  C   GLU A 166      13.693  47.778  42.353  1.00  0.00           C
ATOM   2651  O   GLU A 166      13.181  48.799  42.762  1.00  0.00           O
ATOM   2652  N   GLN A 167      12.984  46.742  41.926  1.00  0.00           N
ATOM   2653  HN  GLN A 167      13.468  45.946  41.571  1.00  0.00           H
ATOM   2654  CA  GLN A 167      11.552  46.615  41.800  1.00  0.00           C
ATOM   2655  HA  GLN A 167      11.281  47.295  41.006  1.00  0.00           H
ATOM   2656  CB  GLN A 167      11.093  45.239  41.390  1.00  0.00           C
ATOM   2657  HB1 GLN A 167       9.984  45.194  41.425  1.00  0.00           H
ATOM   2658  HB2 GLN A 167      11.477  44.488  42.113  1.00  0.00           H
ATOM   2659  CG  GLN A 167      11.457  44.875  39.908  1.00  0.00           C
ATOM   2660  HG1 GLN A 167      11.247  45.685  39.177  1.00  0.00           H
ATOM   2661  HG2 GLN A 167      10.743  44.103  39.549  1.00  0.00           H
ATOM   2662  CD  GLN A 167      12.835  44.405  39.813  1.00  0.00           C
ATOM   2663  OE1 GLN A 167      13.558  44.225  40.816  1.00  0.00           O
ATOM   2664  NE2 GLN A 167      13.290  44.067  38.602  1.00  0.00           N
ATOM   2665 1HE2 GLN A 167      14.081  43.459  38.529  1.00  0.00           H
ATOM   2666 2HE2 GLN A 167      12.720  44.080  37.780  1.00  0.00           H
ATOM   2667  C   GLN A 167      10.752  46.948  43.051  1.00  0.00           C
ATOM   2668  O   GLN A 167       9.735  47.657  42.969  1.00  0.00           O
ATOM   2669  N   LYS A 168      11.092  46.437  44.201  1.00  0.00           N
ATOM   2670  HN  LYS A 168      12.011  46.052  44.174  1.00  0.00           H
ATOM   2671  CA  LYS A 168      10.395  46.597  45.439  1.00  0.00           C
ATOM   2672  HA  LYS A 168       9.486  47.160  45.284  1.00  0.00           H
ATOM   2673  CB  LYS A 168       9.845  45.317  45.997  1.00  0.00           C
ATOM   2674  HB1 LYS A 168       9.437  45.506  47.013  1.00  0.00           H
ATOM   2675  HB2 LYS A 168      10.644  44.559  46.143  1.00  0.00           H
ATOM   2676  CG  LYS A 168       8.760  44.661  45.076  1.00  0.00           C
ATOM   2677  HG1 LYS A 168       8.469  43.752  45.645  1.00  0.00           H
ATOM   2678  HG2 LYS A 168       9.137  44.286  44.101  1.00  0.00           H
ATOM   2679  CD  LYS A 168       7.418  45.320  44.751  1.00  0.00           C
ATOM   2680  HD1 LYS A 168       7.678  46.156  44.067  1.00  0.00           H
ATOM   2681  HD2 LYS A 168       6.991  45.777  45.669  1.00  0.00           H
ATOM   2682  CE  LYS A 168       6.428  44.471  44.094  1.00  0.00           C
ATOM   2683  HE1 LYS A 168       6.071  43.649  44.750  1.00  0.00           H
ATOM   2684  HE2 LYS A 168       6.848  43.902  43.237  1.00  0.00           H
ATOM   2685  NZ  LYS A 168       5.258  45.165  43.632  1.00  0.00           N
ATOM   2686  HZ1 LYS A 168       5.531  45.976  43.041  1.00  0.00           H
ATOM   2687  HZ2 LYS A 168       4.706  45.461  44.463  1.00  0.00           H
ATOM   2688  HZ3 LYS A 168       4.650  44.595  43.010  1.00  0.00           H
ATOM   2689  C   LYS A 168      11.234  47.388  46.527  1.00  0.00           C
ATOM   2690  O   LYS A 168      10.846  47.420  47.720  1.00  0.00           O
ATOM   2691  N   ALA A 169      12.370  47.892  46.193  1.00  0.00           N
ATOM   2692  HN  ALA A 169      12.596  47.817  45.225  1.00  0.00           H
ATOM   2693  CA  ALA A 169      13.342  48.335  47.128  1.00  0.00           C
ATOM   2694  HA  ALA A 169      13.515  47.577  47.878  1.00  0.00           H
ATOM   2695  CB  ALA A 169      14.607  48.675  46.318  1.00  0.00           C
ATOM   2696  HB1 ALA A 169      14.223  49.284  45.472  1.00  0.00           H
ATOM   2697  HB2 ALA A 169      15.122  47.833  45.809  1.00  0.00           H
ATOM   2698  HB3 ALA A 169      15.318  49.385  46.793  1.00  0.00           H
ATOM   2699  C   ALA A 169      13.053  49.418  48.055  1.00  0.00           C
ATOM   2700  O   ALA A 169      13.370  49.386  49.250  1.00  0.00           O
ATOM   2701  N   VAL A 170      12.349  50.461  47.625  1.00  0.00           N
ATOM   2702  HN  VAL A 170      12.149  50.549  46.652  1.00  0.00           H
ATOM   2703  CA  VAL A 170      11.918  51.529  48.503  1.00  0.00           C
ATOM   2704  HA  VAL A 170      12.755  52.060  48.931  1.00  0.00           H
ATOM   2705  CB  VAL A 170      11.121  52.551  47.639  1.00  0.00           C
ATOM   2706  HB  VAL A 170      11.802  52.633  46.765  1.00  0.00           H
ATOM   2707  CG1 VAL A 170       9.616  52.294  47.172  1.00  0.00           C
ATOM   2708 1HG1 VAL A 170       8.875  52.292  47.999  1.00  0.00           H
ATOM   2709 2HG1 VAL A 170       9.605  51.353  46.581  1.00  0.00           H
ATOM   2710 3HG1 VAL A 170       9.355  53.121  46.478  1.00  0.00           H
ATOM   2711  CG2 VAL A 170      11.132  53.925  48.427  1.00  0.00           C
ATOM   2712 1HG2 VAL A 170      10.574  54.676  47.827  1.00  0.00           H
ATOM   2713 2HG2 VAL A 170      12.136  54.323  48.688  1.00  0.00           H
ATOM   2714 3HG2 VAL A 170      10.516  53.872  49.350  1.00  0.00           H
ATOM   2715  C   VAL A 170      11.012  51.100  49.637  1.00  0.00           C
ATOM   2716  O   VAL A 170      11.204  51.575  50.752  1.00  0.00           O
ATOM   2717  N   TRP A 171       9.981  50.226  49.443  1.00  0.00           N
ATOM   2718  HN  TRP A 171       9.699  49.954  48.526  1.00  0.00           H
ATOM   2719  CA  TRP A 171       9.275  49.545  50.492  1.00  0.00           C
ATOM   2720  HA  TRP A 171       8.904  50.358  51.098  1.00  0.00           H
ATOM   2721  CB  TRP A 171       8.147  48.766  49.870  1.00  0.00           C
ATOM   2722  HB1 TRP A 171       7.502  48.162  50.542  1.00  0.00           H
ATOM   2723  HB2 TRP A 171       8.721  48.023  49.276  1.00  0.00           H
ATOM   2724  CG  TRP A 171       7.278  49.635  49.022  1.00  0.00           C
ATOM   2725  CD1 TRP A 171       6.348  50.495  49.449  1.00  0.00           C
ATOM   2726  HD1 TRP A 171       6.263  50.945  50.427  1.00  0.00           H
ATOM   2727  NE1 TRP A 171       5.496  50.850  48.411  1.00  0.00           N
ATOM   2728  HE1 TRP A 171       4.758  51.483  48.496  1.00  0.00           H
ATOM   2729  CE2 TRP A 171       5.975  50.271  47.266  1.00  0.00           C
ATOM   2730  CD2 TRP A 171       7.127  49.555  47.598  1.00  0.00           C
ATOM   2731  CE3 TRP A 171       7.683  48.745  46.613  1.00  0.00           C
ATOM   2732  HE3 TRP A 171       8.451  48.093  47.001  1.00  0.00           H
ATOM   2733  CZ3 TRP A 171       7.331  48.965  45.295  1.00  0.00           C
ATOM   2734  HZ3 TRP A 171       7.844  48.512  44.459  1.00  0.00           H
ATOM   2735  CZ2 TRP A 171       5.564  50.434  46.011  1.00  0.00           C
ATOM   2736  HZ2 TRP A 171       4.765  51.074  45.667  1.00  0.00           H
ATOM   2737  CH2 TRP A 171       6.301  49.787  44.989  1.00  0.00           C
ATOM   2738  HH2 TRP A 171       5.956  49.925  43.975  1.00  0.00           H
ATOM   2739  C   TRP A 171      10.127  48.693  51.430  1.00  0.00           C
ATOM   2740  O   TRP A 171      10.015  48.836  52.679  1.00  0.00           O
ATOM   2741  N   PHE A 172      11.055  47.862  50.897  1.00  0.00           N
ATOM   2742  HN  PHE A 172      11.054  47.843  49.900  1.00  0.00           H
ATOM   2743  CA  PHE A 172      12.066  47.086  51.592  1.00  0.00           C
ATOM   2744  HA  PHE A 172      11.566  46.348  52.201  1.00  0.00           H
ATOM   2745  CB  PHE A 172      12.833  46.435  50.459  1.00  0.00           C
ATOM   2746  HB1 PHE A 172      13.835  46.884  50.289  1.00  0.00           H
ATOM   2747  HB2 PHE A 172      12.392  46.604  49.453  1.00  0.00           H
ATOM   2748  CG  PHE A 172      13.105  45.026  50.653  1.00  0.00           C
ATOM   2749  CD1 PHE A 172      12.669  44.074  49.692  1.00  0.00           C
ATOM   2750  HD1 PHE A 172      12.073  44.316  48.825  1.00  0.00           H
ATOM   2751  CE1 PHE A 172      12.939  42.667  49.876  1.00  0.00           C
ATOM   2752  HE1 PHE A 172      12.503  42.028  49.123  1.00  0.00           H
ATOM   2753  CZ  PHE A 172      13.679  42.279  51.000  1.00  0.00           C
ATOM   2754  HZ  PHE A 172      13.857  41.236  51.217  1.00  0.00           H
ATOM   2755  CD2 PHE A 172      13.962  44.545  51.724  1.00  0.00           C
ATOM   2756  HD2 PHE A 172      14.322  45.214  52.492  1.00  0.00           H
ATOM   2757  CE2 PHE A 172      14.170  43.200  51.913  1.00  0.00           C
ATOM   2758  HE2 PHE A 172      14.791  42.912  52.749  1.00  0.00           H
ATOM   2759  C   PHE A 172      13.032  47.894  52.458  1.00  0.00           C
ATOM   2760  O   PHE A 172      13.322  47.444  53.550  1.00  0.00           O
HETATM 2761  N   HSD A 173      13.474  49.074  51.945  1.00  0.00           N
HETATM 2762  HN  HSD A 173      13.308  49.259  50.980  1.00  0.00           H
HETATM 2763  CA  HSD A 173      14.256  49.908  52.800  1.00  0.00           C
HETATM 2764  HA  HSD A 173      15.050  49.297  53.204  1.00  0.00           H
HETATM 2765  CB  HSD A 173      15.001  50.946  51.910  1.00  0.00           C
HETATM 2766  HB1 HSD A 173      15.658  51.587  52.537  1.00  0.00           H
HETATM 2767  HB2 HSD A 173      14.209  51.524  51.387  1.00  0.00           H
HETATM 2768  ND1 HSD A 173      16.302  51.190  49.766  1.00  0.00           N
HETATM 2769  HD1 HSD A 173      16.008  52.127  49.579  1.00  0.00           H
HETATM 2770  CG  HSD A 173      15.820  50.471  50.814  1.00  0.00           C
HETATM 2771  CE1 HSD A 173      16.938  50.315  48.917  1.00  0.00           C
HETATM 2772  HE1 HSD A 173      17.530  50.577  48.040  1.00  0.00           H
HETATM 2773  NE2 HSD A 173      16.846  49.037  49.349  1.00  0.00           N
HETATM 2774  CD2 HSD A 173      16.195  49.170  50.529  1.00  0.00           C
HETATM 2775  HD2 HSD A 173      16.060  48.236  51.061  1.00  0.00           H
HETATM 2776  C   HSD A 173      13.551  50.530  54.001  1.00  0.00           C
HETATM 2777  O   HSD A 173      14.049  50.686  55.117  1.00  0.00           O
ATOM   2778  N   ALA A 174      12.237  50.786  53.800  1.00  0.00           N
ATOM   2779  HN  ALA A 174      11.821  50.865  52.898  1.00  0.00           H
ATOM   2780  CA  ALA A 174      11.427  51.305  54.939  1.00  0.00           C
ATOM   2781  HA  ALA A 174      11.950  52.159  55.342  1.00  0.00           H
ATOM   2782  CB  ALA A 174      10.074  51.763  54.394  1.00  0.00           C
ATOM   2783  HB1 ALA A 174       9.461  52.529  54.914  1.00  0.00           H
ATOM   2784  HB2 ALA A 174       9.530  50.824  54.155  1.00  0.00           H
ATOM   2785  HB3 ALA A 174      10.248  52.190  53.383  1.00  0.00           H
ATOM   2786  C   ALA A 174      11.185  50.216  56.043  1.00  0.00           C
ATOM   2787  O   ALA A 174      11.167  50.581  57.266  1.00  0.00           O
ATOM   2788  N   VAL A 175      10.984  48.883  55.740  1.00  0.00           N
ATOM   2789  HN  VAL A 175      10.915  48.645  54.774  1.00  0.00           H
ATOM   2790  CA  VAL A 175      10.858  47.830  56.741  1.00  0.00           C
ATOM   2791  HA  VAL A 175      10.221  48.200  57.531  1.00  0.00           H
ATOM   2792  CB  VAL A 175      10.274  46.624  56.029  1.00  0.00           C
ATOM   2793  HB  VAL A 175      10.825  46.192  55.166  1.00  0.00           H
ATOM   2794  CG1 VAL A 175      10.215  45.377  57.037  1.00  0.00           C
ATOM   2795 1HG1 VAL A 175       9.669  45.681  57.955  1.00  0.00           H
ATOM   2796 2HG1 VAL A 175      11.262  45.100  57.284  1.00  0.00           H
ATOM   2797 3HG1 VAL A 175       9.830  44.452  56.556  1.00  0.00           H
ATOM   2798  CG2 VAL A 175       8.822  46.928  55.484  1.00  0.00           C
ATOM   2799 1HG2 VAL A 175       8.101  47.336  56.224  1.00  0.00           H
ATOM   2800 2HG2 VAL A 175       8.385  46.083  54.911  1.00  0.00           H
ATOM   2801 3HG2 VAL A 175       8.863  47.776  54.768  1.00  0.00           H
ATOM   2802  C   VAL A 175      12.143  47.576  57.488  1.00  0.00           C
ATOM   2803  O   VAL A 175      12.098  47.521  58.755  1.00  0.00           O
ATOM   2804  N   ALA A 176      13.272  47.636  56.722  1.00  0.00           N
ATOM   2805  HN  ALA A 176      13.157  47.736  55.737  1.00  0.00           H
ATOM   2806  CA  ALA A 176      14.598  47.681  57.248  1.00  0.00           C
ATOM   2807  HA  ALA A 176      14.647  46.834  57.917  1.00  0.00           H
ATOM   2808  CB  ALA A 176      15.510  47.525  56.041  1.00  0.00           C
ATOM   2809  HB1 ALA A 176      15.351  48.375  55.344  1.00  0.00           H
ATOM   2810  HB2 ALA A 176      15.346  46.496  55.656  1.00  0.00           H
ATOM   2811  HB3 ALA A 176      16.549  47.615  56.425  1.00  0.00           H
ATOM   2812  C   ALA A 176      14.930  48.839  58.219  1.00  0.00           C
ATOM   2813  O   ALA A 176      15.667  48.691  59.174  1.00  0.00           O
ATOM   2814  N   TRP A 177      14.399  50.111  58.063  1.00  0.00           N
ATOM   2815  HN  TRP A 177      14.004  50.231  57.155  1.00  0.00           H
ATOM   2816  CA  TRP A 177      14.711  51.284  58.984  1.00  0.00           C
ATOM   2817  HA  TRP A 177      15.673  51.044  59.412  1.00  0.00           H
ATOM   2818  CB  TRP A 177      14.767  52.620  58.142  1.00  0.00           C
ATOM   2819  HB1 TRP A 177      13.749  52.852  57.764  1.00  0.00           H
ATOM   2820  HB2 TRP A 177      15.278  52.273  57.219  1.00  0.00           H
ATOM   2821  CG  TRP A 177      15.452  53.828  58.646  1.00  0.00           C
ATOM   2822  CD1 TRP A 177      14.852  55.044  58.767  1.00  0.00           C
ATOM   2823  HD1 TRP A 177      13.822  55.354  58.674  1.00  0.00           H
ATOM   2824  NE1 TRP A 177      15.815  55.959  59.193  1.00  0.00           N
ATOM   2825  HE1 TRP A 177      15.591  56.909  59.188  1.00  0.00           H
ATOM   2826  CE2 TRP A 177      17.023  55.380  59.274  1.00  0.00           C
ATOM   2827  CD2 TRP A 177      16.858  54.011  58.967  1.00  0.00           C
ATOM   2828  CE3 TRP A 177      17.933  53.142  58.957  1.00  0.00           C
ATOM   2829  HE3 TRP A 177      17.774  52.117  58.655  1.00  0.00           H
ATOM   2830  CZ3 TRP A 177      19.172  53.627  59.429  1.00  0.00           C
ATOM   2831  HZ3 TRP A 177      20.042  52.988  59.410  1.00  0.00           H
ATOM   2832  CZ2 TRP A 177      18.223  55.876  59.605  1.00  0.00           C
ATOM   2833  HZ2 TRP A 177      18.318  56.944  59.737  1.00  0.00           H
ATOM   2834  CH2 TRP A 177      19.320  55.020  59.583  1.00  0.00           C
ATOM   2835  HH2 TRP A 177      20.310  55.395  59.799  1.00  0.00           H
ATOM   2836  C   TRP A 177      13.692  51.427  60.025  1.00  0.00           C
ATOM   2837  O   TRP A 177      13.835  52.187  60.971  1.00  0.00           O
ATOM   2838  N   GLY A 178      12.541  50.766  59.897  1.00  0.00           N
ATOM   2839  HN  GLY A 178      12.358  50.349  59.010  1.00  0.00           H
ATOM   2840  CA  GLY A 178      11.512  50.780  60.926  1.00  0.00           C
ATOM   2841  HA1 GLY A 178      10.595  50.723  60.358  1.00  0.00           H
ATOM   2842  HA2 GLY A 178      11.573  51.682  61.517  1.00  0.00           H
ATOM   2843  C   GLY A 178      11.538  49.591  61.911  1.00  0.00           C
ATOM   2844  O   GLY A 178      11.322  49.834  63.110  1.00  0.00           O
ATOM   2845  N   THR A 179      12.022  48.384  61.451  1.00  0.00           N
ATOM   2846  HN  THR A 179      12.325  48.249  60.511  1.00  0.00           H
ATOM   2847  CA  THR A 179      12.156  47.270  62.326  1.00  0.00           C
ATOM   2848  HA  THR A 179      11.179  47.146  62.769  1.00  0.00           H
ATOM   2849  CB  THR A 179      12.480  45.964  61.615  1.00  0.00           C
ATOM   2850  HB  THR A 179      13.206  46.078  60.782  1.00  0.00           H
ATOM   2851  OG1 THR A 179      11.305  45.441  61.045  1.00  0.00           O
ATOM   2852  HG1 THR A 179      10.948  46.195  60.569  1.00  0.00           H
ATOM   2853  CG2 THR A 179      13.050  44.838  62.543  1.00  0.00           C
ATOM   2854 1HG2 THR A 179      12.277  44.696  63.328  1.00  0.00           H
ATOM   2855 2HG2 THR A 179      13.949  45.238  63.060  1.00  0.00           H
ATOM   2856 3HG2 THR A 179      13.175  43.942  61.897  1.00  0.00           H
ATOM   2857  C   THR A 179      13.042  47.547  63.541  1.00  0.00           C
ATOM   2858  O   THR A 179      12.453  47.358  64.574  1.00  0.00           O
ATOM   2859  N   PRO A 180      14.278  48.107  63.431  1.00  0.00           N
ATOM   2860  CD  PRO A 180      15.046  48.122  62.166  1.00  0.00           C
ATOM   2861  HD1 PRO A 180      14.637  48.937  61.531  1.00  0.00           H
ATOM   2862  HD2 PRO A 180      14.856  47.247  61.509  1.00  0.00           H
ATOM   2863  CA  PRO A 180      15.208  48.397  64.516  1.00  0.00           C
ATOM   2864  HA  PRO A 180      15.334  47.576  65.207  1.00  0.00           H
ATOM   2865  CB  PRO A 180      16.439  49.045  63.862  1.00  0.00           C
ATOM   2866  HB1 PRO A 180      17.339  49.117  64.509  1.00  0.00           H
ATOM   2867  HB2 PRO A 180      16.309  50.118  63.605  1.00  0.00           H
ATOM   2868  CG  PRO A 180      16.531  48.272  62.563  1.00  0.00           C
ATOM   2869  HG1 PRO A 180      17.234  48.772  61.864  1.00  0.00           H
ATOM   2870  HG2 PRO A 180      16.945  47.270  62.807  1.00  0.00           H
ATOM   2871  C   PRO A 180      14.547  49.439  65.356  1.00  0.00           C
ATOM   2872  O   PRO A 180      14.655  49.390  66.582  1.00  0.00           O
ATOM   2873  N   GLY A 181      13.778  50.416  64.749  1.00  0.00           N
ATOM   2874  HN  GLY A 181      13.587  50.391  63.771  1.00  0.00           H
ATOM   2875  CA  GLY A 181      13.049  51.584  65.326  1.00  0.00           C
ATOM   2876  HA1 GLY A 181      12.507  51.954  64.468  1.00  0.00           H
ATOM   2877  HA2 GLY A 181      13.740  52.273  65.789  1.00  0.00           H
ATOM   2878  C   GLY A 181      12.014  51.165  66.343  1.00  0.00           C
ATOM   2879  O   GLY A 181      11.934  51.637  67.423  1.00  0.00           O
ATOM   2880  N   PHE A 182      11.235  50.093  66.024  1.00  0.00           N
ATOM   2881  HN  PHE A 182      11.364  49.677  65.127  1.00  0.00           H
ATOM   2882  CA  PHE A 182      10.256  49.439  66.864  1.00  0.00           C
ATOM   2883  HA  PHE A 182       9.636  50.207  67.304  1.00  0.00           H
ATOM   2884  CB  PHE A 182       9.435  48.501  65.861  1.00  0.00           C
ATOM   2885  HB1 PHE A 182      10.172  47.908  65.279  1.00  0.00           H
ATOM   2886  HB2 PHE A 182       8.895  49.073  65.076  1.00  0.00           H
ATOM   2887  CG  PHE A 182       8.446  47.630  66.410  1.00  0.00           C
ATOM   2888  CD1 PHE A 182       7.617  47.926  67.521  1.00  0.00           C
ATOM   2889  HD1 PHE A 182       7.680  48.856  68.067  1.00  0.00           H
ATOM   2890  CE1 PHE A 182       6.638  46.954  67.984  1.00  0.00           C
ATOM   2891  HE1 PHE A 182       6.031  47.073  68.869  1.00  0.00           H
ATOM   2892  CZ  PHE A 182       6.544  45.821  67.187  1.00  0.00           C
ATOM   2893  HZ  PHE A 182       5.908  45.044  67.585  1.00  0.00           H
ATOM   2894  CD2 PHE A 182       8.334  46.393  65.798  1.00  0.00           C
ATOM   2895  HD2 PHE A 182       8.892  46.248  64.885  1.00  0.00           H
ATOM   2896  CE2 PHE A 182       7.315  45.528  66.104  1.00  0.00           C
ATOM   2897  HE2 PHE A 182       7.176  44.654  65.485  1.00  0.00           H
ATOM   2898  C   PHE A 182      10.940  48.629  67.927  1.00  0.00           C
ATOM   2899  O   PHE A 182      10.416  48.611  69.063  1.00  0.00           O
ATOM   2900  N   LEU A 183      12.131  48.027  67.632  1.00  0.00           N
ATOM   2901  HN  LEU A 183      12.426  48.026  66.680  1.00  0.00           H
ATOM   2902  CA  LEU A 183      12.920  47.384  68.674  1.00  0.00           C
ATOM   2903  HA  LEU A 183      12.254  46.729  69.216  1.00  0.00           H
ATOM   2904  CB  LEU A 183      14.076  46.471  68.182  1.00  0.00           C
ATOM   2905  HB1 LEU A 183      14.616  46.190  69.111  1.00  0.00           H
ATOM   2906  HB2 LEU A 183      14.661  46.962  67.376  1.00  0.00           H
ATOM   2907  CG  LEU A 183      13.540  45.122  67.609  1.00  0.00           C
ATOM   2908  HG  LEU A 183      12.704  45.351  66.914  1.00  0.00           H
ATOM   2909  CD1 LEU A 183      14.703  44.411  67.015  1.00  0.00           C
ATOM   2910 1HD1 LEU A 183      14.495  43.338  66.816  1.00  0.00           H
ATOM   2911 2HD1 LEU A 183      15.586  44.429  67.689  1.00  0.00           H
ATOM   2912 3HD1 LEU A 183      14.998  44.890  66.057  1.00  0.00           H
ATOM   2913  CD2 LEU A 183      12.930  44.261  68.712  1.00  0.00           C
ATOM   2914 1HD2 LEU A 183      13.677  43.830  69.413  1.00  0.00           H
ATOM   2915 2HD2 LEU A 183      12.386  43.473  68.149  1.00  0.00           H
ATOM   2916 3HD2 LEU A 183      12.241  44.818  69.382  1.00  0.00           H
ATOM   2917  C   LEU A 183      13.480  48.303  69.815  1.00  0.00           C
ATOM   2918  O   LEU A 183      13.442  47.957  70.985  1.00  0.00           O
ATOM   2919  N   THR A 184      13.953  49.538  69.510  1.00  0.00           N
ATOM   2920  HN  THR A 184      13.924  49.754  68.537  1.00  0.00           H
ATOM   2921  CA  THR A 184      14.407  50.535  70.481  1.00  0.00           C
ATOM   2922  HA  THR A 184      15.090  50.163  71.231  1.00  0.00           H
ATOM   2923  CB  THR A 184      15.013  51.742  69.718  1.00  0.00           C
ATOM   2924  HB  THR A 184      15.071  52.641  70.369  1.00  0.00           H
ATOM   2925  OG1 THR A 184      14.278  52.186  68.569  1.00  0.00           O
ATOM   2926  HG1 THR A 184      13.331  52.191  68.727  1.00  0.00           H
ATOM   2927  CG2 THR A 184      16.473  51.466  69.385  1.00  0.00           C
ATOM   2928 1HG2 THR A 184      16.810  52.382  68.854  1.00  0.00           H
ATOM   2929 2HG2 THR A 184      16.645  50.592  68.722  1.00  0.00           H
ATOM   2930 3HG2 THR A 184      17.072  51.372  70.316  1.00  0.00           H
ATOM   2931  C   THR A 184      13.239  51.012  71.268  1.00  0.00           C
ATOM   2932  O   THR A 184      13.411  51.237  72.476  1.00  0.00           O
ATOM   2933  N   VAL A 185      12.047  51.072  70.664  1.00  0.00           N
ATOM   2934  HN  VAL A 185      11.996  50.660  69.758  1.00  0.00           H
ATOM   2935  CA  VAL A 185      10.783  51.381  71.305  1.00  0.00           C
ATOM   2936  HA  VAL A 185      10.862  52.348  71.779  1.00  0.00           H
ATOM   2937  CB  VAL A 185       9.708  51.690  70.309  1.00  0.00           C
ATOM   2938  HB  VAL A 185       9.726  50.891  69.537  1.00  0.00           H
ATOM   2939  CG1 VAL A 185       8.306  51.728  70.804  1.00  0.00           C
ATOM   2940 1HG1 VAL A 185       8.199  52.396  71.686  1.00  0.00           H
ATOM   2941 2HG1 VAL A 185       7.992  50.766  71.263  1.00  0.00           H
ATOM   2942 3HG1 VAL A 185       7.675  52.071  69.957  1.00  0.00           H
ATOM   2943  CG2 VAL A 185      10.072  52.947  69.595  1.00  0.00           C
ATOM   2944 1HG2 VAL A 185      10.038  53.837  70.260  1.00  0.00           H
ATOM   2945 2HG2 VAL A 185       9.325  53.173  68.804  1.00  0.00           H
ATOM   2946 3HG2 VAL A 185      11.075  52.974  69.118  1.00  0.00           H
ATOM   2947  C   VAL A 185      10.224  50.374  72.334  1.00  0.00           C
ATOM   2948  O   VAL A 185       9.855  50.716  73.505  1.00  0.00           O
ATOM   2949  N   MET A 186      10.087  49.111  71.968  1.00  0.00           N
ATOM   2950  HN  MET A 186      10.475  48.762  71.118  1.00  0.00           H
ATOM   2951  CA  MET A 186       9.638  48.142  72.896  1.00  0.00           C
ATOM   2952  HA  MET A 186       8.690  48.438  73.319  1.00  0.00           H
ATOM   2953  CB  MET A 186       9.581  46.795  72.180  1.00  0.00           C
ATOM   2954  HB1 MET A 186       9.292  45.965  72.860  1.00  0.00           H
ATOM   2955  HB2 MET A 186      10.607  46.727  71.758  1.00  0.00           H
ATOM   2956  CG  MET A 186       8.684  46.740  70.981  1.00  0.00           C
ATOM   2957  HG1 MET A 186       8.693  47.715  70.448  1.00  0.00           H
ATOM   2958  HG2 MET A 186       7.650  46.769  71.386  1.00  0.00           H
ATOM   2959  SD  MET A 186       9.033  45.368  69.828  1.00  0.00           S
ATOM   2960  CE  MET A 186       9.044  43.959  70.935  1.00  0.00           C
ATOM   2961  HE1 MET A 186       8.113  43.833  71.528  1.00  0.00           H
ATOM   2962  HE2 MET A 186       9.992  44.104  71.496  1.00  0.00           H
ATOM   2963  HE3 MET A 186       9.146  42.990  70.400  1.00  0.00           H
ATOM   2964  C   MET A 186      10.595  47.965  74.091  1.00  0.00           C
ATOM   2965  O   MET A 186      10.096  47.844  75.194  1.00  0.00           O
ATOM   2966  N   LEU A 187      11.950  48.073  73.965  1.00  0.00           N
ATOM   2967  HN  LEU A 187      12.482  48.274  73.146  1.00  0.00           H
ATOM   2968  CA  LEU A 187      12.835  47.703  75.124  1.00  0.00           C
ATOM   2969  HA  LEU A 187      12.334  46.969  75.737  1.00  0.00           H
ATOM   2970  CB  LEU A 187      14.208  47.159  74.635  1.00  0.00           C
ATOM   2971  HB1 LEU A 187      14.729  47.853  73.941  1.00  0.00           H
ATOM   2972  HB2 LEU A 187      13.938  46.410  73.860  1.00  0.00           H
ATOM   2973  CG  LEU A 187      15.147  46.576  75.761  1.00  0.00           C
ATOM   2974  HG  LEU A 187      15.561  47.484  76.249  1.00  0.00           H
ATOM   2975  CD1 LEU A 187      14.521  45.542  76.667  1.00  0.00           C
ATOM   2976 1HD1 LEU A 187      13.589  45.923  77.137  1.00  0.00           H
ATOM   2977 2HD1 LEU A 187      15.266  45.187  77.411  1.00  0.00           H
ATOM   2978 3HD1 LEU A 187      14.174  44.672  76.070  1.00  0.00           H
ATOM   2979  CD2 LEU A 187      16.341  45.933  75.116  1.00  0.00           C
ATOM   2980 1HD2 LEU A 187      16.117  45.112  74.401  1.00  0.00           H
ATOM   2981 2HD2 LEU A 187      17.045  45.565  75.893  1.00  0.00           H
ATOM   2982 3HD2 LEU A 187      16.873  46.653  74.458  1.00  0.00           H
ATOM   2983  C   LEU A 187      12.948  48.949  75.931  1.00  0.00           C
ATOM   2984  O   LEU A 187      13.221  48.911  77.140  1.00  0.00           O
ATOM   2985  N   LEU A 188      12.729  50.204  75.383  1.00  0.00           N
ATOM   2986  HN  LEU A 188      12.584  50.304  74.402  1.00  0.00           H
ATOM   2987  CA  LEU A 188      12.709  51.440  76.146  1.00  0.00           C
ATOM   2988  HA  LEU A 188      13.575  51.468  76.791  1.00  0.00           H
ATOM   2989  CB  LEU A 188      12.817  52.697  75.177  1.00  0.00           C
ATOM   2990  HB1 LEU A 188      12.051  52.671  74.373  1.00  0.00           H
ATOM   2991  HB2 LEU A 188      13.836  52.769  74.741  1.00  0.00           H
ATOM   2992  CG  LEU A 188      12.751  54.116  75.898  1.00  0.00           C
ATOM   2993  HG  LEU A 188      11.759  54.260  76.376  1.00  0.00           H
ATOM   2994  CD1 LEU A 188      13.806  54.447  76.926  1.00  0.00           C
ATOM   2995 1HD1 LEU A 188      13.941  53.720  77.755  1.00  0.00           H
ATOM   2996 2HD1 LEU A 188      13.550  55.370  77.488  1.00  0.00           H
ATOM   2997 3HD1 LEU A 188      14.816  54.619  76.495  1.00  0.00           H
ATOM   2998  CD2 LEU A 188      12.839  55.187  74.781  1.00  0.00           C
ATOM   2999 1HD2 LEU A 188      11.996  54.987  74.086  1.00  0.00           H
ATOM   3000 2HD2 LEU A 188      13.814  55.165  74.248  1.00  0.00           H
ATOM   3001 3HD2 LEU A 188      12.786  56.253  75.089  1.00  0.00           H
ATOM   3002  C   LEU A 188      11.480  51.553  76.915  1.00  0.00           C
ATOM   3003  O   LEU A 188      11.450  52.113  78.008  1.00  0.00           O
ATOM   3004  N   ALA A 189      10.293  51.024  76.473  1.00  0.00           N
ATOM   3005  HN  ALA A 189      10.225  50.824  75.499  1.00  0.00           H
ATOM   3006  CA  ALA A 189       9.006  50.969  77.135  1.00  0.00           C
ATOM   3007  HA  ALA A 189       8.798  52.001  77.374  1.00  0.00           H
ATOM   3008  CB  ALA A 189       7.953  50.309  76.247  1.00  0.00           C
ATOM   3009  HB1 ALA A 189       8.200  49.257  75.991  1.00  0.00           H
ATOM   3010  HB2 ALA A 189       7.897  50.829  75.267  1.00  0.00           H
ATOM   3011  HB3 ALA A 189       6.904  50.403  76.602  1.00  0.00           H
ATOM   3012  C   ALA A 189       9.096  49.988  78.396  1.00  0.00           C
ATOM   3013  O   ALA A 189       8.580  50.269  79.456  1.00  0.00           O
ATOM   3014  N   MET A 190       9.812  48.869  78.226  1.00  0.00           N
ATOM   3015  HN  MET A 190      10.063  48.675  77.281  1.00  0.00           H
ATOM   3016  CA  MET A 190      10.256  48.063  79.343  1.00  0.00           C
ATOM   3017  HA  MET A 190       9.420  47.773  79.962  1.00  0.00           H
ATOM   3018  CB  MET A 190      10.931  46.732  78.762  1.00  0.00           C
ATOM   3019  HB1 MET A 190      11.178  46.171  79.689  1.00  0.00           H
ATOM   3020  HB2 MET A 190      11.826  46.987  78.154  1.00  0.00           H
ATOM   3021  CG  MET A 190      10.052  45.869  77.852  1.00  0.00           C
ATOM   3022  HG1 MET A 190       9.846  46.366  76.880  1.00  0.00           H
ATOM   3023  HG2 MET A 190       9.104  45.696  78.405  1.00  0.00           H
ATOM   3024  SD  MET A 190      10.927  44.353  77.349  1.00  0.00           S
ATOM   3025  CE  MET A 190      10.327  43.305  78.679  1.00  0.00           C
ATOM   3026  HE1 MET A 190       9.239  43.129  78.538  1.00  0.00           H
ATOM   3027  HE2 MET A 190      10.553  43.775  79.660  1.00  0.00           H
ATOM   3028  HE3 MET A 190      10.816  42.311  78.591  1.00  0.00           H
ATOM   3029  C   MET A 190      11.309  48.780  80.291  1.00  0.00           C
ATOM   3030  O   MET A 190      11.203  48.595  81.483  1.00  0.00           O
ATOM   3031  N   ASN A 191      12.266  49.542  79.742  1.00  0.00           N
ATOM   3032  HN  ASN A 191      12.271  49.708  78.759  1.00  0.00           H
ATOM   3033  CA  ASN A 191      13.191  50.375  80.451  1.00  0.00           C
ATOM   3034  HA  ASN A 191      13.616  50.922  79.622  1.00  0.00           H
ATOM   3035  CB  ASN A 191      12.582  51.359  81.391  1.00  0.00           C
ATOM   3036  HB1 ASN A 191      12.156  50.805  82.255  1.00  0.00           H
ATOM   3037  HB2 ASN A 191      11.718  51.859  80.902  1.00  0.00           H
ATOM   3038  CG  ASN A 191      13.628  52.380  81.816  1.00  0.00           C
ATOM   3039  OD1 ASN A 191      14.494  52.778  81.013  1.00  0.00           O
ATOM   3040  ND2 ASN A 191      13.503  52.851  83.092  1.00  0.00           N
ATOM   3041 1HD2 ASN A 191      13.936  53.743  83.223  1.00  0.00           H
ATOM   3042 2HD2 ASN A 191      12.978  52.363  83.790  1.00  0.00           H
ATOM   3043  C   ASN A 191      14.244  49.499  81.131  1.00  0.00           C
ATOM   3044  O   ASN A 191      14.281  49.408  82.370  1.00  0.00           O
ATOM   3045  N   LYS A 192      15.002  48.700  80.342  1.00  0.00           N
ATOM   3046  HN  LYS A 192      14.939  48.789  79.351  1.00  0.00           H
ATOM   3047  CA  LYS A 192      15.862  47.712  80.899  1.00  0.00           C
ATOM   3048  HA  LYS A 192      15.586  47.481  81.917  1.00  0.00           H
ATOM   3049  CB  LYS A 192      15.669  46.320  80.282  1.00  0.00           C
ATOM   3050  HB1 LYS A 192      16.317  45.560  80.769  1.00  0.00           H
ATOM   3051  HB2 LYS A 192      16.011  46.441  79.232  1.00  0.00           H
ATOM   3052  CG  LYS A 192      14.215  45.759  80.244  1.00  0.00           C
ATOM   3053  HG1 LYS A 192      14.240  44.750  79.779  1.00  0.00           H
ATOM   3054  HG2 LYS A 192      13.560  46.368  79.586  1.00  0.00           H
ATOM   3055  CD  LYS A 192      13.444  45.733  81.552  1.00  0.00           C
ATOM   3056  HD1 LYS A 192      12.362  45.681  81.306  1.00  0.00           H
ATOM   3057  HD2 LYS A 192      13.561  46.687  82.109  1.00  0.00           H
ATOM   3058  CE  LYS A 192      13.848  44.552  82.510  1.00  0.00           C
ATOM   3059  HE1 LYS A 192      14.946  44.511  82.672  1.00  0.00           H
ATOM   3060  HE2 LYS A 192      13.475  43.652  81.976  1.00  0.00           H
ATOM   3061  NZ  LYS A 192      13.233  44.715  83.778  1.00  0.00           N
ATOM   3062  HZ1 LYS A 192      13.581  43.926  84.359  1.00  0.00           H
ATOM   3063  HZ2 LYS A 192      12.215  44.927  83.770  1.00  0.00           H
ATOM   3064  HZ3 LYS A 192      13.579  45.569  84.260  1.00  0.00           H
ATOM   3065  C   LYS A 192      17.346  48.053  80.864  1.00  0.00           C
ATOM   3066  O   LYS A 192      18.198  47.179  80.977  1.00  0.00           O
ATOM   3067  N   VAL A 193      17.647  49.338  80.777  1.00  0.00           N
ATOM   3068  HN  VAL A 193      16.894  49.990  80.728  1.00  0.00           H
ATOM   3069  CA  VAL A 193      18.930  49.993  80.736  1.00  0.00           C
ATOM   3070  HA  VAL A 193      19.380  49.435  79.928  1.00  0.00           H
ATOM   3071  CB  VAL A 193      18.777  51.432  80.329  1.00  0.00           C
ATOM   3072  HB  VAL A 193      18.126  51.499  79.431  1.00  0.00           H
ATOM   3073  CG1 VAL A 193      18.065  52.266  81.404  1.00  0.00           C
ATOM   3074 1HG1 VAL A 193      18.554  52.285  82.402  1.00  0.00           H
ATOM   3075 2HG1 VAL A 193      17.057  51.851  81.620  1.00  0.00           H
ATOM   3076 3HG1 VAL A 193      17.784  53.310  81.149  1.00  0.00           H
ATOM   3077  CG2 VAL A 193      20.202  52.043  79.899  1.00  0.00           C
ATOM   3078 1HG2 VAL A 193      20.818  52.166  80.815  1.00  0.00           H
ATOM   3079 2HG2 VAL A 193      20.136  53.084  79.518  1.00  0.00           H
ATOM   3080 3HG2 VAL A 193      20.732  51.285  79.283  1.00  0.00           H
ATOM   3081  C   VAL A 193      19.734  49.757  81.996  1.00  0.00           C
ATOM   3082  O   VAL A 193      19.202  49.626  83.129  1.00  0.00           O
ATOM   3083  N   GLU A 194      21.099  49.629  81.902  1.00  0.00           N
ATOM   3084  HN  GLU A 194      21.536  49.479  81.019  1.00  0.00           H
ATOM   3085  CA  GLU A 194      22.029  49.726  82.991  1.00  0.00           C
ATOM   3086  HA  GLU A 194      21.609  50.412  83.712  1.00  0.00           H
ATOM   3087  CB  GLU A 194      22.287  48.296  83.509  1.00  0.00           C
ATOM   3088  HB1 GLU A 194      22.528  47.559  82.714  1.00  0.00           H
ATOM   3089  HB2 GLU A 194      21.308  48.009  83.949  1.00  0.00           H
ATOM   3090  CG  GLU A 194      23.360  48.151  84.640  1.00  0.00           C
ATOM   3091  HG1 GLU A 194      23.242  48.873  85.476  1.00  0.00           H
ATOM   3092  HG2 GLU A 194      24.390  48.046  84.237  1.00  0.00           H
ATOM   3093  CD  GLU A 194      23.267  46.765  85.362  1.00  0.00           C
ATOM   3094  OE1 GLU A 194      24.231  46.458  86.085  1.00  0.00           O
ATOM   3095  OE2 GLU A 194      22.261  46.030  85.229  1.00  0.00           O
ATOM   3096  C   GLU A 194      23.300  50.404  82.517  1.00  0.00           C
ATOM   3097  O   GLU A 194      23.699  50.170  81.375  1.00  0.00           O
ATOM   3098  N   GLY A 195      23.868  51.219  83.365  1.00  0.00           N
ATOM   3099  HN  GLY A 195      23.484  51.255  84.285  1.00  0.00           H
ATOM   3100  CA  GLY A 195      25.082  51.933  83.246  1.00  0.00           C
ATOM   3101  HA1 GLY A 195      25.236  52.598  84.083  1.00  0.00           H
ATOM   3102  HA2 GLY A 195      25.049  52.393  82.269  1.00  0.00           H
ATOM   3103  C   GLY A 195      26.279  51.011  83.221  1.00  0.00           C
ATOM   3104  O   GLY A 195      26.176  49.906  83.694  1.00  0.00           O
ATOM   3105  N   ASP A 196      27.425  51.508  82.747  1.00  0.00           N
ATOM   3106  HN  ASP A 196      27.526  52.435  82.393  1.00  0.00           H
ATOM   3107  CA  ASP A 196      28.662  50.750  82.695  1.00  0.00           C
ATOM   3108  HA  ASP A 196      28.520  49.848  83.272  1.00  0.00           H
ATOM   3109  CB  ASP A 196      29.164  50.270  81.267  1.00  0.00           C
ATOM   3110  HB1 ASP A 196      29.384  51.198  80.697  1.00  0.00           H
ATOM   3111  HB2 ASP A 196      28.269  49.790  80.816  1.00  0.00           H
ATOM   3112  CG  ASP A 196      30.221  49.215  81.345  1.00  0.00           C
ATOM   3113  OD1 ASP A 196      30.916  49.105  80.263  1.00  0.00           O
ATOM   3114  OD2 ASP A 196      30.410  48.484  82.340  1.00  0.00           O
ATOM   3115  C   ASP A 196      29.904  51.447  83.317  1.00  0.00           C
ATOM   3116  O   ASP A 196      30.233  52.574  83.058  1.00  0.00           O
ATOM   3117  N   ASN A 197      30.526  50.649  84.226  1.00  0.00           N
ATOM   3118  HN  ASN A 197      30.169  49.739  84.420  1.00  0.00           H
ATOM   3119  CA  ASN A 197      31.727  50.928  84.885  1.00  0.00           C
ATOM   3120  HA  ASN A 197      31.582  51.934  85.251  1.00  0.00           H
ATOM   3121  CB  ASN A 197      31.884  49.984  86.017  1.00  0.00           C
ATOM   3122  HB1 ASN A 197      32.085  48.964  85.626  1.00  0.00           H
ATOM   3123  HB2 ASN A 197      30.932  50.127  86.572  1.00  0.00           H
ATOM   3124  CG  ASN A 197      33.058  50.337  86.939  1.00  0.00           C
ATOM   3125  OD1 ASN A 197      33.311  51.524  87.123  1.00  0.00           O
ATOM   3126  ND2 ASN A 197      33.813  49.299  87.403  1.00  0.00           N
ATOM   3127 1HD2 ASN A 197      34.629  49.469  87.955  1.00  0.00           H
ATOM   3128 2HD2 ASN A 197      33.394  48.407  87.235  1.00  0.00           H
ATOM   3129  C   ASN A 197      32.959  50.936  83.988  1.00  0.00           C
ATOM   3130  O   ASN A 197      33.704  51.911  83.808  1.00  0.00           O
ATOM   3131  N   ILE A 198      33.067  49.854  83.194  1.00  0.00           N
ATOM   3132  HN  ILE A 198      32.334  49.182  83.114  1.00  0.00           H
ATOM   3133  CA  ILE A 198      34.189  49.570  82.303  1.00  0.00           C
ATOM   3134  HA  ILE A 198      35.084  49.828  82.850  1.00  0.00           H
ATOM   3135  CB  ILE A 198      34.098  48.147  81.792  1.00  0.00           C
ATOM   3136  HB  ILE A 198      33.243  48.091  81.084  1.00  0.00           H
ATOM   3137  CG2 ILE A 198      35.395  47.808  81.014  1.00  0.00           C
ATOM   3138 1HG2 ILE A 198      35.549  48.467  80.133  1.00  0.00           H
ATOM   3139 2HG2 ILE A 198      35.376  46.762  80.641  1.00  0.00           H
ATOM   3140 3HG2 ILE A 198      36.291  48.061  81.621  1.00  0.00           H
ATOM   3141  CG1 ILE A 198      33.896  47.030  82.899  1.00  0.00           C
ATOM   3142 1HG1 ILE A 198      33.921  46.031  82.413  1.00  0.00           H
ATOM   3143 2HG1 ILE A 198      32.877  47.146  83.327  1.00  0.00           H
ATOM   3144  CD  ILE A 198      34.940  46.905  83.970  1.00  0.00           C
ATOM   3145  HD1 ILE A 198      34.421  46.275  84.723  1.00  0.00           H
ATOM   3146  HD2 ILE A 198      35.147  47.814  84.574  1.00  0.00           H
ATOM   3147  HD3 ILE A 198      35.847  46.362  83.627  1.00  0.00           H
ATOM   3148  C   ILE A 198      34.252  50.492  81.096  1.00  0.00           C
ATOM   3149  O   ILE A 198      35.296  51.102  80.824  1.00  0.00           O
ATOM   3150  N   SER A 199      33.183  50.699  80.360  1.00  0.00           N
ATOM   3151  HN  SER A 199      32.426  50.070  80.521  1.00  0.00           H
ATOM   3152  CA  SER A 199      33.229  51.530  79.176  1.00  0.00           C
ATOM   3153  HA  SER A 199      34.263  51.706  78.919  1.00  0.00           H
ATOM   3154  CB  SER A 199      32.588  50.895  77.956  1.00  0.00           C
ATOM   3155  HB1 SER A 199      33.044  49.898  77.776  1.00  0.00           H
ATOM   3156  HB2 SER A 199      32.854  51.416  77.011  1.00  0.00           H
ATOM   3157  OG  SER A 199      31.200  50.703  78.181  1.00  0.00           O
ATOM   3158  HG1 SER A 199      31.040  50.089  78.902  1.00  0.00           H
ATOM   3159  C   SER A 199      32.734  52.880  79.368  1.00  0.00           C
ATOM   3160  O   SER A 199      32.955  53.781  78.570  1.00  0.00           O
ATOM   3161  N   GLY A 200      31.916  53.161  80.458  1.00  0.00           N
ATOM   3162  HN  GLY A 200      31.772  52.540  81.225  1.00  0.00           H
ATOM   3163  CA  GLY A 200      31.136  54.376  80.543  1.00  0.00           C
ATOM   3164  HA1 GLY A 200      31.718  55.276  80.411  1.00  0.00           H
ATOM   3165  HA2 GLY A 200      30.771  54.406  81.559  1.00  0.00           H
ATOM   3166  C   GLY A 200      29.856  54.412  79.718  1.00  0.00           C
ATOM   3167  O   GLY A 200      29.093  55.356  79.823  1.00  0.00           O
ATOM   3168  N   VAL A 201      29.581  53.353  78.854  1.00  0.00           N
ATOM   3169  HN  VAL A 201      30.178  52.557  78.797  1.00  0.00           H
ATOM   3170  CA  VAL A 201      28.526  53.269  77.844  1.00  0.00           C
ATOM   3171  HA  VAL A 201      28.058  54.241  77.790  1.00  0.00           H
ATOM   3172  CB  VAL A 201      29.045  53.013  76.385  1.00  0.00           C
ATOM   3173  HB  VAL A 201      29.630  52.070  76.339  1.00  0.00           H
ATOM   3174  CG1 VAL A 201      27.993  52.798  75.238  1.00  0.00           C
ATOM   3175 1HG1 VAL A 201      27.432  53.753  75.151  1.00  0.00           H
ATOM   3176 2HG1 VAL A 201      27.291  51.949  75.387  1.00  0.00           H
ATOM   3177 3HG1 VAL A 201      28.473  52.564  74.264  1.00  0.00           H
ATOM   3178  CG2 VAL A 201      29.894  54.230  75.955  1.00  0.00           C
ATOM   3179 1HG2 VAL A 201      30.437  54.120  74.992  1.00  0.00           H
ATOM   3180 2HG2 VAL A 201      30.736  54.531  76.615  1.00  0.00           H
ATOM   3181 3HG2 VAL A 201      29.262  55.144  75.967  1.00  0.00           H
ATOM   3182  C   VAL A 201      27.478  52.327  78.299  1.00  0.00           C
ATOM   3183  O   VAL A 201      27.714  51.143  78.613  1.00  0.00           O
ATOM   3184  N   CYS A 202      26.273  52.837  78.477  1.00  0.00           N
ATOM   3185  HN  CYS A 202      26.072  53.806  78.354  1.00  0.00           H
ATOM   3186  CA  CYS A 202      25.118  52.041  78.861  1.00  0.00           C
ATOM   3187  HA  CYS A 202      25.411  51.565  79.785  1.00  0.00           H
ATOM   3188  CB  CYS A 202      23.963  52.969  79.265  1.00  0.00           C
ATOM   3189  HB1 CYS A 202      23.118  52.425  79.738  1.00  0.00           H
ATOM   3190  HB2 CYS A 202      23.576  53.513  78.377  1.00  0.00           H
ATOM   3191  SG  CYS A 202      24.589  54.311  80.367  1.00  0.00           S
ATOM   3192  C   CYS A 202      24.660  51.075  77.808  1.00  0.00           C
ATOM   3193  O   CYS A 202      24.713  51.291  76.636  1.00  0.00           O
ATOM   3194  N   PHE A 203      24.206  49.809  78.281  1.00  0.00           N
ATOM   3195  HN  PHE A 203      24.139  49.577  79.248  1.00  0.00           H
ATOM   3196  CA  PHE A 203      23.638  48.749  77.503  1.00  0.00           C
ATOM   3197  HA  PHE A 203      23.079  49.253  76.728  1.00  0.00           H
ATOM   3198  CB  PHE A 203      24.679  47.785  76.872  1.00  0.00           C
ATOM   3199  HB1 PHE A 203      25.041  47.086  77.656  1.00  0.00           H
ATOM   3200  HB2 PHE A 203      25.458  48.456  76.451  1.00  0.00           H
ATOM   3201  CG  PHE A 203      24.049  47.044  75.781  1.00  0.00           C
ATOM   3202  CD1 PHE A 203      23.550  47.786  74.706  1.00  0.00           C
ATOM   3203  HD1 PHE A 203      23.647  48.859  74.628  1.00  0.00           H
ATOM   3204  CE1 PHE A 203      23.097  47.064  73.615  1.00  0.00           C
ATOM   3205  HE1 PHE A 203      22.722  47.519  72.710  1.00  0.00           H
ATOM   3206  CZ  PHE A 203      23.059  45.640  73.600  1.00  0.00           C
ATOM   3207  HZ  PHE A 203      22.698  45.119  72.725  1.00  0.00           H
ATOM   3208  CD2 PHE A 203      24.038  45.602  75.748  1.00  0.00           C
ATOM   3209  HD2 PHE A 203      24.457  45.072  76.590  1.00  0.00           H
ATOM   3210  CE2 PHE A 203      23.542  44.930  74.638  1.00  0.00           C
ATOM   3211  HE2 PHE A 203      23.621  43.854  74.693  1.00  0.00           H
ATOM   3212  C   PHE A 203      22.611  48.045  78.426  1.00  0.00           C
ATOM   3213  O   PHE A 203      22.390  48.414  79.585  1.00  0.00           O
ATOM   3214  N   VAL A 204      21.904  47.032  77.913  1.00  0.00           N
ATOM   3215  HN  VAL A 204      22.051  46.854  76.943  1.00  0.00           H
ATOM   3216  CA  VAL A 204      20.912  46.248  78.568  1.00  0.00           C
ATOM   3217  HA  VAL A 204      20.122  46.951  78.788  1.00  0.00           H
ATOM   3218  CB  VAL A 204      20.355  45.116  77.724  1.00  0.00           C
ATOM   3219  HB  VAL A 204      21.134  44.330  77.627  1.00  0.00           H
ATOM   3220  CG1 VAL A 204      19.024  44.546  78.309  1.00  0.00           C
ATOM   3221 1HG1 VAL A 204      18.329  45.363  78.597  1.00  0.00           H
ATOM   3222 2HG1 VAL A 204      19.095  44.032  79.292  1.00  0.00           H
ATOM   3223 3HG1 VAL A 204      18.502  43.963  77.521  1.00  0.00           H
ATOM   3224  CG2 VAL A 204      20.163  45.678  76.299  1.00  0.00           C
ATOM   3225 1HG2 VAL A 204      19.713  46.688  76.406  1.00  0.00           H
ATOM   3226 2HG2 VAL A 204      19.527  44.944  75.760  1.00  0.00           H
ATOM   3227 3HG2 VAL A 204      21.148  45.792  75.798  1.00  0.00           H
ATOM   3228  C   VAL A 204      21.378  45.665  79.946  1.00  0.00           C
ATOM   3229  O   VAL A 204      22.507  45.213  80.071  1.00  0.00           O
ATOM   3230  N   GLY A 205      20.510  45.751  80.920  1.00  0.00           N
ATOM   3231  HN  GLY A 205      19.623  46.106  80.636  1.00  0.00           H
ATOM   3232  CA  GLY A 205      20.770  45.271  82.361  1.00  0.00           C
ATOM   3233  HA1 GLY A 205      19.880  45.557  82.901  1.00  0.00           H
ATOM   3234  HA2 GLY A 205      21.565  45.923  82.692  1.00  0.00           H
ATOM   3235  C   GLY A 205      21.248  43.845  82.610  1.00  0.00           C
ATOM   3236  O   GLY A 205      21.077  42.964  81.784  1.00  0.00           O
ATOM   3237  N   LEU A 206      21.966  43.656  83.719  1.00  0.00           N
ATOM   3238  HN  LEU A 206      22.079  44.499  84.239  1.00  0.00           H
ATOM   3239  CA  LEU A 206      22.799  42.499  84.050  1.00  0.00           C
ATOM   3240  HA  LEU A 206      22.782  41.860  83.179  1.00  0.00           H
ATOM   3241  CB  LEU A 206      24.246  43.014  84.252  1.00  0.00           C
ATOM   3242  HB1 LEU A 206      24.847  42.188  84.688  1.00  0.00           H
ATOM   3243  HB2 LEU A 206      24.148  43.879  84.942  1.00  0.00           H
ATOM   3244  CG  LEU A 206      24.988  43.541  82.999  1.00  0.00           C
ATOM   3245  HG  LEU A 206      24.156  44.011  82.432  1.00  0.00           H
ATOM   3246  CD1 LEU A 206      26.079  44.474  83.567  1.00  0.00           C
ATOM   3247 1HD1 LEU A 206      25.597  45.288  84.149  1.00  0.00           H
ATOM   3248 2HD1 LEU A 206      26.684  44.922  82.750  1.00  0.00           H
ATOM   3249 3HD1 LEU A 206      26.707  43.859  84.247  1.00  0.00           H
ATOM   3250  CD2 LEU A 206      25.663  42.526  82.099  1.00  0.00           C
ATOM   3251 1HD2 LEU A 206      26.195  43.020  81.258  1.00  0.00           H
ATOM   3252 2HD2 LEU A 206      25.015  41.709  81.716  1.00  0.00           H
ATOM   3253 3HD2 LEU A 206      26.564  42.169  82.641  1.00  0.00           H
ATOM   3254  C   LEU A 206      22.445  41.675  85.277  1.00  0.00           C
ATOM   3255  O   LEU A 206      22.852  40.512  85.385  1.00  0.00           O
ATOM   3256  N   TYR A 207      21.621  42.251  86.175  1.00  0.00           N
ATOM   3257  HN  TYR A 207      21.512  43.242  86.153  1.00  0.00           H
ATOM   3258  CA  TYR A 207      21.025  41.586  87.359  1.00  0.00           C
ATOM   3259  HA  TYR A 207      21.811  41.130  87.943  1.00  0.00           H
ATOM   3260  CB  TYR A 207      20.330  42.699  88.279  1.00  0.00           C
ATOM   3261  HB1 TYR A 207      19.332  42.895  87.833  1.00  0.00           H
ATOM   3262  HB2 TYR A 207      20.883  43.662  88.241  1.00  0.00           H
ATOM   3263  CG  TYR A 207      19.992  42.375  89.680  1.00  0.00           C
ATOM   3264  CD1 TYR A 207      20.993  42.270  90.729  1.00  0.00           C
ATOM   3265  HD1 TYR A 207      21.989  42.294  90.313  1.00  0.00           H
ATOM   3266  CE1 TYR A 207      20.708  41.759  92.000  1.00  0.00           C
ATOM   3267  HE1 TYR A 207      21.473  41.540  92.731  1.00  0.00           H
ATOM   3268  CZ  TYR A 207      19.399  41.504  92.333  1.00  0.00           C
ATOM   3269  OH  TYR A 207      19.190  41.004  93.615  1.00  0.00           O
ATOM   3270  HH  TYR A 207      20.014  40.721  94.019  1.00  0.00           H
ATOM   3271  CD2 TYR A 207      18.685  42.010  90.076  1.00  0.00           C
ATOM   3272  HD2 TYR A 207      17.902  42.002  89.332  1.00  0.00           H
ATOM   3273  CE2 TYR A 207      18.349  41.698  91.386  1.00  0.00           C
ATOM   3274  HE2 TYR A 207      17.303  41.595  91.636  1.00  0.00           H
ATOM   3275  C   TYR A 207      19.945  40.576  86.894  1.00  0.00           C
ATOM   3276  O   TYR A 207      19.754  39.470  87.428  1.00  0.00           O
ATOM   3277  N   ASP A 208      19.284  40.952  85.774  1.00  0.00           N
ATOM   3278  HN  ASP A 208      19.525  41.862  85.445  1.00  0.00           H
ATOM   3279  CA  ASP A 208      18.362  40.088  85.137  1.00  0.00           C
ATOM   3280  HA  ASP A 208      18.415  39.068  85.489  1.00  0.00           H
ATOM   3281  CB  ASP A 208      16.821  40.577  85.425  1.00  0.00           C
ATOM   3282  HB1 ASP A 208      16.804  41.632  85.076  1.00  0.00           H
ATOM   3283  HB2 ASP A 208      16.761  40.470  86.529  1.00  0.00           H
ATOM   3284  CG  ASP A 208      15.793  39.854  84.627  1.00  0.00           C
ATOM   3285  OD1 ASP A 208      14.607  40.076  84.984  1.00  0.00           O
ATOM   3286  OD2 ASP A 208      16.152  39.139  83.647  1.00  0.00           O
ATOM   3287  C   ASP A 208      18.802  40.078  83.624  1.00  0.00           C
ATOM   3288  O   ASP A 208      18.918  41.053  82.978  1.00  0.00           O
ATOM   3289  N   LEU A 209      19.073  38.880  83.019  1.00  0.00           N
ATOM   3290  HN  LEU A 209      19.031  38.020  83.522  1.00  0.00           H
ATOM   3291  CA  LEU A 209      19.645  38.732  81.674  1.00  0.00           C
ATOM   3292  HA  LEU A 209      20.030  39.641  81.236  1.00  0.00           H
ATOM   3293  CB  LEU A 209      20.839  37.772  81.796  1.00  0.00           C
ATOM   3294  HB1 LEU A 209      21.275  37.516  80.807  1.00  0.00           H
ATOM   3295  HB2 LEU A 209      20.495  36.815  82.242  1.00  0.00           H
ATOM   3296  CG  LEU A 209      22.107  38.337  82.490  1.00  0.00           C
ATOM   3297  HG  LEU A 209      21.805  38.608  83.524  1.00  0.00           H
ATOM   3298  CD1 LEU A 209      23.152  37.215  82.623  1.00  0.00           C
ATOM   3299 1HD1 LEU A 209      23.451  36.962  81.583  1.00  0.00           H
ATOM   3300 2HD1 LEU A 209      22.630  36.340  83.065  1.00  0.00           H
ATOM   3301 3HD1 LEU A 209      24.065  37.486  83.195  1.00  0.00           H
ATOM   3302  CD2 LEU A 209      22.833  39.459  81.752  1.00  0.00           C
ATOM   3303 1HD2 LEU A 209      22.193  40.353  81.912  1.00  0.00           H
ATOM   3304 2HD2 LEU A 209      22.939  39.116  80.701  1.00  0.00           H
ATOM   3305 3HD2 LEU A 209      23.872  39.626  82.110  1.00  0.00           H
ATOM   3306  C   LEU A 209      18.667  38.233  80.704  1.00  0.00           C
ATOM   3307  O   LEU A 209      18.959  37.992  79.546  1.00  0.00           O
ATOM   3308  N   ASP A 210      17.375  38.050  81.172  1.00  0.00           N
ATOM   3309  HN  ASP A 210      17.128  38.377  82.081  1.00  0.00           H
ATOM   3310  CA  ASP A 210      16.337  37.537  80.223  1.00  0.00           C
ATOM   3311  HA  ASP A 210      16.563  36.521  79.934  1.00  0.00           H
ATOM   3312  CB  ASP A 210      15.031  37.407  81.104  1.00  0.00           C
ATOM   3313  HB1 ASP A 210      14.164  37.457  80.411  1.00  0.00           H
ATOM   3314  HB2 ASP A 210      14.873  38.362  81.649  1.00  0.00           H
ATOM   3315  CG  ASP A 210      14.985  36.307  82.119  1.00  0.00           C
ATOM   3316  OD1 ASP A 210      15.997  35.571  82.205  1.00  0.00           O
ATOM   3317  OD2 ASP A 210      13.892  36.074  82.703  1.00  0.00           O
ATOM   3318  C   ASP A 210      16.051  38.354  79.066  1.00  0.00           C
ATOM   3319  O   ASP A 210      16.169  37.923  77.950  1.00  0.00           O
ATOM   3320  N   ALA A 211      15.829  39.659  79.281  1.00  0.00           N
ATOM   3321  HN  ALA A 211      15.865  40.105  80.172  1.00  0.00           H
ATOM   3322  CA  ALA A 211      15.472  40.499  78.152  1.00  0.00           C
ATOM   3323  HA  ALA A 211      14.693  40.034  77.566  1.00  0.00           H
ATOM   3324  CB  ALA A 211      14.693  41.749  78.625  1.00  0.00           C
ATOM   3325  HB1 ALA A 211      15.323  42.371  79.296  1.00  0.00           H
ATOM   3326  HB2 ALA A 211      13.770  41.378  79.121  1.00  0.00           H
ATOM   3327  HB3 ALA A 211      14.260  42.396  77.832  1.00  0.00           H
ATOM   3328  C   ALA A 211      16.599  40.948  77.188  1.00  0.00           C
ATOM   3329  O   ALA A 211      16.374  40.988  75.962  1.00  0.00           O
ATOM   3330  N   SER A 212      17.915  41.069  77.603  1.00  0.00           N
ATOM   3331  HN  SER A 212      18.090  41.170  78.579  1.00  0.00           H
ATOM   3332  CA  SER A 212      19.144  41.005  76.872  1.00  0.00           C
ATOM   3333  HA  SER A 212      19.185  41.819  76.163  1.00  0.00           H
ATOM   3334  CB  SER A 212      20.361  41.112  77.788  1.00  0.00           C
ATOM   3335  HB1 SER A 212      20.555  40.243  78.453  1.00  0.00           H
ATOM   3336  HB2 SER A 212      20.147  41.894  78.548  1.00  0.00           H
ATOM   3337  OG  SER A 212      21.490  41.513  77.074  1.00  0.00           O
ATOM   3338  HG1 SER A 212      22.141  41.782  77.726  1.00  0.00           H
ATOM   3339  C   SER A 212      19.264  39.701  76.037  1.00  0.00           C
ATOM   3340  O   SER A 212      19.664  39.785  74.882  1.00  0.00           O
ATOM   3341  N   ARG A 213      18.901  38.495  76.591  1.00  0.00           N
ATOM   3342  HN  ARG A 213      18.823  38.395  77.580  1.00  0.00           H
ATOM   3343  CA  ARG A 213      18.836  37.310  75.714  1.00  0.00           C
ATOM   3344  HA  ARG A 213      19.676  37.376  75.039  1.00  0.00           H
ATOM   3345  CB  ARG A 213      18.652  36.103  76.682  1.00  0.00           C
ATOM   3346  HB1 ARG A 213      18.279  35.210  76.137  1.00  0.00           H
ATOM   3347  HB2 ARG A 213      17.888  36.488  77.392  1.00  0.00           H
ATOM   3348  CG  ARG A 213      19.923  35.697  77.412  1.00  0.00           C
ATOM   3349  HG1 ARG A 213      20.479  36.640  77.603  1.00  0.00           H
ATOM   3350  HG2 ARG A 213      20.614  35.151  76.735  1.00  0.00           H
ATOM   3351  CD  ARG A 213      19.759  35.047  78.738  1.00  0.00           C
ATOM   3352  HD1 ARG A 213      19.414  34.008  78.548  1.00  0.00           H
ATOM   3353  HD2 ARG A 213      18.976  35.458  79.411  1.00  0.00           H
ATOM   3354  NE  ARG A 213      21.143  35.006  79.424  1.00  0.00           N
ATOM   3355  HE  ARG A 213      21.864  35.618  79.101  1.00  0.00           H
ATOM   3356  CZ  ARG A 213      21.404  34.388  80.563  1.00  0.00           C
ATOM   3357  NH1 ARG A 213      20.463  33.724  81.176  1.00  0.00           N
ATOM   3358 1HH1 ARG A 213      19.560  33.958  80.816  1.00  0.00           H
ATOM   3359 2HH1 ARG A 213      20.710  33.408  82.092  1.00  0.00           H
ATOM   3360  NH2 ARG A 213      22.563  34.377  81.097  1.00  0.00           N
ATOM   3361 1HH2 ARG A 213      23.394  34.690  80.637  1.00  0.00           H
ATOM   3362 2HH2 ARG A 213      22.527  33.623  81.753  1.00  0.00           H
ATOM   3363  C   ARG A 213      17.688  37.342  74.708  1.00  0.00           C
ATOM   3364  O   ARG A 213      17.796  36.960  73.550  1.00  0.00           O
ATOM   3365  N   TYR A 214      16.518  37.785  75.143  1.00  0.00           N
ATOM   3366  HN  TYR A 214      16.479  38.028  76.109  1.00  0.00           H
ATOM   3367  CA  TYR A 214      15.345  37.720  74.281  1.00  0.00           C
ATOM   3368  HA  TYR A 214      15.345  36.796  73.721  1.00  0.00           H
ATOM   3369  CB  TYR A 214      14.173  37.666  75.261  1.00  0.00           C
ATOM   3370  HB1 TYR A 214      13.258  37.658  74.632  1.00  0.00           H
ATOM   3371  HB2 TYR A 214      14.175  38.577  75.898  1.00  0.00           H
ATOM   3372  CG  TYR A 214      14.056  36.364  75.995  1.00  0.00           C
ATOM   3373  CD1 TYR A 214      13.570  36.404  77.347  1.00  0.00           C
ATOM   3374  HD1 TYR A 214      13.450  37.329  77.891  1.00  0.00           H
ATOM   3375  CE1 TYR A 214      13.540  35.245  78.178  1.00  0.00           C
ATOM   3376  HE1 TYR A 214      13.418  35.292  79.250  1.00  0.00           H
ATOM   3377  CZ  TYR A 214      13.778  33.974  77.648  1.00  0.00           C
ATOM   3378  OH  TYR A 214      13.666  32.872  78.499  1.00  0.00           O
ATOM   3379  HH  TYR A 214      13.608  33.181  79.406  1.00  0.00           H
ATOM   3380  CD2 TYR A 214      14.211  35.054  75.451  1.00  0.00           C
ATOM   3381  HD2 TYR A 214      14.477  34.916  74.413  1.00  0.00           H
ATOM   3382  CE2 TYR A 214      13.981  33.865  76.279  1.00  0.00           C
ATOM   3383  HE2 TYR A 214      14.194  32.904  75.834  1.00  0.00           H
ATOM   3384  C   TYR A 214      15.201  38.706  73.232  1.00  0.00           C
ATOM   3385  O   TYR A 214      14.773  38.370  72.121  1.00  0.00           O
ATOM   3386  N   PHE A 215      15.674  39.951  73.486  1.00  0.00           N
ATOM   3387  HN  PHE A 215      15.864  40.054  74.459  1.00  0.00           H
ATOM   3388  CA  PHE A 215      15.495  41.089  72.582  1.00  0.00           C
ATOM   3389  HA  PHE A 215      14.805  40.835  71.790  1.00  0.00           H
ATOM   3390  CB  PHE A 215      14.820  42.317  73.377  1.00  0.00           C
ATOM   3391  HB1 PHE A 215      14.755  43.237  72.758  1.00  0.00           H
ATOM   3392  HB2 PHE A 215      15.443  42.558  74.265  1.00  0.00           H
ATOM   3393  CG  PHE A 215      13.384  41.777  73.735  1.00  0.00           C
ATOM   3394  CD1 PHE A 215      12.972  41.516  75.052  1.00  0.00           C
ATOM   3395  HD1 PHE A 215      13.658  41.523  75.886  1.00  0.00           H
ATOM   3396  CE1 PHE A 215      11.678  41.170  75.375  1.00  0.00           C
ATOM   3397  HE1 PHE A 215      11.387  41.028  76.405  1.00  0.00           H
ATOM   3398  CZ  PHE A 215      10.686  41.055  74.387  1.00  0.00           C
ATOM   3399  HZ  PHE A 215       9.676  40.790  74.663  1.00  0.00           H
ATOM   3400  CD2 PHE A 215      12.424  41.661  72.783  1.00  0.00           C
ATOM   3401  HD2 PHE A 215      12.693  41.803  71.747  1.00  0.00           H
ATOM   3402  CE2 PHE A 215      11.031  41.387  73.113  1.00  0.00           C
ATOM   3403  HE2 PHE A 215      10.350  41.323  72.277  1.00  0.00           H
ATOM   3404  C   PHE A 215      16.777  41.518  71.935  1.00  0.00           C
ATOM   3405  O   PHE A 215      16.726  42.467  71.192  1.00  0.00           O
ATOM   3406  N   VAL A 216      17.961  40.930  72.097  1.00  0.00           N
ATOM   3407  HN  VAL A 216      18.053  40.123  72.675  1.00  0.00           H
ATOM   3408  CA  VAL A 216      19.099  41.403  71.420  1.00  0.00           C
ATOM   3409  HA  VAL A 216      18.835  42.106  70.644  1.00  0.00           H
ATOM   3410  CB  VAL A 216      20.118  42.071  72.362  1.00  0.00           C
ATOM   3411  HB  VAL A 216      20.435  41.362  73.156  1.00  0.00           H
ATOM   3412  CG1 VAL A 216      21.462  42.411  71.660  1.00  0.00           C
ATOM   3413 1HG1 VAL A 216      22.153  42.977  72.320  1.00  0.00           H
ATOM   3414 2HG1 VAL A 216      21.119  43.087  70.848  1.00  0.00           H
ATOM   3415 3HG1 VAL A 216      22.041  41.556  71.250  1.00  0.00           H
ATOM   3416  CG2 VAL A 216      19.589  43.342  73.068  1.00  0.00           C
ATOM   3417 1HG2 VAL A 216      20.390  43.571  73.803  1.00  0.00           H
ATOM   3418 2HG2 VAL A 216      18.637  43.193  73.621  1.00  0.00           H
ATOM   3419 3HG2 VAL A 216      19.557  44.123  72.279  1.00  0.00           H
ATOM   3420  C   VAL A 216      19.763  40.128  70.881  1.00  0.00           C
ATOM   3421  O   VAL A 216      19.775  39.956  69.665  1.00  0.00           O
ATOM   3422  N   LEU A 217      20.200  39.248  71.764  1.00  0.00           N
ATOM   3423  HN  LEU A 217      20.155  39.503  72.727  1.00  0.00           H
ATOM   3424  CA  LEU A 217      20.951  38.082  71.417  1.00  0.00           C
ATOM   3425  HA  LEU A 217      21.931  38.387  71.080  1.00  0.00           H
ATOM   3426  CB  LEU A 217      21.207  37.379  72.761  1.00  0.00           C
ATOM   3427  HB1 LEU A 217      20.208  37.194  73.211  1.00  0.00           H
ATOM   3428  HB2 LEU A 217      21.612  38.069  73.532  1.00  0.00           H
ATOM   3429  CG  LEU A 217      21.909  36.004  72.811  1.00  0.00           C
ATOM   3430  HG  LEU A 217      21.431  35.252  72.147  1.00  0.00           H
ATOM   3431  CD1 LEU A 217      23.374  36.195  72.342  1.00  0.00           C
ATOM   3432 1HD1 LEU A 217      23.915  35.278  72.658  1.00  0.00           H
ATOM   3433 2HD1 LEU A 217      23.801  37.099  72.827  1.00  0.00           H
ATOM   3434 3HD1 LEU A 217      23.503  36.317  71.245  1.00  0.00           H
ATOM   3435  CD2 LEU A 217      21.779  35.509  74.325  1.00  0.00           C
ATOM   3436 1HD2 LEU A 217      22.170  36.399  74.864  1.00  0.00           H
ATOM   3437 2HD2 LEU A 217      22.495  34.693  74.559  1.00  0.00           H
ATOM   3438 3HD2 LEU A 217      20.723  35.264  74.569  1.00  0.00           H
ATOM   3439  C   LEU A 217      20.247  37.114  70.525  1.00  0.00           C
ATOM   3440  O   LEU A 217      20.769  36.833  69.447  1.00  0.00           O
ATOM   3441  N   LEU A 218      19.028  36.696  70.832  1.00  0.00           N
ATOM   3442  HN  LEU A 218      18.613  36.951  71.702  1.00  0.00           H
ATOM   3443  CA  LEU A 218      18.242  35.874  69.920  1.00  0.00           C
ATOM   3444  HA  LEU A 218      18.779  34.956  69.733  1.00  0.00           H
ATOM   3445  CB  LEU A 218      16.977  35.291  70.610  1.00  0.00           C
ATOM   3446  HB1 LEU A 218      16.514  36.161  71.123  1.00  0.00           H
ATOM   3447  HB2 LEU A 218      17.372  34.727  71.482  1.00  0.00           H
ATOM   3448  CG  LEU A 218      15.894  34.543  69.751  1.00  0.00           C
ATOM   3449  HG  LEU A 218      15.603  35.147  68.865  1.00  0.00           H
ATOM   3450  CD1 LEU A 218      16.669  33.291  69.328  1.00  0.00           C
ATOM   3451 1HD1 LEU A 218      17.087  32.693  70.166  1.00  0.00           H
ATOM   3452 2HD1 LEU A 218      17.493  33.546  68.628  1.00  0.00           H
ATOM   3453 3HD1 LEU A 218      15.999  32.662  68.703  1.00  0.00           H
ATOM   3454  CD2 LEU A 218      14.616  34.162  70.600  1.00  0.00           C
ATOM   3455 1HD2 LEU A 218      13.809  33.705  69.988  1.00  0.00           H
ATOM   3456 2HD2 LEU A 218      14.126  35.013  71.119  1.00  0.00           H
ATOM   3457 3HD2 LEU A 218      14.932  33.453  71.395  1.00  0.00           H
ATOM   3458  C   LEU A 218      17.972  36.407  68.511  1.00  0.00           C
ATOM   3459  O   LEU A 218      18.217  35.679  67.557  1.00  0.00           O
ATOM   3460  N   PRO A 219      17.584  37.606  68.285  1.00  0.00           N
ATOM   3461  CD  PRO A 219      16.838  38.307  69.313  1.00  0.00           C
ATOM   3462  HD1 PRO A 219      17.420  38.395  70.256  1.00  0.00           H
ATOM   3463  HD2 PRO A 219      15.837  37.849  69.460  1.00  0.00           H
ATOM   3464  CA  PRO A 219      17.397  38.163  66.948  1.00  0.00           C
ATOM   3465  HA  PRO A 219      16.871  37.480  66.297  1.00  0.00           H
ATOM   3466  CB  PRO A 219      16.582  39.518  67.212  1.00  0.00           C
ATOM   3467  HB1 PRO A 219      15.507  39.309  67.027  1.00  0.00           H
ATOM   3468  HB2 PRO A 219      16.952  40.449  66.732  1.00  0.00           H
ATOM   3469  CG  PRO A 219      16.640  39.716  68.801  1.00  0.00           C
ATOM   3470  HG1 PRO A 219      17.622  40.179  69.039  1.00  0.00           H
ATOM   3471  HG2 PRO A 219      15.680  40.112  69.196  1.00  0.00           H
ATOM   3472  C   PRO A 219      18.721  38.369  66.260  1.00  0.00           C
ATOM   3473  O   PRO A 219      18.891  38.082  65.094  1.00  0.00           O
ATOM   3474  N   LEU A 220      19.723  38.888  66.985  1.00  0.00           N
ATOM   3475  HN  LEU A 220      19.509  39.321  67.857  1.00  0.00           H
ATOM   3476  CA  LEU A 220      21.083  39.017  66.389  1.00  0.00           C
ATOM   3477  HA  LEU A 220      20.946  39.606  65.494  1.00  0.00           H
ATOM   3478  CB  LEU A 220      21.997  39.776  67.295  1.00  0.00           C
ATOM   3479  HB1 LEU A 220      22.313  39.139  68.148  1.00  0.00           H
ATOM   3480  HB2 LEU A 220      21.384  40.526  67.838  1.00  0.00           H
ATOM   3481  CG  LEU A 220      23.265  40.334  66.656  1.00  0.00           C
ATOM   3482  HG  LEU A 220      23.847  39.441  66.344  1.00  0.00           H
ATOM   3483  CD1 LEU A 220      22.920  41.282  65.467  1.00  0.00           C
ATOM   3484 1HD1 LEU A 220      22.330  40.693  64.733  1.00  0.00           H
ATOM   3485 2HD1 LEU A 220      23.808  41.681  64.932  1.00  0.00           H
ATOM   3486 3HD1 LEU A 220      22.322  42.082  65.954  1.00  0.00           H
ATOM   3487  CD2 LEU A 220      24.097  41.096  67.635  1.00  0.00           C
ATOM   3488 1HD2 LEU A 220      23.543  41.784  68.309  1.00  0.00           H
ATOM   3489 2HD2 LEU A 220      24.957  41.627  67.174  1.00  0.00           H
ATOM   3490 3HD2 LEU A 220      24.563  40.445  68.406  1.00  0.00           H
ATOM   3491  C   LEU A 220      21.721  37.683  65.937  1.00  0.00           C
ATOM   3492  O   LEU A 220      22.293  37.488  64.878  1.00  0.00           O
ATOM   3493  N   CYS A 221      21.505  36.614  66.716  1.00  0.00           N
ATOM   3494  HN  CYS A 221      20.975  36.741  67.551  1.00  0.00           H
ATOM   3495  CA  CYS A 221      21.857  35.219  66.379  1.00  0.00           C
ATOM   3496  HA  CYS A 221      22.923  35.165  66.217  1.00  0.00           H
ATOM   3497  CB  CYS A 221      21.523  34.215  67.584  1.00  0.00           C
ATOM   3498  HB1 CYS A 221      21.765  33.188  67.236  1.00  0.00           H
ATOM   3499  HB2 CYS A 221      20.432  34.207  67.794  1.00  0.00           H
ATOM   3500  SG  CYS A 221      22.586  34.489  69.094  1.00  0.00           S
ATOM   3501  HG1 CYS A 221      22.110  35.680  69.428  1.00  0.00           H
ATOM   3502  C   CYS A 221      21.162  34.649  65.111  1.00  0.00           C
ATOM   3503  O   CYS A 221      21.721  33.941  64.274  1.00  0.00           O
ATOM   3504  N   LEU A 222      19.900  34.934  64.961  1.00  0.00           N
ATOM   3505  HN  LEU A 222      19.375  35.330  65.710  1.00  0.00           H
ATOM   3506  CA  LEU A 222      19.262  34.757  63.645  1.00  0.00           C
ATOM   3507  HA  LEU A 222      19.277  33.690  63.479  1.00  0.00           H
ATOM   3508  CB  LEU A 222      17.772  35.076  63.940  1.00  0.00           C
ATOM   3509  HB1 LEU A 222      17.708  36.031  64.504  1.00  0.00           H
ATOM   3510  HB2 LEU A 222      17.348  34.335  64.651  1.00  0.00           H
ATOM   3511  CG  LEU A 222      16.821  35.107  62.769  1.00  0.00           C
ATOM   3512  HG  LEU A 222      17.052  35.875  62.000  1.00  0.00           H
ATOM   3513  CD1 LEU A 222      16.681  33.734  61.987  1.00  0.00           C
ATOM   3514 1HD1 LEU A 222      17.653  33.532  61.489  1.00  0.00           H
ATOM   3515 2HD1 LEU A 222      15.884  33.797  61.216  1.00  0.00           H
ATOM   3516 3HD1 LEU A 222      16.351  32.968  62.720  1.00  0.00           H
ATOM   3517  CD2 LEU A 222      15.425  35.362  63.233  1.00  0.00           C
ATOM   3518 1HD2 LEU A 222      15.084  34.615  63.981  1.00  0.00           H
ATOM   3519 2HD2 LEU A 222      14.850  35.229  62.291  1.00  0.00           H
ATOM   3520 3HD2 LEU A 222      15.292  36.410  63.578  1.00  0.00           H
ATOM   3521  C   LEU A 222      19.730  35.590  62.517  1.00  0.00           C
ATOM   3522  O   LEU A 222      19.873  34.967  61.444  1.00  0.00           O
ATOM   3523  N   CYS A 223      19.915  36.909  62.623  1.00  0.00           N
ATOM   3524  HN  CYS A 223      19.833  37.243  63.559  1.00  0.00           H
ATOM   3525  CA  CYS A 223      20.118  37.834  61.539  1.00  0.00           C
ATOM   3526  HA  CYS A 223      19.269  37.724  60.880  1.00  0.00           H
ATOM   3527  CB  CYS A 223      20.095  39.290  62.012  1.00  0.00           C
ATOM   3528  HB1 CYS A 223      20.447  39.923  61.170  1.00  0.00           H
ATOM   3529  HB2 CYS A 223      20.843  39.450  62.818  1.00  0.00           H
ATOM   3530  SG  CYS A 223      18.425  39.903  62.479  1.00  0.00           S
ATOM   3531  HG1 CYS A 223      18.285  38.880  63.309  1.00  0.00           H
ATOM   3532  C   CYS A 223      21.394  37.599  60.823  1.00  0.00           C
ATOM   3533  O   CYS A 223      21.429  37.698  59.638  1.00  0.00           O
ATOM   3534  N   VAL A 224      22.486  37.315  61.538  1.00  0.00           N
ATOM   3535  HN  VAL A 224      22.458  37.305  62.535  1.00  0.00           H
ATOM   3536  CA  VAL A 224      23.729  36.846  60.855  1.00  0.00           C
ATOM   3537  HA  VAL A 224      24.006  37.480  60.025  1.00  0.00           H
ATOM   3538  CB  VAL A 224      24.876  36.906  61.823  1.00  0.00           C
ATOM   3539  HB  VAL A 224      24.704  36.265  62.714  1.00  0.00           H
ATOM   3540  CG1 VAL A 224      26.198  36.555  61.111  1.00  0.00           C
ATOM   3541 1HG1 VAL A 224      26.403  37.146  60.193  1.00  0.00           H
ATOM   3542 2HG1 VAL A 224      26.353  35.457  61.037  1.00  0.00           H
ATOM   3543 3HG1 VAL A 224      27.002  36.843  61.822  1.00  0.00           H
ATOM   3544  CG2 VAL A 224      24.975  38.351  62.316  1.00  0.00           C
ATOM   3545 1HG2 VAL A 224      24.876  38.996  61.417  1.00  0.00           H
ATOM   3546 2HG2 VAL A 224      25.964  38.414  62.819  1.00  0.00           H
ATOM   3547 3HG2 VAL A 224      24.267  38.650  63.118  1.00  0.00           H
ATOM   3548  C   VAL A 224      23.666  35.473  60.246  1.00  0.00           C
ATOM   3549  O   VAL A 224      24.023  35.222  59.075  1.00  0.00           O
ATOM   3550  N   PHE A 225      23.026  34.603  60.976  1.00  0.00           N
ATOM   3551  HN  PHE A 225      22.632  34.805  61.869  1.00  0.00           H
ATOM   3552  CA  PHE A 225      23.038  33.195  60.524  1.00  0.00           C
ATOM   3553  HA  PHE A 225      24.026  32.969  60.151  1.00  0.00           H
ATOM   3554  CB  PHE A 225      22.712  32.293  61.764  1.00  0.00           C
ATOM   3555  HB1 PHE A 225      21.749  32.537  62.261  1.00  0.00           H
ATOM   3556  HB2 PHE A 225      23.470  32.514  62.546  1.00  0.00           H
ATOM   3557  CG  PHE A 225      22.702  30.858  61.399  1.00  0.00           C
ATOM   3558  CD1 PHE A 225      21.527  30.214  61.432  1.00  0.00           C
ATOM   3559  HD1 PHE A 225      20.613  30.724  61.698  1.00  0.00           H
ATOM   3560  CE1 PHE A 225      21.428  28.776  61.102  1.00  0.00           C
ATOM   3561  HE1 PHE A 225      20.437  28.348  61.116  1.00  0.00           H
ATOM   3562  CZ  PHE A 225      22.531  28.200  60.452  1.00  0.00           C
ATOM   3563  HZ  PHE A 225      22.452  27.186  60.089  1.00  0.00           H
ATOM   3564  CD2 PHE A 225      23.822  30.148  60.915  1.00  0.00           C
ATOM   3565  HD2 PHE A 225      24.717  30.748  60.837  1.00  0.00           H
ATOM   3566  CE2 PHE A 225      23.724  28.892  60.407  1.00  0.00           C
ATOM   3567  HE2 PHE A 225      24.656  28.549  59.983  1.00  0.00           H
ATOM   3568  C   PHE A 225      22.195  32.944  59.273  1.00  0.00           C
ATOM   3569  O   PHE A 225      22.439  32.153  58.358  1.00  0.00           O
ATOM   3570  N   VAL A 226      21.093  33.681  59.167  1.00  0.00           N
ATOM   3571  HN  VAL A 226      20.784  34.295  59.889  1.00  0.00           H
ATOM   3572  CA  VAL A 226      20.245  33.713  57.966  1.00  0.00           C
ATOM   3573  HA  VAL A 226      20.244  32.682  57.645  1.00  0.00           H
ATOM   3574  CB  VAL A 226      18.846  34.310  58.226  1.00  0.00           C
ATOM   3575  HB  VAL A 226      18.447  33.872  59.166  1.00  0.00           H
ATOM   3576  CG1 VAL A 226      18.863  35.901  58.393  1.00  0.00           C
ATOM   3577 1HG1 VAL A 226      17.843  36.240  58.673  1.00  0.00           H
ATOM   3578 2HG1 VAL A 226      19.140  36.343  57.412  1.00  0.00           H
ATOM   3579 3HG1 VAL A 226      19.575  36.207  59.189  1.00  0.00           H
ATOM   3580  CG2 VAL A 226      17.920  33.849  57.130  1.00  0.00           C
ATOM   3581 1HG2 VAL A 226      17.827  32.761  57.336  1.00  0.00           H
ATOM   3582 2HG2 VAL A 226      18.446  33.968  56.158  1.00  0.00           H
ATOM   3583 3HG2 VAL A 226      16.909  34.287  56.990  1.00  0.00           H
ATOM   3584  C   VAL A 226      21.011  34.430  56.829  1.00  0.00           C
ATOM   3585  O   VAL A 226      20.698  34.110  55.672  1.00  0.00           O
ATOM   3586  N   GLY A 227      21.936  35.383  57.101  1.00  0.00           N
ATOM   3587  HN  GLY A 227      22.131  35.694  58.028  1.00  0.00           H
ATOM   3588  CA  GLY A 227      22.551  36.081  56.034  1.00  0.00           C
ATOM   3589  HA1 GLY A 227      22.934  36.995  56.463  1.00  0.00           H
ATOM   3590  HA2 GLY A 227      21.826  36.230  55.248  1.00  0.00           H
ATOM   3591  C   GLY A 227      23.778  35.325  55.481  1.00  0.00           C
ATOM   3592  O   GLY A 227      24.142  35.433  54.299  1.00  0.00           O
ATOM   3593  N   LEU A 228      24.442  34.442  56.320  1.00  0.00           N
ATOM   3594  HN  LEU A 228      24.144  34.392  57.270  1.00  0.00           H
ATOM   3595  CA  LEU A 228      25.425  33.478  55.843  1.00  0.00           C
ATOM   3596  HA  LEU A 228      26.145  34.027  55.254  1.00  0.00           H
ATOM   3597  CB  LEU A 228      26.074  32.760  57.062  1.00  0.00           C
ATOM   3598  HB1 LEU A 228      26.728  31.906  56.783  1.00  0.00           H
ATOM   3599  HB2 LEU A 228      25.325  32.202  57.664  1.00  0.00           H
ATOM   3600  CG  LEU A 228      26.886  33.646  57.916  1.00  0.00           C
ATOM   3601  HG  LEU A 228      26.316  34.553  58.213  1.00  0.00           H
ATOM   3602  CD1 LEU A 228      27.332  32.783  59.148  1.00  0.00           C
ATOM   3603 1HD1 LEU A 228      28.136  32.128  58.749  1.00  0.00           H
ATOM   3604 2HD1 LEU A 228      26.458  32.144  59.396  1.00  0.00           H
ATOM   3605 3HD1 LEU A 228      27.676  33.460  59.959  1.00  0.00           H
ATOM   3606  CD2 LEU A 228      28.193  34.146  57.137  1.00  0.00           C
ATOM   3607 1HD2 LEU A 228      27.974  34.645  56.169  1.00  0.00           H
ATOM   3608 2HD2 LEU A 228      28.919  33.323  56.964  1.00  0.00           H
ATOM   3609 3HD2 LEU A 228      28.732  34.841  57.815  1.00  0.00           H
ATOM   3610  C   LEU A 228      24.867  32.418  54.983  1.00  0.00           C
ATOM   3611  O   LEU A 228      25.359  32.111  53.889  1.00  0.00           O
ATOM   3612  N   SER A 229      23.657  31.991  55.397  1.00  0.00           N
ATOM   3613  HN  SER A 229      23.327  32.348  56.268  1.00  0.00           H
ATOM   3614  CA  SER A 229      22.753  31.079  54.681  1.00  0.00           C
ATOM   3615  HA  SER A 229      23.260  30.169  54.395  1.00  0.00           H
ATOM   3616  CB  SER A 229      21.559  30.629  55.517  1.00  0.00           C
ATOM   3617  HB1 SER A 229      20.883  29.902  55.017  1.00  0.00           H
ATOM   3618  HB2 SER A 229      20.925  31.474  55.862  1.00  0.00           H
ATOM   3619  OG  SER A 229      21.983  30.005  56.713  1.00  0.00           O
ATOM   3620  HG1 SER A 229      22.183  30.717  57.325  1.00  0.00           H
ATOM   3621  C   SER A 229      22.362  31.776  53.283  1.00  0.00           C
ATOM   3622  O   SER A 229      22.577  31.140  52.190  1.00  0.00           O
ATOM   3623  N   LEU A 230      21.901  33.101  53.226  1.00  0.00           N
ATOM   3624  HN  LEU A 230      21.805  33.666  54.042  1.00  0.00           H
ATOM   3625  CA  LEU A 230      21.761  33.858  51.972  1.00  0.00           C
ATOM   3626  HA  LEU A 230      21.074  33.349  51.312  1.00  0.00           H
ATOM   3627  CB  LEU A 230      21.243  35.230  52.301  1.00  0.00           C
ATOM   3628  HB1 LEU A 230      21.374  35.986  51.497  1.00  0.00           H
ATOM   3629  HB2 LEU A 230      21.788  35.581  53.203  1.00  0.00           H
ATOM   3630  CG  LEU A 230      19.716  35.246  52.627  1.00  0.00           C
ATOM   3631  HG  LEU A 230      19.515  34.399  53.317  1.00  0.00           H
ATOM   3632  CD1 LEU A 230      19.332  36.459  53.419  1.00  0.00           C
ATOM   3633 1HD1 LEU A 230      19.422  37.352  52.764  1.00  0.00           H
ATOM   3634 2HD1 LEU A 230      20.075  36.543  54.240  1.00  0.00           H
ATOM   3635 3HD1 LEU A 230      18.339  36.468  53.917  1.00  0.00           H
ATOM   3636  CD2 LEU A 230      18.783  35.108  51.425  1.00  0.00           C
ATOM   3637 1HD2 LEU A 230      18.941  34.216  50.782  1.00  0.00           H
ATOM   3638 2HD2 LEU A 230      18.795  36.001  50.764  1.00  0.00           H
ATOM   3639 3HD2 LEU A 230      17.763  35.145  51.863  1.00  0.00           H
ATOM   3640  C   LEU A 230      23.057  33.967  51.158  1.00  0.00           C
ATOM   3641  O   LEU A 230      23.116  33.906  49.949  1.00  0.00           O
ATOM   3642  N   LEU A 231      24.208  34.211  51.709  1.00  0.00           N
ATOM   3643  HN  LEU A 231      24.203  34.411  52.686  1.00  0.00           H
ATOM   3644  CA  LEU A 231      25.506  34.368  50.967  1.00  0.00           C
ATOM   3645  HA  LEU A 231      25.410  35.018  50.110  1.00  0.00           H
ATOM   3646  CB  LEU A 231      26.704  34.965  51.774  1.00  0.00           C
ATOM   3647  HB1 LEU A 231      27.573  34.912  51.084  1.00  0.00           H
ATOM   3648  HB2 LEU A 231      26.895  34.267  52.617  1.00  0.00           H
ATOM   3649  CG  LEU A 231      26.567  36.422  52.141  1.00  0.00           C
ATOM   3650  HG  LEU A 231      25.524  36.556  52.498  1.00  0.00           H
ATOM   3651  CD1 LEU A 231      27.614  36.785  53.286  1.00  0.00           C
ATOM   3652 1HD1 LEU A 231      28.658  36.672  52.923  1.00  0.00           H
ATOM   3653 2HD1 LEU A 231      27.600  36.205  54.233  1.00  0.00           H
ATOM   3654 3HD1 LEU A 231      27.438  37.865  53.476  1.00  0.00           H
ATOM   3655  CD2 LEU A 231      26.710  37.288  50.765  1.00  0.00           C
ATOM   3656 1HD2 LEU A 231      27.779  37.154  50.494  1.00  0.00           H
ATOM   3657 2HD2 LEU A 231      26.639  38.368  51.014  1.00  0.00           H
ATOM   3658 3HD2 LEU A 231      26.039  37.035  49.916  1.00  0.00           H
ATOM   3659  C   LEU A 231      25.953  33.143  50.321  1.00  0.00           C
ATOM   3660  O   LEU A 231      26.444  33.143  49.197  1.00  0.00           O
ATOM   3661  N   LEU A 232      25.836  32.071  51.118  1.00  0.00           N
ATOM   3662  HN  LEU A 232      25.716  32.255  52.090  1.00  0.00           H
ATOM   3663  CA  LEU A 232      26.039  30.661  50.717  1.00  0.00           C
ATOM   3664  HA  LEU A 232      27.009  30.626  50.243  1.00  0.00           H
ATOM   3665  CB  LEU A 232      25.938  29.499  51.754  1.00  0.00           C
ATOM   3666  HB1 LEU A 232      26.101  28.540  51.217  1.00  0.00           H
ATOM   3667  HB2 LEU A 232      24.948  29.484  52.257  1.00  0.00           H
ATOM   3668  CG  LEU A 232      27.029  29.579  52.823  1.00  0.00           C
ATOM   3669  HG  LEU A 232      27.056  30.617  53.219  1.00  0.00           H
ATOM   3670  CD1 LEU A 232      26.803  28.504  53.871  1.00  0.00           C
ATOM   3671 1HD1 LEU A 232      27.572  28.557  54.672  1.00  0.00           H
ATOM   3672 2HD1 LEU A 232      26.953  27.556  53.312  1.00  0.00           H
ATOM   3673 3HD1 LEU A 232      25.783  28.515  54.310  1.00  0.00           H
ATOM   3674  CD2 LEU A 232      28.459  29.324  52.277  1.00  0.00           C
ATOM   3675 1HD2 LEU A 232      28.587  28.272  51.944  1.00  0.00           H
ATOM   3676 2HD2 LEU A 232      29.160  29.387  53.136  1.00  0.00           H
ATOM   3677 3HD2 LEU A 232      28.686  30.207  51.642  1.00  0.00           H
ATOM   3678  C   LEU A 232      25.175  30.304  49.547  1.00  0.00           C
ATOM   3679  O   LEU A 232      25.670  29.603  48.624  1.00  0.00           O
ATOM   3680  N   ALA A 233      23.854  30.708  49.509  1.00  0.00           N
ATOM   3681  HN  ALA A 233      23.635  31.291  50.287  1.00  0.00           H
ATOM   3682  CA  ALA A 233      22.872  30.492  48.488  1.00  0.00           C
ATOM   3683  HA  ALA A 233      23.040  29.462  48.210  1.00  0.00           H
ATOM   3684  CB  ALA A 233      21.499  31.015  48.956  1.00  0.00           C
ATOM   3685  HB1 ALA A 233      20.763  30.770  48.161  1.00  0.00           H
ATOM   3686  HB2 ALA A 233      21.576  32.116  49.081  1.00  0.00           H
ATOM   3687  HB3 ALA A 233      21.162  30.522  49.893  1.00  0.00           H
ATOM   3688  C   ALA A 233      23.209  31.282  47.149  1.00  0.00           C
ATOM   3689  O   ALA A 233      23.045  30.806  46.069  1.00  0.00           O
ATOM   3690  N   GLY A 234      23.933  32.434  47.369  1.00  0.00           N
ATOM   3691  HN  GLY A 234      24.007  32.678  48.333  1.00  0.00           H
ATOM   3692  CA  GLY A 234      24.506  33.224  46.287  1.00  0.00           C
ATOM   3693  HA1 GLY A 234      24.788  34.170  46.726  1.00  0.00           H
ATOM   3694  HA2 GLY A 234      23.723  33.338  45.553  1.00  0.00           H
ATOM   3695  C   GLY A 234      25.744  32.651  45.607  1.00  0.00           C
ATOM   3696  O   GLY A 234      25.817  32.449  44.390  1.00  0.00           O
ATOM   3697  N   ILE A 235      26.801  32.236  46.405  1.00  0.00           N
ATOM   3698  HN  ILE A 235      26.736  32.381  47.389  1.00  0.00           H
ATOM   3699  CA  ILE A 235      28.059  31.718  45.964  1.00  0.00           C
ATOM   3700  HA  ILE A 235      28.464  32.475  45.309  1.00  0.00           H
ATOM   3701  CB  ILE A 235      29.209  31.635  47.038  1.00  0.00           C
ATOM   3702  HB  ILE A 235      29.361  32.704  47.301  1.00  0.00           H
ATOM   3703  CG2 ILE A 235      28.738  30.847  48.272  1.00  0.00           C
ATOM   3704 1HG2 ILE A 235      28.752  29.818  47.854  1.00  0.00           H
ATOM   3705 2HG2 ILE A 235      27.769  31.304  48.565  1.00  0.00           H
ATOM   3706 3HG2 ILE A 235      29.420  30.704  49.137  1.00  0.00           H
ATOM   3707  CG1 ILE A 235      30.537  31.059  46.449  1.00  0.00           C
ATOM   3708 1HG1 ILE A 235      30.329  30.038  46.063  1.00  0.00           H
ATOM   3709 2HG1 ILE A 235      31.187  30.953  47.343  1.00  0.00           H
ATOM   3710  CD  ILE A 235      31.135  32.061  45.441  1.00  0.00           C
ATOM   3711  HD1 ILE A 235      31.411  33.051  45.862  1.00  0.00           H
ATOM   3712  HD2 ILE A 235      30.429  32.227  44.599  1.00  0.00           H
ATOM   3713  HD3 ILE A 235      32.050  31.618  44.993  1.00  0.00           H
ATOM   3714  C   ILE A 235      27.886  30.581  45.093  1.00  0.00           C
ATOM   3715  O   ILE A 235      28.417  30.424  44.001  1.00  0.00           O
ATOM   3716  N   ILE A 236      27.007  29.681  45.541  1.00  0.00           N
ATOM   3717  HN  ILE A 236      26.452  29.913  46.336  1.00  0.00           H
ATOM   3718  CA  ILE A 236      26.500  28.429  44.924  1.00  0.00           C
ATOM   3719  HA  ILE A 236      27.384  27.865  44.666  1.00  0.00           H
ATOM   3720  CB  ILE A 236      25.659  27.660  45.910  1.00  0.00           C
ATOM   3721  HB  ILE A 236      25.040  28.347  46.527  1.00  0.00           H
ATOM   3722  CG2 ILE A 236      24.630  26.693  45.230  1.00  0.00           C
ATOM   3723 1HG2 ILE A 236      25.003  25.972  44.472  1.00  0.00           H
ATOM   3724 2HG2 ILE A 236      23.910  27.231  44.578  1.00  0.00           H
ATOM   3725 3HG2 ILE A 236      24.073  26.140  46.017  1.00  0.00           H
ATOM   3726  CG1 ILE A 236      26.564  26.896  46.810  1.00  0.00           C
ATOM   3727 1HG1 ILE A 236      25.977  26.563  47.693  1.00  0.00           H
ATOM   3728 2HG1 ILE A 236      27.370  27.547  47.213  1.00  0.00           H
ATOM   3729  CD  ILE A 236      27.291  25.689  46.209  1.00  0.00           C
ATOM   3730  HD1 ILE A 236      27.689  25.878  45.189  1.00  0.00           H
ATOM   3731  HD2 ILE A 236      26.561  24.863  46.069  1.00  0.00           H
ATOM   3732  HD3 ILE A 236      28.077  25.322  46.904  1.00  0.00           H
ATOM   3733  C   ILE A 236      25.796  28.723  43.531  1.00  0.00           C
ATOM   3734  O   ILE A 236      25.985  28.083  42.532  1.00  0.00           O
ATOM   3735  N   SER A 237      24.987  29.835  43.446  1.00  0.00           N
ATOM   3736  HN  SER A 237      24.872  30.530  44.152  1.00  0.00           H
ATOM   3737  CA  SER A 237      24.387  30.264  42.176  1.00  0.00           C
ATOM   3738  HA  SER A 237      24.230  29.409  41.535  1.00  0.00           H
ATOM   3739  CB  SER A 237      23.061  31.140  42.370  1.00  0.00           C
ATOM   3740  HB1 SER A 237      23.198  32.239  42.463  1.00  0.00           H
ATOM   3741  HB2 SER A 237      22.527  30.810  43.287  1.00  0.00           H
ATOM   3742  OG  SER A 237      22.258  30.986  41.203  1.00  0.00           O
ATOM   3743  HG1 SER A 237      22.772  31.302  40.456  1.00  0.00           H
ATOM   3744  C   SER A 237      25.385  31.010  41.251  1.00  0.00           C
ATOM   3745  O   SER A 237      25.250  30.888  40.051  1.00  0.00           O
ATOM   3746  N   LEU A 238      26.404  31.706  41.819  1.00  0.00           N
ATOM   3747  HN  LEU A 238      26.337  31.750  42.813  1.00  0.00           H
ATOM   3748  CA  LEU A 238      27.553  32.181  40.974  1.00  0.00           C
ATOM   3749  HA  LEU A 238      27.112  32.674  40.120  1.00  0.00           H
ATOM   3750  CB  LEU A 238      28.592  32.996  41.753  1.00  0.00           C
ATOM   3751  HB1 LEU A 238      29.405  33.290  41.056  1.00  0.00           H
ATOM   3752  HB2 LEU A 238      29.034  32.344  42.536  1.00  0.00           H
ATOM   3753  CG  LEU A 238      27.925  34.277  42.396  1.00  0.00           C
ATOM   3754  HG  LEU A 238      27.071  34.029  43.062  1.00  0.00           H
ATOM   3755  CD1 LEU A 238      28.946  35.024  43.316  1.00  0.00           C
ATOM   3756 1HD1 LEU A 238      28.570  35.990  43.716  1.00  0.00           H
ATOM   3757 2HD1 LEU A 238      29.868  35.344  42.785  1.00  0.00           H
ATOM   3758 3HD1 LEU A 238      29.225  34.362  44.163  1.00  0.00           H
ATOM   3759  CD2 LEU A 238      27.424  35.370  41.395  1.00  0.00           C
ATOM   3760 1HD2 LEU A 238      26.604  34.932  40.787  1.00  0.00           H
ATOM   3761 2HD2 LEU A 238      28.181  35.698  40.651  1.00  0.00           H
ATOM   3762 3HD2 LEU A 238      27.094  36.203  42.051  1.00  0.00           H
ATOM   3763  C   LEU A 238      28.322  31.057  40.390  1.00  0.00           C
ATOM   3764  O   LEU A 238      28.594  31.137  39.210  1.00  0.00           O
ATOM   3765  N   ASN A 239      28.581  29.927  41.123  1.00  0.00           N
ATOM   3766  HN  ASN A 239      28.125  29.917  42.010  1.00  0.00           H
ATOM   3767  CA  ASN A 239      29.169  28.653  40.727  1.00  0.00           C
ATOM   3768  HA  ASN A 239      30.121  28.871  40.266  1.00  0.00           H
ATOM   3769  CB  ASN A 239      29.475  27.797  42.050  1.00  0.00           C
ATOM   3770  HB1 ASN A 239      28.460  27.532  42.416  1.00  0.00           H
ATOM   3771  HB2 ASN A 239      30.035  28.422  42.778  1.00  0.00           H
ATOM   3772  CG  ASN A 239      30.195  26.475  41.729  1.00  0.00           C
ATOM   3773  OD1 ASN A 239      30.851  26.244  40.724  1.00  0.00           O
ATOM   3774  ND2 ASN A 239      30.000  25.516  42.624  1.00  0.00           N
ATOM   3775 1HD2 ASN A 239      29.335  25.628  43.363  1.00  0.00           H
ATOM   3776 2HD2 ASN A 239      30.087  24.635  42.159  1.00  0.00           H
ATOM   3777  C   ASN A 239      28.422  28.010  39.574  1.00  0.00           C
ATOM   3778  O   ASN A 239      29.073  27.573  38.627  1.00  0.00           O
HETATM 3779  N   HSD A 240      27.152  28.048  39.563  1.00  0.00           N
HETATM 3780  HN  HSD A 240      26.687  28.265  40.418  1.00  0.00           H
HETATM 3781  CA  HSD A 240      26.389  27.751  38.310  1.00  0.00           C
HETATM 3782  HA  HSD A 240      26.678  26.760  37.993  1.00  0.00           H
HETATM 3783  CB  HSD A 240      24.932  27.840  38.719  1.00  0.00           C
HETATM 3784  HB1 HSD A 240      24.422  27.648  37.751  1.00  0.00           H
HETATM 3785  HB2 HSD A 240      24.663  28.825  39.158  1.00  0.00           H
HETATM 3786  ND1 HSD A 240      24.818  25.381  39.484  1.00  0.00           N
HETATM 3787  HD1 HSD A 240      25.511  25.205  38.784  1.00  0.00           H
HETATM 3788  CG  HSD A 240      24.488  26.722  39.688  1.00  0.00           C
HETATM 3789  CE1 HSD A 240      24.257  24.687  40.508  1.00  0.00           C
HETATM 3790  HE1 HSD A 240      24.368  23.603  40.517  1.00  0.00           H
HETATM 3791  NE2 HSD A 240      23.678  25.454  41.429  1.00  0.00           N
HETATM 3792  CD2 HSD A 240      23.846  26.753  40.912  1.00  0.00           C
HETATM 3793  HD2 HSD A 240      23.453  27.621  41.427  1.00  0.00           H
HETATM 3794  C   HSD A 240      26.657  28.687  37.091  1.00  0.00           C
HETATM 3795  O   HSD A 240      26.465  28.173  35.959  1.00  0.00           O
ATOM   3796  N   VAL A 241      27.110  29.974  37.108  1.00  0.00           N
ATOM   3797  HN  VAL A 241      27.188  30.518  37.940  1.00  0.00           H
ATOM   3798  CA  VAL A 241      27.497  30.753  35.930  1.00  0.00           C
ATOM   3799  HA  VAL A 241      26.830  30.631  35.089  1.00  0.00           H
ATOM   3800  CB  VAL A 241      27.495  32.301  36.309  1.00  0.00           C
ATOM   3801  HB  VAL A 241      28.353  32.531  36.976  1.00  0.00           H
ATOM   3802  CG1 VAL A 241      27.791  33.158  35.052  1.00  0.00           C
ATOM   3803 1HG1 VAL A 241      28.696  32.811  34.509  1.00  0.00           H
ATOM   3804 2HG1 VAL A 241      28.116  34.163  35.397  1.00  0.00           H
ATOM   3805 3HG1 VAL A 241      26.997  33.093  34.278  1.00  0.00           H
ATOM   3806  CG2 VAL A 241      26.213  32.746  36.969  1.00  0.00           C
ATOM   3807 1HG2 VAL A 241      25.307  32.566  36.352  1.00  0.00           H
ATOM   3808 2HG2 VAL A 241      26.148  33.850  37.072  1.00  0.00           H
ATOM   3809 3HG2 VAL A 241      26.029  32.346  37.989  1.00  0.00           H
ATOM   3810  C   VAL A 241      28.887  30.202  35.392  1.00  0.00           C
ATOM   3811  O   VAL A 241      29.301  30.365  34.255  1.00  0.00           O
ATOM   3812  N   ARG A 242      29.573  29.477  36.253  1.00  0.00           N
ATOM   3813  HN  ARG A 242      29.198  29.372  37.171  1.00  0.00           H
ATOM   3814  CA  ARG A 242      30.836  28.800  35.848  1.00  0.00           C
ATOM   3815  HA  ARG A 242      31.310  29.560  35.245  1.00  0.00           H
ATOM   3816  CB  ARG A 242      31.730  28.320  37.056  1.00  0.00           C
ATOM   3817  HB1 ARG A 242      32.666  27.834  36.707  1.00  0.00           H
ATOM   3818  HB2 ARG A 242      31.110  27.618  37.654  1.00  0.00           H
ATOM   3819  CG  ARG A 242      32.124  29.505  38.042  1.00  0.00           C
ATOM   3820  HG1 ARG A 242      32.660  29.144  38.946  1.00  0.00           H
ATOM   3821  HG2 ARG A 242      31.138  29.819  38.446  1.00  0.00           H
ATOM   3822  CD  ARG A 242      32.886  30.597  37.364  1.00  0.00           C
ATOM   3823  HD1 ARG A 242      33.137  31.419  38.068  1.00  0.00           H
ATOM   3824  HD2 ARG A 242      32.461  30.925  36.392  1.00  0.00           H
ATOM   3825  NE  ARG A 242      34.178  29.981  37.202  1.00  0.00           N
ATOM   3826  HE  ARG A 242      34.656  29.671  38.024  1.00  0.00           H
ATOM   3827  CZ  ARG A 242      34.807  29.763  36.088  1.00  0.00           C
ATOM   3828  NH1 ARG A 242      34.461  30.248  34.906  1.00  0.00           N
ATOM   3829 1HH1 ARG A 242      33.814  31.008  34.977  1.00  0.00           H
ATOM   3830 2HH1 ARG A 242      35.076  30.193  34.120  1.00  0.00           H
ATOM   3831  NH2 ARG A 242      35.824  28.981  36.208  1.00  0.00           N
ATOM   3832 1HH2 ARG A 242      35.927  28.514  37.086  1.00  0.00           H
ATOM   3833 2HH2 ARG A 242      36.169  28.514  35.394  1.00  0.00           H
ATOM   3834  C   ARG A 242      30.524  27.655  34.861  1.00  0.00           C
ATOM   3835  O   ARG A 242      31.336  27.356  33.985  1.00  0.00           O
ATOM   3836  N   GLN A 243      29.314  27.079  34.995  1.00  0.00           N
ATOM   3837  HN  GLN A 243      28.817  27.285  35.834  1.00  0.00           H
ATOM   3838  CA  GLN A 243      28.966  25.836  34.282  1.00  0.00           C
ATOM   3839  HA  GLN A 243      29.901  25.364  34.018  1.00  0.00           H
ATOM   3840  CB  GLN A 243      28.049  25.079  35.334  1.00  0.00           C
ATOM   3841  HB1 GLN A 243      27.640  24.143  34.896  1.00  0.00           H
ATOM   3842  HB2 GLN A 243      27.178  25.753  35.485  1.00  0.00           H
ATOM   3843  CG  GLN A 243      28.783  24.827  36.627  1.00  0.00           C
ATOM   3844  HG1 GLN A 243      29.364  25.692  37.013  1.00  0.00           H
ATOM   3845  HG2 GLN A 243      29.555  24.097  36.302  1.00  0.00           H
ATOM   3846  CD  GLN A 243      27.808  24.240  37.634  1.00  0.00           C
ATOM   3847  OE1 GLN A 243      26.609  24.409  37.600  1.00  0.00           O
ATOM   3848  NE2 GLN A 243      28.267  23.421  38.633  1.00  0.00           N
ATOM   3849 1HE2 GLN A 243      27.587  22.948  39.193  1.00  0.00           H
ATOM   3850 2HE2 GLN A 243      29.211  23.101  38.710  1.00  0.00           H
ATOM   3851  C   GLN A 243      28.153  26.060  32.968  1.00  0.00           C
ATOM   3852  O   GLN A 243      27.624  25.081  32.418  1.00  0.00           O
ATOM   3853  N   VAL A 244      28.110  27.314  32.418  1.00  0.00           N
ATOM   3854  HN  VAL A 244      28.549  28.027  32.958  1.00  0.00           H
ATOM   3855  CA  VAL A 244      27.460  27.684  31.224  1.00  0.00           C
ATOM   3856  HA  VAL A 244      27.126  26.773  30.750  1.00  0.00           H
ATOM   3857  CB  VAL A 244      26.160  28.393  31.602  1.00  0.00           C
ATOM   3858  HB  VAL A 244      25.499  27.658  32.109  1.00  0.00           H
ATOM   3859  CG1 VAL A 244      26.199  29.652  32.422  1.00  0.00           C
ATOM   3860 1HG1 VAL A 244      26.741  30.494  31.942  1.00  0.00           H
ATOM   3861 2HG1 VAL A 244      26.760  29.382  33.342  1.00  0.00           H
ATOM   3862 3HG1 VAL A 244      25.193  30.067  32.647  1.00  0.00           H
ATOM   3863  CG2 VAL A 244      25.439  28.641  30.299  1.00  0.00           C
ATOM   3864 1HG2 VAL A 244      25.820  29.565  29.815  1.00  0.00           H
ATOM   3865 2HG2 VAL A 244      24.376  28.806  30.576  1.00  0.00           H
ATOM   3866 3HG2 VAL A 244      25.353  27.753  29.636  1.00  0.00           H
ATOM   3867  C   VAL A 244      28.381  28.456  30.391  1.00  0.00           C
ATOM   3868  O   VAL A 244      29.123  29.345  30.819  1.00  0.00           O
ATOM   3869  N   ILE A 245      28.337  28.231  29.054  1.00  0.00           N
ATOM   3870  HN  ILE A 245      27.609  27.653  28.693  1.00  0.00           H
ATOM   3871  CA  ILE A 245      29.153  28.807  28.052  1.00  0.00           C
ATOM   3872  HA  ILE A 245      30.179  28.745  28.384  1.00  0.00           H
ATOM   3873  CB  ILE A 245      28.918  28.160  26.651  1.00  0.00           C
ATOM   3874  HB  ILE A 245      27.817  28.122  26.508  1.00  0.00           H
ATOM   3875  CG2 ILE A 245      29.442  29.003  25.485  1.00  0.00           C
ATOM   3876 1HG2 ILE A 245      28.773  29.888  25.419  1.00  0.00           H
ATOM   3877 2HG2 ILE A 245      29.539  28.333  24.604  1.00  0.00           H
ATOM   3878 3HG2 ILE A 245      30.499  29.327  25.593  1.00  0.00           H
ATOM   3879  CG1 ILE A 245      29.497  26.737  26.620  1.00  0.00           C
ATOM   3880 1HG1 ILE A 245      29.207  26.304  25.639  1.00  0.00           H
ATOM   3881 2HG1 ILE A 245      29.001  26.189  27.449  1.00  0.00           H
ATOM   3882  CD  ILE A 245      31.064  26.526  26.775  1.00  0.00           C
ATOM   3883  HD1 ILE A 245      31.484  27.038  27.667  1.00  0.00           H
ATOM   3884  HD2 ILE A 245      31.489  27.043  25.888  1.00  0.00           H
ATOM   3885  HD3 ILE A 245      31.340  25.450  26.785  1.00  0.00           H
ATOM   3886  C   ILE A 245      28.980  30.314  28.066  1.00  0.00           C
ATOM   3887  O   ILE A 245      27.859  30.839  28.097  1.00  0.00           O
ATOM   3888  N   GLN A 246      30.092  31.009  27.926  1.00  0.00           N
ATOM   3889  HN  GLN A 246      30.977  30.573  28.072  1.00  0.00           H
ATOM   3890  CA  GLN A 246      30.072  32.422  28.100  1.00  0.00           C
ATOM   3891  HA  GLN A 246      29.263  32.758  27.468  1.00  0.00           H
ATOM   3892  CB  GLN A 246      29.990  32.829  29.595  1.00  0.00           C
ATOM   3893  HB1 GLN A 246      30.800  32.449  30.253  1.00  0.00           H
ATOM   3894  HB2 GLN A 246      29.190  32.239  30.092  1.00  0.00           H
ATOM   3895  CG  GLN A 246      29.671  34.271  29.929  1.00  0.00           C
ATOM   3896  HG1 GLN A 246      30.544  34.935  29.752  1.00  0.00           H
ATOM   3897  HG2 GLN A 246      29.349  34.348  30.989  1.00  0.00           H
ATOM   3898  CD  GLN A 246      28.603  34.940  29.031  1.00  0.00           C
ATOM   3899  OE1 GLN A 246      29.038  35.582  28.048  1.00  0.00           O
ATOM   3900  NE2 GLN A 246      27.327  34.780  29.403  1.00  0.00           N
ATOM   3901 1HE2 GLN A 246      26.655  35.336  28.913  1.00  0.00           H
ATOM   3902 2HE2 GLN A 246      27.031  34.077  30.050  1.00  0.00           H
ATOM   3903  C   GLN A 246      31.381  32.997  27.487  1.00  0.00           C
ATOM   3904  O   GLN A 246      32.280  32.213  27.277  1.00  0.00           O
HETATM 3905  N   HSD A 247      31.387  34.248  26.967  1.00  0.00           N
HETATM 3906  HN  HSD A 247      30.539  34.773  26.956  1.00  0.00           H
HETATM 3907  CA  HSD A 247      32.531  34.880  26.311  1.00  0.00           C
HETATM 3908  HA  HSD A 247      33.349  34.185  26.428  1.00  0.00           H
HETATM 3909  CB  HSD A 247      32.355  35.262  24.811  1.00  0.00           C
HETATM 3910  HB1 HSD A 247      31.522  35.997  24.830  1.00  0.00           H
HETATM 3911  HB2 HSD A 247      32.019  34.363  24.251  1.00  0.00           H
HETATM 3912  ND1 HSD A 247      33.810  37.120  24.092  1.00  0.00           N
HETATM 3913  HD1 HSD A 247      33.200  37.847  24.407  1.00  0.00           H
HETATM 3914  CG  HSD A 247      33.657  35.747  24.217  1.00  0.00           C
HETATM 3915  CE1 HSD A 247      34.861  37.310  23.304  1.00  0.00           C
HETATM 3916  HE1 HSD A 247      35.105  38.270  22.850  1.00  0.00           H
HETATM 3917  NE2 HSD A 247      35.440  36.164  22.939  1.00  0.00           N
HETATM 3918  CD2 HSD A 247      34.562  35.160  23.425  1.00  0.00           C
HETATM 3919  HD2 HSD A 247      34.719  34.111  23.204  1.00  0.00           H
HETATM 3920  C   HSD A 247      32.902  36.097  27.200  1.00  0.00           C
HETATM 3921  O   HSD A 247      32.152  37.008  27.384  1.00  0.00           O
ATOM   3922  N   ASP A 248      34.171  36.182  27.662  1.00  0.00           N
ATOM   3923  HN  ASP A 248      34.312  37.012  28.196  1.00  0.00           H
ATOM   3924  CA  ASP A 248      35.368  35.420  27.416  1.00  0.00           C
ATOM   3925  HA  ASP A 248      35.205  34.573  26.766  1.00  0.00           H
ATOM   3926  CB  ASP A 248      36.325  36.323  26.654  1.00  0.00           C
ATOM   3927  HB1 ASP A 248      35.753  36.666  25.766  1.00  0.00           H
ATOM   3928  HB2 ASP A 248      37.236  35.826  26.259  1.00  0.00           H
ATOM   3929  CG  ASP A 248      36.812  37.621  27.340  1.00  0.00           C
ATOM   3930  OD1 ASP A 248      36.357  38.092  28.486  1.00  0.00           O
ATOM   3931  OD2 ASP A 248      37.675  38.182  26.746  1.00  0.00           O
ATOM   3932  C   ASP A 248      36.074  34.917  28.730  1.00  0.00           C
ATOM   3933  O   ASP A 248      35.317  34.904  29.681  1.00  0.00           O
ATOM   3934  N   GLY A 249      37.381  34.571  28.712  1.00  0.00           N
ATOM   3935  HN  GLY A 249      37.812  34.524  27.814  1.00  0.00           H
ATOM   3936  CA  GLY A 249      38.247  34.383  29.884  1.00  0.00           C
ATOM   3937  HA1 GLY A 249      39.253  34.400  29.491  1.00  0.00           H
ATOM   3938  HA2 GLY A 249      37.918  33.451  30.320  1.00  0.00           H
ATOM   3939  C   GLY A 249      38.122  35.556  30.891  1.00  0.00           C
ATOM   3940  O   GLY A 249      37.859  35.308  32.056  1.00  0.00           O
ATOM   3941  N   ARG A 250      38.332  36.781  30.380  1.00  0.00           N
ATOM   3942  HN  ARG A 250      38.484  36.935  29.407  1.00  0.00           H
ATOM   3943  CA  ARG A 250      38.379  37.945  31.194  1.00  0.00           C
ATOM   3944  HA  ARG A 250      39.215  37.813  31.864  1.00  0.00           H
ATOM   3945  CB  ARG A 250      38.844  39.296  30.512  1.00  0.00           C
ATOM   3946  HB1 ARG A 250      38.699  40.079  31.287  1.00  0.00           H
ATOM   3947  HB2 ARG A 250      38.176  39.534  29.656  1.00  0.00           H
ATOM   3948  CG  ARG A 250      40.338  39.324  30.142  1.00  0.00           C
ATOM   3949  HG1 ARG A 250      40.945  39.440  31.066  1.00  0.00           H
ATOM   3950  HG2 ARG A 250      40.410  40.220  29.490  1.00  0.00           H
ATOM   3951  CD  ARG A 250      41.040  38.214  29.412  1.00  0.00           C
ATOM   3952  HD1 ARG A 250      41.065  37.261  29.982  1.00  0.00           H
ATOM   3953  HD2 ARG A 250      42.075  38.578  29.237  1.00  0.00           H
ATOM   3954  NE  ARG A 250      40.308  37.941  28.164  1.00  0.00           N
ATOM   3955  HE  ARG A 250      39.402  38.342  28.029  1.00  0.00           H
ATOM   3956  CZ  ARG A 250      40.804  37.322  27.127  1.00  0.00           C
ATOM   3957  NH1 ARG A 250      41.897  36.646  27.179  1.00  0.00           N
ATOM   3958 1HH1 ARG A 250      42.465  36.920  27.955  1.00  0.00           H
ATOM   3959 2HH1 ARG A 250      42.440  36.743  26.345  1.00  0.00           H
ATOM   3960  NH2 ARG A 250      40.122  37.330  26.004  1.00  0.00           N
ATOM   3961 1HH2 ARG A 250      39.177  37.650  26.075  1.00  0.00           H
ATOM   3962 2HH2 ARG A 250      40.261  36.660  25.274  1.00  0.00           H
ATOM   3963  C   ARG A 250      37.171  38.229  31.965  1.00  0.00           C
ATOM   3964  O   ARG A 250      37.242  38.563  33.144  1.00  0.00           O
ATOM   3965  N   ASN A 251      35.969  38.153  31.271  1.00  0.00           N
ATOM   3966  HN  ASN A 251      36.020  37.815  30.334  1.00  0.00           H
ATOM   3967  CA  ASN A 251      34.658  38.258  31.915  1.00  0.00           C
ATOM   3968  HA  ASN A 251      34.587  39.258  32.317  1.00  0.00           H
ATOM   3969  CB  ASN A 251      33.637  37.929  30.754  1.00  0.00           C
ATOM   3970  HB1 ASN A 251      33.665  36.907  30.320  1.00  0.00           H
ATOM   3971  HB2 ASN A 251      33.886  38.606  29.909  1.00  0.00           H
ATOM   3972  CG  ASN A 251      32.166  38.058  31.134  1.00  0.00           C
ATOM   3973  OD1 ASN A 251      31.842  38.819  32.068  1.00  0.00           O
ATOM   3974  ND2 ASN A 251      31.241  37.468  30.363  1.00  0.00           N
ATOM   3975 1HD2 ASN A 251      30.284  37.624  30.608  1.00  0.00           H
ATOM   3976 2HD2 ASN A 251      31.500  37.107  29.467  1.00  0.00           H
ATOM   3977  C   ASN A 251      34.576  37.211  33.095  1.00  0.00           C
ATOM   3978  O   ASN A 251      34.259  37.536  34.228  1.00  0.00           O
ATOM   3979  N   GLN A 252      34.962  35.940  32.898  1.00  0.00           N
ATOM   3980  HN  GLN A 252      35.371  35.537  32.083  1.00  0.00           H
ATOM   3981  CA  GLN A 252      34.948  34.965  33.970  1.00  0.00           C
ATOM   3982  HA  GLN A 252      33.996  35.060  34.471  1.00  0.00           H
ATOM   3983  CB  GLN A 252      35.108  33.601  33.167  1.00  0.00           C
ATOM   3984  HB1 GLN A 252      35.380  32.754  33.832  1.00  0.00           H
ATOM   3985  HB2 GLN A 252      35.900  33.675  32.391  1.00  0.00           H
ATOM   3986  CG  GLN A 252      33.744  33.253  32.456  1.00  0.00           C
ATOM   3987  HG1 GLN A 252      33.802  32.217  32.058  1.00  0.00           H
ATOM   3988  HG2 GLN A 252      33.559  33.919  31.586  1.00  0.00           H
ATOM   3989  CD  GLN A 252      32.583  32.994  33.459  1.00  0.00           C
ATOM   3990  OE1 GLN A 252      32.671  32.323  34.496  1.00  0.00           O
ATOM   3991  NE2 GLN A 252      31.499  33.712  33.208  1.00  0.00           N
ATOM   3992 1HE2 GLN A 252      30.767  33.930  33.853  1.00  0.00           H
ATOM   3993 2HE2 GLN A 252      31.448  34.128  32.300  1.00  0.00           H
ATOM   3994  C   GLN A 252      36.016  35.002  35.058  1.00  0.00           C
ATOM   3995  O   GLN A 252      35.773  34.529  36.181  1.00  0.00           O
ATOM   3996  N   GLU A 253      37.173  35.532  34.741  1.00  0.00           N
ATOM   3997  HN  GLU A 253      37.296  35.742  33.774  1.00  0.00           H
ATOM   3998  CA  GLU A 253      38.213  35.882  35.732  1.00  0.00           C
ATOM   3999  HA  GLU A 253      38.225  35.018  36.379  1.00  0.00           H
ATOM   4000  CB  GLU A 253      39.548  36.079  34.977  1.00  0.00           C
ATOM   4001  HB1 GLU A 253      40.274  36.475  35.719  1.00  0.00           H
ATOM   4002  HB2 GLU A 253      39.350  36.891  34.245  1.00  0.00           H
ATOM   4003  CG  GLU A 253      40.226  34.836  34.350  1.00  0.00           C
ATOM   4004  HG1 GLU A 253      41.305  34.953  34.112  1.00  0.00           H
ATOM   4005  HG2 GLU A 253      39.652  34.477  33.469  1.00  0.00           H
ATOM   4006  CD  GLU A 253      40.352  33.770  35.410  1.00  0.00           C
ATOM   4007  OE1 GLU A 253      40.010  32.617  35.090  1.00  0.00           O
ATOM   4008  OE2 GLU A 253      40.781  34.047  36.563  1.00  0.00           O
ATOM   4009  C   GLU A 253      37.748  37.037  36.575  1.00  0.00           C
ATOM   4010  O   GLU A 253      38.141  37.127  37.758  1.00  0.00           O
ATOM   4011  N   LYS A 254      36.885  37.989  36.082  1.00  0.00           N
ATOM   4012  HN  LYS A 254      36.568  37.840  35.148  1.00  0.00           H
ATOM   4013  CA  LYS A 254      36.218  38.934  36.972  1.00  0.00           C
ATOM   4014  HA  LYS A 254      36.957  39.323  37.657  1.00  0.00           H
ATOM   4015  CB  LYS A 254      35.640  40.085  36.126  1.00  0.00           C
ATOM   4016  HB1 LYS A 254      34.806  40.593  36.656  1.00  0.00           H
ATOM   4017  HB2 LYS A 254      35.171  39.605  35.241  1.00  0.00           H
ATOM   4018  CG  LYS A 254      36.744  41.104  35.794  1.00  0.00           C
ATOM   4019  HG1 LYS A 254      37.550  40.530  35.288  1.00  0.00           H
ATOM   4020  HG2 LYS A 254      37.163  41.469  36.756  1.00  0.00           H
ATOM   4021  CD  LYS A 254      36.293  42.344  35.013  1.00  0.00           C
ATOM   4022  HD1 LYS A 254      37.097  43.105  34.922  1.00  0.00           H
ATOM   4023  HD2 LYS A 254      35.489  42.739  35.671  1.00  0.00           H
ATOM   4024  CE  LYS A 254      35.739  41.944  33.630  1.00  0.00           C
ATOM   4025  HE1 LYS A 254      34.855  41.278  33.724  1.00  0.00           H
ATOM   4026  HE2 LYS A 254      36.584  41.412  33.143  1.00  0.00           H
ATOM   4027  NZ  LYS A 254      35.382  43.083  32.841  1.00  0.00           N
ATOM   4028  HZ1 LYS A 254      35.875  43.972  33.060  1.00  0.00           H
ATOM   4029  HZ2 LYS A 254      34.403  43.357  33.058  1.00  0.00           H
ATOM   4030  HZ3 LYS A 254      35.478  42.851  31.832  1.00  0.00           H
ATOM   4031  C   LYS A 254      35.209  38.280  37.888  1.00  0.00           C
ATOM   4032  O   LYS A 254      35.092  38.604  39.070  1.00  0.00           O
ATOM   4033  N   LEU A 255      34.426  37.328  37.387  1.00  0.00           N
ATOM   4034  HN  LEU A 255      34.425  37.186  36.400  1.00  0.00           H
ATOM   4035  CA  LEU A 255      33.416  36.701  38.209  1.00  0.00           C
ATOM   4036  HA  LEU A 255      32.697  37.417  38.580  1.00  0.00           H
ATOM   4037  CB  LEU A 255      32.549  35.720  37.382  1.00  0.00           C
ATOM   4038  HB1 LEU A 255      33.269  35.041  36.878  1.00  0.00           H
ATOM   4039  HB2 LEU A 255      31.966  36.189  36.560  1.00  0.00           H
ATOM   4040  CG  LEU A 255      31.599  34.783  38.162  1.00  0.00           C
ATOM   4041  HG  LEU A 255      32.235  34.253  38.904  1.00  0.00           H
ATOM   4042  CD1 LEU A 255      30.454  35.566  38.763  1.00  0.00           C
ATOM   4043 1HD1 LEU A 255      29.691  34.894  39.210  1.00  0.00           H
ATOM   4044 2HD1 LEU A 255      29.951  36.237  38.035  1.00  0.00           H
ATOM   4045 3HD1 LEU A 255      30.760  36.239  39.593  1.00  0.00           H
ATOM   4046  CD2 LEU A 255      31.095  33.576  37.316  1.00  0.00           C
ATOM   4047 1HD2 LEU A 255      31.788  33.285  36.498  1.00  0.00           H
ATOM   4048 2HD2 LEU A 255      30.288  34.006  36.686  1.00  0.00           H
ATOM   4049 3HD2 LEU A 255      30.712  32.680  37.849  1.00  0.00           H
ATOM   4050  C   LEU A 255      34.071  35.977  39.391  1.00  0.00           C
ATOM   4051  O   LEU A 255      33.479  35.925  40.506  1.00  0.00           O
ATOM   4052  N   LYS A 256      35.257  35.418  39.171  1.00  0.00           N
ATOM   4053  HN  LYS A 256      35.565  35.466  38.224  1.00  0.00           H
ATOM   4054  CA  LYS A 256      36.121  34.712  40.126  1.00  0.00           C
ATOM   4055  HA  LYS A 256      35.556  33.934  40.619  1.00  0.00           H
ATOM   4056  CB  LYS A 256      37.256  33.972  39.362  1.00  0.00           C
ATOM   4057  HB1 LYS A 256      37.975  33.689  40.160  1.00  0.00           H
ATOM   4058  HB2 LYS A 256      37.851  34.626  38.689  1.00  0.00           H
ATOM   4059  CG  LYS A 256      36.694  32.684  38.742  1.00  0.00           C
ATOM   4060  HG1 LYS A 256      35.695  32.903  38.308  1.00  0.00           H
ATOM   4061  HG2 LYS A 256      36.473  31.947  39.544  1.00  0.00           H
ATOM   4062  CD  LYS A 256      37.592  32.072  37.689  1.00  0.00           C
ATOM   4063  HD1 LYS A 256      37.766  32.814  36.880  1.00  0.00           H
ATOM   4064  HD2 LYS A 256      37.201  31.121  37.268  1.00  0.00           H
ATOM   4065  CE  LYS A 256      38.958  31.634  38.230  1.00  0.00           C
ATOM   4066  HE1 LYS A 256      38.799  30.947  39.088  1.00  0.00           H
ATOM   4067  HE2 LYS A 256      39.594  32.485  38.555  1.00  0.00           H
ATOM   4068  NZ  LYS A 256      39.740  30.985  37.256  1.00  0.00           N
ATOM   4069  HZ1 LYS A 256      39.296  30.124  36.877  1.00  0.00           H
ATOM   4070  HZ2 LYS A 256      40.703  30.719  37.545  1.00  0.00           H
ATOM   4071  HZ3 LYS A 256      39.891  31.596  36.428  1.00  0.00           H
ATOM   4072  C   LYS A 256      36.626  35.733  41.136  1.00  0.00           C
ATOM   4073  O   LYS A 256      36.813  35.283  42.241  1.00  0.00           O
ATOM   4074  N   LYS A 257      36.760  36.984  40.840  1.00  0.00           N
ATOM   4075  HN  LYS A 257      36.507  37.219  39.905  1.00  0.00           H
ATOM   4076  CA  LYS A 257      37.181  38.030  41.766  1.00  0.00           C
ATOM   4077  HA  LYS A 257      37.935  37.593  42.404  1.00  0.00           H
ATOM   4078  CB  LYS A 257      37.844  39.243  41.116  1.00  0.00           C
ATOM   4079  HB1 LYS A 257      37.784  40.084  41.839  1.00  0.00           H
ATOM   4080  HB2 LYS A 257      37.202  39.522  40.253  1.00  0.00           H
ATOM   4081  CG  LYS A 257      39.262  39.059  40.537  1.00  0.00           C
ATOM   4082  HG1 LYS A 257      39.554  40.034  40.092  1.00  0.00           H
ATOM   4083  HG2 LYS A 257      39.329  38.216  39.817  1.00  0.00           H
ATOM   4084  CD  LYS A 257      40.219  38.702  41.688  1.00  0.00           C
ATOM   4085  HD1 LYS A 257      39.982  37.679  42.051  1.00  0.00           H
ATOM   4086  HD2 LYS A 257      40.006  39.414  42.514  1.00  0.00           H
ATOM   4087  CE  LYS A 257      41.714  38.826  41.229  1.00  0.00           C
ATOM   4088  HE1 LYS A 257      41.938  39.856  40.879  1.00  0.00           H
ATOM   4089  HE2 LYS A 257      41.844  38.030  40.465  1.00  0.00           H
ATOM   4090  NZ  LYS A 257      42.639  38.584  42.372  1.00  0.00           N
ATOM   4091  HZ1 LYS A 257      42.560  37.606  42.717  1.00  0.00           H
ATOM   4092  HZ2 LYS A 257      42.254  39.247  43.075  1.00  0.00           H
ATOM   4093  HZ3 LYS A 257      43.547  38.938  42.010  1.00  0.00           H
ATOM   4094  C   LYS A 257      36.039  38.467  42.724  1.00  0.00           C
ATOM   4095  O   LYS A 257      36.270  38.528  43.924  1.00  0.00           O
ATOM   4096  N   PHE A 258      34.797  38.432  42.250  1.00  0.00           N
ATOM   4097  HN  PHE A 258      34.728  38.141  41.299  1.00  0.00           H
ATOM   4098  CA  PHE A 258      33.550  38.452  42.988  1.00  0.00           C
ATOM   4099  HA  PHE A 258      33.714  39.185  43.765  1.00  0.00           H
ATOM   4100  CB  PHE A 258      32.368  38.866  42.067  1.00  0.00           C
ATOM   4101  HB1 PHE A 258      32.257  38.198  41.186  1.00  0.00           H
ATOM   4102  HB2 PHE A 258      32.532  39.893  41.676  1.00  0.00           H
ATOM   4103  CG  PHE A 258      31.029  38.934  42.808  1.00  0.00           C
ATOM   4104  CD1 PHE A 258      29.842  38.514  42.175  1.00  0.00           C
ATOM   4105  HD1 PHE A 258      29.938  37.876  41.309  1.00  0.00           H
ATOM   4106  CE1 PHE A 258      28.611  38.790  42.770  1.00  0.00           C
ATOM   4107  HE1 PHE A 258      27.642  38.545  42.361  1.00  0.00           H
ATOM   4108  CZ  PHE A 258      28.630  39.381  44.052  1.00  0.00           C
ATOM   4109  HZ  PHE A 258      27.762  39.614  44.650  1.00  0.00           H
ATOM   4110  CD2 PHE A 258      31.011  39.698  43.908  1.00  0.00           C
ATOM   4111  HD2 PHE A 258      31.963  40.128  44.183  1.00  0.00           H
ATOM   4112  CE2 PHE A 258      29.806  39.838  44.635  1.00  0.00           C
ATOM   4113  HE2 PHE A 258      29.780  40.325  45.599  1.00  0.00           H
ATOM   4114  C   PHE A 258      33.286  37.194  43.900  1.00  0.00           C
ATOM   4115  O   PHE A 258      32.993  37.306  45.056  1.00  0.00           O
ATOM   4116  N   MET A 259      33.505  35.934  43.343  1.00  0.00           N
ATOM   4117  HN  MET A 259      33.679  35.855  42.365  1.00  0.00           H
ATOM   4118  CA  MET A 259      33.418  34.663  44.098  1.00  0.00           C
ATOM   4119  HA  MET A 259      32.393  34.662  44.438  1.00  0.00           H
ATOM   4120  CB  MET A 259      33.595  33.506  43.178  1.00  0.00           C
ATOM   4121  HB1 MET A 259      33.801  32.499  43.601  1.00  0.00           H
ATOM   4122  HB2 MET A 259      34.481  33.734  42.548  1.00  0.00           H
ATOM   4123  CG  MET A 259      32.318  33.370  42.313  1.00  0.00           C
ATOM   4124  HG1 MET A 259      32.077  34.293  41.744  1.00  0.00           H
ATOM   4125  HG2 MET A 259      31.445  33.042  42.917  1.00  0.00           H
ATOM   4126  SD  MET A 259      32.514  32.129  40.962  1.00  0.00           S
ATOM   4127  CE  MET A 259      32.443  30.613  42.017  1.00  0.00           C
ATOM   4128  HE1 MET A 259      32.615  29.733  41.360  1.00  0.00           H
ATOM   4129  HE2 MET A 259      31.511  30.514  42.613  1.00  0.00           H
ATOM   4130  HE3 MET A 259      33.243  30.528  42.784  1.00  0.00           H
ATOM   4131  C   MET A 259      34.437  34.647  45.153  1.00  0.00           C
ATOM   4132  O   MET A 259      34.180  34.264  46.312  1.00  0.00           O
ATOM   4133  N   ILE A 260      35.661  35.054  44.916  1.00  0.00           N
ATOM   4134  HN  ILE A 260      36.035  35.310  44.028  1.00  0.00           H
ATOM   4135  CA  ILE A 260      36.671  35.104  46.023  1.00  0.00           C
ATOM   4136  HA  ILE A 260      36.650  34.162  46.551  1.00  0.00           H
ATOM   4137  CB  ILE A 260      38.131  35.367  45.539  1.00  0.00           C
ATOM   4138  HB  ILE A 260      38.198  36.128  44.732  1.00  0.00           H
ATOM   4139  CG2 ILE A 260      39.003  35.698  46.701  1.00  0.00           C
ATOM   4140 1HG2 ILE A 260      38.761  36.697  47.123  1.00  0.00           H
ATOM   4141 2HG2 ILE A 260      40.081  35.805  46.452  1.00  0.00           H
ATOM   4142 3HG2 ILE A 260      38.869  35.011  47.563  1.00  0.00           H
ATOM   4143  CG1 ILE A 260      38.611  34.021  44.863  1.00  0.00           C
ATOM   4144 1HG1 ILE A 260      37.962  33.808  43.987  1.00  0.00           H
ATOM   4145 2HG1 ILE A 260      38.417  33.208  45.596  1.00  0.00           H
ATOM   4146  CD  ILE A 260      40.085  33.894  44.337  1.00  0.00           C
ATOM   4147  HD1 ILE A 260      40.295  32.908  43.870  1.00  0.00           H
ATOM   4148  HD2 ILE A 260      40.804  34.105  45.157  1.00  0.00           H
ATOM   4149  HD3 ILE A 260      40.242  34.600  43.493  1.00  0.00           H
ATOM   4150  C   ILE A 260      36.272  36.066  47.050  1.00  0.00           C
ATOM   4151  O   ILE A 260      36.197  35.671  48.257  1.00  0.00           O
ATOM   4152  N   ARG A 261      35.981  37.436  46.633  1.00  0.00           N
ATOM   4153  HN  ARG A 261      36.112  37.626  45.663  1.00  0.00           H
ATOM   4154  CA  ARG A 261      35.299  38.413  47.473  1.00  0.00           C
ATOM   4155  HA  ARG A 261      36.066  38.776  48.140  1.00  0.00           H
ATOM   4156  CB  ARG A 261      34.950  39.707  46.787  1.00  0.00           C
ATOM   4157  HB1 ARG A 261      34.534  40.450  47.500  1.00  0.00           H
ATOM   4158  HB2 ARG A 261      34.174  39.546  46.008  1.00  0.00           H
ATOM   4159  CG  ARG A 261      36.164  40.557  46.325  1.00  0.00           C
ATOM   4160  HG1 ARG A 261      36.873  39.807  45.915  1.00  0.00           H
ATOM   4161  HG2 ARG A 261      36.526  41.042  47.257  1.00  0.00           H
ATOM   4162  CD  ARG A 261      35.715  41.605  45.334  1.00  0.00           C
ATOM   4163  HD1 ARG A 261      34.788  42.104  45.689  1.00  0.00           H
ATOM   4164  HD2 ARG A 261      35.670  41.144  44.324  1.00  0.00           H
ATOM   4165  NE  ARG A 261      36.799  42.660  45.155  1.00  0.00           N
ATOM   4166  HE  ARG A 261      36.934  43.274  45.932  1.00  0.00           H
ATOM   4167  CZ  ARG A 261      37.250  43.233  44.036  1.00  0.00           C
ATOM   4168  NH1 ARG A 261      36.958  42.831  42.824  1.00  0.00           N
ATOM   4169 1HH1 ARG A 261      37.101  43.538  42.132  1.00  0.00           H
ATOM   4170 2HH1 ARG A 261      36.219  42.157  42.816  1.00  0.00           H
ATOM   4171  NH2 ARG A 261      38.002  44.323  44.114  1.00  0.00           N
ATOM   4172 1HH2 ARG A 261      38.412  44.503  45.008  1.00  0.00           H
ATOM   4173 2HH2 ARG A 261      38.513  44.657  43.322  1.00  0.00           H
ATOM   4174  C   ARG A 261      34.196  37.944  48.357  1.00  0.00           C
ATOM   4175  O   ARG A 261      34.216  38.133  49.554  1.00  0.00           O
ATOM   4176  N   ILE A 262      33.148  37.260  47.755  1.00  0.00           N
ATOM   4177  HN  ILE A 262      33.211  37.205  46.762  1.00  0.00           H
ATOM   4178  CA  ILE A 262      32.101  36.572  48.494  1.00  0.00           C
ATOM   4179  HA  ILE A 262      31.765  37.335  49.180  1.00  0.00           H
ATOM   4180  CB  ILE A 262      30.876  36.243  47.650  1.00  0.00           C
ATOM   4181  HB  ILE A 262      31.171  35.618  46.780  1.00  0.00           H
ATOM   4182  CG2 ILE A 262      29.883  35.379  48.415  1.00  0.00           C
ATOM   4183 1HG2 ILE A 262      30.328  34.435  48.795  1.00  0.00           H
ATOM   4184 2HG2 ILE A 262      28.984  35.140  47.808  1.00  0.00           H
ATOM   4185 3HG2 ILE A 262      29.525  35.847  49.357  1.00  0.00           H
ATOM   4186  CG1 ILE A 262      30.181  37.512  47.052  1.00  0.00           C
ATOM   4187 1HG1 ILE A 262      29.482  37.217  46.240  1.00  0.00           H
ATOM   4188 2HG1 ILE A 262      30.909  38.237  46.629  1.00  0.00           H
ATOM   4189  CD  ILE A 262      29.435  38.336  48.049  1.00  0.00           C
ATOM   4190  HD1 ILE A 262      30.142  38.735  48.808  1.00  0.00           H
ATOM   4191  HD2 ILE A 262      28.642  37.764  48.577  1.00  0.00           H
ATOM   4192  HD3 ILE A 262      28.905  39.192  47.578  1.00  0.00           H
ATOM   4193  C   ILE A 262      32.434  35.430  49.408  1.00  0.00           C
ATOM   4194  O   ILE A 262      31.794  35.227  50.455  1.00  0.00           O
ATOM   4195  N   GLY A 263      33.380  34.546  49.024  1.00  0.00           N
ATOM   4196  HN  GLY A 263      33.851  34.675  48.155  1.00  0.00           H
ATOM   4197  CA  GLY A 263      33.890  33.514  49.830  1.00  0.00           C
ATOM   4198  HA1 GLY A 263      34.587  33.026  49.165  1.00  0.00           H
ATOM   4199  HA2 GLY A 263      33.158  32.797  50.172  1.00  0.00           H
ATOM   4200  C   GLY A 263      34.695  34.044  51.035  1.00  0.00           C
ATOM   4201  O   GLY A 263      34.565  33.574  52.135  1.00  0.00           O
ATOM   4202  N   VAL A 264      35.516  35.062  50.803  1.00  0.00           N
ATOM   4203  HN  VAL A 264      35.595  35.371  49.858  1.00  0.00           H
ATOM   4204  CA  VAL A 264      36.158  35.774  51.949  1.00  0.00           C
ATOM   4205  HA  VAL A 264      36.546  34.941  52.517  1.00  0.00           H
ATOM   4206  CB  VAL A 264      37.372  36.689  51.639  1.00  0.00           C
ATOM   4207  HB  VAL A 264      37.196  37.391  50.796  1.00  0.00           H
ATOM   4208  CG1 VAL A 264      38.029  37.343  52.869  1.00  0.00           C
ATOM   4209 1HG1 VAL A 264      38.358  36.592  53.618  1.00  0.00           H
ATOM   4210 2HG1 VAL A 264      37.320  38.028  53.381  1.00  0.00           H
ATOM   4211 3HG1 VAL A 264      38.926  37.955  52.633  1.00  0.00           H
ATOM   4212  CG2 VAL A 264      38.369  35.734  51.005  1.00  0.00           C
ATOM   4213 1HG2 VAL A 264      38.571  34.821  51.605  1.00  0.00           H
ATOM   4214 2HG2 VAL A 264      39.319  36.298  50.885  1.00  0.00           H
ATOM   4215 3HG2 VAL A 264      38.157  35.272  50.017  1.00  0.00           H
ATOM   4216  C   VAL A 264      35.172  36.500  52.875  1.00  0.00           C
ATOM   4217  O   VAL A 264      35.290  36.385  54.054  1.00  0.00           O
ATOM   4218  N   PHE A 265      34.181  37.186  52.321  1.00  0.00           N
ATOM   4219  HN  PHE A 265      34.137  37.244  51.327  1.00  0.00           H
ATOM   4220  CA  PHE A 265      33.140  37.799  53.087  1.00  0.00           C
ATOM   4221  HA  PHE A 265      33.623  38.474  53.778  1.00  0.00           H
ATOM   4222  CB  PHE A 265      32.221  38.571  52.053  1.00  0.00           C
ATOM   4223  HB1 PHE A 265      31.498  37.946  51.487  1.00  0.00           H
ATOM   4224  HB2 PHE A 265      32.791  39.067  51.239  1.00  0.00           H
ATOM   4225  CG  PHE A 265      31.328  39.554  52.814  1.00  0.00           C
ATOM   4226  CD1 PHE A 265      31.851  40.581  53.538  1.00  0.00           C
ATOM   4227  HD1 PHE A 265      32.922  40.502  53.653  1.00  0.00           H
ATOM   4228  CE1 PHE A 265      31.154  41.468  54.333  1.00  0.00           C
ATOM   4229  HE1 PHE A 265      31.515  42.286  54.939  1.00  0.00           H
ATOM   4230  CZ  PHE A 265      29.750  41.484  54.222  1.00  0.00           C
ATOM   4231  HZ  PHE A 265      29.232  42.184  54.861  1.00  0.00           H
ATOM   4232  CD2 PHE A 265      29.888  39.420  52.813  1.00  0.00           C
ATOM   4233  HD2 PHE A 265      29.375  38.679  52.219  1.00  0.00           H
ATOM   4234  CE2 PHE A 265      29.135  40.406  53.546  1.00  0.00           C
ATOM   4235  HE2 PHE A 265      28.058  40.408  53.626  1.00  0.00           H
ATOM   4236  C   PHE A 265      32.357  36.787  53.964  1.00  0.00           C
ATOM   4237  O   PHE A 265      32.250  36.991  55.171  1.00  0.00           O
ATOM   4238  N   SER A 266      31.870  35.648  53.351  1.00  0.00           N
ATOM   4239  HN  SER A 266      32.097  35.525  52.388  1.00  0.00           H
ATOM   4240  CA  SER A 266      31.316  34.511  54.019  1.00  0.00           C
ATOM   4241  HA  SER A 266      30.403  34.829  54.500  1.00  0.00           H
ATOM   4242  CB  SER A 266      30.975  33.426  52.983  1.00  0.00           C
ATOM   4243  HB1 SER A 266      30.637  32.557  53.587  1.00  0.00           H
ATOM   4244  HB2 SER A 266      31.747  33.023  52.293  1.00  0.00           H
ATOM   4245  OG  SER A 266      29.957  33.811  52.162  1.00  0.00           O
ATOM   4246  HG1 SER A 266      30.229  34.179  51.318  1.00  0.00           H
ATOM   4247  C   SER A 266      32.161  33.884  55.123  1.00  0.00           C
ATOM   4248  O   SER A 266      31.705  33.585  56.189  1.00  0.00           O
ATOM   4249  N   GLY A 267      33.434  33.718  54.814  1.00  0.00           N
ATOM   4250  HN  GLY A 267      33.693  33.942  53.878  1.00  0.00           H
ATOM   4251  CA  GLY A 267      34.396  33.134  55.728  1.00  0.00           C
ATOM   4252  HA1 GLY A 267      35.212  32.943  55.046  1.00  0.00           H
ATOM   4253  HA2 GLY A 267      33.929  32.257  56.150  1.00  0.00           H
ATOM   4254  C   GLY A 267      34.724  34.016  56.870  1.00  0.00           C
ATOM   4255  O   GLY A 267      34.610  33.608  58.001  1.00  0.00           O
ATOM   4256  N   LEU A 268      34.989  35.293  56.533  1.00  0.00           N
ATOM   4257  HN  LEU A 268      35.003  35.475  55.553  1.00  0.00           H
ATOM   4258  CA  LEU A 268      35.216  36.358  57.464  1.00  0.00           C
ATOM   4259  HA  LEU A 268      36.040  36.067  58.099  1.00  0.00           H
ATOM   4260  CB  LEU A 268      35.476  37.732  56.769  1.00  0.00           C
ATOM   4261  HB1 LEU A 268      34.813  37.768  55.878  1.00  0.00           H
ATOM   4262  HB2 LEU A 268      36.459  37.637  56.259  1.00  0.00           H
ATOM   4263  CG  LEU A 268      35.458  39.050  57.546  1.00  0.00           C
ATOM   4264  HG  LEU A 268      34.484  39.193  58.060  1.00  0.00           H
ATOM   4265  CD1 LEU A 268      36.526  39.015  58.627  1.00  0.00           C
ATOM   4266 1HD1 LEU A 268      37.566  38.850  58.271  1.00  0.00           H
ATOM   4267 2HD1 LEU A 268      36.344  38.134  59.279  1.00  0.00           H
ATOM   4268 3HD1 LEU A 268      36.582  39.808  59.404  1.00  0.00           H
ATOM   4269  CD2 LEU A 268      35.739  40.211  56.602  1.00  0.00           C
ATOM   4270 1HD2 LEU A 268      35.120  40.152  55.682  1.00  0.00           H
ATOM   4271 2HD2 LEU A 268      36.789  40.095  56.258  1.00  0.00           H
ATOM   4272 3HD2 LEU A 268      35.579  41.207  57.067  1.00  0.00           H
ATOM   4273  C   LEU A 268      34.047  36.542  58.502  1.00  0.00           C
ATOM   4274  O   LEU A 268      34.260  36.439  59.706  1.00  0.00           O
ATOM   4275  N   TYR A 269      32.807  36.785  58.057  1.00  0.00           N
ATOM   4276  HN  TYR A 269      32.658  36.760  57.072  1.00  0.00           H
ATOM   4277  CA  TYR A 269      31.760  37.314  58.897  1.00  0.00           C
ATOM   4278  HA  TYR A 269      32.236  37.992  59.590  1.00  0.00           H
ATOM   4279  CB  TYR A 269      30.810  38.057  58.005  1.00  0.00           C
ATOM   4280  HB1 TYR A 269      29.849  37.570  57.734  1.00  0.00           H
ATOM   4281  HB2 TYR A 269      31.310  38.441  57.090  1.00  0.00           H
ATOM   4282  CG  TYR A 269      30.262  39.354  58.646  1.00  0.00           C
ATOM   4283  CD1 TYR A 269      30.722  40.630  58.415  1.00  0.00           C
ATOM   4284  HD1 TYR A 269      31.536  40.837  57.737  1.00  0.00           H
ATOM   4285  CE1 TYR A 269      30.077  41.767  58.842  1.00  0.00           C
ATOM   4286  HE1 TYR A 269      30.525  42.706  58.550  1.00  0.00           H
ATOM   4287  CZ  TYR A 269      28.961  41.635  59.670  1.00  0.00           C
ATOM   4288  OH  TYR A 269      28.239  42.825  59.941  1.00  0.00           O
ATOM   4289  HH  TYR A 269      27.673  42.627  60.691  1.00  0.00           H
ATOM   4290  CD2 TYR A 269      29.143  39.242  59.498  1.00  0.00           C
ATOM   4291  HD2 TYR A 269      28.752  38.249  59.663  1.00  0.00           H
ATOM   4292  CE2 TYR A 269      28.452  40.381  60.000  1.00  0.00           C
ATOM   4293  HE2 TYR A 269      27.485  40.318  60.476  1.00  0.00           H
ATOM   4294  C   TYR A 269      31.141  36.170  59.765  1.00  0.00           C
ATOM   4295  O   TYR A 269      30.297  36.380  60.615  1.00  0.00           O
ATOM   4296  N   LEU A 270      31.556  34.925  59.640  1.00  0.00           N
ATOM   4297  HN  LEU A 270      32.238  34.814  58.921  1.00  0.00           H
ATOM   4298  CA  LEU A 270      31.217  33.864  60.609  1.00  0.00           C
ATOM   4299  HA  LEU A 270      30.158  33.839  60.818  1.00  0.00           H
ATOM   4300  CB  LEU A 270      31.424  32.477  59.899  1.00  0.00           C
ATOM   4301  HB1 LEU A 270      32.488  32.433  59.581  1.00  0.00           H
ATOM   4302  HB2 LEU A 270      30.723  32.496  59.038  1.00  0.00           H
ATOM   4303  CG  LEU A 270      31.168  31.200  60.749  1.00  0.00           C
ATOM   4304  HG  LEU A 270      31.932  31.217  61.555  1.00  0.00           H
ATOM   4305  CD1 LEU A 270      29.735  31.106  61.275  1.00  0.00           C
ATOM   4306 1HD1 LEU A 270      29.575  30.201  61.900  1.00  0.00           H
ATOM   4307 2HD1 LEU A 270      29.041  31.066  60.409  1.00  0.00           H
ATOM   4308 3HD1 LEU A 270      29.553  32.087  61.765  1.00  0.00           H
ATOM   4309  CD2 LEU A 270      31.483  29.873  59.893  1.00  0.00           C
ATOM   4310 1HD2 LEU A 270      32.570  29.725  59.719  1.00  0.00           H
ATOM   4311 2HD2 LEU A 270      31.019  29.859  58.884  1.00  0.00           H
ATOM   4312 3HD2 LEU A 270      31.079  28.948  60.356  1.00  0.00           H
ATOM   4313  C   LEU A 270      31.999  33.997  61.961  1.00  0.00           C
ATOM   4314  O   LEU A 270      31.416  33.880  63.010  1.00  0.00           O
ATOM   4315  N   VAL A 271      33.255  34.393  61.838  1.00  0.00           N
ATOM   4316  HN  VAL A 271      33.639  34.688  60.966  1.00  0.00           H
ATOM   4317  CA  VAL A 271      34.130  34.620  62.963  1.00  0.00           C
ATOM   4318  HA  VAL A 271      34.213  33.684  63.495  1.00  0.00           H
ATOM   4319  CB  VAL A 271      35.453  35.140  62.531  1.00  0.00           C
ATOM   4320  HB  VAL A 271      35.295  36.021  61.872  1.00  0.00           H
ATOM   4321  CG1 VAL A 271      36.518  35.430  63.673  1.00  0.00           C
ATOM   4322 1HG1 VAL A 271      37.333  36.014  63.195  1.00  0.00           H
ATOM   4323 2HG1 VAL A 271      37.039  34.560  64.127  1.00  0.00           H
ATOM   4324 3HG1 VAL A 271      36.085  36.156  64.394  1.00  0.00           H
ATOM   4325  CG2 VAL A 271      36.124  34.064  61.691  1.00  0.00           C
ATOM   4326 1HG2 VAL A 271      36.541  33.210  62.266  1.00  0.00           H
ATOM   4327 2HG2 VAL A 271      37.038  34.520  61.254  1.00  0.00           H
ATOM   4328 3HG2 VAL A 271      35.519  33.705  60.832  1.00  0.00           H
ATOM   4329  C   VAL A 271      33.636  35.655  64.016  1.00  0.00           C
ATOM   4330  O   VAL A 271      33.899  35.430  65.206  1.00  0.00           O
ATOM   4331  N   PRO A 272      32.928  36.770  63.754  1.00  0.00           N
ATOM   4332  CD  PRO A 272      32.870  37.476  62.440  1.00  0.00           C
ATOM   4333  HD1 PRO A 272      32.523  36.787  61.641  1.00  0.00           H
ATOM   4334  HD2 PRO A 272      33.916  37.788  62.233  1.00  0.00           H
ATOM   4335  CA  PRO A 272      32.305  37.563  64.864  1.00  0.00           C
ATOM   4336  HA  PRO A 272      33.016  37.835  65.630  1.00  0.00           H
ATOM   4337  CB  PRO A 272      31.934  38.910  64.135  1.00  0.00           C
ATOM   4338  HB1 PRO A 272      32.619  39.732  64.432  1.00  0.00           H
ATOM   4339  HB2 PRO A 272      30.960  39.311  64.490  1.00  0.00           H
ATOM   4340  CG  PRO A 272      31.882  38.608  62.644  1.00  0.00           C
ATOM   4341  HG1 PRO A 272      30.861  38.276  62.356  1.00  0.00           H
ATOM   4342  HG2 PRO A 272      32.168  39.560  62.148  1.00  0.00           H
ATOM   4343  C   PRO A 272      31.025  36.929  65.403  1.00  0.00           C
ATOM   4344  O   PRO A 272      30.818  37.037  66.597  1.00  0.00           O
ATOM   4345  N   LEU A 273      30.183  36.265  64.587  1.00  0.00           N
ATOM   4346  HN  LEU A 273      30.332  36.357  63.606  1.00  0.00           H
ATOM   4347  CA  LEU A 273      29.068  35.542  65.187  1.00  0.00           C
ATOM   4348  HA  LEU A 273      28.356  36.132  65.746  1.00  0.00           H
ATOM   4349  CB  LEU A 273      28.171  35.003  64.003  1.00  0.00           C
ATOM   4350  HB1 LEU A 273      28.818  34.372  63.358  1.00  0.00           H
ATOM   4351  HB2 LEU A 273      27.845  35.828  63.335  1.00  0.00           H
ATOM   4352  CG  LEU A 273      26.951  34.067  64.468  1.00  0.00           C
ATOM   4353  HG  LEU A 273      27.340  33.153  64.966  1.00  0.00           H
ATOM   4354  CD1 LEU A 273      25.989  34.807  65.432  1.00  0.00           C
ATOM   4355 1HD1 LEU A 273      25.199  34.074  65.702  1.00  0.00           H
ATOM   4356 2HD1 LEU A 273      25.557  35.701  64.933  1.00  0.00           H
ATOM   4357 3HD1 LEU A 273      26.480  35.179  66.357  1.00  0.00           H
ATOM   4358  CD2 LEU A 273      26.132  33.583  63.224  1.00  0.00           C
ATOM   4359 1HD2 LEU A 273      25.392  32.824  63.557  1.00  0.00           H
ATOM   4360 2HD2 LEU A 273      26.843  33.166  62.480  1.00  0.00           H
ATOM   4361 3HD2 LEU A 273      25.664  34.432  62.681  1.00  0.00           H
ATOM   4362  C   LEU A 273      29.485  34.415  66.093  1.00  0.00           C
ATOM   4363  O   LEU A 273      29.027  34.151  67.197  1.00  0.00           O
ATOM   4364  N   VAL A 274      30.461  33.648  65.677  1.00  0.00           N
ATOM   4365  HN  VAL A 274      30.977  33.847  64.847  1.00  0.00           H
ATOM   4366  CA  VAL A 274      31.190  32.664  66.456  1.00  0.00           C
ATOM   4367  HA  VAL A 274      30.511  31.914  66.833  1.00  0.00           H
ATOM   4368  CB  VAL A 274      32.354  31.908  65.730  1.00  0.00           C
ATOM   4369  HB  VAL A 274      33.127  32.562  65.273  1.00  0.00           H
ATOM   4370  CG1 VAL A 274      33.208  31.051  66.703  1.00  0.00           C
ATOM   4371 1HG1 VAL A 274      33.740  30.273  66.114  1.00  0.00           H
ATOM   4372 2HG1 VAL A 274      32.593  30.415  67.375  1.00  0.00           H
ATOM   4373 3HG1 VAL A 274      33.867  31.719  67.298  1.00  0.00           H
ATOM   4374  CG2 VAL A 274      31.620  31.070  64.716  1.00  0.00           C
ATOM   4375 1HG2 VAL A 274      32.362  30.426  64.199  1.00  0.00           H
ATOM   4376 2HG2 VAL A 274      31.152  31.656  63.896  1.00  0.00           H
ATOM   4377 3HG2 VAL A 274      30.912  30.294  65.078  1.00  0.00           H
ATOM   4378  C   VAL A 274      31.783  33.267  67.738  1.00  0.00           C
ATOM   4379  O   VAL A 274      31.521  32.637  68.761  1.00  0.00           O
ATOM   4380  N   THR A 275      32.530  34.398  67.676  1.00  0.00           N
ATOM   4381  HN  THR A 275      32.866  34.782  66.820  1.00  0.00           H
ATOM   4382  CA  THR A 275      33.033  35.140  68.828  1.00  0.00           C
ATOM   4383  HA  THR A 275      33.649  34.551  69.492  1.00  0.00           H
ATOM   4384  CB  THR A 275      33.898  36.310  68.396  1.00  0.00           C
ATOM   4385  HB  THR A 275      33.343  36.958  67.685  1.00  0.00           H
ATOM   4386  OG1 THR A 275      35.008  35.805  67.652  1.00  0.00           O
ATOM   4387  HG1 THR A 275      34.749  35.911  66.734  1.00  0.00           H
ATOM   4388  CG2 THR A 275      34.374  37.237  69.519  1.00  0.00           C
ATOM   4389 1HG2 THR A 275      34.743  36.631  70.374  1.00  0.00           H
ATOM   4390 2HG2 THR A 275      33.634  37.852  70.074  1.00  0.00           H
ATOM   4391 3HG2 THR A 275      35.182  37.921  69.181  1.00  0.00           H
ATOM   4392  C   THR A 275      31.949  35.625  69.744  1.00  0.00           C
ATOM   4393  O   THR A 275      32.092  35.475  70.981  1.00  0.00           O
ATOM   4394  N   LEU A 276      30.753  36.054  69.230  1.00  0.00           N
ATOM   4395  HN  LEU A 276      30.592  36.259  68.268  1.00  0.00           H
ATOM   4396  CA  LEU A 276      29.643  36.427  70.096  1.00  0.00           C
ATOM   4397  HA  LEU A 276      29.969  37.134  70.844  1.00  0.00           H
ATOM   4398  CB  LEU A 276      28.545  37.043  69.228  1.00  0.00           C
ATOM   4399  HB1 LEU A 276      28.191  36.356  68.430  1.00  0.00           H
ATOM   4400  HB2 LEU A 276      29.062  37.890  68.729  1.00  0.00           H
ATOM   4401  CG  LEU A 276      27.252  37.622  69.949  1.00  0.00           C
ATOM   4402  HG  LEU A 276      27.629  38.224  70.804  1.00  0.00           H
ATOM   4403  CD1 LEU A 276      26.548  38.549  68.946  1.00  0.00           C
ATOM   4404 1HD1 LEU A 276      26.110  38.019  68.074  1.00  0.00           H
ATOM   4405 2HD1 LEU A 276      27.224  39.340  68.557  1.00  0.00           H
ATOM   4406 3HD1 LEU A 276      25.659  39.080  69.348  1.00  0.00           H
ATOM   4407  CD2 LEU A 276      26.268  36.524  70.338  1.00  0.00           C
ATOM   4408 1HD2 LEU A 276      26.630  35.765  71.064  1.00  0.00           H
ATOM   4409 2HD2 LEU A 276      25.724  36.123  69.456  1.00  0.00           H
ATOM   4410 3HD2 LEU A 276      25.436  36.979  70.918  1.00  0.00           H
ATOM   4411  C   LEU A 276      29.131  35.254  70.895  1.00  0.00           C
ATOM   4412  O   LEU A 276      28.889  35.346  72.127  1.00  0.00           O
ATOM   4413  N   LEU A 277      28.958  34.113  70.209  1.00  0.00           N
ATOM   4414  HN  LEU A 277      29.078  34.130  69.219  1.00  0.00           H
ATOM   4415  CA  LEU A 277      28.405  32.960  70.713  1.00  0.00           C
ATOM   4416  HA  LEU A 277      27.551  33.262  71.301  1.00  0.00           H
ATOM   4417  CB  LEU A 277      28.013  32.013  69.501  1.00  0.00           C
ATOM   4418  HB1 LEU A 277      28.004  30.929  69.744  1.00  0.00           H
ATOM   4419  HB2 LEU A 277      28.915  32.111  68.860  1.00  0.00           H
ATOM   4420  CG  LEU A 277      26.686  32.435  68.752  1.00  0.00           C
ATOM   4421  HG  LEU A 277      26.855  33.520  68.582  1.00  0.00           H
ATOM   4422  CD1 LEU A 277      26.603  31.781  67.362  1.00  0.00           C
ATOM   4423 1HD1 LEU A 277      27.564  31.792  66.804  1.00  0.00           H
ATOM   4424 2HD1 LEU A 277      25.838  32.328  66.772  1.00  0.00           H
ATOM   4425 3HD1 LEU A 277      26.394  30.696  67.478  1.00  0.00           H
ATOM   4426  CD2 LEU A 277      25.416  32.187  69.617  1.00  0.00           C
ATOM   4427 1HD2 LEU A 277      25.657  31.242  70.148  1.00  0.00           H
ATOM   4428 2HD2 LEU A 277      24.496  31.970  69.034  1.00  0.00           H
ATOM   4429 3HD2 LEU A 277      25.295  33.001  70.363  1.00  0.00           H
ATOM   4430  C   LEU A 277      29.302  32.180  71.647  1.00  0.00           C
ATOM   4431  O   LEU A 277      28.751  31.588  72.626  1.00  0.00           O
ATOM   4432  N   GLY A 278      30.608  32.234  71.397  1.00  0.00           N
ATOM   4433  HN  GLY A 278      30.878  32.425  70.456  1.00  0.00           H
ATOM   4434  CA  GLY A 278      31.601  31.580  72.321  1.00  0.00           C
ATOM   4435  HA1 GLY A 278      32.549  31.363  71.851  1.00  0.00           H
ATOM   4436  HA2 GLY A 278      31.095  30.693  72.671  1.00  0.00           H
ATOM   4437  C   GLY A 278      31.786  32.323  73.667  1.00  0.00           C
ATOM   4438  O   GLY A 278      31.928  31.717  74.741  1.00  0.00           O
ATOM   4439  N   CYS A 279      31.726  33.656  73.589  1.00  0.00           N
ATOM   4440  HN  CYS A 279      31.767  34.088  72.692  1.00  0.00           H
ATOM   4441  CA  CYS A 279      31.596  34.591  74.779  1.00  0.00           C
ATOM   4442  HA  CYS A 279      32.448  34.468  75.431  1.00  0.00           H
ATOM   4443  CB  CYS A 279      31.637  36.123  74.407  1.00  0.00           C
ATOM   4444  HB1 CYS A 279      31.623  36.650  75.385  1.00  0.00           H
ATOM   4445  HB2 CYS A 279      30.716  36.395  73.849  1.00  0.00           H
ATOM   4446  SG  CYS A 279      33.266  36.621  73.652  1.00  0.00           S
ATOM   4447  HG1 CYS A 279      33.251  36.147  72.415  1.00  0.00           H
ATOM   4448  C   CYS A 279      30.319  34.377  75.606  1.00  0.00           C
ATOM   4449  O   CYS A 279      30.348  34.398  76.892  1.00  0.00           O
ATOM   4450  N   TYR A 280      29.195  34.107  74.930  1.00  0.00           N
ATOM   4451  HN  TYR A 280      29.074  34.172  73.943  1.00  0.00           H
ATOM   4452  CA  TYR A 280      27.980  33.797  75.586  1.00  0.00           C
ATOM   4453  HA  TYR A 280      27.790  34.650  76.221  1.00  0.00           H
ATOM   4454  CB  TYR A 280      26.788  33.721  74.543  1.00  0.00           C
ATOM   4455  HB1 TYR A 280      27.053  33.057  73.693  1.00  0.00           H
ATOM   4456  HB2 TYR A 280      26.581  34.722  74.107  1.00  0.00           H
ATOM   4457  CG  TYR A 280      25.512  33.222  75.160  1.00  0.00           C
ATOM   4458  CD1 TYR A 280      24.926  33.736  76.345  1.00  0.00           C
ATOM   4459  HD1 TYR A 280      25.320  34.626  76.814  1.00  0.00           H
ATOM   4460  CE1 TYR A 280      23.785  33.166  76.880  1.00  0.00           C
ATOM   4461  HE1 TYR A 280      23.557  33.350  77.919  1.00  0.00           H
ATOM   4462  CZ  TYR A 280      23.215  32.028  76.292  1.00  0.00           C
ATOM   4463  OH  TYR A 280      22.136  31.484  77.013  1.00  0.00           O
ATOM   4464  HH  TYR A 280      22.146  31.719  77.944  1.00  0.00           H
ATOM   4465  CD2 TYR A 280      24.763  32.239  74.403  1.00  0.00           C
ATOM   4466  HD2 TYR A 280      25.197  31.832  73.502  1.00  0.00           H
ATOM   4467  CE2 TYR A 280      23.668  31.624  75.040  1.00  0.00           C
ATOM   4468  HE2 TYR A 280      23.121  30.821  74.569  1.00  0.00           H
ATOM   4469  C   TYR A 280      28.033  32.618  76.518  1.00  0.00           C
ATOM   4470  O   TYR A 280      27.624  32.688  77.664  1.00  0.00           O
ATOM   4471  N   VAL A 281      28.601  31.444  76.042  1.00  0.00           N
ATOM   4472  HN  VAL A 281      29.086  31.506  75.173  1.00  0.00           H
ATOM   4473  CA  VAL A 281      28.700  30.323  76.875  1.00  0.00           C
ATOM   4474  HA  VAL A 281      27.732  30.125  77.311  1.00  0.00           H
ATOM   4475  CB  VAL A 281      28.914  29.025  76.110  1.00  0.00           C
ATOM   4476  HB  VAL A 281      28.951  28.093  76.714  1.00  0.00           H
ATOM   4477  CG1 VAL A 281      27.735  28.775  75.170  1.00  0.00           C
ATOM   4478 1HG1 VAL A 281      26.763  29.140  75.565  1.00  0.00           H
ATOM   4479 2HG1 VAL A 281      27.649  27.681  74.996  1.00  0.00           H
ATOM   4480 3HG1 VAL A 281      27.906  29.332  74.224  1.00  0.00           H
ATOM   4481  CG2 VAL A 281      30.341  28.898  75.503  1.00  0.00           C
ATOM   4482 1HG2 VAL A 281      30.365  27.869  75.084  1.00  0.00           H
ATOM   4483 2HG2 VAL A 281      31.166  29.043  76.233  1.00  0.00           H
ATOM   4484 3HG2 VAL A 281      30.388  29.618  74.658  1.00  0.00           H
ATOM   4485  C   VAL A 281      29.627  30.519  78.058  1.00  0.00           C
ATOM   4486  O   VAL A 281      29.362  30.107  79.116  1.00  0.00           O
ATOM   4487  N   TYR A 282      30.713  31.253  77.875  1.00  0.00           N
ATOM   4488  HN  TYR A 282      30.902  31.451  76.916  1.00  0.00           H
ATOM   4489  CA  TYR A 282      31.609  31.723  78.931  1.00  0.00           C
ATOM   4490  HA  TYR A 282      31.982  30.841  79.430  1.00  0.00           H
ATOM   4491  CB  TYR A 282      32.751  32.565  78.349  1.00  0.00           C
ATOM   4492  HB1 TYR A 282      32.208  33.466  77.991  1.00  0.00           H
ATOM   4493  HB2 TYR A 282      33.279  32.000  77.551  1.00  0.00           H
ATOM   4494  CG  TYR A 282      33.845  32.907  79.305  1.00  0.00           C
ATOM   4495  CD1 TYR A 282      33.871  34.212  79.959  1.00  0.00           C
ATOM   4496  HD1 TYR A 282      33.047  34.876  79.744  1.00  0.00           H
ATOM   4497  CE1 TYR A 282      34.917  34.631  80.696  1.00  0.00           C
ATOM   4498  HE1 TYR A 282      35.091  35.668  80.944  1.00  0.00           H
ATOM   4499  CZ  TYR A 282      35.959  33.756  80.935  1.00  0.00           C
ATOM   4500  OH  TYR A 282      37.006  34.190  81.720  1.00  0.00           O
ATOM   4501  HH  TYR A 282      37.686  33.530  81.876  1.00  0.00           H
ATOM   4502  CD2 TYR A 282      34.869  31.992  79.634  1.00  0.00           C
ATOM   4503  HD2 TYR A 282      34.882  30.984  79.246  1.00  0.00           H
ATOM   4504  CE2 TYR A 282      35.919  32.406  80.449  1.00  0.00           C
ATOM   4505  HE2 TYR A 282      36.734  31.789  80.798  1.00  0.00           H
ATOM   4506  C   TYR A 282      30.853  32.453  80.070  1.00  0.00           C
ATOM   4507  O   TYR A 282      30.879  32.085  81.243  1.00  0.00           O
ATOM   4508  N   GLU A 283      30.038  33.483  79.727  1.00  0.00           N
ATOM   4509  HN  GLU A 283      30.012  33.944  78.843  1.00  0.00           H
ATOM   4510  CA  GLU A 283      29.111  34.145  80.689  1.00  0.00           C
ATOM   4511  HA  GLU A 283      29.728  34.496  81.503  1.00  0.00           H
ATOM   4512  CB  GLU A 283      28.495  35.479  80.061  1.00  0.00           C
ATOM   4513  HB1 GLU A 283      27.817  36.036  80.742  1.00  0.00           H
ATOM   4514  HB2 GLU A 283      27.878  35.161  79.193  1.00  0.00           H
ATOM   4515  CG  GLU A 283      29.594  36.533  79.635  1.00  0.00           C
ATOM   4516  HG1 GLU A 283      30.201  36.134  78.794  1.00  0.00           H
ATOM   4517  HG2 GLU A 283      30.224  36.763  80.521  1.00  0.00           H
ATOM   4518  CD  GLU A 283      28.987  37.852  79.222  1.00  0.00           C
ATOM   4519  OE1 GLU A 283      29.765  38.768  78.878  1.00  0.00           O
ATOM   4520  OE2 GLU A 283      27.765  37.998  79.163  1.00  0.00           O
ATOM   4521  C   GLU A 283      27.895  33.317  81.286  1.00  0.00           C
ATOM   4522  O   GLU A 283      27.603  33.320  82.451  1.00  0.00           O
ATOM   4523  N   GLN A 284      27.179  32.502  80.431  1.00  0.00           N
ATOM   4524  HN  GLN A 284      27.339  32.537  79.448  1.00  0.00           H
ATOM   4525  CA  GLN A 284      26.073  31.655  80.789  1.00  0.00           C
ATOM   4526  HA  GLN A 284      25.369  32.435  81.039  1.00  0.00           H
ATOM   4527  CB  GLN A 284      25.649  30.916  79.554  1.00  0.00           C
ATOM   4528  HB1 GLN A 284      26.567  30.418  79.174  1.00  0.00           H
ATOM   4529  HB2 GLN A 284      25.320  31.636  78.775  1.00  0.00           H
ATOM   4530  CG  GLN A 284      24.587  29.815  79.688  1.00  0.00           C
ATOM   4531  HG1 GLN A 284      24.888  29.041  80.426  1.00  0.00           H
ATOM   4532  HG2 GLN A 284      24.421  29.304  78.715  1.00  0.00           H
ATOM   4533  CD  GLN A 284      23.155  30.220  80.122  1.00  0.00           C
ATOM   4534  OE1 GLN A 284      22.689  31.344  79.877  1.00  0.00           O
ATOM   4535  NE2 GLN A 284      22.433  29.236  80.708  1.00  0.00           N
ATOM   4536 1HE2 GLN A 284      21.567  29.520  81.120  1.00  0.00           H
ATOM   4537 2HE2 GLN A 284      22.747  28.287  80.688  1.00  0.00           H
ATOM   4538  C   GLN A 284      26.373  30.654  81.924  1.00  0.00           C
ATOM   4539  O   GLN A 284      25.608  30.389  82.819  1.00  0.00           O
ATOM   4540  N   VAL A 285      27.512  29.983  81.692  1.00  0.00           N
ATOM   4541  HN  VAL A 285      28.058  30.282  80.913  1.00  0.00           H
ATOM   4542  CA  VAL A 285      27.907  28.858  82.441  1.00  0.00           C
ATOM   4543  HA  VAL A 285      27.066  28.199  82.597  1.00  0.00           H
ATOM   4544  CB  VAL A 285      28.882  27.935  81.636  1.00  0.00           C
ATOM   4545  HB  VAL A 285      29.832  28.441  81.362  1.00  0.00           H
ATOM   4546  CG1 VAL A 285      29.270  26.681  82.477  1.00  0.00           C
ATOM   4547 1HG1 VAL A 285      29.783  25.974  81.791  1.00  0.00           H
ATOM   4548 2HG1 VAL A 285      28.370  26.086  82.741  1.00  0.00           H
ATOM   4549 3HG1 VAL A 285      29.946  26.861  83.340  1.00  0.00           H
ATOM   4550  CG2 VAL A 285      28.164  27.531  80.347  1.00  0.00           C
ATOM   4551 1HG2 VAL A 285      28.912  27.151  79.619  1.00  0.00           H
ATOM   4552 2HG2 VAL A 285      27.757  28.381  79.758  1.00  0.00           H
ATOM   4553 3HG2 VAL A 285      27.421  26.773  80.675  1.00  0.00           H
ATOM   4554  C   VAL A 285      28.357  29.129  83.828  1.00  0.00           C
ATOM   4555  O   VAL A 285      28.348  28.258  84.721  1.00  0.00           O
ATOM   4556  N   ASN A 286      28.779  30.362  83.972  1.00  0.00           N
ATOM   4557  HN  ASN A 286      28.756  30.994  83.201  1.00  0.00           H
ATOM   4558  CA  ASN A 286      29.346  30.801  85.232  1.00  0.00           C
ATOM   4559  HA  ASN A 286      29.146  30.048  85.980  1.00  0.00           H
ATOM   4560  CB  ASN A 286      30.777  31.241  85.054  1.00  0.00           C
ATOM   4561  HB1 ASN A 286      31.295  31.467  86.010  1.00  0.00           H
ATOM   4562  HB2 ASN A 286      30.777  32.171  84.446  1.00  0.00           H
ATOM   4563  CG  ASN A 286      31.595  30.174  84.428  1.00  0.00           C
ATOM   4564  OD1 ASN A 286      31.879  29.163  85.134  1.00  0.00           O
ATOM   4565  ND2 ASN A 286      31.927  30.391  83.142  1.00  0.00           N
ATOM   4566 1HD2 ASN A 286      31.426  30.992  82.520  1.00  0.00           H
ATOM   4567 2HD2 ASN A 286      32.681  29.899  82.706  1.00  0.00           H
ATOM   4568  C   ASN A 286      28.580  31.980  85.885  1.00  0.00           C
ATOM   4569  O   ASN A 286      28.981  32.502  86.972  1.00  0.00           O
ATOM   4570  N   ARG A 287      27.406  32.292  85.410  1.00  0.00           N
ATOM   4571  HN  ARG A 287      27.014  31.833  84.617  1.00  0.00           H
ATOM   4572  CA  ARG A 287      26.722  33.422  86.024  1.00  0.00           C
ATOM   4573  HA  ARG A 287      27.413  34.238  85.872  1.00  0.00           H
ATOM   4574  CB  ARG A 287      25.422  33.688  85.295  1.00  0.00           C
ATOM   4575  HB1 ARG A 287      24.834  32.750  85.390  1.00  0.00           H
ATOM   4576  HB2 ARG A 287      25.669  33.698  84.212  1.00  0.00           H
ATOM   4577  CG  ARG A 287      24.656  34.936  85.714  1.00  0.00           C
ATOM   4578  HG1 ARG A 287      24.861  35.694  84.928  1.00  0.00           H
ATOM   4579  HG2 ARG A 287      25.008  35.365  86.677  1.00  0.00           H
ATOM   4580  CD  ARG A 287      23.164  34.910  85.667  1.00  0.00           C
ATOM   4581  HD1 ARG A 287      22.805  34.496  84.700  1.00  0.00           H
ATOM   4582  HD2 ARG A 287      22.677  35.889  85.863  1.00  0.00           H
ATOM   4583  NE  ARG A 287      22.807  33.965  86.780  1.00  0.00           N
ATOM   4584  HE  ARG A 287      23.038  33.006  86.617  1.00  0.00           H
ATOM   4585  CZ  ARG A 287      22.642  34.317  88.037  1.00  0.00           C
ATOM   4586  NH1 ARG A 287      22.586  35.567  88.440  1.00  0.00           N
ATOM   4587 1HH1 ARG A 287      22.306  36.153  87.679  1.00  0.00           H
ATOM   4588 2HH1 ARG A 287      22.406  35.804  89.395  1.00  0.00           H
ATOM   4589  NH2 ARG A 287      22.618  33.352  88.881  1.00  0.00           N
ATOM   4590 1HH2 ARG A 287      22.481  32.440  88.494  1.00  0.00           H
ATOM   4591 2HH2 ARG A 287      22.597  33.565  89.858  1.00  0.00           H
ATOM   4592  C   ARG A 287      26.344  33.276  87.552  1.00  0.00           C
ATOM   4593  O   ARG A 287      26.460  34.242  88.338  1.00  0.00           O
ATOM   4594  N   ILE A 288      25.868  32.041  87.928  1.00  0.00           N
ATOM   4595  HN  ILE A 288      25.707  31.346  87.231  1.00  0.00           H
ATOM   4596  CA  ILE A 288      25.534  31.607  89.260  1.00  0.00           C
ATOM   4597  HA  ILE A 288      24.844  32.302  89.715  1.00  0.00           H
ATOM   4598  CB  ILE A 288      24.943  30.254  89.300  1.00  0.00           C
ATOM   4599  HB  ILE A 288      23.889  30.324  88.955  1.00  0.00           H
ATOM   4600  CG2 ILE A 288      25.569  29.111  88.527  1.00  0.00           C
ATOM   4601 1HG2 ILE A 288      26.574  29.238  88.071  1.00  0.00           H
ATOM   4602 2HG2 ILE A 288      24.945  28.854  87.645  1.00  0.00           H
ATOM   4603 3HG2 ILE A 288      25.539  28.185  89.139  1.00  0.00           H
ATOM   4604  CG1 ILE A 288      24.761  29.725  90.788  1.00  0.00           C
ATOM   4605 1HG1 ILE A 288      25.762  29.612  91.257  1.00  0.00           H
ATOM   4606 2HG1 ILE A 288      24.195  28.777  90.913  1.00  0.00           H
ATOM   4607  CD  ILE A 288      23.856  30.632  91.681  1.00  0.00           C
ATOM   4608  HD1 ILE A 288      24.285  31.655  91.741  1.00  0.00           H
ATOM   4609  HD2 ILE A 288      23.843  30.209  92.708  1.00  0.00           H
ATOM   4610  HD3 ILE A 288      22.807  30.697  91.321  1.00  0.00           H
ATOM   4611  C   ILE A 288      26.826  31.720  90.139  1.00  0.00           C
ATOM   4612  O   ILE A 288      26.775  32.183  91.296  1.00  0.00           O
ATOM   4613  N   THR A 289      27.979  31.385  89.621  1.00  0.00           N
ATOM   4614  HN  THR A 289      28.090  31.068  88.682  1.00  0.00           H
ATOM   4615  CA  THR A 289      29.269  31.459  90.365  1.00  0.00           C
ATOM   4616  HA  THR A 289      29.024  30.947  91.284  1.00  0.00           H
ATOM   4617  CB  THR A 289      30.422  30.781  89.594  1.00  0.00           C
ATOM   4618  HB  THR A 289      30.683  31.510  88.797  1.00  0.00           H
ATOM   4619  OG1 THR A 289      30.016  29.518  89.066  1.00  0.00           O
ATOM   4620  HG1 THR A 289      29.541  29.049  89.756  1.00  0.00           H
ATOM   4621  CG2 THR A 289      31.666  30.666  90.521  1.00  0.00           C
ATOM   4622 1HG2 THR A 289      31.453  30.111  91.460  1.00  0.00           H
ATOM   4623 2HG2 THR A 289      31.895  31.688  90.892  1.00  0.00           H
ATOM   4624 3HG2 THR A 289      32.583  30.242  90.058  1.00  0.00           H
ATOM   4625  C   THR A 289      29.643  32.875  90.725  1.00  0.00           C
ATOM   4626  O   THR A 289      29.961  33.240  91.819  1.00  0.00           O
ATOM   4627  N   TRP A 290      29.430  33.836  89.749  1.00  0.00           N
ATOM   4628  HN  TRP A 290      29.117  33.485  88.870  1.00  0.00           H
ATOM   4629  CA  TRP A 290      29.679  35.334  89.883  1.00  0.00           C
ATOM   4630  HA  TRP A 290      30.595  35.287  90.453  1.00  0.00           H
ATOM   4631  CB  TRP A 290      29.929  36.001  88.505  1.00  0.00           C
ATOM   4632  HB1 TRP A 290      30.421  36.996  88.558  1.00  0.00           H
ATOM   4633  HB2 TRP A 290      28.915  36.123  88.067  1.00  0.00           H
ATOM   4634  CG  TRP A 290      30.923  35.237  87.628  1.00  0.00           C
ATOM   4635  CD1 TRP A 290      32.080  34.668  88.050  1.00  0.00           C
ATOM   4636  HD1 TRP A 290      32.282  34.459  89.090  1.00  0.00           H
ATOM   4637  NE1 TRP A 290      32.810  34.327  87.006  1.00  0.00           N
ATOM   4638  HE1 TRP A 290      33.755  34.091  86.944  1.00  0.00           H
ATOM   4639  CE2 TRP A 290      32.128  34.602  85.840  1.00  0.00           C
ATOM   4640  CD2 TRP A 290      30.906  35.202  86.195  1.00  0.00           C
ATOM   4641  CE3 TRP A 290      30.052  35.685  85.209  1.00  0.00           C
ATOM   4642  HE3 TRP A 290      29.194  36.271  85.506  1.00  0.00           H
ATOM   4643  CZ3 TRP A 290      30.323  35.391  83.907  1.00  0.00           C
ATOM   4644  HZ3 TRP A 290      29.567  35.700  83.201  1.00  0.00           H
ATOM   4645  CZ2 TRP A 290      32.544  34.486  84.584  1.00  0.00           C
ATOM   4646  HZ2 TRP A 290      33.550  34.206  84.307  1.00  0.00           H
ATOM   4647  CH2 TRP A 290      31.577  34.875  83.539  1.00  0.00           C
ATOM   4648  HH2 TRP A 290      31.821  34.707  82.500  1.00  0.00           H
ATOM   4649  C   TRP A 290      28.629  35.998  90.781  1.00  0.00           C
ATOM   4650  O   TRP A 290      28.891  37.033  91.505  1.00  0.00           O
ATOM   4651  N   GLU A 291      27.422  35.399  90.851  1.00  0.00           N
ATOM   4652  HN  GLU A 291      27.088  34.771  90.153  1.00  0.00           H
ATOM   4653  CA  GLU A 291      26.371  35.667  91.824  1.00  0.00           C
ATOM   4654  HA  GLU A 291      26.237  36.731  91.950  1.00  0.00           H
ATOM   4655  CB  GLU A 291      25.025  35.019  91.334  1.00  0.00           C
ATOM   4656  HB1 GLU A 291      25.065  33.911  91.263  1.00  0.00           H
ATOM   4657  HB2 GLU A 291      24.866  35.429  90.314  1.00  0.00           H
ATOM   4658  CG  GLU A 291      23.786  35.324  92.271  1.00  0.00           C
ATOM   4659  HG1 GLU A 291      23.675  36.408  92.487  1.00  0.00           H
ATOM   4660  HG2 GLU A 291      23.995  34.804  93.230  1.00  0.00           H
ATOM   4661  CD  GLU A 291      22.472  34.830  91.710  1.00  0.00           C
ATOM   4662  OE1 GLU A 291      22.244  33.574  91.623  1.00  0.00           O
ATOM   4663  OE2 GLU A 291      21.603  35.614  91.338  1.00  0.00           O
ATOM   4664  C   GLU A 291      26.746  35.159  93.226  1.00  0.00           C
ATOM   4665  O   GLU A 291      26.674  36.084  94.051  1.00  0.00           O
ATOM   4666  N   ILE A 292      27.165  33.890  93.433  1.00  0.00           N
ATOM   4667  HN  ILE A 292      27.154  33.336  92.604  1.00  0.00           H
ATOM   4668  CA  ILE A 292      27.685  33.398  94.715  1.00  0.00           C
ATOM   4669  HA  ILE A 292      26.919  33.569  95.456  1.00  0.00           H
ATOM   4670  CB  ILE A 292      27.847  31.867  94.590  1.00  0.00           C
ATOM   4671  HB  ILE A 292      28.535  31.569  93.770  1.00  0.00           H
ATOM   4672  CG2 ILE A 292      28.486  31.375  95.862  1.00  0.00           C
ATOM   4673 1HG2 ILE A 292      28.841  30.330  95.738  1.00  0.00           H
ATOM   4674 2HG2 ILE A 292      27.683  31.364  96.630  1.00  0.00           H
ATOM   4675 3HG2 ILE A 292      29.399  31.810  96.321  1.00  0.00           H
ATOM   4676  CG1 ILE A 292      26.464  31.298  94.485  1.00  0.00           C
ATOM   4677 1HG1 ILE A 292      25.886  31.661  93.609  1.00  0.00           H
ATOM   4678 2HG1 ILE A 292      25.866  31.577  95.379  1.00  0.00           H
ATOM   4679  CD  ILE A 292      26.371  29.799  94.348  1.00  0.00           C
ATOM   4680  HD1 ILE A 292      25.349  29.364  94.371  1.00  0.00           H
ATOM   4681  HD2 ILE A 292      26.900  29.364  95.222  1.00  0.00           H
ATOM   4682  HD3 ILE A 292      26.873  29.394  93.443  1.00  0.00           H
ATOM   4683  C   ILE A 292      28.924  34.119  95.268  1.00  0.00           C
ATOM   4684  O   ILE A 292      28.988  34.477  96.502  1.00  0.00           O
ATOM   4685  N   THR A 293      29.877  34.382  94.409  1.00  0.00           N
ATOM   4686  HN  THR A 293      29.732  34.091  93.467  1.00  0.00           H
ATOM   4687  CA  THR A 293      31.016  35.266  94.662  1.00  0.00           C
ATOM   4688  HA  THR A 293      31.461  34.867  95.561  1.00  0.00           H
ATOM   4689  CB  THR A 293      32.107  35.286  93.577  1.00  0.00           C
ATOM   4690  HB  THR A 293      31.860  35.616  92.545  1.00  0.00           H
ATOM   4691  OG1 THR A 293      32.555  33.940  93.581  1.00  0.00           O
ATOM   4692  HG1 THR A 293      33.358  33.863  93.061  1.00  0.00           H
ATOM   4693  CG2 THR A 293      33.335  36.143  94.022  1.00  0.00           C
ATOM   4694 1HG2 THR A 293      34.100  36.284  93.229  1.00  0.00           H
ATOM   4695 2HG2 THR A 293      33.783  35.750  94.960  1.00  0.00           H
ATOM   4696 3HG2 THR A 293      32.989  37.164  94.291  1.00  0.00           H
ATOM   4697  C   THR A 293      30.562  36.612  95.039  1.00  0.00           C
ATOM   4698  O   THR A 293      30.921  37.094  96.134  1.00  0.00           O
ATOM   4699  N   TRP A 294      29.634  37.259  94.240  1.00  0.00           N
ATOM   4700  HN  TRP A 294      29.299  36.790  93.427  1.00  0.00           H
ATOM   4701  CA  TRP A 294      29.142  38.625  94.634  1.00  0.00           C
ATOM   4702  HA  TRP A 294      30.050  39.207  94.579  1.00  0.00           H
ATOM   4703  CB  TRP A 294      28.165  39.264  93.666  1.00  0.00           C
ATOM   4704  HB1 TRP A 294      27.412  38.529  93.311  1.00  0.00           H
ATOM   4705  HB2 TRP A 294      28.694  39.498  92.718  1.00  0.00           H
ATOM   4706  CG  TRP A 294      27.421  40.481  94.143  1.00  0.00           C
ATOM   4707  CD1 TRP A 294      26.168  40.553  94.774  1.00  0.00           C
ATOM   4708  HD1 TRP A 294      25.719  39.747  95.336  1.00  0.00           H
ATOM   4709  NE1 TRP A 294      25.784  41.888  94.922  1.00  0.00           N
ATOM   4710  HE1 TRP A 294      25.117  42.288  95.511  1.00  0.00           H
ATOM   4711  CE2 TRP A 294      26.714  42.694  94.355  1.00  0.00           C
ATOM   4712  CD2 TRP A 294      27.728  41.861  93.897  1.00  0.00           C
ATOM   4713  CE3 TRP A 294      28.885  42.541  93.357  1.00  0.00           C
ATOM   4714  HE3 TRP A 294      29.789  42.019  93.080  1.00  0.00           H
ATOM   4715  CZ3 TRP A 294      28.812  43.891  93.186  1.00  0.00           C
ATOM   4716  HZ3 TRP A 294      29.621  44.397  92.679  1.00  0.00           H
ATOM   4717  CZ2 TRP A 294      26.715  44.088  94.205  1.00  0.00           C
ATOM   4718  HZ2 TRP A 294      25.951  44.780  94.529  1.00  0.00           H
ATOM   4719  CH2 TRP A 294      27.795  44.664  93.638  1.00  0.00           C
ATOM   4720  HH2 TRP A 294      27.767  45.735  93.500  1.00  0.00           H
ATOM   4721  C   TRP A 294      28.572  38.706  96.069  1.00  0.00           C
ATOM   4722  O   TRP A 294      28.974  39.578  96.837  1.00  0.00           O
ATOM   4723  N   VAL A 295      27.618  37.837  96.412  1.00  0.00           N
ATOM   4724  HN  VAL A 295      27.264  37.176  95.755  1.00  0.00           H
ATOM   4725  CA  VAL A 295      27.009  37.610  97.716  1.00  0.00           C
ATOM   4726  HA  VAL A 295      26.590  38.523  98.113  1.00  0.00           H
ATOM   4727  CB  VAL A 295      25.946  36.515  97.595  1.00  0.00           C
ATOM   4728  HB  VAL A 295      26.377  35.521  97.349  1.00  0.00           H
ATOM   4729  CG1 VAL A 295      25.293  36.285  98.944  1.00  0.00           C
ATOM   4730 1HG1 VAL A 295      25.999  35.857  99.688  1.00  0.00           H
ATOM   4731 2HG1 VAL A 295      24.441  35.576  98.871  1.00  0.00           H
ATOM   4732 3HG1 VAL A 295      24.888  37.243  99.334  1.00  0.00           H
ATOM   4733  CG2 VAL A 295      24.801  36.957  96.611  1.00  0.00           C
ATOM   4734 1HG2 VAL A 295      24.098  36.112  96.773  1.00  0.00           H
ATOM   4735 2HG2 VAL A 295      24.995  36.978  95.517  1.00  0.00           H
ATOM   4736 3HG2 VAL A 295      24.291  37.902  96.896  1.00  0.00           H
ATOM   4737  C   VAL A 295      27.998  37.220  98.853  1.00  0.00           C
ATOM   4738  O   VAL A 295      27.896  37.660  99.998  1.00  0.00           O
ATOM   4739  N   SER A 296      29.007  36.329  98.526  1.00  0.00           N
ATOM   4740  HN  SER A 296      29.016  35.808  97.676  1.00  0.00           H
ATOM   4741  CA  SER A 296      30.055  36.138  99.493  1.00  0.00           C
ATOM   4742  HA  SER A 296      29.580  35.901 100.434  1.00  0.00           H
ATOM   4743  CB  SER A 296      30.959  34.892  99.052  1.00  0.00           C
ATOM   4744  HB1 SER A 296      31.680  34.603  99.846  1.00  0.00           H
ATOM   4745  HB2 SER A 296      31.546  35.118  98.136  1.00  0.00           H
ATOM   4746  OG  SER A 296      30.249  33.652  98.802  1.00  0.00           O
ATOM   4747  HG1 SER A 296      29.784  33.666  97.962  1.00  0.00           H
ATOM   4748  C   SER A 296      30.926  37.372  99.714  1.00  0.00           C
ATOM   4749  O   SER A 296      31.437  37.664 100.815  1.00  0.00           O
ATOM   4750  N   ASP A 297      31.201  38.090  98.663  1.00  0.00           N
ATOM   4751  HN  ASP A 297      30.952  37.768  97.753  1.00  0.00           H
ATOM   4752  CA  ASP A 297      32.155  39.203  98.708  1.00  0.00           C
ATOM   4753  HA  ASP A 297      33.023  39.032  99.328  1.00  0.00           H
ATOM   4754  CB  ASP A 297      32.493  39.580  97.233  1.00  0.00           C
ATOM   4755  HB1 ASP A 297      32.758  40.659  97.213  1.00  0.00           H
ATOM   4756  HB2 ASP A 297      31.783  39.355  96.409  1.00  0.00           H
ATOM   4757  CG  ASP A 297      33.809  38.867  96.902  1.00  0.00           C
ATOM   4758  OD1 ASP A 297      34.451  38.226  97.763  1.00  0.00           O
ATOM   4759  OD2 ASP A 297      34.163  39.029  95.714  1.00  0.00           O
ATOM   4760  C   ASP A 297      31.590  40.372  99.537  1.00  0.00           C
ATOM   4761  O   ASP A 297      32.302  40.931 100.360  1.00  0.00           O
HETATM 4762  N   HSD A 298      30.322  40.711  99.552  1.00  0.00           N
HETATM 4763  HN  HSD A 298      29.642  40.364  98.911  1.00  0.00           H
HETATM 4764  CA  HSD A 298      29.624  41.528 100.539  1.00  0.00           C
HETATM 4765  HA  HSD A 298      30.134  42.467 100.692  1.00  0.00           H
HETATM 4766  CB  HSD A 298      28.187  41.937 100.170  1.00  0.00           C
HETATM 4767  HB1 HSD A 298      27.617  42.468 100.963  1.00  0.00           H
HETATM 4768  HB2 HSD A 298      27.650  41.027  99.827  1.00  0.00           H
HETATM 4769  ND1 HSD A 298      28.430  42.435  97.727  1.00  0.00           N
HETATM 4770  HD1 HSD A 298      28.330  41.519  97.339  1.00  0.00           H
HETATM 4771  CG  HSD A 298      28.415  42.865  99.062  1.00  0.00           C
HETATM 4772  CE1 HSD A 298      28.763  43.522  97.004  1.00  0.00           C
HETATM 4773  HE1 HSD A 298      28.978  43.364  95.947  1.00  0.00           H
HETATM 4774  NE2 HSD A 298      28.913  44.595  97.724  1.00  0.00           N
HETATM 4775  CD2 HSD A 298      28.646  44.199  99.033  1.00  0.00           C
HETATM 4776  HD2 HSD A 298      28.594  44.968  99.794  1.00  0.00           H
HETATM 4777  C   HSD A 298      29.738  40.964 102.032  1.00  0.00           C
HETATM 4778  O   HSD A 298      30.027  41.702 102.967  1.00  0.00           O
ATOM   4779  N   CYS A 299      29.699  39.659 102.263  1.00  0.00           N
ATOM   4780  HN  CYS A 299      29.416  39.062 101.517  1.00  0.00           H
ATOM   4781  CA  CYS A 299      29.999  39.075 103.608  1.00  0.00           C
ATOM   4782  HA  CYS A 299      29.274  39.468 104.305  1.00  0.00           H
ATOM   4783  CB  CYS A 299      29.710  37.556 103.561  1.00  0.00           C
ATOM   4784  HB1 CYS A 299      30.491  37.088 102.925  1.00  0.00           H
ATOM   4785  HB2 CYS A 299      28.746  37.287 103.079  1.00  0.00           H
ATOM   4786  SG  CYS A 299      29.615  36.754 105.221  1.00  0.00           S
ATOM   4787  HG1 CYS A 299      28.596  37.403 105.765  1.00  0.00           H
ATOM   4788  C   CYS A 299      31.427  39.344 103.956  1.00  0.00           C
ATOM   4789  O   CYS A 299      31.816  39.809 105.024  1.00  0.00           O
ATOM   4790  N   ARG A 300      32.372  39.236 102.955  1.00  0.00           N
ATOM   4791  HN  ARG A 300      32.034  39.049 102.036  1.00  0.00           H
ATOM   4792  CA  ARG A 300      33.786  39.458 103.154  1.00  0.00           C
ATOM   4793  HA  ARG A 300      33.974  38.902 104.060  1.00  0.00           H
ATOM   4794  CB  ARG A 300      34.625  38.704 102.159  1.00  0.00           C
ATOM   4795  HB1 ARG A 300      35.693  39.000 102.238  1.00  0.00           H
ATOM   4796  HB2 ARG A 300      34.259  38.905 101.130  1.00  0.00           H
ATOM   4797  CG  ARG A 300      34.543  37.172 102.409  1.00  0.00           C
ATOM   4798  HG1 ARG A 300      35.137  36.607 101.659  1.00  0.00           H
ATOM   4799  HG2 ARG A 300      33.529  36.730 102.309  1.00  0.00           H
ATOM   4800  CD  ARG A 300      35.009  36.693 103.770  1.00  0.00           C
ATOM   4801  HD1 ARG A 300      34.962  35.585 103.833  1.00  0.00           H
ATOM   4802  HD2 ARG A 300      34.305  37.010 104.569  1.00  0.00           H
ATOM   4803  NE  ARG A 300      36.416  37.170 103.858  1.00  0.00           N
ATOM   4804  HE  ARG A 300      36.837  37.469 103.002  1.00  0.00           H
ATOM   4805  CZ  ARG A 300      37.179  37.070 104.933  1.00  0.00           C
ATOM   4806  NH1 ARG A 300      36.844  36.648 106.153  1.00  0.00           N
ATOM   4807 1HH1 ARG A 300      36.200  35.893 106.274  1.00  0.00           H
ATOM   4808 2HH1 ARG A 300      37.663  36.627 106.726  1.00  0.00           H
ATOM   4809  NH2 ARG A 300      38.399  37.582 104.832  1.00  0.00           N
ATOM   4810 1HH2 ARG A 300      38.542  38.022 103.945  1.00  0.00           H
ATOM   4811 2HH2 ARG A 300      38.878  37.979 105.615  1.00  0.00           H
ATOM   4812  C   ARG A 300      34.180  40.903 103.351  1.00  0.00           C
ATOM   4813  O   ARG A 300      35.237  41.227 103.901  1.00  0.00           O
ATOM   4814  N   GLN A 301      33.401  41.792 102.737  1.00  0.00           N
ATOM   4815  HN  GLN A 301      32.612  41.602 102.157  1.00  0.00           H
ATOM   4816  CA  GLN A 301      33.602  43.198 102.994  1.00  0.00           C
ATOM   4817  HA  GLN A 301      34.595  43.455 102.657  1.00  0.00           H
ATOM   4818  CB  GLN A 301      32.525  43.940 102.187  1.00  0.00           C
ATOM   4819  HB1 GLN A 301      32.494  44.967 102.609  1.00  0.00           H
ATOM   4820  HB2 GLN A 301      31.551  43.410 102.250  1.00  0.00           H
ATOM   4821  CG  GLN A 301      32.873  44.148 100.723  1.00  0.00           C
ATOM   4822  HG1 GLN A 301      31.982  44.681 100.327  1.00  0.00           H
ATOM   4823  HG2 GLN A 301      32.901  43.186 100.168  1.00  0.00           H
ATOM   4824  CD  GLN A 301      34.022  45.146 100.515  1.00  0.00           C
ATOM   4825  OE1 GLN A 301      33.826  46.327 100.798  1.00  0.00           O
ATOM   4826  NE2 GLN A 301      35.093  44.722  99.794  1.00  0.00           N
ATOM   4827 1HE2 GLN A 301      35.339  43.753  99.831  1.00  0.00           H
ATOM   4828 2HE2 GLN A 301      35.820  45.360  99.541  1.00  0.00           H
ATOM   4829  C   GLN A 301      33.463  43.602 104.481  1.00  0.00           C
ATOM   4830  O   GLN A 301      34.261  44.371 105.009  1.00  0.00           O
ATOM   4831  N   TYR A 302      32.500  43.001 105.273  1.00  0.00           N
ATOM   4832  HN  TYR A 302      31.762  42.537 104.788  1.00  0.00           H
ATOM   4833  CA  TYR A 302      32.494  43.041 106.647  1.00  0.00           C
ATOM   4834  HA  TYR A 302      32.462  44.089 106.908  1.00  0.00           H
ATOM   4835  CB  TYR A 302      31.231  42.367 107.298  1.00  0.00           C
ATOM   4836  HB1 TYR A 302      31.343  42.318 108.402  1.00  0.00           H
ATOM   4837  HB2 TYR A 302      31.211  41.362 106.824  1.00  0.00           H
ATOM   4838  CG  TYR A 302      29.993  43.272 106.975  1.00  0.00           C
ATOM   4839  CD1 TYR A 302      29.054  42.797 106.015  1.00  0.00           C
ATOM   4840  HD1 TYR A 302      29.299  41.993 105.336  1.00  0.00           H
ATOM   4841  CE1 TYR A 302      27.774  43.387 105.861  1.00  0.00           C
ATOM   4842  HE1 TYR A 302      27.051  42.897 105.225  1.00  0.00           H
ATOM   4843  CZ  TYR A 302      27.421  44.431 106.697  1.00  0.00           C
ATOM   4844  OH  TYR A 302      26.042  44.820 106.615  1.00  0.00           O
ATOM   4845  HH  TYR A 302      25.606  44.246 105.981  1.00  0.00           H
ATOM   4846  CD2 TYR A 302      29.735  44.388 107.752  1.00  0.00           C
ATOM   4847  HD2 TYR A 302      30.480  44.734 108.453  1.00  0.00           H
ATOM   4848  CE2 TYR A 302      28.356  44.964 107.624  1.00  0.00           C
ATOM   4849  HE2 TYR A 302      28.110  45.837 108.210  1.00  0.00           H
ATOM   4850  C   TYR A 302      33.720  42.503 107.353  1.00  0.00           C
ATOM   4851  O   TYR A 302      33.887  42.490 108.577  1.00  0.00           O
HETATM 4852  N   HSD A 303      34.632  41.883 106.660  1.00  0.00           N
HETATM 4853  HN  HSD A 303      34.701  41.921 105.666  1.00  0.00           H
HETATM 4854  CA  HSD A 303      35.816  41.188 107.256  1.00  0.00           C
HETATM 4855  HA  HSD A 303      35.786  41.259 108.333  1.00  0.00           H
HETATM 4856  CB  HSD A 303      35.884  39.680 106.998  1.00  0.00           C
HETATM 4857  HB1 HSD A 303      36.880  39.329 107.343  1.00  0.00           H
HETATM 4858  HB2 HSD A 303      35.787  39.572 105.896  1.00  0.00           H
HETATM 4859  ND1 HSD A 303      33.459  38.653 107.173  1.00  0.00           N
HETATM 4860  HD1 HSD A 303      32.951  39.050 106.409  1.00  0.00           H
HETATM 4861  CG  HSD A 303      34.802  38.803 107.633  1.00  0.00           C
HETATM 4862  CE1 HSD A 303      32.844  37.803 108.078  1.00  0.00           C
HETATM 4863  HE1 HSD A 303      31.800  37.544 107.903  1.00  0.00           H
HETATM 4864  NE2 HSD A 303      33.677  37.484 109.062  1.00  0.00           N
HETATM 4865  CD2 HSD A 303      34.823  38.158 108.768  1.00  0.00           C
HETATM 4866  HD2 HSD A 303      35.728  37.985 109.337  1.00  0.00           H
HETATM 4867  C   HSD A 303      37.095  41.917 106.925  1.00  0.00           C
HETATM 4868  O   HSD A 303      38.157  41.326 107.029  1.00  0.00           O
ATOM   4869  N   ILE A 304      36.987  43.219 106.575  1.00  0.00           N
ATOM   4870  HN  ILE A 304      36.100  43.673 106.611  1.00  0.00           H
ATOM   4871  CA  ILE A 304      38.096  44.158 106.400  1.00  0.00           C
ATOM   4872  HA  ILE A 304      38.813  43.759 105.698  1.00  0.00           H
ATOM   4873  CB  ILE A 304      37.575  45.498 105.786  1.00  0.00           C
ATOM   4874  HB  ILE A 304      36.702  45.835 106.385  1.00  0.00           H
ATOM   4875  CG2 ILE A 304      38.732  46.521 105.950  1.00  0.00           C
ATOM   4876 1HG2 ILE A 304      39.694  46.219 105.484  1.00  0.00           H
ATOM   4877 2HG2 ILE A 304      38.914  46.710 107.030  1.00  0.00           H
ATOM   4878 3HG2 ILE A 304      38.383  47.513 105.592  1.00  0.00           H
ATOM   4879  CG1 ILE A 304      37.127  45.394 104.297  1.00  0.00           C
ATOM   4880 1HG1 ILE A 304      36.295  46.103 104.096  1.00  0.00           H
ATOM   4881 2HG1 ILE A 304      36.732  44.366 104.154  1.00  0.00           H
ATOM   4882  CD  ILE A 304      38.172  45.658 103.170  1.00  0.00           C
ATOM   4883  HD1 ILE A 304      39.002  44.927 103.277  1.00  0.00           H
ATOM   4884  HD2 ILE A 304      38.572  46.693 103.231  1.00  0.00           H
ATOM   4885  HD3 ILE A 304      37.570  45.554 102.242  1.00  0.00           H
ATOM   4886  C   ILE A 304      38.995  44.263 107.699  1.00  0.00           C
ATOM   4887  O   ILE A 304      40.206  44.022 107.579  1.00  0.00           O
ATOM   4888  N   PRO A 305      38.501  44.383 108.990  1.00  0.00           N
ATOM   4889  CD  PRO A 305      37.157  44.850 109.322  1.00  0.00           C
ATOM   4890  HD1 PRO A 305      36.347  44.182 108.957  1.00  0.00           H
ATOM   4891  HD2 PRO A 305      37.206  45.879 108.907  1.00  0.00           H
ATOM   4892  CA  PRO A 305      39.377  44.446 110.094  1.00  0.00           C
ATOM   4893  HA  PRO A 305      40.350  44.756 109.743  1.00  0.00           H
ATOM   4894  CB  PRO A 305      38.617  45.374 111.042  1.00  0.00           C
ATOM   4895  HB1 PRO A 305      38.916  46.393 110.717  1.00  0.00           H
ATOM   4896  HB2 PRO A 305      39.004  45.248 112.076  1.00  0.00           H
ATOM   4897  CG  PRO A 305      37.192  45.017 110.872  1.00  0.00           C
ATOM   4898  HG1 PRO A 305      36.977  44.050 111.375  1.00  0.00           H
ATOM   4899  HG2 PRO A 305      36.518  45.817 111.245  1.00  0.00           H
ATOM   4900  C   PRO A 305      39.453  42.981 110.665  1.00  0.00           C
ATOM   4901  O   PRO A 305      39.433  42.787 111.893  1.00  0.00           O
ATOM   4902  N   CYS A 306      39.506  41.939 109.965  1.00  0.00           N
ATOM   4903  HN  CYS A 306      39.474  42.100 108.982  1.00  0.00           H
ATOM   4904  CA  CYS A 306      39.636  40.597 110.458  1.00  0.00           C
ATOM   4905  HA  CYS A 306      39.798  40.526 111.523  1.00  0.00           H
ATOM   4906  CB  CYS A 306      38.384  39.800 110.310  1.00  0.00           C
ATOM   4907  HB1 CYS A 306      38.575  38.762 110.656  1.00  0.00           H
ATOM   4908  HB2 CYS A 306      38.137  39.689 109.233  1.00  0.00           H
ATOM   4909  SG  CYS A 306      36.906  40.427 111.153  1.00  0.00           S
ATOM   4910  HG1 CYS A 306      37.141  41.726 111.044  1.00  0.00           H
ATOM   4911  C   CYS A 306      40.804  39.961 109.824  1.00  0.00           C
ATOM   4912  O   CYS A 306      41.105  40.404 108.721  1.00  0.00           O
ATOM   4913  N   PRO A 307      41.409  38.871 110.369  1.00  0.00           N
ATOM   4914  CD  PRO A 307      41.337  38.540 111.799  1.00  0.00           C
ATOM   4915  HD1 PRO A 307      40.299  38.451 112.185  1.00  0.00           H
ATOM   4916  HD2 PRO A 307      41.877  39.304 112.399  1.00  0.00           H
ATOM   4917  CA  PRO A 307      42.490  38.090 109.760  1.00  0.00           C
ATOM   4918  HA  PRO A 307      43.282  38.795 109.965  1.00  0.00           H
ATOM   4919  CB  PRO A 307      42.668  36.803 110.599  1.00  0.00           C
ATOM   4920  HB1 PRO A 307      43.748  36.630 110.793  1.00  0.00           H
ATOM   4921  HB2 PRO A 307      42.247  35.898 110.111  1.00  0.00           H
ATOM   4922  CG  PRO A 307      42.034  37.209 112.035  1.00  0.00           C
ATOM   4923  HG1 PRO A 307      41.215  36.519 112.333  1.00  0.00           H
ATOM   4924  HG2 PRO A 307      42.687  37.066 112.922  1.00  0.00           H
ATOM   4925  C   PRO A 307      42.568  37.832 108.262  1.00  0.00           C
ATOM   4926  O   PRO A 307      41.624  37.296 107.707  1.00  0.00           O
ATOM   4927  N   TYR A 308      43.670  38.162 107.596  1.00  0.00           N
ATOM   4928  HN  TYR A 308      44.377  38.619 108.131  1.00  0.00           H
ATOM   4929  CA  TYR A 308      43.924  37.829 106.218  1.00  0.00           C
ATOM   4930  HA  TYR A 308      43.250  38.463 105.661  1.00  0.00           H
ATOM   4931  CB  TYR A 308      45.381  38.305 105.894  1.00  0.00           C
ATOM   4932  HB1 TYR A 308      45.938  37.698 106.640  1.00  0.00           H
ATOM   4933  HB2 TYR A 308      45.570  39.395 106.000  1.00  0.00           H
ATOM   4934  CG  TYR A 308      45.796  37.903 104.420  1.00  0.00           C
ATOM   4935  CD1 TYR A 308      45.258  38.649 103.425  1.00  0.00           C
ATOM   4936  HD1 TYR A 308      44.490  39.395 103.567  1.00  0.00           H
ATOM   4937  CE1 TYR A 308      45.679  38.482 102.092  1.00  0.00           C
ATOM   4938  HE1 TYR A 308      45.433  39.237 101.361  1.00  0.00           H
ATOM   4939  CZ  TYR A 308      46.641  37.444 101.783  1.00  0.00           C
ATOM   4940  OH  TYR A 308      47.146  37.394 100.503  1.00  0.00           O
ATOM   4941  HH  TYR A 308      46.907  38.215 100.066  1.00  0.00           H
ATOM   4942  CD2 TYR A 308      46.660  36.892 104.130  1.00  0.00           C
ATOM   4943  HD2 TYR A 308      47.115  36.389 104.971  1.00  0.00           H
ATOM   4944  CE2 TYR A 308      47.064  36.580 102.809  1.00  0.00           C
ATOM   4945  HE2 TYR A 308      47.791  35.793 102.674  1.00  0.00           H
ATOM   4946  C   TYR A 308      43.563  36.432 105.728  1.00  0.00           C
ATOM   4947  O   TYR A 308      44.076  35.418 106.174  1.00  0.00           O
ATOM   4948  N   GLN A 309      42.549  36.290 104.826  1.00  0.00           N
ATOM   4949  HN  GLN A 309      42.122  37.149 104.554  1.00  0.00           H
ATOM   4950  CA  GLN A 309      42.167  35.066 104.141  1.00  0.00           C
ATOM   4951  HA  GLN A 309      42.485  34.205 104.710  1.00  0.00           H
ATOM   4952  CB  GLN A 309      40.666  34.896 103.998  1.00  0.00           C
ATOM   4953  HB1 GLN A 309      40.183  35.797 103.562  1.00  0.00           H
ATOM   4954  HB2 GLN A 309      40.197  34.821 105.002  1.00  0.00           H
ATOM   4955  CG  GLN A 309      40.222  33.678 103.194  1.00  0.00           C
ATOM   4956  HG1 GLN A 309      40.474  33.739 102.114  1.00  0.00           H
ATOM   4957  HG2 GLN A 309      39.120  33.592 103.305  1.00  0.00           H
ATOM   4958  CD  GLN A 309      40.727  32.371 103.809  1.00  0.00           C
ATOM   4959  OE1 GLN A 309      41.528  31.676 103.159  1.00  0.00           O
ATOM   4960  NE2 GLN A 309      40.189  31.918 104.978  1.00  0.00           N
ATOM   4961 1HE2 GLN A 309      40.247  31.004 105.380  1.00  0.00           H
ATOM   4962 2HE2 GLN A 309      39.559  32.486 105.508  1.00  0.00           H
ATOM   4963  C   GLN A 309      42.914  34.893 102.848  1.00  0.00           C
ATOM   4964  O   GLN A 309      42.784  35.702 101.928  1.00  0.00           O
ATOM   4965  N   ALA A 310      43.779  33.795 102.723  1.00  0.00           N
ATOM   4966  HN  ALA A 310      43.891  33.111 103.440  1.00  0.00           H
ATOM   4967  CA  ALA A 310      44.410  33.686 101.423  1.00  0.00           C
ATOM   4968  HA  ALA A 310      44.958  34.604 101.269  1.00  0.00           H
ATOM   4969  CB  ALA A 310      45.373  32.498 101.363  1.00  0.00           C
ATOM   4970  HB1 ALA A 310      46.191  32.746 102.072  1.00  0.00           H
ATOM   4971  HB2 ALA A 310      45.902  32.576 100.389  1.00  0.00           H
ATOM   4972  HB3 ALA A 310      44.848  31.554 101.622  1.00  0.00           H
ATOM   4973  C   ALA A 310      43.543  33.434 100.265  1.00  0.00           C
ATOM   4974  O   ALA A 310      43.700  33.924  99.164  1.00  0.00           O
ATOM   4975  N   LYS A 311      42.491  32.607 100.457  1.00  0.00           N
ATOM   4976  HN  LYS A 311      42.330  32.236 101.368  1.00  0.00           H
ATOM   4977  CA  LYS A 311      41.653  32.043  99.387  1.00  0.00           C
ATOM   4978  HA  LYS A 311      42.330  31.985  98.548  1.00  0.00           H
ATOM   4979  CB  LYS A 311      41.157  30.708  99.840  1.00  0.00           C
ATOM   4980  HB1 LYS A 311      40.302  30.361  99.221  1.00  0.00           H
ATOM   4981  HB2 LYS A 311      40.617  30.729 100.811  1.00  0.00           H
ATOM   4982  CG  LYS A 311      42.219  29.581  99.876  1.00  0.00           C
ATOM   4983  HG1 LYS A 311      41.814  28.714 100.441  1.00  0.00           H
ATOM   4984  HG2 LYS A 311      43.107  29.985 100.407  1.00  0.00           H
ATOM   4985  CD  LYS A 311      42.724  29.104  98.515  1.00  0.00           C
ATOM   4986  HD1 LYS A 311      43.318  29.941  98.090  1.00  0.00           H
ATOM   4987  HD2 LYS A 311      41.966  29.061  97.703  1.00  0.00           H
ATOM   4988  CE  LYS A 311      43.714  27.971  98.551  1.00  0.00           C
ATOM   4989  HE1 LYS A 311      43.159  27.027  98.736  1.00  0.00           H
ATOM   4990  HE2 LYS A 311      44.408  28.238  99.377  1.00  0.00           H
ATOM   4991  NZ  LYS A 311      44.516  27.804  97.318  1.00  0.00           N
ATOM   4992  HZ1 LYS A 311      45.284  27.172  97.622  1.00  0.00           H
ATOM   4993  HZ2 LYS A 311      44.897  28.735  97.056  1.00  0.00           H
ATOM   4994  HZ3 LYS A 311      44.043  27.439  96.467  1.00  0.00           H
ATOM   4995  C   LYS A 311      40.529  32.965  98.889  1.00  0.00           C
ATOM   4996  O   LYS A 311      39.756  33.558  99.672  1.00  0.00           O
ATOM   4997  N   ALA A 312      40.379  32.939  97.566  1.00  0.00           N
ATOM   4998  HN  ALA A 312      40.954  32.431  96.930  1.00  0.00           H
ATOM   4999  CA  ALA A 312      39.398  33.743  96.880  1.00  0.00           C
ATOM   5000  HA  ALA A 312      38.576  34.065  97.501  1.00  0.00           H
ATOM   5001  CB  ALA A 312      40.108  35.006  96.406  1.00  0.00           C
ATOM   5002  HB1 ALA A 312      40.963  34.844  95.715  1.00  0.00           H
ATOM   5003  HB2 ALA A 312      40.608  35.570  97.223  1.00  0.00           H
ATOM   5004  HB3 ALA A 312      39.431  35.733  95.909  1.00  0.00           H
ATOM   5005  C   ALA A 312      38.800  32.930  95.794  1.00  0.00           C
ATOM   5006  O   ALA A 312      39.426  32.085  95.143  1.00  0.00           O
ATOM   5007  N   LYS A 313      37.526  33.180  95.344  1.00  0.00           N
ATOM   5008  HN  LYS A 313      36.946  33.822  95.839  1.00  0.00           H
ATOM   5009  CA  LYS A 313      36.914  32.434  94.276  1.00  0.00           C
ATOM   5010  HA  LYS A 313      37.598  31.661  93.958  1.00  0.00           H
ATOM   5011  CB  LYS A 313      35.565  31.763  94.751  1.00  0.00           C
ATOM   5012  HB1 LYS A 313      35.225  31.099  93.928  1.00  0.00           H
ATOM   5013  HB2 LYS A 313      34.887  32.641  94.799  1.00  0.00           H
ATOM   5014  CG  LYS A 313      35.568  31.059  96.170  1.00  0.00           C
ATOM   5015  HG1 LYS A 313      34.528  30.843  96.496  1.00  0.00           H
ATOM   5016  HG2 LYS A 313      35.936  31.827  96.884  1.00  0.00           H
ATOM   5017  CD  LYS A 313      36.517  29.896  96.252  1.00  0.00           C
ATOM   5018  HD1 LYS A 313      36.602  29.555  97.306  1.00  0.00           H
ATOM   5019  HD2 LYS A 313      37.520  30.325  96.042  1.00  0.00           H
ATOM   5020  CE  LYS A 313      36.235  28.731  95.279  1.00  0.00           C
ATOM   5021  HE1 LYS A 313      37.045  27.971  95.285  1.00  0.00           H
ATOM   5022  HE2 LYS A 313      36.240  29.089  94.227  1.00  0.00           H
ATOM   5023  NZ  LYS A 313      35.009  28.087  95.569  1.00  0.00           N
ATOM   5024  HZ1 LYS A 313      34.775  27.221  95.043  1.00  0.00           H
ATOM   5025  HZ2 LYS A 313      34.177  28.689  95.409  1.00  0.00           H
ATOM   5026  HZ3 LYS A 313      35.034  27.897  96.591  1.00  0.00           H
ATOM   5027  C   LYS A 313      36.640  33.373  93.122  1.00  0.00           C
ATOM   5028  O   LYS A 313      36.607  34.569  93.218  1.00  0.00           O
ATOM   5029  N   ALA A 314      36.457  32.780  91.925  1.00  0.00           N
ATOM   5030  HN  ALA A 314      36.560  31.789  91.896  1.00  0.00           H
ATOM   5031  CA  ALA A 314      36.412  33.505  90.658  1.00  0.00           C
ATOM   5032  HA  ALA A 314      37.326  34.043  90.454  1.00  0.00           H
ATOM   5033  CB  ALA A 314      36.452  32.395  89.502  1.00  0.00           C
ATOM   5034  HB1 ALA A 314      36.799  32.791  88.524  1.00  0.00           H
ATOM   5035  HB2 ALA A 314      35.571  31.723  89.589  1.00  0.00           H
ATOM   5036  HB3 ALA A 314      37.282  31.705  89.763  1.00  0.00           H
ATOM   5037  C   ALA A 314      35.190  34.411  90.487  1.00  0.00           C
ATOM   5038  O   ALA A 314      34.153  34.295  91.142  1.00  0.00           O
ATOM   5039  N   ARG A 315      35.430  35.343  89.560  1.00  0.00           N
ATOM   5040  HN  ARG A 315      36.299  35.367  89.071  1.00  0.00           H
ATOM   5041  CA  ARG A 315      34.665  36.574  89.437  1.00  0.00           C
ATOM   5042  HA  ARG A 315      33.656  36.194  89.380  1.00  0.00           H
ATOM   5043  CB  ARG A 315      34.971  37.632  90.499  1.00  0.00           C
ATOM   5044  HB1 ARG A 315      34.464  37.399  91.460  1.00  0.00           H
ATOM   5045  HB2 ARG A 315      34.596  38.626  90.176  1.00  0.00           H
ATOM   5046  CG  ARG A 315      36.529  37.810  90.699  1.00  0.00           C
ATOM   5047  HG1 ARG A 315      37.044  36.829  90.788  1.00  0.00           H
ATOM   5048  HG2 ARG A 315      36.635  38.222  91.725  1.00  0.00           H
ATOM   5049  CD  ARG A 315      37.041  38.857  89.750  1.00  0.00           C
ATOM   5050  HD1 ARG A 315      36.316  39.695  89.664  1.00  0.00           H
ATOM   5051  HD2 ARG A 315      37.103  38.190  88.863  1.00  0.00           H
ATOM   5052  NE  ARG A 315      38.391  39.411  90.173  1.00  0.00           N
ATOM   5053  HE  ARG A 315      38.802  38.910  90.934  1.00  0.00           H
[truncated: 2,442,661 more chars]
