# Supplementary material for: Residue 6.43 defines receptor function in class F GPCRs
Source: Nat Commun. 2021 Jun 24;12:3919. doi: 10.1038/s41467-021-24004-z (PMC8225760; doi:10.1038/s41467-021-24004-z)
Supplement: Supplementary file 7 — Supplementary Data 4 [file 41467_2021_24004_MOESM7_ESM.txt]

TITLE     Title t=   0.00000 step= 0
REMARK    GENERATED BY TRJCONV
REMARK    THIS IS A SIMULATION BOX
HELIX    1   1 SER A   37  ARG A   71  1                                  35
HELIX    2   2 ARG A   77  PHE A   97  1                                  21
HELIX    3   3 ASP A  101  ASN A  106  1                                   6
HELIX    4   4 ALA A  126  ALA A  156  1                                  31
HELIX    5   5 VAL A  170  MET A  190  1                                  21
HELIX    6   6 ASP A  210  VAL A  244  1                                  35
HELIX    7   7 GLY A  249  TYR A  302  1                                  54
HELIX    8   8 ALA A  319  ALA A  335  1                                  17
HELIX    9   9 LYS A  343  PHE A  352  1                                  10
CRYST1  110.338  110.338  137.359  90.00  90.00 120.00 P 1           1
MODEL        1
ATOM      1  N   ASP A   1      26.050  63.070 101.519  1.00  0.00           N
ATOM      2  HT1 ASP A   1      26.278  62.852 100.528  1.00  0.00           H
ATOM      3  HT2 ASP A   1      26.790  62.510 101.990  1.00  0.00           H
ATOM      4  HT3 ASP A   1      26.160  64.094 101.661  1.00  0.00           H
ATOM      5  CA  ASP A   1      24.710  62.720 101.980  1.00  0.00           C
ATOM      6  HA  ASP A   1      23.973  63.507 101.910  1.00  0.00           H
ATOM      7  CB  ASP A   1      24.110  61.600 101.050  1.00  0.00           C
ATOM      8  HB1 ASP A   1      24.210  61.859  99.974  1.00  0.00           H
ATOM      9  HB2 ASP A   1      23.032  61.590 101.319  1.00  0.00           H
ATOM     10  CG  ASP A   1      24.660  60.240 101.220  1.00  0.00           C
ATOM     11  OD1 ASP A   1      25.830  60.040 101.590  1.00  0.00           O
ATOM     12  OD2 ASP A   1      23.950  59.260 100.850  1.00  0.00           O
ATOM     13  C   ASP A   1      25.000  62.310 103.450  1.00  0.00           C
ATOM     14  O   ASP A   1      26.070  62.440 104.030  1.00  0.00           O
ATOM     15  N   ILE A   2      23.990  61.630 104.070  1.00  0.00           N
ATOM     16  HN  ILE A   2      23.114  61.421 103.642  1.00  0.00           H
ATOM     17  CA  ILE A   2      24.260  61.150 105.420  1.00  0.00           C
ATOM     18  HA  ILE A   2      25.063  61.722 105.861  1.00  0.00           H
ATOM     19  CB  ILE A   2      23.120  61.270 106.430  1.00  0.00           C
ATOM     20  HB  ILE A   2      22.290  60.630 106.060  1.00  0.00           H
ATOM     21  CG2 ILE A   2      23.610  60.640 107.810  1.00  0.00           C
ATOM     22 1HG2 ILE A   2      24.595  61.127 107.979  1.00  0.00           H
ATOM     23 2HG2 ILE A   2      23.710  59.538 107.720  1.00  0.00           H
ATOM     24 3HG2 ILE A   2      22.900  60.880 108.630  1.00  0.00           H
ATOM     25  CG1 ILE A   2      22.720  62.800 106.560  1.00  0.00           C
ATOM     26 1HG1 ILE A   2      21.754  62.860 107.104  1.00  0.00           H
ATOM     27 2HG1 ILE A   2      22.381  63.179 105.572  1.00  0.00           H
ATOM     28  CD  ILE A   2      23.780  63.761 107.209  1.00  0.00           C
ATOM     29  HD1 ILE A   2      24.715  63.840 106.613  1.00  0.00           H
ATOM     30  HD2 ILE A   2      23.870  63.428 108.266  1.00  0.00           H
ATOM     31  HD3 ILE A   2      23.382  64.795 107.280  1.00  0.00           H
ATOM     32  C   ILE A   2      24.700  59.640 105.340  1.00  0.00           C
ATOM     33  O   ILE A   2      24.030  58.770 104.800  1.00  0.00           O
ATOM     34  N   GLY A   3      25.940  59.330 105.780  1.00  0.00           N
ATOM     35  HN  GLY A   3      26.515  60.086 106.082  1.00  0.00           H
ATOM     36  CA  GLY A   3      26.410  57.920 105.741  1.00  0.00           C
ATOM     37  HA1 GLY A   3      27.428  57.880 106.099  1.00  0.00           H
ATOM     38  HA2 GLY A   3      26.400  57.457 104.765  1.00  0.00           H
ATOM     39  C   GLY A   3      25.560  56.980 106.560  1.00  0.00           C
ATOM     40  O   GLY A   3      24.880  57.260 107.550  1.00  0.00           O
ATOM     41  N   PHE A   4      25.430  55.700 106.070  1.00  0.00           N
ATOM     42  HN  PHE A   4      25.917  55.541 105.215  1.00  0.00           H
ATOM     43  CA  PHE A   4      24.610  54.631 106.610  1.00  0.00           C
ATOM     44  HA  PHE A   4      24.832  53.794 105.965  1.00  0.00           H
ATOM     45  CB  PHE A   4      25.000  54.190 108.070  1.00  0.00           C
ATOM     46  HB1 PHE A   4      24.155  53.524 108.348  1.00  0.00           H
ATOM     47  HB2 PHE A   4      25.070  55.027 108.797  1.00  0.00           H
ATOM     48  CG  PHE A   4      26.220  53.350 108.100  1.00  0.00           C
ATOM     49  CD1 PHE A   4      26.060  51.960 108.210  1.00  0.00           C
ATOM     50  HD1 PHE A   4      25.084  51.532 108.031  1.00  0.00           H
ATOM     51  CE1 PHE A   4      27.160  51.140 108.320  1.00  0.00           C
ATOM     52  HE1 PHE A   4      27.110  50.062 108.360  1.00  0.00           H
ATOM     53  CZ  PHE A   4      28.420  51.730 108.400  1.00  0.00           C
ATOM     54  HZ  PHE A   4      29.210  51.040 108.660  1.00  0.00           H
ATOM     55  CD2 PHE A   4      27.510  53.980 108.360  1.00  0.00           C
ATOM     56  HD2 PHE A   4      27.570  55.052 108.470  1.00  0.00           H
ATOM     57  CE2 PHE A   4      28.610  53.100 108.410  1.00  0.00           C
ATOM     58  HE2 PHE A   4      29.577  53.558 108.559  1.00  0.00           H
ATOM     59  C   PHE A   4      23.110  54.920 106.460  1.00  0.00           C
ATOM     60  O   PHE A   4      22.340  54.100 106.820  1.00  0.00           O
ATOM     61  N   TRP A   5      22.740  56.090 105.860  1.00  0.00           N
ATOM     62  HN  TRP A   5      23.339  56.859 105.650  1.00  0.00           H
ATOM     63  CA  TRP A   5      21.320  56.350 105.560  1.00  0.00           C
ATOM     64  HA  TRP A   5      20.662  56.061 106.367  1.00  0.00           H
ATOM     65  CB  TRP A   5      21.070  57.890 105.281  1.00  0.00           C
ATOM     66  HB1 TRP A   5      21.492  58.212 104.305  1.00  0.00           H
ATOM     67  HB2 TRP A   5      21.677  58.388 106.067  1.00  0.00           H
ATOM     68  CG  TRP A   5      19.690  58.380 105.360  1.00  0.00           C
ATOM     69  CD1 TRP A   5      19.080  58.710 106.550  1.00  0.00           C
ATOM     70  HD1 TRP A   5      19.649  58.710 107.468  1.00  0.00           H
ATOM     71  NE1 TRP A   5      17.810  58.960 106.370  1.00  0.00           N
ATOM     72  HE1 TRP A   5      17.099  59.230 106.981  1.00  0.00           H
ATOM     73  CE2 TRP A   5      17.530  58.740 105.000  1.00  0.00           C
ATOM     74  CD2 TRP A   5      18.750  58.420 104.360  1.00  0.00           C
ATOM     75  CE3 TRP A   5      18.790  58.070 103.020  1.00  0.00           C
ATOM     76  HE3 TRP A   5      19.725  57.951 102.493  1.00  0.00           H
ATOM     77  CZ3 TRP A   5      17.790  58.460 102.199  1.00  0.00           C
ATOM     78  HZ3 TRP A   5      17.909  58.450 101.126  1.00  0.00           H
ATOM     79  CZ2 TRP A   5      16.380  58.940 104.170  1.00  0.00           C
ATOM     80  HZ2 TRP A   5      15.444  59.189 104.648  1.00  0.00           H
ATOM     81  CH2 TRP A   5      16.530  58.780 102.780  1.00  0.00           C
ATOM     82  HH2 TRP A   5      15.698  58.970 102.118  1.00  0.00           H
ATOM     83  C   TRP A   5      20.810  55.480 104.450  1.00  0.00           C
ATOM     84  O   TRP A   5      19.690  54.970 104.480  1.00  0.00           O
ATOM     85  N   CYS A   6      21.550  55.290 103.320  1.00  0.00           N
ATOM     86  HN  CYS A   6      22.446  55.688 103.141  1.00  0.00           H
ATOM     87  CA  CYS A   6      21.090  54.400 102.250  1.00  0.00           C
ATOM     88  HA  CYS A   6      20.016  54.290 102.240  1.00  0.00           H
ATOM     89  CB  CYS A   6      21.790  54.650 100.960  1.00  0.00           C
ATOM     90  HB1 CYS A   6      21.480  53.871 100.231  1.00  0.00           H
ATOM     91  HB2 CYS A   6      22.897  54.550 100.940  1.00  0.00           H
ATOM     92  SG  CYS A   6      21.400  56.240 100.330  1.00  0.00           S
ATOM     93  C   CYS A   6      21.580  52.970 102.570  1.00  0.00           C
ATOM     94  O   CYS A   6      22.690  52.920 103.100  1.00  0.00           O
ATOM     95  N   PRO A   7      20.910  51.850 102.310  1.00  0.00           N
ATOM     96  CD  PRO A   7      19.510  51.850 101.990  1.00  0.00           C
ATOM     97  HD1 PRO A   7      19.330  52.610 101.200  1.00  0.00           H
ATOM     98  HD2 PRO A   7      18.929  52.070 102.911  1.00  0.00           H
ATOM     99  CA  PRO A   7      21.630  50.610 101.880  1.00  0.00           C
ATOM    100  HA  PRO A   7      21.910  50.100 102.790  1.00  0.00           H
ATOM    101  CB  PRO A   7      20.520  49.871 101.020  1.00  0.00           C
ATOM    102  HB1 PRO A   7      20.651  48.771 101.111  1.00  0.00           H
ATOM    103  HB2 PRO A   7      20.680  50.160  99.959  1.00  0.00           H
ATOM    104  CG  PRO A   7      19.210  50.370 101.551  1.00  0.00           C
ATOM    105  HG1 PRO A   7      18.354  50.320 100.845  1.00  0.00           H
ATOM    106  HG2 PRO A   7      18.962  49.755 102.443  1.00  0.00           H
ATOM    107  C   PRO A   7      22.930  50.670 101.120  1.00  0.00           C
ATOM    108  O   PRO A   7      23.240  51.690 100.500  1.00  0.00           O
ATOM    109  N   ARG A   8      23.740  49.590 101.150  1.00  0.00           N
ATOM    110  HN  ARG A   8      23.570  48.680 101.520  1.00  0.00           H
ATOM    111  CA  ARG A   8      25.140  49.690 100.760  1.00  0.00           C
ATOM    112  HA  ARG A   8      25.550  50.550 101.270  1.00  0.00           H
ATOM    113  CB  ARG A   8      25.910  48.440 101.210  1.00  0.00           C
ATOM    114  HB1 ARG A   8      26.924  48.390 100.758  1.00  0.00           H
ATOM    115  HB2 ARG A   8      25.499  47.549 100.689  1.00  0.00           H
ATOM    116  CG  ARG A   8      26.020  48.240 102.670  1.00  0.00           C
ATOM    117  HG1 ARG A   8      25.048  48.410 103.181  1.00  0.00           H
ATOM    118  HG2 ARG A   8      26.784  48.933 103.082  1.00  0.00           H
ATOM    119  CD  ARG A   8      26.591  46.820 102.970  1.00  0.00           C
ATOM    120  HD1 ARG A   8      27.527  46.670 102.392  1.00  0.00           H
ATOM    121  HD2 ARG A   8      25.745  46.156 102.688  1.00  0.00           H
ATOM    122  NE  ARG A   8      26.840  46.880 104.420  1.00  0.00           N
ATOM    123  HE  ARG A   8      26.640  47.691 104.970  1.00  0.00           H
ATOM    124  CZ  ARG A   8      27.150  45.800 105.120  1.00  0.00           C
ATOM    125  NH1 ARG A   8      27.250  44.610 104.530  1.00  0.00           N
ATOM    126 1HH1 ARG A   8      26.748  44.419 103.687  1.00  0.00           H
ATOM    127 2HH1 ARG A   8      27.460  43.929 105.231  1.00  0.00           H
ATOM    128  NH2 ARG A   8      27.370  45.880 106.400  1.00  0.00           N
ATOM    129 1HH2 ARG A   8      27.290  46.763 106.862  1.00  0.00           H
ATOM    130 2HH2 ARG A   8      27.788  45.113 106.888  1.00  0.00           H
ATOM    131  C   ARG A   8      25.300  49.830  99.230  1.00  0.00           C
ATOM    132  O   ARG A   8      24.640  49.220  98.400  1.00  0.00           O
HETATM  133  N   HSD A   9      26.270  50.710  98.850  1.00  0.00           N
HETATM  134  HN  HSD A   9      26.831  51.091  99.581  1.00  0.00           H
HETATM  135  CA  HSD A   9      26.730  50.930  97.480  1.00  0.00           C
HETATM  136  HA  HSD A   9      27.632  51.521  97.540  1.00  0.00           H
HETATM  137  CB  HSD A   9      26.991  49.620  96.690  1.00  0.00           C
HETATM  138  HB1 HSD A   9      27.320  50.000  95.699  1.00  0.00           H
HETATM  139  HB2 HSD A   9      26.012  49.116  96.539  1.00  0.00           H
HETATM  140  ND1 HSD A   9      28.450  47.600  96.449  1.00  0.00           N
HETATM  141  HD1 HSD A   9      28.073  47.213  95.607  1.00  0.00           H
HETATM  142  CG  HSD A   9      28.000  48.690  97.220  1.00  0.00           C
HETATM  143  CE1 HSD A   9      29.410  47.040  97.240  1.00  0.00           C
HETATM  144  HE1 HSD A   9      29.862  46.106  96.908  1.00  0.00           H
HETATM  145  NE2 HSD A   9      29.650  47.650  98.390  1.00  0.00           N
HETATM  146  CD2 HSD A   9      28.750  48.680  98.370  1.00  0.00           C
HETATM  147  HD2 HSD A   9      28.570  49.270  99.260  1.00  0.00           H
HETATM  148  C   HSD A   9      25.830  51.890  96.720  1.00  0.00           C
HETATM  149  O   HSD A   9      25.820  52.060  95.490  1.00  0.00           O
ATOM    150  N   LEU A  10      24.950  52.560  97.549  1.00  0.00           N
ATOM    151  HN  LEU A  10      25.111  52.449  98.527  1.00  0.00           H
ATOM    152  CA  LEU A  10      23.930  53.590  97.041  1.00  0.00           C
ATOM    153  HA  LEU A  10      24.051  53.771  95.983  1.00  0.00           H
ATOM    154  CB  LEU A  10      22.450  53.240  97.070  1.00  0.00           C
ATOM    155  HB1 LEU A  10      21.736  53.903  96.537  1.00  0.00           H
ATOM    156  HB2 LEU A  10      22.190  53.230  98.150  1.00  0.00           H
ATOM    157  CG  LEU A  10      22.070  51.820  96.670  1.00  0.00           C
ATOM    158  HG  LEU A  10      22.638  51.052  97.238  1.00  0.00           H
ATOM    159  CD1 LEU A  10      20.600  51.490  97.090  1.00  0.00           C
ATOM    160 1HD1 LEU A  10      20.320  51.660  98.151  1.00  0.00           H
ATOM    161 2HD1 LEU A  10      20.291  50.442  96.890  1.00  0.00           H
ATOM    162 3HD1 LEU A  10      19.893  52.157  96.552  1.00  0.00           H
ATOM    163  CD2 LEU A  10      22.280  51.610  95.230  1.00  0.00           C
ATOM    164 1HD2 LEU A  10      23.357  51.700  94.971  1.00  0.00           H
ATOM    165 2HD2 LEU A  10      21.821  52.448  94.662  1.00  0.00           H
ATOM    166 3HD2 LEU A  10      21.798  50.717  94.778  1.00  0.00           H
ATOM    167  C   LEU A  10      24.180  54.930  97.720  1.00  0.00           C
ATOM    168  O   LEU A  10      24.720  54.980  98.860  1.00  0.00           O
ATOM    169  N   LYS A  11      23.900  56.020  96.950  1.00  0.00           N
ATOM    170  HN  LYS A  11      23.581  55.910  96.012  1.00  0.00           H
ATOM    171  CA  LYS A  11      23.930  57.360  97.400  1.00  0.00           C
ATOM    172  HA  LYS A  11      24.261  57.260  98.423  1.00  0.00           H
ATOM    173  CB  LYS A  11      24.950  58.230  96.570  1.00  0.00           C
ATOM    174  HB1 LYS A  11      24.599  59.282  96.510  1.00  0.00           H
ATOM    175  HB2 LYS A  11      24.970  57.721  95.582  1.00  0.00           H
ATOM    176  CG  LYS A  11      26.290  58.310  97.210  1.00  0.00           C
ATOM    177  HG1 LYS A  11      26.837  58.927  96.464  1.00  0.00           H
ATOM    178  HG2 LYS A  11      26.799  57.323  97.180  1.00  0.00           H
ATOM    179  CD  LYS A  11      26.410  59.070  98.490  1.00  0.00           C
ATOM    180  HD1 LYS A  11      25.959  58.409  99.261  1.00  0.00           H
ATOM    181  HD2 LYS A  11      25.929  60.071  98.480  1.00  0.00           H
ATOM    182  CE  LYS A  11      27.900  59.260  98.820  1.00  0.00           C
ATOM    183  HE1 LYS A  11      28.553  59.541  97.967  1.00  0.00           H
ATOM    184  HE2 LYS A  11      28.140  58.220  99.130  1.00  0.00           H
ATOM    185  NZ  LYS A  11      28.100  60.160  99.980  1.00  0.00           N
ATOM    186  HZ1 LYS A  11      27.358  59.930 100.671  1.00  0.00           H
ATOM    187  HZ2 LYS A  11      27.839  61.123  99.689  1.00  0.00           H
ATOM    188  HZ3 LYS A  11      29.028  60.200 100.449  1.00  0.00           H
ATOM    189  C   LYS A  11      22.580  58.030  97.380  1.00  0.00           C
ATOM    190  O   LYS A  11      21.860  57.820  96.430  1.00  0.00           O
ATOM    191  N   THR A  12      22.270  58.820  98.410  1.00  0.00           N
ATOM    192  HN  THR A  12      22.862  58.820  99.212  1.00  0.00           H
ATOM    193  CA  THR A  12      20.950  59.460  98.550  1.00  0.00           C
ATOM    194  HA  THR A  12      20.232  58.692  98.799  1.00  0.00           H
ATOM    195  CB  THR A  12      20.950  60.450  99.740  1.00  0.00           C
ATOM    196  HB  THR A  12      21.699  61.269  99.680  1.00  0.00           H
ATOM    197  OG1 THR A  12      21.150  59.640 100.970  1.00  0.00           O
ATOM    198  HG1 THR A  12      21.992  59.209 100.810  1.00  0.00           H
ATOM    199  CG2 THR A  12      19.530  61.090  99.860  1.00  0.00           C
ATOM    200 1HG2 THR A  12      18.709  60.369  99.660  1.00  0.00           H
ATOM    201 2HG2 THR A  12      19.440  61.984  99.207  1.00  0.00           H
ATOM    202 3HG2 THR A  12      19.440  61.391 100.925  1.00  0.00           H
ATOM    203  C   THR A  12      20.590  60.190  97.350  1.00  0.00           C
ATOM    204  O   THR A  12      21.450  60.740  96.680  1.00  0.00           O
ATOM    205  N   SER A  13      19.290  60.150  97.000  1.00  0.00           N
ATOM    206  HN  SER A  13      18.530  59.720  97.480  1.00  0.00           H
ATOM    207  CA  SER A  13      18.820  60.690  95.740  1.00  0.00           C
ATOM    208  HA  SER A  13      19.528  61.328  95.231  1.00  0.00           H
ATOM    209  CB  SER A  13      18.490  59.600  94.720  1.00  0.00           C
ATOM    210  HB1 SER A  13      17.750  58.940  95.220  1.00  0.00           H
ATOM    211  HB2 SER A  13      19.466  59.092  94.561  1.00  0.00           H
ATOM    212  OG  SER A  13      17.980  60.070  93.520  1.00  0.00           O
ATOM    213  HG1 SER A  13      17.028  60.110  93.640  1.00  0.00           H
ATOM    214  C   SER A  13      17.540  61.420  96.110  1.00  0.00           C
ATOM    215  O   SER A  13      16.770  60.910  96.870  1.00  0.00           O
ATOM    216  N   GLY A  14      17.530  62.650  95.650  1.00  0.00           N
ATOM    217  HN  GLY A  14      18.080  62.840  94.840  1.00  0.00           H
ATOM    218  CA  GLY A  14      16.670  63.750  96.090  1.00  0.00           C
ATOM    219  HA1 GLY A  14      16.929  64.638  95.532  1.00  0.00           H
ATOM    220  HA2 GLY A  14      16.760  63.930  97.151  1.00  0.00           H
ATOM    221  C   GLY A  14      15.140  63.490  95.870  1.00  0.00           C
ATOM    222  O   GLY A  14      14.730  62.450  95.280  1.00  0.00           O
ATOM    223  N   GLY A  15      14.260  64.430  96.240  1.00  0.00           N
ATOM    224  HN  GLY A  15      14.621  65.121  96.861  1.00  0.00           H
ATOM    225  CA  GLY A  15      12.830  64.300  96.130  1.00  0.00           C
ATOM    226  HA1 GLY A  15      12.580  64.050  95.110  1.00  0.00           H
ATOM    227  HA2 GLY A  15      12.442  65.286  96.339  1.00  0.00           H
ATOM    228  C   GLY A  15      12.250  63.310  97.070  1.00  0.00           C
ATOM    229  O   GLY A  15      12.920  62.570  97.770  1.00  0.00           O
ATOM    230  N   GLN A  16      10.890  63.350  97.270  1.00  0.00           N
ATOM    231  HN  GLN A  16      10.230  63.940  96.810  1.00  0.00           H
ATOM    232  CA  GLN A  16      10.180  62.470  98.150  1.00  0.00           C
ATOM    233  HA  GLN A  16      10.881  61.869  98.711  1.00  0.00           H
ATOM    234  CB  GLN A  16       9.180  63.210  99.040  1.00  0.00           C
ATOM    235  HB1 GLN A  16       9.801  63.851  99.701  1.00  0.00           H
ATOM    236  HB2 GLN A  16       8.612  62.442  99.608  1.00  0.00           H
ATOM    237  CG  GLN A  16       8.060  64.159  98.400  1.00  0.00           C
ATOM    238  HG1 GLN A  16       7.601  63.551  97.592  1.00  0.00           H
ATOM    239  HG2 GLN A  16       8.513  64.996  97.826  1.00  0.00           H
ATOM    240  CD  GLN A  16       7.030  64.680  99.350  1.00  0.00           C
ATOM    241  OE1 GLN A  16       5.840  64.640  99.030  1.00  0.00           O
ATOM    242  NE2 GLN A  16       7.539  65.170 100.470  1.00  0.00           N
ATOM    243 1HE2 GLN A  16       6.923  65.717 101.037  1.00  0.00           H
ATOM    244 2HE2 GLN A  16       8.524  65.140 100.641  1.00  0.00           H
ATOM    245  C   GLN A  16       9.440  61.620  97.210  1.00  0.00           C
ATOM    246  O   GLN A  16       8.980  62.120  96.150  1.00  0.00           O
ATOM    247  N   GLY A  17       9.300  60.340  97.580  1.00  0.00           N
ATOM    248  HN  GLY A  17       9.689  60.141  98.477  1.00  0.00           H
ATOM    249  CA  GLY A  17       8.800  59.290  96.800  1.00  0.00           C
ATOM    250  HA1 GLY A  17       7.972  59.699  96.241  1.00  0.00           H
ATOM    251  HA2 GLY A  17       8.442  58.584  97.536  1.00  0.00           H
ATOM    252  C   GLY A  17       9.590  58.670  95.770  1.00  0.00           C
ATOM    253  O   GLY A  17       9.190  58.400  94.660  1.00  0.00           O
ATOM    254  N   TYR A  18      10.900  58.560  96.040  1.00  0.00           N
ATOM    255  HN  TYR A  18      11.170  58.710  96.988  1.00  0.00           H
ATOM    256  CA  TYR A  18      11.800  58.090  94.990  1.00  0.00           C
ATOM    257  HA  TYR A  18      11.321  58.070  94.022  1.00  0.00           H
ATOM    258  CB  TYR A  18      13.140  59.000  94.900  1.00  0.00           C
ATOM    259  HB1 TYR A  18      13.668  58.980  95.877  1.00  0.00           H
ATOM    260  HB2 TYR A  18      12.891  60.065  94.701  1.00  0.00           H
ATOM    261  CG  TYR A  18      14.160  58.580  93.880  1.00  0.00           C
ATOM    262  CD1 TYR A  18      15.330  57.930  94.330  1.00  0.00           C
ATOM    263  HD1 TYR A  18      15.429  57.870  95.404  1.00  0.00           H
ATOM    264  CE1 TYR A  18      16.260  57.370  93.380  1.00  0.00           C
ATOM    265  HE1 TYR A  18      17.208  56.911  93.619  1.00  0.00           H
ATOM    266  CZ  TYR A  18      15.800  57.430  91.960  1.00  0.00           C
ATOM    267  OH  TYR A  18      16.660  57.030  90.960  1.00  0.00           O
ATOM    268  HH  TYR A  18      16.137  57.060  90.156  1.00  0.00           H
ATOM    269  CD2 TYR A  18      13.850  58.600  92.550  1.00  0.00           C
ATOM    270  HD2 TYR A  18      12.885  58.879  92.152  1.00  0.00           H
ATOM    271  CE2 TYR A  18      14.620  58.000  91.580  1.00  0.00           C
ATOM    272  HE2 TYR A  18      14.288  58.070  90.555  1.00  0.00           H
ATOM    273  C   TYR A  18      12.220  56.680  95.370  1.00  0.00           C
ATOM    274  O   TYR A  18      12.620  56.400  96.490  1.00  0.00           O
ATOM    275  N   LYS A  19      12.150  55.780  94.400  1.00  0.00           N
ATOM    276  HN  LYS A  19      11.909  55.991  93.456  1.00  0.00           H
ATOM    277  CA  LYS A  19      12.430  54.360  94.620  1.00  0.00           C
ATOM    278  HA  LYS A  19      13.172  54.300  95.402  1.00  0.00           H
ATOM    279  CB  LYS A  19      11.260  53.400  94.910  1.00  0.00           C
ATOM    280  HB1 LYS A  19      10.739  53.039  93.998  1.00  0.00           H
ATOM    281  HB2 LYS A  19      10.583  53.987  95.567  1.00  0.00           H
ATOM    282  CG  LYS A  19      11.700  52.080  95.610  1.00  0.00           C
ATOM    283  HG1 LYS A  19      12.072  52.241  96.644  1.00  0.00           H
ATOM    284  HG2 LYS A  19      12.563  51.709  95.018  1.00  0.00           H
ATOM    285  CD  LYS A  19      10.620  51.050  95.730  1.00  0.00           C
ATOM    286  HD1 LYS A  19      11.038  50.104  96.138  1.00  0.00           H
ATOM    287  HD2 LYS A  19      10.360  50.790  94.681  1.00  0.00           H
ATOM    288  CE  LYS A  19       9.410  51.339  96.570  1.00  0.00           C
ATOM    289  HE1 LYS A  19       8.546  50.655  96.431  1.00  0.00           H
ATOM    290  HE2 LYS A  19       9.089  52.353  96.249  1.00  0.00           H
ATOM    291  NZ  LYS A  19       9.710  51.480  97.980  1.00  0.00           N
ATOM    292  HZ1 LYS A  19      10.070  52.420  98.240  1.00  0.00           H
ATOM    293  HZ2 LYS A  19      10.457  50.863  98.358  1.00  0.00           H
ATOM    294  HZ3 LYS A  19       8.790  51.420  98.460  1.00  0.00           H
ATOM    295  C   LYS A  19      13.150  53.880  93.350  1.00  0.00           C
ATOM    296  O   LYS A  19      12.620  54.060  92.290  1.00  0.00           O
ATOM    297  N   PHE A  20      14.350  53.230  93.540  1.00  0.00           N
ATOM    298  HN  PHE A  20      14.803  53.029  94.405  1.00  0.00           H
ATOM    299  CA  PHE A  20      15.080  52.590  92.370  1.00  0.00           C
ATOM    300  HA  PHE A  20      14.452  52.400  91.512  1.00  0.00           H
ATOM    301  CB  PHE A  20      16.190  53.610  91.900  1.00  0.00           C
ATOM    302  HB1 PHE A  20      16.890  53.680  92.760  1.00  0.00           H
ATOM    303  HB2 PHE A  20      15.730  54.601  91.700  1.00  0.00           H
ATOM    304  CG  PHE A  20      17.090  53.180  90.770  1.00  0.00           C
ATOM    305  CD1 PHE A  20      18.510  52.930  90.940  1.00  0.00           C
ATOM    306  HD1 PHE A  20      18.960  53.130  91.901  1.00  0.00           H
ATOM    307  CE1 PHE A  20      19.260  52.430  89.840  1.00  0.00           C
ATOM    308  HE1 PHE A  20      20.276  52.118  90.031  1.00  0.00           H
ATOM    309  CZ  PHE A  20      18.640  52.200  88.640  1.00  0.00           C
ATOM    310  HZ  PHE A  20      19.270  51.950  87.800  1.00  0.00           H
ATOM    311  CD2 PHE A  20      16.510  52.880  89.530  1.00  0.00           C
ATOM    312  HD2 PHE A  20      15.435  52.989  89.510  1.00  0.00           H
ATOM    313  CE2 PHE A  20      17.250  52.400  88.430  1.00  0.00           C
ATOM    314  HE2 PHE A  20      16.849  52.270  87.436  1.00  0.00           H
ATOM    315  C   PHE A  20      15.550  51.190  92.630  1.00  0.00           C
ATOM    316  O   PHE A  20      16.200  50.870  93.610  1.00  0.00           O
ATOM    317  N   LEU A  21      15.120  50.160  91.850  1.00  0.00           N
ATOM    318  HN  LEU A  21      14.579  50.401  91.048  1.00  0.00           H
ATOM    319  CA  LEU A  21      15.500  48.750  91.940  1.00  0.00           C
ATOM    320  HA  LEU A  21      14.908  48.338  91.137  1.00  0.00           H
ATOM    321  CB  LEU A  21      17.040  48.540  91.900  1.00  0.00           C
ATOM    322  HB1 LEU A  21      17.190  47.440  91.870  1.00  0.00           H
ATOM    323  HB2 LEU A  21      17.602  48.831  92.813  1.00  0.00           H
ATOM    324  CG  LEU A  21      17.670  49.079  90.680  1.00  0.00           C
ATOM    325  HG  LEU A  21      17.297  50.118  90.549  1.00  0.00           H
ATOM    326  CD1 LEU A  21      19.240  49.210  90.760  1.00  0.00           C
ATOM    327 1HD1 LEU A  21      19.701  48.357  91.302  1.00  0.00           H
ATOM    328 2HD1 LEU A  21      19.390  50.120  91.380  1.00  0.00           H
ATOM    329 3HD1 LEU A  21      19.580  49.450  89.730  1.00  0.00           H
ATOM    330  CD2 LEU A  21      17.260  48.291  89.420  1.00  0.00           C
ATOM    331 1HD2 LEU A  21      17.703  47.283  89.571  1.00  0.00           H
ATOM    332 2HD2 LEU A  21      17.639  48.659  88.442  1.00  0.00           H
ATOM    333 3HD2 LEU A  21      16.157  48.180  89.340  1.00  0.00           H
ATOM    334  C   LEU A  21      14.950  48.040  93.130  1.00  0.00           C
ATOM    335  O   LEU A  21      15.380  46.960  93.590  1.00  0.00           O
ATOM    336  N   GLY A  22      13.940  48.610  93.680  1.00  0.00           N
ATOM    337  HN  GLY A  22      13.729  49.463  93.209  1.00  0.00           H
ATOM    338  CA  GLY A  22      13.160  48.340  94.800  1.00  0.00           C
ATOM    339  HA1 GLY A  22      13.110  47.271  94.950  1.00  0.00           H
ATOM    340  HA2 GLY A  22      12.146  48.631  94.569  1.00  0.00           H
ATOM    341  C   GLY A  22      13.590  48.880  96.130  1.00  0.00           C
ATOM    342  O   GLY A  22      12.990  48.510  97.120  1.00  0.00           O
ATOM    343  N   ILE A  23      14.610  49.780  96.150  1.00  0.00           N
ATOM    344  HN  ILE A  23      14.988  50.039  95.264  1.00  0.00           H
ATOM    345  CA  ILE A  23      15.160  50.510  97.230  1.00  0.00           C
ATOM    346  HA  ILE A  23      14.758  50.078  98.134  1.00  0.00           H
ATOM    347  CB  ILE A  23      16.610  50.380  97.250  1.00  0.00           C
ATOM    348  HB  ILE A  23      17.030  50.989  96.421  1.00  0.00           H
ATOM    349  CG2 ILE A  23      17.140  51.001  98.540  1.00  0.00           C
ATOM    350 1HG2 ILE A  23      16.802  52.045  98.709  1.00  0.00           H
ATOM    351 2HG2 ILE A  23      18.245  50.940  98.630  1.00  0.00           H
ATOM    352 3HG2 ILE A  23      16.769  50.378  99.382  1.00  0.00           H
ATOM    353  CG1 ILE A  23      17.169  48.920  97.110  1.00  0.00           C
ATOM    354 1HG1 ILE A  23      16.372  48.211  97.419  1.00  0.00           H
ATOM    355 2HG1 ILE A  23      17.975  48.880  97.874  1.00  0.00           H
ATOM    356  CD  ILE A  23      17.881  48.540  95.730  1.00  0.00           C
ATOM    357  HD1 ILE A  23      18.349  47.533  95.770  1.00  0.00           H
ATOM    358  HD2 ILE A  23      18.688  49.258  95.471  1.00  0.00           H
ATOM    359  HD3 ILE A  23      17.148  48.480  94.897  1.00  0.00           H
ATOM    360  C   ILE A  23      14.740  52.050  97.240  1.00  0.00           C
ATOM    361  O   ILE A  23      14.940  52.790  96.310  1.00  0.00           O
ATOM    362  N   ASP A  24      14.070  52.490  98.380  1.00  0.00           N
ATOM    363  HN  ASP A  24      13.870  51.820  99.090  1.00  0.00           H
ATOM    364  CA  ASP A  24      13.660  53.880  98.590  1.00  0.00           C
ATOM    365  HA  ASP A  24      13.053  54.099  97.724  1.00  0.00           H
ATOM    366  CB  ASP A  24      12.820  54.000  99.880  1.00  0.00           C
ATOM    367  HB1 ASP A  24      12.750  55.015 100.328  1.00  0.00           H
ATOM    368  HB2 ASP A  24      13.309  53.401 100.678  1.00  0.00           H
ATOM    369  CG  ASP A  24      11.390  53.500  99.680  1.00  0.00           C
ATOM    370  OD1 ASP A  24      10.810  52.810 100.580  1.00  0.00           O
ATOM    371  OD2 ASP A  24      10.770  53.950  98.680  1.00  0.00           O
ATOM    372  C   ASP A  24      14.870  54.900  98.570  1.00  0.00           C
ATOM    373  O   ASP A  24      15.920  54.650  99.240  1.00  0.00           O
ATOM    374  N   GLN A  25      14.720  56.010  97.980  1.00  0.00           N
ATOM    375  HN  GLN A  25      13.898  56.130  97.429  1.00  0.00           H
ATOM    376  CA  GLN A  25      15.460  57.230  98.170  1.00  0.00           C
ATOM    377  HA  GLN A  25      14.991  57.989  97.561  1.00  0.00           H
ATOM    378  CB  GLN A  25      15.240  57.709  99.630  1.00  0.00           C
ATOM    379  HB1 GLN A  25      15.854  58.626  99.761  1.00  0.00           H
ATOM    380  HB2 GLN A  25      15.550  56.921 100.349  1.00  0.00           H
ATOM    381  CG  GLN A  25      13.770  58.010  99.980  1.00  0.00           C
ATOM    382  HG1 GLN A  25      13.629  58.251 101.055  1.00  0.00           H
ATOM    383  HG2 GLN A  25      13.098  57.148  99.780  1.00  0.00           H
ATOM    384  CD  GLN A  25      13.120  59.100  99.120  1.00  0.00           C
ATOM    385  OE1 GLN A  25      12.020  58.960  98.640  1.00  0.00           O
ATOM    386  NE2 GLN A  25      13.880  60.150  98.720  1.00  0.00           N
ATOM    387 1HE2 GLN A  25      14.733  60.371  99.192  1.00  0.00           H
ATOM    388 2HE2 GLN A  25      13.490  60.889  98.171  1.00  0.00           H
ATOM    389  C   GLN A  25      17.000  57.260  97.860  1.00  0.00           C
ATOM    390  O   GLN A  25      17.760  58.190  98.150  1.00  0.00           O
ATOM    391  N   CYS A  26      17.560  56.280  97.220  1.00  0.00           N
ATOM    392  HN  CYS A  26      16.895  55.585  96.958  1.00  0.00           H
ATOM    393  CA  CYS A  26      18.930  56.130  96.890  1.00  0.00           C
ATOM    394  HA  CYS A  26      19.312  57.135  96.790  1.00  0.00           H
ATOM    395  CB  CYS A  26      19.740  55.329  97.890  1.00  0.00           C
ATOM    396  HB1 CYS A  26      20.829  55.300  97.670  1.00  0.00           H
ATOM    397  HB2 CYS A  26      19.362  54.286  97.830  1.00  0.00           H
ATOM    398  SG  CYS A  26      19.540  56.080  99.580  1.00  0.00           S
ATOM    399  C   CYS A  26      19.140  55.420  95.620  1.00  0.00           C
ATOM    400  O   CYS A  26      18.390  54.500  95.270  1.00  0.00           O
ATOM    401  N   ALA A  27      20.230  55.820  94.940  1.00  0.00           N
ATOM    402  HN  ALA A  27      20.832  56.522  95.311  1.00  0.00           H
ATOM    403  CA  ALA A  27      20.680  55.180  93.750  1.00  0.00           C
ATOM    404  HA  ALA A  27      20.139  54.259  93.590  1.00  0.00           H
ATOM    405  CB  ALA A  27      20.260  56.210  92.710  1.00  0.00           C
ATOM    406  HB1 ALA A  27      20.820  57.169  92.680  1.00  0.00           H
ATOM    407  HB2 ALA A  27      19.226  56.561  92.911  1.00  0.00           H
ATOM    408  HB3 ALA A  27      20.350  55.860  91.659  1.00  0.00           H
ATOM    409  C   ALA A  27      22.190  54.990  93.750  1.00  0.00           C
ATOM    410  O   ALA A  27      22.930  55.670  94.470  1.00  0.00           O
ATOM    411  N   PRO A  28      22.770  54.120  92.950  1.00  0.00           N
ATOM    412  CD  PRO A  28      22.090  53.310  91.950  1.00  0.00           C
ATOM    413  HD1 PRO A  28      21.262  53.858  91.451  1.00  0.00           H
ATOM    414  HD2 PRO A  28      21.821  52.354  92.448  1.00  0.00           H
ATOM    415  CA  PRO A  28      24.200  53.940  92.850  1.00  0.00           C
ATOM    416  HA  PRO A  28      24.569  53.631  93.817  1.00  0.00           H
ATOM    417  CB  PRO A  28      24.370  52.889  91.760  1.00  0.00           C
ATOM    418  HB1 PRO A  28      24.261  51.887  92.227  1.00  0.00           H
ATOM    419  HB2 PRO A  28      25.325  52.910  91.193  1.00  0.00           H
ATOM    420  CG  PRO A  28      23.140  52.990  90.870  1.00  0.00           C
ATOM    421  HG1 PRO A  28      23.320  53.841  90.179  1.00  0.00           H
ATOM    422  HG2 PRO A  28      22.869  52.058  90.329  1.00  0.00           H
ATOM    423  C   PRO A  28      24.990  55.130  92.420  1.00  0.00           C
ATOM    424  O   PRO A  28      24.480  55.830  91.530  1.00  0.00           O
ATOM    425  N   PRO A  29      26.140  55.400  92.910  1.00  0.00           N
ATOM    426  CD  PRO A  29      26.640  54.790  94.110  1.00  0.00           C
ATOM    427  HD1 PRO A  29      26.740  53.708  93.880  1.00  0.00           H
ATOM    428  HD2 PRO A  29      25.879  54.960  94.901  1.00  0.00           H
ATOM    429  CA  PRO A  29      27.300  56.010  92.210  1.00  0.00           C
ATOM    430  HA  PRO A  29      27.001  57.047  92.170  1.00  0.00           H
ATOM    431  CB  PRO A  29      28.520  55.700  93.010  1.00  0.00           C
ATOM    432  HB1 PRO A  29      29.278  56.508  92.930  1.00  0.00           H
ATOM    433  HB2 PRO A  29      28.990  54.720  92.780  1.00  0.00           H
ATOM    434  CG  PRO A  29      28.030  55.500  94.420  1.00  0.00           C
ATOM    435  HG1 PRO A  29      28.523  54.806  95.134  1.00  0.00           H
ATOM    436  HG2 PRO A  29      27.900  56.508  94.869  1.00  0.00           H
ATOM    437  C   PRO A  29      27.510  55.550  90.750  1.00  0.00           C
ATOM    438  O   PRO A  29      27.610  54.380  90.490  1.00  0.00           O
ATOM    439  N   CYS A  30      27.740  56.480  89.840  1.00  0.00           N
ATOM    440  HN  CYS A  30      27.760  57.436  90.122  1.00  0.00           H
ATOM    441  CA  CYS A  30      28.130  56.240  88.410  1.00  0.00           C
ATOM    442  HA  CYS A  30      27.363  55.592  88.011  1.00  0.00           H
ATOM    443  CB  CYS A  30      28.091  57.500  87.480  1.00  0.00           C
ATOM    444  HB1 CYS A  30      28.896  58.217  87.749  1.00  0.00           H
ATOM    445  HB2 CYS A  30      27.097  57.941  87.711  1.00  0.00           H
ATOM    446  SG  CYS A  30      28.370  57.220  85.730  1.00  0.00           S
ATOM    447  C   CYS A  30      29.470  55.430  88.230  1.00  0.00           C
ATOM    448  O   CYS A  30      29.500  54.550  87.350  1.00  0.00           O
ATOM    449  N   PRO A  31      30.590  55.600  88.990  1.00  0.00           N
ATOM    450  CD  PRO A  31      30.930  56.890  89.680  1.00  0.00           C
ATOM    451  HD1 PRO A  31      30.272  57.109  90.548  1.00  0.00           H
ATOM    452  HD2 PRO A  31      30.860  57.785  89.026  1.00  0.00           H
ATOM    453  CA  PRO A  31      31.810  54.730  89.010  1.00  0.00           C
ATOM    454  HA  PRO A  31      32.220  54.860  88.019  1.00  0.00           H
ATOM    455  CB  PRO A  31      32.640  55.230  90.170  1.00  0.00           C
ATOM    456  HB1 PRO A  31      33.730  55.020  90.120  1.00  0.00           H
ATOM    457  HB2 PRO A  31      32.151  54.841  91.089  1.00  0.00           H
ATOM    458  CG  PRO A  31      32.390  56.740  90.070  1.00  0.00           C
ATOM    459  HG1 PRO A  31      32.621  57.242  91.034  1.00  0.00           H
ATOM    460  HG2 PRO A  31      33.041  57.110  89.249  1.00  0.00           H
ATOM    461  C   PRO A  31      31.490  53.310  89.170  1.00  0.00           C
ATOM    462  O   PRO A  31      30.730  52.830  90.050  1.00  0.00           O
ATOM    463  N   ASN A  32      32.150  52.470  88.390  1.00  0.00           N
ATOM    464  HN  ASN A  32      32.653  52.842  87.615  1.00  0.00           H
ATOM    465  CA  ASN A  32      32.130  51.000  88.530  1.00  0.00           C
ATOM    466  HA  ASN A  32      31.062  50.850  88.590  1.00  0.00           H
ATOM    467  CB  ASN A  32      32.770  50.340  87.360  1.00  0.00           C
ATOM    468  HB1 ASN A  32      33.870  50.310  87.510  1.00  0.00           H
ATOM    469  HB2 ASN A  32      32.700  50.879  86.391  1.00  0.00           H
ATOM    470  CG  ASN A  32      32.210  48.950  87.070  1.00  0.00           C
ATOM    471  OD1 ASN A  32      32.770  48.000  87.540  1.00  0.00           O
ATOM    472  ND2 ASN A  32      31.180  48.870  86.200  1.00  0.00           N
ATOM    473 1HD2 ASN A  32      31.000  47.981  85.780  1.00  0.00           H
ATOM    474 2HD2 ASN A  32      30.822  49.745  85.872  1.00  0.00           H
ATOM    475  C   ASN A  32      32.780  50.380  89.840  1.00  0.00           C
ATOM    476  O   ASN A  32      33.710  50.890  90.450  1.00  0.00           O
ATOM    477  N   MET A  33      32.170  49.240  90.300  1.00  0.00           N
ATOM    478  HN  MET A  33      31.363  48.841  89.871  1.00  0.00           H
ATOM    479  CA  MET A  33      32.600  48.620  91.580  1.00  0.00           C
ATOM    480  HA  MET A  33      33.404  49.163  92.053  1.00  0.00           H
ATOM    481  CB  MET A  33      31.500  48.610  92.650  1.00  0.00           C
ATOM    482  HB1 MET A  33      31.781  47.968  93.512  1.00  0.00           H
ATOM    483  HB2 MET A  33      30.621  48.091  92.211  1.00  0.00           H
ATOM    484  CG  MET A  33      31.020  49.980  93.070  1.00  0.00           C
ATOM    485  HG1 MET A  33      30.509  50.381  92.169  1.00  0.00           H
ATOM    486  HG2 MET A  33      31.812  50.721  93.310  1.00  0.00           H
ATOM    487  SD  MET A  33      29.860  49.910  94.490  1.00  0.00           S
ATOM    488  CE  MET A  33      29.240  51.640  94.270  1.00  0.00           C
ATOM    489  HE1 MET A  33      28.931  52.089  95.238  1.00  0.00           H
ATOM    490  HE2 MET A  33      28.369  51.530  93.589  1.00  0.00           H
ATOM    491  HE3 MET A  33      30.019  52.220  93.730  1.00  0.00           H
ATOM    492  C   MET A  33      33.210  47.270  91.370  1.00  0.00           C
ATOM    493  O   MET A  33      33.700  46.730  92.390  1.00  0.00           O
ATOM    494  N   TYR A  34      33.200  46.740  90.110  1.00  0.00           N
ATOM    495  HN  TYR A  34      32.790  47.170  89.310  1.00  0.00           H
ATOM    496  CA  TYR A  34      33.830  45.410  89.960  1.00  0.00           C
ATOM    497  HA  TYR A  34      34.328  45.161  90.886  1.00  0.00           H
ATOM    498  CB  TYR A  34      32.730  44.360  89.590  1.00  0.00           C
ATOM    499  HB1 TYR A  34      32.061  44.240  90.469  1.00  0.00           H
ATOM    500  HB2 TYR A  34      33.151  43.347  89.419  1.00  0.00           H
ATOM    501  CG  TYR A  34      31.780  44.610  88.440  1.00  0.00           C
ATOM    502  CD1 TYR A  34      30.580  45.330  88.730  1.00  0.00           C
ATOM    503  HD1 TYR A  34      30.460  45.749  89.718  1.00  0.00           H
ATOM    504  CE1 TYR A  34      29.830  45.810  87.660  1.00  0.00           C
ATOM    505  HE1 TYR A  34      28.978  46.471  87.720  1.00  0.00           H
ATOM    506  CZ  TYR A  34      30.210  45.490  86.340  1.00  0.00           C
ATOM    507  OH  TYR A  34      29.460  45.840  85.240  1.00  0.00           O
ATOM    508  HH  TYR A  34      28.763  46.407  85.578  1.00  0.00           H
ATOM    509  CD2 TYR A  34      32.180  44.290  87.130  1.00  0.00           C
ATOM    510  HD2 TYR A  34      33.086  43.746  86.909  1.00  0.00           H
ATOM    511  CE2 TYR A  34      31.290  44.650  86.080  1.00  0.00           C
ATOM    512  HE2 TYR A  34      31.579  44.540  85.045  1.00  0.00           H
ATOM    513  C   TYR A  34      34.960  45.430  88.930  1.00  0.00           C
ATOM    514  O   TYR A  34      35.740  44.440  88.990  1.00  0.00           O
ATOM    515  N   PHE A  35      35.060  46.490  88.130  1.00  0.00           N
ATOM    516  HN  PHE A  35      34.289  47.121  88.120  1.00  0.00           H
ATOM    517  CA  PHE A  35      36.170  46.750  87.250  1.00  0.00           C
ATOM    518  HA  PHE A  35      36.529  45.782  86.931  1.00  0.00           H
ATOM    519  CB  PHE A  35      35.950  47.490  85.870  1.00  0.00           C
ATOM    520  HB1 PHE A  35      36.848  47.670  85.241  1.00  0.00           H
ATOM    521  HB2 PHE A  35      35.538  48.516  85.971  1.00  0.00           H
ATOM    522  CG  PHE A  35      35.100  46.640  84.900  1.00  0.00           C
ATOM    523  CD1 PHE A  35      33.930  47.270  84.460  1.00  0.00           C
ATOM    524  HD1 PHE A  35      33.870  48.321  84.700  1.00  0.00           H
ATOM    525  CE1 PHE A  35      33.100  46.600  83.610  1.00  0.00           C
ATOM    526  HE1 PHE A  35      32.239  47.081  83.170  1.00  0.00           H
ATOM    527  CZ  PHE A  35      33.310  45.300  83.130  1.00  0.00           C
ATOM    528  HZ  PHE A  35      32.663  44.832  82.403  1.00  0.00           H
ATOM    529  CD2 PHE A  35      35.340  45.340  84.410  1.00  0.00           C
ATOM    530  HD2 PHE A  35      36.259  44.910  84.780  1.00  0.00           H
ATOM    531  CE2 PHE A  35      34.510  44.590  83.550  1.00  0.00           C
ATOM    532  HE2 PHE A  35      34.750  43.570  83.290  1.00  0.00           H
ATOM    533  C   PHE A  35      37.190  47.610  87.980  1.00  0.00           C
ATOM    534  O   PHE A  35      36.790  48.620  88.550  1.00  0.00           O
ATOM    535  N   LYS A  36      38.490  47.280  88.050  1.00  0.00           N
ATOM    536  HN  LYS A  36      38.779  46.443  87.592  1.00  0.00           H
ATOM    537  CA  LYS A  36      39.490  48.000  88.730  1.00  0.00           C
ATOM    538  HA  LYS A  36      39.061  48.459  89.608  1.00  0.00           H
ATOM    539  CB  LYS A  36      40.560  46.980  89.180  1.00  0.00           C
ATOM    540  HB1 LYS A  36      41.423  47.552  89.581  1.00  0.00           H
ATOM    541  HB2 LYS A  36      40.959  46.342  88.362  1.00  0.00           H
ATOM    542  CG  LYS A  36      40.100  45.820  90.180  1.00  0.00           C
ATOM    543  HG1 LYS A  36      39.403  46.258  90.927  1.00  0.00           H
ATOM    544  HG2 LYS A  36      41.028  45.481  90.689  1.00  0.00           H
ATOM    545  CD  LYS A  36      39.510  44.570  89.510  1.00  0.00           C
ATOM    546  HD1 LYS A  36      38.802  44.989  88.762  1.00  0.00           H
ATOM    547  HD2 LYS A  36      38.938  44.058  90.313  1.00  0.00           H
ATOM    548  CE  LYS A  36      40.590  43.650  89.010  1.00  0.00           C
ATOM    549  HE1 LYS A  36      41.163  43.298  89.894  1.00  0.00           H
ATOM    550  HE2 LYS A  36      41.221  44.271  88.339  1.00  0.00           H
ATOM    551  NZ  LYS A  36      39.990  42.600  88.210  1.00  0.00           N
ATOM    552  HZ1 LYS A  36      39.171  42.240  88.740  1.00  0.00           H
ATOM    553  HZ2 LYS A  36      40.708  41.852  88.120  1.00  0.00           H
ATOM    554  HZ3 LYS A  36      39.771  42.889  87.235  1.00  0.00           H
ATOM    555  C   LYS A  36      40.010  49.130  87.770  1.00  0.00           C
ATOM    556  O   LYS A  36      39.700  49.150  86.570  1.00  0.00           O
ATOM    557  N   SER A  37      40.720  50.170  88.230  1.00  0.00           N
ATOM    558  HN  SER A  37      40.870  50.040  89.207  1.00  0.00           H
ATOM    559  CA  SER A  37      41.220  51.300  87.420  1.00  0.00           C
ATOM    560  HA  SER A  37      40.359  51.821  87.029  1.00  0.00           H
ATOM    561  CB  SER A  37      41.990  52.390  88.350  1.00  0.00           C
ATOM    562  HB1 SER A  37      42.781  51.760  88.810  1.00  0.00           H
ATOM    563  HB2 SER A  37      41.368  52.781  89.183  1.00  0.00           H
ATOM    564  OG  SER A  37      42.640  53.390  87.570  1.00  0.00           O
ATOM    565  HG1 SER A  37      43.437  53.001  87.201  1.00  0.00           H
ATOM    566  C   SER A  37      42.080  50.920  86.230  1.00  0.00           C
ATOM    567  O   SER A  37      41.860  51.390  85.060  1.00  0.00           O
ATOM    568  N   ASP A  38      43.050  49.970  86.350  1.00  0.00           N
ATOM    569  HN  ASP A  38      43.150  49.460  87.201  1.00  0.00           H
ATOM    570  CA  ASP A  38      43.820  49.570  85.220  1.00  0.00           C
ATOM    571  HA  ASP A  38      44.287  50.445  84.792  1.00  0.00           H
ATOM    572  CB  ASP A  38      44.960  48.610  85.660  1.00  0.00           C
ATOM    573  HB1 ASP A  38      45.701  48.440  84.849  1.00  0.00           H
ATOM    574  HB2 ASP A  38      44.468  47.646  85.911  1.00  0.00           H
ATOM    575  CG  ASP A  38      45.930  49.090  86.790  1.00  0.00           C
ATOM    576  OD1 ASP A  38      46.710  48.190  87.310  1.00  0.00           O
ATOM    577  OD2 ASP A  38      45.920  50.260  87.180  1.00  0.00           O
ATOM    578  C   ASP A  38      42.920  48.870  84.130  1.00  0.00           C
ATOM    579  O   ASP A  38      43.290  48.840  82.960  1.00  0.00           O
ATOM    580  N   GLU A  39      41.720  48.300  84.500  1.00  0.00           N
ATOM    581  HN  GLU A  39      41.540  48.300  85.481  1.00  0.00           H
ATOM    582  CA  GLU A  39      40.730  47.820  83.570  1.00  0.00           C
ATOM    583  HA  GLU A  39      41.270  47.260  82.820  1.00  0.00           H
ATOM    584  CB  GLU A  39      39.780  46.790  84.300  1.00  0.00           C
ATOM    585  HB1 GLU A  39      39.007  46.318  83.657  1.00  0.00           H
ATOM    586  HB2 GLU A  39      39.300  47.230  85.200  1.00  0.00           H
ATOM    587  CG  GLU A  39      40.620  45.760  85.040  1.00  0.00           C
ATOM    588  HG1 GLU A  39      41.098  46.189  85.947  1.00  0.00           H
ATOM    589  HG2 GLU A  39      41.399  45.220  84.460  1.00  0.00           H
ATOM    590  CD  GLU A  39      39.840  44.550  85.650  1.00  0.00           C
ATOM    591  OE1 GLU A  39      40.330  43.420  85.620  1.00  0.00           O
ATOM    592  OE2 GLU A  39      38.750  44.780  86.220  1.00  0.00           O
ATOM    593  C   GLU A  39      39.940  48.930  82.860  1.00  0.00           C
ATOM    594  O   GLU A  39      39.650  48.890  81.730  1.00  0.00           O
ATOM    595  N   LEU A  40      39.610  49.960  83.600  1.00  0.00           N
ATOM    596  HN  LEU A  40      39.858  49.900  84.564  1.00  0.00           H
ATOM    597  CA  LEU A  40      38.930  51.190  83.200  1.00  0.00           C
ATOM    598  HA  LEU A  40      38.084  50.901  82.593  1.00  0.00           H
ATOM    599  CB  LEU A  40      38.370  51.990  84.430  1.00  0.00           C
ATOM    600  HB1 LEU A  40      37.921  52.958  84.121  1.00  0.00           H
ATOM    601  HB2 LEU A  40      39.238  52.239  85.078  1.00  0.00           H
ATOM    602  CG  LEU A  40      37.410  51.210  85.350  1.00  0.00           C
ATOM    603  HG  LEU A  40      37.862  50.287  85.771  1.00  0.00           H
ATOM    604  CD1 LEU A  40      37.180  51.991  86.630  1.00  0.00           C
ATOM    605 1HD1 LEU A  40      36.911  53.035  86.361  1.00  0.00           H
ATOM    606 2HD1 LEU A  40      38.128  52.020  87.209  1.00  0.00           H
ATOM    607 3HD1 LEU A  40      36.326  51.478  87.122  1.00  0.00           H
ATOM    608  CD2 LEU A  40      36.070  50.940  84.700  1.00  0.00           C
ATOM    609 1HD2 LEU A  40      36.240  50.220  83.871  1.00  0.00           H
ATOM    610 2HD2 LEU A  40      35.660  51.879  84.270  1.00  0.00           H
ATOM    611 3HD2 LEU A  40      35.319  50.519  85.401  1.00  0.00           H
ATOM    612  C   LEU A  40      39.720  51.980  82.150  1.00  0.00           C
ATOM    613  O   LEU A  40      39.210  52.300  81.060  1.00  0.00           O
ATOM    614  N   GLU A  41      41.010  52.150  82.430  1.00  0.00           N
ATOM    615  HN  GLU A  41      41.329  51.961  83.356  1.00  0.00           H
ATOM    616  CA  GLU A  41      42.000  52.689  81.510  1.00  0.00           C
ATOM    617  HA  GLU A  41      41.627  53.647  81.178  1.00  0.00           H
ATOM    618  CB  GLU A  41      43.350  52.860  82.230  1.00  0.00           C
ATOM    619  HB1 GLU A  41      44.060  53.350  81.530  1.00  0.00           H
ATOM    620  HB2 GLU A  41      43.610  51.800  82.440  1.00  0.00           H
ATOM    621  CG  GLU A  41      43.300  53.780  83.500  1.00  0.00           C
ATOM    622  HG1 GLU A  41      42.880  53.360  84.439  1.00  0.00           H
ATOM    623  HG2 GLU A  41      42.555  54.595  83.371  1.00  0.00           H
ATOM    624  CD  GLU A  41      44.620  54.300  83.890  1.00  0.00           C
ATOM    625  OE1 GLU A  41      45.490  53.520  84.260  1.00  0.00           O
ATOM    626  OE2 GLU A  41      44.780  55.540  83.910  1.00  0.00           O
ATOM    627  C   GLU A  41      42.210  51.880  80.220  1.00  0.00           C
ATOM    628  O   GLU A  41      42.400  52.440  79.160  1.00  0.00           O
ATOM    629  N   PHE A  42      42.200  50.500  80.310  1.00  0.00           N
ATOM    630  HN  PHE A  42      42.100  50.009  81.172  1.00  0.00           H
ATOM    631  CA  PHE A  42      42.380  49.620  79.160  1.00  0.00           C
ATOM    632  HA  PHE A  42      43.339  49.940  78.780  1.00  0.00           H
ATOM    633  CB  PHE A  42      42.710  48.130  79.560  1.00  0.00           C
ATOM    634  HB1 PHE A  42      42.057  47.798  80.394  1.00  0.00           H
ATOM    635  HB2 PHE A  42      43.701  47.930  80.020  1.00  0.00           H
ATOM    636  CG  PHE A  42      42.590  47.190  78.440  1.00  0.00           C
ATOM    637  CD1 PHE A  42      43.640  47.110  77.490  1.00  0.00           C
ATOM    638  HD1 PHE A  42      44.407  47.867  77.560  1.00  0.00           H
ATOM    639  CE1 PHE A  42      43.610  46.160  76.460  1.00  0.00           C
ATOM    640  HE1 PHE A  42      44.311  46.180  75.639  1.00  0.00           H
ATOM    641  CZ  PHE A  42      42.520  45.280  76.350  1.00  0.00           C
ATOM    642  HZ  PHE A  42      42.550  44.681  75.452  1.00  0.00           H
ATOM    643  CD2 PHE A  42      41.490  46.240  78.360  1.00  0.00           C
ATOM    644  HD2 PHE A  42      40.710  46.340  79.100  1.00  0.00           H
ATOM    645  CE2 PHE A  42      41.520  45.310  77.350  1.00  0.00           C
ATOM    646  HE2 PHE A  42      40.803  44.503  77.320  1.00  0.00           H
ATOM    647  C   PHE A  42      41.240  49.800  78.200  1.00  0.00           C
ATOM    648  O   PHE A  42      41.340  49.950  76.970  1.00  0.00           O
ATOM    649  N   ALA A  43      40.010  49.900  78.750  1.00  0.00           N
ATOM    650  HN  ALA A  43      39.880  49.950  79.737  1.00  0.00           H
ATOM    651  CA  ALA A  43      38.830  50.240  78.000  1.00  0.00           C
ATOM    652  HA  ALA A  43      38.780  49.572  77.153  1.00  0.00           H
ATOM    653  CB  ALA A  43      37.730  49.931  79.021  1.00  0.00           C
ATOM    654  HB1 ALA A  43      37.819  50.585  79.914  1.00  0.00           H
ATOM    655  HB2 ALA A  43      37.800  48.897  79.421  1.00  0.00           H
ATOM    656  HB3 ALA A  43      36.758  50.190  78.549  1.00  0.00           H
ATOM    657  C   ALA A  43      38.790  51.650  77.420  1.00  0.00           C
ATOM    658  O   ALA A  43      38.600  51.810  76.220  1.00  0.00           O
ATOM    659  N   LYS A  44      39.120  52.690  78.181  1.00  0.00           N
ATOM    660  HN  LYS A  44      39.289  52.491  79.143  1.00  0.00           H
ATOM    661  CA  LYS A  44      39.210  54.080  77.740  1.00  0.00           C
ATOM    662  HA  LYS A  44      38.234  54.299  77.332  1.00  0.00           H
ATOM    663  CB  LYS A  44      39.560  54.950  78.960  1.00  0.00           C
ATOM    664  HB1 LYS A  44      40.061  55.881  78.620  1.00  0.00           H
ATOM    665  HB2 LYS A  44      40.306  54.363  79.537  1.00  0.00           H
ATOM    666  CG  LYS A  44      38.370  55.270  79.780  1.00  0.00           C
ATOM    667  HG1 LYS A  44      38.758  55.499  80.796  1.00  0.00           H
ATOM    668  HG2 LYS A  44      37.622  54.472  79.979  1.00  0.00           H
ATOM    669  CD  LYS A  44      37.480  56.340  79.110  1.00  0.00           C
ATOM    670  HD1 LYS A  44      36.920  55.810  78.310  1.00  0.00           H
ATOM    671  HD2 LYS A  44      38.130  57.090  78.610  1.00  0.00           H
ATOM    672  CE  LYS A  44      36.430  57.000  80.000  1.00  0.00           C
ATOM    673  HE1 LYS A  44      35.803  56.223  80.488  1.00  0.00           H
ATOM    674  HE2 LYS A  44      35.750  57.660  79.420  1.00  0.00           H
ATOM    675  NZ  LYS A  44      36.890  57.910  81.050  1.00  0.00           N
ATOM    676  HZ1 LYS A  44      36.093  58.438  81.459  1.00  0.00           H
ATOM    677  HZ2 LYS A  44      37.645  58.595  80.841  1.00  0.00           H
ATOM    678  HZ3 LYS A  44      37.316  57.345  81.813  1.00  0.00           H
ATOM    679  C   LYS A  44      40.340  54.240  76.590  1.00  0.00           C
ATOM    680  O   LYS A  44      40.080  54.970  75.640  1.00  0.00           O
ATOM    681  N   SER A  45      41.530  53.580  76.640  1.00  0.00           N
ATOM    682  HN  SER A  45      41.840  53.160  77.490  1.00  0.00           H
ATOM    683  CA  SER A  45      42.430  53.350  75.510  1.00  0.00           C
ATOM    684  HA  SER A  45      42.720  54.330  75.160  1.00  0.00           H
ATOM    685  CB  SER A  45      43.830  52.780  75.900  1.00  0.00           C
ATOM    686  HB1 SER A  45      43.750  51.898  76.571  1.00  0.00           H
ATOM    687  HB2 SER A  45      44.341  53.591  76.461  1.00  0.00           H
ATOM    688  OG  SER A  45      44.560  52.500  74.730  1.00  0.00           O
ATOM    689  HG1 SER A  45      44.641  53.265  74.156  1.00  0.00           H
ATOM    690  C   SER A  45      41.770  52.620  74.300  1.00  0.00           C
ATOM    691  O   SER A  45      42.000  53.000  73.140  1.00  0.00           O
ATOM    692  N   PHE A  46      41.030  51.520  74.490  1.00  0.00           N
ATOM    693  HN  PHE A  46      40.880  51.140  75.400  1.00  0.00           H
ATOM    694  CA  PHE A  46      40.540  50.810  73.370  1.00  0.00           C
ATOM    695  HA  PHE A  46      41.431  50.620  72.790  1.00  0.00           H
ATOM    696  CB  PHE A  46      39.890  49.460  73.910  1.00  0.00           C
ATOM    697  HB1 PHE A  46      38.838  49.520  74.261  1.00  0.00           H
ATOM    698  HB2 PHE A  46      40.558  49.051  74.698  1.00  0.00           H
ATOM    699  CG  PHE A  46      39.900  48.410  72.810  1.00  0.00           C
ATOM    700  CD1 PHE A  46      40.900  47.370  72.820  1.00  0.00           C
ATOM    701  HD1 PHE A  46      41.663  47.350  73.583  1.00  0.00           H
ATOM    702  CE1 PHE A  46      40.880  46.380  71.880  1.00  0.00           C
ATOM    703  HE1 PHE A  46      41.670  45.650  71.970  1.00  0.00           H
ATOM    704  CZ  PHE A  46      39.890  46.320  70.860  1.00  0.00           C
ATOM    705  HZ  PHE A  46      40.040  45.449  70.239  1.00  0.00           H
ATOM    706  CD2 PHE A  46      38.960  48.460  71.750  1.00  0.00           C
ATOM    707  HD2 PHE A  46      38.223  49.246  71.670  1.00  0.00           H
ATOM    708  CE2 PHE A  46      38.930  47.340  70.800  1.00  0.00           C
ATOM    709  HE2 PHE A  46      38.127  47.350  70.078  1.00  0.00           H
ATOM    710  C   PHE A  46      39.480  51.590  72.610  1.00  0.00           C
ATOM    711  O   PHE A  46      39.510  51.690  71.390  1.00  0.00           O
ATOM    712  N   ILE A  47      38.490  52.280  73.300  1.00  0.00           N
ATOM    713  HN  ILE A  47      38.319  52.049  74.254  1.00  0.00           H
ATOM    714  CA  ILE A  47      37.650  53.230  72.630  1.00  0.00           C
ATOM    715  HA  ILE A  47      37.201  52.771  71.762  1.00  0.00           H
ATOM    716  CB  ILE A  47      36.540  53.630  73.550  1.00  0.00           C
ATOM    717  HB  ILE A  47      36.052  52.694  73.898  1.00  0.00           H
ATOM    718  CG2 ILE A  47      36.919  54.460  74.790  1.00  0.00           C
ATOM    719 1HG2 ILE A  47      37.754  53.978  75.343  1.00  0.00           H
ATOM    720 2HG2 ILE A  47      36.073  54.590  75.498  1.00  0.00           H
ATOM    721 3HG2 ILE A  47      37.161  55.483  74.429  1.00  0.00           H
ATOM    722  CG1 ILE A  47      35.520  54.510  72.740  1.00  0.00           C
ATOM    723 1HG1 ILE A  47      35.430  54.043  71.736  1.00  0.00           H
ATOM    724 2HG1 ILE A  47      35.900  55.530  72.520  1.00  0.00           H
ATOM    725  CD  ILE A  47      34.130  54.650  73.380  1.00  0.00           C
ATOM    726  HD1 ILE A  47      33.437  55.082  72.627  1.00  0.00           H
ATOM    727  HD2 ILE A  47      34.120  55.400  74.200  1.00  0.00           H
ATOM    728  HD3 ILE A  47      33.631  53.703  73.679  1.00  0.00           H
ATOM    729  C   ILE A  47      38.350  54.400  72.000  1.00  0.00           C
ATOM    730  O   ILE A  47      38.160  54.800  70.890  1.00  0.00           O
ATOM    731  N   GLY A  48      39.270  55.060  72.730  1.00  0.00           N
ATOM    732  HN  GLY A  48      39.380  54.741  73.668  1.00  0.00           H
ATOM    733  CA  GLY A  48      40.190  56.141  72.210  1.00  0.00           C
ATOM    734  HA1 GLY A  48      40.918  56.389  72.968  1.00  0.00           H
ATOM    735  HA2 GLY A  48      39.584  57.005  71.981  1.00  0.00           H
ATOM    736  C   GLY A  48      40.900  55.700  70.980  1.00  0.00           C
ATOM    737  O   GLY A  48      40.840  56.380  69.970  1.00  0.00           O
ATOM    738  N   THR A  49      41.470  54.470  70.980  1.00  0.00           N
ATOM    739  HN  THR A  49      41.480  54.060  71.889  1.00  0.00           H
ATOM    740  CA  THR A  49      42.330  53.890  69.930  1.00  0.00           C
ATOM    741  HA  THR A  49      43.169  54.549  69.760  1.00  0.00           H
ATOM    742  CB  THR A  49      42.870  52.460  70.230  1.00  0.00           C
ATOM    743  HB  THR A  49      41.999  51.879  70.601  1.00  0.00           H
ATOM    744  OG1 THR A  49      44.030  52.530  71.130  1.00  0.00           O
ATOM    745  HG1 THR A  49      43.750  52.750  72.021  1.00  0.00           H
ATOM    746  CG2 THR A  49      43.410  51.780  69.000  1.00  0.00           C
ATOM    747 1HG2 THR A  49      42.683  51.342  68.283  1.00  0.00           H
ATOM    748 2HG2 THR A  49      44.039  50.971  69.429  1.00  0.00           H
ATOM    749 3HG2 THR A  49      44.190  52.400  68.510  1.00  0.00           H
ATOM    750  C   THR A  49      41.590  53.890  68.580  1.00  0.00           C
ATOM    751  O   THR A  49      42.040  54.570  67.640  1.00  0.00           O
ATOM    752  N   VAL A  50      40.420  53.190  68.460  1.00  0.00           N
ATOM    753  HN  VAL A  50      40.220  52.749  69.331  1.00  0.00           H
ATOM    754  CA  VAL A  50      39.380  53.180  67.400  1.00  0.00           C
ATOM    755  HA  VAL A  50      39.780  52.780  66.480  1.00  0.00           H
ATOM    756  CB  VAL A  50      38.230  52.300  67.800  1.00  0.00           C
ATOM    757  HB  VAL A  50      37.961  52.718  68.794  1.00  0.00           H
ATOM    758  CG1 VAL A  50      37.039  52.510  66.850  1.00  0.00           C
ATOM    759 1HG1 VAL A  50      36.502  53.476  66.960  1.00  0.00           H
ATOM    760 2HG1 VAL A  50      36.184  51.863  67.139  1.00  0.00           H
ATOM    761 3HG1 VAL A  50      37.380  52.200  65.839  1.00  0.00           H
ATOM    762  CG2 VAL A  50      38.670  50.850  67.850  1.00  0.00           C
ATOM    763 1HG2 VAL A  50      39.170  50.530  66.911  1.00  0.00           H
ATOM    764 2HG2 VAL A  50      37.963  50.063  68.189  1.00  0.00           H
ATOM    765 3HG2 VAL A  50      39.480  50.870  68.610  1.00  0.00           H
ATOM    766  C   VAL A  50      38.810  54.570  67.060  1.00  0.00           C
ATOM    767  O   VAL A  50      38.750  54.950  65.860  1.00  0.00           O
ATOM    768  N   SER A  51      38.450  55.340  68.110  1.00  0.00           N
ATOM    769  HN  SER A  51      38.520  54.990  69.041  1.00  0.00           H
ATOM    770  CA  SER A  51      38.030  56.690  67.920  1.00  0.00           C
ATOM    771  HA  SER A  51      37.219  56.560  67.219  1.00  0.00           H
ATOM    772  CB  SER A  51      37.620  57.460  69.190  1.00  0.00           C
ATOM    773  HB1 SER A  51      37.389  58.534  69.029  1.00  0.00           H
ATOM    774  HB2 SER A  51      38.512  57.420  69.851  1.00  0.00           H
ATOM    775  OG  SER A  51      36.490  56.830  69.840  1.00  0.00           O
ATOM    776  HG1 SER A  51      36.732  55.984  70.223  1.00  0.00           H
ATOM    777  C   SER A  51      39.000  57.660  67.210  1.00  0.00           C
ATOM    778  O   SER A  51      38.600  58.370  66.290  1.00  0.00           O
ATOM    779  N   ILE A  52      40.290  57.620  67.540  1.00  0.00           N
ATOM    780  HN  ILE A  52      40.520  57.260  68.441  1.00  0.00           H
ATOM    781  CA  ILE A  52      41.430  58.260  66.930  1.00  0.00           C
ATOM    782  HA  ILE A  52      41.170  59.301  66.810  1.00  0.00           H
ATOM    783  CB  ILE A  52      42.770  58.130  67.760  1.00  0.00           C
ATOM    784  HB  ILE A  52      42.991  57.055  67.931  1.00  0.00           H
ATOM    785  CG2 ILE A  52      43.980  58.819  67.010  1.00  0.00           C
ATOM    786 1HG2 ILE A  52      43.768  59.870  66.717  1.00  0.00           H
ATOM    787 2HG2 ILE A  52      44.250  58.241  66.101  1.00  0.00           H
ATOM    788 3HG2 ILE A  52      44.868  58.620  67.648  1.00  0.00           H
ATOM    789  CG1 ILE A  52      42.549  58.860  69.080  1.00  0.00           C
ATOM    790 1HG1 ILE A  52      41.487  58.761  69.388  1.00  0.00           H
ATOM    791 2HG1 ILE A  52      42.680  59.939  68.850  1.00  0.00           H
ATOM    792  CD  ILE A  52      43.530  58.500  70.170  1.00  0.00           C
ATOM    793  HD1 ILE A  52      44.615  58.651  69.989  1.00  0.00           H
ATOM    794  HD2 ILE A  52      43.520  57.416  70.411  1.00  0.00           H
ATOM    795  HD3 ILE A  52      43.350  59.208  71.008  1.00  0.00           H
ATOM    796  C   ILE A  52      41.630  57.770  65.530  1.00  0.00           C
ATOM    797  O   ILE A  52      41.790  58.550  64.610  1.00  0.00           O
ATOM    798  N   PHE A  53      41.460  56.410  65.320  1.00  0.00           N
ATOM    799  HN  PHE A  53      41.281  55.882  66.147  1.00  0.00           H
ATOM    800  CA  PHE A  53      41.380  55.790  64.000  1.00  0.00           C
ATOM    801  HA  PHE A  53      42.268  56.069  63.451  1.00  0.00           H
ATOM    802  CB  PHE A  53      41.320  54.210  63.970  1.00  0.00           C
ATOM    803  HB1 PHE A  53      40.720  53.800  64.810  1.00  0.00           H
ATOM    804  HB2 PHE A  53      42.337  53.861  64.249  1.00  0.00           H
ATOM    805  CG  PHE A  53      40.990  53.610  62.610  1.00  0.00           C
ATOM    806  CD1 PHE A  53      42.010  53.090  61.820  1.00  0.00           C
ATOM    807  HD1 PHE A  53      43.056  53.130  62.089  1.00  0.00           H
ATOM    808  CE1 PHE A  53      41.730  52.630  60.470  1.00  0.00           C
ATOM    809  HE1 PHE A  53      42.539  52.440  59.781  1.00  0.00           H
ATOM    810  CZ  PHE A  53      40.400  52.400  60.040  1.00  0.00           C
ATOM    811  HZ  PHE A  53      40.259  51.978  59.056  1.00  0.00           H
ATOM    812  CD2 PHE A  53      39.650  53.470  62.150  1.00  0.00           C
ATOM    813  HD2 PHE A  53      38.798  53.701  62.772  1.00  0.00           H
ATOM    814  CE2 PHE A  53      39.450  52.760  60.950  1.00  0.00           C
ATOM    815  HE2 PHE A  53      38.401  52.550  60.800  1.00  0.00           H
ATOM    816  C   PHE A  53      40.320  56.420  63.150  1.00  0.00           C
ATOM    817  O   PHE A  53      40.580  56.660  61.970  1.00  0.00           O
ATOM    818  N   CYS A  54      39.140  56.650  63.701  1.00  0.00           N
ATOM    819  HN  CYS A  54      39.001  56.273  64.613  1.00  0.00           H
ATOM    820  CA  CYS A  54      37.990  57.130  63.000  1.00  0.00           C
ATOM    821  HA  CYS A  54      37.970  56.679  62.019  1.00  0.00           H
ATOM    822  CB  CYS A  54      36.670  56.820  63.871  1.00  0.00           C
ATOM    823  HB1 CYS A  54      35.850  57.240  63.250  1.00  0.00           H
ATOM    824  HB2 CYS A  54      36.640  57.337  64.854  1.00  0.00           H
ATOM    825  SG  CYS A  54      36.190  55.030  64.160  1.00  0.00           S
ATOM    826  HG1 CYS A  54      37.202  54.880  65.002  1.00  0.00           H
ATOM    827  C   CYS A  54      38.000  58.690  62.800  1.00  0.00           C
ATOM    828  O   CYS A  54      37.640  59.150  61.700  1.00  0.00           O
ATOM    829  N   LEU A  55      38.530  59.520  63.740  1.00  0.00           N
ATOM    830  HN  LEU A  55      38.819  59.081  64.588  1.00  0.00           H
ATOM    831  CA  LEU A  55      38.720  60.900  63.540  1.00  0.00           C
ATOM    832  HA  LEU A  55      37.789  61.381  63.280  1.00  0.00           H
ATOM    833  CB  LEU A  55      39.151  61.510  64.830  1.00  0.00           C
ATOM    834  HB1 LEU A  55      39.668  60.722  65.418  1.00  0.00           H
ATOM    835  HB2 LEU A  55      38.215  61.802  65.353  1.00  0.00           H
ATOM    836  CG  LEU A  55      39.990  62.790  64.880  1.00  0.00           C
ATOM    837  HG  LEU A  55      39.900  63.379  63.942  1.00  0.00           H
ATOM    838  CD1 LEU A  55      39.520  63.830  65.980  1.00  0.00           C
ATOM    839 1HD1 LEU A  55      39.760  63.520  67.020  1.00  0.00           H
ATOM    840 2HD1 LEU A  55      38.426  64.001  65.890  1.00  0.00           H
ATOM    841 3HD1 LEU A  55      39.981  64.831  65.840  1.00  0.00           H
ATOM    842  CD2 LEU A  55      41.460  62.540  65.110  1.00  0.00           C
ATOM    843 1HD2 LEU A  55      41.962  61.958  64.308  1.00  0.00           H
ATOM    844 2HD2 LEU A  55      41.821  62.099  66.063  1.00  0.00           H
ATOM    845 3HD2 LEU A  55      41.960  63.530  65.050  1.00  0.00           H
ATOM    846  C   LEU A  55      39.700  61.140  62.350  1.00  0.00           C
ATOM    847  O   LEU A  55      39.510  62.100  61.570  1.00  0.00           O
ATOM    848  N   CYS A  56      40.860  60.350  62.160  1.00  0.00           N
ATOM    849  HN  CYS A  56      41.040  59.568  62.751  1.00  0.00           H
ATOM    850  CA  CYS A  56      41.750  60.470  61.010  1.00  0.00           C
ATOM    851  HA  CYS A  56      41.850  61.535  60.861  1.00  0.00           H
ATOM    852  CB  CYS A  56      43.080  59.610  61.060  1.00  0.00           C
ATOM    853  HB1 CYS A  56      43.779  59.850  60.231  1.00  0.00           H
ATOM    854  HB2 CYS A  56      42.729  58.577  60.849  1.00  0.00           H
ATOM    855  SG  CYS A  56      43.830  59.730  62.770  1.00  0.00           S
ATOM    856  HG1 CYS A  56      42.790  59.510  63.560  1.00  0.00           H
ATOM    857  C   CYS A  56      41.050  60.080  59.680  1.00  0.00           C
ATOM    858  O   CYS A  56      41.130  60.760  58.610  1.00  0.00           O
ATOM    859  N   ALA A  57      40.180  59.030  59.730  1.00  0.00           N
ATOM    860  HN  ALA A  57      39.959  58.669  60.633  1.00  0.00           H
ATOM    861  CA  ALA A  57      39.370  58.560  58.610  1.00  0.00           C
ATOM    862  HA  ALA A  57      40.044  58.309  57.805  1.00  0.00           H
ATOM    863  CB  ALA A  57      38.750  57.260  59.021  1.00  0.00           C
ATOM    864  HB1 ALA A  57      38.093  57.449  59.896  1.00  0.00           H
ATOM    865  HB2 ALA A  57      39.534  56.526  59.308  1.00  0.00           H
ATOM    866  HB3 ALA A  57      38.149  56.749  58.239  1.00  0.00           H
ATOM    867  C   ALA A  57      38.300  59.490  58.090  1.00  0.00           C
ATOM    868  O   ALA A  57      38.140  59.680  56.890  1.00  0.00           O
ATOM    869  N   THR A  58      37.630  60.190  59.010  1.00  0.00           N
ATOM    870  HN  THR A  58      37.600  59.970  59.982  1.00  0.00           H
ATOM    871  CA  THR A  58      36.890  61.370  58.690  1.00  0.00           C
ATOM    872  HA  THR A  58      36.110  61.210  57.960  1.00  0.00           H
ATOM    873  CB  THR A  58      36.030  61.720  59.940  1.00  0.00           C
ATOM    874  HB  THR A  58      36.742  61.680  60.792  1.00  0.00           H
ATOM    875  OG1 THR A  58      35.030  60.740  60.090  1.00  0.00           O
ATOM    876  HG1 THR A  58      34.609  60.720  59.228  1.00  0.00           H
ATOM    877  CG2 THR A  58      35.410  63.120  59.869  1.00  0.00           C
ATOM    878 1HG2 THR A  58      36.032  64.013  59.649  1.00  0.00           H
ATOM    879 2HG2 THR A  58      34.829  63.410  60.771  1.00  0.00           H
ATOM    880 3HG2 THR A  58      34.705  63.209  59.016  1.00  0.00           H
ATOM    881  C   THR A  58      37.760  62.530  58.240  1.00  0.00           C
ATOM    882  O   THR A  58      37.470  63.210  57.230  1.00  0.00           O
ATOM    883  N   LEU A  59      38.880  62.820  58.880  1.00  0.00           N
ATOM    884  HN  LEU A  59      39.080  62.420  59.771  1.00  0.00           H
ATOM    885  CA  LEU A  59      39.790  63.840  58.270  1.00  0.00           C
ATOM    886  HA  LEU A  59      39.169  64.721  58.200  1.00  0.00           H
ATOM    887  CB  LEU A  59      40.950  64.370  59.160  1.00  0.00           C
ATOM    888  HB1 LEU A  59      41.547  65.057  58.523  1.00  0.00           H
ATOM    889  HB2 LEU A  59      41.538  63.473  59.449  1.00  0.00           H
ATOM    890  CG  LEU A  59      40.510  65.110  60.490  1.00  0.00           C
ATOM    891  HG  LEU A  59      39.521  64.710  60.800  1.00  0.00           H
ATOM    892  CD1 LEU A  59      41.450  65.010  61.740  1.00  0.00           C
ATOM    893 1HD1 LEU A  59      40.972  65.498  62.617  1.00  0.00           H
ATOM    894 2HD1 LEU A  59      42.343  65.612  61.469  1.00  0.00           H
ATOM    895 3HD1 LEU A  59      41.819  63.983  61.949  1.00  0.00           H
ATOM    896  CD2 LEU A  59      40.270  66.620  60.140  1.00  0.00           C
ATOM    897 1HD2 LEU A  59      39.878  67.183  61.014  1.00  0.00           H
ATOM    898 2HD2 LEU A  59      39.432  66.660  59.411  1.00  0.00           H
ATOM    899 3HD2 LEU A  59      41.215  67.052  59.748  1.00  0.00           H
ATOM    900  C   LEU A  59      40.290  63.600  56.850  1.00  0.00           C
ATOM    901  O   LEU A  59      40.310  64.450  55.990  1.00  0.00           O
ATOM    902  N   PHE A  60      40.610  62.330  56.510  1.00  0.00           N
ATOM    903  HN  PHE A  60      40.630  61.646  57.234  1.00  0.00           H
ATOM    904  CA  PHE A  60      40.880  61.840  55.210  1.00  0.00           C
ATOM    905  HA  PHE A  60      41.665  62.446  54.782  1.00  0.00           H
ATOM    906  CB  PHE A  60      41.311  60.410  55.300  1.00  0.00           C
ATOM    907  HB1 PHE A  60      40.676  59.786  55.964  1.00  0.00           H
ATOM    908  HB2 PHE A  60      42.308  60.310  55.779  1.00  0.00           H
ATOM    909  CG  PHE A  60      41.550  59.690  53.950  1.00  0.00           C
ATOM    910  CD1 PHE A  60      42.770  59.860  53.300  1.00  0.00           C
ATOM    911  HD1 PHE A  60      43.496  60.536  53.728  1.00  0.00           H
ATOM    912  CE1 PHE A  60      43.010  59.100  52.120  1.00  0.00           C
ATOM    913  HE1 PHE A  60      44.028  59.140  51.761  1.00  0.00           H
ATOM    914  CZ  PHE A  60      42.030  58.440  51.450  1.00  0.00           C
ATOM    915  HZ  PHE A  60      42.311  57.978  50.516  1.00  0.00           H
ATOM    916  CD2 PHE A  60      40.510  58.940  53.370  1.00  0.00           C
ATOM    917  HD2 PHE A  60      39.578  58.750  53.881  1.00  0.00           H
ATOM    918  CE2 PHE A  60      40.730  58.380  52.090  1.00  0.00           C
ATOM    919  HE2 PHE A  60      39.893  57.882  51.622  1.00  0.00           H
ATOM    920  C   PHE A  60      39.600  61.850  54.310  1.00  0.00           C
ATOM    921  O   PHE A  60      39.580  62.040  53.090  1.00  0.00           O
ATOM    922  N   THR A  61      38.410  61.660  54.960  1.00  0.00           N
ATOM    923  HN  THR A  61      38.390  61.222  55.856  1.00  0.00           H
ATOM    924  CA  THR A  61      37.110  61.860  54.280  1.00  0.00           C
ATOM    925  HA  THR A  61      37.110  61.213  53.414  1.00  0.00           H
ATOM    926  CB  THR A  61      35.960  61.490  55.040  1.00  0.00           C
ATOM    927  HB  THR A  61      35.791  62.138  55.927  1.00  0.00           H
ATOM    928  OG1 THR A  61      35.990  60.140  55.390  1.00  0.00           O
ATOM    929  HG1 THR A  61      36.801  60.030  55.891  1.00  0.00           H
ATOM    930  CG2 THR A  61      34.690  61.520  54.130  1.00  0.00           C
ATOM    931 1HG2 THR A  61      33.752  61.141  54.589  1.00  0.00           H
ATOM    932 2HG2 THR A  61      34.910  60.990  53.179  1.00  0.00           H
ATOM    933 3HG2 THR A  61      34.460  62.589  53.930  1.00  0.00           H
ATOM    934  C   THR A  61      36.990  63.280  53.740  1.00  0.00           C
ATOM    935  O   THR A  61      36.640  63.420  52.600  1.00  0.00           O
ATOM    936  N   PHE A  62      37.480  64.250  54.610  1.00  0.00           N
ATOM    937  HN  PHE A  62      37.802  64.019  55.525  1.00  0.00           H
ATOM    938  CA  PHE A  62      37.540  65.590  54.190  1.00  0.00           C
ATOM    939  HA  PHE A  62      36.674  65.899  53.623  1.00  0.00           H
ATOM    940  CB  PHE A  62      37.680  66.490  55.440  1.00  0.00           C
ATOM    941  HB1 PHE A  62      38.100  67.471  55.130  1.00  0.00           H
ATOM    942  HB2 PHE A  62      38.231  65.999  56.271  1.00  0.00           H
ATOM    943  CG  PHE A  62      36.270  66.680  56.030  1.00  0.00           C
ATOM    944  CD1 PHE A  62      35.350  67.340  55.250  1.00  0.00           C
ATOM    945  HD1 PHE A  62      35.669  67.560  54.242  1.00  0.00           H
ATOM    946  CE1 PHE A  62      33.980  67.440  55.600  1.00  0.00           C
ATOM    947  HE1 PHE A  62      33.265  67.853  54.905  1.00  0.00           H
ATOM    948  CZ  PHE A  62      33.540  67.030  56.800  1.00  0.00           C
ATOM    949  HZ  PHE A  62      32.499  67.190  57.040  1.00  0.00           H
ATOM    950  CD2 PHE A  62      35.800  66.270  57.280  1.00  0.00           C
ATOM    951  HD2 PHE A  62      36.388  65.702  57.987  1.00  0.00           H
ATOM    952  CE2 PHE A  62      34.440  66.490  57.730  1.00  0.00           C
ATOM    953  HE2 PHE A  62      34.068  66.179  58.695  1.00  0.00           H
ATOM    954  C   PHE A  62      38.720  65.920  53.300  1.00  0.00           C
ATOM    955  O   PHE A  62      38.560  66.660  52.340  1.00  0.00           O
ATOM    956  N   LEU A  63      39.960  65.360  53.390  1.00  0.00           N
ATOM    957  HN  LEU A  63      40.251  64.859  54.201  1.00  0.00           H
ATOM    958  CA  LEU A  63      41.040  65.590  52.410  1.00  0.00           C
ATOM    959  HA  LEU A  63      41.219  66.655  52.370  1.00  0.00           H
ATOM    960  CB  LEU A  63      42.320  64.960  53.000  1.00  0.00           C
ATOM    961  HB1 LEU A  63      42.340  63.864  53.179  1.00  0.00           H
ATOM    962  HB2 LEU A  63      42.639  65.468  53.936  1.00  0.00           H
ATOM    963  CG  LEU A  63      43.660  65.300  52.190  1.00  0.00           C
ATOM    964  HG  LEU A  63      43.410  65.040  51.139  1.00  0.00           H
ATOM    965  CD1 LEU A  63      44.000  66.830  52.300  1.00  0.00           C
ATOM    966 1HD1 LEU A  63      44.110  67.041  53.385  1.00  0.00           H
ATOM    967 2HD1 LEU A  63      43.207  67.483  51.878  1.00  0.00           H
ATOM    968 3HD1 LEU A  63      44.898  67.070  51.691  1.00  0.00           H
ATOM    969  CD2 LEU A  63      44.870  64.390  52.430  1.00  0.00           C
ATOM    970 1HD2 LEU A  63      45.160  64.470  53.500  1.00  0.00           H
ATOM    971 2HD2 LEU A  63      45.701  64.490  51.699  1.00  0.00           H
ATOM    972 3HD2 LEU A  63      44.460  63.371  52.260  1.00  0.00           H
ATOM    973  C   LEU A  63      40.760  64.990  51.070  1.00  0.00           C
ATOM    974  O   LEU A  63      41.120  65.620  50.100  1.00  0.00           O
ATOM    975  N   THR A  64      39.980  63.860  50.980  1.00  0.00           N
ATOM    976  HN  THR A  64      39.720  63.390  51.820  1.00  0.00           H
ATOM    977  CA  THR A  64      39.400  63.230  49.760  1.00  0.00           C
ATOM    978  HA  THR A  64      40.241  63.130  49.089  1.00  0.00           H
ATOM    979  CB  THR A  64      38.690  61.920  49.910  1.00  0.00           C
ATOM    980  HB  THR A  64      37.740  62.050  50.470  1.00  0.00           H
ATOM    981  OG1 THR A  64      39.610  60.990  50.510  1.00  0.00           O
ATOM    982  HG1 THR A  64      39.720  61.190  51.442  1.00  0.00           H
ATOM    983  CG2 THR A  64      38.300  61.390  48.540  1.00  0.00           C
ATOM    984 1HG2 THR A  64      39.129  61.380  47.801  1.00  0.00           H
ATOM    985 2HG2 THR A  64      37.469  61.941  48.049  1.00  0.00           H
ATOM    986 3HG2 THR A  64      37.989  60.325  48.590  1.00  0.00           H
ATOM    987  C   THR A  64      38.430  64.200  49.130  1.00  0.00           C
ATOM    988  O   THR A  64      38.410  64.480  47.920  1.00  0.00           O
ATOM    989  N   PHE A  65      37.550  64.800  49.970  1.00  0.00           N
ATOM    990  HN  PHE A  65      37.400  64.549  50.923  1.00  0.00           H
ATOM    991  CA  PHE A  65      36.400  65.490  49.410  1.00  0.00           C
ATOM    992  HA  PHE A  65      36.201  65.031  48.453  1.00  0.00           H
ATOM    993  CB  PHE A  65      35.200  65.320  50.310  1.00  0.00           C
ATOM    994  HB1 PHE A  65      34.342  65.969  50.031  1.00  0.00           H
ATOM    995  HB2 PHE A  65      35.360  65.561  51.382  1.00  0.00           H
ATOM    996  CG  PHE A  65      34.580  63.950  50.300  1.00  0.00           C
ATOM    997  CD1 PHE A  65      33.720  63.590  51.320  1.00  0.00           C
ATOM    998  HD1 PHE A  65      33.540  64.291  52.121  1.00  0.00           H
ATOM    999  CE1 PHE A  65      33.010  62.390  51.380  1.00  0.00           C
ATOM   1000  HE1 PHE A  65      32.332  62.121  52.177  1.00  0.00           H
ATOM   1001  CZ  PHE A  65      33.140  61.500  50.250  1.00  0.00           C
ATOM   1002  HZ  PHE A  65      32.610  60.559  50.260  1.00  0.00           H
ATOM   1003  CD2 PHE A  65      34.740  63.040  49.290  1.00  0.00           C
ATOM   1004  HD2 PHE A  65      35.461  63.230  48.509  1.00  0.00           H
ATOM   1005  CE2 PHE A  65      34.020  61.820  49.180  1.00  0.00           C
ATOM   1006  HE2 PHE A  65      34.140  61.112  48.373  1.00  0.00           H
ATOM   1007  C   PHE A  65      36.670  66.900  49.030  1.00  0.00           C
ATOM   1008  O   PHE A  65      36.020  67.430  48.130  1.00  0.00           O
ATOM   1009  N   LEU A  66      37.810  67.460  49.530  1.00  0.00           N
ATOM   1010  HN  LEU A  66      38.308  66.923  50.207  1.00  0.00           H
ATOM   1011  CA  LEU A  66      38.420  68.669  49.030  1.00  0.00           C
ATOM   1012  HA  LEU A  66      37.764  69.527  49.030  1.00  0.00           H
ATOM   1013  CB  LEU A  66      39.630  69.020  49.970  1.00  0.00           C
ATOM   1014  HB1 LEU A  66      40.292  68.137  50.090  1.00  0.00           H
ATOM   1015  HB2 LEU A  66      39.140  69.210  50.949  1.00  0.00           H
ATOM   1016  CG  LEU A  66      40.390  70.320  49.630  1.00  0.00           C
ATOM   1017  HG  LEU A  66      40.680  70.160  48.570  1.00  0.00           H
ATOM   1018  CD1 LEU A  66      39.579  71.550  49.920  1.00  0.00           C
ATOM   1019 1HD1 LEU A  66      40.138  72.477  49.671  1.00  0.00           H
ATOM   1020 2HD1 LEU A  66      39.262  71.510  50.984  1.00  0.00           H
ATOM   1021 3HD1 LEU A  66      38.596  71.560  49.403  1.00  0.00           H
ATOM   1022  CD2 LEU A  66      41.630  70.249  50.489  1.00  0.00           C
ATOM   1023 1HD2 LEU A  66      42.371  71.042  50.250  1.00  0.00           H
ATOM   1024 2HD2 LEU A  66      42.118  69.254  50.410  1.00  0.00           H
ATOM   1025 3HD2 LEU A  66      41.408  70.401  51.567  1.00  0.00           H
ATOM   1026  C   LEU A  66      38.990  68.410  47.630  1.00  0.00           C
ATOM   1027  O   LEU A  66      38.790  69.220  46.790  1.00  0.00           O
ATOM   1028  N   ILE A  67      39.690  67.310  47.250  1.00  0.00           N
ATOM   1029  HN  ILE A  67      39.820  66.549  47.881  1.00  0.00           H
ATOM   1030  CA  ILE A  67      40.190  67.050  45.870  1.00  0.00           C
ATOM   1031  HA  ILE A  67      40.702  67.933  45.519  1.00  0.00           H
ATOM   1032  CB  ILE A  67      41.150  65.830  45.990  1.00  0.00           C
ATOM   1033  HB  ILE A  67      40.579  65.099  46.601  1.00  0.00           H
ATOM   1034  CG2 ILE A  67      41.470  65.350  44.590  1.00  0.00           C
ATOM   1035 1HG2 ILE A  67      42.119  64.451  44.520  1.00  0.00           H
ATOM   1036 2HG2 ILE A  67      41.960  66.161  44.010  1.00  0.00           H
ATOM   1037 3HG2 ILE A  67      40.507  65.059  44.119  1.00  0.00           H
ATOM   1038  CG1 ILE A  67      42.380  66.130  46.870  1.00  0.00           C
ATOM   1039 1HG1 ILE A  67      43.181  65.379  46.700  1.00  0.00           H
ATOM   1040 2HG1 ILE A  67      41.982  66.050  47.905  1.00  0.00           H
ATOM   1041  CD  ILE A  67      42.980  67.540  46.741  1.00  0.00           C
ATOM   1042  HD1 ILE A  67      42.250  68.310  47.070  1.00  0.00           H
ATOM   1043  HD2 ILE A  67      43.230  67.550  45.658  1.00  0.00           H
ATOM   1044  HD3 ILE A  67      43.855  67.530  47.426  1.00  0.00           H
ATOM   1045  C   ILE A  67      39.140  66.940  44.840  1.00  0.00           C
ATOM   1046  O   ILE A  67      39.130  67.640  43.800  1.00  0.00           O
ATOM   1047  N   ASP A  68      38.010  66.260  45.131  1.00  0.00           N
ATOM   1048  HN  ASP A  68      38.099  65.636  45.903  1.00  0.00           H
ATOM   1049  CA  ASP A  68      36.760  66.180  44.420  1.00  0.00           C
ATOM   1050  HA  ASP A  68      36.900  65.800  43.419  1.00  0.00           H
ATOM   1051  CB  ASP A  68      35.770  65.170  45.110  1.00  0.00           C
ATOM   1052  HB1 ASP A  68      34.709  65.180  44.780  1.00  0.00           H
ATOM   1053  HB2 ASP A  68      35.730  65.460  46.182  1.00  0.00           H
ATOM   1054  CG  ASP A  68      36.300  63.730  45.180  1.00  0.00           C
ATOM   1055  OD1 ASP A  68      37.130  63.320  44.330  1.00  0.00           O
ATOM   1056  OD2 ASP A  68      35.840  62.950  46.060  1.00  0.00           O
ATOM   1057  C   ASP A  68      36.080  67.540  44.190  1.00  0.00           C
ATOM   1058  O   ASP A  68      35.900  67.950  43.040  1.00  0.00           O
ATOM   1059  N   VAL A  69      35.730  68.310  45.250  1.00  0.00           N
ATOM   1060  HN  VAL A  69      35.901  67.949  46.163  1.00  0.00           H
ATOM   1061  CA  VAL A  69      35.070  69.630  45.150  1.00  0.00           C
ATOM   1062  HA  VAL A  69      34.271  69.400  44.461  1.00  0.00           H
ATOM   1063  CB  VAL A  69      34.510  70.270  46.450  1.00  0.00           C
ATOM   1064  HB  VAL A  69      33.871  69.511  46.949  1.00  0.00           H
ATOM   1065  CG1 VAL A  69      35.570  70.720  47.470  1.00  0.00           C
ATOM   1066 1HG1 VAL A  69      36.150  71.600  47.120  1.00  0.00           H
ATOM   1067 2HG1 VAL A  69      36.301  69.899  47.630  1.00  0.00           H
ATOM   1068 3HG1 VAL A  69      35.051  71.010  48.409  1.00  0.00           H
ATOM   1069  CG2 VAL A  69      33.620  71.410  46.040  1.00  0.00           C
ATOM   1070 1HG2 VAL A  69      33.240  71.770  47.020  1.00  0.00           H
ATOM   1071 2HG2 VAL A  69      32.785  71.151  45.354  1.00  0.00           H
ATOM   1072 3HG2 VAL A  69      34.138  72.326  45.682  1.00  0.00           H
ATOM   1073  C   VAL A  69      35.930  70.600  44.440  1.00  0.00           C
ATOM   1074  O   VAL A  69      35.410  71.230  43.530  1.00  0.00           O
ATOM   1075  N   ARG A  70      37.260  70.670  44.630  1.00  0.00           N
ATOM   1076  HN  ARG A  70      37.599  70.022  45.308  1.00  0.00           H
ATOM   1077  CA  ARG A  70      38.230  71.410  43.850  1.00  0.00           C
ATOM   1078  HA  ARG A  70      37.891  72.418  44.040  1.00  0.00           H
ATOM   1079  CB  ARG A  70      39.670  71.250  44.440  1.00  0.00           C
ATOM   1080  HB1 ARG A  70      39.929  70.175  44.550  1.00  0.00           H
ATOM   1081  HB2 ARG A  70      39.740  71.710  45.449  1.00  0.00           H
ATOM   1082  CG  ARG A  70      40.900  71.840  43.620  1.00  0.00           C
ATOM   1083  HG1 ARG A  70      41.775  71.830  44.306  1.00  0.00           H
ATOM   1084  HG2 ARG A  70      40.760  72.937  43.510  1.00  0.00           H
ATOM   1085  CD  ARG A  70      41.260  71.040  42.300  1.00  0.00           C
ATOM   1086  HD1 ARG A  70      40.669  71.370  41.419  1.00  0.00           H
ATOM   1087  HD2 ARG A  70      41.041  69.973  42.519  1.00  0.00           H
ATOM   1088  NE  ARG A  70      42.720  70.940  42.070  1.00  0.00           N
ATOM   1089  HE  ARG A  70      43.110  70.021  42.130  1.00  0.00           H
ATOM   1090  CZ  ARG A  70      43.640  71.870  41.760  1.00  0.00           C
ATOM   1091  NH1 ARG A  70      43.330  73.140  41.580  1.00  0.00           N
ATOM   1092 1HH1 ARG A  70      42.376  73.240  41.299  1.00  0.00           H
ATOM   1093 2HH1 ARG A  70      43.969  73.749  41.111  1.00  0.00           H
ATOM   1094  NH2 ARG A  70      44.870  71.530  41.550  1.00  0.00           N
ATOM   1095 1HH2 ARG A  70      45.251  70.688  41.931  1.00  0.00           H
ATOM   1096 2HH2 ARG A  70      45.498  72.288  41.371  1.00  0.00           H
ATOM   1097  C   ARG A  70      38.160  71.160  42.350  1.00  0.00           C
ATOM   1098  O   ARG A  70      38.270  72.120  41.600  1.00  0.00           O
ATOM   1099  N   ARG A  71      38.020  69.910  41.930  1.00  0.00           N
ATOM   1100  HN  ARG A  71      37.919  69.095  42.494  1.00  0.00           H
ATOM   1101  CA  ARG A  71      37.970  69.640  40.530  1.00  0.00           C
ATOM   1102  HA  ARG A  71      38.490  70.430  40.010  1.00  0.00           H
ATOM   1103  CB  ARG A  71      38.460  68.220  40.200  1.00  0.00           C
ATOM   1104  HB1 ARG A  71      38.140  67.760  39.241  1.00  0.00           H
ATOM   1105  HB2 ARG A  71      38.042  67.633  41.046  1.00  0.00           H
ATOM   1106  CG  ARG A  71      40.010  67.800  40.370  1.00  0.00           C
ATOM   1107  HG1 ARG A  71      40.190  66.732  40.120  1.00  0.00           H
ATOM   1108  HG2 ARG A  71      40.472  68.031  41.353  1.00  0.00           H
ATOM   1109  CD  ARG A  71      40.930  68.620  39.340  1.00  0.00           C
ATOM   1110  HD1 ARG A  71      40.770  69.688  39.600  1.00  0.00           H
ATOM   1111  HD2 ARG A  71      40.661  68.361  38.293  1.00  0.00           H
ATOM   1112  NE  ARG A  71      42.330  68.190  39.530  1.00  0.00           N
ATOM   1113  HE  ARG A  71      42.510  67.410  40.130  1.00  0.00           H
ATOM   1114  CZ  ARG A  71      43.400  68.890  39.170  1.00  0.00           C
ATOM   1115  NH1 ARG A  71      43.340  69.960  38.440  1.00  0.00           N
ATOM   1116 1HH1 ARG A  71      42.545  70.566  38.460  1.00  0.00           H
ATOM   1117 2HH1 ARG A  71      44.187  70.448  38.231  1.00  0.00           H
ATOM   1118  NH2 ARG A  71      44.570  68.440  39.470  1.00  0.00           N
ATOM   1119 1HH2 ARG A  71      44.600  67.671  40.109  1.00  0.00           H
ATOM   1120 2HH2 ARG A  71      45.405  68.867  39.122  1.00  0.00           H
ATOM   1121  C   ARG A  71      36.670  69.850  39.780  1.00  0.00           C
ATOM   1122  O   ARG A  71      36.590  69.660  38.590  1.00  0.00           O
ATOM   1123  N   PHE A  72      35.610  70.200  40.541  1.00  0.00           N
ATOM   1124  HN  PHE A  72      35.937  70.438  41.452  1.00  0.00           H
ATOM   1125  CA  PHE A  72      34.350  70.560  40.320  1.00  0.00           C
ATOM   1126  HA  PHE A  72      33.919  71.081  41.162  1.00  0.00           H
ATOM   1127  CB  PHE A  72      34.050  71.590  39.160  1.00  0.00           C
ATOM   1128  HB1 PHE A  72      32.970  71.840  39.080  1.00  0.00           H
ATOM   1129  HB2 PHE A  72      34.210  71.201  38.132  1.00  0.00           H
ATOM   1130  CG  PHE A  72      34.760  72.880  39.310  1.00  0.00           C
ATOM   1131  CD1 PHE A  72      34.560  73.850  38.270  1.00  0.00           C
ATOM   1132  HD1 PHE A  72      33.805  73.588  37.545  1.00  0.00           H
ATOM   1133  CE1 PHE A  72      35.230  75.050  38.160  1.00  0.00           C
ATOM   1134  HE1 PHE A  72      34.979  75.752  37.378  1.00  0.00           H
ATOM   1135  CZ  PHE A  72      35.920  75.430  39.340  1.00  0.00           C
ATOM   1136  HZ  PHE A  72      36.291  76.443  39.390  1.00  0.00           H
ATOM   1137  CD2 PHE A  72      35.640  73.270  40.340  1.00  0.00           C
ATOM   1138  HD2 PHE A  72      35.630  72.601  41.188  1.00  0.00           H
ATOM   1139  CE2 PHE A  72      36.160  74.550  40.420  1.00  0.00           C
ATOM   1140  HE2 PHE A  72      36.678  74.909  41.297  1.00  0.00           H
ATOM   1141  C   PHE A  72      33.490  69.250  40.210  1.00  0.00           C
ATOM   1142  O   PHE A  72      32.520  69.290  39.480  1.00  0.00           O
ATOM   1143  N   ARG A  73      33.810  68.240  40.970  1.00  0.00           N
ATOM   1144  HN  ARG A  73      34.625  68.449  41.506  1.00  0.00           H
ATOM   1145  CA  ARG A  73      33.090  67.000  41.190  1.00  0.00           C
ATOM   1146  HA  ARG A  73      32.322  66.870  40.442  1.00  0.00           H
ATOM   1147  CB  ARG A  73      33.940  65.690  41.110  1.00  0.00           C
ATOM   1148  HB1 ARG A  73      33.228  64.838  41.120  1.00  0.00           H
ATOM   1149  HB2 ARG A  73      34.679  65.740  41.939  1.00  0.00           H
ATOM   1150  CG  ARG A  73      34.790  65.510  39.810  1.00  0.00           C
ATOM   1151  HG1 ARG A  73      35.532  66.332  39.890  1.00  0.00           H
ATOM   1152  HG2 ARG A  73      34.101  65.780  38.981  1.00  0.00           H
ATOM   1153  CD  ARG A  73      35.400  64.090  39.610  1.00  0.00           C
ATOM   1154  HD1 ARG A  73      35.880  64.050  38.609  1.00  0.00           H
ATOM   1155  HD2 ARG A  73      34.619  63.299  39.620  1.00  0.00           H
ATOM   1156  NE  ARG A  73      36.260  63.850  40.810  1.00  0.00           N
ATOM   1157  HE  ARG A  73      35.889  63.368  41.603  1.00  0.00           H
ATOM   1158  CZ  ARG A  73      37.530  64.030  40.790  1.00  0.00           C
ATOM   1159  NH1 ARG A  73      38.230  64.440  39.740  1.00  0.00           N
ATOM   1160 1HH1 ARG A  73      37.751  64.929  39.011  1.00  0.00           H
ATOM   1161 2HH1 ARG A  73      39.199  64.610  39.920  1.00  0.00           H
ATOM   1162  NH2 ARG A  73      38.180  63.780  41.900  1.00  0.00           N
ATOM   1163 1HH2 ARG A  73      37.670  63.440  42.690  1.00  0.00           H
ATOM   1164 2HH2 ARG A  73      39.172  63.890  41.850  1.00  0.00           H
ATOM   1165  C   ARG A  73      32.460  66.960  42.620  1.00  0.00           C
ATOM   1166  O   ARG A  73      32.750  67.830  43.410  1.00  0.00           O
ATOM   1167  N   TYR A  74      31.570  65.990  42.870  1.00  0.00           N
ATOM   1168  HN  TYR A  74      31.229  65.348  42.188  1.00  0.00           H
ATOM   1169  CA  TYR A  74      30.820  65.930  44.080  1.00  0.00           C
ATOM   1170  HA  TYR A  74      30.800  66.915  44.522  1.00  0.00           H
ATOM   1171  CB  TYR A  74      29.300  65.480  44.000  1.00  0.00           C
ATOM   1172  HB1 TYR A  74      28.739  66.291  43.489  1.00  0.00           H
ATOM   1173  HB2 TYR A  74      28.898  65.329  45.024  1.00  0.00           H
ATOM   1174  CG  TYR A  74      29.060  64.220  43.260  1.00  0.00           C
ATOM   1175  CD1 TYR A  74      28.730  64.320  41.900  1.00  0.00           C
ATOM   1176  HD1 TYR A  74      28.760  65.275  41.397  1.00  0.00           H
ATOM   1177  CE1 TYR A  74      28.430  63.180  41.160  1.00  0.00           C
ATOM   1178  HE1 TYR A  74      27.999  63.300  40.177  1.00  0.00           H
ATOM   1179  CZ  TYR A  74      28.340  61.950  41.840  1.00  0.00           C
ATOM   1180  OH  TYR A  74      27.870  60.810  41.250  1.00  0.00           O
ATOM   1181  HH  TYR A  74      27.400  60.320  41.929  1.00  0.00           H
ATOM   1182  CD2 TYR A  74      28.980  63.010  43.920  1.00  0.00           C
ATOM   1183  HD2 TYR A  74      29.060  62.970  44.997  1.00  0.00           H
ATOM   1184  CE2 TYR A  74      28.620  61.850  43.250  1.00  0.00           C
ATOM   1185  HE2 TYR A  74      28.460  60.901  43.740  1.00  0.00           H
ATOM   1186  C   TYR A  74      31.510  65.140  45.140  1.00  0.00           C
ATOM   1187  O   TYR A  74      31.970  64.060  44.800  1.00  0.00           O
ATOM   1188  N   PRO A  75      31.610  65.510  46.410  1.00  0.00           N
ATOM   1189  CD  PRO A  75      31.670  66.980  46.860  1.00  0.00           C
ATOM   1190  HD1 PRO A  75      30.657  67.421  46.970  1.00  0.00           H
ATOM   1191  HD2 PRO A  75      32.370  67.560  46.220  1.00  0.00           H
ATOM   1192  CA  PRO A  75      31.680  64.630  47.510  1.00  0.00           C
ATOM   1193  HA  PRO A  75      32.558  64.011  47.400  1.00  0.00           H
ATOM   1194  CB  PRO A  75      31.740  65.480  48.720  1.00  0.00           C
ATOM   1195  HB1 PRO A  75      32.422  65.029  49.472  1.00  0.00           H
ATOM   1196  HB2 PRO A  75      30.746  65.721  49.152  1.00  0.00           H
ATOM   1197  CG  PRO A  75      32.360  66.820  48.230  1.00  0.00           C
ATOM   1198  HG1 PRO A  75      32.111  67.657  48.917  1.00  0.00           H
ATOM   1199  HG2 PRO A  75      33.468  66.740  48.200  1.00  0.00           H
ATOM   1200  C   PRO A  75      30.490  63.760  47.570  1.00  0.00           C
ATOM   1201  O   PRO A  75      29.340  64.200  47.570  1.00  0.00           O
ATOM   1202  N   GLU A  76      30.680  62.410  47.710  1.00  0.00           N
ATOM   1203  HN  GLU A  76      31.596  62.022  47.640  1.00  0.00           H
ATOM   1204  CA  GLU A  76      29.620  61.500  47.820  1.00  0.00           C
ATOM   1205  HA  GLU A  76      29.210  61.640  46.831  1.00  0.00           H
ATOM   1206  CB  GLU A  76      30.180  60.050  47.960  1.00  0.00           C
ATOM   1207  HB1 GLU A  76      29.400  59.260  48.020  1.00  0.00           H
ATOM   1208  HB2 GLU A  76      30.823  60.070  48.865  1.00  0.00           H
ATOM   1209  CG  GLU A  76      31.040  59.560  46.750  1.00  0.00           C
ATOM   1210  HG1 GLU A  76      31.586  58.636  47.038  1.00  0.00           H
ATOM   1211  HG2 GLU A  76      31.628  60.467  46.491  1.00  0.00           H
ATOM   1212  CD  GLU A  76      30.170  59.300  45.550  1.00  0.00           C
ATOM   1213  OE1 GLU A  76      30.570  59.680  44.440  1.00  0.00           O
ATOM   1214  OE2 GLU A  76      29.130  58.560  45.760  1.00  0.00           O
ATOM   1215  C   GLU A  76      28.620  61.800  48.900  1.00  0.00           C
ATOM   1216  O   GLU A  76      28.960  61.950  50.070  1.00  0.00           O
ATOM   1217  N   ARG A  77      27.340  61.700  48.530  1.00  0.00           N
ATOM   1218  HN  ARG A  77      27.161  61.261  47.653  1.00  0.00           H
ATOM   1219  CA  ARG A  77      26.100  62.170  49.280  1.00  0.00           C
ATOM   1220  HA  ARG A  77      26.290  63.188  49.589  1.00  0.00           H
ATOM   1221  CB  ARG A  77      24.800  62.250  48.370  1.00  0.00           C
ATOM   1222  HB1 ARG A  77      23.899  62.260  49.020  1.00  0.00           H
ATOM   1223  HB2 ARG A  77      24.660  61.491  47.571  1.00  0.00           H
ATOM   1224  CG  ARG A  77      24.720  63.660  47.580  1.00  0.00           C
ATOM   1225  HG1 ARG A  77      24.800  64.524  48.273  1.00  0.00           H
ATOM   1226  HG2 ARG A  77      23.739  63.640  47.059  1.00  0.00           H
ATOM   1227  CD  ARG A  77      25.830  63.800  46.470  1.00  0.00           C
ATOM   1228  HD1 ARG A  77      26.771  63.790  47.061  1.00  0.00           H
ATOM   1229  HD2 ARG A  77      25.740  64.789  45.971  1.00  0.00           H
ATOM   1230  NE  ARG A  77      25.770  62.650  45.510  1.00  0.00           N
ATOM   1231  HE  ARG A  77      25.929  61.705  45.798  1.00  0.00           H
ATOM   1232  CZ  ARG A  77      25.300  62.660  44.310  1.00  0.00           C
ATOM   1233  NH1 ARG A  77      24.950  63.730  43.660  1.00  0.00           N
ATOM   1234 1HH1 ARG A  77      25.060  64.611  44.120  1.00  0.00           H
ATOM   1235 2HH1 ARG A  77      24.850  63.600  42.673  1.00  0.00           H
ATOM   1236  NH2 ARG A  77      25.180  61.630  43.560  1.00  0.00           N
ATOM   1237 1HH2 ARG A  77      25.492  60.723  43.842  1.00  0.00           H
ATOM   1238 2HH2 ARG A  77      25.030  61.830  42.591  1.00  0.00           H
ATOM   1239  C   ARG A  77      25.860  61.470  50.570  1.00  0.00           C
ATOM   1240  O   ARG A  77      25.710  62.090  51.670  1.00  0.00           O
ATOM   1241  N   PRO A  78      26.020  60.180  50.720  1.00  0.00           N
ATOM   1242  CD  PRO A  78      25.899  59.310  49.600  1.00  0.00           C
ATOM   1243  HD1 PRO A  78      26.908  58.897  49.388  1.00  0.00           H
ATOM   1244  HD2 PRO A  78      25.219  59.691  48.809  1.00  0.00           H
ATOM   1245  CA  PRO A  78      25.800  59.570  52.010  1.00  0.00           C
ATOM   1246  HA  PRO A  78      24.940  59.980  52.520  1.00  0.00           H
ATOM   1247  CB  PRO A  78      25.640  58.060  51.640  1.00  0.00           C
ATOM   1248  HB1 PRO A  78      24.841  57.550  52.220  1.00  0.00           H
ATOM   1249  HB2 PRO A  78      26.644  57.588  51.590  1.00  0.00           H
ATOM   1250  CG  PRO A  78      25.070  58.130  50.250  1.00  0.00           C
ATOM   1251  HG1 PRO A  78      25.221  57.167  49.718  1.00  0.00           H
ATOM   1252  HG2 PRO A  78      23.982  58.350  50.200  1.00  0.00           H
ATOM   1253  C   PRO A  78      26.940  59.800  52.910  1.00  0.00           C
ATOM   1254  O   PRO A  78      26.710  59.980  54.060  1.00  0.00           O
ATOM   1255  N   ILE A  79      28.180  59.650  52.420  1.00  0.00           N
ATOM   1256  HN  ILE A  79      28.420  59.430  51.478  1.00  0.00           H
ATOM   1257  CA  ILE A  79      29.310  59.730  53.310  1.00  0.00           C
ATOM   1258  HA  ILE A  79      29.099  59.318  54.285  1.00  0.00           H
ATOM   1259  CB  ILE A  79      30.480  58.890  52.740  1.00  0.00           C
ATOM   1260  HB  ILE A  79      30.832  59.312  51.775  1.00  0.00           H
ATOM   1261  CG2 ILE A  79      31.720  58.920  53.610  1.00  0.00           C
ATOM   1262 1HG2 ILE A  79      31.431  58.731  54.666  1.00  0.00           H
ATOM   1263 2HG2 ILE A  79      32.172  59.934  53.650  1.00  0.00           H
ATOM   1264 3HG2 ILE A  79      32.422  58.158  53.209  1.00  0.00           H
ATOM   1265  CG1 ILE A  79      30.000  57.450  52.430  1.00  0.00           C
ATOM   1266 1HG1 ILE A  79      29.033  57.151  52.889  1.00  0.00           H
ATOM   1267 2HG1 ILE A  79      30.742  56.778  52.911  1.00  0.00           H
ATOM   1268  CD  ILE A  79      30.000  57.180  50.880  1.00  0.00           C
ATOM   1269  HD1 ILE A  79      29.940  56.082  50.720  1.00  0.00           H
ATOM   1270  HD2 ILE A  79      30.913  57.652  50.459  1.00  0.00           H
ATOM   1271  HD3 ILE A  79      29.101  57.589  50.371  1.00  0.00           H
ATOM   1272  C   ILE A  79      29.670  61.240  53.660  1.00  0.00           C
ATOM   1273  O   ILE A  79      30.190  61.570  54.740  1.00  0.00           O
ATOM   1274  N   ILE A  80      29.430  62.220  52.780  1.00  0.00           N
ATOM   1275  HN  ILE A  80      29.210  62.010  51.830  1.00  0.00           H
ATOM   1276  CA  ILE A  80      29.540  63.700  53.020  1.00  0.00           C
ATOM   1277  HA  ILE A  80      30.535  63.809  53.428  1.00  0.00           H
ATOM   1278  CB  ILE A  80      29.560  64.630  51.760  1.00  0.00           C
ATOM   1279  HB  ILE A  80      30.330  64.190  51.090  1.00  0.00           H
ATOM   1280  CG2 ILE A  80      28.130  64.690  51.140  1.00  0.00           C
ATOM   1281 1HG2 ILE A  80      27.339  65.280  51.650  1.00  0.00           H
ATOM   1282 2HG2 ILE A  80      27.711  63.662  51.200  1.00  0.00           H
ATOM   1283 3HG2 ILE A  80      28.120  65.050  50.089  1.00  0.00           H
ATOM   1284  CG1 ILE A  80      29.990  66.080  52.090  1.00  0.00           C
ATOM   1285 1HG1 ILE A  80      29.289  66.551  52.811  1.00  0.00           H
ATOM   1286 2HG1 ILE A  80      29.751  66.718  51.212  1.00  0.00           H
ATOM   1287  CD  ILE A  80      31.440  66.270  52.449  1.00  0.00           C
ATOM   1288  HD1 ILE A  80      31.500  67.322  52.801  1.00  0.00           H
ATOM   1289  HD2 ILE A  80      32.067  66.200  51.535  1.00  0.00           H
ATOM   1290  HD3 ILE A  80      31.891  65.568  53.182  1.00  0.00           H
ATOM   1291  C   ILE A  80      28.600  64.280  54.100  1.00  0.00           C
ATOM   1292  O   ILE A  80      29.010  65.120  54.870  1.00  0.00           O
ATOM   1293  N   TYR A  81      27.330  63.820  54.040  1.00  0.00           N
ATOM   1294  HN  TYR A  81      27.061  63.102  53.402  1.00  0.00           H
ATOM   1295  CA  TYR A  81      26.340  64.000  55.060  1.00  0.00           C
ATOM   1296  HA  TYR A  81      26.360  65.067  55.229  1.00  0.00           H
ATOM   1297  CB  TYR A  81      24.970  63.540  54.500  1.00  0.00           C
ATOM   1298  HB1 TYR A  81      24.279  63.320  55.341  1.00  0.00           H
ATOM   1299  HB2 TYR A  81      25.189  62.623  53.912  1.00  0.00           H
ATOM   1300  CG  TYR A  81      24.070  64.460  53.670  1.00  0.00           C
ATOM   1301  CD1 TYR A  81      23.220  63.990  52.660  1.00  0.00           C
ATOM   1302  HD1 TYR A  81      23.100  62.932  52.480  1.00  0.00           H
ATOM   1303  CE1 TYR A  81      22.450  64.960  51.910  1.00  0.00           C
ATOM   1304  HE1 TYR A  81      21.922  64.641  51.023  1.00  0.00           H
ATOM   1305  CZ  TYR A  81      22.480  66.280  52.270  1.00  0.00           C
ATOM   1306  OH  TYR A  81      21.830  67.210  51.589  1.00  0.00           O
ATOM   1307  HH  TYR A  81      21.672  66.774  50.749  1.00  0.00           H
ATOM   1308  CD2 TYR A  81      24.020  65.860  54.050  1.00  0.00           C
ATOM   1309  HD2 TYR A  81      24.770  66.150  54.770  1.00  0.00           H
ATOM   1310  CE2 TYR A  81      23.250  66.790  53.330  1.00  0.00           C
ATOM   1311  HE2 TYR A  81      23.141  67.844  53.539  1.00  0.00           H
ATOM   1312  C   TYR A  81      26.640  63.320  56.420  1.00  0.00           C
ATOM   1313  O   TYR A  81      26.520  63.940  57.440  1.00  0.00           O
ATOM   1314  N   TYR A  82      27.170  62.170  56.380  1.00  0.00           N
ATOM   1315  HN  TYR A  82      27.289  61.743  55.486  1.00  0.00           H
ATOM   1316  CA  TYR A  82      27.681  61.410  57.519  1.00  0.00           C
ATOM   1317  HA  TYR A  82      26.902  61.380  58.267  1.00  0.00           H
ATOM   1318  CB  TYR A  82      28.100  60.010  56.940  1.00  0.00           C
ATOM   1319  HB1 TYR A  82      28.882  60.281  56.199  1.00  0.00           H
ATOM   1320  HB2 TYR A  82      27.351  59.471  56.321  1.00  0.00           H
ATOM   1321  CG  TYR A  82      28.600  59.190  58.140  1.00  0.00           C
ATOM   1322  CD1 TYR A  82      27.659  58.590  58.900  1.00  0.00           C
ATOM   1323  HD1 TYR A  82      26.616  58.819  58.741  1.00  0.00           H
ATOM   1324  CE1 TYR A  82      28.080  57.730  59.940  1.00  0.00           C
ATOM   1325  HE1 TYR A  82      27.289  57.320  60.551  1.00  0.00           H
ATOM   1326  CZ  TYR A  82      29.500  57.540  60.150  1.00  0.00           C
ATOM   1327  OH  TYR A  82      29.840  56.740  61.240  1.00  0.00           O
ATOM   1328  HH  TYR A  82      30.776  56.919  61.359  1.00  0.00           H
ATOM   1329  CD2 TYR A  82      29.960  59.050  58.450  1.00  0.00           C
ATOM   1330  HD2 TYR A  82      30.698  59.528  57.822  1.00  0.00           H
ATOM   1331  CE2 TYR A  82      30.420  58.280  59.490  1.00  0.00           C
ATOM   1332  HE2 TYR A  82      31.455  58.390  59.779  1.00  0.00           H
ATOM   1333  C   TYR A  82      28.800  62.150  58.240  1.00  0.00           C
ATOM   1334  O   TYR A  82      28.900  62.190  59.470  1.00  0.00           O
ATOM   1335  N   SER A  83      29.720  62.730  57.430  1.00  0.00           N
ATOM   1336  HN  SER A  83      29.550  62.450  56.489  1.00  0.00           H
ATOM   1337  CA  SER A  83      30.920  63.460  57.950  1.00  0.00           C
ATOM   1338  HA  SER A  83      31.378  62.892  58.747  1.00  0.00           H
ATOM   1339  CB  SER A  83      31.860  63.740  56.810  1.00  0.00           C
ATOM   1340  HB1 SER A  83      32.757  64.228  57.248  1.00  0.00           H
ATOM   1341  HB2 SER A  83      31.422  64.457  56.083  1.00  0.00           H
ATOM   1342  OG  SER A  83      32.320  62.520  56.170  1.00  0.00           O
ATOM   1343  HG1 SER A  83      31.658  62.049  55.659  1.00  0.00           H
ATOM   1344  C   SER A  83      30.610  64.750  58.770  1.00  0.00           C
ATOM   1345  O   SER A  83      31.190  65.070  59.770  1.00  0.00           O
ATOM   1346  N   VAL A  84      29.670  65.550  58.200  1.00  0.00           N
ATOM   1347  HN  VAL A  84      29.331  65.221  57.322  1.00  0.00           H
ATOM   1348  CA  VAL A  84      29.190  66.680  58.880  1.00  0.00           C
ATOM   1349  HA  VAL A  84      30.068  67.249  59.149  1.00  0.00           H
ATOM   1350  CB  VAL A  84      28.360  67.680  57.950  1.00  0.00           C
ATOM   1351  HB  VAL A  84      28.180  68.578  58.579  1.00  0.00           H
ATOM   1352  CG1 VAL A  84      29.390  68.100  56.851  1.00  0.00           C
ATOM   1353 1HG1 VAL A  84      30.291  68.641  57.211  1.00  0.00           H
ATOM   1354 2HG1 VAL A  84      28.889  68.881  56.239  1.00  0.00           H
ATOM   1355 3HG1 VAL A  84      29.632  67.304  56.115  1.00  0.00           H
ATOM   1356  CG2 VAL A  84      27.040  67.190  57.380  1.00  0.00           C
ATOM   1357 1HG2 VAL A  84      26.738  67.894  56.576  1.00  0.00           H
ATOM   1358 2HG2 VAL A  84      26.251  67.050  58.149  1.00  0.00           H
ATOM   1359 3HG2 VAL A  84      27.280  66.221  56.891  1.00  0.00           H
ATOM   1360  C   VAL A  84      28.470  66.430  60.140  1.00  0.00           C
ATOM   1361  O   VAL A  84      28.610  67.170  61.120  1.00  0.00           O
ATOM   1362  N   CYS A  85      27.640  65.400  60.250  1.00  0.00           N
ATOM   1363  HN  CYS A  85      27.441  65.011  59.353  1.00  0.00           H
ATOM   1364  CA  CYS A  85      27.150  64.820  61.460  1.00  0.00           C
ATOM   1365  HA  CYS A  85      26.821  65.697  61.998  1.00  0.00           H
ATOM   1366  CB  CYS A  85      26.020  63.950  61.030  1.00  0.00           C
ATOM   1367  HB1 CYS A  85      25.522  63.462  61.896  1.00  0.00           H
ATOM   1368  HB2 CYS A  85      26.431  63.048  60.529  1.00  0.00           H
ATOM   1369  SG  CYS A  85      24.630  64.760  60.140  1.00  0.00           S
ATOM   1370  HG1 CYS A  85      25.268  65.039  59.013  1.00  0.00           H
ATOM   1371  C   CYS A  85      28.160  64.140  62.470  1.00  0.00           C
ATOM   1372  O   CYS A  85      28.190  64.450  63.680  1.00  0.00           O
ATOM   1373  N   TYR A  86      29.000  63.200  61.980  1.00  0.00           N
ATOM   1374  HN  TYR A  86      28.960  62.989  61.007  1.00  0.00           H
ATOM   1375  CA  TYR A  86      29.960  62.540  62.780  1.00  0.00           C
ATOM   1376  HA  TYR A  86      29.418  62.079  63.592  1.00  0.00           H
ATOM   1377  CB  TYR A  86      30.750  61.420  61.970  1.00  0.00           C
ATOM   1378  HB1 TYR A  86      31.278  61.788  61.064  1.00  0.00           H
ATOM   1379  HB2 TYR A  86      30.030  60.760  61.440  1.00  0.00           H
ATOM   1380  CG  TYR A  86      31.680  60.610  62.820  1.00  0.00           C
ATOM   1381  CD1 TYR A  86      33.090  60.820  62.770  1.00  0.00           C
ATOM   1382  HD1 TYR A  86      33.440  61.609  62.121  1.00  0.00           H
ATOM   1383  CE1 TYR A  86      34.000  60.100  63.640  1.00  0.00           C
ATOM   1384  HE1 TYR A  86      35.078  60.140  63.590  1.00  0.00           H
ATOM   1385  CZ  TYR A  86      33.490  59.080  64.490  1.00  0.00           C
ATOM   1386  OH  TYR A  86      34.380  58.350  65.390  1.00  0.00           O
ATOM   1387  HH  TYR A  86      33.889  57.629  65.791  1.00  0.00           H
ATOM   1388  CD2 TYR A  86      31.210  59.640  63.720  1.00  0.00           C
ATOM   1389  HD2 TYR A  86      30.154  59.411  63.740  1.00  0.00           H
ATOM   1390  CE2 TYR A  86      32.130  58.880  64.510  1.00  0.00           C
ATOM   1391  HE2 TYR A  86      31.739  58.088  65.131  1.00  0.00           H
ATOM   1392  C   TYR A  86      30.960  63.460  63.370  1.00  0.00           C
ATOM   1393  O   TYR A  86      31.450  63.190  64.500  1.00  0.00           O
ATOM   1394  N   SER A  87      31.270  64.570  62.660  1.00  0.00           N
ATOM   1395  HN  SER A  87      30.980  64.650  61.710  1.00  0.00           H
ATOM   1396  CA  SER A  87      32.150  65.630  63.230  1.00  0.00           C
ATOM   1397  HA  SER A  87      33.136  65.252  63.459  1.00  0.00           H
ATOM   1398  CB  SER A  87      32.270  66.780  62.190  1.00  0.00           C
ATOM   1399  HB1 SER A  87      33.027  67.477  62.608  1.00  0.00           H
ATOM   1400  HB2 SER A  87      31.240  67.180  62.080  1.00  0.00           H
ATOM   1401  OG  SER A  87      32.900  66.300  61.030  1.00  0.00           O
ATOM   1402  HG1 SER A  87      32.210  65.970  60.450  1.00  0.00           H
ATOM   1403  C   SER A  87      31.860  66.150  64.680  1.00  0.00           C
ATOM   1404  O   SER A  87      32.710  66.360  65.540  1.00  0.00           O
ATOM   1405  N   ILE A  88      30.550  66.400  64.830  1.00  0.00           N
ATOM   1406  HN  ILE A  88      29.909  66.150  64.109  1.00  0.00           H
ATOM   1407  CA  ILE A  88      29.950  66.791  66.120  1.00  0.00           C
ATOM   1408  HA  ILE A  88      30.545  67.614  66.487  1.00  0.00           H
ATOM   1409  CB  ILE A  88      28.560  67.300  65.900  1.00  0.00           C
ATOM   1410  HB  ILE A  88      27.990  66.449  65.470  1.00  0.00           H
ATOM   1411  CG2 ILE A  88      28.030  67.800  67.220  1.00  0.00           C
ATOM   1412 1HG2 ILE A  88      28.530  68.739  67.540  1.00  0.00           H
ATOM   1413 2HG2 ILE A  88      28.030  67.103  68.086  1.00  0.00           H
ATOM   1414 3HG2 ILE A  88      26.958  68.060  67.090  1.00  0.00           H
ATOM   1415  CG1 ILE A  88      28.460  68.420  64.760  1.00  0.00           C
ATOM   1416 1HG1 ILE A  88      28.980  68.030  63.859  1.00  0.00           H
ATOM   1417 2HG1 ILE A  88      28.960  69.390  64.970  1.00  0.00           H
ATOM   1418  CD  ILE A  88      27.020  68.520  64.270  1.00  0.00           C
ATOM   1419  HD1 ILE A  88      27.000  69.249  63.432  1.00  0.00           H
ATOM   1420  HD2 ILE A  88      26.290  68.730  65.080  1.00  0.00           H
ATOM   1421  HD3 ILE A  88      26.702  67.536  63.862  1.00  0.00           H
ATOM   1422  C   ILE A  88      29.920  65.650  67.130  1.00  0.00           C
ATOM   1423  O   ILE A  88      30.110  65.750  68.370  1.00  0.00           O
ATOM   1424  N   VAL A  89      29.750  64.390  66.620  1.00  0.00           N
ATOM   1425  HN  VAL A  89      29.790  64.230  65.637  1.00  0.00           H
ATOM   1426  CA  VAL A  89      29.780  63.190  67.480  1.00  0.00           C
ATOM   1427  HA  VAL A  89      29.112  63.379  68.308  1.00  0.00           H
ATOM   1428  CB  VAL A  89      29.220  61.870  66.940  1.00  0.00           C
ATOM   1429  HB  VAL A  89      29.779  61.590  66.021  1.00  0.00           H
ATOM   1430  CG1 VAL A  89      29.200  60.620  67.870  1.00  0.00           C
ATOM   1431 1HG1 VAL A  89      30.268  60.321  67.940  1.00  0.00           H
ATOM   1432 2HG1 VAL A  89      28.591  59.801  67.431  1.00  0.00           H
ATOM   1433 3HG1 VAL A  89      28.769  60.911  68.852  1.00  0.00           H
ATOM   1434  CG2 VAL A  89      27.760  62.210  66.611  1.00  0.00           C
ATOM   1435 1HG2 VAL A  89      27.259  61.239  66.410  1.00  0.00           H
ATOM   1436 2HG2 VAL A  89      27.740  62.865  65.714  1.00  0.00           H
ATOM   1437 3HG2 VAL A  89      27.232  62.828  67.368  1.00  0.00           H
ATOM   1438  C   VAL A  89      31.170  62.920  68.060  1.00  0.00           C
ATOM   1439  O   VAL A  89      31.390  62.640  69.210  1.00  0.00           O
ATOM   1440  N   SER A  90      32.160  62.990  67.180  1.00  0.00           N
ATOM   1441  HN  SER A  90      31.959  63.020  66.204  1.00  0.00           H
ATOM   1442  CA  SER A  90      33.600  62.810  67.420  1.00  0.00           C
ATOM   1443  HA  SER A  90      33.741  61.806  67.791  1.00  0.00           H
ATOM   1444  CB  SER A  90      34.520  62.990  66.230  1.00  0.00           C
ATOM   1445  HB1 SER A  90      34.440  64.031  65.850  1.00  0.00           H
ATOM   1446  HB2 SER A  90      34.199  62.248  65.468  1.00  0.00           H
ATOM   1447  OG  SER A  90      35.900  62.570  66.400  1.00  0.00           O
ATOM   1448  HG1 SER A  90      35.980  61.615  66.470  1.00  0.00           H
ATOM   1449  C   SER A  90      34.090  63.830  68.470  1.00  0.00           C
ATOM   1450  O   SER A  90      34.730  63.440  69.490  1.00  0.00           O
ATOM   1451  N   LEU A  91      33.580  65.080  68.330  1.00  0.00           N
ATOM   1452  HN  LEU A  91      32.838  65.160  67.669  1.00  0.00           H
ATOM   1453  CA  LEU A  91      33.660  66.090  69.390  1.00  0.00           C
ATOM   1454  HA  LEU A  91      34.703  66.261  69.611  1.00  0.00           H
ATOM   1455  CB  LEU A  91      33.200  67.430  68.750  1.00  0.00           C
ATOM   1456  HB1 LEU A  91      32.147  67.280  68.429  1.00  0.00           H
ATOM   1457  HB2 LEU A  91      33.781  67.530  67.808  1.00  0.00           H
ATOM   1458  CG  LEU A  91      33.330  68.760  69.610  1.00  0.00           C
ATOM   1459  HG  LEU A  91      32.771  68.560  70.549  1.00  0.00           H
ATOM   1460  CD1 LEU A  91      34.730  69.060  69.880  1.00  0.00           C
ATOM   1461 1HD1 LEU A  91      34.830  70.013  70.442  1.00  0.00           H
ATOM   1462 2HD1 LEU A  91      35.219  69.060  68.882  1.00  0.00           H
ATOM   1463 3HD1 LEU A  91      35.300  68.280  70.430  1.00  0.00           H
ATOM   1464  CD2 LEU A  91      32.640  70.010  69.060  1.00  0.00           C
ATOM   1465 1HD2 LEU A  91      33.020  70.230  68.039  1.00  0.00           H
ATOM   1466 2HD2 LEU A  91      32.871  70.803  69.803  1.00  0.00           H
ATOM   1467 3HD2 LEU A  91      31.538  69.880  69.000  1.00  0.00           H
ATOM   1468  C   LEU A  91      33.040  65.670  70.750  1.00  0.00           C
ATOM   1469  O   LEU A  91      33.790  65.740  71.790  1.00  0.00           O
ATOM   1470  N   MET A  92      31.780  65.290  70.700  1.00  0.00           N
ATOM   1471  HN  MET A  92      31.298  65.290  69.827  1.00  0.00           H
ATOM   1472  CA  MET A  92      31.100  64.720  71.860  1.00  0.00           C
ATOM   1473  HA  MET A  92      30.971  65.527  72.567  1.00  0.00           H
ATOM   1474  CB  MET A  92      29.630  64.390  71.440  1.00  0.00           C
ATOM   1475  HB1 MET A  92      29.129  63.779  72.221  1.00  0.00           H
ATOM   1476  HB2 MET A  92      29.540  63.702  70.572  1.00  0.00           H
ATOM   1477  CG  MET A  92      28.670  65.570  71.280  1.00  0.00           C
ATOM   1478  HG1 MET A  92      29.140  66.321  70.609  1.00  0.00           H
ATOM   1479  HG2 MET A  92      28.490  65.941  72.312  1.00  0.00           H
ATOM   1480  SD  MET A  92      27.030  65.020  70.630  1.00  0.00           S
ATOM   1481  CE  MET A  92      26.190  66.620  71.090  1.00  0.00           C
ATOM   1482  HE1 MET A  92      25.728  66.510  72.094  1.00  0.00           H
ATOM   1483  HE2 MET A  92      25.342  66.909  70.432  1.00  0.00           H
ATOM   1484  HE3 MET A  92      26.949  67.429  71.030  1.00  0.00           H
ATOM   1485  C   MET A  92      31.750  63.530  72.560  1.00  0.00           C
ATOM   1486  O   MET A  92      31.980  63.560  73.750  1.00  0.00           O
ATOM   1487  N   TYR A  93      32.220  62.490  71.810  1.00  0.00           N
ATOM   1488  HN  TYR A  93      32.000  62.470  70.838  1.00  0.00           H
ATOM   1489  CA  TYR A  93      33.160  61.470  72.300  1.00  0.00           C
ATOM   1490  HA  TYR A  93      32.588  61.069  73.123  1.00  0.00           H
ATOM   1491  CB  TYR A  93      33.620  60.320  71.230  1.00  0.00           C
ATOM   1492  HB1 TYR A  93      34.519  59.820  71.650  1.00  0.00           H
ATOM   1493  HB2 TYR A  93      33.861  60.752  70.236  1.00  0.00           H
ATOM   1494  CG  TYR A  93      32.480  59.320  71.090  1.00  0.00           C
ATOM   1495  CD1 TYR A  93      31.730  59.210  69.930  1.00  0.00           C
ATOM   1496  HD1 TYR A  93      31.931  59.864  69.095  1.00  0.00           H
ATOM   1497  CE1 TYR A  93      30.850  58.220  69.740  1.00  0.00           C
ATOM   1498  HE1 TYR A  93      30.252  58.140  68.844  1.00  0.00           H
ATOM   1499  CZ  TYR A  93      30.540  57.280  70.800  1.00  0.00           C
ATOM   1500  OH  TYR A  93      29.641  56.200  70.600  1.00  0.00           O
ATOM   1501  HH  TYR A  93      28.772  56.584  70.741  1.00  0.00           H
ATOM   1502  CD2 TYR A  93      32.300  58.370  72.120  1.00  0.00           C
ATOM   1503  HD2 TYR A  93      32.969  58.550  72.949  1.00  0.00           H
ATOM   1504  CE2 TYR A  93      31.390  57.320  71.910  1.00  0.00           C
ATOM   1505  HE2 TYR A  93      31.300  56.579  72.691  1.00  0.00           H
ATOM   1506  C   TYR A  93      34.470  61.880  72.940  1.00  0.00           C
ATOM   1507  O   TYR A  93      34.650  61.640  74.110  1.00  0.00           O
ATOM   1508  N   PHE A  94      35.270  62.670  72.230  1.00  0.00           N
ATOM   1509  HN  PHE A  94      35.180  62.859  71.255  1.00  0.00           H
ATOM   1510  CA  PHE A  94      36.550  63.040  72.850  1.00  0.00           C
ATOM   1511  HA  PHE A  94      37.071  62.219  73.321  1.00  0.00           H
ATOM   1512  CB  PHE A  94      37.610  63.570  71.870  1.00  0.00           C
ATOM   1513  HB1 PHE A  94      38.500  63.970  72.400  1.00  0.00           H
ATOM   1514  HB2 PHE A  94      37.180  64.440  71.330  1.00  0.00           H
ATOM   1515  CG  PHE A  94      38.260  62.460  71.010  1.00  0.00           C
ATOM   1516  CD1 PHE A  94      39.110  61.420  71.480  1.00  0.00           C
ATOM   1517  HD1 PHE A  94      39.381  61.360  72.523  1.00  0.00           H
ATOM   1518  CE1 PHE A  94      39.720  60.570  70.570  1.00  0.00           C
ATOM   1519  HE1 PHE A  94      40.421  59.809  70.880  1.00  0.00           H
ATOM   1520  CZ  PHE A  94      39.240  60.610  69.250  1.00  0.00           C
ATOM   1521  HZ  PHE A  94      39.640  59.901  68.541  1.00  0.00           H
ATOM   1522  CD2 PHE A  94      37.810  62.460  69.660  1.00  0.00           C
ATOM   1523  HD2 PHE A  94      37.034  63.146  69.352  1.00  0.00           H
ATOM   1524  CE2 PHE A  94      38.390  61.580  68.820  1.00  0.00           C
ATOM   1525  HE2 PHE A  94      38.020  61.500  67.809  1.00  0.00           H
ATOM   1526  C   PHE A  94      36.330  64.020  73.980  1.00  0.00           C
ATOM   1527  O   PHE A  94      36.950  63.980  75.070  1.00  0.00           O
ATOM   1528  N   ILE A  95      35.370  64.990  73.880  1.00  0.00           N
ATOM   1529  HN  ILE A  95      34.882  65.139  73.023  1.00  0.00           H
ATOM   1530  CA  ILE A  95      34.960  65.910  75.040  1.00  0.00           C
ATOM   1531  HA  ILE A  95      35.935  66.218  75.388  1.00  0.00           H
ATOM   1532  CB  ILE A  95      34.030  67.060  74.690  1.00  0.00           C
ATOM   1533  HB  ILE A  95      33.101  66.660  74.230  1.00  0.00           H
ATOM   1534  CG2 ILE A  95      33.560  67.919  75.941  1.00  0.00           C
ATOM   1535 1HG2 ILE A  95      32.797  68.673  75.649  1.00  0.00           H
ATOM   1536 2HG2 ILE A  95      34.381  68.510  76.400  1.00  0.00           H
ATOM   1537 3HG2 ILE A  95      33.253  67.226  76.753  1.00  0.00           H
ATOM   1538  CG1 ILE A  95      34.590  68.070  73.660  1.00  0.00           C
ATOM   1539 1HG1 ILE A  95      34.983  67.415  72.854  1.00  0.00           H
ATOM   1540 2HG1 ILE A  95      35.473  68.612  74.061  1.00  0.00           H
ATOM   1541  CD  ILE A  95      33.680  69.140  73.100  1.00  0.00           C
ATOM   1542  HD1 ILE A  95      34.210  69.620  72.250  1.00  0.00           H
ATOM   1543  HD2 ILE A  95      33.440  69.931  73.841  1.00  0.00           H
ATOM   1544  HD3 ILE A  95      32.814  68.562  72.712  1.00  0.00           H
ATOM   1545  C   ILE A  95      34.370  65.080  76.250  1.00  0.00           C
ATOM   1546  O   ILE A  95      34.660  65.350  77.390  1.00  0.00           O
ATOM   1547  N   GLY A  96      33.610  63.980  75.980  1.00  0.00           N
ATOM   1548  HN  GLY A  96      33.172  63.970  75.084  1.00  0.00           H
ATOM   1549  CA  GLY A  96      33.320  62.760  76.820  1.00  0.00           C
ATOM   1550  HA1 GLY A  96      32.899  62.028  76.148  1.00  0.00           H
ATOM   1551  HA2 GLY A  96      32.572  63.009  77.558  1.00  0.00           H
ATOM   1552  C   GLY A  96      34.450  62.200  77.670  1.00  0.00           C
ATOM   1553  O   GLY A  96      34.230  61.830  78.830  1.00  0.00           O
ATOM   1554  N   PHE A  97      35.610  61.940  77.060  1.00  0.00           N
ATOM   1555  HN  PHE A  97      35.811  62.101  76.097  1.00  0.00           H
ATOM   1556  CA  PHE A  97      36.600  61.030  77.730  1.00  0.00           C
ATOM   1557  HA  PHE A  97      36.181  60.132  78.159  1.00  0.00           H
ATOM   1558  CB  PHE A  97      37.590  60.450  76.750  1.00  0.00           C
ATOM   1559  HB1 PHE A  97      38.178  59.662  77.268  1.00  0.00           H
ATOM   1560  HB2 PHE A  97      38.270  61.210  76.310  1.00  0.00           H
ATOM   1561  CG  PHE A  97      36.840  59.650  75.670  1.00  0.00           C
ATOM   1562  CD1 PHE A  97      35.580  59.000  75.770  1.00  0.00           C
ATOM   1563  HD1 PHE A  97      35.031  59.279  76.658  1.00  0.00           H
ATOM   1564  CE1 PHE A  97      35.060  58.290  74.720  1.00  0.00           C
ATOM   1565  HE1 PHE A  97      34.065  57.872  74.760  1.00  0.00           H
ATOM   1566  CZ  PHE A  97      35.750  58.160  73.520  1.00  0.00           C
ATOM   1567  HZ  PHE A  97      35.209  57.579  72.788  1.00  0.00           H
ATOM   1568  CD2 PHE A  97      37.590  59.430  74.490  1.00  0.00           C
ATOM   1569  HD2 PHE A  97      38.571  59.860  74.350  1.00  0.00           H
ATOM   1570  CE2 PHE A  97      37.080  58.590  73.400  1.00  0.00           C
ATOM   1571  HE2 PHE A  97      37.610  58.550  72.460  1.00  0.00           H
ATOM   1572  C   PHE A  97      37.470  61.740  78.900  1.00  0.00           C
ATOM   1573  O   PHE A  97      38.170  61.170  79.740  1.00  0.00           O
ATOM   1574  N   LEU A  98      37.450  63.110  78.950  1.00  0.00           N
ATOM   1575  HN  LEU A  98      37.048  63.652  78.217  1.00  0.00           H
ATOM   1576  CA  LEU A  98      38.200  64.000  79.830  1.00  0.00           C
ATOM   1577  HA  LEU A  98      39.234  63.699  79.750  1.00  0.00           H
ATOM   1578  CB  LEU A  98      37.951  65.500  79.370  1.00  0.00           C
ATOM   1579  HB1 LEU A  98      38.679  66.159  79.889  1.00  0.00           H
ATOM   1580  HB2 LEU A  98      36.924  65.751  79.712  1.00  0.00           H
ATOM   1581  CG  LEU A  98      38.040  65.730  77.850  1.00  0.00           C
ATOM   1582  HG  LEU A  98      37.321  65.151  77.231  1.00  0.00           H
ATOM   1583  CD1 LEU A  98      37.579  67.170  77.560  1.00  0.00           C
ATOM   1584 1HD1 LEU A  98      36.603  67.349  78.059  1.00  0.00           H
ATOM   1585 2HD1 LEU A  98      37.600  67.380  76.469  1.00  0.00           H
ATOM   1586 3HD1 LEU A  98      38.235  67.966  77.973  1.00  0.00           H
ATOM   1587  CD2 LEU A  98      39.390  65.530  77.190  1.00  0.00           C
ATOM   1588 1HD2 LEU A  98      39.691  64.488  77.430  1.00  0.00           H
ATOM   1589 2HD2 LEU A  98      40.209  66.159  77.599  1.00  0.00           H
ATOM   1590 3HD2 LEU A  98      39.360  65.649  76.085  1.00  0.00           H
ATOM   1591  C   LEU A  98      37.890  63.790  81.330  1.00  0.00           C
ATOM   1592  O   LEU A  98      36.850  63.290  81.680  1.00  0.00           O
ATOM   1593  N   LEU A  99      38.800  64.180  82.220  1.00  0.00           N
ATOM   1594  HN  LEU A  99      39.583  64.752  81.989  1.00  0.00           H
ATOM   1595  CA  LEU A  99      38.770  63.780  83.620  1.00  0.00           C
ATOM   1596  HA  LEU A  99      38.451  62.774  83.849  1.00  0.00           H
ATOM   1597  CB  LEU A  99      40.150  64.220  84.350  1.00  0.00           C
ATOM   1598  HB1 LEU A  99      40.220  65.327  84.300  1.00  0.00           H
ATOM   1599  HB2 LEU A  99      40.914  63.828  83.646  1.00  0.00           H
ATOM   1600  CG  LEU A  99      40.420  63.740  85.790  1.00  0.00           C
ATOM   1601  HG  LEU A  99      39.695  64.183  86.505  1.00  0.00           H
ATOM   1602  CD1 LEU A  99      40.430  62.240  85.970  1.00  0.00           C
ATOM   1603 1HD1 LEU A  99      41.283  61.708  85.498  1.00  0.00           H
ATOM   1604 2HD1 LEU A  99      39.492  61.751  85.631  1.00  0.00           H
ATOM   1605 3HD1 LEU A  99      40.560  62.130  87.068  1.00  0.00           H
ATOM   1606  CD2 LEU A  99      41.860  64.240  86.260  1.00  0.00           C
ATOM   1607 1HD2 LEU A  99      42.180  63.780  87.220  1.00  0.00           H
ATOM   1608 2HD2 LEU A  99      41.970  65.342  86.340  1.00  0.00           H
ATOM   1609 3HD2 LEU A  99      42.558  63.821  85.503  1.00  0.00           H
ATOM   1610  C   LEU A  99      37.670  64.600  84.190  1.00  0.00           C
ATOM   1611  O   LEU A  99      37.430  65.720  83.780  1.00  0.00           O
ATOM   1612  N   GLY A 100      36.950  64.080  85.200  1.00  0.00           N
ATOM   1613  HN  GLY A 100      37.189  63.153  85.479  1.00  0.00           H
ATOM   1614  CA  GLY A 100      35.720  64.640  85.700  1.00  0.00           C
ATOM   1615  HA1 GLY A 100      35.670  65.668  85.371  1.00  0.00           H
ATOM   1616  HA2 GLY A 100      35.630  64.600  86.776  1.00  0.00           H
ATOM   1617  C   GLY A 100      34.440  64.120  85.050  1.00  0.00           C
ATOM   1618  O   GLY A 100      33.340  64.560  85.240  1.00  0.00           O
ATOM   1619  N   ASP A 101      34.610  63.130  84.230  1.00  0.00           N
ATOM   1620  HN  ASP A 101      35.513  62.739  84.070  1.00  0.00           H
ATOM   1621  CA  ASP A 101      33.510  62.400  83.560  1.00  0.00           C
ATOM   1622  HA  ASP A 101      32.838  63.032  82.998  1.00  0.00           H
ATOM   1623  CB  ASP A 101      34.040  61.420  82.490  1.00  0.00           C
ATOM   1624  HB1 ASP A 101      34.617  61.888  81.664  1.00  0.00           H
ATOM   1625  HB2 ASP A 101      33.137  60.938  82.059  1.00  0.00           H
ATOM   1626  CG  ASP A 101      34.950  60.390  82.990  1.00  0.00           C
ATOM   1627  OD1 ASP A 101      35.070  59.340  82.360  1.00  0.00           O
ATOM   1628  OD2 ASP A 101      35.570  60.470  84.080  1.00  0.00           O
ATOM   1629  C   ASP A 101      32.650  61.660  84.690  1.00  0.00           C
ATOM   1630  O   ASP A 101      31.410  61.830  84.650  1.00  0.00           O
ATOM   1631  N   SER A 102      33.310  61.060  85.730  1.00  0.00           N
ATOM   1632  HN  SER A 102      34.304  60.980  85.700  1.00  0.00           H
ATOM   1633  CA  SER A 102      32.590  60.610  86.900  1.00  0.00           C
ATOM   1634  HA  SER A 102      31.837  59.937  86.518  1.00  0.00           H
ATOM   1635  CB  SER A 102      33.520  59.930  87.880  1.00  0.00           C
ATOM   1636  HB1 SER A 102      33.872  58.945  87.508  1.00  0.00           H
ATOM   1637  HB2 SER A 102      32.949  59.620  88.781  1.00  0.00           H
ATOM   1638  OG  SER A 102      34.640  60.730  88.330  1.00  0.00           O
ATOM   1639  HG1 SER A 102      35.221  60.981  87.608  1.00  0.00           H
ATOM   1640  C   SER A 102      31.840  61.670  87.590  1.00  0.00           C
ATOM   1641  O   SER A 102      30.720  61.500  88.100  1.00  0.00           O
ATOM   1642  N   THR A 103      32.370  62.830  87.800  1.00  0.00           N
ATOM   1643  HN  THR A 103      33.289  62.970  87.440  1.00  0.00           H
ATOM   1644  CA  THR A 103      31.800  63.940  88.580  1.00  0.00           C
ATOM   1645  HA  THR A 103      31.600  63.580  89.579  1.00  0.00           H
ATOM   1646  CB  THR A 103      32.730  65.090  88.720  1.00  0.00           C
ATOM   1647  HB  THR A 103      32.750  65.729  87.811  1.00  0.00           H
ATOM   1648  OG1 THR A 103      34.030  64.700  88.970  1.00  0.00           O
ATOM   1649  HG1 THR A 103      34.510  65.531  88.990  1.00  0.00           H
ATOM   1650  CG2 THR A 103      32.390  65.910  89.950  1.00  0.00           C
ATOM   1651 1HG2 THR A 103      33.159  66.689  90.140  1.00  0.00           H
ATOM   1652 2HG2 THR A 103      32.460  65.221  90.819  1.00  0.00           H
ATOM   1653 3HG2 THR A 103      31.332  66.249  89.960  1.00  0.00           H
ATOM   1654  C   THR A 103      30.560  64.430  87.880  1.00  0.00           C
ATOM   1655  O   THR A 103      29.520  64.550  88.540  1.00  0.00           O
ATOM   1656  N   ALA A 104      30.670  64.600  86.550  1.00  0.00           N
ATOM   1657  HN  ALA A 104      31.477  64.500  85.972  1.00  0.00           H
ATOM   1658  CA  ALA A 104      29.550  64.940  85.680  1.00  0.00           C
ATOM   1659  HA  ALA A 104      29.069  65.832  86.051  1.00  0.00           H
ATOM   1660  CB  ALA A 104      29.960  65.310  84.240  1.00  0.00           C
ATOM   1661  HB1 ALA A 104      29.085  65.588  83.614  1.00  0.00           H
ATOM   1662  HB2 ALA A 104      30.459  64.401  83.841  1.00  0.00           H
ATOM   1663  HB3 ALA A 104      30.581  66.231  84.260  1.00  0.00           H
ATOM   1664  C   ALA A 104      28.400  63.920  85.620  1.00  0.00           C
ATOM   1665  O   ALA A 104      27.230  64.370  85.780  1.00  0.00           O
ATOM   1666  N   CYS A 105      28.780  62.600  85.610  1.00  0.00           N
ATOM   1667  HN  CYS A 105      29.737  62.331  85.530  1.00  0.00           H
ATOM   1668  CA  CYS A 105      27.830  61.490  85.640  1.00  0.00           C
ATOM   1669  HA  CYS A 105      27.155  61.669  84.816  1.00  0.00           H
ATOM   1670  CB  CYS A 105      28.650  60.220  85.300  1.00  0.00           C
ATOM   1671  HB1 CYS A 105      29.563  59.909  85.852  1.00  0.00           H
ATOM   1672  HB2 CYS A 105      29.149  60.480  84.342  1.00  0.00           H
ATOM   1673  SG  CYS A 105      27.590  58.840  84.800  1.00  0.00           S
ATOM   1674  C   CYS A 105      27.020  61.410  86.900  1.00  0.00           C
ATOM   1675  O   CYS A 105      25.850  61.010  86.820  1.00  0.00           O
ATOM   1676  N   ASN A 106      27.600  61.750  88.010  1.00  0.00           N
ATOM   1677  HN  ASN A 106      28.582  61.920  88.000  1.00  0.00           H
ATOM   1678  CA  ASN A 106      27.020  61.870  89.350  1.00  0.00           C
ATOM   1679  HA  ASN A 106      26.358  61.018  89.400  1.00  0.00           H
ATOM   1680  CB  ASN A 106      28.180  61.720  90.320  1.00  0.00           C
ATOM   1681  HB1 ASN A 106      27.951  62.129  91.327  1.00  0.00           H
ATOM   1682  HB2 ASN A 106      28.999  62.349  89.910  1.00  0.00           H
ATOM   1683  CG  ASN A 106      28.600  60.250  90.420  1.00  0.00           C
ATOM   1684  OD1 ASN A 106      27.930  59.290  90.000  1.00  0.00           O
ATOM   1685  ND2 ASN A 106      29.730  60.040  90.950  1.00  0.00           N
ATOM   1686 1HD2 ASN A 106      30.440  60.740  90.870  1.00  0.00           H
ATOM   1687 2HD2 ASN A 106      29.870  59.070  91.150  1.00  0.00           H
ATOM   1688  C   ASN A 106      26.260  63.140  89.570  1.00  0.00           C
ATOM   1689  O   ASN A 106      25.430  63.290  90.470  1.00  0.00           O
ATOM   1690  N   LYS A 107      26.520  64.200  88.690  1.00  0.00           N
ATOM   1691  HN  LYS A 107      26.940  63.990  87.810  1.00  0.00           H
ATOM   1692  CA  LYS A 107      26.060  65.530  88.910  1.00  0.00           C
ATOM   1693  HA  LYS A 107      26.700  66.130  88.280  1.00  0.00           H
ATOM   1694  CB  LYS A 107      24.620  65.870  88.370  1.00  0.00           C
ATOM   1695  HB1 LYS A 107      24.370  66.950  88.450  1.00  0.00           H
ATOM   1696  HB2 LYS A 107      23.833  65.412  89.007  1.00  0.00           H
ATOM   1697  CG  LYS A 107      24.380  65.659  86.890  1.00  0.00           C
ATOM   1698  HG1 LYS A 107      24.320  64.594  86.581  1.00  0.00           H
ATOM   1699  HG2 LYS A 107      25.244  66.122  86.368  1.00  0.00           H
ATOM   1700  CD  LYS A 107      23.010  66.230  86.410  1.00  0.00           C
ATOM   1701  HD1 LYS A 107      22.890  65.969  85.337  1.00  0.00           H
ATOM   1702  HD2 LYS A 107      23.120  67.313  86.631  1.00  0.00           H
ATOM   1703  CE  LYS A 107      21.650  65.880  87.050  1.00  0.00           C
ATOM   1704  HE1 LYS A 107      20.753  66.368  86.612  1.00  0.00           H
ATOM   1705  HE2 LYS A 107      21.730  66.130  88.129  1.00  0.00           H
ATOM   1706  NZ  LYS A 107      21.330  64.450  86.970  1.00  0.00           N
ATOM   1707  HZ1 LYS A 107      22.099  63.921  87.429  1.00  0.00           H
ATOM   1708  HZ2 LYS A 107      21.220  64.061  86.012  1.00  0.00           H
ATOM   1709  HZ3 LYS A 107      20.419  64.310  87.451  1.00  0.00           H
ATOM   1710  C   LYS A 107      26.410  66.040  90.340  1.00  0.00           C
ATOM   1711  O   LYS A 107      27.390  65.600  90.860  1.00  0.00           O
ATOM   1712  N   ALA A 108      25.650  66.940  90.960  1.00  0.00           N
ATOM   1713  HN  ALA A 108      24.857  67.352  90.518  1.00  0.00           H
ATOM   1714  CA  ALA A 108      25.910  67.340  92.350  1.00  0.00           C
ATOM   1715  HA  ALA A 108      26.961  67.350  92.600  1.00  0.00           H
ATOM   1716  CB  ALA A 108      25.300  68.750  92.510  1.00  0.00           C
ATOM   1717  HB1 ALA A 108      25.760  69.490  91.820  1.00  0.00           H
ATOM   1718  HB2 ALA A 108      25.591  69.131  93.512  1.00  0.00           H
ATOM   1719  HB3 ALA A 108      24.261  68.810  92.120  1.00  0.00           H
ATOM   1720  C   ALA A 108      25.180  66.520  93.360  1.00  0.00           C
ATOM   1721  O   ALA A 108      25.080  66.890  94.560  1.00  0.00           O
ATOM   1722  N   ASP A 109      24.570  65.390  92.980  1.00  0.00           N
ATOM   1723  HN  ASP A 109      24.630  65.160  92.012  1.00  0.00           H
ATOM   1724  CA  ASP A 109      23.880  64.510  93.930  1.00  0.00           C
ATOM   1725  HA  ASP A 109      23.568  65.043  94.815  1.00  0.00           H
ATOM   1726  CB  ASP A 109      22.610  64.070  93.170  1.00  0.00           C
ATOM   1727  HB1 ASP A 109      22.040  63.290  93.720  1.00  0.00           H
ATOM   1728  HB2 ASP A 109      22.940  63.690  92.180  1.00  0.00           H
ATOM   1729  CG  ASP A 109      21.690  65.240  92.890  1.00  0.00           C
ATOM   1730  OD1 ASP A 109      21.580  65.540  91.660  1.00  0.00           O
ATOM   1731  OD2 ASP A 109      21.110  65.850  93.820  1.00  0.00           O
ATOM   1732  C   ASP A 109      24.580  63.270  94.520  1.00  0.00           C
ATOM   1733  O   ASP A 109      23.910  62.630  95.330  1.00  0.00           O
ATOM   1734  N   GLU A 110      25.800  62.990  94.070  1.00  0.00           N
ATOM   1735  HN  GLU A 110      26.318  63.617  93.493  1.00  0.00           H
ATOM   1736  CA  GLU A 110      26.600  61.850  94.430  1.00  0.00           C
ATOM   1737  HA  GLU A 110      27.569  62.010  93.980  1.00  0.00           H
ATOM   1738  CB  GLU A 110      26.710  61.660  96.010  1.00  0.00           C
ATOM   1739  HB1 GLU A 110      27.512  60.899  96.120  1.00  0.00           H
ATOM   1740  HB2 GLU A 110      25.744  61.258  96.382  1.00  0.00           H
ATOM   1741  CG  GLU A 110      27.200  62.970  96.640  1.00  0.00           C
ATOM   1742  HG1 GLU A 110      26.421  63.739  96.830  1.00  0.00           H
ATOM   1743  HG2 GLU A 110      27.994  63.372  95.976  1.00  0.00           H
ATOM   1744  CD  GLU A 110      27.820  62.700  97.990  1.00  0.00           C
ATOM   1745  OE1 GLU A 110      27.180  62.530  99.030  1.00  0.00           O
ATOM   1746  OE2 GLU A 110      29.070  62.480  97.930  1.00  0.00           O
ATOM   1747  C   GLU A 110      26.280  60.540  93.800  1.00  0.00           C
ATOM   1748  O   GLU A 110      26.880  59.510  94.110  1.00  0.00           O
ATOM   1749  N   LYS A 111      25.340  60.590  92.810  1.00  0.00           N
ATOM   1750  HN  LYS A 111      24.989  61.442  92.429  1.00  0.00           H
ATOM   1751  CA  LYS A 111      24.770  59.370  92.310  1.00  0.00           C
ATOM   1752  HA  LYS A 111      25.430  58.519  92.390  1.00  0.00           H
ATOM   1753  CB  LYS A 111      23.440  58.880  92.970  1.00  0.00           C
ATOM   1754  HB1 LYS A 111      23.909  58.241  93.749  1.00  0.00           H
ATOM   1755  HB2 LYS A 111      22.887  58.156  92.336  1.00  0.00           H
ATOM   1756  CG  LYS A 111      22.459  59.949  93.450  1.00  0.00           C
ATOM   1757  HG1 LYS A 111      23.053  60.604  94.124  1.00  0.00           H
ATOM   1758  HG2 LYS A 111      21.724  59.423  94.096  1.00  0.00           H
ATOM   1759  CD  LYS A 111      21.770  60.770  92.380  1.00  0.00           C
ATOM   1760  HD1 LYS A 111      22.477  61.308  91.713  1.00  0.00           H
ATOM   1761  HD2 LYS A 111      21.149  61.561  92.851  1.00  0.00           H
ATOM   1762  CE  LYS A 111      20.750  59.870  91.520  1.00  0.00           C
ATOM   1763  HE1 LYS A 111      19.892  59.511  92.128  1.00  0.00           H
ATOM   1764  HE2 LYS A 111      21.372  59.037  91.129  1.00  0.00           H
ATOM   1765  NZ  LYS A 111      20.270  60.549  90.280  1.00  0.00           N
ATOM   1766  HZ1 LYS A 111      20.808  60.172  89.474  1.00  0.00           H
ATOM   1767  HZ2 LYS A 111      20.260  61.588  90.220  1.00  0.00           H
ATOM   1768  HZ3 LYS A 111      19.280  60.240  90.200  1.00  0.00           H
ATOM   1769  C   LYS A 111      24.440  59.450  90.790  1.00  0.00           C
ATOM   1770  O   LYS A 111      24.310  60.520  90.270  1.00  0.00           O
ATOM   1771  N   LEU A 112      24.280  58.280  90.190  1.00  0.00           N
ATOM   1772  HN  LEU A 112      24.350  57.463  90.758  1.00  0.00           H
ATOM   1773  CA  LEU A 112      24.240  58.110  88.810  1.00  0.00           C
ATOM   1774  HA  LEU A 112      25.191  58.500  88.480  1.00  0.00           H
ATOM   1775  CB  LEU A 112      24.019  56.620  88.480  1.00  0.00           C
ATOM   1776  HB1 LEU A 112      23.125  56.341  89.077  1.00  0.00           H
ATOM   1777  HB2 LEU A 112      24.823  56.048  88.992  1.00  0.00           H
ATOM   1778  CG  LEU A 112      23.770  56.010  87.060  1.00  0.00           C
ATOM   1779  HG  LEU A 112      22.788  56.411  86.729  1.00  0.00           H
ATOM   1780  CD1 LEU A 112      24.930  56.370  86.130  1.00  0.00           C
ATOM   1781 1HD1 LEU A 112      25.171  57.453  86.190  1.00  0.00           H
ATOM   1782 2HD1 LEU A 112      24.589  56.069  85.116  1.00  0.00           H
ATOM   1783 3HD1 LEU A 112      25.765  55.746  86.512  1.00  0.00           H
ATOM   1784  CD2 LEU A 112      23.570  54.510  87.170  1.00  0.00           C
ATOM   1785 1HD2 LEU A 112      24.482  54.019  87.571  1.00  0.00           H
ATOM   1786 2HD2 LEU A 112      23.229  53.959  86.268  1.00  0.00           H
ATOM   1787 3HD2 LEU A 112      22.780  54.290  87.920  1.00  0.00           H
ATOM   1788  C   LEU A 112      23.130  58.920  88.140  1.00  0.00           C
ATOM   1789  O   LEU A 112      22.070  59.130  88.710  1.00  0.00           O
ATOM   1790  N   GLU A 113      23.340  59.430  86.870  1.00  0.00           N
ATOM   1791  HN  GLU A 113      24.224  59.549  86.423  1.00  0.00           H
ATOM   1792  CA  GLU A 113      22.250  59.970  85.990  1.00  0.00           C
ATOM   1793  HA  GLU A 113      21.623  60.607  86.597  1.00  0.00           H
ATOM   1794  CB  GLU A 113      22.830  60.810  84.880  1.00  0.00           C
ATOM   1795  HB1 GLU A 113      23.530  60.220  84.250  1.00  0.00           H
ATOM   1796  HB2 GLU A 113      23.459  61.619  85.309  1.00  0.00           H
ATOM   1797  CG  GLU A 113      21.840  61.420  83.880  1.00  0.00           C
ATOM   1798  HG1 GLU A 113      21.297  60.586  83.387  1.00  0.00           H
ATOM   1799  HG2 GLU A 113      22.490  61.950  83.150  1.00  0.00           H
ATOM   1800  CD  GLU A 113      20.900  62.390  84.420  1.00  0.00           C
ATOM   1801  OE1 GLU A 113      21.190  63.630  84.350  1.00  0.00           O
ATOM   1802  OE2 GLU A 113      19.870  62.000  85.010  1.00  0.00           O
ATOM   1803  C   GLU A 113      21.350  58.830  85.500  1.00  0.00           C
ATOM   1804  O   GLU A 113      21.840  57.970  84.790  1.00  0.00           O
ATOM   1805  N   LEU A 114      20.090  58.910  85.960  1.00  0.00           N
ATOM   1806  HN  LEU A 114      19.800  59.740  86.430  1.00  0.00           H
ATOM   1807  CA  LEU A 114      19.080  57.990  85.430  1.00  0.00           C
ATOM   1808  HA  LEU A 114      19.470  57.420  84.600  1.00  0.00           H
ATOM   1809  CB  LEU A 114      18.520  57.210  86.670  1.00  0.00           C
ATOM   1810  HB1 LEU A 114      17.553  56.681  86.530  1.00  0.00           H
ATOM   1811  HB2 LEU A 114      18.229  58.002  87.392  1.00  0.00           H
ATOM   1812  CG  LEU A 114      19.510  56.330  87.380  1.00  0.00           C
ATOM   1813  HG  LEU A 114      20.450  56.880  87.600  1.00  0.00           H
ATOM   1814  CD1 LEU A 114      19.000  56.050  88.830  1.00  0.00           C
ATOM   1815 1HD1 LEU A 114      18.740  57.012  89.321  1.00  0.00           H
ATOM   1816 2HD1 LEU A 114      19.657  55.473  89.517  1.00  0.00           H
ATOM   1817 3HD1 LEU A 114      18.038  55.499  88.760  1.00  0.00           H
ATOM   1818  CD2 LEU A 114      19.800  54.950  86.740  1.00  0.00           C
ATOM   1819 1HD2 LEU A 114      18.893  54.312  86.670  1.00  0.00           H
ATOM   1820 2HD2 LEU A 114      20.600  54.380  87.260  1.00  0.00           H
ATOM   1821 3HD2 LEU A 114      20.181  55.010  85.698  1.00  0.00           H
ATOM   1822  C   LEU A 114      17.810  58.710  84.810  1.00  0.00           C
ATOM   1823  O   LEU A 114      16.680  58.270  84.660  1.00  0.00           O
ATOM   1824  N   GLY A 115      18.000  60.000  84.740  1.00  0.00           N
ATOM   1825  HN  GLY A 115      18.874  60.457  84.889  1.00  0.00           H
ATOM   1826  CA  GLY A 115      16.850  60.880  84.400  1.00  0.00           C
ATOM   1827  HA1 GLY A 115      16.102  60.281  83.901  1.00  0.00           H
ATOM   1828  HA2 GLY A 115      17.231  61.643  83.738  1.00  0.00           H
ATOM   1829  C   GLY A 115      16.110  61.370  85.620  1.00  0.00           C
ATOM   1830  O   GLY A 115      15.160  60.760  86.130  1.00  0.00           O
ATOM   1831  N   ASP A 116      16.550  62.550  86.090  1.00  0.00           N
ATOM   1832  HN  ASP A 116      17.273  62.982  85.558  1.00  0.00           H
ATOM   1833  CA  ASP A 116      15.970  63.280  87.220  1.00  0.00           C
ATOM   1834  HA  ASP A 116      15.800  62.599  88.041  1.00  0.00           H
ATOM   1835  CB  ASP A 116      16.840  64.400  87.760  1.00  0.00           C
ATOM   1836  HB1 ASP A 116      16.193  64.987  88.447  1.00  0.00           H
ATOM   1837  HB2 ASP A 116      17.200  65.070  86.950  1.00  0.00           H
ATOM   1838  CG  ASP A 116      18.030  63.930  88.460  1.00  0.00           C
ATOM   1839  OD1 ASP A 116      18.030  62.830  89.150  1.00  0.00           O
ATOM   1840  OD2 ASP A 116      19.090  64.660  88.550  1.00  0.00           O
ATOM   1841  C   ASP A 116      14.480  63.660  86.890  1.00  0.00           C
ATOM   1842  O   ASP A 116      14.210  64.190  85.770  1.00  0.00           O
ATOM   1843  N   THR A 117      13.530  63.450  87.820  1.00  0.00           N
ATOM   1844  HN  THR A 117      13.620  63.130  88.760  1.00  0.00           H
ATOM   1845  CA  THR A 117      12.150  63.599  87.510  1.00  0.00           C
ATOM   1846  HA  THR A 117      12.210  64.536  86.976  1.00  0.00           H
ATOM   1847  CB  THR A 117      11.690  62.480  86.550  1.00  0.00           C
ATOM   1848  HB  THR A 117      12.571  62.390  85.879  1.00  0.00           H
ATOM   1849  OG1 THR A 117      10.500  62.740  85.740  1.00  0.00           O
ATOM   1850  HG1 THR A 117      10.821  63.423  85.147  1.00  0.00           H
ATOM   1851  CG2 THR A 117      11.430  61.150  87.300  1.00  0.00           C
ATOM   1852 1HG2 THR A 117      10.526  61.200  87.943  1.00  0.00           H
ATOM   1853 2HG2 THR A 117      12.279  60.890  87.969  1.00  0.00           H
ATOM   1854 3HG2 THR A 117      11.210  60.410  86.500  1.00  0.00           H
ATOM   1855  C   THR A 117      11.220  63.710  88.740  1.00  0.00           C
ATOM   1856  O   THR A 117      10.110  64.190  88.720  1.00  0.00           O
ATOM   1857  N   VAL A 118      11.740  63.310  89.960  1.00  0.00           N
ATOM   1858  HN  VAL A 118      12.623  62.869  90.100  1.00  0.00           H
ATOM   1859  CA  VAL A 118      10.840  63.200  91.150  1.00  0.00           C
ATOM   1860  HA  VAL A 118       9.828  62.909  90.910  1.00  0.00           H
ATOM   1861  CB  VAL A 118      11.400  62.080  92.040  1.00  0.00           C
ATOM   1862  HB  VAL A 118      12.484  62.180  92.261  1.00  0.00           H
ATOM   1863  CG1 VAL A 118      10.641  62.010  93.380  1.00  0.00           C
ATOM   1864 1HG1 VAL A 118      11.021  61.089  93.871  1.00  0.00           H
ATOM   1865 2HG1 VAL A 118       9.564  61.980  93.108  1.00  0.00           H
ATOM   1866 3HG1 VAL A 118      10.959  62.877  93.998  1.00  0.00           H
ATOM   1867  CG2 VAL A 118      11.150  60.750  91.309  1.00  0.00           C
ATOM   1868 1HG2 VAL A 118      11.927  60.541  90.543  1.00  0.00           H
ATOM   1869 2HG2 VAL A 118      10.143  60.710  90.841  1.00  0.00           H
ATOM   1870 3HG2 VAL A 118      11.090  59.976  92.104  1.00  0.00           H
ATOM   1871  C   VAL A 118      10.860  64.550  91.860  1.00  0.00           C
ATOM   1872  O   VAL A 118       9.840  64.890  92.420  1.00  0.00           O
ATOM   1873  N   VAL A 119      11.970  65.300  91.700  1.00  0.00           N
ATOM   1874  HN  VAL A 119      12.849  64.901  91.450  1.00  0.00           H
ATOM   1875  CA  VAL A 119      11.960  66.690  92.020  1.00  0.00           C
ATOM   1876  HA  VAL A 119      11.321  66.750  92.889  1.00  0.00           H
ATOM   1877  CB  VAL A 119      13.380  67.140  92.380  1.00  0.00           C
ATOM   1878  HB  VAL A 119      14.148  67.050  91.582  1.00  0.00           H
ATOM   1879  CG1 VAL A 119      13.230  68.690  92.500  1.00  0.00           C
ATOM   1880 1HG1 VAL A 119      13.982  69.221  93.121  1.00  0.00           H
ATOM   1881 2HG1 VAL A 119      12.300  68.950  93.050  1.00  0.00           H
ATOM   1882 3HG1 VAL A 119      13.260  69.179  91.502  1.00  0.00           H
ATOM   1883  CG2 VAL A 119      13.970  66.500  93.630  1.00  0.00           C
ATOM   1884 1HG2 VAL A 119      13.263  66.550  94.486  1.00  0.00           H
ATOM   1885 2HG2 VAL A 119      14.872  67.031  94.001  1.00  0.00           H
ATOM   1886 3HG2 VAL A 119      14.260  65.440  93.470  1.00  0.00           H
ATOM   1887  C   VAL A 119      11.360  67.460  90.840  1.00  0.00           C
ATOM   1888  O   VAL A 119      11.840  67.380  89.720  1.00  0.00           O
ATOM   1889  N   LEU A 120      10.270  68.120  90.980  1.00  0.00           N
ATOM   1890  HN  LEU A 120       9.800  68.110  91.859  1.00  0.00           H
ATOM   1891  CA  LEU A 120       9.620  68.980  89.949  1.00  0.00           C
ATOM   1892  HA  LEU A 120       9.461  68.394  89.056  1.00  0.00           H
ATOM   1893  CB  LEU A 120       8.190  69.410  90.389  1.00  0.00           C
ATOM   1894  HB1 LEU A 120       7.773  69.986  89.536  1.00  0.00           H
ATOM   1895  HB2 LEU A 120       8.190  70.180  91.190  1.00  0.00           H
ATOM   1896  CG  LEU A 120       7.110  68.370  90.600  1.00  0.00           C
ATOM   1897  HG  LEU A 120       7.501  67.719  91.411  1.00  0.00           H
ATOM   1898  CD1 LEU A 120       5.850  68.910  91.219  1.00  0.00           C
ATOM   1899 1HD1 LEU A 120       5.332  69.658  90.582  1.00  0.00           H
ATOM   1900 2HD1 LEU A 120       6.051  69.382  92.205  1.00  0.00           H
ATOM   1901 3HD1 LEU A 120       5.162  68.042  91.310  1.00  0.00           H
ATOM   1902  CD2 LEU A 120       6.771  67.600  89.280  1.00  0.00           C
ATOM   1903 1HD2 LEU A 120       6.277  68.283  88.556  1.00  0.00           H
ATOM   1904 2HD2 LEU A 120       6.156  66.684  89.411  1.00  0.00           H
ATOM   1905 3HD2 LEU A 120       7.695  67.222  88.793  1.00  0.00           H
ATOM   1906  C   LEU A 120      10.430  70.160  89.550  1.00  0.00           C
ATOM   1907  O   LEU A 120      10.880  70.900  90.370  1.00  0.00           O
ATOM   1908  N   GLY A 121      10.560  70.370  88.190  1.00  0.00           N
ATOM   1909  HN  GLY A 121      10.037  69.867  87.506  1.00  0.00           H
ATOM   1910  CA  GLY A 121      11.310  71.520  87.670  1.00  0.00           C
ATOM   1911  HA1 GLY A 121      10.919  72.381  88.191  1.00  0.00           H
ATOM   1912  HA2 GLY A 121      11.170  71.490  86.600  1.00  0.00           H
ATOM   1913  C   GLY A 121      12.790  71.600  87.910  1.00  0.00           C
ATOM   1914  O   GLY A 121      13.360  71.000  88.840  1.00  0.00           O
ATOM   1915  N   SER A 122      13.470  72.280  86.940  1.00  0.00           N
ATOM   1916  HN  SER A 122      12.991  72.639  86.142  1.00  0.00           H
ATOM   1917  CA  SER A 122      14.890  72.730  86.880  1.00  0.00           C
ATOM   1918  HA  SER A 122      14.880  73.268  85.943  1.00  0.00           H
ATOM   1919  CB  SER A 122      15.149  73.810  87.990  1.00  0.00           C
ATOM   1920  HB1 SER A 122      16.185  74.152  88.201  1.00  0.00           H
ATOM   1921  HB2 SER A 122      14.741  73.471  88.967  1.00  0.00           H
ATOM   1922  OG  SER A 122      14.410  74.970  87.530  1.00  0.00           O
ATOM   1923  HG1 SER A 122      13.493  74.751  87.709  1.00  0.00           H
ATOM   1924  C   SER A 122      15.860  71.550  86.780  1.00  0.00           C
ATOM   1925  O   SER A 122      17.080  71.750  87.080  1.00  0.00           O
ATOM   1926  N   GLN A 123      15.400  70.430  86.340  1.00  0.00           N
ATOM   1927  HN  GLN A 123      14.452  70.320  86.051  1.00  0.00           H
ATOM   1928  CA  GLN A 123      16.210  69.180  86.280  1.00  0.00           C
ATOM   1929  HA  GLN A 123      17.104  69.240  86.883  1.00  0.00           H
ATOM   1930  CB  GLN A 123      15.330  67.970  86.730  1.00  0.00           C
ATOM   1931  HB1 GLN A 123      15.990  67.099  86.530  1.00  0.00           H
ATOM   1932  HB2 GLN A 123      14.550  67.940  85.940  1.00  0.00           H
ATOM   1933  CG  GLN A 123      14.770  68.070  88.150  1.00  0.00           C
ATOM   1934  HG1 GLN A 123      14.490  67.080  88.570  1.00  0.00           H
ATOM   1935  HG2 GLN A 123      13.921  68.779  88.040  1.00  0.00           H
ATOM   1936  CD  GLN A 123      15.840  68.590  89.130  1.00  0.00           C
ATOM   1937  OE1 GLN A 123      16.910  68.010  89.190  1.00  0.00           O
ATOM   1938  NE2 GLN A 123      15.570  69.620  89.940  1.00  0.00           N
ATOM   1939 1HE2 GLN A 123      14.690  70.010  89.670  1.00  0.00           H
ATOM   1940 2HE2 GLN A 123      16.292  70.051  90.481  1.00  0.00           H
ATOM   1941  C   GLN A 123      16.870  68.990  84.950  1.00  0.00           C
ATOM   1942  O   GLN A 123      16.450  69.510  83.920  1.00  0.00           O
ATOM   1943  N   ASN A 124      18.030  68.300  84.900  1.00  0.00           N
ATOM   1944  HN  ASN A 124      18.489  67.841  85.658  1.00  0.00           H
ATOM   1945  CA  ASN A 124      18.860  68.310  83.690  1.00  0.00           C
ATOM   1946  HA  ASN A 124      18.710  69.310  83.310  1.00  0.00           H
ATOM   1947  CB  ASN A 124      20.340  67.960  84.070  1.00  0.00           C
ATOM   1948  HB1 ASN A 124      20.420  66.899  84.390  1.00  0.00           H
ATOM   1949  HB2 ASN A 124      20.651  68.572  84.943  1.00  0.00           H
ATOM   1950  CG  ASN A 124      21.490  68.240  83.100  1.00  0.00           C
ATOM   1951  OD1 ASN A 124      22.330  67.430  82.880  1.00  0.00           O
ATOM   1952  ND2 ASN A 124      21.430  69.370  82.320  1.00  0.00           N
ATOM   1953 1HD2 ASN A 124      22.052  69.550  81.558  1.00  0.00           H
ATOM   1954 2HD2 ASN A 124      20.820  70.100  82.630  1.00  0.00           H
ATOM   1955  C   ASN A 124      18.350  67.530  82.450  1.00  0.00           C
ATOM   1956  O   ASN A 124      17.980  66.320  82.600  1.00  0.00           O
ATOM   1957  N   LYS A 125      18.300  68.170  81.290  1.00  0.00           N
ATOM   1958  HN  LYS A 125      18.742  69.043  81.099  1.00  0.00           H
ATOM   1959  CA  LYS A 125      17.880  67.520  80.000  1.00  0.00           C
ATOM   1960  HA  LYS A 125      17.400  66.600  80.300  1.00  0.00           H
ATOM   1961  CB  LYS A 125      16.890  68.400  79.190  1.00  0.00           C
ATOM   1962  HB1 LYS A 125      16.430  67.920  78.300  1.00  0.00           H
ATOM   1963  HB2 LYS A 125      17.381  69.272  78.709  1.00  0.00           H
ATOM   1964  CG  LYS A 125      15.720  68.960  79.960  1.00  0.00           C
ATOM   1965  HG1 LYS A 125      15.100  69.510  79.220  1.00  0.00           H
ATOM   1966  HG2 LYS A 125      16.110  69.720  80.670  1.00  0.00           H
ATOM   1967  CD  LYS A 125      14.990  67.870  80.850  1.00  0.00           C
ATOM   1968  HD1 LYS A 125      15.767  67.631  81.607  1.00  0.00           H
ATOM   1969  HD2 LYS A 125      14.880  66.949  80.239  1.00  0.00           H
ATOM   1970  CE  LYS A 125      13.700  68.330  81.470  1.00  0.00           C
ATOM   1971  HE1 LYS A 125      13.027  68.561  80.617  1.00  0.00           H
ATOM   1972  HE2 LYS A 125      13.790  69.211  82.141  1.00  0.00           H
ATOM   1973  NZ  LYS A 125      13.060  67.320  82.260  1.00  0.00           N
ATOM   1974  HZ1 LYS A 125      12.920  66.520  81.610  1.00  0.00           H
ATOM   1975  HZ2 LYS A 125      12.139  67.590  82.660  1.00  0.00           H
ATOM   1976  HZ3 LYS A 125      13.730  66.890  82.930  1.00  0.00           H
ATOM   1977  C   LYS A 125      19.100  67.120  79.100  1.00  0.00           C
ATOM   1978  O   LYS A 125      18.900  66.530  78.010  1.00  0.00           O
ATOM   1979  N   ALA A 126      20.350  67.480  79.480  1.00  0.00           N
ATOM   1980  HN  ALA A 126      20.469  68.107  80.246  1.00  0.00           H
ATOM   1981  CA  ALA A 126      21.500  67.240  78.650  1.00  0.00           C
ATOM   1982  HA  ALA A 126      21.330  67.780  77.730  1.00  0.00           H
ATOM   1983  CB  ALA A 126      22.780  67.841  79.290  1.00  0.00           C
ATOM   1984  HB1 ALA A 126      23.714  67.740  78.698  1.00  0.00           H
ATOM   1985  HB2 ALA A 126      22.920  67.319  80.261  1.00  0.00           H
ATOM   1986  HB3 ALA A 126      22.631  68.913  79.538  1.00  0.00           H
ATOM   1987  C   ALA A 126      21.790  65.740  78.300  1.00  0.00           C
ATOM   1988  O   ALA A 126      22.020  65.290  77.150  1.00  0.00           O
ATOM   1989  N   CYS A 127      21.610  64.770  79.300  1.00  0.00           N
ATOM   1990  HN  CYS A 127      21.243  65.018  80.194  1.00  0.00           H
ATOM   1991  CA  CYS A 127      21.790  63.380  79.140  1.00  0.00           C
ATOM   1992  HA  CYS A 127      22.803  63.330  78.769  1.00  0.00           H
ATOM   1993  CB  CYS A 127      21.849  62.590  80.420  1.00  0.00           C
ATOM   1994  HB1 CYS A 127      20.935  62.660  81.047  1.00  0.00           H
ATOM   1995  HB2 CYS A 127      22.542  63.102  81.122  1.00  0.00           H
ATOM   1996  SG  CYS A 127      22.330  60.740  80.200  1.00  0.00           S
ATOM   1997  C   CYS A 127      20.840  62.840  78.090  1.00  0.00           C
ATOM   1998  O   CYS A 127      21.240  62.110  77.180  1.00  0.00           O
ATOM   1999  N   THR A 128      19.560  63.220  78.280  1.00  0.00           N
ATOM   2000  HN  THR A 128      19.269  63.763  79.064  1.00  0.00           H
ATOM   2001  CA  THR A 128      18.500  62.990  77.310  1.00  0.00           C
ATOM   2002  HA  THR A 128      18.430  61.916  77.220  1.00  0.00           H
ATOM   2003  CB  THR A 128      17.170  63.420  77.800  1.00  0.00           C
ATOM   2004  HB  THR A 128      17.140  64.492  78.090  1.00  0.00           H
ATOM   2005  OG1 THR A 128      16.750  62.650  78.900  1.00  0.00           O
ATOM   2006  HG1 THR A 128      17.404  62.811  79.584  1.00  0.00           H
ATOM   2007  CG2 THR A 128      16.010  63.220  76.810  1.00  0.00           C
ATOM   2008 1HG2 THR A 128      15.088  63.461  77.381  1.00  0.00           H
ATOM   2009 2HG2 THR A 128      15.819  62.187  76.449  1.00  0.00           H
ATOM   2010 3HG2 THR A 128      16.270  63.921  75.989  1.00  0.00           H
ATOM   2011  C   THR A 128      18.720  63.490  75.880  1.00  0.00           C
ATOM   2012  O   THR A 128      18.640  62.760  74.920  1.00  0.00           O
ATOM   2013  N   VAL A 129      19.090  64.740  75.690  1.00  0.00           N
ATOM   2014  HN  VAL A 129      19.230  65.381  76.441  1.00  0.00           H
ATOM   2015  CA  VAL A 129      19.330  65.260  74.320  1.00  0.00           C
ATOM   2016  HA  VAL A 129      18.576  64.989  73.596  1.00  0.00           H
ATOM   2017  CB  VAL A 129      19.400  66.760  74.220  1.00  0.00           C
ATOM   2018  HB  VAL A 129      20.240  67.040  74.890  1.00  0.00           H
ATOM   2019  CG1 VAL A 129      19.660  67.170  72.720  1.00  0.00           C
ATOM   2020 1HG1 VAL A 129      19.410  68.248  72.620  1.00  0.00           H
ATOM   2021 2HG1 VAL A 129      19.172  66.612  71.893  1.00  0.00           H
ATOM   2022 3HG1 VAL A 129      20.761  67.230  72.590  1.00  0.00           H
ATOM   2023  CG2 VAL A 129      18.140  67.421  74.660  1.00  0.00           C
ATOM   2024 1HG2 VAL A 129      17.970  67.380  75.757  1.00  0.00           H
ATOM   2025 2HG2 VAL A 129      17.281  67.050  74.061  1.00  0.00           H
ATOM   2026 3HG2 VAL A 129      18.210  68.523  74.541  1.00  0.00           H
ATOM   2027  C   VAL A 129      20.670  64.660  73.730  1.00  0.00           C
ATOM   2028  O   VAL A 129      20.760  64.330  72.540  1.00  0.00           O
ATOM   2029  N   LEU A 130      21.740  64.400  74.500  1.00  0.00           N
ATOM   2030  HN  LEU A 130      21.750  64.718  75.445  1.00  0.00           H
ATOM   2031  CA  LEU A 130      22.860  63.580  73.960  1.00  0.00           C
ATOM   2032  HA  LEU A 130      23.111  64.001  72.998  1.00  0.00           H
ATOM   2033  CB  LEU A 130      23.960  63.619  74.970  1.00  0.00           C
ATOM   2034  HB1 LEU A 130      23.611  63.271  75.966  1.00  0.00           H
ATOM   2035  HB2 LEU A 130      24.342  64.655  75.101  1.00  0.00           H
ATOM   2036  CG  LEU A 130      25.250  62.719  74.770  1.00  0.00           C
ATOM   2037  HG  LEU A 130      25.032  61.639  74.631  1.00  0.00           H
ATOM   2038  CD1 LEU A 130      26.119  63.221  73.629  1.00  0.00           C
ATOM   2039 1HD1 LEU A 130      26.976  62.525  73.509  1.00  0.00           H
ATOM   2040 2HD1 LEU A 130      26.339  64.276  73.899  1.00  0.00           H
ATOM   2041 3HD1 LEU A 130      25.526  63.359  72.700  1.00  0.00           H
ATOM   2042  CD2 LEU A 130      26.080  62.759  76.090  1.00  0.00           C
ATOM   2043 1HD2 LEU A 130      26.945  62.074  75.961  1.00  0.00           H
ATOM   2044 2HD2 LEU A 130      25.431  62.381  76.908  1.00  0.00           H
ATOM   2045 3HD2 LEU A 130      26.461  63.802  76.140  1.00  0.00           H
ATOM   2046  C   LEU A 130      22.460  62.190  73.500  1.00  0.00           C
ATOM   2047  O   LEU A 130      22.710  61.810  72.360  1.00  0.00           O
ATOM   2048  N   PHE A 131      21.720  61.420  74.360  1.00  0.00           N
ATOM   2049  HN  PHE A 131      21.590  61.751  75.291  1.00  0.00           H
ATOM   2050  CA  PHE A 131      21.040  60.180  73.930  1.00  0.00           C
ATOM   2051  HA  PHE A 131      21.838  59.521  73.621  1.00  0.00           H
ATOM   2052  CB  PHE A 131      20.470  59.650  75.200  1.00  0.00           C
ATOM   2053  HB1 PHE A 131      19.873  60.347  75.827  1.00  0.00           H
ATOM   2054  HB2 PHE A 131      21.282  59.319  75.882  1.00  0.00           H
ATOM   2055  CG  PHE A 131      19.590  58.430  74.950  1.00  0.00           C
ATOM   2056  CD1 PHE A 131      20.090  57.270  74.380  1.00  0.00           C
ATOM   2057  HD1 PHE A 131      21.131  57.330  74.100  1.00  0.00           H
ATOM   2058  CE1 PHE A 131      19.330  56.110  74.210  1.00  0.00           C
ATOM   2059  HE1 PHE A 131      19.701  55.207  73.749  1.00  0.00           H
ATOM   2060  CZ  PHE A 131      17.990  56.080  74.670  1.00  0.00           C
ATOM   2061  HZ  PHE A 131      17.294  55.255  74.630  1.00  0.00           H
ATOM   2062  CD2 PHE A 131      18.260  58.421  75.340  1.00  0.00           C
ATOM   2063  HD2 PHE A 131      17.833  59.343  75.707  1.00  0.00           H
ATOM   2064  CE2 PHE A 131      17.430  57.270  75.240  1.00  0.00           C
ATOM   2065  HE2 PHE A 131      16.384  57.330  75.501  1.00  0.00           H
ATOM   2066  C   PHE A 131      20.220  60.240  72.650  1.00  0.00           C
ATOM   2067  O   PHE A 131      20.590  59.540  71.680  1.00  0.00           O
ATOM   2068  N   MET A 132      19.110  61.030  72.660  1.00  0.00           N
ATOM   2069  HN  MET A 132      18.850  61.680  73.370  1.00  0.00           H
ATOM   2070  CA  MET A 132      18.280  61.150  71.500  1.00  0.00           C
ATOM   2071  HA  MET A 132      17.880  60.149  71.440  1.00  0.00           H
ATOM   2072  CB  MET A 132      17.050  62.060  71.760  1.00  0.00           C
ATOM   2073  HB1 MET A 132      16.250  61.880  71.010  1.00  0.00           H
ATOM   2074  HB2 MET A 132      17.380  63.120  71.810  1.00  0.00           H
ATOM   2075  CG  MET A 132      16.260  61.720  72.990  1.00  0.00           C
ATOM   2076  HG1 MET A 132      15.461  62.479  73.130  1.00  0.00           H
ATOM   2077  HG2 MET A 132      16.768  61.780  73.977  1.00  0.00           H
ATOM   2078  SD  MET A 132      15.600  60.070  72.910  1.00  0.00           S
ATOM   2079  CE  MET A 132      14.680  60.090  74.530  1.00  0.00           C
ATOM   2080  HE1 MET A 132      15.260  59.670  75.380  1.00  0.00           H
ATOM   2081  HE2 MET A 132      13.788  59.429  74.500  1.00  0.00           H
ATOM   2082  HE3 MET A 132      14.251  61.087  74.769  1.00  0.00           H
ATOM   2083  C   MET A 132      18.870  61.560  70.190  1.00  0.00           C
ATOM   2084  O   MET A 132      18.710  60.980  69.150  1.00  0.00           O
ATOM   2085  N   LEU A 133      19.800  62.590  70.180  1.00  0.00           N
ATOM   2086  HN  LEU A 133      20.101  63.082  70.993  1.00  0.00           H
ATOM   2087  CA  LEU A 133      20.640  62.940  69.060  1.00  0.00           C
ATOM   2088  HA  LEU A 133      19.912  63.159  68.292  1.00  0.00           H
ATOM   2089  CB  LEU A 133      21.570  64.130  69.440  1.00  0.00           C
ATOM   2090  HB1 LEU A 133      22.212  63.849  70.302  1.00  0.00           H
ATOM   2091  HB2 LEU A 133      20.815  64.905  69.692  1.00  0.00           H
ATOM   2092  CG  LEU A 133      22.360  64.780  68.310  1.00  0.00           C
ATOM   2093  HG  LEU A 133      21.872  64.621  67.324  1.00  0.00           H
ATOM   2094  CD1 LEU A 133      22.350  66.380  68.500  1.00  0.00           C
ATOM   2095 1HD1 LEU A 133      22.620  66.830  67.520  1.00  0.00           H
ATOM   2096 2HD1 LEU A 133      22.932  66.721  69.383  1.00  0.00           H
ATOM   2097 3HD1 LEU A 133      21.267  66.581  68.640  1.00  0.00           H
ATOM   2098  CD2 LEU A 133      23.810  64.410  68.330  1.00  0.00           C
ATOM   2099 1HD2 LEU A 133      24.512  65.102  67.818  1.00  0.00           H
ATOM   2100 2HD2 LEU A 133      24.041  63.414  67.897  1.00  0.00           H
ATOM   2101 3HD2 LEU A 133      24.140  64.390  69.391  1.00  0.00           H
ATOM   2102  C   LEU A 133      21.580  61.790  68.630  1.00  0.00           C
ATOM   2103  O   LEU A 133      21.730  61.550  67.440  1.00  0.00           O
ATOM   2104  N   LEU A 134      22.230  61.050  69.550  1.00  0.00           N
ATOM   2105  HN  LEU A 134      22.311  61.352  70.496  1.00  0.00           H
ATOM   2106  CA  LEU A 134      22.960  59.820  69.230  1.00  0.00           C
ATOM   2107  HA  LEU A 134      23.588  60.010  68.372  1.00  0.00           H
ATOM   2108  CB  LEU A 134      23.910  59.361  70.400  1.00  0.00           C
ATOM   2109  HB1 LEU A 134      24.282  58.334  70.199  1.00  0.00           H
ATOM   2110  HB2 LEU A 134      23.282  59.350  71.317  1.00  0.00           H
ATOM   2111  CG  LEU A 134      25.160  60.310  70.520  1.00  0.00           C
ATOM   2112  HG  LEU A 134      24.890  61.351  70.800  1.00  0.00           H
ATOM   2113  CD1 LEU A 134      26.120  59.829  71.649  1.00  0.00           C
ATOM   2114 1HD1 LEU A 134      26.538  58.893  71.222  1.00  0.00           H
ATOM   2115 2HD1 LEU A 134      25.528  59.609  72.563  1.00  0.00           H
ATOM   2116 3HD1 LEU A 134      26.974  60.493  71.901  1.00  0.00           H
ATOM   2117  CD2 LEU A 134      25.960  60.470  69.210  1.00  0.00           C
ATOM   2118 1HD2 LEU A 134      25.350  61.090  68.520  1.00  0.00           H
ATOM   2119 2HD2 LEU A 134      26.358  59.504  68.832  1.00  0.00           H
ATOM   2120 3HD2 LEU A 134      26.828  61.128  69.429  1.00  0.00           H
ATOM   2121  C   LEU A 134      22.150  58.560  68.820  1.00  0.00           C
ATOM   2122  O   LEU A 134      22.540  57.690  68.040  1.00  0.00           O
ATOM   2123  N   TYR A 135      20.890  58.560  69.250  1.00  0.00           N
ATOM   2124  HN  TYR A 135      20.651  59.198  69.978  1.00  0.00           H
ATOM   2125  CA  TYR A 135      19.770  57.740  68.790  1.00  0.00           C
ATOM   2126  HA  TYR A 135      20.150  56.730  68.840  1.00  0.00           H
ATOM   2127  CB  TYR A 135      18.550  57.730  69.830  1.00  0.00           C
ATOM   2128  HB1 TYR A 135      18.031  58.709  69.910  1.00  0.00           H
ATOM   2129  HB2 TYR A 135      19.028  57.501  70.807  1.00  0.00           H
ATOM   2130  CG  TYR A 135      17.480  56.700  69.500  1.00  0.00           C
ATOM   2131  CD1 TYR A 135      17.680  55.320  69.560  1.00  0.00           C
ATOM   2132  HD1 TYR A 135      18.650  54.930  69.830  1.00  0.00           H
ATOM   2133  CE1 TYR A 135      16.690  54.370  69.260  1.00  0.00           C
ATOM   2134  HE1 TYR A 135      16.971  53.328  69.230  1.00  0.00           H
ATOM   2135  CZ  TYR A 135      15.470  54.900  68.960  1.00  0.00           C
ATOM   2136  OH  TYR A 135      14.290  54.110  68.660  1.00  0.00           O
ATOM   2137  HH  TYR A 135      14.480  53.182  68.820  1.00  0.00           H
ATOM   2138  CD2 TYR A 135      16.180  57.210  69.130  1.00  0.00           C
ATOM   2139  HD2 TYR A 135      16.130  58.288  69.090  1.00  0.00           H
ATOM   2140  CE2 TYR A 135      15.140  56.280  68.940  1.00  0.00           C
ATOM   2141  HE2 TYR A 135      14.132  56.599  68.720  1.00  0.00           H
ATOM   2142  C   TYR A 135      19.260  57.970  67.340  1.00  0.00           C
ATOM   2143  O   TYR A 135      19.330  57.060  66.520  1.00  0.00           O
ATOM   2144  N   PHE A 136      18.920  59.230  67.040  1.00  0.00           N
ATOM   2145  HN  PHE A 136      18.780  59.898  67.767  1.00  0.00           H
ATOM   2146  CA  PHE A 136      18.820  59.720  65.710  1.00  0.00           C
ATOM   2147  HA  PHE A 136      17.956  59.177  65.358  1.00  0.00           H
ATOM   2148  CB  PHE A 136      18.650  61.280  65.610  1.00  0.00           C
ATOM   2149  HB1 PHE A 136      19.039  61.729  64.672  1.00  0.00           H
ATOM   2150  HB2 PHE A 136      19.166  61.786  66.454  1.00  0.00           H
ATOM   2151  CG  PHE A 136      17.290  61.780  65.690  1.00  0.00           C
ATOM   2152  CD1 PHE A 136      16.730  62.500  64.600  1.00  0.00           C
ATOM   2153  HD1 PHE A 136      17.260  62.520  63.659  1.00  0.00           H
ATOM   2154  CE1 PHE A 136      15.430  62.910  64.640  1.00  0.00           C
ATOM   2155  HE1 PHE A 136      14.979  63.461  63.828  1.00  0.00           H
ATOM   2156  CZ  PHE A 136      14.600  62.650  65.770  1.00  0.00           C
ATOM   2157  HZ  PHE A 136      13.590  63.020  65.670  1.00  0.00           H
ATOM   2158  CD2 PHE A 136      16.450  61.610  66.890  1.00  0.00           C
ATOM   2159  HD2 PHE A 136      16.750  61.130  67.810  1.00  0.00           H
ATOM   2160  CE2 PHE A 136      15.120  61.990  66.860  1.00  0.00           C
ATOM   2161  HE2 PHE A 136      14.424  61.801  67.665  1.00  0.00           H
ATOM   2162  C   PHE A 136      19.920  59.450  64.810  1.00  0.00           C
ATOM   2163  O   PHE A 136      19.710  58.940  63.690  1.00  0.00           O
ATOM   2164  N   PHE A 137      21.210  59.700  65.270  1.00  0.00           N
ATOM   2165  HN  PHE A 137      21.340  60.239  66.099  1.00  0.00           H
ATOM   2166  CA  PHE A 137      22.400  59.520  64.450  1.00  0.00           C
ATOM   2167  HA  PHE A 137      22.241  59.879  63.444  1.00  0.00           H
ATOM   2168  CB  PHE A 137      23.610  60.330  65.140  1.00  0.00           C
ATOM   2169  HB1 PHE A 137      23.640  59.940  66.180  1.00  0.00           H
ATOM   2170  HB2 PHE A 137      23.400  61.421  65.150  1.00  0.00           H
ATOM   2171  CG  PHE A 137      24.980  60.120  64.440  1.00  0.00           C
ATOM   2172  CD1 PHE A 137      25.220  60.620  63.110  1.00  0.00           C
ATOM   2173  HD1 PHE A 137      24.467  61.142  62.538  1.00  0.00           H
ATOM   2174  CE1 PHE A 137      26.440  60.440  62.400  1.00  0.00           C
ATOM   2175  HE1 PHE A 137      26.470  60.749  61.365  1.00  0.00           H
ATOM   2176  CZ  PHE A 137      27.400  59.640  63.020  1.00  0.00           C
ATOM   2177  HZ  PHE A 137      28.279  59.400  62.440  1.00  0.00           H
ATOM   2178  CD2 PHE A 137      26.050  59.420  65.011  1.00  0.00           C
ATOM   2179  HD2 PHE A 137      25.911  58.993  65.993  1.00  0.00           H
ATOM   2180  CE2 PHE A 137      27.220  59.080  64.320  1.00  0.00           C
ATOM   2181  HE2 PHE A 137      28.017  58.482  64.738  1.00  0.00           H
ATOM   2182  C   PHE A 137      22.800  58.070  64.200  1.00  0.00           C
ATOM   2183  O   PHE A 137      23.360  57.820  63.110  1.00  0.00           O
ATOM   2184  N   THR A 138      22.560  57.120  65.061  1.00  0.00           N
ATOM   2185  HN  THR A 138      22.243  57.487  65.932  1.00  0.00           H
ATOM   2186  CA  THR A 138      22.729  55.640  64.910  1.00  0.00           C
ATOM   2187  HA  THR A 138      23.727  55.408  64.568  1.00  0.00           H
ATOM   2188  CB  THR A 138      22.460  54.740  66.090  1.00  0.00           C
ATOM   2189  HB  THR A 138      21.417  54.710  66.471  1.00  0.00           H
ATOM   2190  OG1 THR A 138      23.100  55.160  67.280  1.00  0.00           O
ATOM   2191  HG1 THR A 138      23.001  56.115  67.310  1.00  0.00           H
ATOM   2192  CG2 THR A 138      23.120  53.250  65.780  1.00  0.00           C
ATOM   2193 1HG2 THR A 138      24.220  53.100  65.830  1.00  0.00           H
ATOM   2194 2HG2 THR A 138      22.910  52.890  64.750  1.00  0.00           H
ATOM   2195 3HG2 THR A 138      22.658  52.497  66.453  1.00  0.00           H
ATOM   2196  C   THR A 138      21.770  55.160  63.880  1.00  0.00           C
ATOM   2197  O   THR A 138      22.240  54.390  63.050  1.00  0.00           O
ATOM   2198  N   MET A 139      20.500  55.610  63.860  1.00  0.00           N
ATOM   2199  HN  MET A 139      20.188  56.405  64.373  1.00  0.00           H
ATOM   2200  CA  MET A 139      19.530  55.330  62.810  1.00  0.00           C
ATOM   2201  HA  MET A 139      19.530  54.262  62.650  1.00  0.00           H
ATOM   2202  CB  MET A 139      18.120  55.820  63.170  1.00  0.00           C
ATOM   2203  HB1 MET A 139      17.469  55.830  62.269  1.00  0.00           H
ATOM   2204  HB2 MET A 139      18.170  56.846  63.592  1.00  0.00           H
ATOM   2205  CG  MET A 139      17.460  54.970  64.270  1.00  0.00           C
ATOM   2206  HG1 MET A 139      16.464  55.372  64.552  1.00  0.00           H
ATOM   2207  HG2 MET A 139      18.061  55.180  65.181  1.00  0.00           H
ATOM   2208  SD  MET A 139      17.280  53.210  64.010  1.00  0.00           S
ATOM   2209  CE  MET A 139      16.320  52.789  65.570  1.00  0.00           C
ATOM   2210  HE1 MET A 139      15.250  52.950  65.320  1.00  0.00           H
ATOM   2211  HE2 MET A 139      16.611  53.412  66.443  1.00  0.00           H
ATOM   2212  HE3 MET A 139      16.539  51.745  65.879  1.00  0.00           H
ATOM   2213  C   MET A 139      19.900  55.730  61.400  1.00  0.00           C
ATOM   2214  O   MET A 139      19.850  54.990  60.470  1.00  0.00           O
ATOM   2215  N   ALA A 140      20.250  57.020  61.240  1.00  0.00           N
ATOM   2216  HN  ALA A 140      20.270  57.582  62.063  1.00  0.00           H
ATOM   2217  CA  ALA A 140      20.670  57.680  60.040  1.00  0.00           C
ATOM   2218  HA  ALA A 140      19.912  57.381  59.331  1.00  0.00           H
ATOM   2219  CB  ALA A 140      20.660  59.230  60.270  1.00  0.00           C
ATOM   2220  HB1 ALA A 140      21.432  59.390  61.052  1.00  0.00           H
ATOM   2221  HB2 ALA A 140      19.642  59.529  60.599  1.00  0.00           H
ATOM   2222  HB3 ALA A 140      20.981  59.761  59.348  1.00  0.00           H
ATOM   2223  C   ALA A 140      21.970  57.180  59.420  1.00  0.00           C
ATOM   2224  O   ALA A 140      22.060  56.900  58.210  1.00  0.00           O
ATOM   2225  N   GLY A 141      23.060  56.890  60.209  1.00  0.00           N
ATOM   2226  HN  GLY A 141      23.030  57.162  61.168  1.00  0.00           H
ATOM   2227  CA  GLY A 141      24.270  56.270  59.660  1.00  0.00           C
ATOM   2228  HA1 GLY A 141      24.960  56.260  60.490  1.00  0.00           H
ATOM   2229  HA2 GLY A 141      24.599  56.838  58.802  1.00  0.00           H
ATOM   2230  C   GLY A 141      24.090  54.890  59.170  1.00  0.00           C
ATOM   2231  O   GLY A 141      24.730  54.430  58.260  1.00  0.00           O
ATOM   2232  N   THR A 142      23.180  54.210  59.850  1.00  0.00           N
ATOM   2233  HN  THR A 142      22.769  54.551  60.692  1.00  0.00           H
ATOM   2234  CA  THR A 142      22.580  52.940  59.390  1.00  0.00           C
ATOM   2235  HA  THR A 142      23.367  52.272  59.071  1.00  0.00           H
ATOM   2236  CB  THR A 142      21.730  52.200  60.440  1.00  0.00           C
ATOM   2237  HB  THR A 142      20.727  52.672  60.510  1.00  0.00           H
ATOM   2238  OG1 THR A 142      22.430  51.920  61.650  1.00  0.00           O
ATOM   2239  HG1 THR A 142      22.331  52.696  62.207  1.00  0.00           H
ATOM   2240  CG2 THR A 142      21.509  50.800  59.860  1.00  0.00           C
ATOM   2241 1HG2 THR A 142      21.010  50.720  58.871  1.00  0.00           H
ATOM   2242 2HG2 THR A 142      20.889  50.169  60.531  1.00  0.00           H
ATOM   2243 3HG2 THR A 142      22.427  50.185  59.739  1.00  0.00           H
ATOM   2244  C   THR A 142      21.850  53.100  58.090  1.00  0.00           C
ATOM   2245  O   THR A 142      22.110  52.440  57.130  1.00  0.00           O
ATOM   2246  N   VAL A 143      20.920  54.090  57.990  1.00  0.00           N
ATOM   2247  HN  VAL A 143      20.721  54.559  58.847  1.00  0.00           H
ATOM   2248  CA  VAL A 143      20.130  54.390  56.780  1.00  0.00           C
ATOM   2249  HA  VAL A 143      19.530  53.510  56.600  1.00  0.00           H
ATOM   2250  CB  VAL A 143      19.000  55.370  57.170  1.00  0.00           C
ATOM   2251  HB  VAL A 143      19.449  56.128  57.848  1.00  0.00           H
ATOM   2252  CG1 VAL A 143      18.380  56.001  55.840  1.00  0.00           C
ATOM   2253 1HG1 VAL A 143      17.345  56.388  55.950  1.00  0.00           H
ATOM   2254 2HG1 VAL A 143      18.249  55.105  55.196  1.00  0.00           H
ATOM   2255 3HG1 VAL A 143      19.086  56.785  55.492  1.00  0.00           H
ATOM   2256  CG2 VAL A 143      17.900  54.600  57.880  1.00  0.00           C
ATOM   2257 1HG2 VAL A 143      18.370  54.110  58.760  1.00  0.00           H
ATOM   2258 2HG2 VAL A 143      17.321  53.891  57.251  1.00  0.00           H
ATOM   2259 3HG2 VAL A 143      17.158  55.352  58.221  1.00  0.00           H
ATOM   2260  C   VAL A 143      20.930  54.830  55.500  1.00  0.00           C
ATOM   2261  O   VAL A 143      20.740  54.270  54.390  1.00  0.00           O
ATOM   2262  N   TRP A 144      21.990  55.690  55.660  1.00  0.00           N
ATOM   2263  HN  TRP A 144      22.099  56.157  56.535  1.00  0.00           H
ATOM   2264  CA  TRP A 144      23.050  56.110  54.750  1.00  0.00           C
ATOM   2265  HA  TRP A 144      22.571  56.629  53.932  1.00  0.00           H
ATOM   2266  CB  TRP A 144      23.941  57.260  55.319  1.00  0.00           C
ATOM   2267  HB1 TRP A 144      24.882  57.458  54.764  1.00  0.00           H
ATOM   2268  HB2 TRP A 144      24.311  57.090  56.353  1.00  0.00           H
ATOM   2269  CG  TRP A 144      23.290  58.630  55.370  1.00  0.00           C
ATOM   2270  CD1 TRP A 144      22.890  59.260  54.190  1.00  0.00           C
ATOM   2271  HD1 TRP A 144      22.671  58.831  53.223  1.00  0.00           H
ATOM   2272  NE1 TRP A 144      22.410  60.490  54.490  1.00  0.00           N
ATOM   2273  HE1 TRP A 144      22.210  61.119  53.771  1.00  0.00           H
ATOM   2274  CE2 TRP A 144      22.500  60.720  55.810  1.00  0.00           C
ATOM   2275  CD2 TRP A 144      23.150  59.590  56.400  1.00  0.00           C
ATOM   2276  CE3 TRP A 144      23.630  59.700  57.720  1.00  0.00           C
ATOM   2277  HE3 TRP A 144      24.130  58.860  58.180  1.00  0.00           H
ATOM   2278  CZ3 TRP A 144      23.310  60.830  58.440  1.00  0.00           C
ATOM   2279  HZ3 TRP A 144      23.670  60.960  59.450  1.00  0.00           H
ATOM   2280  CZ2 TRP A 144      22.110  61.840  56.600  1.00  0.00           C
ATOM   2281  HZ2 TRP A 144      21.528  62.612  56.119  1.00  0.00           H
ATOM   2282  CH2 TRP A 144      22.470  61.830  57.920  1.00  0.00           C
ATOM   2283  HH2 TRP A 144      22.132  62.685  58.487  1.00  0.00           H
ATOM   2284  C   TRP A 144      23.820  54.960  54.180  1.00  0.00           C
ATOM   2285  O   TRP A 144      24.200  55.080  53.020  1.00  0.00           O
ATOM   2286  N   TRP A 145      24.080  53.950  55.010  1.00  0.00           N
ATOM   2287  HN  TRP A 145      23.939  54.030  55.994  1.00  0.00           H
ATOM   2288  CA  TRP A 145      24.630  52.690  54.580  1.00  0.00           C
ATOM   2289  HA  TRP A 145      25.511  52.890  53.989  1.00  0.00           H
ATOM   2290  CB  TRP A 145      25.180  51.960  55.790  1.00  0.00           C
ATOM   2291  HB1 TRP A 145      24.370  51.840  56.540  1.00  0.00           H
ATOM   2292  HB2 TRP A 145      26.021  52.551  56.211  1.00  0.00           H
ATOM   2293  CG  TRP A 145      25.770  50.600  55.410  1.00  0.00           C
ATOM   2294  CD1 TRP A 145      27.050  50.220  55.110  1.00  0.00           C
ATOM   2295  HD1 TRP A 145      27.833  50.963  55.090  1.00  0.00           H
ATOM   2296  NE1 TRP A 145      27.120  48.890  54.920  1.00  0.00           N
ATOM   2297  HE1 TRP A 145      27.952  48.399  54.780  1.00  0.00           H
ATOM   2298  CE2 TRP A 145      25.850  48.370  54.900  1.00  0.00           C
ATOM   2299  CD2 TRP A 145      24.970  49.360  55.390  1.00  0.00           C
ATOM   2300  CE3 TRP A 145      23.630  49.060  55.630  1.00  0.00           C
ATOM   2301  HE3 TRP A 145      22.871  49.790  55.870  1.00  0.00           H
ATOM   2302  CZ3 TRP A 145      23.220  47.710  55.580  1.00  0.00           C
ATOM   2303  HZ3 TRP A 145      22.198  47.490  55.851  1.00  0.00           H
ATOM   2304  CZ2 TRP A 145      25.450  47.030  54.870  1.00  0.00           C
ATOM   2305  HZ2 TRP A 145      26.158  46.253  54.621  1.00  0.00           H
ATOM   2306  CH2 TRP A 145      24.120  46.720  55.190  1.00  0.00           C
ATOM   2307  HH2 TRP A 145      23.761  45.703  55.120  1.00  0.00           H
ATOM   2308  C   TRP A 145      23.640  51.860  53.710  1.00  0.00           C
ATOM   2309  O   TRP A 145      24.080  51.280  52.710  1.00  0.00           O
ATOM   2310  N   VAL A 146      22.310  51.850  54.020  1.00  0.00           N
ATOM   2311  HN  VAL A 146      22.059  52.191  54.923  1.00  0.00           H
ATOM   2312  CA  VAL A 146      21.360  51.180  53.130  1.00  0.00           C
ATOM   2313  HA  VAL A 146      21.789  50.211  52.920  1.00  0.00           H
ATOM   2314  CB  VAL A 146      20.020  51.060  53.810  1.00  0.00           C
ATOM   2315  HB  VAL A 146      19.602  52.076  53.979  1.00  0.00           H
ATOM   2316  CG1 VAL A 146      19.070  50.260  52.900  1.00  0.00           C
ATOM   2317 1HG1 VAL A 146      18.136  50.109  53.482  1.00  0.00           H
ATOM   2318 2HG1 VAL A 146      19.569  49.292  52.680  1.00  0.00           H
ATOM   2319 3HG1 VAL A 146      18.811  50.699  51.913  1.00  0.00           H
ATOM   2320  CG2 VAL A 146      19.980  50.320  55.190  1.00  0.00           C
ATOM   2321 1HG2 VAL A 146      18.967  50.009  55.521  1.00  0.00           H
ATOM   2322 2HG2 VAL A 146      20.291  50.961  56.042  1.00  0.00           H
ATOM   2323 3HG2 VAL A 146      20.637  49.444  55.001  1.00  0.00           H
ATOM   2324  C   VAL A 146      21.230  51.960  51.800  1.00  0.00           C
ATOM   2325  O   VAL A 146      21.070  51.400  50.710  1.00  0.00           O
ATOM   2326  N   ILE A 147      21.370  53.340  51.800  1.00  0.00           N
ATOM   2327  HN  ILE A 147      21.521  53.844  52.646  1.00  0.00           H
ATOM   2328  CA  ILE A 147      21.510  54.140  50.580  1.00  0.00           C
ATOM   2329  HA  ILE A 147      20.606  54.040  49.998  1.00  0.00           H
ATOM   2330  CB  ILE A 147      21.550  55.690  50.840  1.00  0.00           C
ATOM   2331  HB  ILE A 147      22.381  55.920  51.541  1.00  0.00           H
ATOM   2332  CG2 ILE A 147      21.831  56.440  49.490  1.00  0.00           C
ATOM   2333 1HG2 ILE A 147      22.876  56.360  49.122  1.00  0.00           H
ATOM   2334 2HG2 ILE A 147      21.701  57.515  49.739  1.00  0.00           H
ATOM   2335 3HG2 ILE A 147      21.108  56.179  48.688  1.00  0.00           H
ATOM   2336  CG1 ILE A 147      20.210  56.160  51.350  1.00  0.00           C
ATOM   2337 1HG1 ILE A 147      19.750  55.450  52.070  1.00  0.00           H
ATOM   2338 2HG1 ILE A 147      19.542  56.190  50.463  1.00  0.00           H
ATOM   2339  CD  ILE A 147      20.230  57.590  52.040  1.00  0.00           C
ATOM   2340  HD1 ILE A 147      20.548  57.570  53.105  1.00  0.00           H
ATOM   2341  HD2 ILE A 147      19.179  57.950  52.060  1.00  0.00           H
ATOM   2342  HD3 ILE A 147      20.918  58.298  51.531  1.00  0.00           H
ATOM   2343  C   ILE A 147      22.620  53.670  49.660  1.00  0.00           C
ATOM   2344  O   ILE A 147      22.410  53.310  48.500  1.00  0.00           O
ATOM   2345  N   LEU A 148      23.810  53.460  50.250  1.00  0.00           N
ATOM   2346  HN  LEU A 148      23.961  53.741  51.194  1.00  0.00           H
ATOM   2347  CA  LEU A 148      24.850  52.750  49.580  1.00  0.00           C
ATOM   2348  HA  LEU A 148      25.109  53.239  48.652  1.00  0.00           H
ATOM   2349  CB  LEU A 148      26.180  52.730  50.480  1.00  0.00           C
ATOM   2350  HB1 LEU A 148      26.883  52.158  49.838  1.00  0.00           H
ATOM   2351  HB2 LEU A 148      26.140  52.091  51.388  1.00  0.00           H
ATOM   2352  CG  LEU A 148      26.770  54.090  50.810  1.00  0.00           C
ATOM   2353  HG  LEU A 148      25.889  54.730  51.030  1.00  0.00           H
ATOM   2354  CD1 LEU A 148      27.670  53.901  52.030  1.00  0.00           C
ATOM   2355 1HD1 LEU A 148      28.233  52.945  51.970  1.00  0.00           H
ATOM   2356 2HD1 LEU A 148      27.019  53.780  52.922  1.00  0.00           H
ATOM   2357 3HD1 LEU A 148      28.408  54.728  52.110  1.00  0.00           H
ATOM   2358  CD2 LEU A 148      27.440  54.669  49.530  1.00  0.00           C
ATOM   2359 1HD2 LEU A 148      26.691  54.810  48.721  1.00  0.00           H
ATOM   2360 2HD2 LEU A 148      28.363  54.094  49.302  1.00  0.00           H
ATOM   2361 3HD2 LEU A 148      27.832  55.695  49.701  1.00  0.00           H
ATOM   2362  C   LEU A 148      24.540  51.320  49.110  1.00  0.00           C
ATOM   2363  O   LEU A 148      24.890  50.950  48.020  1.00  0.00           O
ATOM   2364  N   THR A 149      23.820  50.490  49.870  1.00  0.00           N
ATOM   2365  HN  THR A 149      23.650  50.770  50.811  1.00  0.00           H
ATOM   2366  CA  THR A 149      23.450  49.110  49.400  1.00  0.00           C
ATOM   2367  HA  THR A 149      24.322  48.499  49.220  1.00  0.00           H
ATOM   2368  CB  THR A 149      22.810  48.140  50.420  1.00  0.00           C
ATOM   2369  HB  THR A 149      22.590  47.178  49.909  1.00  0.00           H
ATOM   2370  OG1 THR A 149      21.600  48.700  50.790  1.00  0.00           O
ATOM   2371  HG1 THR A 149      21.730  49.651  50.820  1.00  0.00           H
ATOM   2372  CG2 THR A 149      23.720  47.960  51.580  1.00  0.00           C
ATOM   2373 1HG2 THR A 149      23.174  47.394  52.365  1.00  0.00           H
ATOM   2374 2HG2 THR A 149      24.020  48.939  52.010  1.00  0.00           H
ATOM   2375 3HG2 THR A 149      24.657  47.412  51.341  1.00  0.00           H
ATOM   2376  C   THR A 149      22.640  49.190  48.110  1.00  0.00           C
ATOM   2377  O   THR A 149      22.920  48.520  47.140  1.00  0.00           O
ATOM   2378  N   ILE A 150      21.660  50.120  48.030  1.00  0.00           N
ATOM   2379  HN  ILE A 150      21.440  50.610  48.870  1.00  0.00           H
ATOM   2380  CA  ILE A 150      20.770  50.380  46.910  1.00  0.00           C
ATOM   2381  HA  ILE A 150      20.290  49.460  46.610  1.00  0.00           H
ATOM   2382  CB  ILE A 150      19.710  51.390  47.230  1.00  0.00           C
ATOM   2383  HB  ILE A 150      20.060  52.370  47.620  1.00  0.00           H
ATOM   2384  CG2 ILE A 150      18.830  51.790  46.000  1.00  0.00           C
ATOM   2385 1HG2 ILE A 150      19.368  52.348  45.203  1.00  0.00           H
ATOM   2386 2HG2 ILE A 150      17.868  52.281  46.260  1.00  0.00           H
ATOM   2387 3HG2 ILE A 150      18.550  50.789  45.609  1.00  0.00           H
ATOM   2388  CG1 ILE A 150      18.810  50.790  48.420  1.00  0.00           C
ATOM   2389 1HG1 ILE A 150      19.461  50.239  49.131  1.00  0.00           H
ATOM   2390 2HG1 ILE A 150      18.041  50.101  48.010  1.00  0.00           H
ATOM   2391  CD  ILE A 150      18.080  51.970  49.159  1.00  0.00           C
ATOM   2392  HD1 ILE A 150      17.621  52.538  48.322  1.00  0.00           H
ATOM   2393  HD2 ILE A 150      18.831  52.611  49.670  1.00  0.00           H
ATOM   2394  HD3 ILE A 150      17.294  51.587  49.845  1.00  0.00           H
ATOM   2395  C   ILE A 150      21.480  50.870  45.700  1.00  0.00           C
ATOM   2396  O   ILE A 150      21.230  50.420  44.570  1.00  0.00           O
ATOM   2397  N   THR A 151      22.430  51.770  45.920  1.00  0.00           N
ATOM   2398  HN  THR A 151      22.410  52.180  46.829  1.00  0.00           H
ATOM   2399  CA  THR A 151      23.420  52.460  45.030  1.00  0.00           C
ATOM   2400  HA  THR A 151      22.939  53.092  44.298  1.00  0.00           H
ATOM   2401  CB  THR A 151      24.310  53.380  45.760  1.00  0.00           C
ATOM   2402  HB  THR A 151      24.410  52.988  46.794  1.00  0.00           H
ATOM   2403  OG1 THR A 151      23.710  54.610  45.780  1.00  0.00           O
ATOM   2404  HG1 THR A 151      22.910  54.590  46.310  1.00  0.00           H
ATOM   2405  CG2 THR A 151      25.710  53.650  45.170  1.00  0.00           C
ATOM   2406 1HG2 THR A 151      26.273  54.102  46.014  1.00  0.00           H
ATOM   2407 2HG2 THR A 151      25.630  54.339  44.302  1.00  0.00           H
ATOM   2408 3HG2 THR A 151      26.280  52.780  44.780  1.00  0.00           H
ATOM   2409  C   THR A 151      24.160  51.340  44.310  1.00  0.00           C
ATOM   2410  O   THR A 151      24.360  51.310  43.080  1.00  0.00           O
ATOM   2411  N   TRP A 152      24.690  50.340  45.050  1.00  0.00           N
ATOM   2412  HN  TRP A 152      24.630  50.390  46.044  1.00  0.00           H
ATOM   2413  CA  TRP A 152      25.400  49.250  44.430  1.00  0.00           C
ATOM   2414  HA  TRP A 152      26.113  49.672  43.737  1.00  0.00           H
ATOM   2415  CB  TRP A 152      26.330  48.550  45.450  1.00  0.00           C
ATOM   2416  HB1 TRP A 152      26.992  47.827  44.928  1.00  0.00           H
ATOM   2417  HB2 TRP A 152      25.771  47.961  46.209  1.00  0.00           H
ATOM   2418  CG  TRP A 152      27.320  49.420  46.130  1.00  0.00           C
ATOM   2419  CD1 TRP A 152      27.510  49.640  47.420  1.00  0.00           C
ATOM   2420  HD1 TRP A 152      27.072  48.993  48.166  1.00  0.00           H
ATOM   2421  NE1 TRP A 152      28.420  50.610  47.650  1.00  0.00           N
ATOM   2422  HE1 TRP A 152      28.698  50.809  48.565  1.00  0.00           H
ATOM   2423  CE2 TRP A 152      28.920  51.060  46.470  1.00  0.00           C
ATOM   2424  CD2 TRP A 152      28.220  50.340  45.460  1.00  0.00           C
ATOM   2425  CE3 TRP A 152      28.480  50.630  44.080  1.00  0.00           C
ATOM   2426  HE3 TRP A 152      28.040  50.230  43.179  1.00  0.00           H
ATOM   2427  CZ3 TRP A 152      29.460  51.610  43.839  1.00  0.00           C
ATOM   2428  HZ3 TRP A 152      29.629  51.878  42.807  1.00  0.00           H
ATOM   2429  CZ2 TRP A 152      29.820  52.050  46.240  1.00  0.00           C
ATOM   2430  HZ2 TRP A 152      30.239  52.659  47.028  1.00  0.00           H
ATOM   2431  CH2 TRP A 152      30.080  52.320  44.900  1.00  0.00           C
ATOM   2432  HH2 TRP A 152      30.831  53.061  44.670  1.00  0.00           H
ATOM   2433  C   TRP A 152      24.530  48.340  43.590  1.00  0.00           C
ATOM   2434  O   TRP A 152      24.910  47.790  42.550  1.00  0.00           O
ATOM   2435  N   PHE A 153      23.330  48.040  44.130  1.00  0.00           N
ATOM   2436  HN  PHE A 153      23.169  48.241  45.093  1.00  0.00           H
ATOM   2437  CA  PHE A 153      22.410  47.240  43.460  1.00  0.00           C
ATOM   2438  HA  PHE A 153      22.889  46.313  43.181  1.00  0.00           H
ATOM   2439  CB  PHE A 153      21.180  46.749  44.360  1.00  0.00           C
ATOM   2440  HB1 PHE A 153      20.819  47.603  44.972  1.00  0.00           H
ATOM   2441  HB2 PHE A 153      21.588  45.994  45.066  1.00  0.00           H
ATOM   2442  CG  PHE A 153      19.950  46.150  43.660  1.00  0.00           C
ATOM   2443  CD1 PHE A 153      19.870  44.840  43.140  1.00  0.00           C
ATOM   2444  HD1 PHE A 153      20.714  44.167  43.150  1.00  0.00           H
ATOM   2445  CE1 PHE A 153      18.770  44.260  42.610  1.00  0.00           C
ATOM   2446  HE1 PHE A 153      18.820  43.230  42.290  1.00  0.00           H
ATOM   2447  CZ  PHE A 153      17.580  45.020  42.570  1.00  0.00           C
ATOM   2448  HZ  PHE A 153      16.687  44.498  42.259  1.00  0.00           H
ATOM   2449  CD2 PHE A 153      18.830  46.890  43.440  1.00  0.00           C
ATOM   2450  HD2 PHE A 153      18.700  47.938  43.669  1.00  0.00           H
ATOM   2451  CE2 PHE A 153      17.610  46.340  42.970  1.00  0.00           C
ATOM   2452  HE2 PHE A 153      16.728  46.961  42.930  1.00  0.00           H
ATOM   2453  C   PHE A 153      21.920  47.800  42.140  1.00  0.00           C
ATOM   2454  O   PHE A 153      21.750  47.100  41.130  1.00  0.00           O
ATOM   2455  N   LEU A 154      21.770  49.140  42.070  1.00  0.00           N
ATOM   2456  HN  LEU A 154      21.900  49.679  42.899  1.00  0.00           H
ATOM   2457  CA  LEU A 154      21.300  49.770  40.840  1.00  0.00           C
ATOM   2458  HA  LEU A 154      20.393  49.272  40.531  1.00  0.00           H
ATOM   2459  CB  LEU A 154      21.020  51.210  41.090  1.00  0.00           C
ATOM   2460  HB1 LEU A 154      20.900  51.778  40.143  1.00  0.00           H
ATOM   2461  HB2 LEU A 154      21.937  51.549  41.618  1.00  0.00           H
ATOM   2462  CG  LEU A 154      19.590  51.540  41.890  1.00  0.00           C
ATOM   2463  HG  LEU A 154      19.500  50.782  42.698  1.00  0.00           H
ATOM   2464  CD1 LEU A 154      19.570  52.920  42.510  1.00  0.00           C
ATOM   2465 1HD1 LEU A 154      20.413  53.040  43.223  1.00  0.00           H
ATOM   2466 2HD1 LEU A 154      18.635  53.232  43.023  1.00  0.00           H
ATOM   2467 3HD1 LEU A 154      19.810  53.740  41.800  1.00  0.00           H
ATOM   2468  CD2 LEU A 154      18.450  51.480  40.860  1.00  0.00           C
ATOM   2469 1HD2 LEU A 154      18.650  52.190  40.030  1.00  0.00           H
ATOM   2470 2HD2 LEU A 154      17.564  51.933  41.353  1.00  0.00           H
ATOM   2471 3HD2 LEU A 154      18.340  50.421  40.540  1.00  0.00           H
ATOM   2472  C   LEU A 154      22.430  49.610  39.690  1.00  0.00           C
ATOM   2473  O   LEU A 154      22.050  49.410  38.540  1.00  0.00           O
ATOM   2474  N   ALA A 155      23.730  49.690  40.150  1.00  0.00           N
ATOM   2475  HN  ALA A 155      23.870  50.050  41.069  1.00  0.00           H
ATOM   2476  CA  ALA A 155      24.890  49.430  39.330  1.00  0.00           C
ATOM   2477  HA  ALA A 155      24.830  50.151  38.529  1.00  0.00           H
ATOM   2478  CB  ALA A 155      26.180  49.730  40.100  1.00  0.00           C
ATOM   2479  HB1 ALA A 155      27.100  49.680  39.480  1.00  0.00           H
ATOM   2480  HB2 ALA A 155      26.361  48.976  40.895  1.00  0.00           H
ATOM   2481  HB3 ALA A 155      26.260  50.751  40.530  1.00  0.00           H
ATOM   2482  C   ALA A 155      25.050  48.060  38.770  1.00  0.00           C
ATOM   2483  O   ALA A 155      25.550  47.930  37.710  1.00  0.00           O
ATOM   2484  N   ALA A 156      24.550  47.050  39.500  1.00  0.00           N
ATOM   2485  HN  ALA A 156      24.262  47.199  40.443  1.00  0.00           H
ATOM   2486  CA  ALA A 156      24.560  45.620  39.130  1.00  0.00           C
ATOM   2487  HA  ALA A 156      25.572  45.339  38.879  1.00  0.00           H
ATOM   2488  CB  ALA A 156      24.160  44.760  40.350  1.00  0.00           C
ATOM   2489  HB1 ALA A 156      23.130  45.000  40.690  1.00  0.00           H
ATOM   2490  HB2 ALA A 156      24.888  44.950  41.168  1.00  0.00           H
ATOM   2491  HB3 ALA A 156      24.200  43.707  39.999  1.00  0.00           H
ATOM   2492  C   ALA A 156      23.770  45.270  37.840  1.00  0.00           C
ATOM   2493  O   ALA A 156      24.080  44.400  37.040  1.00  0.00           O
ATOM   2494  N   GLY A 157      22.640  45.950  37.760  1.00  0.00           N
ATOM   2495  HN  GLY A 157      22.490  46.652  38.452  1.00  0.00           H
ATOM   2496  CA  GLY A 157      21.760  45.960  36.620  1.00  0.00           C
ATOM   2497  HA1 GLY A 157      21.071  46.779  36.760  1.00  0.00           H
ATOM   2498  HA2 GLY A 157      21.323  44.976  36.531  1.00  0.00           H
ATOM   2499  C   GLY A 157      22.320  46.280  35.300  1.00  0.00           C
ATOM   2500  O   GLY A 157      21.610  46.230  34.310  1.00  0.00           O
ATOM   2501  N   ARG A 158      23.610  46.660  35.100  1.00  0.00           N
ATOM   2502  HN  ARG A 158      24.278  46.480  35.818  1.00  0.00           H
ATOM   2503  CA  ARG A 158      24.090  46.900  33.740  1.00  0.00           C
ATOM   2504  HA  ARG A 158      23.608  46.348  32.947  1.00  0.00           H
ATOM   2505  CB  ARG A 158      23.850  48.360  33.390  1.00  0.00           C
ATOM   2506  HB1 ARG A 158      22.777  48.631  33.490  1.00  0.00           H
ATOM   2507  HB2 ARG A 158      24.081  48.530  32.317  1.00  0.00           H
ATOM   2508  CG  ARG A 158      24.720  49.450  34.110  1.00  0.00           C
ATOM   2509  HG1 ARG A 158      25.787  49.151  34.020  1.00  0.00           H
ATOM   2510  HG2 ARG A 158      24.550  49.300  35.198  1.00  0.00           H
ATOM   2511  CD  ARG A 158      24.370  50.930  33.791  1.00  0.00           C
ATOM   2512  HD1 ARG A 158      23.441  51.399  34.180  1.00  0.00           H
ATOM   2513  HD2 ARG A 158      24.350  50.990  32.682  1.00  0.00           H
ATOM   2514  NE  ARG A 158      25.540  51.690  34.180  1.00  0.00           N
ATOM   2515  HE  ARG A 158      26.428  51.271  34.370  1.00  0.00           H
ATOM   2516  CZ  ARG A 158      25.670  53.000  33.940  1.00  0.00           C
ATOM   2517  NH1 ARG A 158      24.700  53.820  33.650  1.00  0.00           N
ATOM   2518 1HH1 ARG A 158      24.998  54.775  33.630  1.00  0.00           H
ATOM   2519 2HH1 ARG A 158      23.776  53.589  33.349  1.00  0.00           H
ATOM   2520  NH2 ARG A 158      26.900  53.460  34.230  1.00  0.00           N
ATOM   2521 1HH2 ARG A 158      27.543  52.696  34.270  1.00  0.00           H
ATOM   2522 2HH2 ARG A 158      27.040  54.450  34.190  1.00  0.00           H
ATOM   2523  C   ARG A 158      25.540  46.550  33.750  1.00  0.00           C
ATOM   2524  O   ARG A 158      26.090  46.100  34.790  1.00  0.00           O
ATOM   2525  N   LYS A 159      26.190  46.400  32.580  1.00  0.00           N
ATOM   2526  HN  LYS A 159      25.632  46.390  31.753  1.00  0.00           H
ATOM   2527  CA  LYS A 159      27.590  46.250  32.300  1.00  0.00           C
ATOM   2528  HA  LYS A 159      28.039  45.392  32.779  1.00  0.00           H
ATOM   2529  CB  LYS A 159      27.730  45.860  30.790  1.00  0.00           C
ATOM   2530  HB1 LYS A 159      28.808  45.830  30.521  1.00  0.00           H
ATOM   2531  HB2 LYS A 159      27.238  46.512  30.037  1.00  0.00           H
ATOM   2532  CG  LYS A 159      27.400  44.360  30.480  1.00  0.00           C
ATOM   2533  HG1 LYS A 159      26.410  44.210  30.960  1.00  0.00           H
ATOM   2534  HG2 LYS A 159      28.118  43.712  31.028  1.00  0.00           H
ATOM   2535  CD  LYS A 159      27.390  44.130  28.960  1.00  0.00           C
ATOM   2536  HD1 LYS A 159      27.719  43.103  28.691  1.00  0.00           H
ATOM   2537  HD2 LYS A 159      28.171  44.771  28.499  1.00  0.00           H
ATOM   2538  CE  LYS A 159      26.110  44.510  28.290  1.00  0.00           C
ATOM   2539  HE1 LYS A 159      26.170  44.779  27.213  1.00  0.00           H
ATOM   2540  HE2 LYS A 159      25.540  45.290  28.840  1.00  0.00           H
ATOM   2541  NZ  LYS A 159      25.160  43.340  28.250  1.00  0.00           N
ATOM   2542  HZ1 LYS A 159      25.130  42.832  29.157  1.00  0.00           H
ATOM   2543  HZ2 LYS A 159      25.511  42.689  27.519  1.00  0.00           H
ATOM   2544  HZ3 LYS A 159      24.153  43.529  28.071  1.00  0.00           H
ATOM   2545  C   LYS A 159      28.520  47.440  32.730  1.00  0.00           C
ATOM   2546  O   LYS A 159      28.160  48.610  32.610  1.00  0.00           O
ATOM   2547  N   TRP A 160      29.760  47.190  33.340  1.00  0.00           N
ATOM   2548  HN  TRP A 160      30.050  46.239  33.410  1.00  0.00           H
ATOM   2549  CA  TRP A 160      30.600  48.090  34.130  1.00  0.00           C
ATOM   2550  HA  TRP A 160      29.970  48.490  34.910  1.00  0.00           H
ATOM   2551  CB  TRP A 160      31.720  47.350  34.940  1.00  0.00           C
ATOM   2552  HB1 TRP A 160      32.380  46.850  34.200  1.00  0.00           H
ATOM   2553  HB2 TRP A 160      31.169  46.538  35.461  1.00  0.00           H
ATOM   2554  CG  TRP A 160      32.530  48.110  35.920  1.00  0.00           C
ATOM   2555  CD1 TRP A 160      32.380  48.150  37.260  1.00  0.00           C
ATOM   2556  HD1 TRP A 160      31.607  47.598  37.772  1.00  0.00           H
ATOM   2557  NE1 TRP A 160      33.270  49.030  37.850  1.00  0.00           N
ATOM   2558  HE1 TRP A 160      33.220  49.302  38.786  1.00  0.00           H
ATOM   2559  CE2 TRP A 160      34.010  49.610  36.830  1.00  0.00           C
ATOM   2560  CD2 TRP A 160      33.600  49.020  35.640  1.00  0.00           C
ATOM   2561  CE3 TRP A 160      34.210  49.450  34.440  1.00  0.00           C
ATOM   2562  HE3 TRP A 160      33.960  49.130  33.439  1.00  0.00           H
ATOM   2563  CZ3 TRP A 160      35.020  50.590  34.460  1.00  0.00           C
ATOM   2564  HZ3 TRP A 160      35.461  50.941  33.539  1.00  0.00           H
ATOM   2565  CZ2 TRP A 160      34.930  50.710  36.880  1.00  0.00           C
ATOM   2566  HZ2 TRP A 160      35.151  51.203  37.815  1.00  0.00           H
ATOM   2567  CH2 TRP A 160      35.440  51.140  35.720  1.00  0.00           C
ATOM   2568  HH2 TRP A 160      36.150  51.950  35.800  1.00  0.00           H
ATOM   2569  C   TRP A 160      31.100  49.300  33.380  1.00  0.00           C
ATOM   2570  O   TRP A 160      31.500  49.160  32.220  1.00  0.00           O
ATOM   2571  N   SER A 161      31.110  50.460  34.050  1.00  0.00           N
ATOM   2572  HN  SER A 161      30.871  50.609  35.007  1.00  0.00           H
ATOM   2573  CA  SER A 161      31.560  51.810  33.610  1.00  0.00           C
ATOM   2574  HA  SER A 161      32.443  51.569  33.038  1.00  0.00           H
ATOM   2575  CB  SER A 161      30.340  52.520  32.890  1.00  0.00           C
ATOM   2576  HB1 SER A 161      29.486  52.219  33.533  1.00  0.00           H
ATOM   2577  HB2 SER A 161      30.170  51.902  31.982  1.00  0.00           H
ATOM   2578  OG  SER A 161      30.450  53.920  32.520  1.00  0.00           O
ATOM   2579  HG1 SER A 161      31.012  54.071  31.757  1.00  0.00           H
ATOM   2580  C   SER A 161      32.050  52.620  34.770  1.00  0.00           C
ATOM   2581  O   SER A 161      31.580  52.340  35.850  1.00  0.00           O
ATOM   2582  N   CYS A 162      32.870  53.670  34.520  1.00  0.00           N
ATOM   2583  HN  CYS A 162      33.301  53.840  33.638  1.00  0.00           H
ATOM   2584  CA  CYS A 162      33.340  54.620  35.500  1.00  0.00           C
ATOM   2585  HA  CYS A 162      33.681  54.038  36.343  1.00  0.00           H
ATOM   2586  CB  CYS A 162      34.550  55.429  34.970  1.00  0.00           C
ATOM   2587  HB1 CYS A 162      35.216  54.655  34.533  1.00  0.00           H
ATOM   2588  HB2 CYS A 162      35.122  55.972  35.753  1.00  0.00           H
ATOM   2589  SG  CYS A 162      34.130  56.600  33.610  1.00  0.00           S
ATOM   2590  HG1 CYS A 162      34.241  57.709  34.326  1.00  0.00           H
ATOM   2591  C   CYS A 162      32.190  55.480  35.960  1.00  0.00           C
ATOM   2592  O   CYS A 162      32.160  55.830  37.110  1.00  0.00           O
ATOM   2593  N   GLU A 163      31.240  55.810  35.040  1.00  0.00           N
ATOM   2594  HN  GLU A 163      31.260  55.459  34.107  1.00  0.00           H
ATOM   2595  CA  GLU A 163      30.200  56.820  35.240  1.00  0.00           C
ATOM   2596  HA  GLU A 163      30.693  57.755  35.461  1.00  0.00           H
ATOM   2597  CB  GLU A 163      29.360  56.960  33.840  1.00  0.00           C
ATOM   2598  HB1 GLU A 163      28.451  57.560  34.060  1.00  0.00           H
ATOM   2599  HB2 GLU A 163      29.059  55.918  33.600  1.00  0.00           H
ATOM   2600  CG  GLU A 163      30.200  57.500  32.630  1.00  0.00           C
ATOM   2601  HG1 GLU A 163      31.293  57.300  32.620  1.00  0.00           H
ATOM   2602  HG2 GLU A 163      30.250  58.602  32.760  1.00  0.00           H
ATOM   2603  CD  GLU A 163      29.480  57.240  31.350  1.00  0.00           C
ATOM   2604  OE1 GLU A 163      28.390  57.790  31.110  1.00  0.00           O
ATOM   2605  OE2 GLU A 163      30.010  56.420  30.520  1.00  0.00           O
ATOM   2606  C   GLU A 163      29.170  56.340  36.320  1.00  0.00           C
ATOM   2607  O   GLU A 163      28.560  55.310  36.320  1.00  0.00           O
ATOM   2608  N   ALA A 164      28.960  57.180  37.350  1.00  0.00           N
ATOM   2609  HN  ALA A 164      29.010  58.173  37.280  1.00  0.00           H
ATOM   2610  CA  ALA A 164      28.220  56.700  38.520  1.00  0.00           C
ATOM   2611  HA  ALA A 164      28.260  55.621  38.510  1.00  0.00           H
ATOM   2612  CB  ALA A 164      28.800  57.300  39.840  1.00  0.00           C
ATOM   2613  HB1 ALA A 164      28.760  58.409  39.790  1.00  0.00           H
ATOM   2614  HB2 ALA A 164      29.890  57.160  40.000  1.00  0.00           H
ATOM   2615  HB3 ALA A 164      28.231  56.881  40.698  1.00  0.00           H
ATOM   2616  C   ALA A 164      26.730  56.970  38.480  1.00  0.00           C
ATOM   2617  O   ALA A 164      26.290  57.970  37.840  1.00  0.00           O
ATOM   2618  N   ILE A 165      25.850  56.120  39.070  1.00  0.00           N
ATOM   2619  HN  ILE A 165      26.197  55.376  39.636  1.00  0.00           H
ATOM   2620  CA  ILE A 165      24.440  56.250  38.930  1.00  0.00           C
ATOM   2621  HA  ILE A 165      24.128  56.955  38.175  1.00  0.00           H
ATOM   2622  CB  ILE A 165      23.740  54.930  38.610  1.00  0.00           C
ATOM   2623  HB  ILE A 165      24.131  54.539  37.647  1.00  0.00           H
ATOM   2624  CG2 ILE A 165      24.010  53.910  39.730  1.00  0.00           C
ATOM   2625 1HG2 ILE A 165      25.061  53.550  39.730  1.00  0.00           H
ATOM   2626 2HG2 ILE A 165      23.350  53.020  39.640  1.00  0.00           H
ATOM   2627 3HG2 ILE A 165      23.790  54.320  40.739  1.00  0.00           H
ATOM   2628  CG1 ILE A 165      22.220  55.180  38.400  1.00  0.00           C
ATOM   2629 1HG1 ILE A 165      22.120  55.987  37.643  1.00  0.00           H
ATOM   2630 2HG1 ILE A 165      21.628  55.551  39.263  1.00  0.00           H
ATOM   2631  CD  ILE A 165      21.540  53.920  37.760  1.00  0.00           C
ATOM   2632  HD1 ILE A 165      20.475  54.131  37.529  1.00  0.00           H
ATOM   2633  HD2 ILE A 165      21.670  53.101  38.499  1.00  0.00           H
ATOM   2634  HD3 ILE A 165      21.960  53.680  36.760  1.00  0.00           H
ATOM   2635  C   ILE A 165      24.000  57.030  40.210  1.00  0.00           C
ATOM   2636  O   ILE A 165      24.440  56.760  41.290  1.00  0.00           O
ATOM   2637  N   GLU A 166      23.040  57.970  40.040  1.00  0.00           N
ATOM   2638  HN  GLU A 166      22.900  58.231  39.088  1.00  0.00           H
ATOM   2639  CA  GLU A 166      22.530  58.830  41.030  1.00  0.00           C
ATOM   2640  HA  GLU A 166      23.011  58.740  41.992  1.00  0.00           H
ATOM   2641  CB  GLU A 166      22.510  60.310  40.520  1.00  0.00           C
ATOM   2642  HB1 GLU A 166      22.050  60.889  41.349  1.00  0.00           H
ATOM   2643  HB2 GLU A 166      21.920  60.510  39.600  1.00  0.00           H
ATOM   2644  CG  GLU A 166      23.980  60.740  40.209  1.00  0.00           C
ATOM   2645  HG1 GLU A 166      24.357  60.214  39.306  1.00  0.00           H
ATOM   2646  HG2 GLU A 166      24.613  60.519  41.095  1.00  0.00           H
ATOM   2647  CD  GLU A 166      24.120  62.230  40.090  1.00  0.00           C
ATOM   2648  OE1 GLU A 166      24.420  62.870  41.110  1.00  0.00           O
ATOM   2649  OE2 GLU A 166      23.840  62.770  39.000  1.00  0.00           O
ATOM   2650  C   GLU A 166      21.060  58.460  41.300  1.00  0.00           C
ATOM   2651  O   GLU A 166      20.230  58.650  40.420  1.00  0.00           O
ATOM   2652  N   GLN A 167      20.700  58.000  42.520  1.00  0.00           N
ATOM   2653  HN  GLN A 167      21.412  57.920  43.212  1.00  0.00           H
ATOM   2654  CA  GLN A 167      19.340  57.640  42.960  1.00  0.00           C
ATOM   2655  HA  GLN A 167      18.792  57.391  42.063  1.00  0.00           H
ATOM   2656  CB  GLN A 167      19.490  56.420  43.900  1.00  0.00           C
ATOM   2657  HB1 GLN A 167      20.139  55.712  43.341  1.00  0.00           H
ATOM   2658  HB2 GLN A 167      18.463  56.001  43.970  1.00  0.00           H
ATOM   2659  CG  GLN A 167      20.050  56.790  45.330  1.00  0.00           C
ATOM   2660  HG1 GLN A 167      19.399  57.531  45.841  1.00  0.00           H
ATOM   2661  HG2 GLN A 167      21.073  57.221  45.290  1.00  0.00           H
ATOM   2662  CD  GLN A 167      20.080  55.470  46.150  1.00  0.00           C
ATOM   2663  OE1 GLN A 167      21.070  54.750  46.160  1.00  0.00           O
ATOM   2664  NE2 GLN A 167      18.940  55.210  46.780  1.00  0.00           N
ATOM   2665 1HE2 GLN A 167      18.089  55.460  46.319  1.00  0.00           H
ATOM   2666 2HE2 GLN A 167      18.820  54.433  47.398  1.00  0.00           H
ATOM   2667  C   GLN A 167      18.770  58.860  43.630  1.00  0.00           C
ATOM   2668  O   GLN A 167      19.440  59.910  43.780  1.00  0.00           O
ATOM   2669  N   LYS A 168      17.490  58.840  44.050  1.00  0.00           N
ATOM   2670  HN  LYS A 168      16.823  58.123  43.861  1.00  0.00           H
ATOM   2671  CA  LYS A 168      16.870  59.860  44.890  1.00  0.00           C
ATOM   2672  HA  LYS A 168      17.511  60.721  45.010  1.00  0.00           H
ATOM   2673  CB  LYS A 168      15.420  60.291  44.330  1.00  0.00           C
ATOM   2674  HB1 LYS A 168      15.062  61.206  44.848  1.00  0.00           H
ATOM   2675  HB2 LYS A 168      14.757  59.416  44.501  1.00  0.00           H
ATOM   2676  CG  LYS A 168      15.470  60.561  42.800  1.00  0.00           C
ATOM   2677  HG1 LYS A 168      15.400  59.636  42.188  1.00  0.00           H
ATOM   2678  HG2 LYS A 168      16.406  61.118  42.581  1.00  0.00           H
ATOM   2679  CD  LYS A 168      14.330  61.510  42.460  1.00  0.00           C
ATOM   2680  HD1 LYS A 168      14.470  62.508  42.929  1.00  0.00           H
ATOM   2681  HD2 LYS A 168      13.353  61.151  42.849  1.00  0.00           H
ATOM   2682  CE  LYS A 168      14.090  61.760  40.950  1.00  0.00           C
ATOM   2683  HE1 LYS A 168      14.920  62.400  40.580  1.00  0.00           H
ATOM   2684  HE2 LYS A 168      13.221  62.449  40.890  1.00  0.00           H
ATOM   2685  NZ  LYS A 168      13.819  60.550  40.080  1.00  0.00           N
ATOM   2686  HZ1 LYS A 168      13.281  59.921  40.709  1.00  0.00           H
ATOM   2687  HZ2 LYS A 168      14.714  60.088  39.819  1.00  0.00           H
ATOM   2688  HZ3 LYS A 168      13.193  60.699  39.264  1.00  0.00           H
ATOM   2689  C   LYS A 168      16.690  59.330  46.290  1.00  0.00           C
ATOM   2690  O   LYS A 168      16.280  58.170  46.440  1.00  0.00           O
ATOM   2691  N   ALA A 169      17.060  60.120  47.350  1.00  0.00           N
ATOM   2692  HN  ALA A 169      17.240  61.099  47.300  1.00  0.00           H
ATOM   2693  CA  ALA A 169      17.190  59.650  48.700  1.00  0.00           C
ATOM   2694  HA  ALA A 169      16.950  58.600  48.780  1.00  0.00           H
ATOM   2695  CB  ALA A 169      18.620  59.880  49.150  1.00  0.00           C
ATOM   2696  HB1 ALA A 169      18.700  60.986  49.220  1.00  0.00           H
ATOM   2697  HB2 ALA A 169      19.334  59.418  48.436  1.00  0.00           H
ATOM   2698  HB3 ALA A 169      18.860  59.480  50.159  1.00  0.00           H
ATOM   2699  C   ALA A 169      16.230  60.340  49.560  1.00  0.00           C
ATOM   2700  O   ALA A 169      16.250  60.170  50.780  1.00  0.00           O
ATOM   2701  N   VAL A 170      15.220  61.110  49.040  1.00  0.00           N
ATOM   2702  HN  VAL A 170      15.120  61.260  48.059  1.00  0.00           H
ATOM   2703  CA  VAL A 170      14.090  61.770  49.740  1.00  0.00           C
ATOM   2704  HA  VAL A 170      14.521  62.641  50.211  1.00  0.00           H
ATOM   2705  CB  VAL A 170      13.020  62.330  48.780  1.00  0.00           C
ATOM   2706  HB  VAL A 170      12.531  61.572  48.131  1.00  0.00           H
ATOM   2707  CG1 VAL A 170      11.930  63.120  49.630  1.00  0.00           C
ATOM   2708 1HG1 VAL A 170      12.431  63.611  50.492  1.00  0.00           H
ATOM   2709 2HG1 VAL A 170      11.206  62.476  50.173  1.00  0.00           H
ATOM   2710 3HG1 VAL A 170      11.451  63.809  48.901  1.00  0.00           H
ATOM   2711  CG2 VAL A 170      13.790  63.401  47.970  1.00  0.00           C
ATOM   2712 1HG2 VAL A 170      14.262  62.979  47.057  1.00  0.00           H
ATOM   2713 2HG2 VAL A 170      14.588  64.029  48.419  1.00  0.00           H
ATOM   2714 3HG2 VAL A 170      13.064  64.086  47.483  1.00  0.00           H
ATOM   2715  C   VAL A 170      13.450  60.880  50.840  1.00  0.00           C
ATOM   2716  O   VAL A 170      13.420  61.200  52.020  1.00  0.00           O
ATOM   2717  N   TRP A 171      12.980  59.650  50.380  1.00  0.00           N
ATOM   2718  HN  TRP A 171      13.151  59.469  49.415  1.00  0.00           H
ATOM   2719  CA  TRP A 171      12.290  58.600  51.120  1.00  0.00           C
ATOM   2720  HA  TRP A 171      11.474  59.134  51.583  1.00  0.00           H
ATOM   2721  CB  TRP A 171      11.860  57.380  50.260  1.00  0.00           C
ATOM   2722  HB1 TRP A 171      11.860  56.501  50.939  1.00  0.00           H
ATOM   2723  HB2 TRP A 171      12.638  57.181  49.492  1.00  0.00           H
ATOM   2724  CG  TRP A 171      10.550  57.520  49.440  1.00  0.00           C
ATOM   2725  CD1 TRP A 171      10.350  57.700  48.080  1.00  0.00           C
ATOM   2726  HD1 TRP A 171      11.081  57.850  47.299  1.00  0.00           H
ATOM   2727  NE1 TRP A 171       8.940  57.820  47.860  1.00  0.00           N
ATOM   2728  HE1 TRP A 171       8.509  58.091  47.028  1.00  0.00           H
ATOM   2729  CE2 TRP A 171       8.290  57.730  49.050  1.00  0.00           C
ATOM   2730  CD2 TRP A 171       9.240  57.580  50.010  1.00  0.00           C
ATOM   2731  CE3 TRP A 171       8.860  57.360  51.390  1.00  0.00           C
ATOM   2732  HE3 TRP A 171       9.591  57.210  52.171  1.00  0.00           H
ATOM   2733  CZ3 TRP A 171       7.490  57.270  51.730  1.00  0.00           C
ATOM   2734  HZ3 TRP A 171       7.241  57.081  52.764  1.00  0.00           H
ATOM   2735  CZ2 TRP A 171       6.970  57.630  49.400  1.00  0.00           C
ATOM   2736  HZ2 TRP A 171       6.241  57.740  48.611  1.00  0.00           H
ATOM   2737  CH2 TRP A 171       6.540  57.380  50.660  1.00  0.00           C
ATOM   2738  HH2 TRP A 171       5.526  57.380  51.031  1.00  0.00           H
ATOM   2739  C   TRP A 171      13.220  58.160  52.270  1.00  0.00           C
ATOM   2740  O   TRP A 171      12.930  58.260  53.470  1.00  0.00           O
ATOM   2741  N   PHE A 172      14.460  57.730  51.910  1.00  0.00           N
ATOM   2742  HN  PHE A 172      14.700  57.620  50.949  1.00  0.00           H
ATOM   2743  CA  PHE A 172      15.420  57.240  52.880  1.00  0.00           C
ATOM   2744  HA  PHE A 172      15.069  56.479  53.561  1.00  0.00           H
ATOM   2745  CB  PHE A 172      16.650  56.640  52.130  1.00  0.00           C
ATOM   2746  HB1 PHE A 172      17.365  56.197  52.855  1.00  0.00           H
ATOM   2747  HB2 PHE A 172      17.090  57.419  51.471  1.00  0.00           H
ATOM   2748  CG  PHE A 172      16.220  55.540  51.190  1.00  0.00           C
ATOM   2749  CD1 PHE A 172      15.840  55.820  49.830  1.00  0.00           C
ATOM   2750  HD1 PHE A 172      15.920  56.773  49.329  1.00  0.00           H
ATOM   2751  CE1 PHE A 172      15.270  54.870  49.090  1.00  0.00           C
ATOM   2752  HE1 PHE A 172      14.928  55.061  48.084  1.00  0.00           H
ATOM   2753  CZ  PHE A 172      15.090  53.610  49.650  1.00  0.00           C
ATOM   2754  HZ  PHE A 172      14.441  52.961  49.081  1.00  0.00           H
ATOM   2755  CD2 PHE A 172      15.980  54.230  51.710  1.00  0.00           C
ATOM   2756  HD2 PHE A 172      16.270  54.020  52.729  1.00  0.00           H
ATOM   2757  CE2 PHE A 172      15.430  53.220  50.930  1.00  0.00           C
ATOM   2758  HE2 PHE A 172      15.270  52.177  51.161  1.00  0.00           H
ATOM   2759  C   PHE A 172      15.810  58.230  53.930  1.00  0.00           C
ATOM   2760  O   PHE A 172      15.680  57.930  55.140  1.00  0.00           O
HETATM 2761  N   HSD A 173      16.120  59.480  53.510  1.00  0.00           N
HETATM 2762  HN  HSD A 173      16.150  59.731  52.546  1.00  0.00           H
HETATM 2763  CA  HSD A 173      16.390  60.610  54.420  1.00  0.00           C
HETATM 2764  HA  HSD A 173      17.125  60.348  55.165  1.00  0.00           H
HETATM 2765  CB  HSD A 173      16.830  61.880  53.649  1.00  0.00           C
HETATM 2766  HB1 HSD A 173      16.730  62.802  54.261  1.00  0.00           H
HETATM 2767  HB2 HSD A 173      16.095  61.860  52.816  1.00  0.00           H
HETATM 2768  ND1 HSD A 173      18.690  62.591  52.140  1.00  0.00           N
HETATM 2769  HD1 HSD A 173      18.304  63.471  51.863  1.00  0.00           H
HETATM 2770  CG  HSD A 173      18.140  61.730  53.000  1.00  0.00           C
HETATM 2771  CE1 HSD A 173      19.890  62.160  51.850  1.00  0.00           C
HETATM 2772  HE1 HSD A 173      20.653  62.652  51.248  1.00  0.00           H
HETATM 2773  NE2 HSD A 173      20.200  61.030  52.400  1.00  0.00           N
HETATM 2774  CD2 HSD A 173      19.040  60.740  53.170  1.00  0.00           C
HETATM 2775  HD2 HSD A 173      19.120  59.910  53.860  1.00  0.00           H
HETATM 2776  C   HSD A 173      15.240  61.030  55.320  1.00  0.00           C
HETATM 2777  O   HSD A 173      15.330  61.580  56.370  1.00  0.00           O
ATOM   2778  N   ALA A 174      14.030  60.800  54.800  1.00  0.00           N
ATOM   2779  HN  ALA A 174      14.010  60.500  53.850  1.00  0.00           H
ATOM   2780  CA  ALA A 174      12.830  61.050  55.600  1.00  0.00           C
ATOM   2781  HA  ALA A 174      12.970  62.012  56.071  1.00  0.00           H
ATOM   2782  CB  ALA A 174      11.670  61.160  54.620  1.00  0.00           C
ATOM   2783  HB1 ALA A 174      10.745  61.309  55.217  1.00  0.00           H
ATOM   2784  HB2 ALA A 174      11.490  60.151  54.191  1.00  0.00           H
ATOM   2785  HB3 ALA A 174      11.660  62.030  53.930  1.00  0.00           H
ATOM   2786  C   ALA A 174      12.620  60.030  56.650  1.00  0.00           C
ATOM   2787  O   ALA A 174      12.250  60.380  57.740  1.00  0.00           O
ATOM   2788  N   VAL A 175      12.890  58.780  56.340  1.00  0.00           N
ATOM   2789  HN  VAL A 175      13.130  58.560  55.398  1.00  0.00           H
ATOM   2790  CA  VAL A 175      12.870  57.660  57.270  1.00  0.00           C
ATOM   2791  HA  VAL A 175      11.948  57.650  57.831  1.00  0.00           H
ATOM   2792  CB  VAL A 175      12.860  56.330  56.570  1.00  0.00           C
ATOM   2793  HB  VAL A 175      13.848  56.190  56.081  1.00  0.00           H
ATOM   2794  CG1 VAL A 175      12.901  55.080  57.530  1.00  0.00           C
ATOM   2795 1HG1 VAL A 175      11.834  54.969  57.822  1.00  0.00           H
ATOM   2796 2HG1 VAL A 175      13.684  55.229  58.304  1.00  0.00           H
ATOM   2797 3HG1 VAL A 175      13.190  54.148  56.999  1.00  0.00           H
ATOM   2798  CG2 VAL A 175      11.710  56.190  55.590  1.00  0.00           C
ATOM   2799 1HG2 VAL A 175      10.732  55.970  56.069  1.00  0.00           H
ATOM   2800 2HG2 VAL A 175      11.920  55.399  54.839  1.00  0.00           H
ATOM   2801 3HG2 VAL A 175      11.541  57.136  55.032  1.00  0.00           H
ATOM   2802  C   VAL A 175      13.840  57.790  58.370  1.00  0.00           C
ATOM   2803  O   VAL A 175      13.460  57.550  59.550  1.00  0.00           O
ATOM   2804  N   ALA A 176      15.080  58.150  58.050  1.00  0.00           N
ATOM   2805  HN  ALA A 176      15.340  58.220  57.090  1.00  0.00           H
ATOM   2806  CA  ALA A 176      16.130  58.400  58.960  1.00  0.00           C
ATOM   2807  HA  ALA A 176      16.220  57.431  59.429  1.00  0.00           H
ATOM   2808  CB  ALA A 176      17.390  58.840  58.310  1.00  0.00           C
ATOM   2809  HB1 ALA A 176      17.171  59.668  57.602  1.00  0.00           H
ATOM   2810  HB2 ALA A 176      17.771  57.967  57.738  1.00  0.00           H
ATOM   2811  HB3 ALA A 176      18.193  59.171  59.002  1.00  0.00           H
ATOM   2812  C   ALA A 176      15.730  59.530  60.010  1.00  0.00           C
ATOM   2813  O   ALA A 176      16.040  59.500  61.200  1.00  0.00           O
ATOM   2814  N   TRP A 177      14.990  60.550  59.500  1.00  0.00           N
ATOM   2815  HN  TRP A 177      14.810  60.750  58.540  1.00  0.00           H
ATOM   2816  CA  TRP A 177      14.520  61.540  60.520  1.00  0.00           C
ATOM   2817  HA  TRP A 177      15.190  61.750  61.340  1.00  0.00           H
ATOM   2818  CB  TRP A 177      14.430  62.960  59.900  1.00  0.00           C
ATOM   2819  HB1 TRP A 177      13.758  63.020  59.018  1.00  0.00           H
ATOM   2820  HB2 TRP A 177      15.399  63.030  59.361  1.00  0.00           H
ATOM   2821  CG  TRP A 177      14.250  64.090  60.800  1.00  0.00           C
ATOM   2822  CD1 TRP A 177      15.230  64.820  61.380  1.00  0.00           C
ATOM   2823  HD1 TRP A 177      16.265  64.529  61.480  1.00  0.00           H
ATOM   2824  NE1 TRP A 177      14.680  65.940  62.050  1.00  0.00           N
ATOM   2825  HE1 TRP A 177      15.042  66.845  62.020  1.00  0.00           H
ATOM   2826  CE2 TRP A 177      13.290  65.840  61.840  1.00  0.00           C
ATOM   2827  CD2 TRP A 177      12.970  64.710  61.040  1.00  0.00           C
ATOM   2828  CE3 TRP A 177      11.680  64.500  60.530  1.00  0.00           C
ATOM   2829  HE3 TRP A 177      11.480  63.740  59.790  1.00  0.00           H
ATOM   2830  CZ3 TRP A 177      10.730  65.310  61.060  1.00  0.00           C
ATOM   2831  HZ3 TRP A 177       9.745  65.008  60.738  1.00  0.00           H
ATOM   2832  CZ2 TRP A 177      12.290  66.640  62.370  1.00  0.00           C
ATOM   2833  HZ2 TRP A 177      12.611  67.562  62.831  1.00  0.00           H
ATOM   2834  CH2 TRP A 177      10.980  66.330  61.990  1.00  0.00           C
ATOM   2835  HH2 TRP A 177      10.141  66.880  62.390  1.00  0.00           H
ATOM   2836  C   TRP A 177      13.160  61.190  61.180  1.00  0.00           C
ATOM   2837  O   TRP A 177      12.920  61.660  62.280  1.00  0.00           O
ATOM   2838  N   GLY A 178      12.210  60.430  60.620  1.00  0.00           N
ATOM   2839  HN  GLY A 178      12.329  60.003  59.726  1.00  0.00           H
ATOM   2840  CA  GLY A 178      10.950  60.200  61.330  1.00  0.00           C
ATOM   2841  HA1 GLY A 178      10.361  60.090  60.431  1.00  0.00           H
ATOM   2842  HA2 GLY A 178      10.709  61.063  61.932  1.00  0.00           H
ATOM   2843  C   GLY A 178      10.740  59.060  62.200  1.00  0.00           C
ATOM   2844  O   GLY A 178      10.070  59.080  63.220  1.00  0.00           O
ATOM   2845  N   THR A 179      11.340  57.890  61.870  1.00  0.00           N
ATOM   2846  HN  THR A 179      11.890  57.860  61.039  1.00  0.00           H
ATOM   2847  CA  THR A 179      11.310  56.710  62.730  1.00  0.00           C
ATOM   2848  HA  THR A 179      10.274  56.441  62.879  1.00  0.00           H
ATOM   2849  CB  THR A 179      11.870  55.440  62.070  1.00  0.00           C
ATOM   2850  HB  THR A 179      12.903  55.651  61.719  1.00  0.00           H
ATOM   2851  OG1 THR A 179      11.050  55.250  60.950  1.00  0.00           O
ATOM   2852  HG1 THR A 179      10.758  56.135  60.719  1.00  0.00           H
ATOM   2853  CG2 THR A 179      11.670  54.190  62.929  1.00  0.00           C
ATOM   2854 1HG2 THR A 179      10.657  54.120  63.381  1.00  0.00           H
ATOM   2855 2HG2 THR A 179      12.513  54.019  63.633  1.00  0.00           H
ATOM   2856 3HG2 THR A 179      11.859  53.305  62.284  1.00  0.00           H
ATOM   2857  C   THR A 179      11.920  56.840  64.140  1.00  0.00           C
ATOM   2858  O   THR A 179      11.160  56.490  65.070  1.00  0.00           O
ATOM   2859  N   PRO A 180      13.150  57.210  64.470  1.00  0.00           N
ATOM   2860  CD  PRO A 180      14.220  57.570  63.490  1.00  0.00           C
ATOM   2861  HD1 PRO A 180      13.769  58.241  62.729  1.00  0.00           H
ATOM   2862  HD2 PRO A 180      14.838  56.742  63.081  1.00  0.00           H
ATOM   2863  CA  PRO A 180      13.590  57.420  65.850  1.00  0.00           C
ATOM   2864  HA  PRO A 180      13.450  56.540  66.460  1.00  0.00           H
ATOM   2865  CB  PRO A 180      15.060  57.850  65.750  1.00  0.00           C
ATOM   2866  HB1 PRO A 180      15.680  57.030  66.170  1.00  0.00           H
ATOM   2867  HB2 PRO A 180      15.369  58.698  66.398  1.00  0.00           H
ATOM   2868  CG  PRO A 180      15.270  58.310  64.330  1.00  0.00           C
ATOM   2869  HG1 PRO A 180      15.280  59.401  64.120  1.00  0.00           H
ATOM   2870  HG2 PRO A 180      16.316  58.071  64.041  1.00  0.00           H
ATOM   2871  C   PRO A 180      12.870  58.610  66.470  1.00  0.00           C
ATOM   2872  O   PRO A 180      12.680  58.600  67.690  1.00  0.00           O
ATOM   2873  N   GLY A 181      12.480  59.710  65.710  1.00  0.00           N
ATOM   2874  HN  GLY A 181      12.600  59.760  64.721  1.00  0.00           H
ATOM   2875  CA  GLY A 181      11.700  60.780  66.180  1.00  0.00           C
ATOM   2876  HA1 GLY A 181      11.440  61.431  65.359  1.00  0.00           H
ATOM   2877  HA2 GLY A 181      12.190  61.269  67.009  1.00  0.00           H
ATOM   2878  C   GLY A 181      10.370  60.480  66.660  1.00  0.00           C
ATOM   2879  O   GLY A 181       9.770  60.990  67.570  1.00  0.00           O
ATOM   2880  N   PHE A 182       9.740  59.510  65.960  1.00  0.00           N
ATOM   2881  HN  PHE A 182      10.260  59.250  65.150  1.00  0.00           H
ATOM   2882  CA  PHE A 182       8.550  58.870  66.310  1.00  0.00           C
ATOM   2883  HA  PHE A 182       7.829  59.641  66.540  1.00  0.00           H
ATOM   2884  CB  PHE A 182       8.090  58.000  65.080  1.00  0.00           C
ATOM   2885  HB1 PHE A 182       8.902  57.309  64.769  1.00  0.00           H
ATOM   2886  HB2 PHE A 182       7.861  58.696  64.244  1.00  0.00           H
ATOM   2887  CG  PHE A 182       6.730  57.240  65.290  1.00  0.00           C
ATOM   2888  CD1 PHE A 182       5.450  57.860  65.170  1.00  0.00           C
ATOM   2889  HD1 PHE A 182       5.310  58.923  65.040  1.00  0.00           H
ATOM   2890  CE1 PHE A 182       4.260  57.100  65.390  1.00  0.00           C
ATOM   2891  HE1 PHE A 182       3.345  57.667  65.300  1.00  0.00           H
ATOM   2892  CZ  PHE A 182       4.270  55.750  65.620  1.00  0.00           C
ATOM   2893  HZ  PHE A 182       3.459  55.129  65.970  1.00  0.00           H
ATOM   2894  CD2 PHE A 182       6.710  55.920  65.650  1.00  0.00           C
ATOM   2895  HD2 PHE A 182       7.676  55.462  65.809  1.00  0.00           H
ATOM   2896  CE2 PHE A 182       5.530  55.141  65.680  1.00  0.00           C
ATOM   2897  HE2 PHE A 182       5.621  54.082  65.871  1.00  0.00           H
ATOM   2898  C   PHE A 182       8.700  57.990  67.520  1.00  0.00           C
ATOM   2899  O   PHE A 182       7.870  57.940  68.410  1.00  0.00           O
ATOM   2900  N   LEU A 183       9.840  57.270  67.620  1.00  0.00           N
ATOM   2901  HN  LEU A 183      10.350  57.170  66.769  1.00  0.00           H
ATOM   2902  CA  LEU A 183      10.070  56.400  68.750  1.00  0.00           C
ATOM   2903  HA  LEU A 183       9.150  55.920  69.050  1.00  0.00           H
ATOM   2904  CB  LEU A 183      11.080  55.310  68.300  1.00  0.00           C
ATOM   2905  HB1 LEU A 183      11.468  54.763  69.186  1.00  0.00           H
ATOM   2906  HB2 LEU A 183      11.819  55.979  67.810  1.00  0.00           H
ATOM   2907  CG  LEU A 183      10.530  54.280  67.300  1.00  0.00           C
ATOM   2908  HG  LEU A 183      10.010  54.850  66.500  1.00  0.00           H
ATOM   2909  CD1 LEU A 183      11.650  53.489  66.610  1.00  0.00           C
ATOM   2910 1HD1 LEU A 183      12.336  54.156  66.045  1.00  0.00           H
ATOM   2911 2HD1 LEU A 183      11.190  52.800  65.870  1.00  0.00           H
ATOM   2912 3HD1 LEU A 183      12.289  52.921  67.319  1.00  0.00           H
ATOM   2913  CD2 LEU A 183       9.530  53.270  67.930  1.00  0.00           C
ATOM   2914 1HD2 LEU A 183       8.579  53.771  68.210  1.00  0.00           H
ATOM   2915 2HD2 LEU A 183       9.960  52.730  68.800  1.00  0.00           H
ATOM   2916 3HD2 LEU A 183       9.219  52.467  67.228  1.00  0.00           H
ATOM   2917  C   LEU A 183      10.620  57.190  69.980  1.00  0.00           C
ATOM   2918  O   LEU A 183      10.540  56.800  71.120  1.00  0.00           O
ATOM   2919  N   THR A 184      11.110  58.380  69.740  1.00  0.00           N
ATOM   2920  HN  THR A 184      11.130  58.629  68.774  1.00  0.00           H
ATOM   2921  CA  THR A 184      11.559  59.340  70.780  1.00  0.00           C
ATOM   2922  HA  THR A 184      12.267  58.805  71.396  1.00  0.00           H
ATOM   2923  CB  THR A 184      12.210  60.550  70.190  1.00  0.00           C
ATOM   2924  HB  THR A 184      11.669  60.670  69.228  1.00  0.00           H
ATOM   2925  OG1 THR A 184      13.530  60.130  69.910  1.00  0.00           O
ATOM   2926  HG1 THR A 184      13.380  59.450  69.250  1.00  0.00           H
ATOM   2927  CG2 THR A 184      12.210  61.840  71.010  1.00  0.00           C
ATOM   2928 1HG2 THR A 184      12.461  61.649  72.075  1.00  0.00           H
ATOM   2929 2HG2 THR A 184      11.256  62.402  70.920  1.00  0.00           H
ATOM   2930 3HG2 THR A 184      13.080  62.410  70.620  1.00  0.00           H
ATOM   2931  C   THR A 184      10.560  59.660  71.770  1.00  0.00           C
ATOM   2932  O   THR A 184      10.900  59.680  72.950  1.00  0.00           O
ATOM   2933  N   VAL A 185       9.260  59.930  71.340  1.00  0.00           N
ATOM   2934  HN  VAL A 185       8.940  59.710  70.421  1.00  0.00           H
ATOM   2935  CA  VAL A 185       8.200  60.400  72.270  1.00  0.00           C
ATOM   2936  HA  VAL A 185       8.639  61.258  72.759  1.00  0.00           H
ATOM   2937  CB  VAL A 185       7.060  61.050  71.520  1.00  0.00           C
ATOM   2938  HB  VAL A 185       6.497  61.502  72.364  1.00  0.00           H
ATOM   2939  CG1 VAL A 185       7.620  62.090  70.470  1.00  0.00           C
ATOM   2940 1HG1 VAL A 185       6.768  62.641  70.019  1.00  0.00           H
ATOM   2941 2HG1 VAL A 185       8.388  61.631  69.811  1.00  0.00           H
ATOM   2942 3HG1 VAL A 185       8.288  62.788  71.019  1.00  0.00           H
ATOM   2943  CG2 VAL A 185       6.180  59.990  70.780  1.00  0.00           C
ATOM   2944 1HG2 VAL A 185       6.658  59.422  69.953  1.00  0.00           H
ATOM   2945 2HG2 VAL A 185       5.311  60.549  70.371  1.00  0.00           H
ATOM   2946 3HG2 VAL A 185       5.710  59.341  71.549  1.00  0.00           H
ATOM   2947  C   VAL A 185       7.870  59.400  73.370  1.00  0.00           C
ATOM   2948  O   VAL A 185       7.780  59.830  74.490  1.00  0.00           O
ATOM   2949  N   MET A 186       7.710  58.140  72.980  1.00  0.00           N
ATOM   2950  HN  MET A 186       7.590  58.010  71.999  1.00  0.00           H
ATOM   2951  CA  MET A 186       7.620  57.090  73.900  1.00  0.00           C
ATOM   2952  HA  MET A 186       6.952  57.429  74.678  1.00  0.00           H
ATOM   2953  CB  MET A 186       6.990  55.800  73.230  1.00  0.00           C
ATOM   2954  HB1 MET A 186       6.022  56.109  72.781  1.00  0.00           H
ATOM   2955  HB2 MET A 186       6.790  54.998  73.972  1.00  0.00           H
ATOM   2956  CG  MET A 186       7.760  55.350  72.020  1.00  0.00           C
ATOM   2957  HG1 MET A 186       8.761  55.070  72.411  1.00  0.00           H
ATOM   2958  HG2 MET A 186       8.011  56.274  71.457  1.00  0.00           H
ATOM   2959  SD  MET A 186       7.080  54.090  70.900  1.00  0.00           S
ATOM   2960  CE  MET A 186       6.180  55.160  69.840  1.00  0.00           C
ATOM   2961  HE1 MET A 186       5.392  54.631  69.261  1.00  0.00           H
ATOM   2962  HE2 MET A 186       6.781  55.811  69.169  1.00  0.00           H
ATOM   2963  HE3 MET A 186       5.689  55.931  70.471  1.00  0.00           H
ATOM   2964  C   MET A 186       8.910  56.890  74.720  1.00  0.00           C
ATOM   2965  O   MET A 186       8.820  56.670  75.920  1.00  0.00           O
ATOM   2966  N   LEU A 187      10.060  56.860  74.080  1.00  0.00           N
ATOM   2967  HN  LEU A 187      10.140  56.840  73.087  1.00  0.00           H
ATOM   2968  CA  LEU A 187      11.280  56.560  74.770  1.00  0.00           C
ATOM   2969  HA  LEU A 187      11.180  55.609  75.271  1.00  0.00           H
ATOM   2970  CB  LEU A 187      12.300  56.410  73.630  1.00  0.00           C
ATOM   2971  HB1 LEU A 187      12.320  57.339  73.021  1.00  0.00           H
ATOM   2972  HB2 LEU A 187      11.910  55.650  72.920  1.00  0.00           H
ATOM   2973  CG  LEU A 187      13.770  56.010  74.020  1.00  0.00           C
ATOM   2974  HG  LEU A 187      14.191  56.821  74.651  1.00  0.00           H
ATOM   2975  CD1 LEU A 187      13.870  54.780  74.990  1.00  0.00           C
ATOM   2976 1HD1 LEU A 187      13.361  53.872  74.601  1.00  0.00           H
ATOM   2977 2HD1 LEU A 187      13.432  54.959  75.996  1.00  0.00           H
ATOM   2978 3HD1 LEU A 187      14.959  54.590  75.100  1.00  0.00           H
ATOM   2979  CD2 LEU A 187      14.719  55.859  72.830  1.00  0.00           C
ATOM   2980 1HD2 LEU A 187      14.710  54.856  72.353  1.00  0.00           H
ATOM   2981 2HD2 LEU A 187      15.748  56.162  73.122  1.00  0.00           H
ATOM   2982 3HD2 LEU A 187      14.379  56.572  72.048  1.00  0.00           H
ATOM   2983  C   LEU A 187      11.580  57.650  75.840  1.00  0.00           C
ATOM   2984  O   LEU A 187      11.950  57.410  76.980  1.00  0.00           O
ATOM   2985  N   LEU A 188      11.410  58.930  75.570  1.00  0.00           N
ATOM   2986  HN  LEU A 188      11.370  59.278  74.636  1.00  0.00           H
ATOM   2987  CA  LEU A 188      11.510  60.060  76.500  1.00  0.00           C
ATOM   2988  HA  LEU A 188      12.544  60.060  76.811  1.00  0.00           H
ATOM   2989  CB  LEU A 188      11.281  61.260  75.510  1.00  0.00           C
ATOM   2990  HB1 LEU A 188      10.284  61.179  75.027  1.00  0.00           H
ATOM   2991  HB2 LEU A 188      12.026  61.141  74.694  1.00  0.00           H
ATOM   2992  CG  LEU A 188      11.390  62.730  76.050  1.00  0.00           C
ATOM   2993  HG  LEU A 188      10.713  62.899  76.916  1.00  0.00           H
ATOM   2994  CD1 LEU A 188      12.830  62.950  76.590  1.00  0.00           C
ATOM   2995 1HD1 LEU A 188      12.970  63.928  77.099  1.00  0.00           H
ATOM   2996 2HD1 LEU A 188      13.559  62.960  75.751  1.00  0.00           H
ATOM   2997 3HD1 LEU A 188      13.119  62.191  77.349  1.00  0.00           H
ATOM   2998  CD2 LEU A 188      10.990  63.700  74.920  1.00  0.00           C
ATOM   2999 1HD2 LEU A 188      11.209  64.747  75.219  1.00  0.00           H
ATOM   3000 2HD2 LEU A 188       9.941  63.560  74.580  1.00  0.00           H
ATOM   3001 3HD2 LEU A 188      11.688  63.391  74.112  1.00  0.00           H
ATOM   3002  C   LEU A 188      10.510  60.070  77.630  1.00  0.00           C
ATOM   3003  O   LEU A 188      10.790  60.310  78.790  1.00  0.00           O
ATOM   3004  N   ALA A 189       9.220  59.800  77.310  1.00  0.00           N
ATOM   3005  HN  ALA A 189       9.000  59.730  76.340  1.00  0.00           H
ATOM   3006  CA  ALA A 189       8.100  59.540  78.220  1.00  0.00           C
ATOM   3007  HA  ALA A 189       8.040  60.464  78.777  1.00  0.00           H
ATOM   3008  CB  ALA A 189       6.770  59.340  77.460  1.00  0.00           C
ATOM   3009  HB1 ALA A 189       6.911  58.576  76.666  1.00  0.00           H
ATOM   3010  HB2 ALA A 189       6.450  60.290  76.980  1.00  0.00           H
ATOM   3011  HB3 ALA A 189       5.956  59.039  78.153  1.00  0.00           H
ATOM   3012  C   ALA A 189       8.300  58.390  79.190  1.00  0.00           C
ATOM   3013  O   ALA A 189       8.110  58.470  80.400  1.00  0.00           O
ATOM   3014  N   MET A 190       8.730  57.220  78.690  1.00  0.00           N
ATOM   3015  HN  MET A 190       8.860  57.040  77.718  1.00  0.00           H
ATOM   3016  CA  MET A 190       8.990  56.060  79.550  1.00  0.00           C
ATOM   3017  HA  MET A 190       8.161  55.930  80.230  1.00  0.00           H
ATOM   3018  CB  MET A 190       9.270  54.880  78.640  1.00  0.00           C
ATOM   3019  HB1 MET A 190      10.028  54.172  79.039  1.00  0.00           H
ATOM   3020  HB2 MET A 190       9.811  55.261  77.748  1.00  0.00           H
ATOM   3021  CG  MET A 190       8.100  53.990  78.160  1.00  0.00           C
ATOM   3022  HG1 MET A 190       7.581  53.511  79.018  1.00  0.00           H
ATOM   3023  HG2 MET A 190       8.520  53.060  77.720  1.00  0.00           H
ATOM   3024  SD  MET A 190       6.880  54.730  77.020  1.00  0.00           S
ATOM   3025  CE  MET A 190       6.170  53.140  76.699  1.00  0.00           C
ATOM   3026  HE1 MET A 190       5.376  53.219  75.926  1.00  0.00           H
ATOM   3027  HE2 MET A 190       5.699  52.789  77.642  1.00  0.00           H
ATOM   3028  HE3 MET A 190       6.955  52.444  76.332  1.00  0.00           H
ATOM   3029  C   MET A 190      10.190  56.320  80.430  1.00  0.00           C
ATOM   3030  O   MET A 190      10.380  55.760  81.490  1.00  0.00           O
ATOM   3031  N   ASN A 191      11.100  57.200  79.910  1.00  0.00           N
ATOM   3032  HN  ASN A 191      10.840  57.519  79.002  1.00  0.00           H
ATOM   3033  CA  ASN A 191      12.240  57.810  80.600  1.00  0.00           C
ATOM   3034  HA  ASN A 191      12.650  58.541  79.919  1.00  0.00           H
ATOM   3035  CB  ASN A 191      11.700  58.460  81.900  1.00  0.00           C
ATOM   3036  HB1 ASN A 191      11.421  57.642  82.598  1.00  0.00           H
ATOM   3037  HB2 ASN A 191      10.765  59.027  81.701  1.00  0.00           H
ATOM   3038  CG  ASN A 191      12.770  59.400  82.470  1.00  0.00           C
ATOM   3039  OD1 ASN A 191      13.500  59.970  81.710  1.00  0.00           O
ATOM   3040  ND2 ASN A 191      12.880  59.470  83.840  1.00  0.00           N
ATOM   3041 1HD2 ASN A 191      12.278  58.818  84.301  1.00  0.00           H
ATOM   3042 2HD2 ASN A 191      13.652  60.012  84.171  1.00  0.00           H
ATOM   3043  C   ASN A 191      13.330  56.780  81.100  1.00  0.00           C
ATOM   3044  O   ASN A 191      13.350  56.330  82.260  1.00  0.00           O
ATOM   3045  N   LYS A 192      14.200  56.300  80.200  1.00  0.00           N
ATOM   3046  HN  LYS A 192      14.170  56.600  79.250  1.00  0.00           H
ATOM   3047  CA  LYS A 192      15.010  55.120  80.430  1.00  0.00           C
ATOM   3048  HA  LYS A 192      15.040  54.849  81.475  1.00  0.00           H
ATOM   3049  CB  LYS A 192      14.560  53.860  79.630  1.00  0.00           C
ATOM   3050  HB1 LYS A 192      15.192  52.957  79.770  1.00  0.00           H
ATOM   3051  HB2 LYS A 192      14.590  54.060  78.538  1.00  0.00           H
ATOM   3052  CG  LYS A 192      13.150  53.430  79.970  1.00  0.00           C
ATOM   3053  HG1 LYS A 192      12.961  52.545  79.324  1.00  0.00           H
ATOM   3054  HG2 LYS A 192      12.460  54.290  79.840  1.00  0.00           H
ATOM   3055  CD  LYS A 192      13.060  52.850  81.400  1.00  0.00           C
ATOM   3056  HD1 LYS A 192      13.229  53.666  82.136  1.00  0.00           H
ATOM   3057  HD2 LYS A 192      13.759  51.991  81.320  1.00  0.00           H
ATOM   3058  CE  LYS A 192      11.680  52.270  81.770  1.00  0.00           C
ATOM   3059  HE1 LYS A 192      11.339  51.558  80.988  1.00  0.00           H
ATOM   3060  HE2 LYS A 192      10.941  53.099  81.800  1.00  0.00           H
ATOM   3061  NZ  LYS A 192      11.850  51.490  82.980  1.00  0.00           N
ATOM   3062  HZ1 LYS A 192      10.919  51.210  83.350  1.00  0.00           H
ATOM   3063  HZ2 LYS A 192      12.423  51.983  83.694  1.00  0.00           H
ATOM   3064  HZ3 LYS A 192      12.201  50.517  82.870  1.00  0.00           H
ATOM   3065  C   LYS A 192      16.480  55.480  80.010  1.00  0.00           C
ATOM   3066  O   LYS A 192      17.320  54.600  79.720  1.00  0.00           O
ATOM   3067  N   VAL A 193      16.780  56.770  80.080  1.00  0.00           N
ATOM   3068  HN  VAL A 193      16.169  57.280  80.681  1.00  0.00           H
ATOM   3069  CA  VAL A 193      18.110  57.270  79.860  1.00  0.00           C
ATOM   3070  HA  VAL A 193      18.448  56.703  79.005  1.00  0.00           H
ATOM   3071  CB  VAL A 193      18.190  58.750  79.480  1.00  0.00           C
ATOM   3072  HB  VAL A 193      17.427  59.041  78.727  1.00  0.00           H
ATOM   3073  CG1 VAL A 193      17.840  59.630  80.760  1.00  0.00           C
ATOM   3074 1HG1 VAL A 193      17.840  60.691  80.430  1.00  0.00           H
ATOM   3075 2HG1 VAL A 193      18.611  59.420  81.531  1.00  0.00           H
ATOM   3076 3HG1 VAL A 193      16.847  59.379  81.191  1.00  0.00           H
ATOM   3077  CG2 VAL A 193      19.500  58.981  78.780  1.00  0.00           C
ATOM   3078 1HG2 VAL A 193      20.354  58.638  79.403  1.00  0.00           H
ATOM   3079 2HG2 VAL A 193      19.629  60.034  78.452  1.00  0.00           H
ATOM   3080 3HG2 VAL A 193      19.470  58.285  77.914  1.00  0.00           H
ATOM   3081  C   VAL A 193      19.110  56.850  80.970  1.00  0.00           C
ATOM   3082  O   VAL A 193      18.710  56.740  82.090  1.00  0.00           O
ATOM   3083  N   GLU A 194      20.380  56.470  80.770  1.00  0.00           N
ATOM   3084  HN  GLU A 194      20.748  56.331  79.854  1.00  0.00           H
ATOM   3085  CA  GLU A 194      21.400  56.240  81.799  1.00  0.00           C
ATOM   3086  HA  GLU A 194      21.209  56.703  82.756  1.00  0.00           H
ATOM   3087  CB  GLU A 194      21.660  54.750  81.960  1.00  0.00           C
ATOM   3088  HB1 GLU A 194      22.049  54.301  81.021  1.00  0.00           H
ATOM   3089  HB2 GLU A 194      20.688  54.229  82.090  1.00  0.00           H
ATOM   3090  CG  GLU A 194      22.510  54.350  83.210  1.00  0.00           C
ATOM   3091  HG1 GLU A 194      22.060  54.450  84.221  1.00  0.00           H
ATOM   3092  HG2 GLU A 194      23.491  54.871  83.180  1.00  0.00           H
ATOM   3093  CD  GLU A 194      22.950  52.930  83.160  1.00  0.00           C
ATOM   3094  OE1 GLU A 194      23.750  52.500  83.990  1.00  0.00           O
ATOM   3095  OE2 GLU A 194      22.570  52.220  82.190  1.00  0.00           O
ATOM   3096  C   GLU A 194      22.640  56.960  81.340  1.00  0.00           C
ATOM   3097  O   GLU A 194      23.040  56.820  80.160  1.00  0.00           O
ATOM   3098  N   GLY A 195      23.190  57.760  82.280  1.00  0.00           N
ATOM   3099  HN  GLY A 195      22.829  57.860  83.203  1.00  0.00           H
ATOM   3100  CA  GLY A 195      24.520  58.390  82.200  1.00  0.00           C
ATOM   3101  HA1 GLY A 195      24.811  58.902  83.104  1.00  0.00           H
ATOM   3102  HA2 GLY A 195      24.510  59.001  81.309  1.00  0.00           H
ATOM   3103  C   GLY A 195      25.670  57.380  81.940  1.00  0.00           C
ATOM   3104  O   GLY A 195      25.570  56.190  82.310  1.00  0.00           O
ATOM   3105  N   ASP A 196      26.840  57.750  81.460  1.00  0.00           N
ATOM   3106  HN  ASP A 196      26.740  58.716  81.231  1.00  0.00           H
ATOM   3107  CA  ASP A 196      27.990  56.920  81.280  1.00  0.00           C
ATOM   3108  HA  ASP A 196      27.980  56.117  82.002  1.00  0.00           H
ATOM   3109  CB  ASP A 196      28.170  56.430  79.830  1.00  0.00           C
ATOM   3110  HB1 ASP A 196      28.668  57.207  79.212  1.00  0.00           H
ATOM   3111  HB2 ASP A 196      27.203  56.251  79.312  1.00  0.00           H
ATOM   3112  CG  ASP A 196      29.060  55.150  79.670  1.00  0.00           C
ATOM   3113  OD1 ASP A 196      29.440  54.500  80.660  1.00  0.00           O
ATOM   3114  OD2 ASP A 196      29.430  54.830  78.520  1.00  0.00           O
ATOM   3115  C   ASP A 196      29.310  57.620  81.690  1.00  0.00           C
ATOM   3116  O   ASP A 196      29.440  58.810  81.620  1.00  0.00           O
ATOM   3117  N   ASN A 197      30.270  56.840  82.190  1.00  0.00           N
ATOM   3118  HN  ASN A 197      30.140  55.859  82.310  1.00  0.00           H
ATOM   3119  CA  ASN A 197      31.640  57.240  82.490  1.00  0.00           C
ATOM   3120  HA  ASN A 197      31.740  58.177  81.962  1.00  0.00           H
ATOM   3121  CB  ASN A 197      31.830  57.750  83.990  1.00  0.00           C
ATOM   3122  HB1 ASN A 197      30.949  58.281  84.410  1.00  0.00           H
ATOM   3123  HB2 ASN A 197      32.756  58.354  83.879  1.00  0.00           H
ATOM   3124  CG  ASN A 197      32.310  56.670  84.920  1.00  0.00           C
ATOM   3125  OD1 ASN A 197      33.400  56.780  85.570  1.00  0.00           O
ATOM   3126  ND2 ASN A 197      31.670  55.480  84.960  1.00  0.00           N
ATOM   3127 1HD2 ASN A 197      30.727  55.340  84.659  1.00  0.00           H
ATOM   3128 2HD2 ASN A 197      32.176  54.736  85.397  1.00  0.00           H
ATOM   3129  C   ASN A 197      32.710  56.170  81.970  1.00  0.00           C
ATOM   3130  O   ASN A 197      33.950  56.210  82.170  1.00  0.00           O
ATOM   3131  N   ILE A 198      32.270  55.160  81.210  1.00  0.00           N
ATOM   3132  HN  ILE A 198      31.319  55.030  80.940  1.00  0.00           H
ATOM   3133  CA  ILE A 198      33.030  54.170  80.480  1.00  0.00           C
ATOM   3134  HA  ILE A 198      33.996  54.090  80.958  1.00  0.00           H
ATOM   3135  CB  ILE A 198      32.430  52.740  80.810  1.00  0.00           C
ATOM   3136  HB  ILE A 198      31.338  52.770  80.610  1.00  0.00           H
ATOM   3137  CG2 ILE A 198      33.190  51.710  79.970  1.00  0.00           C
ATOM   3138 1HG2 ILE A 198      33.070  51.810  78.870  1.00  0.00           H
ATOM   3139 2HG2 ILE A 198      32.901  50.662  80.200  1.00  0.00           H
ATOM   3140 3HG2 ILE A 198      34.290  51.810  80.090  1.00  0.00           H
ATOM   3141  CG1 ILE A 198      32.670  52.360  82.280  1.00  0.00           C
ATOM   3142 1HG1 ILE A 198      32.620  53.260  82.930  1.00  0.00           H
ATOM   3143 2HG1 ILE A 198      33.711  52.040  82.500  1.00  0.00           H
ATOM   3144  CD  ILE A 198      31.590  51.360  82.810  1.00  0.00           C
ATOM   3145  HD1 ILE A 198      32.059  50.991  83.748  1.00  0.00           H
ATOM   3146  HD2 ILE A 198      31.370  50.451  82.210  1.00  0.00           H
ATOM   3147  HD3 ILE A 198      30.688  51.961  83.051  1.00  0.00           H
ATOM   3148  C   ILE A 198      33.220  54.580  79.020  1.00  0.00           C
ATOM   3149  O   ILE A 198      34.300  55.020  78.560  1.00  0.00           O
ATOM   3150  N   SER A 199      32.140  54.550  78.190  1.00  0.00           N
ATOM   3151  HN  SER A 199      31.286  54.229  78.592  1.00  0.00           H
ATOM   3152  CA  SER A 199      32.320  54.910  76.780  1.00  0.00           C
ATOM   3153  HA  SER A 199      33.340  54.740  76.470  1.00  0.00           H
ATOM   3154  CB  SER A 199      31.490  54.030  75.810  1.00  0.00           C
ATOM   3155  HB1 SER A 199      31.850  54.190  74.771  1.00  0.00           H
ATOM   3156  HB2 SER A 199      30.404  54.249  75.890  1.00  0.00           H
ATOM   3157  OG  SER A 199      31.680  52.630  75.980  1.00  0.00           O
ATOM   3158  HG1 SER A 199      31.099  52.379  76.702  1.00  0.00           H
ATOM   3159  C   SER A 199      31.900  56.360  76.560  1.00  0.00           C
ATOM   3160  O   SER A 199      32.130  57.030  75.510  1.00  0.00           O
ATOM   3161  N   GLY A 200      31.330  57.050  77.560  1.00  0.00           N
ATOM   3162  HN  GLY A 200      31.038  56.557  78.375  1.00  0.00           H
ATOM   3163  CA  GLY A 200      31.470  58.470  77.699  1.00  0.00           C
ATOM   3164  HA1 GLY A 200      32.090  58.870  76.910  1.00  0.00           H
ATOM   3165  HA2 GLY A 200      31.711  58.581  78.746  1.00  0.00           H
ATOM   3166  C   GLY A 200      30.210  59.220  77.400  1.00  0.00           C
ATOM   3167  O   GLY A 200      30.170  60.440  77.420  1.00  0.00           O
ATOM   3168  N   VAL A 201      29.240  58.460  76.900  1.00  0.00           N
ATOM   3169  HN  VAL A 201      29.370  57.472  76.930  1.00  0.00           H
ATOM   3170  CA  VAL A 201      28.080  59.110  76.290  1.00  0.00           C
ATOM   3171  HA  VAL A 201      27.900  60.080  76.730  1.00  0.00           H
ATOM   3172  CB  VAL A 201      28.280  59.100  74.700  1.00  0.00           C
ATOM   3173  HB  VAL A 201      27.387  59.461  74.148  1.00  0.00           H
ATOM   3174  CG1 VAL A 201      29.340  60.080  74.240  1.00  0.00           C
ATOM   3175 1HG1 VAL A 201      29.160  61.089  74.670  1.00  0.00           H
ATOM   3176 2HG1 VAL A 201      29.360  60.190  73.135  1.00  0.00           H
ATOM   3177 3HG1 VAL A 201      30.329  59.830  74.680  1.00  0.00           H
ATOM   3178  CG2 VAL A 201      28.590  57.770  74.110  1.00  0.00           C
ATOM   3179 1HG2 VAL A 201      29.518  57.431  74.619  1.00  0.00           H
ATOM   3180 2HG2 VAL A 201      28.780  57.840  73.018  1.00  0.00           H
ATOM   3181 3HG2 VAL A 201      27.751  57.041  74.130  1.00  0.00           H
ATOM   3182  C   VAL A 201      26.850  58.280  76.680  1.00  0.00           C
ATOM   3183  O   VAL A 201      26.830  57.090  76.490  1.00  0.00           O
ATOM   3184  N   CYS A 202      25.820  59.030  77.140  1.00  0.00           N
ATOM   3185  HN  CYS A 202      25.830  60.027  77.120  1.00  0.00           H
ATOM   3186  CA  CYS A 202      24.500  58.680  77.590  1.00  0.00           C
ATOM   3187  HA  CYS A 202      24.600  58.199  78.552  1.00  0.00           H
ATOM   3188  CB  CYS A 202      23.690  59.990  77.691  1.00  0.00           C
ATOM   3189  HB1 CYS A 202      22.612  59.731  77.770  1.00  0.00           H
ATOM   3190  HB2 CYS A 202      23.942  60.564  76.774  1.00  0.00           H
ATOM   3191  SG  CYS A 202      24.160  60.800  79.180  1.00  0.00           S
ATOM   3192  C   CYS A 202      23.800  57.700  76.630  1.00  0.00           C
ATOM   3193  O   CYS A 202      23.840  57.890  75.430  1.00  0.00           O
ATOM   3194  N   PHE A 203      23.070  56.700  77.170  1.00  0.00           N
ATOM   3195  HN  PHE A 203      22.960  56.620  78.158  1.00  0.00           H
ATOM   3196  CA  PHE A 203      22.470  55.600  76.350  1.00  0.00           C
ATOM   3197  HA  PHE A 203      22.088  55.931  75.396  1.00  0.00           H
ATOM   3198  CB  PHE A 203      23.499  54.480  76.110  1.00  0.00           C
ATOM   3199  HB1 PHE A 203      23.721  54.018  77.095  1.00  0.00           H
ATOM   3200  HB2 PHE A 203      24.485  54.902  75.819  1.00  0.00           H
ATOM   3201  CG  PHE A 203      23.010  53.380  75.180  1.00  0.00           C
ATOM   3202  CD1 PHE A 203      22.650  53.820  73.910  1.00  0.00           C
ATOM   3203  HD1 PHE A 203      22.790  54.863  73.669  1.00  0.00           H
ATOM   3204  CE1 PHE A 203      22.130  52.880  73.040  1.00  0.00           C
ATOM   3205  HE1 PHE A 203      21.682  53.259  72.133  1.00  0.00           H
ATOM   3206  CZ  PHE A 203      22.100  51.500  73.360  1.00  0.00           C
ATOM   3207  HZ  PHE A 203      21.530  50.790  72.780  1.00  0.00           H
ATOM   3208  CD2 PHE A 203      23.060  52.010  75.520  1.00  0.00           C
ATOM   3209  HD2 PHE A 203      23.421  51.679  76.482  1.00  0.00           H
ATOM   3210  CE2 PHE A 203      22.700  51.040  74.570  1.00  0.00           C
ATOM   3211  HE2 PHE A 203      22.570  50.008  74.861  1.00  0.00           H
ATOM   3212  C   PHE A 203      21.260  55.070  77.140  1.00  0.00           C
ATOM   3213  O   PHE A 203      20.940  55.550  78.250  1.00  0.00           O
ATOM   3214  N   VAL A 204      20.490  54.170  76.580  1.00  0.00           N
ATOM   3215  HN  VAL A 204      20.560  53.910  75.620  1.00  0.00           H
ATOM   3216  CA  VAL A 204      19.410  53.520  77.250  1.00  0.00           C
ATOM   3217  HA  VAL A 204      18.796  54.295  77.683  1.00  0.00           H
ATOM   3218  CB  VAL A 204      18.700  52.590  76.250  1.00  0.00           C
ATOM   3219  HB  VAL A 204      18.860  52.970  75.219  1.00  0.00           H
ATOM   3220  CG1 VAL A 204      19.220  51.120  76.260  1.00  0.00           C
ATOM   3221 1HG1 VAL A 204      20.309  50.970  76.420  1.00  0.00           H
ATOM   3222 2HG1 VAL A 204      19.009  50.648  75.277  1.00  0.00           H
ATOM   3223 3HG1 VAL A 204      18.751  50.481  77.039  1.00  0.00           H
ATOM   3224  CG2 VAL A 204      17.200  52.570  76.481  1.00  0.00           C
ATOM   3225 1HG2 VAL A 204      16.749  51.629  76.099  1.00  0.00           H
ATOM   3226 2HG2 VAL A 204      16.798  53.515  76.058  1.00  0.00           H
ATOM   3227 3HG2 VAL A 204      17.061  52.550  77.583  1.00  0.00           H
ATOM   3228  C   VAL A 204      19.900  52.690  78.510  1.00  0.00           C
ATOM   3229  O   VAL A 204      20.930  52.070  78.500  1.00  0.00           O
ATOM   3230  N   GLY A 205      19.070  52.680  79.600  1.00  0.00           N
ATOM   3231  HN  GLY A 205      18.191  53.150  79.630  1.00  0.00           H
ATOM   3232  CA  GLY A 205      19.230  51.800  80.760  1.00  0.00           C
ATOM   3233  HA1 GLY A 205      18.649  52.211  81.572  1.00  0.00           H
ATOM   3234  HA2 GLY A 205      20.292  51.700  80.930  1.00  0.00           H
ATOM   3235  C   GLY A 205      18.690  50.440  80.410  1.00  0.00           C
ATOM   3236  O   GLY A 205      17.780  50.210  79.700  1.00  0.00           O
ATOM   3237  N   LEU A 206      19.240  49.470  81.060  1.00  0.00           N
ATOM   3238  HN  LEU A 206      20.018  49.610  81.668  1.00  0.00           H
ATOM   3239  CA  LEU A 206      19.000  48.070  80.840  1.00  0.00           C
ATOM   3240  HA  LEU A 206      18.303  47.851  80.044  1.00  0.00           H
ATOM   3241  CB  LEU A 206      20.290  47.360  80.460  1.00  0.00           C
ATOM   3242  HB1 LEU A 206      20.180  46.257  80.390  1.00  0.00           H
ATOM   3243  HB2 LEU A 206      20.873  47.551  81.385  1.00  0.00           H
ATOM   3244  CG  LEU A 206      21.070  47.880  79.280  1.00  0.00           C
ATOM   3245  HG  LEU A 206      21.449  48.918  79.400  1.00  0.00           H
ATOM   3246  CD1 LEU A 206      22.390  47.000  79.160  1.00  0.00           C
ATOM   3247 1HD1 LEU A 206      22.850  47.320  78.200  1.00  0.00           H
ATOM   3248 2HD1 LEU A 206      22.050  45.951  79.020  1.00  0.00           H
ATOM   3249 3HD1 LEU A 206      23.070  47.120  80.030  1.00  0.00           H
ATOM   3250  CD2 LEU A 206      20.360  47.920  77.940  1.00  0.00           C
ATOM   3251 1HD2 LEU A 206      19.369  48.421  77.970  1.00  0.00           H
ATOM   3252 2HD2 LEU A 206      20.161  46.914  77.512  1.00  0.00           H
ATOM   3253 3HD2 LEU A 206      20.860  48.570  77.190  1.00  0.00           H
ATOM   3254  C   LEU A 206      18.540  47.480  82.240  1.00  0.00           C
ATOM   3255  O   LEU A 206      18.690  46.280  82.480  1.00  0.00           O
ATOM   3256  N   TYR A 207      17.940  48.339  83.090  1.00  0.00           N
ATOM   3257  HN  TYR A 207      17.839  49.327  82.999  1.00  0.00           H
ATOM   3258  CA  TYR A 207      17.410  47.910  84.330  1.00  0.00           C
ATOM   3259  HA  TYR A 207      18.169  47.280  84.770  1.00  0.00           H
ATOM   3260  CB  TYR A 207      17.340  49.180  85.280  1.00  0.00           C
ATOM   3261  HB1 TYR A 207      16.901  49.090  86.297  1.00  0.00           H
ATOM   3262  HB2 TYR A 207      16.688  49.933  84.788  1.00  0.00           H
ATOM   3263  CG  TYR A 207      18.690  49.730  85.490  1.00  0.00           C
ATOM   3264  CD1 TYR A 207      19.120  50.990  84.900  1.00  0.00           C
ATOM   3265  HD1 TYR A 207      18.454  51.577  84.284  1.00  0.00           H
ATOM   3266  CE1 TYR A 207      20.380  51.520  85.230  1.00  0.00           C
ATOM   3267  HE1 TYR A 207      20.710  52.419  84.730  1.00  0.00           H
ATOM   3268  CZ  TYR A 207      21.280  50.820  85.970  1.00  0.00           C
ATOM   3269  OH  TYR A 207      22.580  51.350  86.190  1.00  0.00           O
ATOM   3270  HH  TYR A 207      22.690  51.989  85.482  1.00  0.00           H
ATOM   3271  CD2 TYR A 207      19.580  49.020  86.340  1.00  0.00           C
ATOM   3272  HD2 TYR A 207      19.292  48.025  86.648  1.00  0.00           H
ATOM   3273  CE2 TYR A 207      20.850  49.600  86.570  1.00  0.00           C
ATOM   3274  HE2 TYR A 207      21.378  49.012  87.307  1.00  0.00           H
ATOM   3275  C   TYR A 207      16.150  47.160  84.270  1.00  0.00           C
ATOM   3276  O   TYR A 207      15.980  46.360  85.150  1.00  0.00           O
ATOM   3277  N   ASP A 208      15.380  47.430  83.270  1.00  0.00           N
ATOM   3278  HN  ASP A 208      15.591  48.172  82.638  1.00  0.00           H
ATOM   3279  CA  ASP A 208      14.420  46.530  82.820  1.00  0.00           C
ATOM   3280  HA  ASP A 208      14.700  45.528  83.110  1.00  0.00           H
ATOM   3281  CB  ASP A 208      12.950  46.920  83.240  1.00  0.00           C
ATOM   3282  HB1 ASP A 208      12.790  46.639  84.303  1.00  0.00           H
ATOM   3283  HB2 ASP A 208      12.221  46.471  82.531  1.00  0.00           H
ATOM   3284  CG  ASP A 208      12.530  48.420  83.240  1.00  0.00           C
ATOM   3285  OD1 ASP A 208      11.420  48.720  83.660  1.00  0.00           O
ATOM   3286  OD2 ASP A 208      13.300  49.270  82.730  1.00  0.00           O
ATOM   3287  C   ASP A 208      14.560  46.550  81.310  1.00  0.00           C
ATOM   3288  O   ASP A 208      14.750  47.670  80.790  1.00  0.00           O
ATOM   3289  N   LEU A 209      14.540  45.419  80.560  1.00  0.00           N
ATOM   3290  HN  LEU A 209      14.024  44.587  80.748  1.00  0.00           H
ATOM   3291  CA  LEU A 209      15.180  45.380  79.240  1.00  0.00           C
ATOM   3292  HA  LEU A 209      15.996  46.087  79.200  1.00  0.00           H
ATOM   3293  CB  LEU A 209      15.690  44.000  78.940  1.00  0.00           C
ATOM   3294  HB1 LEU A 209      16.230  43.990  77.969  1.00  0.00           H
ATOM   3295  HB2 LEU A 209      14.823  43.323  78.781  1.00  0.00           H
ATOM   3296  CG  LEU A 209      16.610  43.300  79.930  1.00  0.00           C
ATOM   3297  HG  LEU A 209      15.909  43.260  80.791  1.00  0.00           H
ATOM   3298  CD1 LEU A 209      16.820  41.830  79.430  1.00  0.00           C
ATOM   3299 1HD1 LEU A 209      15.990  41.230  79.000  1.00  0.00           H
ATOM   3300 2HD1 LEU A 209      17.209  41.172  80.237  1.00  0.00           H
ATOM   3301 3HD1 LEU A 209      17.699  41.950  78.761  1.00  0.00           H
ATOM   3302  CD2 LEU A 209      17.910  44.040  80.260  1.00  0.00           C
ATOM   3303 1HD2 LEU A 209      18.378  43.542  81.136  1.00  0.00           H
ATOM   3304 2HD2 LEU A 209      17.720  45.103  80.521  1.00  0.00           H
ATOM   3305 3HD2 LEU A 209      18.617  44.050  79.403  1.00  0.00           H
ATOM   3306  C   LEU A 209      14.270  45.800  78.100  1.00  0.00           C
ATOM   3307  O   LEU A 209      14.670  45.840  76.920  1.00  0.00           O
ATOM   3308  N   ASP A 210      12.990  46.130  78.330  1.00  0.00           N
ATOM   3309  HN  ASP A 210      12.749  46.200  79.295  1.00  0.00           H
ATOM   3310  CA  ASP A 210      11.920  46.350  77.360  1.00  0.00           C
ATOM   3311  HA  ASP A 210      11.731  45.426  76.833  1.00  0.00           H
ATOM   3312  CB  ASP A 210      10.610  46.611  78.010  1.00  0.00           C
ATOM   3313  HB1 ASP A 210       9.826  46.188  77.347  1.00  0.00           H
ATOM   3314  HB2 ASP A 210      10.342  47.683  78.119  1.00  0.00           H
ATOM   3315  CG  ASP A 210      10.510  46.010  79.380  1.00  0.00           C
ATOM   3316  OD1 ASP A 210      10.590  44.730  79.370  1.00  0.00           O
ATOM   3317  OD2 ASP A 210      10.360  46.730  80.380  1.00  0.00           O
ATOM   3318  C   ASP A 210      12.210  47.410  76.280  1.00  0.00           C
ATOM   3319  O   ASP A 210      12.090  47.200  75.040  1.00  0.00           O
ATOM   3320  N   ALA A 211      12.770  48.550  76.730  1.00  0.00           N
ATOM   3321  HN  ALA A 211      12.941  48.651  77.707  1.00  0.00           H
ATOM   3322  CA  ALA A 211      13.140  49.630  75.800  1.00  0.00           C
ATOM   3323  HA  ALA A 211      12.294  49.922  75.196  1.00  0.00           H
ATOM   3324  CB  ALA A 211      13.530  50.890  76.500  1.00  0.00           C
ATOM   3325  HB1 ALA A 211      12.764  51.238  77.226  1.00  0.00           H
ATOM   3326  HB2 ALA A 211      13.590  51.728  75.772  1.00  0.00           H
ATOM   3327  HB3 ALA A 211      14.521  50.890  77.001  1.00  0.00           H
ATOM   3328  C   ALA A 211      14.320  49.240  74.890  1.00  0.00           C
ATOM   3329  O   ALA A 211      14.160  49.530  73.640  1.00  0.00           O
ATOM   3330  N   SER A 212      15.380  48.610  75.430  1.00  0.00           N
ATOM   3331  HN  SER A 212      15.430  48.490  76.419  1.00  0.00           H
ATOM   3332  CA  SER A 212      16.530  48.000  74.730  1.00  0.00           C
ATOM   3333  HA  SER A 212      17.020  48.720  74.090  1.00  0.00           H
ATOM   3334  CB  SER A 212      17.580  47.390  75.710  1.00  0.00           C
ATOM   3335  HB1 SER A 212      17.007  46.797  76.454  1.00  0.00           H
ATOM   3336  HB2 SER A 212      17.991  48.303  76.191  1.00  0.00           H
ATOM   3337  OG  SER A 212      18.680  46.610  75.090  1.00  0.00           O
ATOM   3338  HG1 SER A 212      19.002  45.946  75.704  1.00  0.00           H
ATOM   3339  C   SER A 212      16.130  46.960  73.720  1.00  0.00           C
ATOM   3340  O   SER A 212      16.590  46.950  72.560  1.00  0.00           O
ATOM   3341  N   ARG A 213      15.190  46.150  74.150  1.00  0.00           N
ATOM   3342  HN  ARG A 213      14.851  46.120  75.087  1.00  0.00           H
ATOM   3343  CA  ARG A 213      14.540  45.100  73.320  1.00  0.00           C
ATOM   3344  HA  ARG A 213      15.214  44.365  72.907  1.00  0.00           H
ATOM   3345  CB  ARG A 213      13.640  44.250  74.300  1.00  0.00           C
ATOM   3346  HB1 ARG A 213      12.871  43.741  73.681  1.00  0.00           H
ATOM   3347  HB2 ARG A 213      13.043  44.877  74.997  1.00  0.00           H
ATOM   3348  CG  ARG A 213      14.310  43.130  75.140  1.00  0.00           C
ATOM   3349  HG1 ARG A 213      15.159  43.509  75.749  1.00  0.00           H
ATOM   3350  HG2 ARG A 213      14.680  42.379  74.409  1.00  0.00           H
ATOM   3351  CD  ARG A 213      13.270  42.430  76.079  1.00  0.00           C
ATOM   3352  HD1 ARG A 213      12.363  42.111  75.522  1.00  0.00           H
ATOM   3353  HD2 ARG A 213      12.918  43.073  76.914  1.00  0.00           H
ATOM   3354  NE  ARG A 213      13.960  41.210  76.610  1.00  0.00           N
ATOM   3355  HE  ARG A 213      14.840  40.940  76.220  1.00  0.00           H
ATOM   3356  CZ  ARG A 213      13.390  40.270  77.350  1.00  0.00           C
ATOM   3357  NH1 ARG A 213      12.160  40.410  77.750  1.00  0.00           N
ATOM   3358 1HH1 ARG A 213      11.579  41.191  77.520  1.00  0.00           H
ATOM   3359 2HH1 ARG A 213      11.691  39.582  78.059  1.00  0.00           H
ATOM   3360  NH2 ARG A 213      13.990  39.230  77.790  1.00  0.00           N
ATOM   3361 1HH2 ARG A 213      14.958  39.080  77.590  1.00  0.00           H
ATOM   3362 2HH2 ARG A 213      13.530  38.459  78.230  1.00  0.00           H
ATOM   3363  C   ARG A 213      13.730  45.590  72.150  1.00  0.00           C
ATOM   3364  O   ARG A 213      13.830  45.010  71.080  1.00  0.00           O
ATOM   3365  N   TYR A 214      12.870  46.570  72.320  1.00  0.00           N
ATOM   3366  HN  TYR A 214      12.721  46.917  73.243  1.00  0.00           H
ATOM   3367  CA  TYR A 214      11.800  46.790  71.350  1.00  0.00           C
ATOM   3368  HA  TYR A 214      11.830  45.964  70.654  1.00  0.00           H
ATOM   3369  CB  TYR A 214      10.330  46.660  71.940  1.00  0.00           C
ATOM   3370  HB1 TYR A 214       9.537  46.811  71.177  1.00  0.00           H
ATOM   3371  HB2 TYR A 214      10.240  47.482  72.682  1.00  0.00           H
ATOM   3372  CG  TYR A 214      10.210  45.370  72.650  1.00  0.00           C
ATOM   3373  CD1 TYR A 214      10.350  44.160  72.030  1.00  0.00           C
ATOM   3374  HD1 TYR A 214      10.718  44.130  71.015  1.00  0.00           H
ATOM   3375  CE1 TYR A 214       9.940  43.000  72.670  1.00  0.00           C
ATOM   3376  HE1 TYR A 214      10.080  42.038  72.199  1.00  0.00           H
ATOM   3377  CZ  TYR A 214       9.570  43.070  74.070  1.00  0.00           C
ATOM   3378  OH  TYR A 214       9.350  41.900  74.720  1.00  0.00           O
ATOM   3379  HH  TYR A 214       8.770  42.090  75.461  1.00  0.00           H
ATOM   3380  CD2 TYR A 214       9.690  45.460  73.940  1.00  0.00           C
ATOM   3381  HD2 TYR A 214       9.650  46.428  74.419  1.00  0.00           H
ATOM   3382  CE2 TYR A 214       9.390  44.340  74.660  1.00  0.00           C
ATOM   3383  HE2 TYR A 214       9.151  44.529  75.696  1.00  0.00           H
ATOM   3384  C   TYR A 214      11.960  48.180  70.650  1.00  0.00           C
ATOM   3385  O   TYR A 214      11.410  48.420  69.570  1.00  0.00           O
ATOM   3386  N   PHE A 215      12.700  49.130  71.250  1.00  0.00           N
ATOM   3387  HN  PHE A 215      13.070  48.910  72.149  1.00  0.00           H
ATOM   3388  CA  PHE A 215      12.870  50.420  70.760  1.00  0.00           C
ATOM   3389  HA  PHE A 215      12.288  50.520  69.856  1.00  0.00           H
ATOM   3390  CB  PHE A 215      12.610  51.670  71.810  1.00  0.00           C
ATOM   3391  HB1 PHE A 215      12.761  52.563  71.168  1.00  0.00           H
ATOM   3392  HB2 PHE A 215      13.330  51.830  72.641  1.00  0.00           H
ATOM   3393  CG  PHE A 215      11.220  51.800  72.440  1.00  0.00           C
ATOM   3394  CD1 PHE A 215      10.070  51.510  71.630  1.00  0.00           C
ATOM   3395  HD1 PHE A 215      10.200  51.281  70.582  1.00  0.00           H
ATOM   3396  CE1 PHE A 215       8.760  51.690  72.160  1.00  0.00           C
ATOM   3397  HE1 PHE A 215       7.972  51.570  71.431  1.00  0.00           H
ATOM   3398  CZ  PHE A 215       8.580  51.770  73.520  1.00  0.00           C
ATOM   3399  HZ  PHE A 215       7.578  51.930  73.891  1.00  0.00           H
ATOM   3400  CD2 PHE A 215      10.960  52.010  73.770  1.00  0.00           C
ATOM   3401  HD2 PHE A 215      11.786  52.179  74.446  1.00  0.00           H
ATOM   3402  CE2 PHE A 215       9.660  52.050  74.360  1.00  0.00           C
ATOM   3403  HE2 PHE A 215       9.590  52.269  75.416  1.00  0.00           H
ATOM   3404  C   PHE A 215      14.280  50.720  70.210  1.00  0.00           C
ATOM   3405  O   PHE A 215      14.460  51.590  69.350  1.00  0.00           O
ATOM   3406  N   VAL A 216      15.320  50.020  70.680  1.00  0.00           N
ATOM   3407  HN  VAL A 216      15.070  49.379  71.401  1.00  0.00           H
ATOM   3408  CA  VAL A 216      16.630  50.050  70.080  1.00  0.00           C
ATOM   3409  HA  VAL A 216      16.680  50.911  69.430  1.00  0.00           H
ATOM   3410  CB  VAL A 216      17.760  50.160  71.060  1.00  0.00           C
ATOM   3411  HB  VAL A 216      17.850  49.310  71.770  1.00  0.00           H
ATOM   3412  CG1 VAL A 216      19.190  50.309  70.450  1.00  0.00           C
ATOM   3413 1HG1 VAL A 216      20.009  50.180  71.189  1.00  0.00           H
ATOM   3414 2HG1 VAL A 216      19.311  51.297  69.956  1.00  0.00           H
ATOM   3415 3HG1 VAL A 216      19.449  49.592  69.642  1.00  0.00           H
ATOM   3416  CG2 VAL A 216      17.539  51.310  71.950  1.00  0.00           C
ATOM   3417 1HG2 VAL A 216      16.603  51.200  72.538  1.00  0.00           H
ATOM   3418 2HG2 VAL A 216      17.530  52.247  71.352  1.00  0.00           H
ATOM   3419 3HG2 VAL A 216      18.345  51.552  72.675  1.00  0.00           H
ATOM   3420  C   VAL A 216      16.910  48.860  69.200  1.00  0.00           C
ATOM   3421  O   VAL A 216      16.960  48.990  67.960  1.00  0.00           O
ATOM   3422  N   LEU A 217      17.150  47.670  69.800  1.00  0.00           N
ATOM   3423  HN  LEU A 217      17.019  47.620  70.787  1.00  0.00           H
ATOM   3424  CA  LEU A 217      17.550  46.450  69.100  1.00  0.00           C
ATOM   3425  HA  LEU A 217      18.515  46.721  68.698  1.00  0.00           H
ATOM   3426  CB  LEU A 217      17.669  45.270  70.160  1.00  0.00           C
ATOM   3427  HB1 LEU A 217      16.684  45.061  70.628  1.00  0.00           H
ATOM   3428  HB2 LEU A 217      18.353  45.662  70.943  1.00  0.00           H
ATOM   3429  CG  LEU A 217      18.290  43.970  69.630  1.00  0.00           C
ATOM   3430  HG  LEU A 217      17.909  43.760  68.608  1.00  0.00           H
ATOM   3431  CD1 LEU A 217      19.810  43.819  69.720  1.00  0.00           C
ATOM   3432 1HD1 LEU A 217      20.391  44.721  69.430  1.00  0.00           H
ATOM   3433 2HD1 LEU A 217      20.098  43.076  68.946  1.00  0.00           H
ATOM   3434 3HD1 LEU A 217      20.119  43.620  70.768  1.00  0.00           H
ATOM   3435  CD2 LEU A 217      17.590  42.850  70.390  1.00  0.00           C
ATOM   3436 1HD2 LEU A 217      17.770  42.960  71.481  1.00  0.00           H
ATOM   3437 2HD2 LEU A 217      17.999  41.893  70.001  1.00  0.00           H
ATOM   3438 3HD2 LEU A 217      16.518  42.880  70.100  1.00  0.00           H
ATOM   3439  C   LEU A 217      16.690  46.000  67.970  1.00  0.00           C
ATOM   3440  O   LEU A 217      17.220  45.710  66.900  1.00  0.00           O
ATOM   3441  N   LEU A 218      15.380  45.940  68.120  1.00  0.00           N
ATOM   3442  HN  LEU A 218      15.090  46.230  69.029  1.00  0.00           H
ATOM   3443  CA  LEU A 218      14.350  45.570  67.150  1.00  0.00           C
ATOM   3444  HA  LEU A 218      14.619  44.562  66.871  1.00  0.00           H
ATOM   3445  CB  LEU A 218      12.950  45.550  67.900  1.00  0.00           C
ATOM   3446  HB1 LEU A 218      12.970  46.479  68.509  1.00  0.00           H
ATOM   3447  HB2 LEU A 218      12.960  44.750  68.670  1.00  0.00           H
ATOM   3448  CG  LEU A 218      11.730  45.350  67.020  1.00  0.00           C
ATOM   3449  HG  LEU A 218      11.539  46.283  66.448  1.00  0.00           H
ATOM   3450  CD1 LEU A 218      11.990  44.180  66.040  1.00  0.00           C
ATOM   3451 1HD1 LEU A 218      11.069  43.890  65.490  1.00  0.00           H
ATOM   3452 2HD1 LEU A 218      12.210  43.330  66.720  1.00  0.00           H
ATOM   3453 3HD1 LEU A 218      12.804  44.361  65.306  1.00  0.00           H
ATOM   3454  CD2 LEU A 218      10.500  45.031  67.900  1.00  0.00           C
ATOM   3455 1HD2 LEU A 218      10.411  45.924  68.555  1.00  0.00           H
ATOM   3456 2HD2 LEU A 218      10.680  44.128  68.522  1.00  0.00           H
ATOM   3457 3HD2 LEU A 218       9.588  44.910  67.278  1.00  0.00           H
ATOM   3458  C   LEU A 218      14.480  46.540  65.950  1.00  0.00           C
ATOM   3459  O   LEU A 218      14.790  46.060  64.860  1.00  0.00           O
ATOM   3460  N   PRO A 219      14.350  47.840  65.950  1.00  0.00           N
ATOM   3461  CD  PRO A 219      13.811  48.560  67.060  1.00  0.00           C
ATOM   3462  HD1 PRO A 219      14.493  48.289  67.893  1.00  0.00           H
ATOM   3463  HD2 PRO A 219      12.771  48.288  67.342  1.00  0.00           H
ATOM   3464  CA  PRO A 219      14.320  48.610  64.700  1.00  0.00           C
ATOM   3465  HA  PRO A 219      13.761  48.081  63.942  1.00  0.00           H
ATOM   3466  CB  PRO A 219      13.620  49.980  65.130  1.00  0.00           C
ATOM   3467  HB1 PRO A 219      12.517  49.960  65.000  1.00  0.00           H
ATOM   3468  HB2 PRO A 219      14.011  50.873  64.598  1.00  0.00           H
ATOM   3469  CG  PRO A 219      13.830  50.090  66.650  1.00  0.00           C
ATOM   3470  HG1 PRO A 219      14.848  50.509  66.800  1.00  0.00           H
ATOM   3471  HG2 PRO A 219      13.072  50.689  67.199  1.00  0.00           H
ATOM   3472  C   PRO A 219      15.710  48.850  64.120  1.00  0.00           C
ATOM   3473  O   PRO A 219      15.800  48.870  62.900  1.00  0.00           O
ATOM   3474  N   LEU A 220      16.770  48.900  64.910  1.00  0.00           N
ATOM   3475  HN  LEU A 220      16.610  48.860  65.893  1.00  0.00           H
ATOM   3476  CA  LEU A 220      18.150  48.920  64.500  1.00  0.00           C
ATOM   3477  HA  LEU A 220      18.310  49.810  63.910  1.00  0.00           H
ATOM   3478  CB  LEU A 220      19.130  49.110  65.690  1.00  0.00           C
ATOM   3479  HB1 LEU A 220      18.950  48.340  66.470  1.00  0.00           H
ATOM   3480  HB2 LEU A 220      18.930  50.128  66.089  1.00  0.00           H
ATOM   3481  CG  LEU A 220      20.620  49.210  65.390  1.00  0.00           C
ATOM   3482  HG  LEU A 220      21.020  48.271  64.950  1.00  0.00           H
ATOM   3483  CD1 LEU A 220      20.819  50.380  64.430  1.00  0.00           C
ATOM   3484 1HD1 LEU A 220      20.322  51.347  64.659  1.00  0.00           H
ATOM   3485 2HD1 LEU A 220      20.452  50.211  63.395  1.00  0.00           H
ATOM   3486 3HD1 LEU A 220      21.906  50.601  64.360  1.00  0.00           H
ATOM   3487  CD2 LEU A 220      21.240  49.400  66.750  1.00  0.00           C
ATOM   3488 1HD2 LEU A 220      22.347  49.360  66.660  1.00  0.00           H
ATOM   3489 2HD2 LEU A 220      21.060  48.510  67.390  1.00  0.00           H
ATOM   3490 3HD2 LEU A 220      20.862  50.325  67.237  1.00  0.00           H
ATOM   3491  C   LEU A 220      18.620  47.790  63.670  1.00  0.00           C
ATOM   3492  O   LEU A 220      19.210  47.970  62.620  1.00  0.00           O
ATOM   3493  N   CYS A 221      18.320  46.590  64.110  1.00  0.00           N
ATOM   3494  HN  CYS A 221      17.769  46.470  64.932  1.00  0.00           H
ATOM   3495  CA  CYS A 221      18.720  45.400  63.550  1.00  0.00           C
ATOM   3496  HA  CYS A 221      19.798  45.440  63.490  1.00  0.00           H
ATOM   3497  CB  CYS A 221      18.300  44.180  64.470  1.00  0.00           C
ATOM   3498  HB1 CYS A 221      18.160  43.223  63.922  1.00  0.00           H
ATOM   3499  HB2 CYS A 221      17.247  44.270  64.811  1.00  0.00           H
ATOM   3500  SG  CYS A 221      19.440  43.900  65.920  1.00  0.00           S
ATOM   3501  HG1 CYS A 221      18.850  44.810  66.680  1.00  0.00           H
ATOM   3502  C   CYS A 221      18.140  45.150  62.180  1.00  0.00           C
ATOM   3503  O   CYS A 221      18.780  44.760  61.210  1.00  0.00           O
ATOM   3504  N   LEU A 222      16.820  45.390  62.030  1.00  0.00           N
ATOM   3505  HN  LEU A 222      16.251  45.380  62.849  1.00  0.00           H
ATOM   3506  CA  LEU A 222      16.040  45.340  60.810  1.00  0.00           C
ATOM   3507  HA  LEU A 222      16.130  44.338  60.419  1.00  0.00           H
ATOM   3508  CB  LEU A 222      14.600  45.740  61.160  1.00  0.00           C
ATOM   3509  HB1 LEU A 222      14.630  46.588  61.878  1.00  0.00           H
ATOM   3510  HB2 LEU A 222      14.172  44.953  61.817  1.00  0.00           H
ATOM   3511  CG  LEU A 222      13.620  46.200  60.000  1.00  0.00           C
ATOM   3512  HG  LEU A 222      14.019  47.109  59.501  1.00  0.00           H
ATOM   3513  CD1 LEU A 222      13.239  45.080  59.050  1.00  0.00           C
ATOM   3514 1HD1 LEU A 222      12.601  44.341  59.579  1.00  0.00           H
ATOM   3515 2HD1 LEU A 222      14.173  44.598  58.689  1.00  0.00           H
ATOM   3516 3HD1 LEU A 222      12.674  45.468  58.176  1.00  0.00           H
ATOM   3517  CD2 LEU A 222      12.200  46.770  60.550  1.00  0.00           C
ATOM   3518 1HD2 LEU A 222      11.582  45.893  60.839  1.00  0.00           H
ATOM   3519 2HD2 LEU A 222      11.860  47.411  59.709  1.00  0.00           H
ATOM   3520 3HD2 LEU A 222      12.340  47.508  61.368  1.00  0.00           H
ATOM   3521  C   LEU A 222      16.540  46.250  59.720  1.00  0.00           C
ATOM   3522  O   LEU A 222      16.550  45.780  58.560  1.00  0.00           O
ATOM   3523  N   CYS A 223      17.090  47.440  60.030  1.00  0.00           N
ATOM   3524  HN  CYS A 223      17.040  47.893  60.916  1.00  0.00           H
ATOM   3525  CA  CYS A 223      17.730  48.210  59.010  1.00  0.00           C
ATOM   3526  HA  CYS A 223      17.060  48.380  58.180  1.00  0.00           H
ATOM   3527  CB  CYS A 223      17.910  49.630  59.550  1.00  0.00           C
ATOM   3528  HB1 CYS A 223      18.723  49.560  60.303  1.00  0.00           H
ATOM   3529  HB2 CYS A 223      17.011  49.930  60.130  1.00  0.00           H
ATOM   3530  SG  CYS A 223      18.150  50.840  58.180  1.00  0.00           S
ATOM   3531  HG1 CYS A 223      16.937  51.371  58.150  1.00  0.00           H
ATOM   3532  C   CYS A 223      18.880  47.600  58.370  1.00  0.00           C
ATOM   3533  O   CYS A 223      19.000  47.480  57.140  1.00  0.00           O
ATOM   3534  N   VAL A 224      19.740  47.060  59.300  1.00  0.00           N
ATOM   3535  HN  VAL A 224      19.458  47.060  60.256  1.00  0.00           H
ATOM   3536  CA  VAL A 224      20.940  46.310  58.910  1.00  0.00           C
ATOM   3537  HA  VAL A 224      21.557  46.927  58.273  1.00  0.00           H
ATOM   3538  CB  VAL A 224      21.820  45.830  60.070  1.00  0.00           C
ATOM   3539  HB  VAL A 224      21.389  44.948  60.591  1.00  0.00           H
ATOM   3540  CG1 VAL A 224      23.210  45.470  59.610  1.00  0.00           C
ATOM   3541 1HG1 VAL A 224      23.240  44.541  59.001  1.00  0.00           H
ATOM   3542 2HG1 VAL A 224      23.990  45.450  60.400  1.00  0.00           H
ATOM   3543 3HG1 VAL A 224      23.700  46.200  58.930  1.00  0.00           H
ATOM   3544  CG2 VAL A 224      22.090  46.969  61.090  1.00  0.00           C
ATOM   3545 1HG2 VAL A 224      21.198  47.321  61.651  1.00  0.00           H
ATOM   3546 2HG2 VAL A 224      22.523  47.887  60.637  1.00  0.00           H
ATOM   3547 3HG2 VAL A 224      22.851  46.720  61.861  1.00  0.00           H
ATOM   3548  C   VAL A 224      20.580  45.060  58.120  1.00  0.00           C
ATOM   3549  O   VAL A 224      21.140  44.650  57.090  1.00  0.00           O
ATOM   3550  N   PHE A 225      19.540  44.360  58.550  1.00  0.00           N
ATOM   3551  HN  PHE A 225      19.148  44.561  59.444  1.00  0.00           H
ATOM   3552  CA  PHE A 225      18.970  43.210  57.820  1.00  0.00           C
ATOM   3553  HA  PHE A 225      19.825  42.554  57.740  1.00  0.00           H
ATOM   3554  CB  PHE A 225      17.840  42.530  58.590  1.00  0.00           C
ATOM   3555  HB1 PHE A 225      17.059  43.291  58.800  1.00  0.00           H
ATOM   3556  HB2 PHE A 225      18.242  42.179  59.564  1.00  0.00           H
ATOM   3557  CG  PHE A 225      17.230  41.410  57.910  1.00  0.00           C
ATOM   3558  CD1 PHE A 225      18.110  40.500  57.370  1.00  0.00           C
ATOM   3559  HD1 PHE A 225      19.174  40.600  57.521  1.00  0.00           H
ATOM   3560  CE1 PHE A 225      17.560  39.370  56.690  1.00  0.00           C
ATOM   3561  HE1 PHE A 225      18.170  38.670  56.140  1.00  0.00           H
ATOM   3562  CZ  PHE A 225      16.140  39.250  56.600  1.00  0.00           C
ATOM   3563  HZ  PHE A 225      15.662  38.464  56.033  1.00  0.00           H
ATOM   3564  CD2 PHE A 225      15.890  41.270  57.850  1.00  0.00           C
ATOM   3565  HD2 PHE A 225      15.272  42.028  58.309  1.00  0.00           H
ATOM   3566  CE2 PHE A 225      15.320  40.240  57.120  1.00  0.00           C
ATOM   3567  HE2 PHE A 225      14.257  40.050  57.100  1.00  0.00           H
ATOM   3568  C   PHE A 225      18.510  43.510  56.370  1.00  0.00           C
ATOM   3569  O   PHE A 225      18.890  42.870  55.380  1.00  0.00           O
ATOM   3570  N   VAL A 226      17.680  44.560  56.280  1.00  0.00           N
ATOM   3571  HN  VAL A 226      17.332  45.067  57.065  1.00  0.00           H
ATOM   3572  CA  VAL A 226      17.130  45.020  55.000  1.00  0.00           C
ATOM   3573  HA  VAL A 226      16.598  44.207  54.528  1.00  0.00           H
ATOM   3574  CB  VAL A 226      16.130  46.140  55.290  1.00  0.00           C
ATOM   3575  HB  VAL A 226      16.470  46.959  55.959  1.00  0.00           H
ATOM   3576  CG1 VAL A 226      15.720  46.979  54.020  1.00  0.00           C
ATOM   3577 1HG1 VAL A 226      15.471  46.332  53.152  1.00  0.00           H
ATOM   3578 2HG1 VAL A 226      16.605  47.623  53.829  1.00  0.00           H
ATOM   3579 3HG1 VAL A 226      14.848  47.661  54.120  1.00  0.00           H
ATOM   3580  CG2 VAL A 226      14.900  45.490  55.931  1.00  0.00           C
ATOM   3581 1HG2 VAL A 226      15.230  44.660  56.590  1.00  0.00           H
ATOM   3582 2HG2 VAL A 226      14.174  45.147  55.163  1.00  0.00           H
ATOM   3583 3HG2 VAL A 226      14.391  46.199  56.619  1.00  0.00           H
ATOM   3584  C   VAL A 226      18.170  45.400  54.030  1.00  0.00           C
ATOM   3585  O   VAL A 226      18.300  44.880  52.930  1.00  0.00           O
ATOM   3586  N   GLY A 227      19.170  46.240  54.510  1.00  0.00           N
ATOM   3587  HN  GLY A 227      19.041  46.559  55.446  1.00  0.00           H
ATOM   3588  CA  GLY A 227      20.290  46.660  53.720  1.00  0.00           C
ATOM   3589  HA1 GLY A 227      20.819  47.379  54.329  1.00  0.00           H
ATOM   3590  HA2 GLY A 227      19.950  47.070  52.780  1.00  0.00           H
ATOM   3591  C   GLY A 227      21.270  45.520  53.350  1.00  0.00           C
ATOM   3592  O   GLY A 227      21.690  45.550  52.200  1.00  0.00           O
ATOM   3593  N   LEU A 228      21.520  44.530  54.221  1.00  0.00           N
ATOM   3594  HN  LEU A 228      21.262  44.461  55.181  1.00  0.00           H
ATOM   3595  CA  LEU A 228      22.160  43.320  53.700  1.00  0.00           C
ATOM   3596  HA  LEU A 228      23.066  43.689  53.242  1.00  0.00           H
ATOM   3597  CB  LEU A 228      22.540  42.330  54.870  1.00  0.00           C
ATOM   3598  HB1 LEU A 228      22.840  41.300  54.580  1.00  0.00           H
ATOM   3599  HB2 LEU A 228      21.632  42.130  55.479  1.00  0.00           H
ATOM   3600  CG  LEU A 228      23.680  42.840  55.670  1.00  0.00           C
ATOM   3601  HG  LEU A 228      23.330  43.799  56.109  1.00  0.00           H
ATOM   3602  CD1 LEU A 228      23.840  41.980  56.940  1.00  0.00           C
ATOM   3603 1HD1 LEU A 228      24.447  41.055  56.831  1.00  0.00           H
ATOM   3604 2HD1 LEU A 228      22.844  41.831  57.408  1.00  0.00           H
ATOM   3605 3HD1 LEU A 228      24.477  42.487  57.696  1.00  0.00           H
ATOM   3606  CD2 LEU A 228      25.030  43.080  54.970  1.00  0.00           C
ATOM   3607 1HD2 LEU A 228      24.920  43.847  54.173  1.00  0.00           H
ATOM   3608 2HD2 LEU A 228      25.360  42.139  54.480  1.00  0.00           H
ATOM   3609 3HD2 LEU A 228      25.800  43.360  55.720  1.00  0.00           H
ATOM   3610  C   LEU A 228      21.380  42.540  52.690  1.00  0.00           C
ATOM   3611  O   LEU A 228      21.910  42.000  51.730  1.00  0.00           O
ATOM   3612  N   SER A 229      20.040  42.400  52.870  1.00  0.00           N
ATOM   3613  HN  SER A 229      19.558  42.902  53.583  1.00  0.00           H
ATOM   3614  CA  SER A 229      19.200  41.760  51.880  1.00  0.00           C
ATOM   3615  HA  SER A 229      19.579  40.752  51.790  1.00  0.00           H
ATOM   3616  CB  SER A 229      17.720  41.680  52.460  1.00  0.00           C
ATOM   3617  HB1 SER A 229      17.109  41.029  51.799  1.00  0.00           H
ATOM   3618  HB2 SER A 229      17.251  42.687  52.450  1.00  0.00           H
ATOM   3619  OG  SER A 229      17.650  41.030  53.680  1.00  0.00           O
ATOM   3620  HG1 SER A 229      18.048  41.628  54.317  1.00  0.00           H
ATOM   3621  C   SER A 229      19.190  42.480  50.480  1.00  0.00           C
ATOM   3622  O   SER A 229      19.180  41.860  49.440  1.00  0.00           O
ATOM   3623  N   LEU A 230      19.140  43.790  50.430  1.00  0.00           N
ATOM   3624  HN  LEU A 230      19.339  44.247  51.294  1.00  0.00           H
ATOM   3625  CA  LEU A 230      19.370  44.630  49.240  1.00  0.00           C
ATOM   3626  HA  LEU A 230      18.688  44.329  48.458  1.00  0.00           H
ATOM   3627  CB  LEU A 230      19.270  46.070  49.670  1.00  0.00           C
ATOM   3628  HB1 LEU A 230      19.680  46.790  48.930  1.00  0.00           H
ATOM   3629  HB2 LEU A 230      19.860  46.140  50.609  1.00  0.00           H
ATOM   3630  CG  LEU A 230      17.840  46.600  49.960  1.00  0.00           C
ATOM   3631  HG  LEU A 230      17.363  45.875  50.655  1.00  0.00           H
ATOM   3632  CD1 LEU A 230      17.850  48.000  50.470  1.00  0.00           C
ATOM   3633 1HD1 LEU A 230      16.892  48.559  50.410  1.00  0.00           H
ATOM   3634 2HD1 LEU A 230      18.657  48.448  49.852  1.00  0.00           H
ATOM   3635 3HD1 LEU A 230      18.189  47.920  51.525  1.00  0.00           H
ATOM   3636  CD2 LEU A 230      16.910  46.570  48.710  1.00  0.00           C
ATOM   3637 1HD2 LEU A 230      17.460  47.010  47.850  1.00  0.00           H
ATOM   3638 2HD2 LEU A 230      15.875  46.912  48.921  1.00  0.00           H
ATOM   3639 3HD2 LEU A 230      16.790  45.512  48.391  1.00  0.00           H
ATOM   3640  C   LEU A 230      20.770  44.460  48.600  1.00  0.00           C
ATOM   3641  O   LEU A 230      20.900  44.250  47.420  1.00  0.00           O
ATOM   3642  N   LEU A 231      21.860  44.510  49.400  1.00  0.00           N
ATOM   3643  HN  LEU A 231      21.650  44.730  50.350  1.00  0.00           H
ATOM   3644  CA  LEU A 231      23.220  44.060  49.050  1.00  0.00           C
ATOM   3645  HA  LEU A 231      23.589  44.758  48.312  1.00  0.00           H
ATOM   3646  CB  LEU A 231      24.010  44.271  50.380  1.00  0.00           C
ATOM   3647  HB1 LEU A 231      23.859  43.402  51.056  1.00  0.00           H
ATOM   3648  HB2 LEU A 231      23.740  45.209  50.910  1.00  0.00           H
ATOM   3649  CG  LEU A 231      25.550  44.500  50.220  1.00  0.00           C
ATOM   3650  HG  LEU A 231      26.078  43.653  49.732  1.00  0.00           H
ATOM   3651  CD1 LEU A 231      25.860  45.810  49.420  1.00  0.00           C
ATOM   3652 1HD1 LEU A 231      26.871  46.261  49.510  1.00  0.00           H
ATOM   3653 2HD1 LEU A 231      25.111  46.578  49.709  1.00  0.00           H
ATOM   3654 3HD1 LEU A 231      25.621  45.670  48.344  1.00  0.00           H
ATOM   3655  CD2 LEU A 231      26.160  44.689  51.610  1.00  0.00           C
ATOM   3656 1HD2 LEU A 231      25.830  43.901  52.319  1.00  0.00           H
ATOM   3657 2HD2 LEU A 231      25.898  45.616  52.164  1.00  0.00           H
ATOM   3658 3HD2 LEU A 231      27.263  44.750  51.490  1.00  0.00           H
ATOM   3659  C   LEU A 231      23.410  42.670  48.520  1.00  0.00           C
ATOM   3660  O   LEU A 231      23.830  42.440  47.410  1.00  0.00           O
ATOM   3661  N   LEU A 232      22.870  41.680  49.290  1.00  0.00           N
ATOM   3662  HN  LEU A 232      22.578  41.791  50.236  1.00  0.00           H
ATOM   3663  CA  LEU A 232      22.741  40.280  48.760  1.00  0.00           C
ATOM   3664  HA  LEU A 232      23.723  39.962  48.442  1.00  0.00           H
ATOM   3665  CB  LEU A 232      22.100  39.440  49.890  1.00  0.00           C
ATOM   3666  HB1 LEU A 232      21.041  39.770  49.950  1.00  0.00           H
ATOM   3667  HB2 LEU A 232      22.500  39.750  50.879  1.00  0.00           H
ATOM   3668  CG  LEU A 232      22.120  37.890  49.800  1.00  0.00           C
ATOM   3669  HG  LEU A 232      21.329  37.510  49.119  1.00  0.00           H
ATOM   3670  CD1 LEU A 232      23.430  37.211  49.279  1.00  0.00           C
ATOM   3671 1HD1 LEU A 232      24.334  37.250  49.923  1.00  0.00           H
ATOM   3672 2HD1 LEU A 232      23.669  37.747  48.336  1.00  0.00           H
ATOM   3673 3HD1 LEU A 232      23.159  36.154  49.069  1.00  0.00           H
ATOM   3674  CD2 LEU A 232      21.690  37.260  51.110  1.00  0.00           C
ATOM   3675 1HD2 LEU A 232      22.361  37.460  51.972  1.00  0.00           H
ATOM   3676 2HD2 LEU A 232      21.630  36.154  51.020  1.00  0.00           H
ATOM   3677 3HD2 LEU A 232      20.678  37.631  51.380  1.00  0.00           H
ATOM   3678  C   LEU A 232      21.910  40.190  47.490  1.00  0.00           C
ATOM   3679  O   LEU A 232      22.340  39.360  46.670  1.00  0.00           O
ATOM   3680  N   ALA A 233      20.800  40.930  47.200  1.00  0.00           N
ATOM   3681  HN  ALA A 233      20.337  41.463  47.904  1.00  0.00           H
ATOM   3682  CA  ALA A 233      20.120  40.951  45.930  1.00  0.00           C
ATOM   3683  HA  ALA A 233      19.868  39.913  45.769  1.00  0.00           H
ATOM   3684  CB  ALA A 233      18.890  41.800  45.939  1.00  0.00           C
ATOM   3685  HB1 ALA A 233      18.279  41.630  46.852  1.00  0.00           H
ATOM   3686  HB2 ALA A 233      18.295  41.542  45.037  1.00  0.00           H
ATOM   3687  HB3 ALA A 233      19.090  42.892  45.960  1.00  0.00           H
ATOM   3688  C   ALA A 233      21.140  41.500  44.850  1.00  0.00           C
ATOM   3689  O   ALA A 233      21.160  41.070  43.670  1.00  0.00           O
ATOM   3690  N   GLY A 234      22.050  42.400  45.220  1.00  0.00           N
ATOM   3691  HN  GLY A 234      21.810  42.759  46.119  1.00  0.00           H
ATOM   3692  CA  GLY A 234      23.200  43.000  44.440  1.00  0.00           C
ATOM   3693  HA1 GLY A 234      23.671  43.801  44.991  1.00  0.00           H
ATOM   3694  HA2 GLY A 234      22.851  43.449  43.522  1.00  0.00           H
ATOM   3695  C   GLY A 234      24.370  42.120  44.110  1.00  0.00           C
ATOM   3696  O   GLY A 234      24.860  42.170  43.020  1.00  0.00           O
ATOM   3697  N   ILE A 235      24.710  41.100  44.990  1.00  0.00           N
ATOM   3698  HN  ILE A 235      24.380  41.080  45.930  1.00  0.00           H
ATOM   3699  CA  ILE A 235      25.620  40.020  44.680  1.00  0.00           C
ATOM   3700  HA  ILE A 235      26.412  40.441  44.079  1.00  0.00           H
ATOM   3701  CB  ILE A 235      26.120  39.220  45.940  1.00  0.00           C
ATOM   3702  HB  ILE A 235      25.297  38.658  46.432  1.00  0.00           H
ATOM   3703  CG2 ILE A 235      27.111  38.180  45.390  1.00  0.00           C
ATOM   3704 1HG2 ILE A 235      27.657  38.518  44.484  1.00  0.00           H
ATOM   3705 2HG2 ILE A 235      26.600  37.210  45.210  1.00  0.00           H
ATOM   3706 3HG2 ILE A 235      27.904  37.922  46.124  1.00  0.00           H
ATOM   3707  CG1 ILE A 235      26.800  40.140  46.980  1.00  0.00           C
ATOM   3708 1HG1 ILE A 235      26.028  40.831  47.381  1.00  0.00           H
ATOM   3709 2HG1 ILE A 235      27.611  40.751  46.529  1.00  0.00           H
ATOM   3710  CD  ILE A 235      27.250  39.460  48.260  1.00  0.00           C
ATOM   3711  HD1 ILE A 235      27.641  40.111  49.071  1.00  0.00           H
ATOM   3712  HD2 ILE A 235      28.141  38.869  47.959  1.00  0.00           H
ATOM   3713  HD3 ILE A 235      26.457  38.777  48.632  1.00  0.00           H
ATOM   3714  C   ILE A 235      24.930  39.020  43.730  1.00  0.00           C
ATOM   3715  O   ILE A 235      25.540  38.530  42.810  1.00  0.00           O
ATOM   3716  N   ILE A 236      23.630  38.630  44.010  1.00  0.00           N
ATOM   3717  HN  ILE A 236      23.160  38.810  44.870  1.00  0.00           H
ATOM   3718  CA  ILE A 236      22.880  37.680  43.140  1.00  0.00           C
ATOM   3719  HA  ILE A 236      23.470  36.780  43.050  1.00  0.00           H
ATOM   3720  CB  ILE A 236      21.550  37.230  43.820  1.00  0.00           C
ATOM   3721  HB  ILE A 236      20.970  38.129  44.120  1.00  0.00           H
ATOM   3722  CG2 ILE A 236      20.719  36.430  42.850  1.00  0.00           C
ATOM   3723 1HG2 ILE A 236      19.725  36.122  43.238  1.00  0.00           H
ATOM   3724 2HG2 ILE A 236      21.192  35.456  42.599  1.00  0.00           H
ATOM   3725 3HG2 ILE A 236      20.490  37.021  41.938  1.00  0.00           H
ATOM   3726  CG1 ILE A 236      21.860  36.420  45.120  1.00  0.00           C
ATOM   3727 1HG1 ILE A 236      22.569  36.939  45.799  1.00  0.00           H
ATOM   3728 2HG1 ILE A 236      22.289  35.463  44.751  1.00  0.00           H
ATOM   3729  CD  ILE A 236      20.660  35.980  45.900  1.00  0.00           C
ATOM   3730  HD1 ILE A 236      20.041  36.838  46.239  1.00  0.00           H
ATOM   3731  HD2 ILE A 236      20.941  35.528  46.875  1.00  0.00           H
ATOM   3732  HD3 ILE A 236      20.120  35.160  45.380  1.00  0.00           H
ATOM   3733  C   ILE A 236      22.670  38.250  41.670  1.00  0.00           C
ATOM   3734  O   ILE A 236      22.880  37.600  40.640  1.00  0.00           O
ATOM   3735  N   SER A 237      22.420  39.620  41.630  1.00  0.00           N
ATOM   3736  HN  SER A 237      22.330  40.119  42.489  1.00  0.00           H
ATOM   3737  CA  SER A 237      22.620  40.390  40.420  1.00  0.00           C
ATOM   3738  HA  SER A 237      22.018  39.919  39.658  1.00  0.00           H
ATOM   3739  CB  SER A 237      22.150  41.870  40.569  1.00  0.00           C
ATOM   3740  HB1 SER A 237      22.180  42.399  39.593  1.00  0.00           H
ATOM   3741  HB2 SER A 237      22.723  42.423  41.344  1.00  0.00           H
ATOM   3742  OG  SER A 237      20.760  41.770  40.820  1.00  0.00           O
ATOM   3743  HG1 SER A 237      20.660  41.471  41.727  1.00  0.00           H
ATOM   3744  C   SER A 237      23.940  40.430  39.710  1.00  0.00           C
ATOM   3745  O   SER A 237      23.880  40.280  38.490  1.00  0.00           O
ATOM   3746  N   LEU A 238      25.100  40.740  40.420  1.00  0.00           N
ATOM   3747  HN  LEU A 238      25.090  40.951  41.394  1.00  0.00           H
ATOM   3748  CA  LEU A 238      26.410  40.840  39.840  1.00  0.00           C
ATOM   3749  HA  LEU A 238      26.330  41.556  39.035  1.00  0.00           H
ATOM   3750  CB  LEU A 238      27.460  41.430  40.750  1.00  0.00           C
ATOM   3751  HB1 LEU A 238      28.488  41.380  40.331  1.00  0.00           H
ATOM   3752  HB2 LEU A 238      27.380  40.971  41.759  1.00  0.00           H
ATOM   3753  CG  LEU A 238      27.160  42.860  41.010  1.00  0.00           C
ATOM   3754  HG  LEU A 238      26.090  43.060  41.230  1.00  0.00           H
ATOM   3755  CD1 LEU A 238      28.000  43.430  42.250  1.00  0.00           C
ATOM   3756 1HD1 LEU A 238      27.801  42.961  43.237  1.00  0.00           H
ATOM   3757 2HD1 LEU A 238      27.811  44.525  42.290  1.00  0.00           H
ATOM   3758 3HD1 LEU A 238      29.084  43.340  42.029  1.00  0.00           H
ATOM   3759  CD2 LEU A 238      27.570  43.840  39.910  1.00  0.00           C
ATOM   3760 1HD2 LEU A 238      28.677  43.900  39.830  1.00  0.00           H
ATOM   3761 2HD2 LEU A 238      27.120  44.819  40.180  1.00  0.00           H
ATOM   3762 3HD2 LEU A 238      27.161  43.481  38.942  1.00  0.00           H
ATOM   3763  C   LEU A 238      26.910  39.480  39.360  1.00  0.00           C
ATOM   3764  O   LEU A 238      27.420  39.330  38.230  1.00  0.00           O
ATOM   3765  N   ASN A 239      26.640  38.420  40.140  1.00  0.00           N
ATOM   3766  HN  ASN A 239      26.150  38.600  40.990  1.00  0.00           H
ATOM   3767  CA  ASN A 239      26.800  37.040  39.760  1.00  0.00           C
ATOM   3768  HA  ASN A 239      27.858  36.930  39.570  1.00  0.00           H
ATOM   3769  CB  ASN A 239      26.690  36.180  41.040  1.00  0.00           C
ATOM   3770  HB1 ASN A 239      25.634  36.250  41.379  1.00  0.00           H
ATOM   3771  HB2 ASN A 239      27.371  36.540  41.841  1.00  0.00           H
ATOM   3772  CG  ASN A 239      26.840  34.660  40.710  1.00  0.00           C
ATOM   3773  OD1 ASN A 239      25.820  34.000  40.720  1.00  0.00           O
ATOM   3774  ND2 ASN A 239      28.090  34.190  40.590  1.00  0.00           N
ATOM   3775 1HD2 ASN A 239      28.820  34.870  40.650  1.00  0.00           H
ATOM   3776 2HD2 ASN A 239      28.170  33.193  40.610  1.00  0.00           H
ATOM   3777  C   ASN A 239      26.080  36.520  38.550  1.00  0.00           C
ATOM   3778  O   ASN A 239      26.640  35.900  37.680  1.00  0.00           O
HETATM 3779  N   HSD A 240      24.790  36.850  38.470  1.00  0.00           N
HETATM 3780  HN  HSD A 240      24.237  37.121  39.254  1.00  0.00           H
HETATM 3781  CA  HSD A 240      24.070  36.661  37.200  1.00  0.00           C
HETATM 3782  HA  HSD A 240      23.959  35.614  36.959  1.00  0.00           H
HETATM 3783  CB  HSD A 240      22.610  37.150  37.261  1.00  0.00           C
HETATM 3784  HB1 HSD A 240      22.500  38.248  37.390  1.00  0.00           H
HETATM 3785  HB2 HSD A 240      22.273  36.753  38.242  1.00  0.00           H
HETATM 3786  ND1 HSD A 240      20.970  37.530  35.410  1.00  0.00           N
HETATM 3787  HD1 HSD A 240      20.930  38.519  35.550  1.00  0.00           H
HETATM 3788  CG  HSD A 240      21.750  36.690  36.140  1.00  0.00           C
HETATM 3789  CE1 HSD A 240      20.350  36.830  34.460  1.00  0.00           C
HETATM 3790  HE1 HSD A 240      19.788  37.252  33.627  1.00  0.00           H
HETATM 3791  NE2 HSD A 240      20.780  35.560  34.530  1.00  0.00           N
HETATM 3792  CD2 HSD A 240      21.670  35.490  35.600  1.00  0.00           C
HETATM 3793  HD2 HSD A 240      22.059  34.522  35.890  1.00  0.00           H
HETATM 3794  C   HSD A 240      24.730  37.350  35.980  1.00  0.00           C
HETATM 3795  O   HSD A 240      24.880  36.720  34.900  1.00  0.00           O
ATOM   3796  N   VAL A 241      25.150  38.660  36.080  1.00  0.00           N
ATOM   3797  HN  VAL A 241      24.861  39.278  36.807  1.00  0.00           H
ATOM   3798  CA  VAL A 241      25.720  39.420  34.890  1.00  0.00           C
ATOM   3799  HA  VAL A 241      25.149  39.260  33.988  1.00  0.00           H
ATOM   3800  CB  VAL A 241      25.820  40.880  35.290  1.00  0.00           C
ATOM   3801  HB  VAL A 241      26.409  40.970  36.228  1.00  0.00           H
ATOM   3802  CG1 VAL A 241      26.500  41.640  34.140  1.00  0.00           C
ATOM   3803 1HG1 VAL A 241      25.879  41.650  33.219  1.00  0.00           H
ATOM   3804 2HG1 VAL A 241      27.520  41.270  33.900  1.00  0.00           H
ATOM   3805 3HG1 VAL A 241      26.560  42.708  34.440  1.00  0.00           H
ATOM   3806  CG2 VAL A 241      24.380  41.419  35.481  1.00  0.00           C
ATOM   3807 1HG2 VAL A 241      23.888  41.390  34.485  1.00  0.00           H
ATOM   3808 2HG2 VAL A 241      24.340  42.455  35.882  1.00  0.00           H
ATOM   3809 3HG2 VAL A 241      23.683  40.833  36.117  1.00  0.00           H
ATOM   3810  C   VAL A 241      27.040  38.750  34.620  1.00  0.00           C
ATOM   3811  O   VAL A 241      27.340  38.450  33.430  1.00  0.00           O
ATOM   3812  N   ARG A 242      27.860  38.450  35.680  1.00  0.00           N
ATOM   3813  HN  ARG A 242      27.590  38.600  36.628  1.00  0.00           H
ATOM   3814  CA  ARG A 242      29.160  37.750  35.460  1.00  0.00           C
ATOM   3815  HA  ARG A 242      29.781  38.231  34.719  1.00  0.00           H
ATOM   3816  CB  ARG A 242      29.630  37.760  36.910  1.00  0.00           C
ATOM   3817  HB1 ARG A 242      28.820  37.440  37.600  1.00  0.00           H
ATOM   3818  HB2 ARG A 242      29.891  38.813  37.151  1.00  0.00           H
ATOM   3819  CG  ARG A 242      30.870  36.990  37.360  1.00  0.00           C
ATOM   3820  HG1 ARG A 242      30.600  35.921  37.220  1.00  0.00           H
ATOM   3821  HG2 ARG A 242      31.190  37.080  38.420  1.00  0.00           H
ATOM   3822  CD  ARG A 242      32.050  37.409  36.410  1.00  0.00           C
ATOM   3823  HD1 ARG A 242      32.211  38.507  36.350  1.00  0.00           H
ATOM   3824  HD2 ARG A 242      31.910  36.999  35.387  1.00  0.00           H
ATOM   3825  NE  ARG A 242      33.300  36.820  36.920  1.00  0.00           N
ATOM   3826  HE  ARG A 242      33.390  36.619  37.895  1.00  0.00           H
ATOM   3827  CZ  ARG A 242      34.420  36.790  36.220  1.00  0.00           C
ATOM   3828  NH1 ARG A 242      34.620  37.010  34.950  1.00  0.00           N
ATOM   3829 1HH1 ARG A 242      33.788  37.060  34.398  1.00  0.00           H
ATOM   3830 2HH1 ARG A 242      35.403  36.528  34.558  1.00  0.00           H
ATOM   3831  NH2 ARG A 242      35.430  36.490  36.940  1.00  0.00           N
ATOM   3832 1HH2 ARG A 242      35.360  36.610  37.930  1.00  0.00           H
ATOM   3833 2HH2 ARG A 242      36.344  36.699  36.592  1.00  0.00           H
ATOM   3834  C   ARG A 242      29.130  36.280  34.870  1.00  0.00           C
ATOM   3835  O   ARG A 242      29.990  35.840  34.130  1.00  0.00           O
ATOM   3836  N   GLN A 243      28.090  35.510  35.180  1.00  0.00           N
ATOM   3837  HN  GLN A 243      27.458  35.951  35.812  1.00  0.00           H
ATOM   3838  CA  GLN A 243      28.000  34.140  34.610  1.00  0.00           C
ATOM   3839  HA  GLN A 243      28.968  33.661  34.590  1.00  0.00           H
ATOM   3840  CB  GLN A 243      27.120  33.159  35.420  1.00  0.00           C
ATOM   3841  HB1 GLN A 243      26.852  32.207  34.914  1.00  0.00           H
ATOM   3842  HB2 GLN A 243      26.165  33.633  35.732  1.00  0.00           H
ATOM   3843  CG  GLN A 243      27.620  32.850  36.850  1.00  0.00           C
ATOM   3844  HG1 GLN A 243      26.821  32.431  37.499  1.00  0.00           H
ATOM   3845  HG2 GLN A 243      27.889  33.877  37.179  1.00  0.00           H
ATOM   3846  CD  GLN A 243      28.810  31.960  36.880  1.00  0.00           C
ATOM   3847  OE1 GLN A 243      29.750  32.100  36.020  1.00  0.00           O
ATOM   3848  NE2 GLN A 243      29.060  31.080  37.900  1.00  0.00           N
ATOM   3849 1HE2 GLN A 243      29.898  30.541  37.980  1.00  0.00           H
ATOM   3850 2HE2 GLN A 243      28.443  30.951  38.676  1.00  0.00           H
ATOM   3851  C   GLN A 243      27.530  34.140  33.130  1.00  0.00           C
ATOM   3852  O   GLN A 243      27.650  33.190  32.380  1.00  0.00           O
ATOM   3853  N   VAL A 244      26.970  35.300  32.720  1.00  0.00           N
ATOM   3854  HN  VAL A 244      26.860  36.118  33.279  1.00  0.00           H
ATOM   3855  CA  VAL A 244      26.360  35.350  31.420  1.00  0.00           C
ATOM   3856  HA  VAL A 244      26.350  34.339  31.040  1.00  0.00           H
ATOM   3857  CB  VAL A 244      24.870  35.700  31.440  1.00  0.00           C
ATOM   3858  HB  VAL A 244      24.770  36.531  32.171  1.00  0.00           H
ATOM   3859  CG1 VAL A 244      24.220  36.030  30.090  1.00  0.00           C
ATOM   3860 1HG1 VAL A 244      24.499  35.143  29.482  1.00  0.00           H
ATOM   3861 2HG1 VAL A 244      24.628  36.906  29.542  1.00  0.00           H
ATOM   3862 3HG1 VAL A 244      23.133  36.230  30.200  1.00  0.00           H
ATOM   3863  CG2 VAL A 244      24.210  34.479  32.079  1.00  0.00           C
ATOM   3864 1HG2 VAL A 244      23.194  34.782  32.412  1.00  0.00           H
ATOM   3865 2HG2 VAL A 244      24.580  34.000  33.011  1.00  0.00           H
ATOM   3866 3HG2 VAL A 244      24.051  33.775  31.236  1.00  0.00           H
ATOM   3867  C   VAL A 244      27.180  36.220  30.440  1.00  0.00           C
ATOM   3868  O   VAL A 244      27.320  35.880  29.300  1.00  0.00           O
ATOM   3869  N   ILE A 245      27.760  37.340  30.930  1.00  0.00           N
ATOM   3870  HN  ILE A 245      27.870  37.480  31.911  1.00  0.00           H
ATOM   3871  CA  ILE A 245      28.580  38.180  30.030  1.00  0.00           C
ATOM   3872  HA  ILE A 245      28.118  37.929  29.087  1.00  0.00           H
ATOM   3873  CB  ILE A 245      28.290  39.690  30.410  1.00  0.00           C
ATOM   3874  HB  ILE A 245      28.609  39.880  31.457  1.00  0.00           H
ATOM   3875  CG2 ILE A 245      29.070  40.750  29.550  1.00  0.00           C
ATOM   3876 1HG2 ILE A 245      28.781  41.738  29.969  1.00  0.00           H
ATOM   3877 2HG2 ILE A 245      28.630  40.790  28.530  1.00  0.00           H
ATOM   3878 3HG2 ILE A 245      30.162  40.550  29.550  1.00  0.00           H
ATOM   3879  CG1 ILE A 245      26.730  40.041  30.340  1.00  0.00           C
ATOM   3880 1HG1 ILE A 245      26.641  41.134  30.519  1.00  0.00           H
ATOM   3881 2HG1 ILE A 245      26.228  39.397  31.093  1.00  0.00           H
ATOM   3882  CD  ILE A 245      26.160  39.600  29.010  1.00  0.00           C
ATOM   3883  HD1 ILE A 245      26.639  40.099  28.141  1.00  0.00           H
ATOM   3884  HD2 ILE A 245      25.083  39.869  28.960  1.00  0.00           H
ATOM   3885  HD3 ILE A 245      26.260  38.498  28.920  1.00  0.00           H
ATOM   3886  C   ILE A 245      30.040  37.920  30.030  1.00  0.00           C
ATOM   3887  O   ILE A 245      30.570  37.630  31.090  1.00  0.00           O
ATOM   3888  N   GLN A 246      30.710  38.030  28.840  1.00  0.00           N
ATOM   3889  HN  GLN A 246      30.056  38.141  28.096  1.00  0.00           H
ATOM   3890  CA  GLN A 246      32.050  37.560  28.700  1.00  0.00           C
ATOM   3891  HA  GLN A 246      32.527  37.341  29.644  1.00  0.00           H
ATOM   3892  CB  GLN A 246      31.980  36.330  27.750  1.00  0.00           C
ATOM   3893  HB1 GLN A 246      32.941  35.799  27.920  1.00  0.00           H
ATOM   3894  HB2 GLN A 246      31.790  36.570  26.682  1.00  0.00           H
ATOM   3895  CG  GLN A 246      30.940  35.210  28.100  1.00  0.00           C
ATOM   3896  HG1 GLN A 246      31.159  34.245  27.593  1.00  0.00           H
ATOM   3897  HG2 GLN A 246      29.960  35.570  27.720  1.00  0.00           H
ATOM   3898  CD  GLN A 246      30.870  34.700  29.600  1.00  0.00           C
ATOM   3899  OE1 GLN A 246      31.810  34.830  30.390  1.00  0.00           O
ATOM   3900  NE2 GLN A 246      29.760  34.130  30.080  1.00  0.00           N
ATOM   3901 1HE2 GLN A 246      29.038  33.899  29.428  1.00  0.00           H
ATOM   3902 2HE2 GLN A 246      29.750  33.829  31.033  1.00  0.00           H
ATOM   3903  C   GLN A 246      32.930  38.610  28.040  1.00  0.00           C
ATOM   3904  O   GLN A 246      34.180  38.510  28.000  1.00  0.00           O
HETATM 3905  N   HSD A 247      32.310  39.740  27.720  1.00  0.00           N
HETATM 3906  HN  HSD A 247      31.329  39.690  27.890  1.00  0.00           H
HETATM 3907  CA  HSD A 247      32.980  40.850  27.130  1.00  0.00           C
HETATM 3908  HA  HSD A 247      34.038  40.790  27.340  1.00  0.00           H
HETATM 3909  CB  HSD A 247      32.910  40.710  25.640  1.00  0.00           C
HETATM 3910  HB1 HSD A 247      33.240  39.670  25.430  1.00  0.00           H
HETATM 3911  HB2 HSD A 247      33.581  41.341  25.019  1.00  0.00           H
HETATM 3912  ND1 HSD A 247      31.120  39.500  24.390  1.00  0.00           N
HETATM 3913  HD1 HSD A 247      31.679  38.731  24.080  1.00  0.00           H
HETATM 3914  CG  HSD A 247      31.510  40.610  25.050  1.00  0.00           C
HETATM 3915  CE1 HSD A 247      29.790  39.680  24.090  1.00  0.00           C
HETATM 3916  HE1 HSD A 247      29.139  38.919  23.659  1.00  0.00           H
HETATM 3917  NE2 HSD A 247      29.310  40.810  24.530  1.00  0.00           N
HETATM 3918  CD2 HSD A 247      30.410  41.480  25.110  1.00  0.00           C
HETATM 3919  HD2 HSD A 247      30.270  42.480  25.500  1.00  0.00           H
HETATM 3920  C   HSD A 247      32.490  42.160  27.520  1.00  0.00           C
HETATM 3921  O   HSD A 247      31.370  42.370  28.000  1.00  0.00           O
ATOM   3922  N   ASP A 248      33.200  43.290  27.300  1.00  0.00           N
ATOM   3923  HN  ASP A 248      32.693  44.106  27.569  1.00  0.00           H
ATOM   3924  CA  ASP A 248      34.660  43.530  26.950  1.00  0.00           C
ATOM   3925  HA  ASP A 248      34.780  42.791  26.171  1.00  0.00           H
ATOM   3926  CB  ASP A 248      34.930  45.070  26.600  1.00  0.00           C
ATOM   3927  HB1 ASP A 248      36.022  45.140  26.410  1.00  0.00           H
ATOM   3928  HB2 ASP A 248      34.711  45.717  27.476  1.00  0.00           H
ATOM   3929  CG  ASP A 248      34.160  45.620  25.390  1.00  0.00           C
ATOM   3930  OD1 ASP A 248      33.500  44.820  24.660  1.00  0.00           O
ATOM   3931  OD2 ASP A 248      34.340  46.810  25.050  1.00  0.00           O
ATOM   3932  C   ASP A 248      35.450  42.940  28.150  1.00  0.00           C
ATOM   3933  O   ASP A 248      34.990  43.100  29.250  1.00  0.00           O
ATOM   3934  N   GLY A 249      36.570  42.210  27.830  1.00  0.00           N
ATOM   3935  HN  GLY A 249      36.830  41.921  26.912  1.00  0.00           H
ATOM   3936  CA  GLY A 249      37.230  41.461  28.920  1.00  0.00           C
ATOM   3937  HA1 GLY A 249      38.024  40.807  28.589  1.00  0.00           H
ATOM   3938  HA2 GLY A 249      36.485  40.816  29.363  1.00  0.00           H
ATOM   3939  C   GLY A 249      37.670  42.260  30.060  1.00  0.00           C
ATOM   3940  O   GLY A 249      37.310  41.980  31.160  1.00  0.00           O
ATOM   3941  N   ARG A 250      38.260  43.410  29.760  1.00  0.00           N
ATOM   3942  HN  ARG A 250      38.470  43.660  28.818  1.00  0.00           H
ATOM   3943  CA  ARG A 250      38.590  44.440  30.630  1.00  0.00           C
ATOM   3944  HA  ARG A 250      39.389  44.030  31.230  1.00  0.00           H
ATOM   3945  CB  ARG A 250      39.400  45.560  30.009  1.00  0.00           C
ATOM   3946  HB1 ARG A 250      38.973  46.027  29.096  1.00  0.00           H
ATOM   3947  HB2 ARG A 250      40.378  45.091  29.770  1.00  0.00           H
ATOM   3948  CG  ARG A 250      39.700  46.750  30.910  1.00  0.00           C
ATOM   3949  HG1 ARG A 250      38.750  47.190  31.280  1.00  0.00           H
ATOM   3950  HG2 ARG A 250      40.218  47.546  30.333  1.00  0.00           H
ATOM   3951  CD  ARG A 250      40.510  46.300  32.130  1.00  0.00           C
ATOM   3952  HD1 ARG A 250      41.495  45.902  31.802  1.00  0.00           H
ATOM   3953  HD2 ARG A 250      40.051  45.532  32.788  1.00  0.00           H
ATOM   3954  NE  ARG A 250      40.840  47.460  32.970  1.00  0.00           N
ATOM   3955  HE  ARG A 250      40.629  48.386  32.658  1.00  0.00           H
ATOM   3956  CZ  ARG A 250      41.390  47.430  34.210  1.00  0.00           C
ATOM   3957  NH1 ARG A 250      41.490  46.320  34.970  1.00  0.00           N
ATOM   3958 1HH1 ARG A 250      41.330  45.458  34.489  1.00  0.00           H
ATOM   3959 2HH1 ARG A 250      41.630  46.400  35.957  1.00  0.00           H
ATOM   3960  NH2 ARG A 250      41.750  48.530  34.790  1.00  0.00           N
ATOM   3961 1HH2 ARG A 250      41.349  49.372  34.429  1.00  0.00           H
ATOM   3962 2HH2 ARG A 250      41.861  48.409  35.776  1.00  0.00           H
ATOM   3963  C   ARG A 250      37.440  44.900  31.550  1.00  0.00           C
ATOM   3964  O   ARG A 250      37.630  45.160  32.710  1.00  0.00           O
ATOM   3965  N   ASN A 251      36.150  45.040  31.010  1.00  0.00           N
ATOM   3966  HN  ASN A 251      35.880  44.810  30.079  1.00  0.00           H
ATOM   3967  CA  ASN A 251      35.050  45.620  31.860  1.00  0.00           C
ATOM   3968  HA  ASN A 251      35.443  46.446  32.434  1.00  0.00           H
ATOM   3969  CB  ASN A 251      33.800  46.250  31.180  1.00  0.00           C
ATOM   3970  HB1 ASN A 251      33.072  46.649  31.918  1.00  0.00           H
ATOM   3971  HB2 ASN A 251      33.197  45.506  30.617  1.00  0.00           H
ATOM   3972  CG  ASN A 251      34.070  47.350  30.070  1.00  0.00           C
ATOM   3973  OD1 ASN A 251      35.290  47.570  29.940  1.00  0.00           O
ATOM   3974  ND2 ASN A 251      33.140  47.770  29.210  1.00  0.00           N
ATOM   3975 1HD2 ASN A 251      33.348  48.356  28.426  1.00  0.00           H
ATOM   3976 2HD2 ASN A 251      32.238  47.369  29.370  1.00  0.00           H
ATOM   3977  C   ASN A 251      34.610  44.500  32.840  1.00  0.00           C
ATOM   3978  O   ASN A 251      34.350  44.780  33.960  1.00  0.00           O
ATOM   3979  N   GLN A 252      34.660  43.210  32.450  1.00  0.00           N
ATOM   3980  HN  GLN A 252      34.890  42.970  31.510  1.00  0.00           H
ATOM   3981  CA  GLN A 252      34.520  42.040  33.250  1.00  0.00           C
ATOM   3982  HA  GLN A 252      33.637  42.150  33.862  1.00  0.00           H
ATOM   3983  CB  GLN A 252      34.300  40.810  32.360  1.00  0.00           C
ATOM   3984  HB1 GLN A 252      33.969  39.967  33.003  1.00  0.00           H
ATOM   3985  HB2 GLN A 252      35.134  40.378  31.767  1.00  0.00           H
ATOM   3986  CG  GLN A 252      33.110  40.861  31.420  1.00  0.00           C
ATOM   3987  HG1 GLN A 252      33.019  39.885  30.897  1.00  0.00           H
ATOM   3988  HG2 GLN A 252      33.340  41.619  30.641  1.00  0.00           H
ATOM   3989  CD  GLN A 252      31.760  41.310  32.050  1.00  0.00           C
ATOM   3990  OE1 GLN A 252      31.400  42.530  32.010  1.00  0.00           O
ATOM   3991  NE2 GLN A 252      30.970  40.360  32.650  1.00  0.00           N
ATOM   3992 1HE2 GLN A 252      30.108  40.641  33.071  1.00  0.00           H
ATOM   3993 2HE2 GLN A 252      31.290  39.441  32.420  1.00  0.00           H
ATOM   3994  C   GLN A 252      35.480  41.870  34.320  1.00  0.00           C
ATOM   3995  O   GLN A 252      35.060  41.530  35.440  1.00  0.00           O
ATOM   3996  N   GLU A 253      36.770  42.150  34.010  1.00  0.00           N
ATOM   3997  HN  GLU A 253      36.969  42.429  33.074  1.00  0.00           H
ATOM   3998  CA  GLU A 253      37.820  42.290  35.040  1.00  0.00           C
ATOM   3999  HA  GLU A 253      37.710  41.384  35.618  1.00  0.00           H
ATOM   4000  CB  GLU A 253      39.270  42.450  34.410  1.00  0.00           C
ATOM   4001  HB1 GLU A 253      39.180  43.277  33.673  1.00  0.00           H
ATOM   4002  HB2 GLU A 253      39.530  41.509  33.880  1.00  0.00           H
ATOM   4003  CG  GLU A 253      40.380  42.850  35.380  1.00  0.00           C
ATOM   4004  HG1 GLU A 253      40.320  42.143  36.236  1.00  0.00           H
ATOM   4005  HG2 GLU A 253      40.050  43.861  35.700  1.00  0.00           H
ATOM   4006  CD  GLU A 253      41.850  42.940  34.860  1.00  0.00           C
ATOM   4007  OE1 GLU A 253      42.710  42.150  35.370  1.00  0.00           O
ATOM   4008  OE2 GLU A 253      42.180  43.810  33.990  1.00  0.00           O
ATOM   4009  C   GLU A 253      37.540  43.370  36.100  1.00  0.00           C
ATOM   4010  O   GLU A 253      37.650  43.090  37.290  1.00  0.00           O
ATOM   4011  N   LYS A 254      37.190  44.610  35.610  1.00  0.00           N
ATOM   4012  HN  LYS A 254      37.100  44.810  34.638  1.00  0.00           H
ATOM   4013  CA  LYS A 254      36.690  45.640  36.490  1.00  0.00           C
ATOM   4014  HA  LYS A 254      37.549  45.780  37.129  1.00  0.00           H
ATOM   4015  CB  LYS A 254      36.290  47.020  35.830  1.00  0.00           C
ATOM   4016  HB1 LYS A 254      35.938  47.663  36.664  1.00  0.00           H
ATOM   4017  HB2 LYS A 254      35.450  46.760  35.150  1.00  0.00           H
ATOM   4018  CG  LYS A 254      37.400  47.690  34.980  1.00  0.00           C
ATOM   4019  HG1 LYS A 254      36.931  48.528  34.421  1.00  0.00           H
ATOM   4020  HG2 LYS A 254      37.669  46.943  34.203  1.00  0.00           H
ATOM   4021  CD  LYS A 254      38.520  48.240  35.930  1.00  0.00           C
ATOM   4022  HD1 LYS A 254      39.198  48.719  35.192  1.00  0.00           H
ATOM   4023  HD2 LYS A 254      38.911  47.329  36.431  1.00  0.00           H
ATOM   4024  CE  LYS A 254      38.130  49.240  37.000  1.00  0.00           C
ATOM   4025  HE1 LYS A 254      37.209  48.970  37.560  1.00  0.00           H
ATOM   4026  HE2 LYS A 254      37.889  50.184  36.468  1.00  0.00           H
ATOM   4027  NZ  LYS A 254      39.250  49.440  37.970  1.00  0.00           N
ATOM   4028  HZ1 LYS A 254      39.029  50.133  38.713  1.00  0.00           H
ATOM   4029  HZ2 LYS A 254      40.000  49.750  37.320  1.00  0.00           H
ATOM   4030  HZ3 LYS A 254      39.603  48.574  38.423  1.00  0.00           H
ATOM   4031  C   LYS A 254      35.520  45.240  37.340  1.00  0.00           C
ATOM   4032  O   LYS A 254      35.470  45.500  38.550  1.00  0.00           O
ATOM   4033  N   LEU A 255      34.520  44.520  36.729  1.00  0.00           N
ATOM   4034  HN  LEU A 255      34.589  44.302  35.759  1.00  0.00           H
ATOM   4035  CA  LEU A 255      33.350  43.980  37.430  1.00  0.00           C
ATOM   4036  HA  LEU A 255      32.900  44.819  37.940  1.00  0.00           H
ATOM   4037  CB  LEU A 255      32.330  43.520  36.420  1.00  0.00           C
ATOM   4038  HB1 LEU A 255      32.779  42.671  35.861  1.00  0.00           H
ATOM   4039  HB2 LEU A 255      32.080  44.239  35.611  1.00  0.00           H
ATOM   4040  CG  LEU A 255      31.010  42.810  36.930  1.00  0.00           C
ATOM   4041  HG  LEU A 255      31.140  42.411  37.959  1.00  0.00           H
ATOM   4042  CD1 LEU A 255      29.961  43.910  37.260  1.00  0.00           C
ATOM   4043 1HD1 LEU A 255      30.300  44.511  38.131  1.00  0.00           H
ATOM   4044 2HD1 LEU A 255      28.963  43.437  37.381  1.00  0.00           H
ATOM   4045 3HD1 LEU A 255      29.890  44.610  36.400  1.00  0.00           H
ATOM   4046  CD2 LEU A 255      30.430  41.660  36.070  1.00  0.00           C
ATOM   4047 1HD2 LEU A 255      29.510  41.190  36.480  1.00  0.00           H
ATOM   4048 2HD2 LEU A 255      31.139  40.811  35.970  1.00  0.00           H
ATOM   4049 3HD2 LEU A 255      30.280  42.029  35.033  1.00  0.00           H
ATOM   4050  C   LEU A 255      33.660  42.930  38.510  1.00  0.00           C
ATOM   4051  O   LEU A 255      33.130  42.920  39.600  1.00  0.00           O
ATOM   4052  N   LYS A 256      34.570  41.960  38.180  1.00  0.00           N
ATOM   4053  HN  LYS A 256      34.850  41.830  37.232  1.00  0.00           H
ATOM   4054  CA  LYS A 256      35.140  41.030  39.130  1.00  0.00           C
ATOM   4055  HA  LYS A 256      34.337  40.438  39.542  1.00  0.00           H
ATOM   4056  CB  LYS A 256      36.230  40.130  38.480  1.00  0.00           C
ATOM   4057  HB1 LYS A 256      37.056  40.757  38.082  1.00  0.00           H
ATOM   4058  HB2 LYS A 256      35.920  39.590  37.560  1.00  0.00           H
ATOM   4059  CG  LYS A 256      36.760  39.070  39.450  1.00  0.00           C
ATOM   4060  HG1 LYS A 256      35.927  38.387  39.721  1.00  0.00           H
ATOM   4061  HG2 LYS A 256      36.990  39.411  40.482  1.00  0.00           H
ATOM   4062  CD  LYS A 256      37.940  38.400  38.890  1.00  0.00           C
ATOM   4063  HD1 LYS A 256      37.830  38.029  37.849  1.00  0.00           H
ATOM   4064  HD2 LYS A 256      38.130  37.499  39.511  1.00  0.00           H
ATOM   4065  CE  LYS A 256      39.190  39.300  39.030  1.00  0.00           C
ATOM   4066  HE1 LYS A 256      39.410  39.771  40.012  1.00  0.00           H
ATOM   4067  HE2 LYS A 256      39.090  40.121  38.289  1.00  0.00           H
ATOM   4068  NZ  LYS A 256      40.420  38.500  38.679  1.00  0.00           N
ATOM   4069  HZ1 LYS A 256      41.301  39.051  38.710  1.00  0.00           H
ATOM   4070  HZ2 LYS A 256      40.370  38.043  37.746  1.00  0.00           H
ATOM   4071  HZ3 LYS A 256      40.550  37.708  39.341  1.00  0.00           H
ATOM   4072  C   LYS A 256      35.800  41.650  40.270  1.00  0.00           C
ATOM   4073  O   LYS A 256      35.670  41.270  41.440  1.00  0.00           O
ATOM   4074  N   LYS A 257      36.610  42.670  40.000  1.00  0.00           N
ATOM   4075  HN  LYS A 257      36.731  43.022  39.075  1.00  0.00           H
ATOM   4076  CA  LYS A 257      37.250  43.450  41.000  1.00  0.00           C
ATOM   4077  HA  LYS A 257      37.671  42.788  41.742  1.00  0.00           H
ATOM   4078  CB  LYS A 257      38.480  44.230  40.419  1.00  0.00           C
ATOM   4079  HB1 LYS A 257      38.871  44.852  41.253  1.00  0.00           H
ATOM   4080  HB2 LYS A 257      38.211  44.957  39.623  1.00  0.00           H
ATOM   4081  CG  LYS A 257      39.650  43.220  40.030  1.00  0.00           C
ATOM   4082  HG1 LYS A 257      39.221  42.461  39.341  1.00  0.00           H
ATOM   4083  HG2 LYS A 257      39.901  42.748  41.004  1.00  0.00           H
ATOM   4084  CD  LYS A 257      40.940  43.800  39.400  1.00  0.00           C
ATOM   4085  HD1 LYS A 257      40.750  44.439  38.511  1.00  0.00           H
ATOM   4086  HD2 LYS A 257      41.630  42.969  39.140  1.00  0.00           H
ATOM   4087  CE  LYS A 257      41.850  44.640  40.280  1.00  0.00           C
ATOM   4088  HE1 LYS A 257      42.272  44.068  41.133  1.00  0.00           H
ATOM   4089  HE2 LYS A 257      41.372  45.547  40.709  1.00  0.00           H
ATOM   4090  NZ  LYS A 257      43.000  45.090  39.460  1.00  0.00           N
ATOM   4091  HZ1 LYS A 257      43.856  45.359  39.987  1.00  0.00           H
ATOM   4092  HZ2 LYS A 257      42.641  45.837  38.832  1.00  0.00           H
ATOM   4093  HZ3 LYS A 257      43.379  44.362  38.822  1.00  0.00           H
ATOM   4094  C   LYS A 257      36.270  44.210  41.800  1.00  0.00           C
ATOM   4095  O   LYS A 257      36.290  44.310  43.010  1.00  0.00           O
ATOM   4096  N   PHE A 258      35.220  44.780  41.190  1.00  0.00           N
ATOM   4097  HN  PHE A 258      35.250  44.690  40.198  1.00  0.00           H
ATOM   4098  CA  PHE A 258      34.050  45.400  41.830  1.00  0.00           C
ATOM   4099  HA  PHE A 258      34.491  46.102  42.522  1.00  0.00           H
ATOM   4100  CB  PHE A 258      33.190  46.330  40.930  1.00  0.00           C
ATOM   4101  HB1 PHE A 258      32.980  45.891  39.931  1.00  0.00           H
ATOM   4102  HB2 PHE A 258      33.720  47.300  40.820  1.00  0.00           H
ATOM   4103  CG  PHE A 258      31.790  46.750  41.420  1.00  0.00           C
ATOM   4104  CD1 PHE A 258      30.620  46.610  40.670  1.00  0.00           C
ATOM   4105  HD1 PHE A 258      30.560  45.978  39.797  1.00  0.00           H
ATOM   4106  CE1 PHE A 258      29.410  46.930  41.280  1.00  0.00           C
ATOM   4107  HE1 PHE A 258      28.436  46.729  40.858  1.00  0.00           H
ATOM   4108  CZ  PHE A 258      29.400  47.620  42.500  1.00  0.00           C
ATOM   4109  HZ  PHE A 258      28.462  47.989  42.889  1.00  0.00           H
ATOM   4110  CD2 PHE A 258      31.780  47.380  42.700  1.00  0.00           C
ATOM   4111  HD2 PHE A 258      32.658  47.400  43.329  1.00  0.00           H
ATOM   4112  CE2 PHE A 258      30.560  47.880  43.230  1.00  0.00           C
ATOM   4113  HE2 PHE A 258      30.540  48.449  44.148  1.00  0.00           H
ATOM   4114  C   PHE A 258      33.250  44.420  42.780  1.00  0.00           C
ATOM   4115  O   PHE A 258      32.910  44.770  43.920  1.00  0.00           O
ATOM   4116  N   MET A 259      32.990  43.160  42.370  1.00  0.00           N
ATOM   4117  HN  MET A 259      33.111  43.070  41.385  1.00  0.00           H
ATOM   4118  CA  MET A 259      32.570  41.990  43.190  1.00  0.00           C
ATOM   4119  HA  MET A 259      31.700  42.390  43.690  1.00  0.00           H
ATOM   4120  CB  MET A 259      32.210  40.710  42.440  1.00  0.00           C
ATOM   4121  HB1 MET A 259      32.070  39.941  43.229  1.00  0.00           H
ATOM   4122  HB2 MET A 259      33.037  40.521  41.722  1.00  0.00           H
ATOM   4123  CG  MET A 259      30.830  40.770  41.750  1.00  0.00           C
ATOM   4124  HG1 MET A 259      30.750  41.685  41.124  1.00  0.00           H
ATOM   4125  HG2 MET A 259      29.950  40.880  42.420  1.00  0.00           H
ATOM   4126  SD  MET A 259      30.540  39.260  40.690  1.00  0.00           S
ATOM   4127  CE  MET A 259      31.870  39.510  39.580  1.00  0.00           C
ATOM   4128  HE1 MET A 259      32.200  40.551  39.780  1.00  0.00           H
ATOM   4129  HE2 MET A 259      31.670  39.400  38.492  1.00  0.00           H
ATOM   4130  HE3 MET A 259      32.677  38.773  39.779  1.00  0.00           H
ATOM   4131  C   MET A 259      33.470  41.660  44.350  1.00  0.00           C
ATOM   4132  O   MET A 259      32.950  41.380  45.420  1.00  0.00           O
ATOM   4133  N   ILE A 260      34.840  41.840  44.171  1.00  0.00           N
ATOM   4134  HN  ILE A 260      35.304  42.001  43.303  1.00  0.00           H
ATOM   4135  CA  ILE A 260      35.670  41.720  45.400  1.00  0.00           C
ATOM   4136  HA  ILE A 260      35.321  40.863  45.958  1.00  0.00           H
ATOM   4137  CB  ILE A 260      37.150  41.600  45.150  1.00  0.00           C
ATOM   4138  HB  ILE A 260      37.542  42.364  44.446  1.00  0.00           H
ATOM   4139  CG2 ILE A 260      37.910  41.570  46.510  1.00  0.00           C
ATOM   4140 1HG2 ILE A 260      38.935  41.202  46.291  1.00  0.00           H
ATOM   4141 2HG2 ILE A 260      37.520  40.759  47.161  1.00  0.00           H
ATOM   4142 3HG2 ILE A 260      38.030  42.570  46.980  1.00  0.00           H
ATOM   4143  CG1 ILE A 260      37.380  40.260  44.320  1.00  0.00           C
ATOM   4144 1HG1 ILE A 260      38.474  40.079  44.250  1.00  0.00           H
ATOM   4145 2HG1 ILE A 260      37.091  40.370  43.253  1.00  0.00           H
ATOM   4146  CD  ILE A 260      36.690  39.010  44.940  1.00  0.00           C
ATOM   4147  HD1 ILE A 260      37.029  38.112  44.381  1.00  0.00           H
ATOM   4148  HD2 ILE A 260      35.602  39.210  44.840  1.00  0.00           H
ATOM   4149  HD3 ILE A 260      36.940  38.800  46.002  1.00  0.00           H
ATOM   4150  C   ILE A 260      35.390  42.840  46.450  1.00  0.00           C
ATOM   4151  O   ILE A 260      35.280  42.570  47.630  1.00  0.00           O
ATOM   4152  N   ARG A 261      35.270  44.060  46.010  1.00  0.00           N
ATOM   4153  HN  ARG A 261      35.410  44.290  45.050  1.00  0.00           H
ATOM   4154  CA  ARG A 261      34.870  45.120  46.910  1.00  0.00           C
ATOM   4155  HA  ARG A 261      35.631  45.040  47.671  1.00  0.00           H
ATOM   4156  CB  ARG A 261      35.020  46.470  46.190  1.00  0.00           C
ATOM   4157  HB1 ARG A 261      34.581  47.298  46.788  1.00  0.00           H
ATOM   4158  HB2 ARG A 261      34.398  46.350  45.278  1.00  0.00           H
ATOM   4159  CG  ARG A 261      36.540  46.780  45.840  1.00  0.00           C
ATOM   4160  HG1 ARG A 261      36.991  45.948  45.259  1.00  0.00           H
ATOM   4161  HG2 ARG A 261      37.112  46.971  46.773  1.00  0.00           H
ATOM   4162  CD  ARG A 261      36.780  48.050  44.990  1.00  0.00           C
ATOM   4163  HD1 ARG A 261      35.910  48.080  44.300  1.00  0.00           H
ATOM   4164  HD2 ARG A 261      37.671  47.920  44.339  1.00  0.00           H
ATOM   4165  NE  ARG A 261      36.920  49.290  45.850  1.00  0.00           N
ATOM   4166  HE  ARG A 261      37.401  49.190  46.721  1.00  0.00           H
ATOM   4167  CZ  ARG A 261      36.930  50.560  45.350  1.00  0.00           C
ATOM   4168  NH1 ARG A 261      37.130  50.850  44.100  1.00  0.00           N
ATOM   4169 1HH1 ARG A 261      36.991  51.806  43.841  1.00  0.00           H
ATOM   4170 2HH1 ARG A 261      37.010  50.179  43.369  1.00  0.00           H
ATOM   4171  NH2 ARG A 261      36.970  51.560  46.250  1.00  0.00           N
ATOM   4172 1HH2 ARG A 261      36.860  51.380  47.228  1.00  0.00           H
ATOM   4173 2HH2 ARG A 261      36.860  52.527  46.021  1.00  0.00           H
ATOM   4174  C   ARG A 261      33.490  45.000  47.580  1.00  0.00           C
ATOM   4175  O   ARG A 261      33.340  45.210  48.770  1.00  0.00           O
ATOM   4176  N   ILE A 262      32.560  44.610  46.840  1.00  0.00           N
ATOM   4177  HN  ILE A 262      32.680  44.361  45.882  1.00  0.00           H
ATOM   4178  CA  ILE A 262      31.230  44.380  47.380  1.00  0.00           C
ATOM   4179  HA  ILE A 262      30.969  45.174  48.063  1.00  0.00           H
ATOM   4180  CB  ILE A 262      30.090  44.180  46.320  1.00  0.00           C
ATOM   4181  HB  ILE A 262      30.471  43.418  45.608  1.00  0.00           H
ATOM   4182  CG2 ILE A 262      28.780  43.680  46.910  1.00  0.00           C
ATOM   4183 1HG2 ILE A 262      28.410  44.320  47.740  1.00  0.00           H
ATOM   4184 2HG2 ILE A 262      28.920  42.702  47.419  1.00  0.00           H
ATOM   4185 3HG2 ILE A 262      27.948  43.600  46.178  1.00  0.00           H
ATOM   4186  CG1 ILE A 262      29.870  45.520  45.580  1.00  0.00           C
ATOM   4187 1HG1 ILE A 262      29.169  45.380  44.729  1.00  0.00           H
ATOM   4188 2HG1 ILE A 262      30.839  45.710  45.071  1.00  0.00           H
ATOM   4189  CD  ILE A 262      29.320  46.650  46.450  1.00  0.00           C
ATOM   4190  HD1 ILE A 262      30.002  46.981  47.262  1.00  0.00           H
ATOM   4191  HD2 ILE A 262      28.331  46.340  46.850  1.00  0.00           H
ATOM   4192  HD3 ILE A 262      29.170  47.580  45.860  1.00  0.00           H
ATOM   4193  C   ILE A 262      31.160  43.130  48.350  1.00  0.00           C
ATOM   4194  O   ILE A 262      30.580  43.070  49.370  1.00  0.00           O
ATOM   4195  N   GLY A 263      31.900  42.060  47.980  1.00  0.00           N
ATOM   4196  HN  GLY A 263      32.502  41.929  47.197  1.00  0.00           H
ATOM   4197  CA  GLY A 263      32.080  40.930  48.880  1.00  0.00           C
ATOM   4198  HA1 GLY A 263      32.799  40.341  48.331  1.00  0.00           H
ATOM   4199  HA2 GLY A 263      31.165  40.413  49.129  1.00  0.00           H
ATOM   4200  C   GLY A 263      32.700  41.270  50.140  1.00  0.00           C
ATOM   4201  O   GLY A 263      32.250  40.890  51.240  1.00  0.00           O
ATOM   4202  N   VAL A 264      33.820  42.040  50.150  1.00  0.00           N
ATOM   4203  HN  VAL A 264      34.281  42.340  49.319  1.00  0.00           H
ATOM   4204  CA  VAL A 264      34.420  42.569  51.310  1.00  0.00           C
ATOM   4205  HA  VAL A 264      34.608  41.708  51.934  1.00  0.00           H
ATOM   4206  CB  VAL A 264      35.780  43.260  51.120  1.00  0.00           C
ATOM   4207  HB  VAL A 264      35.720  44.125  50.426  1.00  0.00           H
ATOM   4208  CG1 VAL A 264      36.270  43.750  52.530  1.00  0.00           C
ATOM   4209 1HG1 VAL A 264      35.769  44.611  53.021  1.00  0.00           H
ATOM   4210 2HG1 VAL A 264      37.220  44.270  52.280  1.00  0.00           H
ATOM   4211 3HG1 VAL A 264      36.460  43.001  53.329  1.00  0.00           H
ATOM   4212  CG2 VAL A 264      36.790  42.250  50.451  1.00  0.00           C
ATOM   4213 1HG2 VAL A 264      37.679  42.760  50.020  1.00  0.00           H
ATOM   4214 2HG2 VAL A 264      36.318  41.647  49.646  1.00  0.00           H
ATOM   4215 3HG2 VAL A 264      37.279  41.692  51.278  1.00  0.00           H
ATOM   4216  C   VAL A 264      33.450  43.460  52.150  1.00  0.00           C
ATOM   4217  O   VAL A 264      33.330  43.100  53.310  1.00  0.00           O
ATOM   4218  N   PHE A 265      32.830  44.450  51.479  1.00  0.00           N
ATOM   4219  HN  PHE A 265      33.088  44.490  50.517  1.00  0.00           H
ATOM   4220  CA  PHE A 265      31.880  45.340  52.000  1.00  0.00           C
ATOM   4221  HA  PHE A 265      32.380  45.970  52.720  1.00  0.00           H
ATOM   4222  CB  PHE A 265      31.470  46.290  50.850  1.00  0.00           C
ATOM   4223  HB1 PHE A 265      30.909  45.829  50.009  1.00  0.00           H
ATOM   4224  HB2 PHE A 265      32.333  46.691  50.278  1.00  0.00           H
ATOM   4225  CG  PHE A 265      30.650  47.360  51.370  1.00  0.00           C
ATOM   4226  CD1 PHE A 265      31.200  48.310  52.260  1.00  0.00           C
ATOM   4227  HD1 PHE A 265      32.187  48.150  52.669  1.00  0.00           H
ATOM   4228  CE1 PHE A 265      30.320  49.320  52.790  1.00  0.00           C
ATOM   4229  HE1 PHE A 265      30.658  50.056  53.506  1.00  0.00           H
ATOM   4230  CZ  PHE A 265      28.990  49.410  52.320  1.00  0.00           C
ATOM   4231  HZ  PHE A 265      28.329  50.201  52.641  1.00  0.00           H
ATOM   4232  CD2 PHE A 265      29.310  47.520  50.930  1.00  0.00           C
ATOM   4233  HD2 PHE A 265      29.022  46.814  50.164  1.00  0.00           H
ATOM   4234  CE2 PHE A 265      28.500  48.500  51.380  1.00  0.00           C
ATOM   4235  HE2 PHE A 265      27.466  48.520  51.069  1.00  0.00           H
ATOM   4236  C   PHE A 265      30.740  44.670  52.780  1.00  0.00           C
ATOM   4237  O   PHE A 265      30.490  45.140  53.890  1.00  0.00           O
ATOM   4238  N   SER A 266      30.100  43.590  52.180  1.00  0.00           N
ATOM   4239  HN  SER A 266      30.220  43.390  51.211  1.00  0.00           H
ATOM   4240  CA  SER A 266      29.130  42.730  52.780  1.00  0.00           C
ATOM   4241  HA  SER A 266      28.312  43.319  53.169  1.00  0.00           H
ATOM   4242  CB  SER A 266      28.340  41.890  51.770  1.00  0.00           C
ATOM   4243  HB1 SER A 266      27.881  42.499  50.962  1.00  0.00           H
ATOM   4244  HB2 SER A 266      27.532  41.381  52.339  1.00  0.00           H
ATOM   4245  OG  SER A 266      29.210  40.950  51.120  1.00  0.00           O
ATOM   4246  HG1 SER A 266      29.750  41.390  50.460  1.00  0.00           H
ATOM   4247  C   SER A 266      29.670  41.850  53.970  1.00  0.00           C
ATOM   4248  O   SER A 266      28.990  41.930  54.970  1.00  0.00           O
ATOM   4249  N   GLY A 267      30.860  41.120  53.740  1.00  0.00           N
ATOM   4250  HN  GLY A 267      31.281  41.270  52.849  1.00  0.00           H
ATOM   4251  CA  GLY A 267      31.590  40.530  54.790  1.00  0.00           C
ATOM   4252  HA1 GLY A 267      32.622  40.400  54.499  1.00  0.00           H
ATOM   4253  HA2 GLY A 267      31.050  39.651  55.110  1.00  0.00           H
ATOM   4254  C   GLY A 267      31.760  41.310  56.060  1.00  0.00           C
ATOM   4255  O   GLY A 267      31.540  40.870  57.160  1.00  0.00           O
ATOM   4256  N   LEU A 268      32.240  42.580  55.930  1.00  0.00           N
ATOM   4257  HN  LEU A 268      32.704  42.913  55.113  1.00  0.00           H
ATOM   4258  CA  LEU A 268      32.380  43.480  57.120  1.00  0.00           C
ATOM   4259  HA  LEU A 268      33.050  43.020  57.831  1.00  0.00           H
ATOM   4260  CB  LEU A 268      32.880  44.900  56.740  1.00  0.00           C
ATOM   4261  HB1 LEU A 268      32.820  45.699  57.509  1.00  0.00           H
ATOM   4262  HB2 LEU A 268      32.193  45.149  55.903  1.00  0.00           H
ATOM   4263  CG  LEU A 268      34.300  45.050  56.200  1.00  0.00           C
ATOM   4264  HG  LEU A 268      34.411  44.166  55.537  1.00  0.00           H
ATOM   4265  CD1 LEU A 268      34.550  46.360  55.510  1.00  0.00           C
ATOM   4266 1HD1 LEU A 268      34.710  47.070  56.350  1.00  0.00           H
ATOM   4267 2HD1 LEU A 268      33.709  46.580  54.819  1.00  0.00           H
ATOM   4268 3HD1 LEU A 268      35.570  46.370  55.070  1.00  0.00           H
ATOM   4269  CD2 LEU A 268      35.390  44.820  57.290  1.00  0.00           C
ATOM   4270 1HD2 LEU A 268      36.387  44.870  56.802  1.00  0.00           H
ATOM   4271 2HD2 LEU A 268      35.081  43.893  57.818  1.00  0.00           H
ATOM   4272 3HD2 LEU A 268      35.390  45.640  58.040  1.00  0.00           H
ATOM   4273  C   LEU A 268      31.080  43.770  57.820  1.00  0.00           C
ATOM   4274  O   LEU A 268      30.900  43.770  59.000  1.00  0.00           O
ATOM   4275  N   TYR A 269      30.100  44.130  57.090  1.00  0.00           N
ATOM   4276  HN  TYR A 269      30.160  44.140  56.095  1.00  0.00           H
ATOM   4277  CA  TYR A 269      28.980  44.810  57.660  1.00  0.00           C
ATOM   4278  HA  TYR A 269      29.210  45.360  58.560  1.00  0.00           H
ATOM   4279  CB  TYR A 269      28.460  45.980  56.800  1.00  0.00           C
ATOM   4280  HB1 TYR A 269      27.688  45.599  56.098  1.00  0.00           H
ATOM   4281  HB2 TYR A 269      29.148  46.518  56.112  1.00  0.00           H
ATOM   4282  CG  TYR A 269      27.840  46.990  57.710  1.00  0.00           C
ATOM   4283  CD1 TYR A 269      28.639  48.150  58.140  1.00  0.00           C
ATOM   4284  HD1 TYR A 269      29.606  48.281  57.677  1.00  0.00           H
ATOM   4285  CE1 TYR A 269      28.140  49.110  58.940  1.00  0.00           C
ATOM   4286  HE1 TYR A 269      28.729  49.968  59.229  1.00  0.00           H
ATOM   4287  CZ  TYR A 269      26.780  48.980  59.390  1.00  0.00           C
ATOM   4288  OH  TYR A 269      26.240  49.990  60.240  1.00  0.00           O
ATOM   4289  HH  TYR A 269      25.437  49.653  60.646  1.00  0.00           H
ATOM   4290  CD2 TYR A 269      26.470  47.000  58.040  1.00  0.00           C
ATOM   4291  HD2 TYR A 269      25.828  46.197  57.709  1.00  0.00           H
ATOM   4292  CE2 TYR A 269      25.950  47.950  58.890  1.00  0.00           C
ATOM   4293  HE2 TYR A 269      25.006  47.769  59.382  1.00  0.00           H
ATOM   4294  C   TYR A 269      27.900  43.720  58.100  1.00  0.00           C
ATOM   4295  O   TYR A 269      26.980  43.940  58.880  1.00  0.00           O
ATOM   4296  N   LEU A 270      28.130  42.400  57.760  1.00  0.00           N
ATOM   4297  HN  LEU A 270      28.703  42.219  56.965  1.00  0.00           H
ATOM   4298  CA  LEU A 270      27.500  41.320  58.540  1.00  0.00           C
ATOM   4299  HA  LEU A 270      26.432  41.350  58.380  1.00  0.00           H
ATOM   4300  CB  LEU A 270      28.039  40.020  57.969  1.00  0.00           C
ATOM   4301  HB1 LEU A 270      29.126  40.000  58.201  1.00  0.00           H
ATOM   4302  HB2 LEU A 270      27.931  40.090  56.866  1.00  0.00           H
ATOM   4303  CG  LEU A 270      27.330  38.780  58.510  1.00  0.00           C
ATOM   4304  HG  LEU A 270      27.350  38.810  59.620  1.00  0.00           H
ATOM   4305  CD1 LEU A 270      25.780  38.800  58.229  1.00  0.00           C
ATOM   4306 1HD1 LEU A 270      25.310  37.830  58.500  1.00  0.00           H
ATOM   4307 2HD1 LEU A 270      25.661  38.850  57.126  1.00  0.00           H
ATOM   4308 3HD1 LEU A 270      25.260  39.650  58.720  1.00  0.00           H
ATOM   4309  CD2 LEU A 270      28.020  37.550  57.980  1.00  0.00           C
ATOM   4310 1HD2 LEU A 270      27.511  36.582  58.180  1.00  0.00           H
ATOM   4311 2HD2 LEU A 270      29.030  37.510  58.440  1.00  0.00           H
ATOM   4312 3HD2 LEU A 270      28.200  37.660  56.889  1.00  0.00           H
ATOM   4313  C   LEU A 270      27.760  41.400  60.030  1.00  0.00           C
ATOM   4314  O   LEU A 270      26.820  41.220  60.850  1.00  0.00           O
ATOM   4315  N   VAL A 271      29.050  41.640  60.450  1.00  0.00           N
ATOM   4316  HN  VAL A 271      29.745  41.690  59.736  1.00  0.00           H
ATOM   4317  CA  VAL A 271      29.440  41.670  61.870  1.00  0.00           C
ATOM   4318  HA  VAL A 271      29.320  40.697  62.322  1.00  0.00           H
ATOM   4319  CB  VAL A 271      30.950  41.821  62.110  1.00  0.00           C
ATOM   4320  HB  VAL A 271      31.327  42.783  61.703  1.00  0.00           H
ATOM   4321  CG1 VAL A 271      31.420  41.710  63.590  1.00  0.00           C
ATOM   4322 1HG1 VAL A 271      31.290  40.633  63.829  1.00  0.00           H
ATOM   4323 2HG1 VAL A 271      30.961  42.369  64.358  1.00  0.00           H
ATOM   4324 3HG1 VAL A 271      32.492  41.970  63.720  1.00  0.00           H
ATOM   4325  CG2 VAL A 271      31.680  40.840  61.180  1.00  0.00           C
ATOM   4326 1HG2 VAL A 271      31.520  39.771  61.440  1.00  0.00           H
ATOM   4327 2HG2 VAL A 271      32.770  40.760  61.380  1.00  0.00           H
ATOM   4328 3HG2 VAL A 271      31.470  40.990  60.100  1.00  0.00           H
ATOM   4329  C   VAL A 271      28.580  42.540  62.800  1.00  0.00           C
ATOM   4330  O   VAL A 271      28.130  41.980  63.790  1.00  0.00           O
ATOM   4331  N   PRO A 272      28.250  43.830  62.510  1.00  0.00           N
ATOM   4332  CD  PRO A 272      29.040  44.680  61.640  1.00  0.00           C
ATOM   4333  HD1 PRO A 272      29.060  44.281  60.603  1.00  0.00           H
ATOM   4334  HD2 PRO A 272      30.031  44.940  62.070  1.00  0.00           H
ATOM   4335  CA  PRO A 272      27.070  44.500  63.060  1.00  0.00           C
ATOM   4336  HA  PRO A 272      27.341  44.851  64.044  1.00  0.00           H
ATOM   4337  CB  PRO A 272      26.910  45.670  62.090  1.00  0.00           C
ATOM   4338  HB1 PRO A 272      26.552  46.515  62.717  1.00  0.00           H
ATOM   4339  HB2 PRO A 272      26.311  45.560  61.161  1.00  0.00           H
ATOM   4340  CG  PRO A 272      28.280  45.990  61.600  1.00  0.00           C
ATOM   4341  HG1 PRO A 272      28.290  46.640  60.700  1.00  0.00           H
ATOM   4342  HG2 PRO A 272      28.837  46.586  62.355  1.00  0.00           H
ATOM   4343  C   PRO A 272      25.760  43.680  63.430  1.00  0.00           C
ATOM   4344  O   PRO A 272      25.430  43.520  64.630  1.00  0.00           O
ATOM   4345  N   LEU A 273      25.060  43.140  62.470  1.00  0.00           N
ATOM   4346  HN  LEU A 273      25.280  43.230  61.502  1.00  0.00           H
ATOM   4347  CA  LEU A 273      23.900  42.330  62.770  1.00  0.00           C
ATOM   4348  HA  LEU A 273      23.171  42.899  63.329  1.00  0.00           H
ATOM   4349  CB  LEU A 273      23.230  41.910  61.401  1.00  0.00           C
ATOM   4350  HB1 LEU A 273      23.955  41.357  60.766  1.00  0.00           H
ATOM   4351  HB2 LEU A 273      23.119  42.894  60.898  1.00  0.00           H
ATOM   4352  CG  LEU A 273      21.850  41.220  61.590  1.00  0.00           C
ATOM   4353  HG  LEU A 273      21.820  40.363  62.297  1.00  0.00           H
ATOM   4354  CD1 LEU A 273      20.830  42.230  62.110  1.00  0.00           C
ATOM   4355 1HD1 LEU A 273      19.785  41.852  62.110  1.00  0.00           H
ATOM   4356 2HD1 LEU A 273      21.020  43.119  61.471  1.00  0.00           H
ATOM   4357 3HD1 LEU A 273      21.140  42.630  63.099  1.00  0.00           H
ATOM   4358  CD2 LEU A 273      21.270  40.760  60.220  1.00  0.00           C
ATOM   4359 1HD2 LEU A 273      21.380  41.640  59.550  1.00  0.00           H
ATOM   4360 2HD2 LEU A 273      20.220  40.400  60.280  1.00  0.00           H
ATOM   4361 3HD2 LEU A 273      21.903  39.936  59.828  1.00  0.00           H
ATOM   4362  C   LEU A 273      24.250  40.990  63.580  1.00  0.00           C
ATOM   4363  O   LEU A 273      23.560  40.520  64.500  1.00  0.00           O
ATOM   4364  N   VAL A 274      25.390  40.440  63.300  1.00  0.00           N
ATOM   4365  HN  VAL A 274      25.840  40.670  62.440  1.00  0.00           H
ATOM   4366  CA  VAL A 274      25.850  39.270  64.060  1.00  0.00           C
ATOM   4367  HA  VAL A 274      24.989  38.619  64.090  1.00  0.00           H
ATOM   4368  CB  VAL A 274      27.130  38.610  63.360  1.00  0.00           C
ATOM   4369  HB  VAL A 274      27.759  39.499  63.140  1.00  0.00           H
ATOM   4370  CG1 VAL A 274      28.010  37.590  64.230  1.00  0.00           C
ATOM   4371 1HG1 VAL A 274      27.267  36.847  64.591  1.00  0.00           H
ATOM   4372 2HG1 VAL A 274      28.581  38.091  65.041  1.00  0.00           H
ATOM   4373 3HG1 VAL A 274      28.801  37.080  63.639  1.00  0.00           H
ATOM   4374  CG2 VAL A 274      26.620  37.949  62.060  1.00  0.00           C
ATOM   4375 1HG2 VAL A 274      27.540  37.830  61.450  1.00  0.00           H
ATOM   4376 2HG2 VAL A 274      25.946  38.594  61.456  1.00  0.00           H
ATOM   4377 3HG2 VAL A 274      26.112  36.984  62.269  1.00  0.00           H
ATOM   4378  C   VAL A 274      26.070  39.560  65.570  1.00  0.00           C
ATOM   4379  O   VAL A 274      25.680  38.790  66.430  1.00  0.00           O
ATOM   4380  N   THR A 275      26.680  40.770  65.850  1.00  0.00           N
ATOM   4381  HN  THR A 275      27.018  41.267  65.054  1.00  0.00           H
ATOM   4382  CA  THR A 275      27.010  41.300  67.170  1.00  0.00           C
ATOM   4383  HA  THR A 275      27.418  40.504  67.777  1.00  0.00           H
ATOM   4384  CB  THR A 275      27.960  42.540  67.000  1.00  0.00           C
ATOM   4385  HB  THR A 275      27.378  43.253  66.378  1.00  0.00           H
ATOM   4386  OG1 THR A 275      29.210  42.330  66.320  1.00  0.00           O
ATOM   4387  HG1 THR A 275      29.040  42.160  65.391  1.00  0.00           H
ATOM   4388  CG2 THR A 275      28.320  43.300  68.280  1.00  0.00           C
ATOM   4389 1HG2 THR A 275      29.122  44.062  68.180  1.00  0.00           H
ATOM   4390 2HG2 THR A 275      28.589  42.563  69.067  1.00  0.00           H
ATOM   4391 3HG2 THR A 275      27.391  43.689  68.749  1.00  0.00           H
ATOM   4392  C   THR A 275      25.790  41.740  67.890  1.00  0.00           C
ATOM   4393  O   THR A 275      25.640  41.380  69.050  1.00  0.00           O
ATOM   4394  N   LEU A 276      24.810  42.430  67.280  1.00  0.00           N
ATOM   4395  HN  LEU A 276      24.830  42.550  66.290  1.00  0.00           H
ATOM   4396  CA  LEU A 276      23.670  42.960  68.050  1.00  0.00           C
ATOM   4397  HA  LEU A 276      24.150  43.440  68.890  1.00  0.00           H
ATOM   4398  CB  LEU A 276      22.780  43.900  67.290  1.00  0.00           C
ATOM   4399  HB1 LEU A 276      21.789  44.190  67.700  1.00  0.00           H
ATOM   4400  HB2 LEU A 276      22.740  43.549  66.237  1.00  0.00           H
ATOM   4401  CG  LEU A 276      23.460  45.290  67.140  1.00  0.00           C
ATOM   4402  HG  LEU A 276      24.568  45.220  67.100  1.00  0.00           H
ATOM   4403  CD1 LEU A 276      22.870  46.089  66.020  1.00  0.00           C
ATOM   4404 1HD1 LEU A 276      23.160  45.521  65.111  1.00  0.00           H
ATOM   4405 2HD1 LEU A 276      23.142  47.167  66.020  1.00  0.00           H
ATOM   4406 3HD1 LEU A 276      21.792  45.960  66.259  1.00  0.00           H
ATOM   4407  CD2 LEU A 276      23.150  46.140  68.330  1.00  0.00           C
ATOM   4408 1HD2 LEU A 276      22.052  46.310  68.330  1.00  0.00           H
ATOM   4409 2HD2 LEU A 276      23.678  47.117  68.300  1.00  0.00           H
ATOM   4410 3HD2 LEU A 276      23.491  45.749  69.312  1.00  0.00           H
ATOM   4411  C   LEU A 276      22.800  41.870  68.500  1.00  0.00           C
ATOM   4412  O   LEU A 276      22.330  41.870  69.620  1.00  0.00           O
ATOM   4413  N   LEU A 277      22.660  40.850  67.630  1.00  0.00           N
ATOM   4414  HN  LEU A 277      23.169  40.830  66.772  1.00  0.00           H
ATOM   4415  CA  LEU A 277      21.870  39.660  67.920  1.00  0.00           C
ATOM   4416  HA  LEU A 277      20.972  40.009  68.409  1.00  0.00           H
ATOM   4417  CB  LEU A 277      21.360  38.860  66.620  1.00  0.00           C
ATOM   4418  HB1 LEU A 277      20.751  38.031  67.039  1.00  0.00           H
ATOM   4419  HB2 LEU A 277      22.218  38.471  66.031  1.00  0.00           H
ATOM   4420  CG  LEU A 277      20.500  39.720  65.630  1.00  0.00           C
ATOM   4421  HG  LEU A 277      21.132  40.563  65.279  1.00  0.00           H
ATOM   4422  CD1 LEU A 277      20.200  38.850  64.460  1.00  0.00           C
ATOM   4423 1HD1 LEU A 277      19.750  37.890  64.790  1.00  0.00           H
ATOM   4424 2HD1 LEU A 277      21.134  38.519  63.958  1.00  0.00           H
ATOM   4425 3HD1 LEU A 277      19.472  39.169  63.683  1.00  0.00           H
ATOM   4426  CD2 LEU A 277      19.180  40.310  66.260  1.00  0.00           C
ATOM   4427 1HD2 LEU A 277      18.640  40.960  65.540  1.00  0.00           H
ATOM   4428 2HD2 LEU A 277      19.290  40.909  67.189  1.00  0.00           H
ATOM   4429 3HD2 LEU A 277      18.514  39.465  66.538  1.00  0.00           H
ATOM   4430  C   LEU A 277      22.620  38.690  68.860  1.00  0.00           C
ATOM   4431  O   LEU A 277      22.140  38.170  69.900  1.00  0.00           O
ATOM   4432  N   GLY A 278      23.940  38.610  68.750  1.00  0.00           N
ATOM   4433  HN  GLY A 278      24.480  39.020  68.020  1.00  0.00           H
ATOM   4434  CA  GLY A 278      24.740  37.940  69.810  1.00  0.00           C
ATOM   4435  HA1 GLY A 278      25.751  37.960  69.430  1.00  0.00           H
ATOM   4436  HA2 GLY A 278      24.401  36.932  70.000  1.00  0.00           H
ATOM   4437  C   GLY A 278      24.850  38.530  71.130  1.00  0.00           C
ATOM   4438  O   GLY A 278      24.930  37.820  72.120  1.00  0.00           O
ATOM   4439  N   CYS A 279      24.890  39.860  71.220  1.00  0.00           N
ATOM   4440  HN  CYS A 279      25.019  40.418  70.403  1.00  0.00           H
ATOM   4441  CA  CYS A 279      24.870  40.480  72.530  1.00  0.00           C
ATOM   4442  HA  CYS A 279      25.567  39.863  73.078  1.00  0.00           H
ATOM   4443  CB  CYS A 279      25.280  42.020  72.510  1.00  0.00           C
ATOM   4444  HB1 CYS A 279      25.090  42.300  73.568  1.00  0.00           H
ATOM   4445  HB2 CYS A 279      24.614  42.706  71.943  1.00  0.00           H
ATOM   4446  SG  CYS A 279      26.910  42.380  71.990  1.00  0.00           S
ATOM   4447  HG1 CYS A 279      26.570  42.220  70.719  1.00  0.00           H
ATOM   4448  C   CYS A 279      23.540  40.280  73.240  1.00  0.00           C
ATOM   4449  O   CYS A 279      23.440  40.150  74.460  1.00  0.00           O
ATOM   4450  N   TYR A 280      22.450  40.280  72.480  1.00  0.00           N
ATOM   4451  HN  TYR A 280      22.591  40.431  71.505  1.00  0.00           H
ATOM   4452  CA  TYR A 280      21.140  39.900  72.930  1.00  0.00           C
ATOM   4453  HA  TYR A 280      20.801  40.519  73.748  1.00  0.00           H
ATOM   4454  CB  TYR A 280      20.160  40.260  71.740  1.00  0.00           C
ATOM   4455  HB1 TYR A 280      20.642  39.899  70.807  1.00  0.00           H
ATOM   4456  HB2 TYR A 280      19.979  41.355  71.690  1.00  0.00           H
ATOM   4457  CG  TYR A 280      18.840  39.560  71.820  1.00  0.00           C
ATOM   4458  CD1 TYR A 280      17.780  40.000  72.620  1.00  0.00           C
ATOM   4459  HD1 TYR A 280      17.850  40.851  73.281  1.00  0.00           H
ATOM   4460  CE1 TYR A 280      16.650  39.160  72.710  1.00  0.00           C
ATOM   4461  HE1 TYR A 280      15.846  39.522  73.333  1.00  0.00           H
ATOM   4462  CZ  TYR A 280      16.490  38.050  71.840  1.00  0.00           C
ATOM   4463  OH  TYR A 280      15.290  37.330  71.910  1.00  0.00           O
ATOM   4464  HH  TYR A 280      14.778  37.701  72.632  1.00  0.00           H
ATOM   4465  CD2 TYR A 280      18.720  38.420  70.990  1.00  0.00           C
ATOM   4466  HD2 TYR A 280      19.539  38.200  70.321  1.00  0.00           H
ATOM   4467  CE2 TYR A 280      17.520  37.620  71.050  1.00  0.00           C
ATOM   4468  HE2 TYR A 280      17.430  36.774  70.383  1.00  0.00           H
ATOM   4469  C   TYR A 280      21.050  38.470  73.440  1.00  0.00           C
ATOM   4470  O   TYR A 280      20.390  38.140  74.460  1.00  0.00           O
ATOM   4471  N   VAL A 281      21.610  37.500  72.660  1.00  0.00           N
ATOM   4472  HN  VAL A 281      21.790  37.740  71.709  1.00  0.00           H
ATOM   4473  CA  VAL A 281      21.700  36.020  73.090  1.00  0.00           C
ATOM   4474  HA  VAL A 281      20.689  35.690  73.280  1.00  0.00           H
ATOM   4475  CB  VAL A 281      22.340  35.170  71.910  1.00  0.00           C
ATOM   4476  HB  VAL A 281      23.240  35.650  71.470  1.00  0.00           H
ATOM   4477  CG1 VAL A 281      22.640  33.710  72.450  1.00  0.00           C
ATOM   4478 1HG1 VAL A 281      21.707  33.158  72.691  1.00  0.00           H
ATOM   4479 2HG1 VAL A 281      23.301  33.750  73.342  1.00  0.00           H
ATOM   4480 3HG1 VAL A 281      23.119  33.091  71.661  1.00  0.00           H
ATOM   4481  CG2 VAL A 281      21.320  34.990  70.770  1.00  0.00           C
ATOM   4482 1HG2 VAL A 281      20.314  34.681  71.128  1.00  0.00           H
ATOM   4483 2HG2 VAL A 281      21.679  34.222  70.052  1.00  0.00           H
ATOM   4484 3HG2 VAL A 281      21.270  35.980  70.270  1.00  0.00           H
ATOM   4485  C   VAL A 281      22.510  35.890  74.370  1.00  0.00           C
ATOM   4486  O   VAL A 281      22.140  35.220  75.310  1.00  0.00           O
ATOM   4487  N   TYR A 282      23.620  36.670  74.510  1.00  0.00           N
ATOM   4488  HN  TYR A 282      24.030  37.120  73.720  1.00  0.00           H
ATOM   4489  CA  TYR A 282      24.450  36.770  75.700  1.00  0.00           C
ATOM   4490  HA  TYR A 282      24.900  35.820  75.950  1.00  0.00           H
ATOM   4491  CB  TYR A 282      25.640  37.710  75.289  1.00  0.00           C
ATOM   4492  HB1 TYR A 282      25.292  38.536  74.633  1.00  0.00           H
ATOM   4493  HB2 TYR A 282      26.257  37.193  74.524  1.00  0.00           H
ATOM   4494  CG  TYR A 282      26.400  38.330  76.360  1.00  0.00           C
ATOM   4495  CD1 TYR A 282      26.320  39.740  76.730  1.00  0.00           C
ATOM   4496  HD1 TYR A 282      25.631  40.389  76.211  1.00  0.00           H
ATOM   4497  CE1 TYR A 282      27.080  40.220  77.800  1.00  0.00           C
ATOM   4498  HE1 TYR A 282      27.020  41.274  78.029  1.00  0.00           H
ATOM   4499  CZ  TYR A 282      27.810  39.330  78.620  1.00  0.00           C
ATOM   4500  OH  TYR A 282      28.470  39.760  79.780  1.00  0.00           O
ATOM   4501  HH  TYR A 282      28.979  38.982  80.019  1.00  0.00           H
ATOM   4502  CD2 TYR A 282      27.100  37.430  77.250  1.00  0.00           C
ATOM   4503  HD2 TYR A 282      27.000  36.410  76.910  1.00  0.00           H
ATOM   4504  CE2 TYR A 282      27.870  37.960  78.270  1.00  0.00           C
ATOM   4505  HE2 TYR A 282      28.446  37.294  78.896  1.00  0.00           H
ATOM   4506  C   TYR A 282      23.710  37.200  76.920  1.00  0.00           C
ATOM   4507  O   TYR A 282      23.710  36.580  78.010  1.00  0.00           O
ATOM   4508  N   GLU A 283      22.920  38.310  76.820  1.00  0.00           N
ATOM   4509  HN  GLU A 283      22.960  38.883  76.006  1.00  0.00           H
ATOM   4510  CA  GLU A 283      22.040  38.820  77.850  1.00  0.00           C
ATOM   4511  HA  GLU A 283      22.650  38.880  78.740  1.00  0.00           H
ATOM   4512  CB  GLU A 283      21.490  40.240  77.430  1.00  0.00           C
ATOM   4513  HB1 GLU A 283      20.660  40.530  78.110  1.00  0.00           H
ATOM   4514  HB2 GLU A 283      20.989  40.260  76.439  1.00  0.00           H
ATOM   4515  CG  GLU A 283      22.580  41.310  77.380  1.00  0.00           C
ATOM   4516  HG1 GLU A 283      23.552  40.939  76.989  1.00  0.00           H
ATOM   4517  HG2 GLU A 283      22.799  41.699  78.398  1.00  0.00           H
ATOM   4518  CD  GLU A 283      22.300  42.580  76.610  1.00  0.00           C
ATOM   4519  OE1 GLU A 283      23.240  43.410  76.450  1.00  0.00           O
ATOM   4520  OE2 GLU A 283      21.160  42.700  76.110  1.00  0.00           O
ATOM   4521  C   GLU A 283      20.900  37.810  78.210  1.00  0.00           C
ATOM   4522  O   GLU A 283      20.490  37.700  79.340  1.00  0.00           O
ATOM   4523  N   GLN A 284      20.260  37.130  77.190  1.00  0.00           N
ATOM   4524  HN  GLN A 284      20.459  37.448  76.266  1.00  0.00           H
ATOM   4525  CA  GLN A 284      19.260  36.100  77.440  1.00  0.00           C
ATOM   4526  HA  GLN A 284      18.580  36.630  78.090  1.00  0.00           H
ATOM   4527  CB  GLN A 284      18.490  35.600  76.180  1.00  0.00           C
ATOM   4528  HB1 GLN A 284      17.776  34.776  76.391  1.00  0.00           H
ATOM   4529  HB2 GLN A 284      19.188  35.221  75.402  1.00  0.00           H
ATOM   4530  CG  GLN A 284      17.710  36.770  75.650  1.00  0.00           C
ATOM   4531  HG1 GLN A 284      17.352  36.531  74.625  1.00  0.00           H
ATOM   4532  HG2 GLN A 284      18.281  37.722  75.640  1.00  0.00           H
ATOM   4533  CD  GLN A 284      16.550  37.210  76.540  1.00  0.00           C
ATOM   4534  OE1 GLN A 284      16.570  38.100  77.390  1.00  0.00           O
ATOM   4535  NE2 GLN A 284      15.510  36.390  76.450  1.00  0.00           N
ATOM   4536 1HE2 GLN A 284      14.817  36.551  77.153  1.00  0.00           H
ATOM   4537 2HE2 GLN A 284      15.550  35.523  75.952  1.00  0.00           H
ATOM   4538  C   GLN A 284      19.740  34.800  78.210  1.00  0.00           C
ATOM   4539  O   GLN A 284      19.060  34.250  79.030  1.00  0.00           O
ATOM   4540  N   VAL A 285      21.010  34.320  77.950  1.00  0.00           N
ATOM   4541  HN  VAL A 285      21.508  34.738  77.194  1.00  0.00           H
ATOM   4542  CA  VAL A 285      21.700  33.280  78.730  1.00  0.00           C
ATOM   4543  HA  VAL A 285      21.079  32.398  78.690  1.00  0.00           H
ATOM   4544  CB  VAL A 285      23.010  32.810  77.960  1.00  0.00           C
ATOM   4545  HB  VAL A 285      23.779  33.609  77.890  1.00  0.00           H
ATOM   4546  CG1 VAL A 285      23.660  31.640  78.740  1.00  0.00           C
ATOM   4547 1HG1 VAL A 285      24.328  32.009  79.548  1.00  0.00           H
ATOM   4548 2HG1 VAL A 285      24.192  30.997  78.007  1.00  0.00           H
ATOM   4549 3HG1 VAL A 285      22.900  30.960  79.180  1.00  0.00           H
ATOM   4550  CG2 VAL A 285      22.620  32.191  76.639  1.00  0.00           C
ATOM   4551 1HG2 VAL A 285      23.459  31.660  76.140  1.00  0.00           H
ATOM   4552 2HG2 VAL A 285      22.223  32.914  75.896  1.00  0.00           H
ATOM   4553 3HG2 VAL A 285      21.798  31.448  76.720  1.00  0.00           H
ATOM   4554  C   VAL A 285      21.940  33.620  80.130  1.00  0.00           C
ATOM   4555  O   VAL A 285      21.750  32.850  81.090  1.00  0.00           O
ATOM   4556  N   ASN A 286      22.290  34.920  80.460  1.00  0.00           N
ATOM   4557  HN  ASN A 286      22.330  35.663  79.796  1.00  0.00           H
ATOM   4558  CA  ASN A 286      22.830  35.240  81.790  1.00  0.00           C
ATOM   4559  HA  ASN A 286      23.020  34.308  82.301  1.00  0.00           H
ATOM   4560  CB  ASN A 286      24.190  35.900  81.600  1.00  0.00           C
ATOM   4561  HB1 ASN A 286      24.620  36.390  82.500  1.00  0.00           H
ATOM   4562  HB2 ASN A 286      24.001  36.865  81.083  1.00  0.00           H
ATOM   4563  CG  ASN A 286      25.250  34.930  80.990  1.00  0.00           C
ATOM   4564  OD1 ASN A 286      25.760  34.060  81.620  1.00  0.00           O
ATOM   4565  ND2 ASN A 286      25.560  35.240  79.720  1.00  0.00           N
ATOM   4566 1HD2 ASN A 286      26.253  34.648  79.308  1.00  0.00           H
ATOM   4567 2HD2 ASN A 286      25.239  36.023  79.188  1.00  0.00           H
ATOM   4568  C   ASN A 286      21.980  36.130  82.670  1.00  0.00           C
ATOM   4569  O   ASN A 286      22.310  36.340  83.800  1.00  0.00           O
ATOM   4570  N   ARG A 287      20.870  36.590  82.160  1.00  0.00           N
ATOM   4571  HN  ARG A 287      20.600  36.390  81.221  1.00  0.00           H
ATOM   4572  CA  ARG A 287      19.950  37.430  82.960  1.00  0.00           C
ATOM   4573  HA  ARG A 287      20.632  38.232  83.201  1.00  0.00           H
ATOM   4574  CB  ARG A 287      18.680  38.000  82.140  1.00  0.00           C
ATOM   4575  HB1 ARG A 287      19.098  38.846  81.553  1.00  0.00           H
ATOM   4576  HB2 ARG A 287      17.852  38.299  82.818  1.00  0.00           H
ATOM   4577  CG  ARG A 287      18.020  36.950  81.250  1.00  0.00           C
ATOM   4578  HG1 ARG A 287      17.760  36.039  81.830  1.00  0.00           H
ATOM   4579  HG2 ARG A 287      18.748  36.591  80.492  1.00  0.00           H
ATOM   4580  CD  ARG A 287      16.810  37.391  80.370  1.00  0.00           C
ATOM   4581  HD1 ARG A 287      16.397  36.555  79.766  1.00  0.00           H
ATOM   4582  HD2 ARG A 287      17.070  38.239  79.701  1.00  0.00           H
ATOM   4583  NE  ARG A 287      15.780  37.790  81.400  1.00  0.00           N
ATOM   4584  HE  ARG A 287      15.800  38.766  81.619  1.00  0.00           H
ATOM   4585  CZ  ARG A 287      14.880  36.990  81.970  1.00  0.00           C
ATOM   4586  NH1 ARG A 287      14.750  35.670  81.900  1.00  0.00           N
ATOM   4587 1HH1 ARG A 287      15.477  35.142  81.462  1.00  0.00           H
ATOM   4588 2HH1 ARG A 287      13.831  35.280  81.840  1.00  0.00           H
ATOM   4589  NH2 ARG A 287      13.940  37.610  82.660  1.00  0.00           N
ATOM   4590 1HH2 ARG A 287      13.960  38.610  82.650  1.00  0.00           H
ATOM   4591 2HH2 ARG A 287      13.174  37.126  83.083  1.00  0.00           H
ATOM   4592  C   ARG A 287      19.430  36.860  84.310  1.00  0.00           C
ATOM   4593  O   ARG A 287      19.500  37.520  85.350  1.00  0.00           O
ATOM   4594  N   ILE A 288      18.860  35.630  84.350  1.00  0.00           N
ATOM   4595  HN  ILE A 288      18.810  35.153  83.475  1.00  0.00           H
ATOM   4596  CA  ILE A 288      18.470  35.000  85.580  1.00  0.00           C
ATOM   4597  HA  ILE A 288      17.861  35.759  86.049  1.00  0.00           H
ATOM   4598  CB  ILE A 288      17.770  33.740  85.400  1.00  0.00           C
ATOM   4599  HB  ILE A 288      18.399  32.992  84.871  1.00  0.00           H
ATOM   4600  CG2 ILE A 288      17.490  33.151  86.800  1.00  0.00           C
ATOM   4601 1HG2 ILE A 288      16.720  32.350  86.770  1.00  0.00           H
ATOM   4602 2HG2 ILE A 288      17.023  33.925  87.446  1.00  0.00           H
ATOM   4603 3HG2 ILE A 288      18.403  32.729  87.271  1.00  0.00           H
ATOM   4604  CG1 ILE A 288      16.430  34.030  84.700  1.00  0.00           C
ATOM   4605 1HG1 ILE A 288      16.620  34.539  83.731  1.00  0.00           H
ATOM   4606 2HG1 ILE A 288      15.681  34.630  85.260  1.00  0.00           H
ATOM   4607  CD  ILE A 288      15.640  32.740  84.310  1.00  0.00           C
ATOM   4608  HD1 ILE A 288      16.153  32.187  83.495  1.00  0.00           H
ATOM   4609  HD2 ILE A 288      14.619  32.990  83.950  1.00  0.00           H
ATOM   4610  HD3 ILE A 288      15.460  32.060  85.170  1.00  0.00           H
ATOM   4611  C   ILE A 288      19.680  34.880  86.590  1.00  0.00           C
ATOM   4612  O   ILE A 288      19.630  35.140  87.800  1.00  0.00           O
ATOM   4613  N   THR A 289      20.900  34.400  86.100  1.00  0.00           N
ATOM   4614  HN  THR A 289      20.960  34.008  85.186  1.00  0.00           H
ATOM   4615  CA  THR A 289      22.090  34.320  86.920  1.00  0.00           C
ATOM   4616  HA  THR A 289      21.980  33.550  87.670  1.00  0.00           H
ATOM   4617  CB  THR A 289      23.380  33.920  86.140  1.00  0.00           C
ATOM   4618  HB  THR A 289      23.641  34.512  85.237  1.00  0.00           H
ATOM   4619  OG1 THR A 289      23.390  32.550  85.760  1.00  0.00           O
ATOM   4620  HG1 THR A 289      22.589  32.460  85.239  1.00  0.00           H
ATOM   4621  CG2 THR A 289      24.610  33.760  87.150  1.00  0.00           C
ATOM   4622 1HG2 THR A 289      24.640  34.626  87.846  1.00  0.00           H
ATOM   4623 2HG2 THR A 289      25.475  33.810  86.454  1.00  0.00           H
ATOM   4624 3HG2 THR A 289      24.740  32.749  87.590  1.00  0.00           H
ATOM   4625  C   THR A 289      22.500  35.660  87.540  1.00  0.00           C
ATOM   4626  O   THR A 289      22.880  35.720  88.670  1.00  0.00           O
ATOM   4627  N   TRP A 290      22.410  36.740  86.720  1.00  0.00           N
ATOM   4628  HN  TRP A 290      22.209  36.529  85.767  1.00  0.00           H
ATOM   4629  CA  TRP A 290      22.590  38.130  87.110  1.00  0.00           C
ATOM   4630  HA  TRP A 290      23.586  38.150  87.528  1.00  0.00           H
ATOM   4631  CB  TRP A 290      22.540  39.170  85.880  1.00  0.00           C
ATOM   4632  HB1 TRP A 290      22.780  40.152  86.341  1.00  0.00           H
ATOM   4633  HB2 TRP A 290      21.518  39.240  85.449  1.00  0.00           H
ATOM   4634  CG  TRP A 290      23.520  39.000  84.760  1.00  0.00           C
ATOM   4635  CD1 TRP A 290      24.830  38.520  84.980  1.00  0.00           C
ATOM   4636  HD1 TRP A 290      25.299  38.200  85.899  1.00  0.00           H
ATOM   4637  NE1 TRP A 290      25.510  38.620  83.810  1.00  0.00           N
ATOM   4638  HE1 TRP A 290      26.449  38.530  83.560  1.00  0.00           H
ATOM   4639  CE2 TRP A 290      24.750  39.090  82.820  1.00  0.00           C
ATOM   4640  CD2 TRP A 290      23.440  39.400  83.360  1.00  0.00           C
ATOM   4641  CE3 TRP A 290      22.470  40.020  82.550  1.00  0.00           C
ATOM   4642  HE3 TRP A 290      21.458  40.200  82.881  1.00  0.00           H
ATOM   4643  CZ3 TRP A 290      22.860  40.310  81.230  1.00  0.00           C
ATOM   4644  HZ3 TRP A 290      22.232  40.869  80.552  1.00  0.00           H
ATOM   4645  CZ2 TRP A 290      25.030  39.340  81.510  1.00  0.00           C
ATOM   4646  HZ2 TRP A 290      26.004  39.059  81.138  1.00  0.00           H
ATOM   4647  CH2 TRP A 290      24.080  40.050  80.730  1.00  0.00           C
ATOM   4648  HH2 TRP A 290      24.340  40.330  79.720  1.00  0.00           H
ATOM   4649  C   TRP A 290      21.570  38.590  88.130  1.00  0.00           C
ATOM   4650  O   TRP A 290      21.960  39.180  89.140  1.00  0.00           O
ATOM   4651  N   GLU A 291      20.280  38.250  87.930  1.00  0.00           N
ATOM   4652  HN  GLU A 291      20.009  37.777  87.096  1.00  0.00           H
ATOM   4653  CA  GLU A 291      19.200  38.430  88.920  1.00  0.00           C
ATOM   4654  HA  GLU A 291      19.070  39.491  89.070  1.00  0.00           H
ATOM   4655  CB  GLU A 291      17.840  37.970  88.330  1.00  0.00           C
ATOM   4656  HB1 GLU A 291      18.030  36.959  87.910  1.00  0.00           H
ATOM   4657  HB2 GLU A 291      17.600  38.479  87.372  1.00  0.00           H
ATOM   4658  CG  GLU A 291      16.660  37.940  89.260  1.00  0.00           C
ATOM   4659  HG1 GLU A 291      16.461  38.966  89.638  1.00  0.00           H
ATOM   4660  HG2 GLU A 291      16.880  37.271  90.119  1.00  0.00           H
ATOM   4661  CD  GLU A 291      15.480  37.410  88.490  1.00  0.00           C
ATOM   4662  OE1 GLU A 291      15.590  36.260  88.030  1.00  0.00           O
ATOM   4663  OE2 GLU A 291      14.430  38.070  88.530  1.00  0.00           O
ATOM   4664  C   GLU A 291      19.400  37.770  90.230  1.00  0.00           C
ATOM   4665  O   GLU A 291      19.140  38.420  91.260  1.00  0.00           O
ATOM   4666  N   ILE A 292      19.810  36.450  90.190  1.00  0.00           N
ATOM   4667  HN  ILE A 292      19.820  36.029  89.287  1.00  0.00           H
ATOM   4668  CA  ILE A 292      20.300  35.680  91.370  1.00  0.00           C
ATOM   4669  HA  ILE A 292      19.481  35.490  92.049  1.00  0.00           H
ATOM   4670  CB  ILE A 292      20.590  34.210  90.920  1.00  0.00           C
ATOM   4671  HB  ILE A 292      21.319  34.210  90.081  1.00  0.00           H
ATOM   4672  CG2 ILE A 292      21.340  33.440  92.090  1.00  0.00           C
ATOM   4673 1HG2 ILE A 292      21.420  32.340  91.960  1.00  0.00           H
ATOM   4674 2HG2 ILE A 292      20.811  33.799  92.999  1.00  0.00           H
ATOM   4675 3HG2 ILE A 292      22.398  33.759  92.210  1.00  0.00           H
ATOM   4676  CG1 ILE A 292      19.300  33.400  90.500  1.00  0.00           C
ATOM   4677 1HG1 ILE A 292      18.543  34.097  90.082  1.00  0.00           H
ATOM   4678 2HG1 ILE A 292      18.930  32.980  91.460  1.00  0.00           H
ATOM   4679  CD  ILE A 292      19.410  32.120  89.600  1.00  0.00           C
ATOM   4680  HD1 ILE A 292      19.931  31.308  90.151  1.00  0.00           H
ATOM   4681  HD2 ILE A 292      19.849  32.289  88.593  1.00  0.00           H
ATOM   4682  HD3 ILE A 292      18.370  31.750  89.470  1.00  0.00           H
ATOM   4683  C   ILE A 292      21.480  36.320  92.140  1.00  0.00           C
ATOM   4684  O   ILE A 292      21.440  36.400  93.390  1.00  0.00           O
ATOM   4685  N   THR A 293      22.460  36.780  91.330  1.00  0.00           N
ATOM   4686  HN  THR A 293      22.410  36.710  90.336  1.00  0.00           H
ATOM   4687  CA  THR A 293      23.690  37.480  91.830  1.00  0.00           C
ATOM   4688  HA  THR A 293      24.142  36.828  92.562  1.00  0.00           H
ATOM   4689  CB  THR A 293      24.610  37.790  90.660  1.00  0.00           C
ATOM   4690  HB  THR A 293      24.190  38.030  89.660  1.00  0.00           H
ATOM   4691  OG1 THR A 293      25.380  36.620  90.520  1.00  0.00           O
ATOM   4692  HG1 THR A 293      24.861  35.832  90.340  1.00  0.00           H
ATOM   4693  CG2 THR A 293      25.720  38.861  90.910  1.00  0.00           C
ATOM   4694 1HG2 THR A 293      26.297  38.950  89.965  1.00  0.00           H
ATOM   4695 2HG2 THR A 293      26.379  38.501  91.729  1.00  0.00           H
ATOM   4696 3HG2 THR A 293      25.402  39.903  91.128  1.00  0.00           H
ATOM   4697  C   THR A 293      23.440  38.750  92.610  1.00  0.00           C
ATOM   4698  O   THR A 293      23.880  38.950  93.760  1.00  0.00           O
ATOM   4699  N   TRP A 294      22.560  39.640  92.000  1.00  0.00           N
ATOM   4700  HN  TRP A 294      22.260  39.650  91.049  1.00  0.00           H
ATOM   4701  CA  TRP A 294      22.000  40.710  92.830  1.00  0.00           C
ATOM   4702  HA  TRP A 294      22.867  41.308  93.069  1.00  0.00           H
ATOM   4703  CB  TRP A 294      20.920  41.300  91.880  1.00  0.00           C
ATOM   4704  HB1 TRP A 294      20.227  40.476  91.609  1.00  0.00           H
ATOM   4705  HB2 TRP A 294      21.388  41.589  90.914  1.00  0.00           H
ATOM   4706  CG  TRP A 294      20.220  42.460  92.500  1.00  0.00           C
ATOM   4707  CD1 TRP A 294      19.080  42.420  93.120  1.00  0.00           C
ATOM   4708  HD1 TRP A 294      18.439  41.559  93.240  1.00  0.00           H
ATOM   4709  NE1 TRP A 294      18.790  43.640  93.590  1.00  0.00           N
ATOM   4710  HE1 TRP A 294      18.135  43.968  94.235  1.00  0.00           H
ATOM   4711  CE2 TRP A 294      19.780  44.500  93.200  1.00  0.00           C
ATOM   4712  CD2 TRP A 294      20.790  43.800  92.610  1.00  0.00           C
ATOM   4713  CE3 TRP A 294      21.910  44.440  92.010  1.00  0.00           C
ATOM   4714  HE3 TRP A 294      22.660  43.900  91.450  1.00  0.00           H
ATOM   4715  CZ3 TRP A 294      22.020  45.710  92.300  1.00  0.00           C
ATOM   4716  HZ3 TRP A 294      22.861  46.301  91.969  1.00  0.00           H
ATOM   4717  CZ2 TRP A 294      19.860  45.900  93.410  1.00  0.00           C
ATOM   4718  HZ2 TRP A 294      19.063  46.468  93.868  1.00  0.00           H
ATOM   4719  CH2 TRP A 294      21.030  46.510  92.960  1.00  0.00           C
ATOM   4720  HH2 TRP A 294      21.060  47.585  93.060  1.00  0.00           H
ATOM   4721  C   TRP A 294      21.330  40.280  94.170  1.00  0.00           C
ATOM   4722  O   TRP A 294      21.530  40.880  95.200  1.00  0.00           O
ATOM   4723  N   VAL A 295      20.410  39.230  94.240  1.00  0.00           N
ATOM   4724  HN  VAL A 295      20.151  38.852  93.354  1.00  0.00           H
ATOM   4725  CA  VAL A 295      19.720  38.760  95.460  1.00  0.00           C
ATOM   4726  HA  VAL A 295      19.291  39.658  95.879  1.00  0.00           H
ATOM   4727  CB  VAL A 295      18.600  37.720  95.170  1.00  0.00           C
ATOM   4728  HB  VAL A 295      18.960  36.830  94.610  1.00  0.00           H
ATOM   4729  CG1 VAL A 295      17.900  37.210  96.440  1.00  0.00           C
ATOM   4730 1HG1 VAL A 295      17.159  36.409  96.230  1.00  0.00           H
ATOM   4731 2HG1 VAL A 295      17.400  38.090  96.900  1.00  0.00           H
ATOM   4732 3HG1 VAL A 295      18.612  36.699  97.122  1.00  0.00           H
ATOM   4733  CG2 VAL A 295      17.500  38.450  94.360  1.00  0.00           C
ATOM   4734 1HG2 VAL A 295      17.039  39.222  95.012  1.00  0.00           H
ATOM   4735 2HG2 VAL A 295      16.729  37.709  94.059  1.00  0.00           H
ATOM   4736 3HG2 VAL A 295      17.852  39.104  93.535  1.00  0.00           H
ATOM   4737  C   VAL A 295      20.720  38.230  96.500  1.00  0.00           C
ATOM   4738  O   VAL A 295      20.580  38.550  97.670  1.00  0.00           O
ATOM   4739  N   SER A 296      21.740  37.450  96.010  1.00  0.00           N
ATOM   4740  HN  SER A 296      21.910  37.360  95.032  1.00  0.00           H
ATOM   4741  CA  SER A 296      22.710  36.830  96.890  1.00  0.00           C
ATOM   4742  HA  SER A 296      22.261  36.411  97.778  1.00  0.00           H
ATOM   4743  CB  SER A 296      23.459  35.799  96.090  1.00  0.00           C
ATOM   4744  HB1 SER A 296      24.092  36.332  95.348  1.00  0.00           H
ATOM   4745  HB2 SER A 296      22.787  35.226  95.417  1.00  0.00           H
ATOM   4746  OG  SER A 296      24.320  35.030  96.880  1.00  0.00           O
ATOM   4747  HG1 SER A 296      25.179  35.459  96.880  1.00  0.00           H
ATOM   4748  C   SER A 296      23.690  37.860  97.500  1.00  0.00           C
ATOM   4749  O   SER A 296      24.090  37.730  98.690  1.00  0.00           O
ATOM   4750  N   ASP A 297      24.040  38.870  96.750  1.00  0.00           N
ATOM   4751  HN  ASP A 297      23.831  38.930  95.776  1.00  0.00           H
ATOM   4752  CA  ASP A 297      24.650  40.020  97.350  1.00  0.00           C
ATOM   4753  HA  ASP A 297      25.272  39.729  98.183  1.00  0.00           H
ATOM   4754  CB  ASP A 297      25.470  40.790  96.360  1.00  0.00           C
ATOM   4755  HB1 ASP A 297      25.932  41.744  96.691  1.00  0.00           H
ATOM   4756  HB2 ASP A 297      24.930  41.070  95.430  1.00  0.00           H
ATOM   4757  CG  ASP A 297      26.770  40.090  95.910  1.00  0.00           C
ATOM   4758  OD1 ASP A 297      27.090  38.930  96.370  1.00  0.00           O
ATOM   4759  OD2 ASP A 297      27.460  40.600  95.010  1.00  0.00           O
ATOM   4760  C   ASP A 297      23.580  40.950  98.040  1.00  0.00           C
ATOM   4761  O   ASP A 297      23.180  40.830  99.220  1.00  0.00           O
HETATM 4762  N   HSD A 298      23.220  41.940  97.300  1.00  0.00           N
HETATM 4763  HN  HSD A 298      23.410  41.940  96.321  1.00  0.00           H
HETATM 4764  CA  HSD A 298      22.600  43.120  97.690  1.00  0.00           C
HETATM 4765  HA  HSD A 298      23.259  43.679  98.339  1.00  0.00           H
HETATM 4766  CB  HSD A 298      22.370  43.971  96.440  1.00  0.00           C
HETATM 4767  HB1 HSD A 298      21.843  44.895  96.758  1.00  0.00           H
HETATM 4768  HB2 HSD A 298      21.636  43.508  95.746  1.00  0.00           H
HETATM 4769  ND1 HSD A 298      24.610  45.130  96.000  1.00  0.00           N
HETATM 4770  HD1 HSD A 298      24.560  45.773  96.764  1.00  0.00           H
HETATM 4771  CG  HSD A 298      23.630  44.230  95.610  1.00  0.00           C
HETATM 4772  CE1 HSD A 298      25.620  45.110  95.100  1.00  0.00           C
HETATM 4773  HE1 HSD A 298      26.574  45.622  95.221  1.00  0.00           H
HETATM 4774  NE2 HSD A 298      25.350  44.180  94.200  1.00  0.00           N
HETATM 4775  CD2 HSD A 298      24.060  43.630  94.540  1.00  0.00           C
HETATM 4776  HD2 HSD A 298      23.570  42.881  93.930  1.00  0.00           H
HETATM 4777  C   HSD A 298      21.250  42.950  98.430  1.00  0.00           C
HETATM 4778  O   HSD A 298      20.940  43.610  99.430  1.00  0.00           O
ATOM   4779  N   CYS A 299      20.350  42.070  97.940  1.00  0.00           N
ATOM   4780  HN  CYS A 299      20.610  41.569  97.118  1.00  0.00           H
ATOM   4781  CA  CYS A 299      19.170  41.761  98.780  1.00  0.00           C
ATOM   4782  HA  CYS A 299      18.674  42.713  98.899  1.00  0.00           H
ATOM   4783  CB  CYS A 299      18.080  40.960  98.000  1.00  0.00           C
ATOM   4784  HB1 CYS A 299      17.179  40.740  98.611  1.00  0.00           H
ATOM   4785  HB2 CYS A 299      18.440  39.939  97.750  1.00  0.00           H
ATOM   4786  SG  CYS A 299      17.500  41.950  96.560  1.00  0.00           S
ATOM   4787  HG1 CYS A 299      18.409  41.690  95.631  1.00  0.00           H
ATOM   4788  C   CYS A 299      19.510  41.110 100.100  1.00  0.00           C
ATOM   4789  O   CYS A 299      19.170  41.640 101.110  1.00  0.00           O
ATOM   4790  N   ARG A 300      20.290  39.990 100.170  1.00  0.00           N
ATOM   4791  HN  ARG A 300      20.710  39.630  99.340  1.00  0.00           H
ATOM   4792  CA  ARG A 300      20.590  39.200 101.390  1.00  0.00           C
ATOM   4793  HA  ARG A 300      19.637  38.949 101.831  1.00  0.00           H
ATOM   4794  CB  ARG A 300      21.311  37.900 101.000  1.00  0.00           C
ATOM   4795  HB1 ARG A 300      22.083  38.138 100.237  1.00  0.00           H
ATOM   4796  HB2 ARG A 300      20.688  37.087 100.569  1.00  0.00           H
ATOM   4797  CG  ARG A 300      22.110  37.100 102.110  1.00  0.00           C
ATOM   4798  HG1 ARG A 300      22.880  37.770 102.550  1.00  0.00           H
ATOM   4799  HG2 ARG A 300      22.650  36.230 101.680  1.00  0.00           H
ATOM   4800  CD  ARG A 300      21.221  36.620 103.260  1.00  0.00           C
ATOM   4801  HD1 ARG A 300      20.556  35.775 102.978  1.00  0.00           H
ATOM   4802  HD2 ARG A 300      20.488  37.382 103.601  1.00  0.00           H
ATOM   4803  NE  ARG A 300      22.080  36.210 104.380  1.00  0.00           N
ATOM   4804  HE  ARG A 300      22.408  35.275 104.519  1.00  0.00           H
ATOM   4805  CZ  ARG A 300      22.610  37.020 105.240  1.00  0.00           C
ATOM   4806  NH1 ARG A 300      22.570  38.360 105.190  1.00  0.00           N
ATOM   4807 1HH1 ARG A 300      22.069  38.941 104.549  1.00  0.00           H
ATOM   4808 2HH1 ARG A 300      23.281  38.810 105.730  1.00  0.00           H
ATOM   4809  NH2 ARG A 300      23.400  36.550 106.140  1.00  0.00           N
ATOM   4810 1HH2 ARG A 300      23.689  35.594 106.090  1.00  0.00           H
ATOM   4811 2HH2 ARG A 300      23.590  37.219 106.859  1.00  0.00           H
ATOM   4812  C   ARG A 300      21.270  40.060 102.480  1.00  0.00           C
ATOM   4813  O   ARG A 300      21.010  39.920 103.690  1.00  0.00           O
ATOM   4814  N   GLN A 301      22.190  40.960 102.050  1.00  0.00           N
ATOM   4815  HN  GLN A 301      22.380  41.200 101.101  1.00  0.00           H
ATOM   4816  CA  GLN A 301      22.840  41.860 103.001  1.00  0.00           C
ATOM   4817  HA  GLN A 301      23.257  41.284 103.814  1.00  0.00           H
ATOM   4818  CB  GLN A 301      23.980  42.560 102.250  1.00  0.00           C
ATOM   4819  HB1 GLN A 301      24.391  43.462 102.751  1.00  0.00           H
ATOM   4820  HB2 GLN A 301      23.542  42.919 101.294  1.00  0.00           H
ATOM   4821  CG  GLN A 301      25.300  41.750 102.129  1.00  0.00           C
ATOM   4822  HG1 GLN A 301      25.140  40.791 101.591  1.00  0.00           H
ATOM   4823  HG2 GLN A 301      25.774  41.639 103.128  1.00  0.00           H
ATOM   4824  CD  GLN A 301      26.350  42.530 101.320  1.00  0.00           C
ATOM   4825  OE1 GLN A 301      26.550  43.680 101.590  1.00  0.00           O
ATOM   4826  NE2 GLN A 301      27.150  41.850 100.470  1.00  0.00           N
ATOM   4827 1HE2 GLN A 301      27.741  42.351  99.839  1.00  0.00           H
ATOM   4828 2HE2 GLN A 301      27.180  40.862 100.320  1.00  0.00           H
ATOM   4829  C   GLN A 301      21.860  42.870 103.620  1.00  0.00           C
ATOM   4830  O   GLN A 301      22.000  43.320 104.760  1.00  0.00           O
ATOM   4831  N   TYR A 302      20.800  43.260 102.800  1.00  0.00           N
ATOM   4832  HN  TYR A 302      20.609  42.818 101.927  1.00  0.00           H
ATOM   4833  CA  TYR A 302      19.810  44.210 103.220  1.00  0.00           C
ATOM   4834  HA  TYR A 302      20.300  44.880 103.910  1.00  0.00           H
ATOM   4835  CB  TYR A 302      19.331  44.931 101.940  1.00  0.00           C
ATOM   4836  HB1 TYR A 302      19.109  44.207 101.127  1.00  0.00           H
ATOM   4837  HB2 TYR A 302      20.015  45.754 101.642  1.00  0.00           H
ATOM   4838  CG  TYR A 302      18.100  45.610 102.220  1.00  0.00           C
ATOM   4839  CD1 TYR A 302      16.930  45.160 101.540  1.00  0.00           C
ATOM   4840  HD1 TYR A 302      16.800  44.331 100.860  1.00  0.00           H
ATOM   4841  CE1 TYR A 302      15.760  45.880 101.670  1.00  0.00           C
ATOM   4842  HE1 TYR A 302      14.894  45.552 101.113  1.00  0.00           H
ATOM   4843  CZ  TYR A 302      15.720  47.090 102.450  1.00  0.00           C
ATOM   4844  OH  TYR A 302      14.590  47.900 102.400  1.00  0.00           O
ATOM   4845  HH  TYR A 302      14.880  48.811 102.490  1.00  0.00           H
ATOM   4846  CD2 TYR A 302      18.000  46.680 103.150  1.00  0.00           C
ATOM   4847  HD2 TYR A 302      18.961  46.880 103.600  1.00  0.00           H
ATOM   4848  CE2 TYR A 302      16.850  47.470 103.170  1.00  0.00           C
ATOM   4849  HE2 TYR A 302      16.800  48.309 103.849  1.00  0.00           H
ATOM   4850  C   TYR A 302      18.780  43.450 104.050  1.00  0.00           C
ATOM   4851  O   TYR A 302      18.340  43.870 105.100  1.00  0.00           O
HETATM 4852  N   HSD A 303      18.390  42.250 103.660  1.00  0.00           N
HETATM 4853  HN  HSD A 303      18.760  41.840 102.830  1.00  0.00           H
HETATM 4854  CA  HSD A 303      17.430  41.460 104.340  1.00  0.00           C
HETATM 4855  HA  HSD A 303      17.550  41.769 105.368  1.00  0.00           H
HETATM 4856  CB  HSD A 303      16.150  41.530 103.580  1.00  0.00           C
HETATM 4857  HB1 HSD A 303      16.331  41.199 102.535  1.00  0.00           H
HETATM 4858  HB2 HSD A 303      15.859  42.602 103.610  1.00  0.00           H
HETATM 4859  ND1 HSD A 303      14.210  41.350 105.240  1.00  0.00           N
HETATM 4860  HD1 HSD A 303      14.390  42.130 105.840  1.00  0.00           H
HETATM 4861  CG  HSD A 303      14.970  40.820 104.200  1.00  0.00           C
HETATM 4862  CE1 HSD A 303      13.150  40.460 105.400  1.00  0.00           C
HETATM 4863  HE1 HSD A 303      12.380  40.680 106.140  1.00  0.00           H
HETATM 4864  NE2 HSD A 303      13.190  39.420 104.550  1.00  0.00           N
HETATM 4865  CD2 HSD A 303      14.320  39.670 103.750  1.00  0.00           C
HETATM 4866  HD2 HSD A 303      14.610  38.989 102.959  1.00  0.00           H
HETATM 4867  C   HSD A 303      17.920  39.980 104.500  1.00  0.00           C
HETATM 4868  O   HSD A 303      18.100  39.320 103.480  1.00  0.00           O
ATOM   4869  N   ILE A 304      18.100  39.520 105.740  1.00  0.00           N
ATOM   4870  HN  ILE A 304      17.881  40.118 106.507  1.00  0.00           H
ATOM   4871  CA  ILE A 304      18.670  38.190 106.030  1.00  0.00           C
ATOM   4872  HA  ILE A 304      19.644  38.140 105.568  1.00  0.00           H
ATOM   4873  CB  ILE A 304      18.920  37.830 107.590  1.00  0.00           C
ATOM   4874  HB  ILE A 304      17.980  38.190 108.060  1.00  0.00           H
ATOM   4875  CG2 ILE A 304      19.150  36.350 107.939  1.00  0.00           C
ATOM   4876 1HG2 ILE A 304      18.284  35.683 107.741  1.00  0.00           H
ATOM   4877 2HG2 ILE A 304      19.371  36.310 109.027  1.00  0.00           H
ATOM   4878 3HG2 ILE A 304      20.056  35.982 107.412  1.00  0.00           H
ATOM   4879  CG1 ILE A 304      19.990  38.720 108.230  1.00  0.00           C
ATOM   4880 1HG1 ILE A 304      20.100  39.637 107.612  1.00  0.00           H
ATOM   4881 2HG1 ILE A 304      20.934  38.137 108.190  1.00  0.00           H
ATOM   4882  CD  ILE A 304      19.790  39.040 109.660  1.00  0.00           C
ATOM   4883  HD1 ILE A 304      19.660  38.101 110.239  1.00  0.00           H
ATOM   4884  HD2 ILE A 304      18.911  39.709 109.780  1.00  0.00           H
ATOM   4885  HD3 ILE A 304      20.634  39.603 110.112  1.00  0.00           H
ATOM   4886  C   ILE A 304      17.950  37.040 105.360  1.00  0.00           C
ATOM   4887  O   ILE A 304      18.650  36.230 104.690  1.00  0.00           O
ATOM   4888  N   PRO A 305      16.670  36.830 105.350  1.00  0.00           N
ATOM   4889  CD  PRO A 305      15.790  37.580 106.300  1.00  0.00           C
ATOM   4890  HD1 PRO A 305      15.540  38.598 105.931  1.00  0.00           H
ATOM   4891  HD2 PRO A 305      16.141  37.600 107.353  1.00  0.00           H
ATOM   4892  CA  PRO A 305      16.090  35.650 104.750  1.00  0.00           C
ATOM   4893  HA  PRO A 305      16.551  34.838 105.292  1.00  0.00           H
ATOM   4894  CB  PRO A 305      14.590  35.860 105.110  1.00  0.00           C
ATOM   4895  HB1 PRO A 305      14.090  34.869 105.070  1.00  0.00           H
ATOM   4896  HB2 PRO A 305      14.020  36.380 104.310  1.00  0.00           H
ATOM   4897  CG  PRO A 305      14.520  36.739 106.410  1.00  0.00           C
ATOM   4898  HG1 PRO A 305      13.585  37.333 106.490  1.00  0.00           H
ATOM   4899  HG2 PRO A 305      14.699  36.093 107.296  1.00  0.00           H
ATOM   4900  C   PRO A 305      16.330  35.330 103.310  1.00  0.00           C
ATOM   4901  O   PRO A 305      16.000  34.150 103.040  1.00  0.00           O
ATOM   4902  N   CYS A 306      16.680  36.290 102.470  1.00  0.00           N
ATOM   4903  HN  CYS A 306      17.131  37.062 102.911  1.00  0.00           H
ATOM   4904  CA  CYS A 306      16.740  36.140 101.030  1.00  0.00           C
ATOM   4905  HA  CYS A 306      15.743  35.821 100.761  1.00  0.00           H
ATOM   4906  CB  CYS A 306      17.210  37.420 100.400  1.00  0.00           C
ATOM   4907  HB1 CYS A 306      17.391  37.259  99.316  1.00  0.00           H
ATOM   4908  HB2 CYS A 306      18.149  37.850 100.810  1.00  0.00           H
ATOM   4909  SG  CYS A 306      15.920  38.720 100.460  1.00  0.00           S
ATOM   4910  HG1 CYS A 306      15.450  38.510  99.239  1.00  0.00           H
ATOM   4911  C   CYS A 306      17.760  34.940 100.610  1.00  0.00           C
ATOM   4912  O   CYS A 306      18.840  35.000 101.140  1.00  0.00           O
ATOM   4913  N   PRO A 307      17.350  34.030  99.630  1.00  0.00           N
ATOM   4914  CD  PRO A 307      16.050  34.060  98.970  1.00  0.00           C
ATOM   4915  HD1 PRO A 307      16.020  34.850  98.190  1.00  0.00           H
ATOM   4916  HD2 PRO A 307      15.231  34.100  99.719  1.00  0.00           H
ATOM   4917  CA  PRO A 307      18.210  33.050  99.120  1.00  0.00           C
ATOM   4918  HA  PRO A 307      18.130  32.346  99.934  1.00  0.00           H
ATOM   4919  CB  PRO A 307      17.460  32.551  97.890  1.00  0.00           C
ATOM   4920  HB1 PRO A 307      17.631  31.454  97.850  1.00  0.00           H
ATOM   4921  HB2 PRO A 307      17.600  33.059  96.912  1.00  0.00           H
ATOM   4922  CG  PRO A 307      16.020  32.700  98.351  1.00  0.00           C
ATOM   4923  HG1 PRO A 307      15.175  32.609  97.636  1.00  0.00           H
ATOM   4924  HG2 PRO A 307      15.722  32.083  99.225  1.00  0.00           H
ATOM   4925  C   PRO A 307      19.710  33.370  98.860  1.00  0.00           C
ATOM   4926  O   PRO A 307      20.090  34.450  98.380  1.00  0.00           O
ATOM   4927  N   TYR A 308      20.600  32.420  99.160  1.00  0.00           N
ATOM   4928  HN  TYR A 308      20.379  31.514  99.512  1.00  0.00           H
ATOM   4929  CA  TYR A 308      22.010  32.790  99.070  1.00  0.00           C
ATOM   4930  HA  TYR A 308      22.160  33.730  98.560  1.00  0.00           H
ATOM   4931  CB  TYR A 308      22.560  33.060 100.500  1.00  0.00           C
ATOM   4932  HB1 TYR A 308      22.300  32.119 101.030  1.00  0.00           H
ATOM   4933  HB2 TYR A 308      21.898  33.852 100.911  1.00  0.00           H
ATOM   4934  CG  TYR A 308      24.030  33.340 100.620  1.00  0.00           C
ATOM   4935  CD1 TYR A 308      24.930  32.340 100.980  1.00  0.00           C
ATOM   4936  HD1 TYR A 308      24.760  31.320 101.290  1.00  0.00           H
ATOM   4937  CE1 TYR A 308      26.310  32.570 100.720  1.00  0.00           C
ATOM   4938  HE1 TYR A 308      27.008  31.752 100.820  1.00  0.00           H
ATOM   4939  CZ  TYR A 308      26.740  33.720 100.210  1.00  0.00           C
ATOM   4940  OH  TYR A 308      28.150  33.990 100.020  1.00  0.00           O
ATOM   4941  HH  TYR A 308      28.249  34.915  99.781  1.00  0.00           H
ATOM   4942  CD2 TYR A 308      24.480  34.660 100.420  1.00  0.00           C
ATOM   4943  HD2 TYR A 308      23.818  35.472 100.159  1.00  0.00           H
ATOM   4944  CE2 TYR A 308      25.880  34.879 100.160  1.00  0.00           C
ATOM   4945  HE2 TYR A 308      26.242  35.826  99.788  1.00  0.00           H
ATOM   4946  C   TYR A 308      22.890  31.700  98.390  1.00  0.00           C
ATOM   4947  O   TYR A 308      22.770  30.450  98.550  1.00  0.00           O
ATOM   4948  N   GLN A 309      23.890  32.250  97.650  1.00  0.00           N
ATOM   4949  HN  GLN A 309      24.101  33.224  97.650  1.00  0.00           H
ATOM   4950  CA  GLN A 309      24.690  31.501  96.770  1.00  0.00           C
ATOM   4951  HA  GLN A 309      24.549  30.444  96.941  1.00  0.00           H
ATOM   4952  CB  GLN A 309      24.390  31.830  95.300  1.00  0.00           C
ATOM   4953  HB1 GLN A 309      24.709  32.887  95.170  1.00  0.00           H
ATOM   4954  HB2 GLN A 309      23.312  31.900  95.040  1.00  0.00           H
ATOM   4955  CG  GLN A 309      25.120  31.070  94.240  1.00  0.00           C
ATOM   4956  HG1 GLN A 309      26.217  31.170  94.390  1.00  0.00           H
ATOM   4957  HG2 GLN A 309      24.859  31.492  93.246  1.00  0.00           H
ATOM   4958  CD  GLN A 309      25.010  29.550  94.320  1.00  0.00           C
ATOM   4959  OE1 GLN A 309      25.690  28.980  95.160  1.00  0.00           O
ATOM   4960  NE2 GLN A 309      24.260  28.840  93.450  1.00  0.00           N
ATOM   4961 1HE2 GLN A 309      23.737  29.333  92.756  1.00  0.00           H
ATOM   4962 2HE2 GLN A 309      24.200  27.850  93.580  1.00  0.00           H
ATOM   4963  C   GLN A 309      26.190  31.590  97.110  1.00  0.00           C
ATOM   4964  O   GLN A 309      26.890  32.540  96.850  1.00  0.00           O
ATOM   4965  N   ALA A 310      26.770  30.550  97.740  1.00  0.00           N
ATOM   4966  HN  ALA A 310      26.241  29.781  98.090  1.00  0.00           H
ATOM   4967  CA  ALA A 310      28.180  30.530  98.060  1.00  0.00           C
ATOM   4968  HA  ALA A 310      28.431  31.362  98.701  1.00  0.00           H
ATOM   4969  CB  ALA A 310      28.400  29.309  98.979  1.00  0.00           C
ATOM   4970  HB1 ALA A 310      27.687  29.481  99.814  1.00  0.00           H
ATOM   4971  HB2 ALA A 310      29.441  29.230  99.360  1.00  0.00           H
ATOM   4972  HB3 ALA A 310      28.181  28.325  98.513  1.00  0.00           H
ATOM   4973  C   ALA A 310      29.070  30.570  96.830  1.00  0.00           C
ATOM   4974  O   ALA A 310      30.110  31.210  96.700  1.00  0.00           O
ATOM   4975  N   LYS A 311      28.780  29.850  95.770  1.00  0.00           N
ATOM   4976  HN  LYS A 311      27.977  29.275  95.909  1.00  0.00           H
ATOM   4977  CA  LYS A 311      29.530  29.710  94.560  1.00  0.00           C
ATOM   4978  HA  LYS A 311      30.552  29.459  94.801  1.00  0.00           H
ATOM   4979  CB  LYS A 311      28.890  28.570  93.720  1.00  0.00           C
ATOM   4980  HB1 LYS A 311      29.596  28.371  92.885  1.00  0.00           H
ATOM   4981  HB2 LYS A 311      27.841  28.780  93.420  1.00  0.00           H
ATOM   4982  CG  LYS A 311      28.781  27.240  94.500  1.00  0.00           C
ATOM   4983  HG1 LYS A 311      27.928  27.410  95.192  1.00  0.00           H
ATOM   4984  HG2 LYS A 311      29.775  27.111  94.978  1.00  0.00           H
ATOM   4985  CD  LYS A 311      28.570  26.110  93.530  1.00  0.00           C
ATOM   4986  HD1 LYS A 311      28.690  25.170  94.110  1.00  0.00           H
ATOM   4987  HD2 LYS A 311      29.360  26.130  92.750  1.00  0.00           H
ATOM   4988  CE  LYS A 311      27.300  26.190  92.740  1.00  0.00           C
ATOM   4989  HE1 LYS A 311      27.340  27.073  92.068  1.00  0.00           H
ATOM   4990  HE2 LYS A 311      26.459  26.040  93.451  1.00  0.00           H
ATOM   4991  NZ  LYS A 311      27.229  24.980  91.800  1.00  0.00           N
ATOM   4992  HZ1 LYS A 311      26.243  24.821  91.511  1.00  0.00           H
ATOM   4993  HZ2 LYS A 311      27.440  24.099  92.311  1.00  0.00           H
ATOM   4994  HZ3 LYS A 311      27.854  25.191  90.995  1.00  0.00           H
ATOM   4995  C   LYS A 311      29.640  30.970  93.670  1.00  0.00           C
ATOM   4996  O   LYS A 311      28.660  31.720  93.740  1.00  0.00           O
ATOM   4997  N   ALA A 312      30.670  31.090  92.870  1.00  0.00           N
ATOM   4998  HN  ALA A 312      31.380  30.400  92.750  1.00  0.00           H
ATOM   4999  CA  ALA A 312      31.120  32.370  92.320  1.00  0.00           C
ATOM   5000  HA  ALA A 312      31.310  32.992  93.182  1.00  0.00           H
ATOM   5001  CB  ALA A 312      32.420  32.130  91.460  1.00  0.00           C
ATOM   5002  HB1 ALA A 312      32.250  31.840  90.401  1.00  0.00           H
ATOM   5003  HB2 ALA A 312      33.057  31.394  91.997  1.00  0.00           H
ATOM   5004  HB3 ALA A 312      33.081  33.022  91.500  1.00  0.00           H
ATOM   5005  C   ALA A 312      30.130  33.130  91.400  1.00  0.00           C
ATOM   5006  O   ALA A 312      29.470  32.540  90.530  1.00  0.00           O
ATOM   5007  N   LYS A 313      29.920  34.440  91.680  1.00  0.00           N
ATOM   5008  HN  LYS A 313      30.402  34.882  92.433  1.00  0.00           H
ATOM   5009  CA  LYS A 313      28.840  35.280  91.250  1.00  0.00           C
ATOM   5010  HA  LYS A 313      28.023  34.602  91.449  1.00  0.00           H
ATOM   5011  CB  LYS A 313      28.680  36.460  92.220  1.00  0.00           C
ATOM   5012  HB1 LYS A 313      28.770  36.159  93.285  1.00  0.00           H
ATOM   5013  HB2 LYS A 313      27.649  36.861  92.120  1.00  0.00           H
ATOM   5014  CG  LYS A 313      29.780  37.500  92.030  1.00  0.00           C
ATOM   5015  HG1 LYS A 313      29.610  38.031  91.069  1.00  0.00           H
ATOM   5016  HG2 LYS A 313      30.721  36.909  92.020  1.00  0.00           H
ATOM   5017  CD  LYS A 313      29.739  38.540  93.150  1.00  0.00           C
ATOM   5018  HD1 LYS A 313      28.724  38.988  93.100  1.00  0.00           H
ATOM   5019  HD2 LYS A 313      30.502  39.272  92.809  1.00  0.00           H
ATOM   5020  CE  LYS A 313      30.050  38.030  94.540  1.00  0.00           C
ATOM   5021  HE1 LYS A 313      31.058  37.581  94.670  1.00  0.00           H
ATOM   5022  HE2 LYS A 313      29.319  37.218  94.740  1.00  0.00           H
ATOM   5023  NZ  LYS A 313      29.810  39.040  95.560  1.00  0.00           N
ATOM   5024  HZ1 LYS A 313      30.210  38.850  96.501  1.00  0.00           H
ATOM   5025  HZ2 LYS A 313      28.852  39.429  95.670  1.00  0.00           H
ATOM   5026  HZ3 LYS A 313      30.203  39.966  95.298  1.00  0.00           H
ATOM   5027  C   LYS A 313      29.040  35.720  89.810  1.00  0.00           C
ATOM   5028  O   LYS A 313      30.180  35.690  89.300  1.00  0.00           O
ATOM   5029  N   ALA A 314      28.010  36.160  89.120  1.00  0.00           N
ATOM   5030  HN  ALA A 314      27.131  36.200  89.589  1.00  0.00           H
ATOM   5031  CA  ALA A 314      28.180  36.670  87.770  1.00  0.00           C
ATOM   5032  HA  ALA A 314      28.995  36.127  87.317  1.00  0.00           H
ATOM   5033  CB  ALA A 314      26.920  36.380  87.050  1.00  0.00           C
ATOM   5034  HB1 ALA A 314      25.952  36.799  87.399  1.00  0.00           H
ATOM   5035  HB2 ALA A 314      26.680  35.309  87.220  1.00  0.00           H
ATOM   5036  HB3 ALA A 314      27.060  36.671  85.987  1.00  0.00           H
ATOM   5037  C   ALA A 314      28.580  38.080  87.760  1.00  0.00           C
ATOM   5038  O   ALA A 314      27.970  39.010  88.270  1.00  0.00           O
ATOM   5039  N   ARG A 315      29.650  38.290  86.990  1.00  0.00           N
ATOM   5040  HN  ARG A 315      30.077  37.565  86.454  1.00  0.00           H
ATOM   5041  CA  ARG A 315      30.370  39.550  86.780  1.00  0.00           C
ATOM   5042  HA  ARG A 315      29.929  40.331  87.381  1.00  0.00           H
ATOM   5043  CB  ARG A 315      31.760  39.280  87.350  1.00  0.00           C
ATOM   5044  HB1 ARG A 315      32.467  40.076  87.031  1.00  0.00           H
ATOM   5045  HB2 ARG A 315      32.139  38.392  86.801  1.00  0.00           H
ATOM   5046  CG  ARG A 315      31.850  39.030  88.880  1.00  0.00           C
ATOM   5047  HG1 ARG A 315      32.919  38.800  89.080  1.00  0.00           H
ATOM   5048  HG2 ARG A 315      31.237  38.136  89.121  1.00  0.00           H
ATOM   5049  CD  ARG A 315      31.430  40.180  89.830  1.00  0.00           C
ATOM   5050  HD1 ARG A 315      31.920  41.159  89.640  1.00  0.00           H
ATOM   5051  HD2 ARG A 315      31.660  39.891  90.878  1.00  0.00           H
ATOM   5052  NE  ARG A 315      29.980  40.360  89.750  1.00  0.00           N
[truncated: 2,442,740 more chars]
