# Supplementary material for: Residue 6.43 defines receptor function in class F GPCRs
Source: Nat Commun. 2021 Jun 24;12:3919. doi: 10.1038/s41467-021-24004-z (PMC8225760; doi:10.1038/s41467-021-24004-z)
Supplement: Supplementary file 10 — Supplementary Data 7 [file 41467_2021_24004_MOESM10_ESM.txt]

TITLE     Title t=   0.00000 step= 0
REMARK    GENERATED BY TRJCONV
REMARK    THIS IS A SIMULATION BOX
HELIX    1   1 SER A   37  ASP A   68  1                                  32
HELIX    2   2 ARG A   77  PHE A   97  1                                  21
HELIX    3   3 ALA A  104  ASN A  106  1                                   3
HELIX    4   4 ALA A  126  GLY A  157  1                                  32
HELIX    5   5 ALA A  169  MET A  190  1                                  22
HELIX    6   6 ASP A  210  ARG A  242  1                                  33
HELIX    7   7 GLY A  249  HSD A  303  1                                  55
HELIX    8   8 LEU A  318  VAL A  339  1                                  22
HELIX    9   9 LYS A  342  ARG A  354  1                                  13
CRYST1  109.363  109.363  139.399  90.00  90.00 120.00 P 1           1
MODEL        1
ATOM      1  N   ASP A   1      22.130  58.010 115.550  1.00  0.00           N
ATOM      2  HT1 ASP A   1      22.801  58.611 115.029  1.00  0.00           H
ATOM      3  HT2 ASP A   1      22.370  57.001 115.470  1.00  0.00           H
ATOM      4  HT3 ASP A   1      22.210  58.271 116.553  1.00  0.00           H
ATOM      5  CA  ASP A   1      20.730  58.250 115.090  1.00  0.00           C
ATOM      6  HA  ASP A   1      20.097  57.607 115.683  1.00  0.00           H
ATOM      7  CB  ASP A   1      20.339  59.730 115.440  1.00  0.00           C
ATOM      8  HB1 ASP A   1      20.390  59.870 116.541  1.00  0.00           H
ATOM      9  HB2 ASP A   1      19.287  59.909 115.132  1.00  0.00           H
ATOM     10  CG  ASP A   1      21.210  60.800 114.800  1.00  0.00           C
ATOM     11  OD1 ASP A   1      22.160  60.440 114.060  1.00  0.00           O
ATOM     12  OD2 ASP A   1      20.920  62.000 115.020  1.00  0.00           O
ATOM     13  C   ASP A   1      20.440  57.840 113.630  1.00  0.00           C
ATOM     14  O   ASP A   1      20.410  56.650 113.300  1.00  0.00           O
ATOM     15  N   ILE A   2      20.230  58.810 112.730  1.00  0.00           N
ATOM     16  HN  ILE A   2      20.320  59.757 113.029  1.00  0.00           H
ATOM     17  CA  ILE A   2      19.860  58.650 111.340  1.00  0.00           C
ATOM     18  HA  ILE A   2      19.291  57.741 111.210  1.00  0.00           H
ATOM     19  CB  ILE A   2      19.030  59.860 110.900  1.00  0.00           C
ATOM     20  HB  ILE A   2      18.910  59.860 109.796  1.00  0.00           H
ATOM     21  CG2 ILE A   2      17.620  59.690 111.510  1.00  0.00           C
ATOM     22 1HG2 ILE A   2      17.660  59.700 112.620  1.00  0.00           H
ATOM     23 2HG2 ILE A   2      17.158  58.736 111.179  1.00  0.00           H
ATOM     24 3HG2 ILE A   2      16.966  60.524 111.178  1.00  0.00           H
ATOM     25  CG1 ILE A   2      19.679  61.200 111.340  1.00  0.00           C
ATOM     26 1HG1 ILE A   2      20.788  61.150 111.280  1.00  0.00           H
ATOM     27 2HG1 ILE A   2      19.420  61.400 112.401  1.00  0.00           H
ATOM     28  CD  ILE A   2      19.230  62.390 110.491  1.00  0.00           C
ATOM     29  HD1 ILE A   2      18.121  62.440 110.430  1.00  0.00           H
ATOM     30  HD2 ILE A   2      19.643  62.319 109.462  1.00  0.00           H
ATOM     31  HD3 ILE A   2      19.589  63.337 110.948  1.00  0.00           H
ATOM     32  C   ILE A   2      21.090  58.550 110.450  1.00  0.00           C
ATOM     33  O   ILE A   2      21.000  58.180 109.280  1.00  0.00           O
ATOM     34  N   GLY A   3      22.280  58.850 111.000  1.00  0.00           N
ATOM     35  HN  GLY A   3      22.310  59.219 111.926  1.00  0.00           H
ATOM     36  CA  GLY A   3      23.560  58.550 110.370  1.00  0.00           C
ATOM     37  HA1 GLY A   3      24.330  59.070 110.920  1.00  0.00           H
ATOM     38  HA2 GLY A   3      23.510  58.849 109.333  1.00  0.00           H
ATOM     39  C   GLY A   3      23.870  57.080 110.440  1.00  0.00           C
ATOM     40  O   GLY A   3      23.600  56.410 111.440  1.00  0.00           O
ATOM     41  N   PHE A   4      24.470  56.540 109.380  1.00  0.00           N
ATOM     42  HN  PHE A   4      24.649  57.068 108.553  1.00  0.00           H
ATOM     43  CA  PHE A   4      24.760  55.130 109.289  1.00  0.00           C
ATOM     44  HA  PHE A   4      24.901  54.717 110.277  1.00  0.00           H
ATOM     45  CB  PHE A   4      23.570  54.430 108.560  1.00  0.00           C
ATOM     46  HB1 PHE A   4      23.470  54.822 107.526  1.00  0.00           H
ATOM     47  HB2 PHE A   4      22.629  54.670 109.100  1.00  0.00           H
ATOM     48  CG  PHE A   4      23.700  52.930 108.530  1.00  0.00           C
ATOM     49  CD1 PHE A   4      23.570  52.200 109.720  1.00  0.00           C
ATOM     50  HD1 PHE A   4      23.400  52.709 110.658  1.00  0.00           H
ATOM     51  CE1 PHE A   4      23.620  50.800 109.700  1.00  0.00           C
ATOM     52  HE1 PHE A   4      23.491  50.242 110.616  1.00  0.00           H
ATOM     53  CZ  PHE A   4      23.830  50.121 108.490  1.00  0.00           C
ATOM     54  HZ  PHE A   4      23.860  49.041 108.470  1.00  0.00           H
ATOM     55  CD2 PHE A   4      23.890  52.250 107.320  1.00  0.00           C
ATOM     56  HD2 PHE A   4      23.980  52.802 106.397  1.00  0.00           H
ATOM     57  CE2 PHE A   4      23.960  50.850 107.300  1.00  0.00           C
ATOM     58  HE2 PHE A   4      24.111  50.328 106.367  1.00  0.00           H
ATOM     59  C   PHE A   4      26.070  54.960 108.540  1.00  0.00           C
ATOM     60  O   PHE A   4      26.510  55.850 107.820  1.00  0.00           O
ATOM     61  N   TRP A   5      26.730  53.800 108.730  1.00  0.00           N
ATOM     62  HN  TRP A   5      26.359  53.088 109.321  1.00  0.00           H
ATOM     63  CA  TRP A   5      27.990  53.490 108.100  1.00  0.00           C
ATOM     64  HA  TRP A   5      28.340  54.331 107.520  1.00  0.00           H
ATOM     65  CB  TRP A   5      29.070  53.140 109.170  1.00  0.00           C
ATOM     66  HB1 TRP A   5      28.670  52.350 109.840  1.00  0.00           H
ATOM     67  HB2 TRP A   5      29.219  54.046 109.797  1.00  0.00           H
ATOM     68  CG  TRP A   5      30.400  52.690 108.630  1.00  0.00           C
ATOM     69  CD1 TRP A   5      31.420  53.500 108.210  1.00  0.00           C
ATOM     70  HD1 TRP A   5      31.390  54.579 108.260  1.00  0.00           H
ATOM     71  NE1 TRP A   5      32.410  52.730 107.640  1.00  0.00           N
ATOM     72  HE1 TRP A   5      33.057  53.029 106.973  1.00  0.00           H
ATOM     73  CE2 TRP A   5      32.050  51.420 107.700  1.00  0.00           C
ATOM     74  CD2 TRP A   5      30.780  51.340 108.310  1.00  0.00           C
ATOM     75  CE3 TRP A   5      30.161  50.100 108.470  1.00  0.00           C
ATOM     76  HE3 TRP A   5      29.184  50.019 108.923  1.00  0.00           H
ATOM     77  CZ3 TRP A   5      30.810  48.960 107.970  1.00  0.00           C
ATOM     78  HZ3 TRP A   5      30.328  47.997 108.050  1.00  0.00           H
ATOM     79  CZ2 TRP A   5      32.700  50.290 107.230  1.00  0.00           C
ATOM     80  HZ2 TRP A   5      33.653  50.360 106.728  1.00  0.00           H
ATOM     81  CH2 TRP A   5      32.060  49.050 107.370  1.00  0.00           C
ATOM     82  HH2 TRP A   5      32.530  48.160 106.980  1.00  0.00           H
ATOM     83  C   TRP A   5      27.800  52.340 107.120  1.00  0.00           C
ATOM     84  O   TRP A   5      27.210  51.310 107.450  1.00  0.00           O
ATOM     85  N   CYS A   6      28.300  52.510 105.880  1.00  0.00           N
ATOM     86  HN  CYS A   6      28.719  53.377 105.621  1.00  0.00           H
ATOM     87  CA  CYS A   6      28.280  51.470 104.870  1.00  0.00           C
ATOM     88  HA  CYS A   6      27.555  50.725 105.162  1.00  0.00           H
ATOM     89  CB  CYS A   6      27.880  52.049 103.490  1.00  0.00           C
ATOM     90  HB1 CYS A   6      27.920  51.254 102.714  1.00  0.00           H
ATOM     91  HB2 CYS A   6      28.596  52.846 103.198  1.00  0.00           H
ATOM     92  SG  CYS A   6      26.200  52.740 103.530  1.00  0.00           S
ATOM     93  C   CYS A   6      29.660  50.830 104.720  1.00  0.00           C
ATOM     94  O   CYS A   6      30.670  51.510 104.930  1.00  0.00           O
ATOM     95  N   PRO A   7      29.760  49.550 104.340  1.00  0.00           N
ATOM     96  CD  PRO A   7      28.630  48.600 104.370  1.00  0.00           C
ATOM     97  HD1 PRO A   7      27.876  48.912 103.616  1.00  0.00           H
ATOM     98  HD2 PRO A   7      28.170  48.570 105.381  1.00  0.00           H
ATOM     99  CA  PRO A   7      30.950  48.930 103.750  1.00  0.00           C
ATOM    100  HA  PRO A   7      31.618  48.741 104.578  1.00  0.00           H
ATOM    101  CB  PRO A   7      30.410  47.640 103.100  1.00  0.00           C
ATOM    102  HB1 PRO A   7      31.184  46.846 103.040  1.00  0.00           H
ATOM    103  HB2 PRO A   7      30.021  47.859 102.082  1.00  0.00           H
ATOM    104  CG  PRO A   7      29.240  47.250 104.000  1.00  0.00           C
ATOM    105  HG1 PRO A   7      28.512  46.582 103.491  1.00  0.00           H
ATOM    106  HG2 PRO A   7      29.622  46.748 104.914  1.00  0.00           H
ATOM    107  C   PRO A   7      31.760  49.750 102.760  1.00  0.00           C
ATOM    108  O   PRO A   7      31.210  50.600 102.060  1.00  0.00           O
ATOM    109  N   ARG A   8      33.080  49.490 102.650  1.00  0.00           N
ATOM    110  HN  ARG A   8      33.481  48.787 103.232  1.00  0.00           H
ATOM    111  CA  ARG A   8      34.010  50.210 101.790  1.00  0.00           C
ATOM    112  HA  ARG A   8      33.980  51.243 102.101  1.00  0.00           H
ATOM    113  CB  ARG A   8      35.460  49.720 102.010  1.00  0.00           C
ATOM    114  HB1 ARG A   8      36.119  50.030 101.171  1.00  0.00           H
ATOM    115  HB2 ARG A   8      35.470  48.610 102.050  1.00  0.00           H
ATOM    116  CG  ARG A   8      36.060  50.299 103.301  1.00  0.00           C
ATOM    117  HG1 ARG A   8      35.414  50.002 104.154  1.00  0.00           H
ATOM    118  HG2 ARG A   8      36.040  51.408 103.230  1.00  0.00           H
ATOM    119  CD  ARG A   8      37.500  49.849 103.570  1.00  0.00           C
ATOM    120  HD1 ARG A   8      38.171  50.180 102.749  1.00  0.00           H
ATOM    121  HD2 ARG A   8      37.550  48.746 103.689  1.00  0.00           H
ATOM    122  NE  ARG A   8      37.880  50.510 104.850  1.00  0.00           N
ATOM    123  HE  ARG A   8      37.207  51.043 105.362  1.00  0.00           H
ATOM    124  CZ  ARG A   8      39.060  50.400 105.440  1.00  0.00           C
ATOM    125  NH1 ARG A   8      40.080  49.790 104.900  1.00  0.00           N
ATOM    126 1HH1 ARG A   8      40.040  49.459 103.957  1.00  0.00           H
ATOM    127 2HH1 ARG A   8      40.860  49.530 105.470  1.00  0.00           H
ATOM    128  NH2 ARG A   8      39.200  50.930 106.630  1.00  0.00           N
ATOM    129 1HH2 ARG A   8      38.408  51.371 107.051  1.00  0.00           H
ATOM    130 2HH2 ARG A   8      40.128  51.060 106.979  1.00  0.00           H
ATOM    131  C   ARG A   8      33.690  50.260 100.300  1.00  0.00           C
ATOM    132  O   ARG A   8      33.880  51.270  99.640  1.00  0.00           O
HETATM  133  N   HSD A   9      33.170  49.150  99.750  1.00  0.00           N
HETATM  134  HN  HSD A   9      33.130  48.312 100.289  1.00  0.00           H
HETATM  135  CA  HSD A   9      32.690  49.060  98.380  1.00  0.00           C
HETATM  136  HA  HSD A   9      33.433  49.492  97.727  1.00  0.00           H
HETATM  137  CB  HSD A   9      32.461  47.570  98.000  1.00  0.00           C
HETATM  138  HB1 HSD A   9      31.807  47.098  98.764  1.00  0.00           H
HETATM  139  HB2 HSD A   9      33.437  47.041  98.030  1.00  0.00           H
HETATM  140  ND1 HSD A   9      30.720  46.630  96.370  1.00  0.00           N
HETATM  141  HD1 HSD A   9      30.170  46.080  96.999  1.00  0.00           H
HETATM  142  CG  HSD A   9      31.860  47.360  96.640  1.00  0.00           C
HETATM  143  CE1 HSD A   9      30.521  46.690  95.030  1.00  0.00           C
HETATM  144  HE1 HSD A   9      29.684  46.196  94.536  1.00  0.00           H
HETATM  145  NE2 HSD A   9      31.440  47.420  94.430  1.00  0.00           N
HETATM  146  CD2 HSD A   9      32.280  47.840  95.440  1.00  0.00           C
HETATM  147  HD2 HSD A   9      33.148  48.449  95.220  1.00  0.00           H
HETATM  148  C   HSD A   9      31.380  49.820  98.130  1.00  0.00           C
HETATM  149  O   HSD A   9      31.050  50.160  96.990  1.00  0.00           O
ATOM    150  N   LEU A  10      30.590  50.090  99.180  1.00  0.00           N
ATOM    151  HN  LEU A  10      30.921  49.960 100.111  1.00  0.00           H
ATOM    152  CA  LEU A  10      29.270  50.650  99.050  1.00  0.00           C
ATOM    153  HA  LEU A  10      28.941  50.570  98.024  1.00  0.00           H
ATOM    154  CB  LEU A  10      28.240  49.920  99.940  1.00  0.00           C
ATOM    155  HB1 LEU A  10      27.237  50.381  99.820  1.00  0.00           H
ATOM    156  HB2 LEU A  10      28.551  50.020 101.002  1.00  0.00           H
ATOM    157  CG  LEU A  10      28.090  48.410  99.630  1.00  0.00           C
ATOM    158  HG  LEU A  10      29.052  47.909  99.870  1.00  0.00           H
ATOM    159  CD1 LEU A  10      27.000  47.781 100.500  1.00  0.00           C
ATOM    160 1HD1 LEU A  10      27.220  47.920 101.580  1.00  0.00           H
ATOM    161 2HD1 LEU A  10      26.919  46.693 100.289  1.00  0.00           H
ATOM    162 3HD1 LEU A  10      26.015  48.247 100.281  1.00  0.00           H
ATOM    163  CD2 LEU A  10      27.790  48.150  98.150  1.00  0.00           C
ATOM    164 1HD2 LEU A  10      28.622  48.491  97.498  1.00  0.00           H
ATOM    165 2HD2 LEU A  10      26.863  48.679  97.841  1.00  0.00           H
ATOM    166 3HD2 LEU A  10      27.650  47.062  97.970  1.00  0.00           H
ATOM    167  C   LEU A  10      29.270  52.140  99.350  1.00  0.00           C
ATOM    168  O   LEU A  10      30.220  52.700  99.890  1.00  0.00           O
ATOM    169  N   LYS A  11      28.190  52.830  98.950  1.00  0.00           N
ATOM    170  HN  LYS A  11      27.437  52.378  98.478  1.00  0.00           H
ATOM    171  CA  LYS A  11      28.030  54.240  99.160  1.00  0.00           C
ATOM    172  HA  LYS A  11      28.839  54.630  99.760  1.00  0.00           H
ATOM    173  CB  LYS A  11      28.010  54.990  97.810  1.00  0.00           C
ATOM    174  HB1 LYS A  11      27.631  56.027  97.940  1.00  0.00           H
ATOM    175  HB2 LYS A  11      27.311  54.470  97.121  1.00  0.00           H
ATOM    176  CG  LYS A  11      29.400  55.080  97.160  1.00  0.00           C
ATOM    177  HG1 LYS A  11      29.270  55.399  96.103  1.00  0.00           H
ATOM    178  HG2 LYS A  11      29.889  54.082  97.150  1.00  0.00           H
ATOM    179  CD  LYS A  11      30.310  56.100  97.840  1.00  0.00           C
ATOM    180  HD1 LYS A  11      30.491  55.799  98.894  1.00  0.00           H
ATOM    181  HD2 LYS A  11      29.750  57.060  97.860  1.00  0.00           H
ATOM    182  CE  LYS A  11      31.650  56.310  97.120  1.00  0.00           C
ATOM    183  HE1 LYS A  11      31.489  56.481  96.034  1.00  0.00           H
ATOM    184  HE2 LYS A  11      32.323  55.436  97.251  1.00  0.00           H
ATOM    185  NZ  LYS A  11      32.320  57.500  97.680  1.00  0.00           N
ATOM    186  HZ1 LYS A  11      32.310  57.460  98.719  1.00  0.00           H
ATOM    187  HZ2 LYS A  11      31.821  58.348  97.341  1.00  0.00           H
ATOM    188  HZ3 LYS A  11      33.312  57.530  97.369  1.00  0.00           H
ATOM    189  C   LYS A  11      26.770  54.510  99.940  1.00  0.00           C
ATOM    190  O   LYS A  11      25.680  54.030  99.600  1.00  0.00           O
ATOM    191  N   THR A  12      26.870  55.270 101.040  1.00  0.00           N
ATOM    192  HN  THR A  12      27.749  55.640 101.330  1.00  0.00           H
ATOM    193  CA  THR A  12      25.700  55.670 101.820  1.00  0.00           C
ATOM    194  HA  THR A  12      25.151  54.752 101.970  1.00  0.00           H
ATOM    195  CB  THR A  12      25.980  56.210 103.220  1.00  0.00           C
ATOM    196  HB  THR A  12      26.776  55.583 103.678  1.00  0.00           H
ATOM    197  OG1 THR A  12      24.830  56.120 104.060  1.00  0.00           O
ATOM    198  HG1 THR A  12      24.492  55.226 103.961  1.00  0.00           H
ATOM    199  CG2 THR A  12      26.450  57.670 103.220  1.00  0.00           C
ATOM    200 1HG2 THR A  12      27.320  57.800 102.540  1.00  0.00           H
ATOM    201 2HG2 THR A  12      26.752  57.972 104.245  1.00  0.00           H
ATOM    202 3HG2 THR A  12      25.638  58.352 102.889  1.00  0.00           H
ATOM    203  C   THR A  12      24.760  56.560 101.030  1.00  0.00           C
ATOM    204  O   THR A  12      25.150  57.290 100.110  1.00  0.00           O
ATOM    205  N   SER A  13      23.450  56.440 101.310  1.00  0.00           N
ATOM    206  HN  SER A  13      23.169  55.878 102.083  1.00  0.00           H
ATOM    207  CA  SER A  13      22.410  56.990 100.470  1.00  0.00           C
ATOM    208  HA  SER A  13      22.812  57.713  99.777  1.00  0.00           H
ATOM    209  CB  SER A  13      21.740  55.820  99.700  1.00  0.00           C
ATOM    210  HB1 SER A  13      21.299  55.109 100.431  1.00  0.00           H
ATOM    211  HB2 SER A  13      22.540  55.280  99.150  1.00  0.00           H
ATOM    212  OG  SER A  13      20.760  56.250  98.750  1.00  0.00           O
ATOM    213  HG1 SER A  13      19.961  56.480  99.230  1.00  0.00           H
ATOM    214  C   SER A  13      21.390  57.680 101.350  1.00  0.00           C
ATOM    215  O   SER A  13      20.790  57.070 102.230  1.00  0.00           O
ATOM    216  N   GLY A  14      21.180  58.990 101.130  1.00  0.00           N
ATOM    217  HN  GLY A  14      21.728  59.488 100.462  1.00  0.00           H
ATOM    218  CA  GLY A  14      20.220  59.810 101.870  1.00  0.00           C
ATOM    219  HA1 GLY A  14      20.510  60.842 101.740  1.00  0.00           H
ATOM    220  HA2 GLY A  14      20.210  59.511 102.908  1.00  0.00           H
ATOM    221  C   GLY A  14      18.820  59.680 101.360  1.00  0.00           C
ATOM    222  O   GLY A  14      17.870  60.070 102.040  1.00  0.00           O
ATOM    223  N   GLY A  15      18.640  59.150 100.140  1.00  0.00           N
ATOM    224  HN  GLY A  15      19.430  58.970  99.560  1.00  0.00           H
ATOM    225  CA  GLY A  15      17.360  58.690  99.610  1.00  0.00           C
ATOM    226  HA1 GLY A  15      17.260  59.072  98.605  1.00  0.00           H
ATOM    227  HA2 GLY A  15      16.551  58.990 100.260  1.00  0.00           H
ATOM    228  C   GLY A  15      17.340  57.190  99.540  1.00  0.00           C
ATOM    229  O   GLY A  15      18.340  56.520  99.770  1.00  0.00           O
ATOM    230  N   GLN A  16      16.170  56.610  99.220  1.00  0.00           N
ATOM    231  HN  GLN A  16      15.370  57.190  99.090  1.00  0.00           H
ATOM    232  CA  GLN A  16      15.960  55.170  99.310  1.00  0.00           C
ATOM    233  HA  GLN A  16      16.917  54.672  99.360  1.00  0.00           H
ATOM    234  CB  GLN A  16      15.170  54.840 100.610  1.00  0.00           C
ATOM    235  HB1 GLN A  16      14.840  53.779 100.610  1.00  0.00           H
ATOM    236  HB2 GLN A  16      14.253  55.468 100.610  1.00  0.00           H
ATOM    237  CG  GLN A  16      15.920  55.100 101.950  1.00  0.00           C
ATOM    238  HG1 GLN A  16      15.195  54.999 102.785  1.00  0.00           H
ATOM    239  HG2 GLN A  16      16.322  56.135 101.990  1.00  0.00           H
ATOM    240  CD  GLN A  16      17.060  54.110 102.220  1.00  0.00           C
ATOM    241  OE1 GLN A  16      16.940  53.210 103.060  1.00  0.00           O
ATOM    242  NE2 GLN A  16      18.190  54.250 101.500  1.00  0.00           N
ATOM    243 1HE2 GLN A  16      18.850  53.500 101.460  1.00  0.00           H
ATOM    244 2HE2 GLN A  16      18.290  55.042 100.898  1.00  0.00           H
ATOM    245  C   GLN A  16      15.320  54.530  98.080  1.00  0.00           C
ATOM    246  O   GLN A  16      14.880  53.380  98.140  1.00  0.00           O
ATOM    247  N   GLY A  17      15.270  55.220  96.920  1.00  0.00           N
ATOM    248  HN  GLY A  17      15.612  56.155  96.870  1.00  0.00           H
ATOM    249  CA  GLY A  17      14.650  54.710  95.680  1.00  0.00           C
ATOM    250  HA1 GLY A  17      14.680  55.508  94.952  1.00  0.00           H
ATOM    251  HA2 GLY A  17      13.639  54.410  95.910  1.00  0.00           H
ATOM    252  C   GLY A  17      15.330  53.520  95.040  1.00  0.00           C
ATOM    253  O   GLY A  17      14.690  52.700  94.370  1.00  0.00           O
ATOM    254  N   TYR A  18      16.660  53.400  95.230  1.00  0.00           N
ATOM    255  HN  TYR A  18      17.139  54.138  95.699  1.00  0.00           H
ATOM    256  CA  TYR A  18      17.450  52.240  94.900  1.00  0.00           C
ATOM    257  HA  TYR A  18      16.790  51.400  94.740  1.00  0.00           H
ATOM    258  CB  TYR A  18      18.300  52.480  93.620  1.00  0.00           C
ATOM    259  HB1 TYR A  18      18.921  53.391  93.760  1.00  0.00           H
ATOM    260  HB2 TYR A  18      17.618  52.640  92.758  1.00  0.00           H
ATOM    261  CG  TYR A  18      19.190  51.310  93.280  1.00  0.00           C
ATOM    262  CD1 TYR A  18      18.630  50.050  93.040  1.00  0.00           C
ATOM    263  HD1 TYR A  18      17.558  49.920  93.070  1.00  0.00           H
ATOM    264  CE1 TYR A  18      19.450  48.940  92.790  1.00  0.00           C
ATOM    265  HE1 TYR A  18      19.000  47.970  92.640  1.00  0.00           H
ATOM    266  CZ  TYR A  18      20.840  49.090  92.750  1.00  0.00           C
ATOM    267  OH  TYR A  18      21.670  47.980  92.540  1.00  0.00           O
ATOM    268  HH  TYR A  18      21.117  47.206  92.409  1.00  0.00           H
ATOM    269  CD2 TYR A  18      20.590  51.460  93.210  1.00  0.00           C
ATOM    270  HD2 TYR A  18      21.039  52.428  93.380  1.00  0.00           H
ATOM    271  CE2 TYR A  18      21.410  50.360  92.930  1.00  0.00           C
ATOM    272  HE2 TYR A  18      22.481  50.480  92.870  1.00  0.00           H
ATOM    273  C   TYR A  18      18.290  51.900  96.120  1.00  0.00           C
ATOM    274  O   TYR A  18      18.820  52.790  96.770  1.00  0.00           O
ATOM    275  N   LYS A  19      18.410  50.600  96.470  1.00  0.00           N
ATOM    276  HN  LYS A  19      17.980  49.880  95.930  1.00  0.00           H
ATOM    277  CA  LYS A  19      19.000  50.170  97.720  1.00  0.00           C
ATOM    278  HA  LYS A  19      19.652  50.932  98.121  1.00  0.00           H
ATOM    279  CB  LYS A  19      17.900  49.790  98.750  1.00  0.00           C
ATOM    280  HB1 LYS A  19      18.363  49.367  99.666  1.00  0.00           H
ATOM    281  HB2 LYS A  19      17.269  48.999  98.290  1.00  0.00           H
ATOM    282  CG  LYS A  19      16.930  50.930  99.140  1.00  0.00           C
ATOM    283  HG1 LYS A  19      16.480  51.340  98.210  1.00  0.00           H
ATOM    284  HG2 LYS A  19      17.482  51.753  99.642  1.00  0.00           H
ATOM    285  CD  LYS A  19      15.780  50.420 100.030  1.00  0.00           C
ATOM    286  HD1 LYS A  19      15.401  49.472  99.591  1.00  0.00           H
ATOM    287  HD2 LYS A  19      14.942  51.149 100.000  1.00  0.00           H
ATOM    288  CE  LYS A  19      16.190  50.200 101.500  1.00  0.00           C
ATOM    289  HE1 LYS A  19      16.200  51.177 102.029  1.00  0.00           H
ATOM    290  HE2 LYS A  19      17.209  49.761 101.560  1.00  0.00           H
ATOM    291  NZ  LYS A  19      15.260  49.310 102.210  1.00  0.00           N
ATOM    292  HZ1 LYS A  19      15.150  48.403 101.712  1.00  0.00           H
ATOM    293  HZ2 LYS A  19      14.312  49.729 102.300  1.00  0.00           H
ATOM    294  HZ3 LYS A  19      15.640  49.120 103.159  1.00  0.00           H
ATOM    295  C   LYS A  19      19.840  48.920  97.490  1.00  0.00           C
ATOM    296  O   LYS A  19      19.470  48.040  96.700  1.00  0.00           O
ATOM    297  N   PHE A  20      20.990  48.780  98.190  1.00  0.00           N
ATOM    298  HN  PHE A  20      21.312  49.505  98.794  1.00  0.00           H
ATOM    299  CA  PHE A  20      21.690  47.510  98.310  1.00  0.00           C
ATOM    300  HA  PHE A  20      21.850  47.131  97.311  1.00  0.00           H
ATOM    301  CB  PHE A  20      23.070  47.700  99.010  1.00  0.00           C
ATOM    302  HB1 PHE A  20      22.940  47.930 100.089  1.00  0.00           H
ATOM    303  HB2 PHE A  20      23.612  48.553  98.549  1.00  0.00           H
ATOM    304  CG  PHE A  20      23.930  46.470  98.860  1.00  0.00           C
ATOM    305  CD1 PHE A  20      24.750  46.310  97.730  1.00  0.00           C
ATOM    306  HD1 PHE A  20      24.800  47.088  96.982  1.00  0.00           H
ATOM    307  CE1 PHE A  20      25.510  45.150  97.560  1.00  0.00           C
ATOM    308  HE1 PHE A  20      26.159  45.050  96.702  1.00  0.00           H
ATOM    309  CZ  PHE A  20      25.450  44.120  98.510  1.00  0.00           C
ATOM    310  HZ  PHE A  20      26.003  43.205  98.359  1.00  0.00           H
ATOM    311  CD2 PHE A  20      23.920  45.450  99.830  1.00  0.00           C
ATOM    312  HD2 PHE A  20      23.294  45.559 100.704  1.00  0.00           H
ATOM    313  CE2 PHE A  20      24.660  44.280  99.650  1.00  0.00           C
ATOM    314  HE2 PHE A  20      24.610  43.492 100.388  1.00  0.00           H
ATOM    315  C   PHE A  20      20.840  46.480  99.070  1.00  0.00           C
ATOM    316  O   PHE A  20      20.140  46.830 100.030  1.00  0.00           O
ATOM    317  N   LEU A  21      20.860  45.190  98.680  1.00  0.00           N
ATOM    318  HN  LEU A  21      21.438  44.871  97.933  1.00  0.00           H
ATOM    319  CA  LEU A  21      20.040  44.170  99.310  1.00  0.00           C
ATOM    320  HA  LEU A  21      19.038  44.571  99.350  1.00  0.00           H
ATOM    321  CB  LEU A  21      19.979  42.890  98.440  1.00  0.00           C
ATOM    322  HB1 LEU A  21      21.007  42.487  98.319  1.00  0.00           H
ATOM    323  HB2 LEU A  21      19.612  43.189  97.435  1.00  0.00           H
ATOM    324  CG  LEU A  21      19.070  41.750  98.960  1.00  0.00           C
ATOM    325  HG  LEU A  21      19.492  41.368  99.914  1.00  0.00           H
ATOM    326  CD1 LEU A  21      17.630  42.200  99.220  1.00  0.00           C
ATOM    327 1HD1 LEU A  21      17.200  42.690  98.320  1.00  0.00           H
ATOM    328 2HD1 LEU A  21      17.580  42.928 100.058  1.00  0.00           H
ATOM    329 3HD1 LEU A  21      16.990  41.330  99.480  1.00  0.00           H
ATOM    330  CD2 LEU A  21      19.070  40.590  97.951  1.00  0.00           C
ATOM    331 1HD2 LEU A  21      18.688  40.932  96.965  1.00  0.00           H
ATOM    332 2HD2 LEU A  21      18.413  39.764  98.298  1.00  0.00           H
ATOM    333 3HD2 LEU A  21      20.094  40.188  97.799  1.00  0.00           H
ATOM    334  C   LEU A  21      20.440  43.840 100.740  1.00  0.00           C
ATOM    335  O   LEU A  21      21.560  43.400 101.030  1.00  0.00           O
ATOM    336  N   GLY A  22      19.511  44.040 101.700  1.00  0.00           N
ATOM    337  HN  GLY A  22      18.633  44.433 101.438  1.00  0.00           H
ATOM    338  CA  GLY A  22      19.651  43.620 103.100  1.00  0.00           C
ATOM    339  HA1 GLY A  22      20.149  42.662 103.130  1.00  0.00           H
ATOM    340  HA2 GLY A  22      18.653  43.580 103.513  1.00  0.00           H
ATOM    341  C   GLY A  22      20.440  44.560 103.970  1.00  0.00           C
ATOM    342  O   GLY A  22      20.650  44.300 105.150  1.00  0.00           O
ATOM    343  N   ILE A  23      20.860  45.710 103.420  1.00  0.00           N
ATOM    344  HN  ILE A  23      20.690  45.870 102.451  1.00  0.00           H
ATOM    345  CA  ILE A  23      21.510  46.780 104.150  1.00  0.00           C
ATOM    346  HA  ILE A  23      21.460  46.580 105.210  1.00  0.00           H
ATOM    347  CB  ILE A  23      22.980  47.000 103.750  1.00  0.00           C
ATOM    348  HB  ILE A  23      23.030  47.381 102.708  1.00  0.00           H
ATOM    349  CG2 ILE A  23      23.580  48.060 104.710  1.00  0.00           C
ATOM    350 1HG2 ILE A  23      23.530  47.709 105.763  1.00  0.00           H
ATOM    351 2HG2 ILE A  23      23.049  49.032 104.630  1.00  0.00           H
ATOM    352 3HG2 ILE A  23      24.646  48.249 104.461  1.00  0.00           H
ATOM    353  CG1 ILE A  23      23.800  45.690 103.790  1.00  0.00           C
ATOM    354 1HG1 ILE A  23      23.301  44.922 103.161  1.00  0.00           H
ATOM    355 2HG1 ILE A  23      23.800  45.300 104.830  1.00  0.00           H
ATOM    356  CD  ILE A  23      25.240  45.840 103.280  1.00  0.00           C
ATOM    357  HD1 ILE A  23      25.250  46.280 102.260  1.00  0.00           H
ATOM    358  HD2 ILE A  23      25.740  44.849 103.240  1.00  0.00           H
ATOM    359  HD3 ILE A  23      25.838  46.487 103.957  1.00  0.00           H
ATOM    360  C   ILE A  23      20.710  48.030 103.860  1.00  0.00           C
ATOM    361  O   ILE A  23      20.560  48.430 102.710  1.00  0.00           O
ATOM    362  N   ASP A  24      20.130  48.700 104.890  1.00  0.00           N
ATOM    363  HN  ASP A  24      20.230  48.389 105.832  1.00  0.00           H
ATOM    364  CA  ASP A  24      19.420  49.950 104.690  1.00  0.00           C
ATOM    365  HA  ASP A  24      18.957  49.950 103.715  1.00  0.00           H
ATOM    366  CB  ASP A  24      18.300  50.150 105.750  1.00  0.00           C
ATOM    367  HB1 ASP A  24      17.890  51.181 105.700  1.00  0.00           H
ATOM    368  HB2 ASP A  24      18.691  49.969 106.774  1.00  0.00           H
ATOM    369  CG  ASP A  24      17.140  49.210 105.520  1.00  0.00           C
ATOM    370  OD1 ASP A  24      16.400  48.930 106.500  1.00  0.00           O
ATOM    371  OD2 ASP A  24      16.850  48.820 104.360  1.00  0.00           O
ATOM    372  C   ASP A  24      20.390  51.130 104.700  1.00  0.00           C
ATOM    373  O   ASP A  24      21.430  51.110 105.350  1.00  0.00           O
ATOM    374  N   GLN A  25      20.080  52.180 103.910  1.00  0.00           N
ATOM    375  HN  GLN A  25      19.237  52.150 103.378  1.00  0.00           H
ATOM    376  CA  GLN A  25      20.870  53.400 103.800  1.00  0.00           C
ATOM    377  HA  GLN A  25      20.298  54.042 103.148  1.00  0.00           H
ATOM    378  CB  GLN A  25      20.980  54.210 105.120  1.00  0.00           C
ATOM    379  HB1 GLN A  25      21.659  55.079 104.980  1.00  0.00           H
ATOM    380  HB2 GLN A  25      21.421  53.568 105.912  1.00  0.00           H
ATOM    381  CG  GLN A  25      19.600  54.759 105.561  1.00  0.00           C
ATOM    382  HG1 GLN A  25      18.880  53.920 105.670  1.00  0.00           H
ATOM    383  HG2 GLN A  25      19.197  55.466 104.804  1.00  0.00           H
ATOM    384  CD  GLN A  25      19.670  55.460 106.920  1.00  0.00           C
ATOM    385  OE1 GLN A  25      19.140  54.960 107.920  1.00  0.00           O
ATOM    386  NE2 GLN A  25      20.330  56.640 106.961  1.00  0.00           N
ATOM    387 1HE2 GLN A  25      20.459  57.068 107.855  1.00  0.00           H
ATOM    388 2HE2 GLN A  25      20.711  57.041 106.128  1.00  0.00           H
ATOM    389  C   GLN A  25      22.190  53.260 103.040  1.00  0.00           C
ATOM    390  O   GLN A  25      23.070  54.130 103.100  1.00  0.00           O
ATOM    391  N   CYS A  26      22.341  52.171 102.260  1.00  0.00           N
ATOM    392  HN  CYS A  26      21.601  51.502 102.240  1.00  0.00           H
ATOM    393  CA  CYS A  26      23.510  51.910 101.440  1.00  0.00           C
ATOM    394  HA  CYS A  26      24.100  52.809 101.340  1.00  0.00           H
ATOM    395  CB  CYS A  26      24.411  50.780 102.020  1.00  0.00           C
ATOM    396  HB1 CYS A  26      25.295  50.631 101.364  1.00  0.00           H
ATOM    397  HB2 CYS A  26      23.839  49.828 102.050  1.00  0.00           H
ATOM    398  SG  CYS A  26      24.990  51.130 103.710  1.00  0.00           S
ATOM    399  C   CYS A  26      23.070  51.500 100.050  1.00  0.00           C
ATOM    400  O   CYS A  26      22.110  50.750  99.870  1.00  0.00           O
ATOM    401  N   ALA A  27      23.780  51.980  99.010  1.00  0.00           N
ATOM    402  HN  ALA A  27      24.526  52.627  99.149  1.00  0.00           H
ATOM    403  CA  ALA A  27      23.570  51.590  97.640  1.00  0.00           C
ATOM    404  HA  ALA A  27      22.971  50.692  97.610  1.00  0.00           H
ATOM    405  CB  ALA A  27      22.860  52.720  96.860  1.00  0.00           C
ATOM    406  HB1 ALA A  27      21.878  52.940  97.331  1.00  0.00           H
ATOM    407  HB2 ALA A  27      22.690  52.440  95.799  1.00  0.00           H
ATOM    408  HB3 ALA A  27      23.476  53.645  96.890  1.00  0.00           H
ATOM    409  C   ALA A  27      24.930  51.300  97.010  1.00  0.00           C
ATOM    410  O   ALA A  27      25.940  51.800  97.510  1.00  0.00           O
ATOM    411  N   PRO A  28      25.030  50.510  95.950  1.00  0.00           N
ATOM    412  CD  PRO A  28      23.990  49.600  95.470  1.00  0.00           C
ATOM    413  HD1 PRO A  28      23.099  50.170  95.130  1.00  0.00           H
ATOM    414  HD2 PRO A  28      23.700  48.899  96.281  1.00  0.00           H
ATOM    415  CA  PRO A  28      26.280  50.370  95.220  1.00  0.00           C
ATOM    416  HA  PRO A  28      27.119  50.380  95.900  1.00  0.00           H
ATOM    417  CB  PRO A  28      26.130  48.990  94.550  1.00  0.00           C
ATOM    418  HB1 PRO A  28      26.480  48.210  95.260  1.00  0.00           H
ATOM    419  HB2 PRO A  28      26.719  48.900  93.612  1.00  0.00           H
ATOM    420  CG  PRO A  28      24.630  48.829  94.310  1.00  0.00           C
ATOM    421  HG1 PRO A  28      24.359  49.312  93.347  1.00  0.00           H
ATOM    422  HG2 PRO A  28      24.312  47.765  94.280  1.00  0.00           H
ATOM    423  C   PRO A  28      26.400  51.500  94.200  1.00  0.00           C
ATOM    424  O   PRO A  28      25.390  51.840  93.570  1.00  0.00           O
ATOM    425  N   PRO A  29      27.550  52.140  94.000  1.00  0.00           N
ATOM    426  CD  PRO A  29      28.730  52.060  94.870  1.00  0.00           C
ATOM    427  HD1 PRO A  29      29.120  51.021  94.920  1.00  0.00           H
ATOM    428  HD2 PRO A  29      28.451  52.418  95.885  1.00  0.00           H
ATOM    429  CA  PRO A  29      27.690  53.160  92.970  1.00  0.00           C
ATOM    430  HA  PRO A  29      26.778  53.712  92.800  1.00  0.00           H
ATOM    431  CB  PRO A  29      28.820  54.020  93.540  1.00  0.00           C
ATOM    432  HB1 PRO A  29      28.372  54.688  94.307  1.00  0.00           H
ATOM    433  HB2 PRO A  29      29.341  54.651  92.789  1.00  0.00           H
ATOM    434  CG  PRO A  29      29.740  53.010  94.229  1.00  0.00           C
ATOM    435  HG1 PRO A  29      30.328  52.462  93.463  1.00  0.00           H
ATOM    436  HG2 PRO A  29      30.434  53.472  94.964  1.00  0.00           H
ATOM    437  C   PRO A  29      28.090  52.500  91.670  1.00  0.00           C
ATOM    438  O   PRO A  29      28.170  51.280  91.580  1.00  0.00           O
ATOM    439  N   CYS A  30      28.320  53.290  90.610  1.00  0.00           N
ATOM    440  HN  CYS A  30      28.191  54.275  90.700  1.00  0.00           H
ATOM    441  CA  CYS A  30      28.860  52.800  89.350  1.00  0.00           C
ATOM    442  HA  CYS A  30      28.210  52.000  89.030  1.00  0.00           H
ATOM    443  CB  CYS A  30      28.769  53.900  88.250  1.00  0.00           C
ATOM    444  HB1 CYS A  30      29.351  54.791  88.570  1.00  0.00           H
ATOM    445  HB2 CYS A  30      27.706  54.218  88.210  1.00  0.00           H
ATOM    446  SG  CYS A  30      29.320  53.390  86.590  1.00  0.00           S
ATOM    447  C   CYS A  30      30.260  52.160  89.450  1.00  0.00           C
ATOM    448  O   CYS A  30      30.410  51.070  88.900  1.00  0.00           O
ATOM    449  N   PRO A  31      31.300  52.690  90.120  1.00  0.00           N
ATOM    450  CD  PRO A  31      31.470  54.110  90.420  1.00  0.00           C
ATOM    451  HD1 PRO A  31      30.800  54.390  91.260  1.00  0.00           H
ATOM    452  HD2 PRO A  31      31.261  54.747  89.534  1.00  0.00           H
ATOM    453  CA  PRO A  31      32.490  51.930  90.540  1.00  0.00           C
ATOM    454  HA  PRO A  31      33.051  51.739  89.638  1.00  0.00           H
ATOM    455  CB  PRO A  31      33.219  52.890  91.480  1.00  0.00           C
ATOM    456  HB1 PRO A  31      34.308  52.678  91.540  1.00  0.00           H
ATOM    457  HB2 PRO A  31      32.771  52.870  92.497  1.00  0.00           H
ATOM    458  CG  PRO A  31      32.930  54.250  90.840  1.00  0.00           C
ATOM    459  HG1 PRO A  31      33.091  55.103  91.533  1.00  0.00           H
ATOM    460  HG2 PRO A  31      33.570  54.380  89.941  1.00  0.00           H
ATOM    461  C   PRO A  31      32.250  50.560  91.160  1.00  0.00           C
ATOM    462  O   PRO A  31      31.250  50.360  91.840  1.00  0.00           O
ATOM    463  N   ASN A  32      33.170  49.600  90.950  1.00  0.00           N
ATOM    464  HN  ASN A  32      34.019  49.810  90.471  1.00  0.00           H
ATOM    465  CA  ASN A  32      32.940  48.210  91.309  1.00  0.00           C
ATOM    466  HA  ASN A  32      32.224  48.170  92.117  1.00  0.00           H
ATOM    467  CB  ASN A  32      32.340  47.450  90.080  1.00  0.00           C
ATOM    468  HB1 ASN A  32      33.022  47.610  89.218  1.00  0.00           H
ATOM    469  HB2 ASN A  32      31.351  47.890  89.830  1.00  0.00           H
ATOM    470  CG  ASN A  32      32.230  45.940  90.240  1.00  0.00           C
ATOM    471  OD1 ASN A  32      33.210  45.210  90.090  1.00  0.00           O
ATOM    472  ND2 ASN A  32      31.000  45.430  90.500  1.00  0.00           N
ATOM    473 1HD2 ASN A  32      30.890  44.438  90.440  1.00  0.00           H
ATOM    474 2HD2 ASN A  32      30.229  46.031  90.710  1.00  0.00           H
ATOM    475  C   ASN A  32      34.220  47.570  91.840  1.00  0.00           C
ATOM    476  O   ASN A  32      35.320  47.780  91.330  1.00  0.00           O
ATOM    477  N   MET A  33      34.090  46.750  92.910  1.00  0.00           N
ATOM    478  HN  MET A  33      33.190  46.620  93.320  1.00  0.00           H
ATOM    479  CA  MET A  33      35.210  46.180  93.640  1.00  0.00           C
ATOM    480  HA  MET A  33      35.841  47.011  93.920  1.00  0.00           H
ATOM    481  CB  MET A  33      34.750  45.500  94.960  1.00  0.00           C
ATOM    482  HB1 MET A  33      34.401  46.308  95.638  1.00  0.00           H
ATOM    483  HB2 MET A  33      35.611  45.019  95.471  1.00  0.00           H
ATOM    484  CG  MET A  33      33.591  44.490  94.810  1.00  0.00           C
ATOM    485  HG1 MET A  33      33.910  43.680  94.120  1.00  0.00           H
ATOM    486  HG2 MET A  33      32.712  44.985  94.346  1.00  0.00           H
ATOM    487  SD  MET A  33      33.070  43.750  96.400  1.00  0.00           S
ATOM    488  CE  MET A  33      31.780  42.720  95.630  1.00  0.00           C
ATOM    489  HE1 MET A  33      32.229  42.001  94.911  1.00  0.00           H
ATOM    490  HE2 MET A  33      31.046  43.343  95.077  1.00  0.00           H
ATOM    491  HE3 MET A  33      31.229  42.139  96.401  1.00  0.00           H
ATOM    492  C   MET A  33      36.140  45.240  92.870  1.00  0.00           C
ATOM    493  O   MET A  33      37.280  45.030  93.290  1.00  0.00           O
ATOM    494  N   TYR A  34      35.720  44.660  91.730  1.00  0.00           N
ATOM    495  HN  TYR A  34      34.800  44.820  91.380  1.00  0.00           H
ATOM    496  CA  TYR A  34      36.570  43.780  90.930  1.00  0.00           C
ATOM    497  HA  TYR A  34      37.209  43.221  91.599  1.00  0.00           H
ATOM    498  CB  TYR A  34      35.700  42.780  90.110  1.00  0.00           C
ATOM    499  HB1 TYR A  34      36.338  42.103  89.502  1.00  0.00           H
ATOM    500  HB2 TYR A  34      35.031  43.339  89.421  1.00  0.00           H
ATOM    501  CG  TYR A  34      34.880  41.930  91.030  1.00  0.00           C
ATOM    502  CD1 TYR A  34      33.480  41.880  90.910  1.00  0.00           C
ATOM    503  HD1 TYR A  34      32.990  42.470  90.150  1.00  0.00           H
ATOM    504  CE1 TYR A  34      32.720  41.100  91.790  1.00  0.00           C
ATOM    505  HE1 TYR A  34      31.645  41.070  91.700  1.00  0.00           H
ATOM    506  CZ  TYR A  34      33.360  40.340  92.790  1.00  0.00           C
ATOM    507  OH  TYR A  34      32.590  39.540  93.660  1.00  0.00           O
ATOM    508  HH  TYR A  34      33.171  39.320  94.391  1.00  0.00           H
ATOM    509  CD2 TYR A  34      35.510  41.160  92.020  1.00  0.00           C
ATOM    510  HD2 TYR A  34      36.585  41.170  92.120  1.00  0.00           H
ATOM    511  CE2 TYR A  34      34.750  40.380  92.900  1.00  0.00           C
ATOM    512  HE2 TYR A  34      35.250  39.799  93.661  1.00  0.00           H
ATOM    513  C   TYR A  34      37.510  44.490  89.970  1.00  0.00           C
ATOM    514  O   TYR A  34      38.460  43.890  89.470  1.00  0.00           O
ATOM    515  N   PHE A  35      37.290  45.790  89.690  1.00  0.00           N
ATOM    516  HN  PHE A  35      36.557  46.292  90.142  1.00  0.00           H
ATOM    517  CA  PHE A  35      38.070  46.520  88.690  1.00  0.00           C
ATOM    518  HA  PHE A  35      38.916  45.926  88.378  1.00  0.00           H
ATOM    519  CB  PHE A  35      37.220  46.870  87.440  1.00  0.00           C
ATOM    520  HB1 PHE A  35      37.802  47.492  86.727  1.00  0.00           H
ATOM    521  HB2 PHE A  35      36.309  47.431  87.740  1.00  0.00           H
ATOM    522  CG  PHE A  35      36.810  45.600  86.750  1.00  0.00           C
ATOM    523  CD1 PHE A  35      37.670  45.000  85.810  1.00  0.00           C
ATOM    524  HD1 PHE A  35      38.627  45.459  85.611  1.00  0.00           H
ATOM    525  CE1 PHE A  35      37.310  43.820  85.170  1.00  0.00           C
ATOM    526  HE1 PHE A  35      37.980  43.360  84.459  1.00  0.00           H
ATOM    527  CZ  PHE A  35      36.070  43.220  85.440  1.00  0.00           C
ATOM    528  HZ  PHE A  35      35.790  42.299  84.950  1.00  0.00           H
ATOM    529  CD2 PHE A  35      35.560  45.010  87.000  1.00  0.00           C
ATOM    530  HD2 PHE A  35      34.891  45.459  87.719  1.00  0.00           H
ATOM    531  CE2 PHE A  35      35.200  43.820  86.360  1.00  0.00           C
ATOM    532  HE2 PHE A  35      34.246  43.363  86.579  1.00  0.00           H
ATOM    533  C   PHE A  35      38.640  47.790  89.260  1.00  0.00           C
ATOM    534  O   PHE A  35      37.920  48.710  89.660  1.00  0.00           O
ATOM    535  N   LYS A  36      39.990  47.900  89.300  1.00  0.00           N
ATOM    536  HN  LYS A  36      40.574  47.155  88.988  1.00  0.00           H
ATOM    537  CA  LYS A  36      40.660  49.120  89.700  1.00  0.00           C
ATOM    538  HA  LYS A  36      40.063  49.608  90.457  1.00  0.00           H
ATOM    539  CB  LYS A  36      42.050  48.840  90.320  1.00  0.00           C
ATOM    540  HB1 LYS A  36      42.439  49.779  90.769  1.00  0.00           H
ATOM    541  HB2 LYS A  36      42.767  48.521  89.533  1.00  0.00           H
ATOM    542  CG  LYS A  36      41.980  47.740  91.390  1.00  0.00           C
ATOM    543  HG1 LYS A  36      41.880  46.759  90.879  1.00  0.00           H
ATOM    544  HG2 LYS A  36      41.069  47.880  92.011  1.00  0.00           H
ATOM    545  CD  LYS A  36      43.210  47.680  92.320  1.00  0.00           C
ATOM    546  HD1 LYS A  36      44.130  47.730  91.700  1.00  0.00           H
ATOM    547  HD2 LYS A  36      43.200  46.692  92.829  1.00  0.00           H
ATOM    548  CE  LYS A  36      43.219  48.780  93.380  1.00  0.00           C
ATOM    549  HE1 LYS A  36      42.296  48.720  93.996  1.00  0.00           H
ATOM    550  HE2 LYS A  36      43.270  49.786  92.912  1.00  0.00           H
ATOM    551  NZ  LYS A  36      44.379  48.630  94.271  1.00  0.00           N
ATOM    552  HZ1 LYS A  36      44.420  49.399  94.969  1.00  0.00           H
ATOM    553  HZ2 LYS A  36      45.257  48.690  93.716  1.00  0.00           H
ATOM    554  HZ3 LYS A  36      44.360  47.705  94.747  1.00  0.00           H
ATOM    555  C   LYS A  36      40.730  50.080  88.520  1.00  0.00           C
ATOM    556  O   LYS A  36      40.540  49.690  87.370  1.00  0.00           O
ATOM    557  N   SER A  37      40.990  51.380  88.740  1.00  0.00           N
ATOM    558  HN  SER A  37      41.268  51.698  89.644  1.00  0.00           H
ATOM    559  CA  SER A  37      40.800  52.380  87.700  1.00  0.00           C
ATOM    560  HA  SER A  37      39.885  52.149  87.177  1.00  0.00           H
ATOM    561  CB  SER A  37      40.610  53.810  88.290  1.00  0.00           C
ATOM    562  HB1 SER A  37      41.507  54.119  88.868  1.00  0.00           H
ATOM    563  HB2 SER A  37      39.754  53.770  88.997  1.00  0.00           H
ATOM    564  OG  SER A  37      40.320  54.790  87.290  1.00  0.00           O
ATOM    565  HG1 SER A  37      41.165  55.021  86.898  1.00  0.00           H
ATOM    566  C   SER A  37      41.900  52.360  86.650  1.00  0.00           C
ATOM    567  O   SER A  37      41.690  52.760  85.500  1.00  0.00           O
ATOM    568  N   ASP A  38      43.080  51.800  86.970  1.00  0.00           N
ATOM    569  HN  ASP A  38      43.271  51.539  87.913  1.00  0.00           H
ATOM    570  CA  ASP A  38      44.110  51.490  85.990  1.00  0.00           C
ATOM    571  HA  ASP A  38      44.340  52.390  85.440  1.00  0.00           H
ATOM    572  CB  ASP A  38      45.390  50.960  86.710  1.00  0.00           C
ATOM    573  HB1 ASP A  38      46.097  50.522  85.973  1.00  0.00           H
ATOM    574  HB2 ASP A  38      45.119  50.178  87.451  1.00  0.00           H
ATOM    575  CG  ASP A  38      46.110  52.100  87.380  1.00  0.00           C
ATOM    576  OD1 ASP A  38      46.520  53.050  86.680  1.00  0.00           O
ATOM    577  OD2 ASP A  38      46.290  52.080  88.630  1.00  0.00           O
ATOM    578  C   ASP A  38      43.620  50.490  84.930  1.00  0.00           C
ATOM    579  O   ASP A  38      43.910  50.610  83.740  1.00  0.00           O
ATOM    580  N   GLU A  39      42.820  49.480  85.340  1.00  0.00           N
ATOM    581  HN  GLU A  39      42.569  49.410  86.302  1.00  0.00           H
ATOM    582  CA  GLU A  39      42.160  48.530  84.460  1.00  0.00           C
ATOM    583  HA  GLU A  39      42.921  48.080  83.840  1.00  0.00           H
ATOM    584  CB  GLU A  39      41.490  47.420  85.320  1.00  0.00           C
ATOM    585  HB1 GLU A  39      41.208  46.575  84.656  1.00  0.00           H
ATOM    586  HB2 GLU A  39      40.562  47.799  85.799  1.00  0.00           H
ATOM    587  CG  GLU A  39      42.450  46.910  86.430  1.00  0.00           C
ATOM    588  HG1 GLU A  39      42.620  47.701  87.191  1.00  0.00           H
ATOM    589  HG2 GLU A  39      43.431  46.650  85.979  1.00  0.00           H
ATOM    590  CD  GLU A  39      41.950  45.680  87.170  1.00  0.00           C
ATOM    591  OE1 GLU A  39      41.690  45.780  88.400  1.00  0.00           O
ATOM    592  OE2 GLU A  39      41.880  44.590  86.550  1.00  0.00           O
ATOM    593  C   GLU A  39      41.150  49.210  83.540  1.00  0.00           C
ATOM    594  O   GLU A  39      41.100  48.970  82.340  1.00  0.00           O
ATOM    595  N   LEU A  40      40.350  50.150  84.100  1.00  0.00           N
ATOM    596  HN  LEU A  40      40.400  50.301  85.084  1.00  0.00           H
ATOM    597  CA  LEU A  40      39.420  51.000  83.380  1.00  0.00           C
ATOM    598  HA  LEU A  40      38.752  50.361  82.821  1.00  0.00           H
ATOM    599  CB  LEU A  40      38.580  51.870  84.360  1.00  0.00           C
ATOM    600  HB1 LEU A  40      37.818  52.441  83.789  1.00  0.00           H
ATOM    601  HB2 LEU A  40      39.260  52.600  84.850  1.00  0.00           H
ATOM    602  CG  LEU A  40      37.840  51.090  85.480  1.00  0.00           C
ATOM    603  HG  LEU A  40      38.583  50.537  86.093  1.00  0.00           H
ATOM    604  CD1 LEU A  40      37.110  52.061  86.420  1.00  0.00           C
ATOM    605 1HD1 LEU A  40      37.808  52.798  86.869  1.00  0.00           H
ATOM    606 2HD1 LEU A  40      36.619  51.498  87.242  1.00  0.00           H
ATOM    607 3HD1 LEU A  40      36.325  52.616  85.864  1.00  0.00           H
ATOM    608  CD2 LEU A  40      36.840  50.080  84.920  1.00  0.00           C
ATOM    609 1HD2 LEU A  40      36.052  50.619  84.351  1.00  0.00           H
ATOM    610 2HD2 LEU A  40      36.352  49.522  85.747  1.00  0.00           H
ATOM    611 3HD2 LEU A  40      37.330  49.341  84.251  1.00  0.00           H
ATOM    612  C   LEU A  40      40.100  51.890  82.340  1.00  0.00           C
ATOM    613  O   LEU A  40      39.630  52.030  81.210  1.00  0.00           O
ATOM    614  N   GLU A  41      41.260  52.490  82.690  1.00  0.00           N
ATOM    615  HN  GLU A  41      41.569  52.450  83.637  1.00  0.00           H
ATOM    616  CA  GLU A  41      42.140  53.190  81.770  1.00  0.00           C
ATOM    617  HA  GLU A  41      41.551  53.958  81.291  1.00  0.00           H
ATOM    618  CB  GLU A  41      43.320  53.890  82.490  1.00  0.00           C
ATOM    619  HB1 GLU A  41      44.064  54.222  81.736  1.00  0.00           H
ATOM    620  HB2 GLU A  41      43.829  53.181  83.179  1.00  0.00           H
ATOM    621  CG  GLU A  41      42.860  55.150  83.270  1.00  0.00           C
ATOM    622  HG1 GLU A  41      42.301  54.870  84.189  1.00  0.00           H
ATOM    623  HG2 GLU A  41      42.179  55.750  82.629  1.00  0.00           H
ATOM    624  CD  GLU A  41      44.040  56.030  83.650  1.00  0.00           C
ATOM    625  OE1 GLU A  41      44.730  55.740  84.670  1.00  0.00           O
ATOM    626  OE2 GLU A  41      44.260  57.060  82.960  1.00  0.00           O
ATOM    627  C   GLU A  41      42.680  52.340  80.620  1.00  0.00           C
ATOM    628  O   GLU A  41      42.730  52.790  79.480  1.00  0.00           O
ATOM    629  N   PHE A  42      43.080  51.080  80.890  1.00  0.00           N
ATOM    630  HN  PHE A  42      43.130  50.759  81.832  1.00  0.00           H
ATOM    631  CA  PHE A  42      43.410  50.130  79.830  1.00  0.00           C
ATOM    632  HA  PHE A  42      44.160  50.600  79.210  1.00  0.00           H
ATOM    633  CB  PHE A  42      44.049  48.830  80.450  1.00  0.00           C
ATOM    634  HB1 PHE A  42      43.350  48.440  81.220  1.00  0.00           H
ATOM    635  HB2 PHE A  42      44.996  49.102  80.963  1.00  0.00           H
ATOM    636  CG  PHE A  42      44.350  47.700  79.480  1.00  0.00           C
ATOM    637  CD1 PHE A  42      44.340  46.370  79.950  1.00  0.00           C
ATOM    638  HD1 PHE A  42      44.101  46.181  80.986  1.00  0.00           H
ATOM    639  CE1 PHE A  42      44.650  45.310  79.100  1.00  0.00           C
ATOM    640  HE1 PHE A  42      44.640  44.294  79.468  1.00  0.00           H
ATOM    641  CZ  PHE A  42      44.990  45.550  77.760  1.00  0.00           C
ATOM    642  HZ  PHE A  42      45.230  44.730  77.100  1.00  0.00           H
ATOM    643  CD2 PHE A  42      44.700  47.930  78.140  1.00  0.00           C
ATOM    644  HD2 PHE A  42      44.720  48.938  77.751  1.00  0.00           H
ATOM    645  CE2 PHE A  42      45.010  46.860  77.280  1.00  0.00           C
ATOM    646  HE2 PHE A  42      45.260  47.060  76.249  1.00  0.00           H
ATOM    647  C   PHE A  42      42.230  49.820  78.910  1.00  0.00           C
ATOM    648  O   PHE A  42      42.350  49.900  77.680  1.00  0.00           O
ATOM    649  N   ALA A  43      41.040  49.520  79.470  1.00  0.00           N
ATOM    650  HN  ALA A  43      40.950  49.460  80.461  1.00  0.00           H
ATOM    651  CA  ALA A  43      39.860  49.200  78.690  1.00  0.00           C
ATOM    652  HA  ALA A  43      40.089  48.352  78.061  1.00  0.00           H
ATOM    653  CB  ALA A  43      38.700  48.840  79.650  1.00  0.00           C
ATOM    654  HB1 ALA A  43      37.818  48.479  79.079  1.00  0.00           H
ATOM    655  HB2 ALA A  43      38.398  49.715  80.264  1.00  0.00           H
ATOM    656  HB3 ALA A  43      39.031  48.037  80.343  1.00  0.00           H
ATOM    657  C   ALA A  43      39.410  50.320  77.760  1.00  0.00           C
ATOM    658  O   ALA A  43      39.200  50.120  76.560  1.00  0.00           O
ATOM    659  N   LYS A  44      39.320  51.550  78.290  1.00  0.00           N
ATOM    660  HN  LYS A  44      39.489  51.689  79.263  1.00  0.00           H
ATOM    661  CA  LYS A  44      38.940  52.710  77.530  1.00  0.00           C
ATOM    662  HA  LYS A  44      38.094  52.421  76.923  1.00  0.00           H
ATOM    663  CB  LYS A  44      38.390  53.820  78.440  1.00  0.00           C
ATOM    664  HB1 LYS A  44      38.300  54.781  77.890  1.00  0.00           H
ATOM    665  HB2 LYS A  44      39.107  53.969  79.276  1.00  0.00           H
ATOM    666  CG  LYS A  44      36.980  53.450  78.960  1.00  0.00           C
ATOM    667  HG1 LYS A  44      37.000  52.413  79.359  1.00  0.00           H
ATOM    668  HG2 LYS A  44      36.283  53.450  78.094  1.00  0.00           H
ATOM    669  CD  LYS A  44      36.430  54.380  80.050  1.00  0.00           C
ATOM    670  HD1 LYS A  44      35.368  54.109  80.230  1.00  0.00           H
ATOM    671  HD2 LYS A  44      36.450  55.420  79.660  1.00  0.00           H
ATOM    672  CE  LYS A  44      37.200  54.270  81.370  1.00  0.00           C
ATOM    673  HE1 LYS A  44      38.282  54.480  81.230  1.00  0.00           H
ATOM    674  HE2 LYS A  44      37.090  53.251  81.800  1.00  0.00           H
ATOM    675  NZ  LYS A  44      36.680  55.240  82.360  1.00  0.00           N
ATOM    676  HZ1 LYS A  44      36.550  56.169  81.910  1.00  0.00           H
ATOM    677  HZ2 LYS A  44      37.344  55.331  83.155  1.00  0.00           H
ATOM    678  HZ3 LYS A  44      35.776  54.919  82.762  1.00  0.00           H
ATOM    679  C   LYS A  44      39.980  53.150  76.510  1.00  0.00           C
ATOM    680  O   LYS A  44      39.640  53.600  75.420  1.00  0.00           O
ATOM    681  N   SER A  45      41.280  52.960  76.810  1.00  0.00           N
ATOM    682  HN  SER A  45      41.539  52.661  77.726  1.00  0.00           H
ATOM    683  CA  SER A  45      42.340  53.061  75.820  1.00  0.00           C
ATOM    684  HA  SER A  45      42.251  54.031  75.354  1.00  0.00           H
ATOM    685  CB  SER A  45      43.770  52.970  76.420  1.00  0.00           C
ATOM    686  HB1 SER A  45      44.533  53.050  75.617  1.00  0.00           H
ATOM    687  HB2 SER A  45      43.900  51.998  76.941  1.00  0.00           H
ATOM    688  OG  SER A  45      43.990  54.040  77.340  1.00  0.00           O
ATOM    689  HG1 SER A  45      43.431  53.860  78.099  1.00  0.00           H
ATOM    690  C   SER A  45      42.250  52.050  74.680  1.00  0.00           C
ATOM    691  O   SER A  45      42.410  52.410  73.520  1.00  0.00           O
ATOM    692  N   PHE A  46      41.970  50.760  74.970  1.00  0.00           N
ATOM    693  HN  PHE A  46      41.870  50.459  75.915  1.00  0.00           H
ATOM    694  CA  PHE A  46      41.850  49.740  73.930  1.00  0.00           C
ATOM    695  HA  PHE A  46      42.761  49.750  73.350  1.00  0.00           H
ATOM    696  CB  PHE A  46      41.700  48.310  74.570  1.00  0.00           C
ATOM    697  HB1 PHE A  46      40.808  48.290  75.232  1.00  0.00           H
ATOM    698  HB2 PHE A  46      42.590  48.100  75.200  1.00  0.00           H
ATOM    699  CG  PHE A  46      41.540  47.190  73.540  1.00  0.00           C
ATOM    700  CD1 PHE A  46      40.280  46.880  72.990  1.00  0.00           C
ATOM    701  HD1 PHE A  46      39.408  47.441  73.291  1.00  0.00           H
ATOM    702  CE1 PHE A  46      40.141  45.860  72.040  1.00  0.00           C
ATOM    703  HE1 PHE A  46      39.174  45.649  71.607  1.00  0.00           H
ATOM    704  CZ  PHE A  46      41.260  45.120  71.650  1.00  0.00           C
ATOM    705  HZ  PHE A  46      41.161  44.335  70.914  1.00  0.00           H
ATOM    706  CD2 PHE A  46      42.650  46.420  73.160  1.00  0.00           C
ATOM    707  HD2 PHE A  46      43.622  46.630  73.581  1.00  0.00           H
ATOM    708  CE2 PHE A  46      42.510  45.390  72.210  1.00  0.00           C
ATOM    709  HE2 PHE A  46      43.376  44.813  71.921  1.00  0.00           H
ATOM    710  C   PHE A  46      40.730  50.020  72.940  1.00  0.00           C
ATOM    711  O   PHE A  46      40.940  50.070  71.730  1.00  0.00           O
ATOM    712  N   ILE A  47      39.490  50.260  73.450  1.00  0.00           N
ATOM    713  HN  ILE A  47      39.329  50.230  74.433  1.00  0.00           H
ATOM    714  CA  ILE A  47      38.360  50.590  72.590  1.00  0.00           C
ATOM    715  HA  ILE A  47      38.350  49.837  71.817  1.00  0.00           H
ATOM    716  CB  ILE A  47      37.010  50.520  73.320  1.00  0.00           C
ATOM    717  HB  ILE A  47      36.980  49.533  73.829  1.00  0.00           H
ATOM    718  CG2 ILE A  47      36.889  51.610  74.410  1.00  0.00           C
ATOM    719 1HG2 ILE A  47      35.985  51.421  75.027  1.00  0.00           H
ATOM    720 2HG2 ILE A  47      36.780  52.620  73.960  1.00  0.00           H
ATOM    721 3HG2 ILE A  47      37.782  51.600  75.072  1.00  0.00           H
ATOM    722  CG1 ILE A  47      35.790  50.590  72.380  1.00  0.00           C
ATOM    723 1HG1 ILE A  47      35.700  51.610  71.950  1.00  0.00           H
ATOM    724 2HG1 ILE A  47      34.884  50.411  72.998  1.00  0.00           H
ATOM    725  CD  ILE A  47      35.811  49.560  71.250  1.00  0.00           C
ATOM    726  HD1 ILE A  47      36.059  48.553  71.649  1.00  0.00           H
ATOM    727  HD2 ILE A  47      36.576  49.838  70.494  1.00  0.00           H
ATOM    728  HD3 ILE A  47      34.826  49.510  70.738  1.00  0.00           H
ATOM    729  C   ILE A  47      38.570  51.910  71.870  1.00  0.00           C
ATOM    730  O   ILE A  47      38.310  52.040  70.670  1.00  0.00           O
ATOM    731  N   GLY A  48      39.120  52.920  72.580  1.00  0.00           N
ATOM    732  HN  GLY A  48      39.350  52.770  73.539  1.00  0.00           H
ATOM    733  CA  GLY A  48      39.390  54.250  72.070  1.00  0.00           C
ATOM    734  HA1 GLY A  48      39.861  54.812  72.862  1.00  0.00           H
ATOM    735  HA2 GLY A  48      38.452  54.679  71.751  1.00  0.00           H
ATOM    736  C   GLY A  48      40.310  54.280  70.890  1.00  0.00           C
ATOM    737  O   GLY A  48      39.970  54.820  69.840  1.00  0.00           O
ATOM    738  N   THR A  49      41.490  53.640  71.000  1.00  0.00           N
ATOM    739  HN  THR A  49      41.740  53.220  71.869  1.00  0.00           H
ATOM    740  CA  THR A  49      42.480  53.570  69.920  1.00  0.00           C
ATOM    741  HA  THR A  49      42.720  54.582  69.629  1.00  0.00           H
ATOM    742  CB  THR A  49      43.770  52.900  70.390  1.00  0.00           C
ATOM    743  HB  THR A  49      43.521  52.072  71.088  1.00  0.00           H
ATOM    744  OG1 THR A  49      44.570  53.850  71.070  1.00  0.00           O
ATOM    745  HG1 THR A  49      44.018  54.302  71.712  1.00  0.00           H
ATOM    746  CG2 THR A  49      44.650  52.330  69.260  1.00  0.00           C
ATOM    747 1HG2 THR A  49      44.168  51.477  68.738  1.00  0.00           H
ATOM    748 2HG2 THR A  49      45.607  51.961  69.689  1.00  0.00           H
ATOM    749 3HG2 THR A  49      44.900  53.130  68.530  1.00  0.00           H
ATOM    750  C   THR A  49      41.970  52.910  68.650  1.00  0.00           C
ATOM    751  O   THR A  49      42.140  53.430  67.550  1.00  0.00           O
ATOM    752  N   VAL A  50      41.280  51.760  68.760  1.00  0.00           N
ATOM    753  HN  VAL A  50      41.100  51.330  69.641  1.00  0.00           H
ATOM    754  CA  VAL A  50      40.850  51.050  67.560  1.00  0.00           C
ATOM    755  HA  VAL A  50      41.632  51.120  66.818  1.00  0.00           H
ATOM    756  CB  VAL A  50      40.630  49.560  67.820  1.00  0.00           C
ATOM    757  HB  VAL A  50      39.752  49.430  68.489  1.00  0.00           H
ATOM    758  CG1 VAL A  50      40.401  48.820  66.490  1.00  0.00           C
ATOM    759 1HG1 VAL A  50      39.483  49.163  65.966  1.00  0.00           H
ATOM    760 2HG1 VAL A  50      40.310  47.728  66.670  1.00  0.00           H
ATOM    761 3HG1 VAL A  50      41.268  48.970  65.812  1.00  0.00           H
ATOM    762  CG2 VAL A  50      41.870  48.970  68.521  1.00  0.00           C
ATOM    763 1HG2 VAL A  50      42.783  49.131  67.908  1.00  0.00           H
ATOM    764 2HG2 VAL A  50      41.740  47.877  68.670  1.00  0.00           H
ATOM    765 3HG2 VAL A  50      42.029  49.418  69.525  1.00  0.00           H
ATOM    766  C   VAL A  50      39.610  51.720  66.950  1.00  0.00           C
ATOM    767  O   VAL A  50      39.420  51.740  65.740  1.00  0.00           O
ATOM    768  N   SER A  51      38.770  52.360  67.790  1.00  0.00           N
ATOM    769  HN  SER A  51      38.911  52.300  68.775  1.00  0.00           H
ATOM    770  CA  SER A  51      37.660  53.200  67.350  1.00  0.00           C
ATOM    771  HA  SER A  51      37.068  52.608  66.668  1.00  0.00           H
ATOM    772  CB  SER A  51      36.750  53.570  68.550  1.00  0.00           C
ATOM    773  HB1 SER A  51      37.317  54.167  69.296  1.00  0.00           H
ATOM    774  HB2 SER A  51      36.430  52.631  69.050  1.00  0.00           H
ATOM    775  OG  SER A  51      35.590  54.280  68.130  1.00  0.00           O
ATOM    776  HG1 SER A  51      35.059  53.619  67.679  1.00  0.00           H
ATOM    777  C   SER A  51      38.100  54.450  66.570  1.00  0.00           C
ATOM    778  O   SER A  51      37.490  54.820  65.570  1.00  0.00           O
ATOM    779  N   ILE A  52      39.210  55.110  66.980  1.00  0.00           N
ATOM    780  HN  ILE A  52      39.661  54.859  67.833  1.00  0.00           H
ATOM    781  CA  ILE A  52      39.850  56.180  66.210  1.00  0.00           C
ATOM    782  HA  ILE A  52      39.102  56.938  66.030  1.00  0.00           H
ATOM    783  CB  ILE A  52      41.000  56.830  66.980  1.00  0.00           C
ATOM    784  HB  ILE A  52      41.710  56.030  67.280  1.00  0.00           H
ATOM    785  CG2 ILE A  52      41.770  57.850  66.100  1.00  0.00           C
ATOM    786 1HG2 ILE A  52      42.549  58.369  66.699  1.00  0.00           H
ATOM    787 2HG2 ILE A  52      41.072  58.618  65.701  1.00  0.00           H
ATOM    788 3HG2 ILE A  52      42.281  57.369  65.239  1.00  0.00           H
ATOM    789  CG1 ILE A  52      40.500  57.540  68.260  1.00  0.00           C
ATOM    790 1HG1 ILE A  52      39.655  56.973  68.707  1.00  0.00           H
ATOM    791 2HG1 ILE A  52      40.100  58.540  67.990  1.00  0.00           H
ATOM    792  CD  ILE A  52      41.590  57.690  69.330  1.00  0.00           C
ATOM    793  HD1 ILE A  52      42.467  58.238  68.922  1.00  0.00           H
ATOM    794  HD2 ILE A  52      41.949  56.692  69.659  1.00  0.00           H
ATOM    795  HD3 ILE A  52      41.208  58.243  70.214  1.00  0.00           H
ATOM    796  C   ILE A  52      40.310  55.720  64.820  1.00  0.00           C
ATOM    797  O   ILE A  52      40.070  56.380  63.810  1.00  0.00           O
ATOM    798  N   PHE A  53      40.930  54.530  64.730  1.00  0.00           N
ATOM    799  HN  PHE A  53      41.151  54.028  65.563  1.00  0.00           H
ATOM    800  CA  PHE A  53      41.270  53.890  63.460  1.00  0.00           C
ATOM    801  HA  PHE A  53      41.891  54.581  62.909  1.00  0.00           H
ATOM    802  CB  PHE A  53      42.110  52.610  63.770  1.00  0.00           C
ATOM    803  HB1 PHE A  53      41.530  51.940  64.440  1.00  0.00           H
ATOM    804  HB2 PHE A  53      43.042  52.900  64.301  1.00  0.00           H
ATOM    805  CG  PHE A  53      42.500  51.830  62.540  1.00  0.00           C
ATOM    806  CD1 PHE A  53      41.990  50.550  62.300  1.00  0.00           C
ATOM    807  HD1 PHE A  53      41.292  50.111  62.998  1.00  0.00           H
ATOM    808  CE1 PHE A  53      42.360  49.840  61.150  1.00  0.00           C
ATOM    809  HE1 PHE A  53      41.952  48.856  60.971  1.00  0.00           H
ATOM    810  CZ  PHE A  53      43.260  50.410  60.240  1.00  0.00           C
ATOM    811  HZ  PHE A  53      43.540  49.869  59.348  1.00  0.00           H
ATOM    812  CD2 PHE A  53      43.420  52.380  61.630  1.00  0.00           C
ATOM    813  HD2 PHE A  53      43.830  53.361  61.820  1.00  0.00           H
ATOM    814  CE2 PHE A  53      43.790  51.680  60.480  1.00  0.00           C
ATOM    815  HE2 PHE A  53      44.490  52.110  59.780  1.00  0.00           H
ATOM    816  C   PHE A  53      40.050  53.620  62.580  1.00  0.00           C
ATOM    817  O   PHE A  53      40.020  53.930  61.380  1.00  0.00           O
ATOM    818  N   CYS A  54      38.960  53.110  63.190  1.00  0.00           N
ATOM    819  HN  CYS A  54      39.030  52.829  64.144  1.00  0.00           H
ATOM    820  CA  CYS A  54      37.660  52.920  62.550  1.00  0.00           C
ATOM    821  HA  CYS A  54      37.830  52.301  61.681  1.00  0.00           H
ATOM    822  CB  CYS A  54      36.650  52.190  63.470  1.00  0.00           C
ATOM    823  HB1 CYS A  54      35.680  52.150  62.930  1.00  0.00           H
ATOM    824  HB2 CYS A  54      36.489  52.783  64.395  1.00  0.00           H
ATOM    825  SG  CYS A  54      37.160  50.490  63.870  1.00  0.00           S
ATOM    826  HG1 CYS A  54      38.154  50.841  64.673  1.00  0.00           H
ATOM    827  C   CYS A  54      37.030  54.200  62.010  1.00  0.00           C
ATOM    828  O   CYS A  54      36.480  54.200  60.920  1.00  0.00           O
ATOM    829  N   LEU A  55      37.100  55.340  62.740  1.00  0.00           N
ATOM    830  HN  LEU A  55      37.469  55.320  63.666  1.00  0.00           H
ATOM    831  CA  LEU A  55      36.650  56.630  62.230  1.00  0.00           C
ATOM    832  HA  LEU A  55      35.609  56.530  61.960  1.00  0.00           H
ATOM    833  CB  LEU A  55      36.790  57.790  63.260  1.00  0.00           C
ATOM    834  HB1 LEU A  55      36.700  58.772  62.749  1.00  0.00           H
ATOM    835  HB2 LEU A  55      37.806  57.740  63.708  1.00  0.00           H
ATOM    836  CG  LEU A  55      35.750  57.810  64.390  1.00  0.00           C
ATOM    837  HG  LEU A  55      35.790  56.833  64.918  1.00  0.00           H
ATOM    838  CD1 LEU A  55      36.090  58.910  65.410  1.00  0.00           C
ATOM    839 1HD1 LEU A  55      36.080  59.905  64.917  1.00  0.00           H
ATOM    840 2HD1 LEU A  55      37.095  58.739  65.852  1.00  0.00           H
ATOM    841 3HD1 LEU A  55      35.340  58.920  66.230  1.00  0.00           H
ATOM    842  CD2 LEU A  55      34.320  58.020  63.861  1.00  0.00           C
ATOM    843 1HD2 LEU A  55      34.270  58.944  63.247  1.00  0.00           H
ATOM    844 2HD2 LEU A  55      33.604  58.119  64.705  1.00  0.00           H
ATOM    845 3HD2 LEU A  55      34.001  57.161  63.231  1.00  0.00           H
ATOM    846  C   LEU A  55      37.360  57.050  60.950  1.00  0.00           C
ATOM    847  O   LEU A  55      36.730  57.530  60.010  1.00  0.00           O
ATOM    848  N   CYS A  56      38.680  56.840  60.860  1.00  0.00           N
ATOM    849  HN  CYS A  56      39.176  56.453  61.634  1.00  0.00           H
ATOM    850  CA  CYS A  56      39.450  57.149  59.660  1.00  0.00           C
ATOM    851  HA  CYS A  56      39.279  58.188  59.418  1.00  0.00           H
ATOM    852  CB  CYS A  56      40.960  56.960  59.950  1.00  0.00           C
ATOM    853  HB1 CYS A  56      41.541  57.250  59.049  1.00  0.00           H
ATOM    854  HB2 CYS A  56      41.180  55.891  60.160  1.00  0.00           H
ATOM    855  SG  CYS A  56      41.520  57.970  61.370  1.00  0.00           S
ATOM    856  HG1 CYS A  56      40.938  57.258  62.323  1.00  0.00           H
ATOM    857  C   CYS A  56      39.060  56.330  58.430  1.00  0.00           C
ATOM    858  O   CYS A  56      38.820  56.870  57.350  1.00  0.00           O
ATOM    859  N   ALA A  57      38.920  55.000  58.580  1.00  0.00           N
ATOM    860  HN  ALA A  57      39.120  54.579  59.461  1.00  0.00           H
ATOM    861  CA  ALA A  57      38.460  54.100  57.540  1.00  0.00           C
ATOM    862  HA  ALA A  57      39.059  54.290  56.661  1.00  0.00           H
ATOM    863  CB  ALA A  57      38.710  52.650  57.991  1.00  0.00           C
ATOM    864  HB1 ALA A  57      38.024  52.362  58.816  1.00  0.00           H
ATOM    865  HB2 ALA A  57      39.751  52.540  58.360  1.00  0.00           H
ATOM    866  HB3 ALA A  57      38.580  51.938  57.148  1.00  0.00           H
ATOM    867  C   ALA A  57      37.010  54.320  57.120  1.00  0.00           C
ATOM    868  O   ALA A  57      36.630  54.260  55.950  1.00  0.00           O
ATOM    869  N   THR A  58      36.150  54.660  58.110  1.00  0.00           N
ATOM    870  HN  THR A  58      36.459  54.600  59.056  1.00  0.00           H
ATOM    871  CA  THR A  58      34.780  55.130  57.900  1.00  0.00           C
ATOM    872  HA  THR A  58      34.250  54.381  57.330  1.00  0.00           H
ATOM    873  CB  THR A  58      34.040  55.350  59.220  1.00  0.00           C
ATOM    874  HB  THR A  58      34.583  56.084  59.853  1.00  0.00           H
ATOM    875  OG1 THR A  58      33.940  54.130  59.940  1.00  0.00           O
ATOM    876  HG1 THR A  58      34.830  53.930  60.240  1.00  0.00           H
ATOM    877  CG2 THR A  58      32.600  55.830  59.010  1.00  0.00           C
ATOM    878 1HG2 THR A  58      32.060  55.870  59.980  1.00  0.00           H
ATOM    879 2HG2 THR A  58      32.052  55.122  58.352  1.00  0.00           H
ATOM    880 3HG2 THR A  58      32.570  56.841  58.550  1.00  0.00           H
ATOM    881  C   THR A  58      34.750  56.410  57.080  1.00  0.00           C
ATOM    882  O   THR A  58      34.040  56.520  56.090  1.00  0.00           O
ATOM    883  N   LEU A  59      35.600  57.400  57.420  1.00  0.00           N
ATOM    884  HN  LEU A  59      36.150  57.340  58.250  1.00  0.00           H
ATOM    885  CA  LEU A  59      35.760  58.630  56.650  1.00  0.00           C
ATOM    886  HA  LEU A  59      34.769  59.040  56.520  1.00  0.00           H
ATOM    887  CB  LEU A  59      36.580  59.680  57.430  1.00  0.00           C
ATOM    888  HB1 LEU A  59      37.022  60.444  56.756  1.00  0.00           H
ATOM    889  HB2 LEU A  59      37.420  59.160  57.940  1.00  0.00           H
ATOM    890  CG  LEU A  59      35.720  60.420  58.480  1.00  0.00           C
ATOM    891  HG  LEU A  59      35.020  59.690  58.940  1.00  0.00           H
ATOM    892  CD1 LEU A  59      36.570  60.990  59.620  1.00  0.00           C
ATOM    893 1HD1 LEU A  59      37.139  60.182  60.129  1.00  0.00           H
ATOM    894 2HD1 LEU A  59      35.931  61.489  60.379  1.00  0.00           H
ATOM    895 3HD1 LEU A  59      37.290  61.740  59.230  1.00  0.00           H
ATOM    896  CD2 LEU A  59      34.900  61.540  57.830  1.00  0.00           C
ATOM    897 1HD2 LEU A  59      35.576  62.306  57.392  1.00  0.00           H
ATOM    898 2HD2 LEU A  59      34.250  62.040  58.580  1.00  0.00           H
ATOM    899 3HD2 LEU A  59      34.258  61.139  57.017  1.00  0.00           H
ATOM    900  C   LEU A  59      36.270  58.440  55.220  1.00  0.00           C
ATOM    901  O   LEU A  59      35.760  59.070  54.300  1.00  0.00           O
ATOM    902  N   PHE A  60      37.240  57.530  54.970  1.00  0.00           N
ATOM    903  HN  PHE A  60      37.712  57.078  55.723  1.00  0.00           H
ATOM    904  CA  PHE A  60      37.610  57.170  53.600  1.00  0.00           C
ATOM    905  HA  PHE A  60      37.879  58.085  53.093  1.00  0.00           H
ATOM    906  CB  PHE A  60      38.850  56.230  53.580  1.00  0.00           C
ATOM    907  HB1 PHE A  60      38.600  55.241  54.020  1.00  0.00           H
ATOM    908  HB2 PHE A  60      39.666  56.678  54.187  1.00  0.00           H
ATOM    909  CG  PHE A  60      39.360  56.040  52.170  1.00  0.00           C
ATOM    910  CD1 PHE A  60      40.110  57.060  51.560  1.00  0.00           C
ATOM    911  HD1 PHE A  60      40.320  57.971  52.101  1.00  0.00           H
ATOM    912  CE1 PHE A  60      40.580  56.920  50.250  1.00  0.00           C
ATOM    913  HE1 PHE A  60      41.148  57.717  49.792  1.00  0.00           H
ATOM    914  CZ  PHE A  60      40.310  55.750  49.530  1.00  0.00           C
ATOM    915  HZ  PHE A  60      40.671  55.650  48.517  1.00  0.00           H
ATOM    916  CD2 PHE A  60      39.110  54.860  51.450  1.00  0.00           C
ATOM    917  HD2 PHE A  60      38.537  54.065  51.903  1.00  0.00           H
ATOM    918  CE2 PHE A  60      39.580  54.720  50.130  1.00  0.00           C
ATOM    919  HE2 PHE A  60      39.371  53.813  49.582  1.00  0.00           H
ATOM    920  C   PHE A  60      36.430  56.570  52.810  1.00  0.00           C
ATOM    921  O   PHE A  60      36.190  56.900  51.650  1.00  0.00           O
ATOM    922  N   THR A  61      35.620  55.710  53.460  1.00  0.00           N
ATOM    923  HN  THR A  61      35.850  55.430  54.389  1.00  0.00           H
ATOM    924  CA  THR A  61      34.370  55.210  52.900  1.00  0.00           C
ATOM    925  HA  THR A  61      34.609  54.743  51.955  1.00  0.00           H
ATOM    926  CB  THR A  61      33.710  54.130  53.760  1.00  0.00           C
ATOM    927  HB  THR A  61      33.369  54.541  54.734  1.00  0.00           H
ATOM    928  OG1 THR A  61      34.640  53.080  54.010  1.00  0.00           O
ATOM    929  HG1 THR A  61      35.268  53.409  54.658  1.00  0.00           H
ATOM    930  CG2 THR A  61      32.510  53.501  53.030  1.00  0.00           C
ATOM    931 1HG2 THR A  61      32.810  53.150  52.019  1.00  0.00           H
ATOM    932 2HG2 THR A  61      31.674  54.226  52.931  1.00  0.00           H
ATOM    933 3HG2 THR A  61      32.138  52.625  53.603  1.00  0.00           H
ATOM    934  C   THR A  61      33.370  56.310  52.590  1.00  0.00           C
ATOM    935  O   THR A  61      32.780  56.360  51.510  1.00  0.00           O
ATOM    936  N   PHE A  62      33.180  57.290  53.510  1.00  0.00           N
ATOM    937  HN  PHE A  62      33.609  57.210  54.407  1.00  0.00           H
ATOM    938  CA  PHE A  62      32.360  58.470  53.260  1.00  0.00           C
ATOM    939  HA  PHE A  62      31.371  58.130  52.990  1.00  0.00           H
ATOM    940  CB  PHE A  62      32.250  59.400  54.510  1.00  0.00           C
ATOM    941  HB1 PHE A  62      31.800  60.370  54.210  1.00  0.00           H
ATOM    942  HB2 PHE A  62      33.262  59.600  54.921  1.00  0.00           H
ATOM    943  CG  PHE A  62      31.390  58.900  55.660  1.00  0.00           C
ATOM    944  CD1 PHE A  62      30.970  59.860  56.600  1.00  0.00           C
ATOM    945  HD1 PHE A  62      31.249  60.896  56.471  1.00  0.00           H
ATOM    946  CE1 PHE A  62      30.190  59.500  57.710  1.00  0.00           C
ATOM    947  HE1 PHE A  62      29.868  60.244  58.423  1.00  0.00           H
ATOM    948  CZ  PHE A  62      29.830  58.160  57.890  1.00  0.00           C
ATOM    949  HZ  PHE A  62      29.233  57.881  58.746  1.00  0.00           H
ATOM    950  CD2 PHE A  62      31.020  57.560  55.860  1.00  0.00           C
ATOM    951  HD2 PHE A  62      31.321  56.778  55.178  1.00  0.00           H
ATOM    952  CE2 PHE A  62      30.240  57.190  56.970  1.00  0.00           C
ATOM    953  HE2 PHE A  62      29.980  56.151  57.110  1.00  0.00           H
ATOM    954  C   PHE A  62      32.840  59.340  52.100  1.00  0.00           C
ATOM    955  O   PHE A  62      32.060  59.710  51.230  1.00  0.00           O
ATOM    956  N   LEU A  63      34.150  59.660  52.050  1.00  0.00           N
ATOM    957  HN  LEU A  63      34.761  59.369  52.782  1.00  0.00           H
ATOM    958  CA  LEU A  63      34.750  60.450  50.980  1.00  0.00           C
ATOM    959  HA  LEU A  63      34.201  61.378  50.920  1.00  0.00           H
ATOM    960  CB  LEU A  63      36.240  60.760  51.290  1.00  0.00           C
ATOM    961  HB1 LEU A  63      36.712  61.242  50.407  1.00  0.00           H
ATOM    962  HB2 LEU A  63      36.761  59.798  51.480  1.00  0.00           H
ATOM    963  CG  LEU A  63      36.490  61.690  52.499  1.00  0.00           C
ATOM    964  HG  LEU A  63      35.874  61.347  53.358  1.00  0.00           H
ATOM    965  CD1 LEU A  63      37.970  61.629  52.939  1.00  0.00           C
ATOM    966 1HD1 LEU A  63      38.260  60.582  53.170  1.00  0.00           H
ATOM    967 2HD1 LEU A  63      38.132  62.246  53.849  1.00  0.00           H
ATOM    968 3HD1 LEU A  63      38.630  62.010  52.130  1.00  0.00           H
ATOM    969  CD2 LEU A  63      36.100  63.150  52.189  1.00  0.00           C
ATOM    970 1HD2 LEU A  63      36.698  63.529  51.333  1.00  0.00           H
ATOM    971 2HD2 LEU A  63      36.301  63.792  53.073  1.00  0.00           H
ATOM    972 3HD2 LEU A  63      35.020  63.220  51.940  1.00  0.00           H
ATOM    973  C   LEU A  63      34.650  59.810  49.600  1.00  0.00           C
ATOM    974  O   LEU A  63      34.270  60.460  48.630  1.00  0.00           O
ATOM    975  N   THR A  64      34.960  58.500  49.490  1.00  0.00           N
ATOM    976  HN  THR A  64      35.260  58.000  50.299  1.00  0.00           H
ATOM    977  CA  THR A  64      34.900  57.760  48.230  1.00  0.00           C
ATOM    978  HA  THR A  64      35.470  58.330  47.511  1.00  0.00           H
ATOM    979  CB  THR A  64      35.540  56.370  48.240  1.00  0.00           C
ATOM    980  HB  THR A  64      35.330  55.831  47.291  1.00  0.00           H
ATOM    981  OG1 THR A  64      35.100  55.570  49.330  1.00  0.00           O
ATOM    982  HG1 THR A  64      35.490  55.970  50.110  1.00  0.00           H
ATOM    983  CG2 THR A  64      37.060  56.510  48.370  1.00  0.00           C
ATOM    984 1HG2 THR A  64      37.541  55.509  48.360  1.00  0.00           H
ATOM    985 2HG2 THR A  64      37.351  57.021  49.312  1.00  0.00           H
ATOM    986 3HG2 THR A  64      37.469  57.099  47.521  1.00  0.00           H
ATOM    987  C   THR A  64      33.520  57.660  47.600  1.00  0.00           C
ATOM    988  O   THR A  64      33.370  57.770  46.380  1.00  0.00           O
ATOM    989  N   PHE A  65      32.460  57.460  48.401  1.00  0.00           N
ATOM    990  HN  PHE A  65      32.589  57.281  49.373  1.00  0.00           H
ATOM    991  CA  PHE A  65      31.090  57.540  47.900  1.00  0.00           C
ATOM    992  HA  PHE A  65      31.070  57.069  46.928  1.00  0.00           H
ATOM    993  CB  PHE A  65      30.120  56.770  48.840  1.00  0.00           C
ATOM    994  HB1 PHE A  65      29.062  57.059  48.660  1.00  0.00           H
ATOM    995  HB2 PHE A  65      30.361  56.971  49.905  1.00  0.00           H
ATOM    996  CG  PHE A  65      30.210  55.280  48.570  1.00  0.00           C
ATOM    997  CD1 PHE A  65      29.570  54.750  47.440  1.00  0.00           C
ATOM    998  HD1 PHE A  65      29.048  55.403  46.757  1.00  0.00           H
ATOM    999  CE1 PHE A  65      29.590  53.370  47.190  1.00  0.00           C
ATOM   1000  HE1 PHE A  65      29.102  52.971  46.313  1.00  0.00           H
ATOM   1001  CZ  PHE A  65      30.260  52.510  48.070  1.00  0.00           C
ATOM   1002  HZ  PHE A  65      30.280  51.449  47.870  1.00  0.00           H
ATOM   1003  CD2 PHE A  65      30.880  54.410  49.440  1.00  0.00           C
ATOM   1004  HD2 PHE A  65      31.358  54.799  50.327  1.00  0.00           H
ATOM   1005  CE2 PHE A  65      30.900  53.030  49.200  1.00  0.00           C
ATOM   1006  HE2 PHE A  65      31.409  52.361  49.879  1.00  0.00           H
ATOM   1007  C   PHE A  65      30.600  58.960  47.640  1.00  0.00           C
ATOM   1008  O   PHE A  65      29.800  59.190  46.740  1.00  0.00           O
ATOM   1009  N   LEU A  66      31.090  59.980  48.390  1.00  0.00           N
ATOM   1010  HN  LEU A  66      31.713  59.789  49.144  1.00  0.00           H
ATOM   1011  CA  LEU A  66      30.710  61.370  48.190  1.00  0.00           C
ATOM   1012  HA  LEU A  66      29.630  61.390  48.200  1.00  0.00           H
ATOM   1013  CB  LEU A  66      31.180  62.260  49.370  1.00  0.00           C
ATOM   1014  HB1 LEU A  66      32.285  62.180  49.460  1.00  0.00           H
ATOM   1015  HB2 LEU A  66      30.751  61.822  50.297  1.00  0.00           H
ATOM   1016  CG  LEU A  66      30.790  63.750  49.320  1.00  0.00           C
ATOM   1017  HG  LEU A  66      31.331  64.231  48.478  1.00  0.00           H
ATOM   1018  CD1 LEU A  66      29.280  63.980  49.110  1.00  0.00           C
ATOM   1019 1HD1 LEU A  66      28.929  63.549  48.148  1.00  0.00           H
ATOM   1020 2HD1 LEU A  66      29.041  65.065  49.120  1.00  0.00           H
ATOM   1021 3HD1 LEU A  66      28.711  63.491  49.929  1.00  0.00           H
ATOM   1022  CD2 LEU A  66      31.220  64.460  50.610  1.00  0.00           C
ATOM   1023 1HD2 LEU A  66      30.670  64.040  51.480  1.00  0.00           H
ATOM   1024 2HD2 LEU A  66      31.030  65.553  50.550  1.00  0.00           H
ATOM   1025 3HD2 LEU A  66      32.307  64.300  50.779  1.00  0.00           H
ATOM   1026  C   LEU A  66      31.120  61.950  46.840  1.00  0.00           C
ATOM   1027  O   LEU A  66      30.400  62.750  46.250  1.00  0.00           O
ATOM   1028  N   ILE A  67      32.270  61.520  46.270  1.00  0.00           N
ATOM   1029  HN  ILE A  67      32.873  60.897  46.762  1.00  0.00           H
ATOM   1030  CA  ILE A  67      32.730  62.009  44.970  1.00  0.00           C
ATOM   1031  HA  ILE A  67      32.650  63.086  44.980  1.00  0.00           H
ATOM   1032  CB  ILE A  67      34.210  61.690  44.690  1.00  0.00           C
ATOM   1033  HB  ILE A  67      34.459  62.059  43.672  1.00  0.00           H
ATOM   1034  CG2 ILE A  67      35.090  62.480  45.680  1.00  0.00           C
ATOM   1035 1HG2 ILE A  67      34.880  63.568  45.600  1.00  0.00           H
ATOM   1036 2HG2 ILE A  67      36.164  62.319  45.449  1.00  0.00           H
ATOM   1037 3HG2 ILE A  67      34.911  62.151  46.726  1.00  0.00           H
ATOM   1038  CG1 ILE A  67      34.530  60.180  44.720  1.00  0.00           C
ATOM   1039 1HG1 ILE A  67      33.681  59.591  44.311  1.00  0.00           H
ATOM   1040 2HG1 ILE A  67      34.670  59.871  45.778  1.00  0.00           H
ATOM   1041  CD  ILE A  67      35.780  59.810  43.910  1.00  0.00           C
ATOM   1042  HD1 ILE A  67      35.961  58.715  43.950  1.00  0.00           H
ATOM   1043  HD2 ILE A  67      36.681  60.330  44.300  1.00  0.00           H
ATOM   1044  HD3 ILE A  67      35.650  60.101  42.846  1.00  0.00           H
ATOM   1045  C   ILE A  67      31.880  61.540  43.790  1.00  0.00           C
ATOM   1046  O   ILE A  67      31.940  62.130  42.710  1.00  0.00           O
ATOM   1047  N   ASP A  68      31.040  60.500  43.960  1.00  0.00           N
ATOM   1048  HN  ASP A  68      31.000  60.031  44.839  1.00  0.00           H
ATOM   1049  CA  ASP A  68      30.130  60.030  42.930  1.00  0.00           C
ATOM   1050  HA  ASP A  68      30.140  60.720  42.100  1.00  0.00           H
ATOM   1051  CB  ASP A  68      30.580  58.630  42.430  1.00  0.00           C
ATOM   1052  HB1 ASP A  68      30.430  57.862  43.218  1.00  0.00           H
ATOM   1053  HB2 ASP A  68      31.665  58.670  42.191  1.00  0.00           H
ATOM   1054  CG  ASP A  68      29.870  58.180  41.170  1.00  0.00           C
ATOM   1055  OD1 ASP A  68      29.250  59.020  40.460  1.00  0.00           O
ATOM   1056  OD2 ASP A  68      29.940  56.970  40.830  1.00  0.00           O
ATOM   1057  C   ASP A  68      28.700  60.050  43.470  1.00  0.00           C
ATOM   1058  O   ASP A  68      27.870  59.180  43.170  1.00  0.00           O
ATOM   1059  N   VAL A  69      28.370  61.010  44.360  1.00  0.00           N
ATOM   1060  HN  VAL A  69      29.038  61.708  44.609  1.00  0.00           H
ATOM   1061  CA  VAL A  69      27.040  61.120  44.950  1.00  0.00           C
ATOM   1062  HA  VAL A  69      26.811  60.134  45.328  1.00  0.00           H
ATOM   1063  CB  VAL A  69      27.000  62.040  46.170  1.00  0.00           C
ATOM   1064  HB  VAL A  69      27.870  61.780  46.810  1.00  0.00           H
ATOM   1065  CG1 VAL A  69      27.110  63.540  45.800  1.00  0.00           C
ATOM   1066 1HG1 VAL A  69      26.229  63.870  45.209  1.00  0.00           H
ATOM   1067 2HG1 VAL A  69      28.035  63.731  45.217  1.00  0.00           H
ATOM   1068 3HG1 VAL A  69      27.140  64.149  46.729  1.00  0.00           H
ATOM   1069  CG2 VAL A  69      25.720  61.760  46.990  1.00  0.00           C
ATOM   1070 1HG2 VAL A  69      24.809  62.060  46.430  1.00  0.00           H
ATOM   1071 2HG2 VAL A  69      25.740  62.320  47.949  1.00  0.00           H
ATOM   1072 3HG2 VAL A  69      25.640  60.675  47.219  1.00  0.00           H
ATOM   1073  C   VAL A  69      25.930  61.420  43.960  1.00  0.00           C
ATOM   1074  O   VAL A  69      24.820  60.890  44.070  1.00  0.00           O
ATOM   1075  N   ARG A  70      26.180  62.270  42.940  1.00  0.00           N
ATOM   1076  HN  ARG A  70      27.087  62.669  42.830  1.00  0.00           H
ATOM   1077  CA  ARG A  70      25.190  62.620  41.930  1.00  0.00           C
ATOM   1078  HA  ARG A  70      24.333  62.999  42.468  1.00  0.00           H
ATOM   1079  CB  ARG A  70      25.670  63.750  41.000  1.00  0.00           C
ATOM   1080  HB1 ARG A  70      24.941  63.930  40.181  1.00  0.00           H
ATOM   1081  HB2 ARG A  70      26.631  63.450  40.530  1.00  0.00           H
ATOM   1082  CG  ARG A  70      25.870  65.090  41.740  1.00  0.00           C
ATOM   1083  HG1 ARG A  70      26.608  64.940  42.558  1.00  0.00           H
ATOM   1084  HG2 ARG A  70      24.907  65.381  42.211  1.00  0.00           H
ATOM   1085  CD  ARG A  70      26.370  66.220  40.830  1.00  0.00           C
ATOM   1086  HD1 ARG A  70      25.652  66.449  40.013  1.00  0.00           H
ATOM   1087  HD2 ARG A  70      27.341  65.940  40.369  1.00  0.00           H
ATOM   1088  NE  ARG A  70      26.590  67.410  41.700  1.00  0.00           N
ATOM   1089  HE  ARG A  70      27.516  67.621  42.012  1.00  0.00           H
ATOM   1090  CZ  ARG A  70      25.670  68.290  42.050  1.00  0.00           C
ATOM   1091  NH1 ARG A  70      24.400  68.230  41.710  1.00  0.00           N
ATOM   1092 1HH1 ARG A  70      24.071  67.441  41.191  1.00  0.00           H
ATOM   1093 2HH1 ARG A  70      23.769  68.941  42.020  1.00  0.00           H
ATOM   1094  NH2 ARG A  70      26.080  69.300  42.790  1.00  0.00           N
ATOM   1095 1HH2 ARG A  70      27.065  69.320  42.961  1.00  0.00           H
ATOM   1096 2HH2 ARG A  70      25.528  70.133  42.830  1.00  0.00           H
ATOM   1097  C   ARG A  70      24.670  61.450  41.100  1.00  0.00           C
ATOM   1098  O   ARG A  70      25.420  60.520  40.780  1.00  0.00           O
ATOM   1099  N   ARG A  71      23.370  61.490  40.750  1.00  0.00           N
ATOM   1100  HN  ARG A  71      22.801  62.248  41.059  1.00  0.00           H
ATOM   1101  CA  ARG A  71      22.700  60.550  39.870  1.00  0.00           C
ATOM   1102  HA  ARG A  71      21.713  60.969  39.740  1.00  0.00           H
ATOM   1103  CB  ARG A  71      23.310  60.530  38.440  1.00  0.00           C
ATOM   1104  HB1 ARG A  71      24.390  60.280  38.510  1.00  0.00           H
ATOM   1105  HB2 ARG A  71      23.240  61.560  38.030  1.00  0.00           H
ATOM   1106  CG  ARG A  71      22.650  59.540  37.450  1.00  0.00           C
ATOM   1107  HG1 ARG A  71      21.551  59.680  37.530  1.00  0.00           H
ATOM   1108  HG2 ARG A  71      22.880  58.492  37.739  1.00  0.00           H
ATOM   1109  CD  ARG A  71      23.020  59.760  35.980  1.00  0.00           C
ATOM   1110  HD1 ARG A  71      22.841  60.815  35.681  1.00  0.00           H
ATOM   1111  HD2 ARG A  71      22.420  59.079  35.340  1.00  0.00           H
ATOM   1112  NE  ARG A  71      24.470  59.460  35.810  1.00  0.00           N
ATOM   1113  HE  ARG A  71      25.059  59.340  36.609  1.00  0.00           H
ATOM   1114  CZ  ARG A  71      25.090  59.240  34.660  1.00  0.00           C
ATOM   1115  NH1 ARG A  71      24.520  59.310  33.480  1.00  0.00           N
ATOM   1116 1HH1 ARG A  71      23.569  59.610  33.400  1.00  0.00           H
ATOM   1117 2HH1 ARG A  71      25.093  59.149  32.676  1.00  0.00           H
ATOM   1118  NH2 ARG A  71      26.360  58.910  34.710  1.00  0.00           N
ATOM   1119 1HH2 ARG A  71      26.799  58.900  35.609  1.00  0.00           H
ATOM   1120 2HH2 ARG A  71      26.842  58.709  33.857  1.00  0.00           H
ATOM   1121  C   ARG A  71      22.450  59.170  40.480  1.00  0.00           C
ATOM   1122  O   ARG A  71      23.360  58.470  40.890  1.00  0.00           O
ATOM   1123  N   PHE A  72      21.170  58.750  40.580  1.00  0.00           N
ATOM   1124  HN  PHE A  72      20.412  59.319  40.271  1.00  0.00           H
ATOM   1125  CA  PHE A  72      20.790  57.450  41.120  1.00  0.00           C
ATOM   1126  HA  PHE A  72      21.239  57.370  42.099  1.00  0.00           H
ATOM   1127  CB  PHE A  72      19.250  57.300  41.250  1.00  0.00           C
ATOM   1128  HB1 PHE A  72      18.981  56.344  41.748  1.00  0.00           H
ATOM   1129  HB2 PHE A  72      18.769  57.320  40.249  1.00  0.00           H
ATOM   1130  CG  PHE A  72      18.710  58.420  42.090  1.00  0.00           C
ATOM   1131  CD1 PHE A  72      17.800  59.350  41.560  1.00  0.00           C
ATOM   1132  HD1 PHE A  72      17.460  59.260  40.539  1.00  0.00           H
ATOM   1133  CE1 PHE A  72      17.340  60.410  42.350  1.00  0.00           C
ATOM   1134  HE1 PHE A  72      16.655  61.135  41.933  1.00  0.00           H
ATOM   1135  CZ  PHE A  72      17.770  60.540  43.670  1.00  0.00           C
ATOM   1136  HZ  PHE A  72      17.400  61.359  44.269  1.00  0.00           H
ATOM   1137  CD2 PHE A  72      19.120  58.550  43.430  1.00  0.00           C
ATOM   1138  HD2 PHE A  72      19.827  57.843  43.838  1.00  0.00           H
ATOM   1139  CE2 PHE A  72      18.660  59.610  44.210  1.00  0.00           C
ATOM   1140  HE2 PHE A  72      19.009  59.710  45.227  1.00  0.00           H
ATOM   1141  C   PHE A  72      21.350  56.280  40.320  1.00  0.00           C
ATOM   1142  O   PHE A  72      21.520  56.370  39.100  1.00  0.00           O
ATOM   1143  N   ARG A  73      21.670  55.160  40.970  1.00  0.00           N
ATOM   1144  HN  ARG A  73      21.501  55.050  41.947  1.00  0.00           H
ATOM   1145  CA  ARG A  73      22.350  54.080  40.290  1.00  0.00           C
ATOM   1146  HA  ARG A  73      21.970  54.010  39.281  1.00  0.00           H
ATOM   1147  CB  ARG A  73      23.890  54.301  40.240  1.00  0.00           C
ATOM   1148  HB1 ARG A  73      24.088  55.281  39.755  1.00  0.00           H
ATOM   1149  HB2 ARG A  73      24.319  53.541  39.551  1.00  0.00           H
ATOM   1150  CG  ARG A  73      24.681  54.220  41.570  1.00  0.00           C
ATOM   1151  HG1 ARG A  73      25.745  54.051  41.301  1.00  0.00           H
ATOM   1152  HG2 ARG A  73      24.358  53.325  42.143  1.00  0.00           H
ATOM   1153  CD  ARG A  73      24.620  55.440  42.510  1.00  0.00           C
ATOM   1154  HD1 ARG A  73      25.220  55.270  43.430  1.00  0.00           H
ATOM   1155  HD2 ARG A  73      23.576  55.641  42.831  1.00  0.00           H
ATOM   1156  NE  ARG A  73      25.140  56.650  41.800  1.00  0.00           N
ATOM   1157  HE  ARG A  73      24.482  57.318  41.451  1.00  0.00           H
ATOM   1158  CZ  ARG A  73      26.390  56.880  41.430  1.00  0.00           C
ATOM   1159  NH1 ARG A  73      27.410  56.110  41.720  1.00  0.00           N
ATOM   1160 1HH1 ARG A  73      27.310  55.349  42.361  1.00  0.00           H
ATOM   1161 2HH1 ARG A  73      28.319  56.400  41.420  1.00  0.00           H
ATOM   1162  NH2 ARG A  73      26.631  58.000  40.770  1.00  0.00           N
ATOM   1163 1HH2 ARG A  73      25.928  58.712  40.780  1.00  0.00           H
ATOM   1164 2HH2 ARG A  73      27.584  58.298  40.720  1.00  0.00           H
ATOM   1165  C   ARG A  73      22.050  52.740  40.930  1.00  0.00           C
ATOM   1166  O   ARG A  73      21.530  52.650  42.040  1.00  0.00           O
ATOM   1167  N   TYR A  74      22.380  51.650  40.210  1.00  0.00           N
ATOM   1168  HN  TYR A  74      22.710  51.790  39.280  1.00  0.00           H
ATOM   1169  CA  TYR A  74      22.409  50.260  40.640  1.00  0.00           C
ATOM   1170  HA  TYR A  74      21.378  49.942  40.610  1.00  0.00           H
ATOM   1171  CB  TYR A  74      23.170  49.410  39.580  1.00  0.00           C
ATOM   1172  HB1 TYR A  74      24.189  49.830  39.440  1.00  0.00           H
ATOM   1173  HB2 TYR A  74      22.651  49.490  38.601  1.00  0.00           H
ATOM   1174  CG  TYR A  74      23.330  47.950  39.920  1.00  0.00           C
ATOM   1175  CD1 TYR A  74      22.420  46.990  39.430  1.00  0.00           C
ATOM   1176  HD1 TYR A  74      21.618  47.301  38.778  1.00  0.00           H
ATOM   1177  CE1 TYR A  74      22.530  45.650  39.810  1.00  0.00           C
ATOM   1178  HE1 TYR A  74      21.822  44.922  39.441  1.00  0.00           H
ATOM   1179  CZ  TYR A  74      23.560  45.240  40.670  1.00  0.00           C
ATOM   1180  OH  TYR A  74      23.670  43.890  41.030  1.00  0.00           O
ATOM   1181  HH  TYR A  74      23.229  43.379  40.348  1.00  0.00           H
ATOM   1182  CD2 TYR A  74      24.380  47.520  40.750  1.00  0.00           C
ATOM   1183  HD2 TYR A  74      25.098  48.238  41.119  1.00  0.00           H
ATOM   1184  CE2 TYR A  74      24.480  46.180  41.140  1.00  0.00           C
ATOM   1185  HE2 TYR A  74      25.289  45.880  41.789  1.00  0.00           H
ATOM   1186  C   TYR A  74      22.910  50.030  42.090  1.00  0.00           C
ATOM   1187  O   TYR A  74      23.860  50.720  42.470  1.00  0.00           O
ATOM   1188  N   PRO A  75      22.350  49.150  42.930  1.00  0.00           N
ATOM   1189  CD  PRO A  75      21.110  48.410  42.640  1.00  0.00           C
ATOM   1190  HD1 PRO A  75      21.291  47.687  41.817  1.00  0.00           H
ATOM   1191  HD2 PRO A  75      20.292  49.108  42.361  1.00  0.00           H
ATOM   1192  CA  PRO A  75      22.720  48.960  44.340  1.00  0.00           C
ATOM   1193  HA  PRO A  75      22.189  49.722  44.891  1.00  0.00           H
ATOM   1194  CB  PRO A  75      22.110  47.600  44.660  1.00  0.00           C
ATOM   1195  HB1 PRO A  75      21.970  47.440  45.750  1.00  0.00           H
ATOM   1196  HB2 PRO A  75      22.721  46.778  44.229  1.00  0.00           H
ATOM   1197  CG  PRO A  75      20.770  47.660  43.930  1.00  0.00           C
ATOM   1198  HG1 PRO A  75      20.329  46.658  43.740  1.00  0.00           H
ATOM   1199  HG2 PRO A  75      20.045  48.256  44.526  1.00  0.00           H
ATOM   1200  C   PRO A  75      24.170  49.090  44.790  1.00  0.00           C
ATOM   1201  O   PRO A  75      24.990  48.190  44.600  1.00  0.00           O
ATOM   1202  N   GLU A  76      24.460  50.220  45.460  1.00  0.00           N
ATOM   1203  HN  GLU A  76      23.770  50.940  45.440  1.00  0.00           H
ATOM   1204  CA  GLU A  76      25.720  50.530  46.120  1.00  0.00           C
ATOM   1205  HA  GLU A  76      26.179  49.613  46.459  1.00  0.00           H
ATOM   1206  CB  GLU A  76      26.680  51.290  45.160  1.00  0.00           C
ATOM   1207  HB1 GLU A  76      26.819  50.662  44.254  1.00  0.00           H
ATOM   1208  HB2 GLU A  76      27.676  51.350  45.648  1.00  0.00           H
ATOM   1209  CG  GLU A  76      26.230  52.710  44.720  1.00  0.00           C
ATOM   1210  HG1 GLU A  76      26.070  53.352  45.612  1.00  0.00           H
ATOM   1211  HG2 GLU A  76      25.269  52.630  44.169  1.00  0.00           H
ATOM   1212  CD  GLU A  76      27.240  53.400  43.820  1.00  0.00           C
ATOM   1213  OE1 GLU A  76      27.600  52.830  42.760  1.00  0.00           O
ATOM   1214  OE2 GLU A  76      27.630  54.560  44.130  1.00  0.00           O
ATOM   1215  C   GLU A  76      25.430  51.390  47.350  1.00  0.00           C
ATOM   1216  O   GLU A  76      26.160  51.380  48.330  1.00  0.00           O
ATOM   1217  N   ARG A  77      24.260  52.070  47.360  1.00  0.00           N
ATOM   1218  HN  ARG A  77      23.703  52.130  46.535  1.00  0.00           H
ATOM   1219  CA  ARG A  77      23.730  52.790  48.490  1.00  0.00           C
ATOM   1220  HA  ARG A  77      24.409  53.609  48.680  1.00  0.00           H
ATOM   1221  CB  ARG A  77      22.360  53.420  48.110  1.00  0.00           C
ATOM   1222  HB1 ARG A  77      21.832  53.809  49.007  1.00  0.00           H
ATOM   1223  HB2 ARG A  77      21.742  52.602  47.681  1.00  0.00           H
ATOM   1224  CG  ARG A  77      22.460  54.560  47.080  1.00  0.00           C
ATOM   1225  HG1 ARG A  77      21.474  54.680  46.582  1.00  0.00           H
ATOM   1226  HG2 ARG A  77      23.177  54.241  46.293  1.00  0.00           H
ATOM   1227  CD  ARG A  77      22.870  55.920  47.670  1.00  0.00           C
ATOM   1228  HD1 ARG A  77      23.460  55.770  48.600  1.00  0.00           H
ATOM   1229  HD2 ARG A  77      21.992  56.549  47.930  1.00  0.00           H
ATOM   1230  NE  ARG A  77      23.770  56.590  46.680  1.00  0.00           N
ATOM   1231  HE  ARG A  77      24.730  56.310  46.700  1.00  0.00           H
ATOM   1232  CZ  ARG A  77      23.470  57.600  45.870  1.00  0.00           C
ATOM   1233  NH1 ARG A  77      22.260  58.090  45.720  1.00  0.00           N
ATOM   1234 1HH1 ARG A  77      21.481  57.551  46.040  1.00  0.00           H
ATOM   1235 2HH1 ARG A  77      22.140  58.849  45.081  1.00  0.00           H
ATOM   1236  NH2 ARG A  77      24.440  58.160  45.170  1.00  0.00           N
ATOM   1237 1HH2 ARG A  77      25.352  57.749  45.170  1.00  0.00           H
ATOM   1238 2HH2 ARG A  77      24.230  58.969  44.621  1.00  0.00           H
ATOM   1239  C   ARG A  77      23.620  52.040  49.830  1.00  0.00           C
ATOM   1240  O   ARG A  77      23.930  52.670  50.840  1.00  0.00           O
ATOM   1241  N   PRO A  78      23.270  50.750  49.980  1.00  0.00           N
ATOM   1242  CD  PRO A  78      22.659  49.880  48.970  1.00  0.00           C
ATOM   1243  HD1 PRO A  78      23.200  49.870  48.000  1.00  0.00           H
ATOM   1244  HD2 PRO A  78      21.607  50.198  48.811  1.00  0.00           H
ATOM   1245  CA  PRO A  78      23.220  50.130  51.300  1.00  0.00           C
ATOM   1246  HA  PRO A  78      22.690  50.780  51.980  1.00  0.00           H
ATOM   1247  CB  PRO A  78      22.480  48.800  51.080  1.00  0.00           C
ATOM   1248  HB1 PRO A  78      21.395  48.961  51.251  1.00  0.00           H
ATOM   1249  HB2 PRO A  78      22.820  47.981  51.749  1.00  0.00           H
ATOM   1250  CG  PRO A  78      22.700  48.490  49.600  1.00  0.00           C
ATOM   1251  HG1 PRO A  78      23.705  48.042  49.441  1.00  0.00           H
ATOM   1252  HG2 PRO A  78      21.929  47.809  49.180  1.00  0.00           H
ATOM   1253  C   PRO A  78      24.610  49.930  51.880  1.00  0.00           C
ATOM   1254  O   PRO A  78      24.730  49.860  53.100  1.00  0.00           O
ATOM   1255  N   ILE A  79      25.670  49.820  51.040  1.00  0.00           N
ATOM   1256  HN  ILE A  79      25.549  49.900  50.054  1.00  0.00           H
ATOM   1257  CA  ILE A  79      27.060  49.710  51.500  1.00  0.00           C
ATOM   1258  HA  ILE A  79      27.110  48.863  52.168  1.00  0.00           H
ATOM   1259  CB  ILE A  79      28.050  49.500  50.350  1.00  0.00           C
ATOM   1260  HB  ILE A  79      28.050  50.401  49.700  1.00  0.00           H
ATOM   1261  CG2 ILE A  79      29.491  49.321  50.909  1.00  0.00           C
ATOM   1262 1HG2 ILE A  79      30.215  49.201  50.076  1.00  0.00           H
ATOM   1263 2HG2 ILE A  79      29.550  48.416  51.553  1.00  0.00           H
ATOM   1264 3HG2 ILE A  79      29.829  50.207  51.488  1.00  0.00           H
ATOM   1265  CG1 ILE A  79      27.669  48.290  49.450  1.00  0.00           C
ATOM   1266 1HG1 ILE A  79      26.606  48.380  49.142  1.00  0.00           H
ATOM   1267 2HG1 ILE A  79      27.780  47.357  50.042  1.00  0.00           H
ATOM   1268  CD  ILE A  79      28.500  48.191  48.170  1.00  0.00           C
ATOM   1269  HD1 ILE A  79      28.470  49.145  47.603  1.00  0.00           H
ATOM   1270  HD2 ILE A  79      28.109  47.388  47.508  1.00  0.00           H
ATOM   1271  HD3 ILE A  79      29.564  47.959  48.391  1.00  0.00           H
ATOM   1272  C   ILE A  79      27.480  50.940  52.300  1.00  0.00           C
ATOM   1273  O   ILE A  79      27.970  50.850  53.420  1.00  0.00           O
ATOM   1274  N   ILE A  80      27.220  52.140  51.740  1.00  0.00           N
ATOM   1275  HN  ILE A  80      26.820  52.200  50.829  1.00  0.00           H
ATOM   1276  CA  ILE A  80      27.480  53.400  52.430  1.00  0.00           C
ATOM   1277  HA  ILE A  80      28.475  53.300  52.838  1.00  0.00           H
ATOM   1278  CB  ILE A  80      27.560  54.600  51.490  1.00  0.00           C
ATOM   1279  HB  ILE A  80      28.381  54.400  50.769  1.00  0.00           H
ATOM   1280  CG2 ILE A  80      26.270  54.750  50.650  1.00  0.00           C
ATOM   1281 1HG2 ILE A  80      26.120  53.848  50.019  1.00  0.00           H
ATOM   1282 2HG2 ILE A  80      26.360  55.622  49.968  1.00  0.00           H
ATOM   1283 3HG2 ILE A  80      25.381  54.900  51.299  1.00  0.00           H
ATOM   1284  CG1 ILE A  80      27.900  55.940  52.200  1.00  0.00           C
ATOM   1285 1HG1 ILE A  80      27.133  56.179  52.967  1.00  0.00           H
ATOM   1286 2HG1 ILE A  80      27.860  56.750  51.440  1.00  0.00           H
ATOM   1287  CD  ILE A  80      29.299  55.960  52.840  1.00  0.00           C
ATOM   1288  HD1 ILE A  80      30.086  55.789  52.074  1.00  0.00           H
ATOM   1289  HD2 ILE A  80      29.390  55.187  53.633  1.00  0.00           H
ATOM   1290  HD3 ILE A  80      29.480  56.951  53.310  1.00  0.00           H
ATOM   1291  C   ILE A  80      26.600  53.600  53.660  1.00  0.00           C
ATOM   1292  O   ILE A  80      27.080  53.990  54.710  1.00  0.00           O
ATOM   1293  N   TYR A  81      25.290  53.250  53.590  1.00  0.00           N
ATOM   1294  HN  TYR A  81      24.890  52.970  52.721  1.00  0.00           H
ATOM   1295  CA  TYR A  81      24.400  53.280  54.750  1.00  0.00           C
ATOM   1296  HA  TYR A  81      24.460  54.272  55.171  1.00  0.00           H
ATOM   1297  CB  TYR A  81      22.920  53.010  54.340  1.00  0.00           C
ATOM   1298  HB1 TYR A  81      22.270  53.070  55.239  1.00  0.00           H
ATOM   1299  HB2 TYR A  81      22.830  51.990  53.910  1.00  0.00           H
ATOM   1300  CG  TYR A  81      22.350  54.010  53.350  1.00  0.00           C
ATOM   1301  CD1 TYR A  81      21.300  53.590  52.500  1.00  0.00           C
ATOM   1302  HD1 TYR A  81      20.968  52.565  52.560  1.00  0.00           H
ATOM   1303  CE1 TYR A  81      20.700  54.470  51.600  1.00  0.00           C
ATOM   1304  HE1 TYR A  81      19.902  54.121  50.961  1.00  0.00           H
ATOM   1305  CZ  TYR A  81      21.140  55.790  51.510  1.00  0.00           C
ATOM   1306  OH  TYR A  81      20.530  56.680  50.610  1.00  0.00           O
ATOM   1307  HH  TYR A  81      19.707  56.289  50.309  1.00  0.00           H
ATOM   1308  CD2 TYR A  81      22.770  55.350  53.260  1.00  0.00           C
ATOM   1309  HD2 TYR A  81      23.559  55.719  53.899  1.00  0.00           H
ATOM   1310  CE2 TYR A  81      22.180  56.230  52.340  1.00  0.00           C
ATOM   1311  HE2 TYR A  81      22.509  57.257  52.280  1.00  0.00           H
ATOM   1312  C   TYR A  81      24.820  52.340  55.890  1.00  0.00           C
ATOM   1313  O   TYR A  81      24.740  52.690  57.070  1.00  0.00           O
ATOM   1314  N   TYR A  82      25.310  51.120  55.570  1.00  0.00           N
ATOM   1315  HN  TYR A  82      25.270  50.811  54.623  1.00  0.00           H
ATOM   1316  CA  TYR A  82      25.960  50.230  56.510  1.00  0.00           C
ATOM   1317  HA  TYR A  82      25.258  50.019  57.303  1.00  0.00           H
ATOM   1318  CB  TYR A  82      26.290  48.890  55.780  1.00  0.00           C
ATOM   1319  HB1 TYR A  82      26.798  49.139  54.824  1.00  0.00           H
ATOM   1320  HB2 TYR A  82      25.349  48.360  55.520  1.00  0.00           H
ATOM   1321  CG  TYR A  82      27.170  47.900  56.520  1.00  0.00           C
ATOM   1322  CD1 TYR A  82      26.780  47.400  57.770  1.00  0.00           C
ATOM   1323  HD1 TYR A  82      25.866  47.742  58.232  1.00  0.00           H
ATOM   1324  CE1 TYR A  82      27.570  46.430  58.430  1.00  0.00           C
ATOM   1325  HE1 TYR A  82      27.250  46.050  59.389  1.00  0.00           H
ATOM   1326  CZ  TYR A  82      28.750  45.970  57.830  1.00  0.00           C
ATOM   1327  OH  TYR A  82      29.540  44.990  58.460  1.00  0.00           O
ATOM   1328  HH  TYR A  82      29.015  44.556  59.136  1.00  0.00           H
ATOM   1329  CD2 TYR A  82      28.360  47.430  55.930  1.00  0.00           C
ATOM   1330  HD2 TYR A  82      28.660  47.800  54.961  1.00  0.00           H
ATOM   1331  CE2 TYR A  82      29.140  46.470  56.590  1.00  0.00           C
ATOM   1332  HE2 TYR A  82      30.049  46.110  56.131  1.00  0.00           H
ATOM   1333  C   TYR A  82      27.190  50.830  57.190  1.00  0.00           C
ATOM   1334  O   TYR A  82      27.350  50.760  58.410  1.00  0.00           O
ATOM   1335  N   SER A  83      28.090  51.490  56.420  1.00  0.00           N
ATOM   1336  HN  SER A  83      27.970  51.500  55.430  1.00  0.00           H
ATOM   1337  CA  SER A  83      29.240  52.220  56.960  1.00  0.00           C
ATOM   1338  HA  SER A  83      29.778  51.533  57.597  1.00  0.00           H
ATOM   1339  CB  SER A  83      30.220  52.680  55.850  1.00  0.00           C
ATOM   1340  HB1 SER A  83      29.723  53.426  55.193  1.00  0.00           H
ATOM   1341  HB2 SER A  83      30.480  51.802  55.221  1.00  0.00           H
ATOM   1342  OG  SER A  83      31.420  53.240  56.380  1.00  0.00           O
ATOM   1343  HG1 SER A  83      31.840  52.550  56.900  1.00  0.00           H
ATOM   1344  C   SER A  83      28.850  53.400  57.850  1.00  0.00           C
ATOM   1345  O   SER A  83      29.400  53.600  58.930  1.00  0.00           O
ATOM   1346  N   VAL A  84      27.820  54.170  57.430  1.00  0.00           N
ATOM   1347  HN  VAL A  84      27.432  54.011  56.525  1.00  0.00           H
ATOM   1348  CA  VAL A  84      27.230  55.280  58.170  1.00  0.00           C
ATOM   1349  HA  VAL A  84      28.017  55.998  58.349  1.00  0.00           H
ATOM   1350  CB  VAL A  84      26.110  55.980  57.400  1.00  0.00           C
ATOM   1351  HB  VAL A  84      25.453  55.204  56.952  1.00  0.00           H
ATOM   1352  CG1 VAL A  84      25.250  56.900  58.290  1.00  0.00           C
ATOM   1353 1HG1 VAL A  84      24.639  56.329  59.021  1.00  0.00           H
ATOM   1354 2HG1 VAL A  84      24.544  57.477  57.654  1.00  0.00           H
ATOM   1355 3HG1 VAL A  84      25.891  57.621  58.841  1.00  0.00           H
ATOM   1356  CG2 VAL A  84      26.730  56.820  56.260  1.00  0.00           C
ATOM   1357 1HG2 VAL A  84      27.299  57.678  56.679  1.00  0.00           H
ATOM   1358 2HG2 VAL A  84      25.930  57.220  55.600  1.00  0.00           H
ATOM   1359 3HG2 VAL A  84      27.424  56.217  55.637  1.00  0.00           H
ATOM   1360  C   VAL A  84      26.760  54.860  59.550  1.00  0.00           C
ATOM   1361  O   VAL A  84      26.990  55.550  60.540  1.00  0.00           O
ATOM   1362  N   CYS A  85      26.150  53.670  59.680  1.00  0.00           N
ATOM   1363  HN  CYS A  85      25.950  53.121  58.872  1.00  0.00           H
ATOM   1364  CA  CYS A  85      25.770  53.120  60.980  1.00  0.00           C
ATOM   1365  HA  CYS A  85      25.120  53.850  61.440  1.00  0.00           H
ATOM   1366  CB  CYS A  85      24.970  51.810  60.830  1.00  0.00           C
ATOM   1367  HB1 CYS A  85      24.791  51.372  61.836  1.00  0.00           H
ATOM   1368  HB2 CYS A  85      25.560  51.069  60.250  1.00  0.00           H
ATOM   1369  SG  CYS A  85      23.360  52.120  60.040  1.00  0.00           S
ATOM   1370  HG1 CYS A  85      23.850  52.390  58.839  1.00  0.00           H
ATOM   1371  C   CYS A  85      26.920  52.950  61.960  1.00  0.00           C
ATOM   1372  O   CYS A  85      26.770  53.220  63.150  1.00  0.00           O
ATOM   1373  N   TYR A  86      28.120  52.540  61.500  1.00  0.00           N
ATOM   1374  HN  TYR A  86      28.271  52.389  60.526  1.00  0.00           H
ATOM   1375  CA  TYR A  86      29.250  52.300  62.390  1.00  0.00           C
ATOM   1376  HA  TYR A  86      28.880  51.730  63.230  1.00  0.00           H
ATOM   1377  CB  TYR A  86      30.351  51.491  61.640  1.00  0.00           C
ATOM   1378  HB1 TYR A  86      30.937  52.127  60.943  1.00  0.00           H
ATOM   1379  HB2 TYR A  86      29.876  50.674  61.055  1.00  0.00           H
ATOM   1380  CG  TYR A  86      31.250  50.860  62.660  1.00  0.00           C
ATOM   1381  CD1 TYR A  86      30.760  49.770  63.400  1.00  0.00           C
ATOM   1382  HD1 TYR A  86      29.792  49.361  63.151  1.00  0.00           H
ATOM   1383  CE1 TYR A  86      31.490  49.240  64.460  1.00  0.00           C
ATOM   1384  HE1 TYR A  86      31.082  48.423  65.038  1.00  0.00           H
ATOM   1385  CZ  TYR A  86      32.730  49.780  64.790  1.00  0.00           C
ATOM   1386  OH  TYR A  86      33.440  49.260  65.880  1.00  0.00           O
ATOM   1387  HH  TYR A  86      33.159  48.347  65.970  1.00  0.00           H
ATOM   1388  CD2 TYR A  86      32.530  51.360  62.960  1.00  0.00           C
ATOM   1389  HD2 TYR A  86      32.928  52.196  62.403  1.00  0.00           H
ATOM   1390  CE2 TYR A  86      33.260  50.830  64.030  1.00  0.00           C
ATOM   1391  HE2 TYR A  86      34.229  51.230  64.290  1.00  0.00           H
ATOM   1392  C   TYR A  86      29.830  53.600  62.940  1.00  0.00           C
ATOM   1393  O   TYR A  86      30.460  53.640  64.000  1.00  0.00           O
ATOM   1394  N   SER A  87      29.570  54.740  62.260  1.00  0.00           N
ATOM   1395  HN  SER A  87      29.082  54.680  61.393  1.00  0.00           H
ATOM   1396  CA  SER A  87      29.930  56.070  62.740  1.00  0.00           C
ATOM   1397  HA  SER A  87      30.991  56.050  62.940  1.00  0.00           H
ATOM   1398  CB  SER A  87      29.700  57.210  61.700  1.00  0.00           C
ATOM   1399  HB1 SER A  87      30.132  56.899  60.726  1.00  0.00           H
ATOM   1400  HB2 SER A  87      30.248  58.116  62.039  1.00  0.00           H
ATOM   1401  OG  SER A  87      28.330  57.590  61.510  1.00  0.00           O
ATOM   1402  HG1 SER A  87      27.858  56.837  61.148  1.00  0.00           H
ATOM   1403  C   SER A  87      29.260  56.420  64.060  1.00  0.00           C
ATOM   1404  O   SER A  87      29.880  57.040  64.910  1.00  0.00           O
ATOM   1405  N   ILE A  88      27.980  56.010  64.270  1.00  0.00           N
ATOM   1406  HN  ILE A  88      27.512  55.472  63.573  1.00  0.00           H
ATOM   1407  CA  ILE A  88      27.220  56.330  65.470  1.00  0.00           C
ATOM   1408  HA  ILE A  88      27.170  57.406  65.550  1.00  0.00           H
ATOM   1409  CB  ILE A  88      25.790  55.790  65.370  1.00  0.00           C
ATOM   1410  HB  ILE A  88      25.840  54.694  65.191  1.00  0.00           H
ATOM   1411  CG2 ILE A  88      25.010  56.030  66.680  1.00  0.00           C
ATOM   1412 1HG2 ILE A  88      24.980  57.112  66.930  1.00  0.00           H
ATOM   1413 2HG2 ILE A  88      25.450  55.480  67.540  1.00  0.00           H
ATOM   1414 3HG2 ILE A  88      23.962  55.671  66.590  1.00  0.00           H
ATOM   1415  CG1 ILE A  88      25.040  56.410  64.160  1.00  0.00           C
ATOM   1416 1HG1 ILE A  88      25.659  56.320  63.241  1.00  0.00           H
ATOM   1417 2HG1 ILE A  88      24.889  57.495  64.341  1.00  0.00           H
ATOM   1418  CD  ILE A  88      23.690  55.730  63.860  1.00  0.00           C
ATOM   1419  HD1 ILE A  88      23.260  56.140  62.921  1.00  0.00           H
ATOM   1420  HD2 ILE A  88      22.967  55.911  64.683  1.00  0.00           H
ATOM   1421  HD3 ILE A  88      23.831  54.636  63.730  1.00  0.00           H
ATOM   1422  C   ILE A  88      27.880  55.840  66.750  1.00  0.00           C
ATOM   1423  O   ILE A  88      28.180  56.620  67.650  1.00  0.00           O
ATOM   1424  N   VAL A  89      28.190  54.530  66.840  1.00  0.00           N
ATOM   1425  HN  VAL A  89      27.960  53.901  66.101  1.00  0.00           H
ATOM   1426  CA  VAL A  89      28.870  53.960  68.000  1.00  0.00           C
ATOM   1427  HA  VAL A  89      28.341  54.299  68.878  1.00  0.00           H
ATOM   1428  CB  VAL A  89      28.780  52.430  68.010  1.00  0.00           C
ATOM   1429  HB  VAL A  89      27.707  52.159  67.920  1.00  0.00           H
ATOM   1430  CG1 VAL A  89      29.540  51.789  66.831  1.00  0.00           C
ATOM   1431 1HG1 VAL A  89      30.630  52.000  66.880  1.00  0.00           H
ATOM   1432 2HG1 VAL A  89      29.146  52.133  65.851  1.00  0.00           H
ATOM   1433 3HG1 VAL A  89      29.430  50.684  66.870  1.00  0.00           H
ATOM   1434  CG2 VAL A  89      29.280  51.880  69.370  1.00  0.00           C
ATOM   1435 1HG2 VAL A  89      29.140  50.779  69.410  1.00  0.00           H
ATOM   1436 2HG2 VAL A  89      28.719  52.341  70.211  1.00  0.00           H
ATOM   1437 3HG2 VAL A  89      30.360  52.100  69.510  1.00  0.00           H
ATOM   1438  C   VAL A  89      30.290  54.480  68.160  1.00  0.00           C
ATOM   1439  O   VAL A  89      30.740  54.810  69.260  1.00  0.00           O
ATOM   1440  N   SER A  90      31.020  54.640  67.040  1.00  0.00           N
ATOM   1441  HN  SER A  90      30.632  54.361  66.164  1.00  0.00           H
ATOM   1442  CA  SER A  90      32.380  55.180  67.010  1.00  0.00           C
ATOM   1443  HA  SER A  90      32.980  54.570  67.670  1.00  0.00           H
ATOM   1444  CB  SER A  90      33.010  55.130  65.590  1.00  0.00           C
ATOM   1445  HB1 SER A  90      34.070  55.460  65.640  1.00  0.00           H
ATOM   1446  HB2 SER A  90      32.461  55.808  64.902  1.00  0.00           H
ATOM   1447  OG  SER A  90      32.980  53.810  65.070  1.00  0.00           O
ATOM   1448  HG1 SER A  90      32.114  53.661  64.682  1.00  0.00           H
ATOM   1449  C   SER A  90      32.490  56.600  67.510  1.00  0.00           C
ATOM   1450  O   SER A  90      33.410  56.960  68.250  1.00  0.00           O
ATOM   1451  N   LEU A  91      31.520  57.470  67.150  1.00  0.00           N
ATOM   1452  HN  LEU A  91      30.808  57.199  66.508  1.00  0.00           H
ATOM   1453  CA  LEU A  91      31.410  58.810  67.680  1.00  0.00           C
ATOM   1454  HA  LEU A  91      32.355  59.298  67.491  1.00  0.00           H
ATOM   1455  CB  LEU A  91      30.300  59.610  66.950  1.00  0.00           C
ATOM   1456  HB1 LEU A  91      29.343  59.052  67.040  1.00  0.00           H
ATOM   1457  HB2 LEU A  91      30.550  59.640  65.868  1.00  0.00           H
ATOM   1458  CG  LEU A  91      30.070  61.060  67.440  1.00  0.00           C
ATOM   1459  HG  LEU A  91      29.779  61.040  68.512  1.00  0.00           H
ATOM   1460  CD1 LEU A  91      31.330  61.929  67.299  1.00  0.00           C
ATOM   1461 1HD1 LEU A  91      32.191  61.459  67.821  1.00  0.00           H
ATOM   1462 2HD1 LEU A  91      31.159  62.938  67.733  1.00  0.00           H
ATOM   1463 3HD1 LEU A  91      31.589  62.049  66.225  1.00  0.00           H
ATOM   1464  CD2 LEU A  91      28.920  61.720  66.670  1.00  0.00           C
ATOM   1465 1HD2 LEU A  91      27.983  61.132  66.780  1.00  0.00           H
ATOM   1466 2HD2 LEU A  91      29.170  61.790  65.590  1.00  0.00           H
ATOM   1467 3HD2 LEU A  91      28.731  62.747  67.049  1.00  0.00           H
ATOM   1468  C   LEU A  91      31.210  58.850  69.190  1.00  0.00           C
ATOM   1469  O   LEU A  91      31.870  59.600  69.890  1.00  0.00           O
ATOM   1470  N   MET A  92      30.340  57.990  69.750  1.00  0.00           N
ATOM   1471  HN  MET A  92      29.802  57.372  69.182  1.00  0.00           H
ATOM   1472  CA  MET A  92      30.150  57.890  71.190  1.00  0.00           C
ATOM   1473  HA  MET A  92      29.950  58.889  71.550  1.00  0.00           H
ATOM   1474  CB  MET A  92      28.930  57.010  71.590  1.00  0.00           C
ATOM   1475  HB1 MET A  92      28.810  57.030  72.694  1.00  0.00           H
ATOM   1476  HB2 MET A  92      29.130  55.959  71.290  1.00  0.00           H
ATOM   1477  CG  MET A  92      27.600  57.460  70.950  1.00  0.00           C
ATOM   1478  HG1 MET A  92      26.790  56.820  71.360  1.00  0.00           H
ATOM   1479  HG2 MET A  92      27.650  57.240  69.862  1.00  0.00           H
ATOM   1480  SD  MET A  92      27.160  59.220  71.200  1.00  0.00           S
ATOM   1481  CE  MET A  92      26.930  59.561  69.430  1.00  0.00           C
ATOM   1482  HE1 MET A  92      26.239  58.829  68.959  1.00  0.00           H
ATOM   1483  HE2 MET A  92      27.893  59.510  68.878  1.00  0.00           H
ATOM   1484  HE3 MET A  92      26.503  60.574  69.271  1.00  0.00           H
ATOM   1485  C   MET A  92      31.390  57.440  71.960  1.00  0.00           C
ATOM   1486  O   MET A  92      31.700  57.970  73.030  1.00  0.00           O
ATOM   1487  N   TYR A  93      32.180  56.480  71.420  1.00  0.00           N
ATOM   1488  HN  TYR A  93      31.880  55.980  70.611  1.00  0.00           H
ATOM   1489  CA  TYR A  93      33.500  56.180  71.950  1.00  0.00           C
ATOM   1490  HA  TYR A  93      33.380  55.979  73.004  1.00  0.00           H
ATOM   1491  CB  TYR A  93      34.140  54.920  71.280  1.00  0.00           C
ATOM   1492  HB1 TYR A  93      35.189  54.780  71.620  1.00  0.00           H
ATOM   1493  HB2 TYR A  93      34.130  55.050  70.177  1.00  0.00           H
ATOM   1494  CG  TYR A  93      33.400  53.640  71.630  1.00  0.00           C
ATOM   1495  CD1 TYR A  93      32.980  53.370  72.950  1.00  0.00           C
ATOM   1496  HD1 TYR A  93      33.151  54.083  73.743  1.00  0.00           H
ATOM   1497  CE1 TYR A  93      32.330  52.170  73.270  1.00  0.00           C
ATOM   1498  HE1 TYR A  93      32.009  51.989  74.285  1.00  0.00           H
ATOM   1499  CZ  TYR A  93      32.130  51.190  72.280  1.00  0.00           C
ATOM   1500  OH  TYR A  93      31.510  49.970  72.610  1.00  0.00           O
ATOM   1501  HH  TYR A  93      31.261  50.020  73.536  1.00  0.00           H
ATOM   1502  CD2 TYR A  93      33.200  52.650  70.650  1.00  0.00           C
ATOM   1503  HD2 TYR A  93      33.549  52.820  69.642  1.00  0.00           H
ATOM   1504  CE2 TYR A  93      32.570  51.430  70.980  1.00  0.00           C
ATOM   1505  HE2 TYR A  93      32.430  50.678  70.218  1.00  0.00           H
ATOM   1506  C   TYR A  93      34.470  57.360  71.910  1.00  0.00           C
ATOM   1507  O   TYR A  93      35.200  57.600  72.870  1.00  0.00           O
ATOM   1508  N   PHE A  94      34.440  58.180  70.840  1.00  0.00           N
ATOM   1509  HN  PHE A  94      33.851  57.941  70.072  1.00  0.00           H
ATOM   1510  CA  PHE A  94      35.120  59.470  70.750  1.00  0.00           C
ATOM   1511  HA  PHE A  94      36.154  59.289  71.001  1.00  0.00           H
ATOM   1512  CB  PHE A  94      35.110  59.960  69.270  1.00  0.00           C
ATOM   1513  HB1 PHE A  94      34.081  59.870  68.860  1.00  0.00           H
ATOM   1514  HB2 PHE A  94      35.761  59.289  68.669  1.00  0.00           H
ATOM   1515  CG  PHE A  94      35.560  61.390  69.060  1.00  0.00           C
ATOM   1516  CD1 PHE A  94      34.620  62.440  69.080  1.00  0.00           C
ATOM   1517  HD1 PHE A  94      33.590  62.220  69.320  1.00  0.00           H
ATOM   1518  CE1 PHE A  94      35.010  63.750  68.780  1.00  0.00           C
ATOM   1519  HE1 PHE A  94      34.277  64.543  68.780  1.00  0.00           H
ATOM   1520  CZ  PHE A  94      36.340  64.020  68.450  1.00  0.00           C
ATOM   1521  HZ  PHE A  94      36.640  65.029  68.210  1.00  0.00           H
ATOM   1522  CD2 PHE A  94      36.890  61.680  68.740  1.00  0.00           C
ATOM   1523  HD2 PHE A  94      37.618  60.882  68.710  1.00  0.00           H
ATOM   1524  CE2 PHE A  94      37.290  62.990  68.440  1.00  0.00           C
ATOM   1525  HE2 PHE A  94      38.322  63.200  68.200  1.00  0.00           H
ATOM   1526  C   PHE A  94      34.660  60.510  71.780  1.00  0.00           C
ATOM   1527  O   PHE A  94      35.460  61.250  72.360  1.00  0.00           O
ATOM   1528  N   ILE A  95      33.350  60.610  72.090  1.00  0.00           N
ATOM   1529  HN  ILE A  95      32.691  60.101  71.541  1.00  0.00           H
ATOM   1530  CA  ILE A  95      32.820  61.440  73.170  1.00  0.00           C
ATOM   1531  HA  ILE A  95      33.200  62.441  73.030  1.00  0.00           H
ATOM   1532  CB  ILE A  95      31.280  61.510  73.170  1.00  0.00           C
ATOM   1533  HB  ILE A  95      30.882  60.474  73.230  1.00  0.00           H
ATOM   1534  CG2 ILE A  95      30.750  62.290  74.390  1.00  0.00           C
ATOM   1535 1HG2 ILE A  95      31.210  63.300  74.450  1.00  0.00           H
ATOM   1536 2HG2 ILE A  95      30.960  61.751  75.339  1.00  0.00           H
ATOM   1537 3HG2 ILE A  95      29.648  62.410  74.320  1.00  0.00           H
ATOM   1538  CG1 ILE A  95      30.720  62.140  71.860  1.00  0.00           C
ATOM   1539 1HG1 ILE A  95      29.625  62.271  71.991  1.00  0.00           H
ATOM   1540 2HG1 ILE A  95      30.850  61.422  71.022  1.00  0.00           H
ATOM   1541  CD  ILE A  95      31.350  63.470  71.450  1.00  0.00           C
ATOM   1542  HD1 ILE A  95      31.280  64.208  72.278  1.00  0.00           H
ATOM   1543  HD2 ILE A  95      30.831  63.889  70.562  1.00  0.00           H
ATOM   1544  HD3 ILE A  95      32.421  63.350  71.180  1.00  0.00           H
ATOM   1545  C   ILE A  95      33.370  61.020  74.540  1.00  0.00           C
ATOM   1546  O   ILE A  95      33.720  61.850  75.380  1.00  0.00           O
ATOM   1547  N   GLY A  96      33.540  59.710  74.770  1.00  0.00           N
ATOM   1548  HN  GLY A  96      33.230  59.060  74.080  1.00  0.00           H
ATOM   1549  CA  GLY A  96      34.120  59.140  75.990  1.00  0.00           C
ATOM   1550  HA1 GLY A  96      34.010  58.069  75.910  1.00  0.00           H
ATOM   1551  HA2 GLY A  96      33.589  59.540  76.841  1.00  0.00           H
ATOM   1552  C   GLY A  96      35.600  59.400  76.210  1.00  0.00           C
ATOM   1553  O   GLY A  96      36.130  59.150  77.290  1.00  0.00           O
ATOM   1554  N   PHE A  97      36.310  59.930  75.200  1.00  0.00           N
ATOM   1555  HN  PHE A  97      35.888  60.061  74.306  1.00  0.00           H
ATOM   1556  CA  PHE A  97      37.690  60.370  75.330  1.00  0.00           C
ATOM   1557  HA  PHE A  97      38.230  59.620  75.890  1.00  0.00           H
ATOM   1558  CB  PHE A  97      38.300  60.440  73.900  1.00  0.00           C
ATOM   1559  HB1 PHE A  97      37.700  61.140  73.280  1.00  0.00           H
ATOM   1560  HB2 PHE A  97      38.250  59.439  73.420  1.00  0.00           H
ATOM   1561  CG  PHE A  97      39.740  60.900  73.850  1.00  0.00           C
ATOM   1562  CD1 PHE A  97      40.090  62.090  73.190  1.00  0.00           C
ATOM   1563  HD1 PHE A  97      39.315  62.704  72.757  1.00  0.00           H
ATOM   1564  CE1 PHE A  97      41.430  62.480  73.100  1.00  0.00           C
ATOM   1565  HE1 PHE A  97      41.689  63.397  72.592  1.00  0.00           H
ATOM   1566  CZ  PHE A  97      42.440  61.670  73.640  1.00  0.00           C
ATOM   1567  HZ  PHE A  97      43.477  61.959  73.550  1.00  0.00           H
ATOM   1568  CD2 PHE A  97      40.760  60.090  74.390  1.00  0.00           C
ATOM   1569  HD2 PHE A  97      40.500  59.159  74.871  1.00  0.00           H
ATOM   1570  CE2 PHE A  97      42.100  60.470  74.280  1.00  0.00           C
ATOM   1571  HE2 PHE A  97      42.873  59.838  74.691  1.00  0.00           H
ATOM   1572  C   PHE A  97      37.820  61.680  76.120  1.00  0.00           C
ATOM   1573  O   PHE A  97      38.840  61.960  76.740  1.00  0.00           O
ATOM   1574  N   LEU A  98      36.720  62.480  76.140  1.00  0.00           N
ATOM   1575  HN  LEU A  98      35.904  62.208  75.636  1.00  0.00           H
ATOM   1576  CA  LEU A  98      36.580  63.690  76.930  1.00  0.00           C
ATOM   1577  HA  LEU A  98      37.501  64.251  76.870  1.00  0.00           H
ATOM   1578  CB  LEU A  98      35.410  64.560  76.410  1.00  0.00           C
ATOM   1579  HB1 LEU A  98      35.380  65.519  76.970  1.00  0.00           H
ATOM   1580  HB2 LEU A  98      34.446  64.038  76.591  1.00  0.00           H
ATOM   1581  CG  LEU A  98      35.460  64.890  74.900  1.00  0.00           C
ATOM   1582  HG  LEU A  98      35.540  63.947  74.318  1.00  0.00           H
ATOM   1583  CD1 LEU A  98      34.170  65.590  74.460  1.00  0.00           C
ATOM   1584 1HD1 LEU A  98      34.030  66.539  75.020  1.00  0.00           H
ATOM   1585 2HD1 LEU A  98      33.294  64.933  74.649  1.00  0.00           H
ATOM   1586 3HD1 LEU A  98      34.210  65.819  73.373  1.00  0.00           H
ATOM   1587  CD2 LEU A  98      36.690  65.750  74.570  1.00  0.00           C
ATOM   1588 1HD2 LEU A  98      36.680  66.041  73.498  1.00  0.00           H
ATOM   1589 2HD2 LEU A  98      37.631  65.199  74.780  1.00  0.00           H
ATOM   1590 3HD2 LEU A  98      36.680  66.675  75.187  1.00  0.00           H
ATOM   1591  C   LEU A  98      36.330  63.380  78.410  1.00  0.00           C
ATOM   1592  O   LEU A  98      35.610  62.440  78.750  1.00  0.00           O
ATOM   1593  N   LEU A  99      36.940  64.150  79.330  1.00  0.00           N
ATOM   1594  HN  LEU A  99      37.440  64.959  79.030  1.00  0.00           H
ATOM   1595  CA  LEU A  99      36.890  63.920  80.770  1.00  0.00           C
ATOM   1596  HA  LEU A  99      37.159  62.884  80.919  1.00  0.00           H
ATOM   1597  CB  LEU A  99      37.940  64.771  81.510  1.00  0.00           C
ATOM   1598  HB1 LEU A  99      37.960  64.491  82.585  1.00  0.00           H
ATOM   1599  HB2 LEU A  99      37.652  65.842  81.450  1.00  0.00           H
ATOM   1600  CG  LEU A  99      39.380  64.630  80.960  1.00  0.00           C
ATOM   1601  HG  LEU A  99      39.400  65.020  79.920  1.00  0.00           H
ATOM   1602  CD1 LEU A  99      40.370  65.480  81.770  1.00  0.00           C
ATOM   1603 1HD1 LEU A  99      41.392  65.420  81.339  1.00  0.00           H
ATOM   1604 2HD1 LEU A  99      40.410  65.129  82.823  1.00  0.00           H
ATOM   1605 3HD1 LEU A  99      40.061  66.547  81.770  1.00  0.00           H
ATOM   1606  CD2 LEU A  99      39.860  63.170  80.920  1.00  0.00           C
ATOM   1607 1HD2 LEU A  99      40.914  63.120  80.572  1.00  0.00           H
ATOM   1608 2HD2 LEU A  99      39.240  62.570  80.220  1.00  0.00           H
ATOM   1609 3HD2 LEU A  99      39.800  62.719  81.933  1.00  0.00           H
ATOM   1610  C   LEU A  99      35.500  64.050  81.390  1.00  0.00           C
ATOM   1611  O   LEU A  99      34.670  64.860  80.970  1.00  0.00           O
ATOM   1612  N   GLY A 100      35.180  63.200  82.390  1.00  0.00           N
ATOM   1613  HN  GLY A 100      35.862  62.588  82.781  1.00  0.00           H
ATOM   1614  CA  GLY A 100      33.810  63.030  82.870  1.00  0.00           C
ATOM   1615  HA1 GLY A 100      33.247  63.945  82.759  1.00  0.00           H
ATOM   1616  HA2 GLY A 100      33.860  62.710  83.900  1.00  0.00           H
ATOM   1617  C   GLY A 100      33.080  61.950  82.100  1.00  0.00           C
ATOM   1618  O   GLY A 100      31.870  62.020  81.890  1.00  0.00           O
ATOM   1619  N   ASP A 101      33.800  60.910  81.630  1.00  0.00           N
ATOM   1620  HN  ASP A 101      34.766  60.850  81.869  1.00  0.00           H
ATOM   1621  CA  ASP A 101      33.310  59.820  80.800  1.00  0.00           C
ATOM   1622  HA  ASP A 101      32.889  60.281  79.919  1.00  0.00           H
ATOM   1623  CB  ASP A 101      34.470  58.900  80.300  1.00  0.00           C
ATOM   1624  HB1 ASP A 101      35.118  59.518  79.642  1.00  0.00           H
ATOM   1625  HB2 ASP A 101      34.062  58.085  79.664  1.00  0.00           H
ATOM   1626  CG  ASP A 101      35.350  58.280  81.360  1.00  0.00           C
ATOM   1627  OD1 ASP A 101      36.310  57.540  80.990  1.00  0.00           O
ATOM   1628  OD2 ASP A 101      35.140  58.500  82.580  1.00  0.00           O
ATOM   1629  C   ASP A 101      32.170  58.980  81.380  1.00  0.00           C
ATOM   1630  O   ASP A 101      31.230  58.630  80.670  1.00  0.00           O
ATOM   1631  N   SER A 102      32.230  58.650  82.680  1.00  0.00           N
ATOM   1632  HN  SER A 102      33.044  58.911  83.192  1.00  0.00           H
ATOM   1633  CA  SER A 102      31.310  57.730  83.320  1.00  0.00           C
ATOM   1634  HA  SER A 102      30.784  57.164  82.565  1.00  0.00           H
ATOM   1635  CB  SER A 102      32.060  56.710  84.230  1.00  0.00           C
ATOM   1636  HB1 SER A 102      32.790  56.170  83.590  1.00  0.00           H
ATOM   1637  HB2 SER A 102      31.352  55.952  84.629  1.00  0.00           H
ATOM   1638  OG  SER A 102      32.750  57.330  85.310  1.00  0.00           O
ATOM   1639  HG1 SER A 102      33.673  57.410  85.059  1.00  0.00           H
ATOM   1640  C   SER A 102      30.250  58.430  84.150  1.00  0.00           C
ATOM   1641  O   SER A 102      29.590  57.810  84.990  1.00  0.00           O
ATOM   1642  N   THR A 103      30.060  59.760  83.980  1.00  0.00           N
ATOM   1643  HN  THR A 103      30.584  60.244  83.284  1.00  0.00           H
ATOM   1644  CA  THR A 103      29.170  60.540  84.840  1.00  0.00           C
ATOM   1645  HA  THR A 103      29.520  60.380  85.849  1.00  0.00           H
ATOM   1646  CB  THR A 103      29.260  62.050  84.620  1.00  0.00           C
ATOM   1647  HB  THR A 103      30.326  62.352  84.700  1.00  0.00           H
ATOM   1648  OG1 THR A 103      28.510  62.770  85.590  1.00  0.00           O
ATOM   1649  HG1 THR A 103      29.090  63.460  85.920  1.00  0.00           H
ATOM   1650  CG2 THR A 103      28.720  62.480  83.240  1.00  0.00           C
ATOM   1651 1HG2 THR A 103      27.635  62.269  83.130  1.00  0.00           H
ATOM   1652 2HG2 THR A 103      29.272  61.978  82.417  1.00  0.00           H
ATOM   1653 3HG2 THR A 103      28.850  63.577  83.120  1.00  0.00           H
ATOM   1654  C   THR A 103      27.710  60.090  84.870  1.00  0.00           C
ATOM   1655  O   THR A 103      27.110  59.980  85.940  1.00  0.00           O
ATOM   1656  N   ALA A 104      27.110  59.780  83.700  1.00  0.00           N
ATOM   1657  HN  ALA A 104      27.629  59.840  82.851  1.00  0.00           H
ATOM   1658  CA  ALA A 104      25.720  59.390  83.560  1.00  0.00           C
ATOM   1659  HA  ALA A 104      25.117  60.144  84.043  1.00  0.00           H
ATOM   1660  CB  ALA A 104      25.340  59.340  82.070  1.00  0.00           C
ATOM   1661  HB1 ALA A 104      25.560  60.318  81.591  1.00  0.00           H
ATOM   1662  HB2 ALA A 104      24.255  59.131  81.951  1.00  0.00           H
ATOM   1663  HB3 ALA A 104      25.909  58.552  81.531  1.00  0.00           H
ATOM   1664  C   ALA A 104      25.380  58.070  84.250  1.00  0.00           C
ATOM   1665  O   ALA A 104      24.310  57.910  84.830  1.00  0.00           O
ATOM   1666  N   CYS A 105      26.340  57.120  84.250  1.00  0.00           N
ATOM   1667  HN  CYS A 105      27.151  57.270  83.690  1.00  0.00           H
ATOM   1668  CA  CYS A 105      26.290  55.860  84.980  1.00  0.00           C
ATOM   1669  HA  CYS A 105      25.432  55.311  84.621  1.00  0.00           H
ATOM   1670  CB  CYS A 105      27.580  55.030  84.700  1.00  0.00           C
ATOM   1671  HB1 CYS A 105      28.461  55.621  85.030  1.00  0.00           H
ATOM   1672  HB2 CYS A 105      27.670  54.920  83.598  1.00  0.00           H
ATOM   1673  SG  CYS A 105      27.630  53.370  85.470  1.00  0.00           S
ATOM   1674  C   CYS A 105      26.120  56.010  86.490  1.00  0.00           C
ATOM   1675  O   CYS A 105      25.460  55.200  87.130  1.00  0.00           O
ATOM   1676  N   ASN A 106      26.750  57.030  87.120  1.00  0.00           N
ATOM   1677  HN  ASN A 106      27.207  57.736  86.583  1.00  0.00           H
ATOM   1678  CA  ASN A 106      26.820  57.130  88.570  1.00  0.00           C
ATOM   1679  HA  ASN A 106      26.560  56.170  88.990  1.00  0.00           H
ATOM   1680  CB  ASN A 106      28.260  57.540  89.000  1.00  0.00           C
ATOM   1681  HB1 ASN A 106      28.410  58.640  88.960  1.00  0.00           H
ATOM   1682  HB2 ASN A 106      28.981  57.069  88.299  1.00  0.00           H
ATOM   1683  CG  ASN A 106      28.590  57.010  90.400  1.00  0.00           C
ATOM   1684  OD1 ASN A 106      28.000  56.030  90.860  1.00  0.00           O
ATOM   1685  ND2 ASN A 106      29.560  57.630  91.090  1.00  0.00           N
ATOM   1686 1HD2 ASN A 106      29.918  57.192  91.915  1.00  0.00           H
ATOM   1687 2HD2 ASN A 106      29.962  58.494  90.789  1.00  0.00           H
ATOM   1688  C   ASN A 106      25.810  58.120  89.150  1.00  0.00           C
ATOM   1689  O   ASN A 106      25.900  58.530  90.310  1.00  0.00           O
ATOM   1690  N   LYS A 107      24.810  58.520  88.340  1.00  0.00           N
ATOM   1691  HN  LYS A 107      24.790  58.169  87.407  1.00  0.00           H
ATOM   1692  CA  LYS A 107      23.710  59.390  88.729  1.00  0.00           C
ATOM   1693  HA  LYS A 107      23.253  59.688  87.797  1.00  0.00           H
ATOM   1694  CB  LYS A 107      22.620  58.600  89.500  1.00  0.00           C
ATOM   1695  HB1 LYS A 107      21.757  59.263  89.721  1.00  0.00           H
ATOM   1696  HB2 LYS A 107      23.048  58.252  90.465  1.00  0.00           H
ATOM   1697  CG  LYS A 107      22.090  57.360  88.750  1.00  0.00           C
ATOM   1698  HG1 LYS A 107      22.909  56.611  88.710  1.00  0.00           H
ATOM   1699  HG2 LYS A 107      21.829  57.631  87.705  1.00  0.00           H
ATOM   1700  CD  LYS A 107      20.890  56.700  89.460  1.00  0.00           C
ATOM   1701  HD1 LYS A 107      21.130  56.610  90.541  1.00  0.00           H
ATOM   1702  HD2 LYS A 107      20.750  55.659  89.100  1.00  0.00           H
ATOM   1703  CE  LYS A 107      19.540  57.431  89.330  1.00  0.00           C
ATOM   1704  HE1 LYS A 107      19.600  58.446  89.778  1.00  0.00           H
ATOM   1705  HE2 LYS A 107      18.746  56.857  89.853  1.00  0.00           H
ATOM   1706  NZ  LYS A 107      19.160  57.570  87.920  1.00  0.00           N
ATOM   1707  HZ1 LYS A 107      18.182  57.919  87.870  1.00  0.00           H
ATOM   1708  HZ2 LYS A 107      19.240  56.691  87.370  1.00  0.00           H
ATOM   1709  HZ3 LYS A 107      19.732  58.292  87.438  1.00  0.00           H
ATOM   1710  C   LYS A 107      24.100  60.720  89.400  1.00  0.00           C
ATOM   1711  O   LYS A 107      24.850  61.510  88.830  1.00  0.00           O
ATOM   1712  N   ALA A 108      23.550  61.030  90.600  1.00  0.00           N
ATOM   1713  HN  ALA A 108      22.947  60.377  91.052  1.00  0.00           H
ATOM   1714  CA  ALA A 108      23.730  62.320  91.240  1.00  0.00           C
ATOM   1715  HA  ALA A 108      24.470  62.900  90.710  1.00  0.00           H
ATOM   1716  CB  ALA A 108      22.390  63.080  91.200  1.00  0.00           C
ATOM   1717  HB1 ALA A 108      22.049  63.190  90.148  1.00  0.00           H
ATOM   1718  HB2 ALA A 108      22.490  64.100  91.630  1.00  0.00           H
ATOM   1719  HB3 ALA A 108      21.602  62.531  91.759  1.00  0.00           H
ATOM   1720  C   ALA A 108      24.210  62.240  92.690  1.00  0.00           C
ATOM   1721  O   ALA A 108      24.690  63.230  93.240  1.00  0.00           O
ATOM   1722  N   ASP A 109      24.150  61.070  93.340  1.00  0.00           N
ATOM   1723  HN  ASP A 109      23.652  60.303  92.942  1.00  0.00           H
ATOM   1724  CA  ASP A 109      24.650  60.890  94.700  1.00  0.00           C
ATOM   1725  HA  ASP A 109      25.511  61.531  94.820  1.00  0.00           H
ATOM   1726  CB  ASP A 109      23.630  61.320  95.800  1.00  0.00           C
ATOM   1727  HB1 ASP A 109      23.350  62.380  95.620  1.00  0.00           H
ATOM   1728  HB2 ASP A 109      24.142  61.270  96.784  1.00  0.00           H
ATOM   1729  CG  ASP A 109      22.360  60.510  95.900  1.00  0.00           C
ATOM   1730  OD1 ASP A 109      22.020  59.670  95.040  1.00  0.00           O
ATOM   1731  OD2 ASP A 109      21.610  60.780  96.880  1.00  0.00           O
ATOM   1732  C   ASP A 109      25.220  59.490  94.890  1.00  0.00           C
ATOM   1733  O   ASP A 109      25.040  58.840  95.920  1.00  0.00           O
ATOM   1734  N   GLU A 110      25.970  59.030  93.870  1.00  0.00           N
ATOM   1735  HN  GLU A 110      26.070  59.601  93.059  1.00  0.00           H
ATOM   1736  CA  GLU A 110      26.770  57.820  93.910  1.00  0.00           C
ATOM   1737  HA  GLU A 110      27.208  57.740  92.925  1.00  0.00           H
ATOM   1738  CB  GLU A 110      27.960  57.920  94.900  1.00  0.00           C
ATOM   1739  HB1 GLU A 110      28.570  57.000  94.780  1.00  0.00           H
ATOM   1740  HB2 GLU A 110      27.600  57.950  95.951  1.00  0.00           H
ATOM   1741  CG  GLU A 110      28.870  59.140  94.610  1.00  0.00           C
ATOM   1742  HG1 GLU A 110      28.393  60.074  94.978  1.00  0.00           H
ATOM   1743  HG2 GLU A 110      29.000  59.230  93.510  1.00  0.00           H
ATOM   1744  CD  GLU A 110      30.250  59.020  95.240  1.00  0.00           C
ATOM   1745  OE1 GLU A 110      30.400  59.160  96.480  1.00  0.00           O
ATOM   1746  OE2 GLU A 110      31.230  58.840  94.470  1.00  0.00           O
ATOM   1747  C   GLU A 110      25.960  56.560  94.090  1.00  0.00           C
ATOM   1748  O   GLU A 110      25.980  55.890  95.120  1.00  0.00           O
ATOM   1749  N   LYS A 111      25.200  56.210  93.050  1.00  0.00           N
ATOM   1750  HN  LYS A 111      25.180  56.761  92.219  1.00  0.00           H
ATOM   1751  CA  LYS A 111      24.430  55.000  92.990  1.00  0.00           C
ATOM   1752  HA  LYS A 111      24.980  54.210  93.480  1.00  0.00           H
ATOM   1753  CB  LYS A 111      23.060  55.090  93.710  1.00  0.00           C
ATOM   1754  HB1 LYS A 111      23.270  55.040  94.800  1.00  0.00           H
ATOM   1755  HB2 LYS A 111      22.431  54.212  93.450  1.00  0.00           H
ATOM   1756  CG  LYS A 111      22.300  56.390  93.420  1.00  0.00           C
ATOM   1757  HG1 LYS A 111      22.190  56.510  92.321  1.00  0.00           H
ATOM   1758  HG2 LYS A 111      22.900  57.261  93.760  1.00  0.00           H
ATOM   1759  CD  LYS A 111      20.910  56.469  94.070  1.00  0.00           C
ATOM   1760  HD1 LYS A 111      20.265  55.676  93.634  1.00  0.00           H
ATOM   1761  HD2 LYS A 111      20.440  57.440  93.800  1.00  0.00           H
ATOM   1762  CE  LYS A 111      20.890  56.310  95.600  1.00  0.00           C
ATOM   1763  HE1 LYS A 111      21.209  55.292  95.909  1.00  0.00           H
ATOM   1764  HE2 LYS A 111      19.857  56.480  95.971  1.00  0.00           H
ATOM   1765  NZ  LYS A 111      21.779  57.290  96.250  1.00  0.00           N
ATOM   1766  HZ1 LYS A 111      21.343  57.528  97.164  1.00  0.00           H
ATOM   1767  HZ2 LYS A 111      21.850  58.170  95.700  1.00  0.00           H
ATOM   1768  HZ3 LYS A 111      22.727  56.907  96.441  1.00  0.00           H
ATOM   1769  C   LYS A 111      24.310  54.630  91.530  1.00  0.00           C
ATOM   1770  O   LYS A 111      24.300  55.490  90.670  1.00  0.00           O
ATOM   1771  N   LEU A 112      24.270  53.320  91.220  1.00  0.00           N
ATOM   1772  HN  LEU A 112      24.360  52.633  91.937  1.00  0.00           H
ATOM   1773  CA  LEU A 112      24.180  52.820  89.860  1.00  0.00           C
ATOM   1774  HA  LEU A 112      25.023  53.221  89.318  1.00  0.00           H
ATOM   1775  CB  LEU A 112      24.310  51.270  89.900  1.00  0.00           C
ATOM   1776  HB1 LEU A 112      23.527  50.878  90.583  1.00  0.00           H
ATOM   1777  HB2 LEU A 112      25.290  51.020  90.360  1.00  0.00           H
ATOM   1778  CG  LEU A 112      24.180  50.510  88.560  1.00  0.00           C
ATOM   1779  HG  LEU A 112      23.180  50.710  88.120  1.00  0.00           H
ATOM   1780  CD1 LEU A 112      25.250  50.930  87.540  1.00  0.00           C
ATOM   1781 1HD1 LEU A 112      26.269  50.740  87.940  1.00  0.00           H
ATOM   1782 2HD1 LEU A 112      25.170  52.010  87.290  1.00  0.00           H
ATOM   1783 3HD1 LEU A 112      25.130  50.350  86.600  1.00  0.00           H
ATOM   1784  CD2 LEU A 112      24.280  49.000  88.820  1.00  0.00           C
ATOM   1785 1HD2 LEU A 112      23.491  48.670  89.529  1.00  0.00           H
ATOM   1786 2HD2 LEU A 112      25.271  48.740  89.250  1.00  0.00           H
ATOM   1787 3HD2 LEU A 112      24.160  48.439  87.869  1.00  0.00           H
ATOM   1788  C   LEU A 112      22.920  53.250  89.090  1.00  0.00           C
ATOM   1789  O   LEU A 112      21.790  53.100  89.560  1.00  0.00           O
ATOM   1790  N   GLU A 113      23.100  53.800  87.870  1.00  0.00           N
ATOM   1791  HN  GLU A 113      24.020  54.040  87.570  1.00  0.00           H
ATOM   1792  CA  GLU A 113      22.050  54.150  86.930  1.00  0.00           C
ATOM   1793  HA  GLU A 113      21.276  54.682  87.462  1.00  0.00           H
ATOM   1794  CB  GLU A 113      22.590  55.110  85.840  1.00  0.00           C
ATOM   1795  HB1 GLU A 113      23.465  54.607  85.377  1.00  0.00           H
ATOM   1796  HB2 GLU A 113      22.971  56.031  86.331  1.00  0.00           H
ATOM   1797  CG  GLU A 113      21.630  55.490  84.690  1.00  0.00           C
ATOM   1798  HG1 GLU A 113      21.231  54.603  84.152  1.00  0.00           H
ATOM   1799  HG2 GLU A 113      22.232  56.082  83.968  1.00  0.00           H
ATOM   1800  CD  GLU A 113      20.470  56.370  85.110  1.00  0.00           C
ATOM   1801  OE1 GLU A 113      19.560  55.910  85.840  1.00  0.00           O
ATOM   1802  OE2 GLU A 113      20.440  57.560  84.690  1.00  0.00           O
ATOM   1803  C   GLU A 113      21.340  52.970  86.270  1.00  0.00           C
ATOM   1804  O   GLU A 113      21.970  52.130  85.630  1.00  0.00           O
ATOM   1805  N   LEU A 114      20.010  52.920  86.430  1.00  0.00           N
ATOM   1806  HN  LEU A 114      19.536  53.615  86.964  1.00  0.00           H
ATOM   1807  CA  LEU A 114      19.180  51.850  85.900  1.00  0.00           C
ATOM   1808  HA  LEU A 114      19.759  51.221  85.241  1.00  0.00           H
ATOM   1809  CB  LEU A 114      18.630  50.990  87.070  1.00  0.00           C
ATOM   1810  HB1 LEU A 114      17.970  50.190  86.670  1.00  0.00           H
ATOM   1811  HB2 LEU A 114      18.009  51.631  87.731  1.00  0.00           H
ATOM   1812  CG  LEU A 114      19.720  50.300  87.930  1.00  0.00           C
ATOM   1813  HG  LEU A 114      20.420  51.080  88.300  1.00  0.00           H
ATOM   1814  CD1 LEU A 114      19.100  49.620  89.160  1.00  0.00           C
ATOM   1815 1HD1 LEU A 114      18.399  48.819  88.840  1.00  0.00           H
ATOM   1816 2HD1 LEU A 114      18.547  50.354  89.783  1.00  0.00           H
ATOM   1817 3HD1 LEU A 114      19.900  49.160  89.780  1.00  0.00           H
ATOM   1818  CD2 LEU A 114      20.530  49.280  87.110  1.00  0.00           C
ATOM   1819 1HD2 LEU A 114      21.039  49.769  86.252  1.00  0.00           H
ATOM   1820 2HD2 LEU A 114      19.849  48.489  86.729  1.00  0.00           H
ATOM   1821 3HD2 LEU A 114      21.303  48.808  87.753  1.00  0.00           H
ATOM   1822  C   LEU A 114      18.030  52.380  85.050  1.00  0.00           C
ATOM   1823  O   LEU A 114      17.180  51.610  84.600  1.00  0.00           O
ATOM   1824  N   GLY A 115      17.980  53.700  84.760  1.00  0.00           N
ATOM   1825  HN  GLY A 115      18.658  54.319  85.149  1.00  0.00           H
ATOM   1826  CA  GLY A 115      17.020  54.260  83.820  1.00  0.00           C
ATOM   1827  HA1 GLY A 115      16.619  53.498  83.168  1.00  0.00           H
ATOM   1828  HA2 GLY A 115      17.521  55.042  83.269  1.00  0.00           H
ATOM   1829  C   GLY A 115      15.830  54.900  84.470  1.00  0.00           C
ATOM   1830  O   GLY A 115      14.860  55.260  83.810  1.00  0.00           O
ATOM   1831  N   ASP A 116      15.870  55.070  85.800  1.00  0.00           N
ATOM   1832  HN  ASP A 116      16.658  54.731  86.309  1.00  0.00           H
ATOM   1833  CA  ASP A 116      14.840  55.760  86.550  1.00  0.00           C
ATOM   1834  HA  ASP A 116      13.905  55.267  86.329  1.00  0.00           H
ATOM   1835  CB  ASP A 116      15.100  55.680  88.070  1.00  0.00           C
ATOM   1836  HB1 ASP A 116      14.303  56.228  88.618  1.00  0.00           H
ATOM   1837  HB2 ASP A 116      16.078  56.139  88.329  1.00  0.00           H
ATOM   1838  CG  ASP A 116      15.050  54.260  88.570  1.00  0.00           C
ATOM   1839  OD1 ASP A 116      14.110  53.520  88.210  1.00  0.00           O
ATOM   1840  OD2 ASP A 116      15.900  53.920  89.430  1.00  0.00           O
ATOM   1841  C   ASP A 116      14.660  57.220  86.140  1.00  0.00           C
ATOM   1842  O   ASP A 116      15.560  57.880  85.630  1.00  0.00           O
ATOM   1843  N   THR A 117      13.450  57.750  86.380  1.00  0.00           N
ATOM   1844  HN  THR A 117      12.740  57.150  86.740  1.00  0.00           H
ATOM   1845  CA  THR A 117      13.150  59.160  86.130  1.00  0.00           C
ATOM   1846  HA  THR A 117      14.033  59.742  86.351  1.00  0.00           H
ATOM   1847  CB  THR A 117      12.760  59.410  84.670  1.00  0.00           C
ATOM   1848  HB  THR A 117      13.571  58.989  84.039  1.00  0.00           H
ATOM   1849  OG1 THR A 117      12.640  60.790  84.360  1.00  0.00           O
ATOM   1850  HG1 THR A 117      13.533  61.137  84.420  1.00  0.00           H
ATOM   1851  CG2 THR A 117      11.450  58.710  84.290  1.00  0.00           C
ATOM   1852 1HG2 THR A 117      11.220  58.890  83.218  1.00  0.00           H
ATOM   1853 2HG2 THR A 117      10.593  59.089  84.888  1.00  0.00           H
ATOM   1854 3HG2 THR A 117      11.530  57.612  84.440  1.00  0.00           H
ATOM   1855  C   THR A 117      12.080  59.650  87.090  1.00  0.00           C
ATOM   1856  O   THR A 117      11.920  60.850  87.320  1.00  0.00           O
ATOM   1857  N   VAL A 118      11.330  58.720  87.730  1.00  0.00           N
ATOM   1858  HN  VAL A 118      11.400  57.748  87.520  1.00  0.00           H
ATOM   1859  CA  VAL A 118      10.340  59.020  88.750  1.00  0.00           C
ATOM   1860  HA  VAL A 118       9.799  59.912  88.470  1.00  0.00           H
ATOM   1861  CB  VAL A 118       9.360  57.850  88.850  1.00  0.00           C
ATOM   1862  HB  VAL A 118       9.891  56.939  89.200  1.00  0.00           H
ATOM   1863  CG1 VAL A 118       8.240  58.170  89.851  1.00  0.00           C
ATOM   1864 1HG1 VAL A 118       8.627  58.309  90.883  1.00  0.00           H
ATOM   1865 2HG1 VAL A 118       7.507  57.336  89.870  1.00  0.00           H
ATOM   1866 3HG1 VAL A 118       7.710  59.099  89.550  1.00  0.00           H
ATOM   1867  CG2 VAL A 118       8.740  57.560  87.470  1.00  0.00           C
ATOM   1868 1HG2 VAL A 118       8.249  58.472  87.069  1.00  0.00           H
ATOM   1869 2HG2 VAL A 118       7.967  56.767  87.560  1.00  0.00           H
ATOM   1870 3HG2 VAL A 118       9.491  57.210  86.729  1.00  0.00           H
ATOM   1871  C   VAL A 118      11.000  59.270  90.100  1.00  0.00           C
ATOM   1872  O   VAL A 118      10.570  60.130  90.880  1.00  0.00           O
ATOM   1873  N   VAL A 119      12.100  58.560  90.400  1.00  0.00           N
ATOM   1874  HN  VAL A 119      12.450  57.890  89.750  1.00  0.00           H
ATOM   1875  CA  VAL A 119      12.870  58.680  91.650  1.00  0.00           C
ATOM   1876  HA  VAL A 119      12.169  58.460  92.441  1.00  0.00           H
ATOM   1877  CB  VAL A 119      14.030  57.690  91.780  1.00  0.00           C
ATOM   1878  HB  VAL A 119      14.489  57.780  92.788  1.00  0.00           H
ATOM   1879  CG1 VAL A 119      13.500  56.240  91.670  1.00  0.00           C
ATOM   1880 1HG1 VAL A 119      13.059  56.050  90.668  1.00  0.00           H
ATOM   1881 2HG1 VAL A 119      12.720  56.060  92.440  1.00  0.00           H
ATOM   1882 3HG1 VAL A 119      14.326  55.515  91.831  1.00  0.00           H
ATOM   1883  CG2 VAL A 119      15.131  57.970  90.741  1.00  0.00           C
ATOM   1884 1HG2 VAL A 119      14.717  58.030  89.712  1.00  0.00           H
ATOM   1885 2HG2 VAL A 119      15.896  57.165  90.770  1.00  0.00           H
ATOM   1886 3HG2 VAL A 119      15.657  58.924  90.959  1.00  0.00           H
ATOM   1887  C   VAL A 119      13.390  60.080  91.920  1.00  0.00           C
ATOM   1888  O   VAL A 119      13.620  60.890  91.020  1.00  0.00           O
ATOM   1889  N   LEU A 120      13.590  60.410  93.200  1.00  0.00           N
ATOM   1890  HN  LEU A 120      13.381  59.762  93.928  1.00  0.00           H
ATOM   1891  CA  LEU A 120      14.160  61.670  93.630  1.00  0.00           C
ATOM   1892  HA  LEU A 120      13.521  62.459  93.261  1.00  0.00           H
ATOM   1893  CB  LEU A 120      14.230  61.720  95.170  1.00  0.00           C
ATOM   1894  HB1 LEU A 120      14.691  62.672  95.511  1.00  0.00           H
ATOM   1895  HB2 LEU A 120      14.875  60.884  95.513  1.00  0.00           H
ATOM   1896  CG  LEU A 120      12.870  61.590  95.880  1.00  0.00           C
ATOM   1897  HG  LEU A 120      12.283  60.764  95.422  1.00  0.00           H
ATOM   1898  CD1 LEU A 120      13.100  61.200  97.340  1.00  0.00           C
ATOM   1899 1HD1 LEU A 120      13.701  60.269  97.410  1.00  0.00           H
ATOM   1900 2HD1 LEU A 120      12.132  61.030  97.859  1.00  0.00           H
ATOM   1901 3HD1 LEU A 120      13.638  62.017  97.868  1.00  0.00           H
ATOM   1902  CD2 LEU A 120      12.040  62.880  95.770  1.00  0.00           C
ATOM   1903 1HD2 LEU A 120      11.861  63.139  94.704  1.00  0.00           H
ATOM   1904 2HD2 LEU A 120      12.589  63.719  96.249  1.00  0.00           H
ATOM   1905 3HD2 LEU A 120      11.060  62.760  96.280  1.00  0.00           H
ATOM   1906  C   LEU A 120      15.570  61.940  93.090  1.00  0.00           C
ATOM   1907  O   LEU A 120      16.410  61.050  93.030  1.00  0.00           O
ATOM   1908  N   GLY A 121      15.850  63.190  92.670  1.00  0.00           N
ATOM   1909  HN  GLY A 121      15.146  63.894  92.640  1.00  0.00           H
ATOM   1910  CA  GLY A 121      17.170  63.600  92.190  1.00  0.00           C
ATOM   1911  HA1 GLY A 121      17.926  63.192  92.846  1.00  0.00           H
ATOM   1912  HA2 GLY A 121      17.190  64.679  92.160  1.00  0.00           H
ATOM   1913  C   GLY A 121      17.470  63.120  90.800  1.00  0.00           C
ATOM   1914  O   GLY A 121      18.630  62.940  90.420  1.00  0.00           O
ATOM   1915  N   SER A 122      16.430  62.890  89.990  1.00  0.00           N
ATOM   1916  HN  SER A 122      15.522  63.139  90.319  1.00  0.00           H
ATOM   1917  CA  SER A 122      16.550  62.440  88.620  1.00  0.00           C
ATOM   1918  HA  SER A 122      17.356  61.724  88.550  1.00  0.00           H
ATOM   1919  CB  SER A 122      15.260  61.770  88.060  1.00  0.00           C
ATOM   1920  HB1 SER A 122      15.400  61.519  86.987  1.00  0.00           H
ATOM   1921  HB2 SER A 122      14.397  62.463  88.150  1.00  0.00           H
ATOM   1922  OG  SER A 122      14.980  60.550  88.750  1.00  0.00           O
ATOM   1923  HG1 SER A 122      14.600  60.780  89.601  1.00  0.00           H
ATOM   1924  C   SER A 122      16.860  63.590  87.700  1.00  0.00           C
ATOM   1925  O   SER A 122      16.080  64.540  87.620  1.00  0.00           O
ATOM   1926  N   GLN A 123      17.990  63.530  86.970  1.00  0.00           N
ATOM   1927  HN  GLN A 123      18.581  62.729  87.020  1.00  0.00           H
ATOM   1928  CA  GLN A 123      18.380  64.581  86.050  1.00  0.00           C
ATOM   1929  HA  GLN A 123      17.893  65.504  86.328  1.00  0.00           H
ATOM   1930  CB  GLN A 123      19.920  64.810  86.070  1.00  0.00           C
ATOM   1931  HB1 GLN A 123      20.180  65.658  85.401  1.00  0.00           H
ATOM   1932  HB2 GLN A 123      20.438  63.903  85.691  1.00  0.00           H
ATOM   1933  CG  GLN A 123      20.549  65.150  87.450  1.00  0.00           C
ATOM   1934  HG1 GLN A 123      21.607  65.462  87.319  1.00  0.00           H
ATOM   1935  HG2 GLN A 123      20.540  64.241  88.089  1.00  0.00           H
ATOM   1936  CD  GLN A 123      19.820  66.240  88.240  1.00  0.00           C
ATOM   1937  OE1 GLN A 123      19.600  66.110  89.450  1.00  0.00           O
ATOM   1938  NE2 GLN A 123      19.480  67.370  87.581  1.00  0.00           N
ATOM   1939 1HE2 GLN A 123      19.631  67.450  86.595  1.00  0.00           H
ATOM   1940 2HE2 GLN A 123      18.993  68.075  88.097  1.00  0.00           H
ATOM   1941  C   GLN A 123      17.900  64.260  84.640  1.00  0.00           C
ATOM   1942  O   GLN A 123      16.760  63.860  84.410  1.00  0.00           O
ATOM   1943  N   ASN A 124      18.790  64.430  83.640  1.00  0.00           N
ATOM   1944  HN  ASN A 124      19.721  64.730  83.830  1.00  0.00           H
ATOM   1945  CA  ASN A 124      18.510  64.130  82.260  1.00  0.00           C
ATOM   1946  HA  ASN A 124      17.456  64.281  82.079  1.00  0.00           H
ATOM   1947  CB  ASN A 124      19.320  65.110  81.360  1.00  0.00           C
ATOM   1948  HB1 ASN A 124      20.404  64.869  81.390  1.00  0.00           H
ATOM   1949  HB2 ASN A 124      19.180  66.132  81.771  1.00  0.00           H
ATOM   1950  CG  ASN A 124      18.850  65.120  79.910  1.00  0.00           C
ATOM   1951  OD1 ASN A 124      17.880  64.460  79.520  1.00  0.00           O
ATOM   1952  ND2 ASN A 124      19.550  65.900  79.069  1.00  0.00           N
ATOM   1953 1HD2 ASN A 124      19.243  65.940  78.118  1.00  0.00           H
ATOM   1954 2HD2 ASN A 124      20.222  66.552  79.421  1.00  0.00           H
ATOM   1955  C   ASN A 124      18.830  62.660  81.980  1.00  0.00           C
ATOM   1956  O   ASN A 124      19.580  62.000  82.700  1.00  0.00           O
ATOM   1957  N   LYS A 125      18.250  62.120  80.900  1.00  0.00           N
ATOM   1958  HN  LYS A 125      17.729  62.721  80.299  1.00  0.00           H
ATOM   1959  CA  LYS A 125      18.330  60.730  80.490  1.00  0.00           C
ATOM   1960  HA  LYS A 125      18.450  60.130  81.380  1.00  0.00           H
ATOM   1961  CB  LYS A 125      17.000  60.310  79.810  1.00  0.00           C
ATOM   1962  HB1 LYS A 125      17.080  59.266  79.439  1.00  0.00           H
ATOM   1963  HB2 LYS A 125      16.800  60.982  78.948  1.00  0.00           H
ATOM   1964  CG  LYS A 125      15.800  60.340  80.780  1.00  0.00           C
ATOM   1965  HG1 LYS A 125      15.680  61.361  81.200  1.00  0.00           H
ATOM   1966  HG2 LYS A 125      16.000  59.651  81.629  1.00  0.00           H
ATOM   1967  CD  LYS A 125      14.470  59.940  80.110  1.00  0.00           C
ATOM   1968  HD1 LYS A 125      14.570  58.915  79.692  1.00  0.00           H
ATOM   1969  HD2 LYS A 125      14.310  60.639  79.261  1.00  0.00           H
ATOM   1970  CE  LYS A 125      13.270  59.999  81.060  1.00  0.00           C
ATOM   1971  HE1 LYS A 125      13.260  60.970  81.600  1.00  0.00           H
ATOM   1972  HE2 LYS A 125      13.330  59.176  81.804  1.00  0.00           H
ATOM   1973  NZ  LYS A 125      12.000  59.870  80.330  1.00  0.00           N
ATOM   1974  HZ1 LYS A 125      11.199  60.150  80.931  1.00  0.00           H
ATOM   1975  HZ2 LYS A 125      11.840  58.893  80.011  1.00  0.00           H
ATOM   1976  HZ3 LYS A 125      12.000  60.510  79.510  1.00  0.00           H
ATOM   1977  C   LYS A 125      19.550  60.460  79.600  1.00  0.00           C
ATOM   1978  O   LYS A 125      19.470  59.830  78.550  1.00  0.00           O
ATOM   1979  N   ALA A 126      20.730  60.930  80.040  1.00  0.00           N
ATOM   1980  HN  ALA A 126      20.740  61.400  80.919  1.00  0.00           H
ATOM   1981  CA  ALA A 126      22.000  60.830  79.360  1.00  0.00           C
ATOM   1982  HA  ALA A 126      21.910  61.311  78.398  1.00  0.00           H
ATOM   1983  CB  ALA A 126      23.060  61.560  80.210  1.00  0.00           C
ATOM   1984  HB1 ALA A 126      24.070  61.500  79.750  1.00  0.00           H
ATOM   1985  HB2 ALA A 126      23.110  61.132  81.235  1.00  0.00           H
ATOM   1986  HB3 ALA A 126      22.789  62.632  80.310  1.00  0.00           H
ATOM   1987  C   ALA A 126      22.460  59.390  79.100  1.00  0.00           C
ATOM   1988  O   ALA A 126      22.870  59.060  77.990  1.00  0.00           O
ATOM   1989  N   CYS A 127      22.350  58.490  80.090  1.00  0.00           N
ATOM   1990  HN  CYS A 127      22.020  58.790  80.981  1.00  0.00           H
ATOM   1991  CA  CYS A 127      22.620  57.060  79.970  1.00  0.00           C
ATOM   1992  HA  CYS A 127      23.636  56.941  79.621  1.00  0.00           H
ATOM   1993  CB  CYS A 127      22.480  56.390  81.360  1.00  0.00           C
ATOM   1994  HB1 CYS A 127      21.461  56.580  81.760  1.00  0.00           H
ATOM   1995  HB2 CYS A 127      23.189  56.909  82.039  1.00  0.00           H
ATOM   1996  SG  CYS A 127      22.800  54.600  81.510  1.00  0.00           S
ATOM   1997  C   CYS A 127      21.720  56.380  78.950  1.00  0.00           C
ATOM   1998  O   CYS A 127      22.150  55.530  78.160  1.00  0.00           O
ATOM   1999  N   THR A 128      20.440  56.780  78.910  1.00  0.00           N
ATOM   2000  HN  THR A 128      20.119  57.422  79.602  1.00  0.00           H
ATOM   2001  CA  THR A 128      19.470  56.340  77.910  1.00  0.00           C
ATOM   2002  HA  THR A 128      19.430  55.262  77.960  1.00  0.00           H
ATOM   2003  CB  THR A 128      18.060  56.870  78.160  1.00  0.00           C
ATOM   2004  HB  THR A 128      18.010  57.965  77.979  1.00  0.00           H
ATOM   2005  OG1 THR A 128      17.640  56.590  79.490  1.00  0.00           O
ATOM   2006  HG1 THR A 128      18.237  57.048  80.087  1.00  0.00           H
ATOM   2007  CG2 THR A 128      17.030  56.180  77.250  1.00  0.00           C
ATOM   2008 1HG2 THR A 128      17.030  55.083  77.429  1.00  0.00           H
ATOM   2009 2HG2 THR A 128      17.239  56.359  76.174  1.00  0.00           H
ATOM   2010 3HG2 THR A 128      16.010  56.560  77.470  1.00  0.00           H
ATOM   2011  C   THR A 128      19.900  56.680  76.490  1.00  0.00           C
ATOM   2012  O   THR A 128      19.790  55.860  75.580  1.00  0.00           O
ATOM   2013  N   VAL A 129      20.470  57.890  76.260  1.00  0.00           N
ATOM   2014  HN  VAL A 129      20.550  58.557  76.997  1.00  0.00           H
ATOM   2015  CA  VAL A 129      21.060  58.290  74.970  1.00  0.00           C
ATOM   2016  HA  VAL A 129      20.290  58.190  74.220  1.00  0.00           H
ATOM   2017  CB  VAL A 129      21.540  59.750  74.980  1.00  0.00           C
ATOM   2018  HB  VAL A 129      22.267  59.899  75.807  1.00  0.00           H
ATOM   2019  CG1 VAL A 129      22.261  60.130  73.660  1.00  0.00           C
ATOM   2020 1HG1 VAL A 129      21.616  59.899  72.785  1.00  0.00           H
ATOM   2021 2HG1 VAL A 129      23.226  59.592  73.550  1.00  0.00           H
ATOM   2022 3HG1 VAL A 129      22.480  61.219  73.650  1.00  0.00           H
ATOM   2023  CG2 VAL A 129      20.350  60.700  75.200  1.00  0.00           C
ATOM   2024 1HG2 VAL A 129      20.709  61.748  75.280  1.00  0.00           H
ATOM   2025 2HG2 VAL A 129      19.810  60.460  76.141  1.00  0.00           H
ATOM   2026 3HG2 VAL A 129      19.639  60.640  74.349  1.00  0.00           H
ATOM   2027  C   VAL A 129      22.200  57.360  74.530  1.00  0.00           C
ATOM   2028  O   VAL A 129      22.230  56.910  73.390  1.00  0.00           O
ATOM   2029  N   LEU A 130      23.130  57.010  75.460  1.00  0.00           N
ATOM   2030  HN  LEU A 130      23.090  57.411  76.372  1.00  0.00           H
ATOM   2031  CA  LEU A 130      24.240  56.110  75.180  1.00  0.00           C
ATOM   2032  HA  LEU A 130      24.788  56.518  74.343  1.00  0.00           H
ATOM   2033  CB  LEU A 130      25.209  55.950  76.391  1.00  0.00           C
ATOM   2034  HB1 LEU A 130      26.143  55.468  76.029  1.00  0.00           H
ATOM   2035  HB2 LEU A 130      24.753  55.274  77.145  1.00  0.00           H
ATOM   2036  CG  LEU A 130      25.600  57.240  77.150  1.00  0.00           C
ATOM   2037  HG  LEU A 130      24.679  57.620  77.641  1.00  0.00           H
ATOM   2038  CD1 LEU A 130      26.600  56.940  78.280  1.00  0.00           C
ATOM   2039 1HD1 LEU A 130      26.770  57.852  78.891  1.00  0.00           H
ATOM   2040 2HD1 LEU A 130      27.573  56.609  77.859  1.00  0.00           H
ATOM   2041 3HD1 LEU A 130      26.220  56.140  78.950  1.00  0.00           H
ATOM   2042  CD2 LEU A 130      26.150  58.340  76.240  1.00  0.00           C
ATOM   2043 1HD2 LEU A 130      25.410  58.620  75.460  1.00  0.00           H
ATOM   2044 2HD2 LEU A 130      27.081  57.999  75.739  1.00  0.00           H
ATOM   2045 3HD2 LEU A 130      26.380  59.252  76.831  1.00  0.00           H
ATOM   2046  C   LEU A 130      23.770  54.710  74.770  1.00  0.00           C
ATOM   2047  O   LEU A 130      24.230  54.150  73.780  1.00  0.00           O
ATOM   2048  N   PHE A 131      22.800  54.150  75.520  1.00  0.00           N
ATOM   2049  HN  PHE A 131      22.459  54.632  76.323  1.00  0.00           H
ATOM   2050  CA  PHE A 131      22.190  52.870  75.200  1.00  0.00           C
ATOM   2051  HA  PHE A 131      22.981  52.139  75.120  1.00  0.00           H
ATOM   2052  CB  PHE A 131      21.230  52.469  76.380  1.00  0.00           C
ATOM   2053  HB1 PHE A 131      20.585  53.346  76.602  1.00  0.00           H
ATOM   2054  HB2 PHE A 131      21.849  52.260  77.279  1.00  0.00           H
ATOM   2055  CG  PHE A 131      20.340  51.270  76.140  1.00  0.00           C
ATOM   2056  CD1 PHE A 131      20.800  50.140  75.440  1.00  0.00           C
ATOM   2057  HD1 PHE A 131      21.805  50.130  75.042  1.00  0.00           H
ATOM   2058  CE1 PHE A 131      19.970  49.030  75.240  1.00  0.00           C
ATOM   2059  HE1 PHE A 131      20.338  48.174  74.693  1.00  0.00           H
ATOM   2060  CZ  PHE A 131      18.670  49.040  75.760  1.00  0.00           C
ATOM   2061  HZ  PHE A 131      18.031  48.182  75.610  1.00  0.00           H
ATOM   2062  CD2 PHE A 131      19.030  51.261  76.630  1.00  0.00           C
ATOM   2063  HD2 PHE A 131      18.663  52.124  77.166  1.00  0.00           H
ATOM   2064  CE2 PHE A 131      18.200  50.150  76.460  1.00  0.00           C
ATOM   2065  HE2 PHE A 131      17.192  50.160  76.849  1.00  0.00           H
ATOM   2066  C   PHE A 131      21.460  52.860  73.870  1.00  0.00           C
ATOM   2067  O   PHE A 131      21.670  51.990  73.020  1.00  0.00           O
ATOM   2068  N   MET A 132      20.590  53.860  73.640  1.00  0.00           N
ATOM   2069  HN  MET A 132      20.441  54.567  74.327  1.00  0.00           H
ATOM   2070  CA  MET A 132      19.760  53.930  72.460  1.00  0.00           C
ATOM   2071  HA  MET A 132      19.219  52.999  72.380  1.00  0.00           H
ATOM   2072  CB  MET A 132      18.710  55.060  72.610  1.00  0.00           C
ATOM   2073  HB1 MET A 132      18.240  55.250  71.621  1.00  0.00           H
ATOM   2074  HB2 MET A 132      19.220  55.990  72.940  1.00  0.00           H
ATOM   2075  CG  MET A 132      17.570  54.710  73.590  1.00  0.00           C
ATOM   2076  HG1 MET A 132      17.039  55.653  73.841  1.00  0.00           H
ATOM   2077  HG2 MET A 132      18.000  54.330  74.541  1.00  0.00           H
ATOM   2078  SD  MET A 132      16.360  53.530  72.910  1.00  0.00           S
ATOM   2079  CE  MET A 132      16.571  52.220  74.150  1.00  0.00           C
ATOM   2080  HE1 MET A 132      15.877  51.376  73.949  1.00  0.00           H
ATOM   2081  HE2 MET A 132      16.369  52.601  75.174  1.00  0.00           H
ATOM   2082  HE3 MET A 132      17.607  51.821  74.120  1.00  0.00           H
ATOM   2083  C   MET A 132      20.520  54.060  71.160  1.00  0.00           C
ATOM   2084  O   MET A 132      20.230  53.350  70.200  1.00  0.00           O
ATOM   2085  N   LEU A 133      21.550  54.920  71.090  1.00  0.00           N
ATOM   2086  HN  LEU A 133      21.770  55.500  71.870  1.00  0.00           H
ATOM   2087  CA  LEU A 133      22.420  55.030  69.940  1.00  0.00           C
ATOM   2088  HA  LEU A 133      21.783  55.130  69.073  1.00  0.00           H
ATOM   2089  CB  LEU A 133      23.280  56.310  70.049  1.00  0.00           C
ATOM   2090  HB1 LEU A 133      23.997  56.370  69.203  1.00  0.00           H
ATOM   2091  HB2 LEU A 133      23.863  56.280  70.995  1.00  0.00           H
ATOM   2092  CG  LEU A 133      22.440  57.620  70.030  1.00  0.00           C
ATOM   2093  HG  LEU A 133      21.750  57.610  70.900  1.00  0.00           H
ATOM   2094  CD1 LEU A 133      23.341  58.860  70.190  1.00  0.00           C
ATOM   2095 1HD1 LEU A 133      24.028  58.950  69.322  1.00  0.00           H
ATOM   2096 2HD1 LEU A 133      23.948  58.770  71.116  1.00  0.00           H
ATOM   2097 3HD1 LEU A 133      22.728  59.784  70.260  1.00  0.00           H
ATOM   2098  CD2 LEU A 133      21.600  57.770  68.750  1.00  0.00           C
ATOM   2099 1HD2 LEU A 133      20.826  56.976  68.680  1.00  0.00           H
ATOM   2100 2HD2 LEU A 133      22.250  57.730  67.850  1.00  0.00           H
ATOM   2101 3HD2 LEU A 133      21.079  58.751  68.760  1.00  0.00           H
ATOM   2102  C   LEU A 133      23.240  53.770  69.640  1.00  0.00           C
ATOM   2103  O   LEU A 133      23.350  53.350  68.490  1.00  0.00           O
ATOM   2104  N   LEU A 134      23.800  53.110  70.680  1.00  0.00           N
ATOM   2105  HN  LEU A 134      23.740  53.481  71.603  1.00  0.00           H
ATOM   2106  CA  LEU A 134      24.450  51.810  70.570  1.00  0.00           C
ATOM   2107  HA  LEU A 134      25.232  51.880  69.828  1.00  0.00           H
ATOM   2108  CB  LEU A 134      25.100  51.490  71.950  1.00  0.00           C
ATOM   2109  HB1 LEU A 134      24.348  51.691  72.742  1.00  0.00           H
ATOM   2110  HB2 LEU A 134      25.940  52.200  72.110  1.00  0.00           H
ATOM   2111  CG  LEU A 134      25.630  50.050  72.190  1.00  0.00           C
ATOM   2112  HG  LEU A 134      24.778  49.339  72.140  1.00  0.00           H
ATOM   2113  CD1 LEU A 134      26.680  49.610  71.170  1.00  0.00           C
ATOM   2114 1HD1 LEU A 134      26.281  49.630  70.133  1.00  0.00           H
ATOM   2115 2HD1 LEU A 134      27.019  48.575  71.389  1.00  0.00           H
ATOM   2116 3HD1 LEU A 134      27.567  50.278  71.220  1.00  0.00           H
ATOM   2117  CD2 LEU A 134      26.230  49.941  73.600  1.00  0.00           C
ATOM   2118 1HD2 LEU A 134      25.506  50.297  74.364  1.00  0.00           H
ATOM   2119 2HD2 LEU A 134      27.149  50.559  73.680  1.00  0.00           H
ATOM   2120 3HD2 LEU A 134      26.491  48.886  73.831  1.00  0.00           H
ATOM   2121  C   LEU A 134      23.530  50.670  70.120  1.00  0.00           C
ATOM   2122  O   LEU A 134      23.850  49.890  69.210  1.00  0.00           O
ATOM   2123  N   TYR A 135      22.340  50.550  70.720  1.00  0.00           N
ATOM   2124  HN  TYR A 135      22.111  51.158  71.477  1.00  0.00           H
ATOM   2125  CA  TYR A 135      21.320  49.580  70.360  1.00  0.00           C
ATOM   2126  HA  TYR A 135      21.822  48.626  70.310  1.00  0.00           H
ATOM   2127  CB  TYR A 135      20.250  49.510  71.490  1.00  0.00           C
ATOM   2128  HB1 TYR A 135      19.759  50.502  71.580  1.00  0.00           H
ATOM   2129  HB2 TYR A 135      20.770  49.310  72.451  1.00  0.00           H
ATOM   2130  CG  TYR A 135      19.190  48.440  71.330  1.00  0.00           C
ATOM   2131  CD1 TYR A 135      19.490  47.160  70.820  1.00  0.00           C
ATOM   2132  HD1 TYR A 135      20.484  46.929  70.468  1.00  0.00           H
ATOM   2133  CE1 TYR A 135      18.500  46.160  70.780  1.00  0.00           C
ATOM   2134  HE1 TYR A 135      18.740  45.181  70.391  1.00  0.00           H
ATOM   2135  CZ  TYR A 135      17.220  46.420  71.270  1.00  0.00           C
ATOM   2136  OH  TYR A 135      16.220  45.420  71.310  1.00  0.00           O
ATOM   2137  HH  TYR A 135      16.609  44.563  71.121  1.00  0.00           H
ATOM   2138  CD2 TYR A 135      17.890  48.690  71.810  1.00  0.00           C
ATOM   2139  HD2 TYR A 135      17.660  49.659  72.229  1.00  0.00           H
ATOM   2140  CE2 TYR A 135      16.910  47.690  71.760  1.00  0.00           C
ATOM   2141  HE2 TYR A 135      15.914  47.889  72.128  1.00  0.00           H
ATOM   2142  C   TYR A 135      20.730  49.820  68.970  1.00  0.00           C
ATOM   2143  O   TYR A 135      20.560  48.880  68.190  1.00  0.00           O
ATOM   2144  N   PHE A 136      20.460  51.100  68.610  1.00  0.00           N
ATOM   2145  HN  PHE A 136      20.541  51.837  69.276  1.00  0.00           H
ATOM   2146  CA  PHE A 136      20.050  51.520  67.280  1.00  0.00           C
ATOM   2147  HA  PHE A 136      19.162  50.962  67.021  1.00  0.00           H
ATOM   2148  CB  PHE A 136      19.700  53.040  67.260  1.00  0.00           C
ATOM   2149  HB1 PHE A 136      20.591  53.641  67.540  1.00  0.00           H
ATOM   2150  HB2 PHE A 136      18.908  53.241  68.012  1.00  0.00           H
ATOM   2151  CG  PHE A 136      19.180  53.510  65.920  1.00  0.00           C
ATOM   2152  CD1 PHE A 136      19.950  54.340  65.080  1.00  0.00           C
ATOM   2153  HD1 PHE A 136      20.933  54.651  65.401  1.00  0.00           H
ATOM   2154  CE1 PHE A 136      19.460  54.740  63.830  1.00  0.00           C
ATOM   2155  HE1 PHE A 136      20.060  55.370  63.190  1.00  0.00           H
ATOM   2156  CZ  PHE A 136      18.190  54.320  63.410  1.00  0.00           C
ATOM   2157  HZ  PHE A 136      17.808  54.621  62.446  1.00  0.00           H
ATOM   2158  CD2 PHE A 136      17.901  53.111  65.499  1.00  0.00           C
ATOM   2159  HD2 PHE A 136      17.294  52.484  66.136  1.00  0.00           H
ATOM   2160  CE2 PHE A 136      17.410  53.510  64.250  1.00  0.00           C
ATOM   2161  HE2 PHE A 136      16.432  53.191  63.921  1.00  0.00           H
ATOM   2162  C   PHE A 136      21.090  51.170  66.220  1.00  0.00           C
ATOM   2163  O   PHE A 136      20.750  50.600  65.180  1.00  0.00           O
ATOM   2164  N   PHE A 137      22.400  51.410  66.490  1.00  0.00           N
ATOM   2165  HN  PHE A 137      22.660  51.930  67.300  1.00  0.00           H
ATOM   2166  CA  PHE A 137      23.480  50.910  65.650  1.00  0.00           C
ATOM   2167  HA  PHE A 137      23.341  51.308  64.655  1.00  0.00           H
ATOM   2168  CB  PHE A 137      24.880  51.430  66.180  1.00  0.00           C
ATOM   2169  HB1 PHE A 137      24.810  51.540  67.283  1.00  0.00           H
ATOM   2170  HB2 PHE A 137      25.079  52.436  65.752  1.00  0.00           H
ATOM   2171  CG  PHE A 137      26.050  50.520  65.870  1.00  0.00           C
ATOM   2172  CD1 PHE A 137      26.420  50.280  64.530  1.00  0.00           C
ATOM   2173  HD1 PHE A 137      25.929  50.841  63.749  1.00  0.00           H
ATOM   2174  CE1 PHE A 137      27.310  49.260  64.210  1.00  0.00           C
ATOM   2175  HE1 PHE A 137      27.549  49.061  63.175  1.00  0.00           H
ATOM   2176  CZ  PHE A 137      27.890  48.480  65.220  1.00  0.00           C
ATOM   2177  HZ  PHE A 137      28.573  47.686  64.959  1.00  0.00           H
ATOM   2178  CD2 PHE A 137      26.640  49.740  66.880  1.00  0.00           C
ATOM   2179  HD2 PHE A 137      26.340  49.880  67.908  1.00  0.00           H
ATOM   2180  CE2 PHE A 137      27.560  48.720  66.560  1.00  0.00           C
ATOM   2181  HE2 PHE A 137      27.992  48.117  67.344  1.00  0.00           H
ATOM   2182  C   PHE A 137      23.480  49.390  65.470  1.00  0.00           C
ATOM   2183  O   PHE A 137      23.620  48.870  64.370  1.00  0.00           O
ATOM   2184  N   THR A 138      23.330  48.630  66.580  1.00  0.00           N
ATOM   2185  HN  THR A 138      23.220  49.089  67.458  1.00  0.00           H
ATOM   2186  CA  THR A 138      23.429  47.170  66.550  1.00  0.00           C
ATOM   2187  HA  THR A 138      24.390  46.917  66.126  1.00  0.00           H
ATOM   2188  CB  THR A 138      23.380  46.560  67.950  1.00  0.00           C
ATOM   2189  HB  THR A 138      22.422  46.820  68.449  1.00  0.00           H
ATOM   2190  OG1 THR A 138      24.460  47.040  68.740  1.00  0.00           O
ATOM   2191  HG1 THR A 138      24.329  47.984  68.851  1.00  0.00           H
ATOM   2192  CG2 THR A 138      23.520  45.030  67.880  1.00  0.00           C
ATOM   2193 1HG2 THR A 138      23.599  44.603  68.903  1.00  0.00           H
ATOM   2194 2HG2 THR A 138      24.446  44.751  67.332  1.00  0.00           H
ATOM   2195 3HG2 THR A 138      22.651  44.541  67.391  1.00  0.00           H
ATOM   2196  C   THR A 138      22.370  46.540  65.660  1.00  0.00           C
ATOM   2197  O   THR A 138      22.660  45.680  64.820  1.00  0.00           O
ATOM   2198  N   MET A 139      21.110  47.000  65.790  1.00  0.00           N
ATOM   2199  HN  MET A 139      20.899  47.704  66.463  1.00  0.00           H
ATOM   2200  CA  MET A 139      20.040  46.540  64.940  1.00  0.00           C
ATOM   2201  HA  MET A 139      20.200  45.488  64.760  1.00  0.00           H
ATOM   2202  CB  MET A 139      18.680  46.639  65.700  1.00  0.00           C
ATOM   2203  HB1 MET A 139      17.849  46.410  64.999  1.00  0.00           H
ATOM   2204  HB2 MET A 139      18.559  47.679  66.073  1.00  0.00           H
ATOM   2205  CG  MET A 139      18.590  45.650  66.890  1.00  0.00           C
ATOM   2206  HG1 MET A 139      17.649  45.860  67.441  1.00  0.00           H
ATOM   2207  HG2 MET A 139      19.427  45.869  67.588  1.00  0.00           H
ATOM   2208  SD  MET A 139      18.630  43.890  66.390  1.00  0.00           S
ATOM   2209  CE  MET A 139      19.070  43.190  68.010  1.00  0.00           C
ATOM   2210  HE1 MET A 139      19.160  42.085  67.950  1.00  0.00           H
ATOM   2211  HE2 MET A 139      18.298  43.431  68.772  1.00  0.00           H
ATOM   2212  HE3 MET A 139      20.047  43.589  68.359  1.00  0.00           H
ATOM   2213  C   MET A 139      20.010  47.140  63.540  1.00  0.00           C
ATOM   2214  O   MET A 139      19.870  46.410  62.560  1.00  0.00           O
ATOM   2215  N   ALA A 140      20.200  48.470  63.370  1.00  0.00           N
ATOM   2216  HN  ALA A 140      20.340  49.089  64.139  1.00  0.00           H
ATOM   2217  CA  ALA A 140      20.270  49.100  62.050  1.00  0.00           C
ATOM   2218  HA  ALA A 140      19.378  48.820  61.509  1.00  0.00           H
ATOM   2219  CB  ALA A 140      20.290  50.640  62.170  1.00  0.00           C
ATOM   2220  HB1 ALA A 140      20.230  51.120  61.170  1.00  0.00           H
ATOM   2221  HB2 ALA A 140      21.212  50.991  62.681  1.00  0.00           H
ATOM   2222  HB3 ALA A 140      19.419  50.980  62.770  1.00  0.00           H
ATOM   2223  C   ALA A 140      21.440  48.640  61.180  1.00  0.00           C
ATOM   2224  O   ALA A 140      21.290  48.390  59.990  1.00  0.00           O
ATOM   2225  N   GLY A 141      22.650  48.490  61.760  1.00  0.00           N
ATOM   2226  HN  GLY A 141      22.770  48.680  62.731  1.00  0.00           H
ATOM   2227  CA  GLY A 141      23.840  48.050  61.020  1.00  0.00           C
ATOM   2228  HA1 GLY A 141      24.682  48.120  61.692  1.00  0.00           H
ATOM   2229  HA2 GLY A 141      23.940  48.669  60.141  1.00  0.00           H
ATOM   2230  C   GLY A 141      23.760  46.620  60.570  1.00  0.00           C
ATOM   2231  O   GLY A 141      24.030  46.300  59.410  1.00  0.00           O
ATOM   2232  N   THR A 142      23.330  45.710  61.460  1.00  0.00           N
ATOM   2233  HN  THR A 142      23.181  45.989  62.406  1.00  0.00           H
ATOM   2234  CA  THR A 142      23.110  44.310  61.110  1.00  0.00           C
ATOM   2235  HA  THR A 142      24.029  43.950  60.671  1.00  0.00           H
ATOM   2236  CB  THR A 142      22.800  43.390  62.290  1.00  0.00           C
ATOM   2237  HB  THR A 142      21.779  43.570  62.690  1.00  0.00           H
ATOM   2238  OG1 THR A 142      23.730  43.610  63.340  1.00  0.00           O
ATOM   2239  HG1 THR A 142      23.381  44.359  63.829  1.00  0.00           H
ATOM   2240  CG2 THR A 142      22.940  41.920  61.860  1.00  0.00           C
ATOM   2241 1HG2 THR A 142      23.956  41.731  61.452  1.00  0.00           H
ATOM   2242 2HG2 THR A 142      22.198  41.649  61.078  1.00  0.00           H
ATOM   2243 3HG2 THR A 142      22.789  41.238  62.723  1.00  0.00           H
ATOM   2244  C   THR A 142      22.030  44.150  60.060  1.00  0.00           C
ATOM   2245  O   THR A 142      22.180  43.380  59.110  1.00  0.00           O
ATOM   2246  N   VAL A 143      20.920  44.910  60.160  1.00  0.00           N
ATOM   2247  HN  VAL A 143      20.771  45.517  60.937  1.00  0.00           H
ATOM   2248  CA  VAL A 143      19.900  44.940  59.120  1.00  0.00           C
ATOM   2249  HA  VAL A 143      19.611  43.913  58.951  1.00  0.00           H
ATOM   2250  CB  VAL A 143      18.640  45.650  59.600  1.00  0.00           C
ATOM   2251  HB  VAL A 143      18.928  46.585  60.127  1.00  0.00           H
ATOM   2252  CG1 VAL A 143      17.691  46.020  58.449  1.00  0.00           C
ATOM   2253 1HG1 VAL A 143      18.129  46.817  57.812  1.00  0.00           H
ATOM   2254 2HG1 VAL A 143      16.733  46.403  58.863  1.00  0.00           H
ATOM   2255 3HG1 VAL A 143      17.471  45.135  57.814  1.00  0.00           H
ATOM   2256  CG2 VAL A 143      17.910  44.719  60.590  1.00  0.00           C
ATOM   2257 1HG2 VAL A 143      18.557  44.461  61.456  1.00  0.00           H
ATOM   2258 2HG2 VAL A 143      17.612  43.777  60.084  1.00  0.00           H
ATOM   2259 3HG2 VAL A 143      16.992  45.209  60.979  1.00  0.00           H
ATOM   2260  C   VAL A 143      20.400  45.420  57.760  1.00  0.00           C
ATOM   2261  O   VAL A 143      20.100  44.790  56.740  1.00  0.00           O
ATOM   2262  N   TRP A 144      21.210  46.490  57.670  1.00  0.00           N
ATOM   2263  HN  TRP A 144      21.401  47.062  58.463  1.00  0.00           H
ATOM   2264  CA  TRP A 144      21.860  46.860  56.410  1.00  0.00           C
ATOM   2265  HA  TRP A 144      21.074  46.940  55.673  1.00  0.00           H
ATOM   2266  CB  TRP A 144      22.590  48.230  56.440  1.00  0.00           C
ATOM   2267  HB1 TRP A 144      23.201  48.340  55.519  1.00  0.00           H
ATOM   2268  HB2 TRP A 144      23.280  48.250  57.310  1.00  0.00           H
ATOM   2269  CG  TRP A 144      21.690  49.430  56.470  1.00  0.00           C
ATOM   2270  CD1 TRP A 144      21.650  50.370  57.471  1.00  0.00           C
ATOM   2271  HD1 TRP A 144      22.186  50.261  58.402  1.00  0.00           H
ATOM   2272  NE1 TRP A 144      20.800  51.390  57.120  1.00  0.00           N
ATOM   2273  HE1 TRP A 144      20.581  52.188  57.638  1.00  0.00           H
ATOM   2274  CE2 TRP A 144      20.260  51.130  55.900  1.00  0.00           C
ATOM   2275  CD2 TRP A 144      20.790  49.890  55.450  1.00  0.00           C
ATOM   2276  CE3 TRP A 144      20.380  49.390  54.210  1.00  0.00           C
ATOM   2277  HE3 TRP A 144      20.769  48.452  53.841  1.00  0.00           H
ATOM   2278  CZ3 TRP A 144      19.460  50.120  53.460  1.00  0.00           C
ATOM   2279  HZ3 TRP A 144      19.131  49.741  52.503  1.00  0.00           H
ATOM   2280  CZ2 TRP A 144      19.360  51.860  55.150  1.00  0.00           C
ATOM   2281  HZ2 TRP A 144      18.969  52.803  55.501  1.00  0.00           H
ATOM   2282  CH2 TRP A 144      18.950  51.340  53.920  1.00  0.00           C
ATOM   2283  HH2 TRP A 144      18.246  51.883  53.307  1.00  0.00           H
ATOM   2284  C   TRP A 144      22.800  45.800  55.850  1.00  0.00           C
ATOM   2285  O   TRP A 144      22.850  45.570  54.640  1.00  0.00           O
ATOM   2286  N   TRP A 145      23.560  45.090  56.710  1.00  0.00           N
ATOM   2287  HN  TRP A 145      23.580  45.339  57.676  1.00  0.00           H
ATOM   2288  CA  TRP A 145      24.320  43.920  56.310  1.00  0.00           C
ATOM   2289  HA  TRP A 145      24.969  44.220  55.501  1.00  0.00           H
ATOM   2290  CB  TRP A 145      25.230  43.440  57.490  1.00  0.00           C
ATOM   2291  HB1 TRP A 145      24.593  43.231  58.376  1.00  0.00           H
ATOM   2292  HB2 TRP A 145      25.891  44.291  57.760  1.00  0.00           H
ATOM   2293  CG  TRP A 145      26.060  42.230  57.210  1.00  0.00           C
ATOM   2294  CD1 TRP A 145      27.340  42.230  56.710  1.00  0.00           C
ATOM   2295  HD1 TRP A 145      27.923  43.124  56.549  1.00  0.00           H
ATOM   2296  NE1 TRP A 145      27.760  40.930  56.530  1.00  0.00           N
ATOM   2297  HE1 TRP A 145      28.671  40.620  56.370  1.00  0.00           H
ATOM   2298  CE2 TRP A 145      26.770  40.070  56.910  1.00  0.00           C
ATOM   2299  CD2 TRP A 145      25.680  40.850  57.350  1.00  0.00           C
ATOM   2300  CE3 TRP A 145      24.530  40.220  57.820  1.00  0.00           C
ATOM   2301  HE3 TRP A 145      23.681  40.789  58.170  1.00  0.00           H
ATOM   2302  CZ3 TRP A 145      24.490  38.830  57.830  1.00  0.00           C
ATOM   2303  HZ3 TRP A 145      23.602  38.331  58.189  1.00  0.00           H
ATOM   2304  CZ2 TRP A 145      26.740  38.690  56.930  1.00  0.00           C
ATOM   2305  HZ2 TRP A 145      27.579  38.101  56.590  1.00  0.00           H
ATOM   2306  CH2 TRP A 145      25.580  38.070  57.410  1.00  0.00           C
ATOM   2307  HH2 TRP A 145      25.530  36.992  57.450  1.00  0.00           H
ATOM   2308  C   TRP A 145      23.440  42.790  55.750  1.00  0.00           C
ATOM   2309  O   TRP A 145      23.750  42.210  54.710  1.00  0.00           O
ATOM   2310  N   VAL A 146      22.280  42.510  56.370  1.00  0.00           N
ATOM   2311  HN  VAL A 146      22.070  42.950  57.240  1.00  0.00           H
ATOM   2312  CA  VAL A 146      21.280  41.589  55.840  1.00  0.00           C
ATOM   2313  HA  VAL A 146      21.767  40.637  55.691  1.00  0.00           H
ATOM   2314  CB  VAL A 146      20.120  41.360  56.820  1.00  0.00           C
ATOM   2315  HB  VAL A 146      19.769  42.343  57.201  1.00  0.00           H
ATOM   2316  CG1 VAL A 146      18.930  40.630  56.171  1.00  0.00           C
ATOM   2317 1HG1 VAL A 146      19.260  39.690  55.680  1.00  0.00           H
ATOM   2318 2HG1 VAL A 146      18.420  41.270  55.420  1.00  0.00           H
ATOM   2319 3HG1 VAL A 146      18.175  40.372  56.944  1.00  0.00           H
ATOM   2320  CG2 VAL A 146      20.640  40.530  58.020  1.00  0.00           C
ATOM   2321 1HG2 VAL A 146      21.000  39.539  57.670  1.00  0.00           H
ATOM   2322 2HG2 VAL A 146      19.820  40.360  58.750  1.00  0.00           H
ATOM   2323 3HG2 VAL A 146      21.475  41.043  58.543  1.00  0.00           H
ATOM   2324  C   VAL A 146      20.780  42.020  54.460  1.00  0.00           C
ATOM   2325  O   VAL A 146      20.730  41.210  53.530  1.00  0.00           O
ATOM   2326  N   ILE A 147      20.510  43.330  54.250  1.00  0.00           N
ATOM   2327  HN  ILE A 147      20.530  43.946  55.035  1.00  0.00           H
ATOM   2328  CA  ILE A 147      20.190  43.930  52.960  1.00  0.00           C
ATOM   2329  HA  ILE A 147      19.321  43.421  52.570  1.00  0.00           H
ATOM   2330  CB  ILE A 147      19.860  45.430  53.050  1.00  0.00           C
ATOM   2331  HB  ILE A 147      20.667  45.918  53.638  1.00  0.00           H
ATOM   2332  CG2 ILE A 147      19.820  46.130  51.670  1.00  0.00           C
ATOM   2333 1HG2 ILE A 147      19.140  45.600  50.970  1.00  0.00           H
ATOM   2334 2HG2 ILE A 147      20.830  46.180  51.210  1.00  0.00           H
ATOM   2335 3HG2 ILE A 147      19.459  47.174  51.780  1.00  0.00           H
ATOM   2336  CG1 ILE A 147      18.540  45.689  53.830  1.00  0.00           C
ATOM   2337 1HG1 ILE A 147      18.490  46.775  54.061  1.00  0.00           H
ATOM   2338 2HG1 ILE A 147      18.580  45.162  54.807  1.00  0.00           H
ATOM   2339  CD  ILE A 147      17.260  45.279  53.090  1.00  0.00           C
ATOM   2340  HD1 ILE A 147      16.368  45.480  53.721  1.00  0.00           H
ATOM   2341  HD2 ILE A 147      17.280  44.197  52.841  1.00  0.00           H
ATOM   2342  HD3 ILE A 147      17.149  45.853  52.145  1.00  0.00           H
ATOM   2343  C   ILE A 147      21.290  43.690  51.920  1.00  0.00           C
ATOM   2344  O   ILE A 147      21.000  43.340  50.780  1.00  0.00           O
ATOM   2345  N   LEU A 148      22.580  43.810  52.290  1.00  0.00           N
ATOM   2346  HN  LEU A 148      22.811  44.161  53.194  1.00  0.00           H
ATOM   2347  CA  LEU A 148      23.690  43.410  51.431  1.00  0.00           C
ATOM   2348  HA  LEU A 148      23.579  43.934  50.493  1.00  0.00           H
ATOM   2349  CB  LEU A 148      25.060  43.800  52.049  1.00  0.00           C
ATOM   2350  HB1 LEU A 148      25.875  43.392  51.414  1.00  0.00           H
ATOM   2351  HB2 LEU A 148      25.160  43.338  53.055  1.00  0.00           H
ATOM   2352  CG  LEU A 148      25.310  45.320  52.160  1.00  0.00           C
ATOM   2353  HG  LEU A 148      24.472  45.779  52.728  1.00  0.00           H
ATOM   2354  CD1 LEU A 148      26.610  45.600  52.931  1.00  0.00           C
ATOM   2355 1HD1 LEU A 148      26.781  46.694  53.020  1.00  0.00           H
ATOM   2356 2HD1 LEU A 148      27.474  45.138  52.408  1.00  0.00           H
ATOM   2357 3HD1 LEU A 148      26.550  45.172  53.954  1.00  0.00           H
ATOM   2358  CD2 LEU A 148      25.360  45.980  50.780  1.00  0.00           C
ATOM   2359 1HD2 LEU A 148      24.406  45.849  50.227  1.00  0.00           H
ATOM   2360 2HD2 LEU A 148      26.179  45.541  50.171  1.00  0.00           H
ATOM   2361 3HD2 LEU A 148      25.550  47.069  50.890  1.00  0.00           H
ATOM   2362  C   LEU A 148      23.700  41.930  51.060  1.00  0.00           C
ATOM   2363  O   LEU A 148      23.880  41.590  49.890  1.00  0.00           O
ATOM   2364  N   THR A 149      23.450  41.010  52.030  1.00  0.00           N
ATOM   2365  HN  THR A 149      23.369  41.312  52.976  1.00  0.00           H
ATOM   2366  CA  THR A 149      23.340  39.570  51.750  1.00  0.00           C
ATOM   2367  HA  THR A 149      24.252  39.280  51.249  1.00  0.00           H
ATOM   2368  CB  THR A 149      23.200  38.660  52.980  1.00  0.00           C
ATOM   2369  HB  THR A 149      23.310  37.604  52.651  1.00  0.00           H
ATOM   2370  OG1 THR A 149      21.960  38.770  53.680  1.00  0.00           O
ATOM   2371  HG1 THR A 149      21.708  39.696  53.680  1.00  0.00           H
ATOM   2372  CG2 THR A 149      24.320  38.949  53.980  1.00  0.00           C
ATOM   2373 1HG2 THR A 149      24.169  39.913  54.512  1.00  0.00           H
ATOM   2374 2HG2 THR A 149      25.311  38.970  53.479  1.00  0.00           H
ATOM   2375 3HG2 THR A 149      24.350  38.154  54.756  1.00  0.00           H
ATOM   2376  C   THR A 149      22.210  39.250  50.770  1.00  0.00           C
ATOM   2377  O   THR A 149      22.400  38.520  49.800  1.00  0.00           O
ATOM   2378  N   ILE A 150      21.030  39.860  50.980  1.00  0.00           N
ATOM   2379  HN  ILE A 150      20.910  40.411  51.802  1.00  0.00           H
ATOM   2380  CA  ILE A 150      19.870  39.810  50.100  1.00  0.00           C
ATOM   2381  HA  ILE A 150      19.611  38.772  49.950  1.00  0.00           H
ATOM   2382  CB  ILE A 150      18.680  40.540  50.740  1.00  0.00           C
ATOM   2383  HB  ILE A 150      19.039  41.528  51.099  1.00  0.00           H
ATOM   2384  CG2 ILE A 150      17.530  40.780  49.739  1.00  0.00           C
ATOM   2385 1HG2 ILE A 150      17.210  39.821  49.280  1.00  0.00           H
ATOM   2386 2HG2 ILE A 150      17.837  41.474  48.927  1.00  0.00           H
ATOM   2387 3HG2 ILE A 150      16.658  41.251  50.241  1.00  0.00           H
ATOM   2388  CG1 ILE A 150      18.190  39.760  51.990  1.00  0.00           C
ATOM   2389 1HG1 ILE A 150      19.062  39.509  52.631  1.00  0.00           H
ATOM   2390 2HG1 ILE A 150      17.740  38.799  51.660  1.00  0.00           H
ATOM   2391  CD  ILE A 150      17.190  40.530  52.860  1.00  0.00           C
ATOM   2392  HD1 ILE A 150      16.950  39.940  53.770  1.00  0.00           H
ATOM   2393  HD2 ILE A 150      16.247  40.731  52.308  1.00  0.00           H
ATOM   2394  HD3 ILE A 150      17.630  41.499  53.180  1.00  0.00           H
ATOM   2395  C   ILE A 150      20.190  40.380  48.720  1.00  0.00           C
ATOM   2396  O   ILE A 150      19.900  39.770  47.700  1.00  0.00           O
ATOM   2397  N   THR A 151      20.830  41.560  48.670  1.00  0.00           N
ATOM   2398  HN  THR A 151      21.049  42.019  49.528  1.00  0.00           H
ATOM   2399  CA  THR A 151      21.210  42.240  47.440  1.00  0.00           C
ATOM   2400  HA  THR A 151      20.320  42.360  46.840  1.00  0.00           H
ATOM   2401  CB  THR A 151      21.790  43.630  47.700  1.00  0.00           C
ATOM   2402  HB  THR A 151      22.681  43.560  48.360  1.00  0.00           H
ATOM   2403  OG1 THR A 151      20.810  44.440  48.340  1.00  0.00           O
ATOM   2404  HG1 THR A 151      20.770  44.110  49.241  1.00  0.00           H
ATOM   2405  CG2 THR A 151      22.179  44.369  46.409  1.00  0.00           C
ATOM   2406 1HG2 THR A 151      21.307  44.439  45.725  1.00  0.00           H
ATOM   2407 2HG2 THR A 151      23.008  43.861  45.871  1.00  0.00           H
ATOM   2408 3HG2 THR A 151      22.523  45.398  46.652  1.00  0.00           H
ATOM   2409  C   THR A 151      22.180  41.460  46.580  1.00  0.00           C
ATOM   2410  O   THR A 151      21.970  41.300  45.390  1.00  0.00           O
ATOM   2411  N   TRP A 152      23.250  40.910  47.190  1.00  0.00           N
ATOM   2412  HN  TRP A 152      23.441  41.071  48.155  1.00  0.00           H
ATOM   2413  CA  TRP A 152      24.210  40.090  46.470  1.00  0.00           C
ATOM   2414  HA  TRP A 152      24.380  40.551  45.508  1.00  0.00           H
ATOM   2415  CB  TRP A 152      25.580  40.030  47.190  1.00  0.00           C
ATOM   2416  HB1 TRP A 152      26.247  39.293  46.692  1.00  0.00           H
ATOM   2417  HB2 TRP A 152      25.421  39.682  48.234  1.00  0.00           H
ATOM   2418  CG  TRP A 152      26.290  41.350  47.230  1.00  0.00           C
ATOM   2419  CD1 TRP A 152      26.310  42.260  46.200  1.00  0.00           C
ATOM   2420  HD1 TRP A 152      25.859  42.130  45.228  1.00  0.00           H
ATOM   2421  NE1 TRP A 152      26.980  43.400  46.600  1.00  0.00           N
ATOM   2422  HE1 TRP A 152      27.071  44.225  46.087  1.00  0.00           H
ATOM   2423  CE2 TRP A 152      27.420  43.240  47.870  1.00  0.00           C
ATOM   2424  CD2 TRP A 152      27.030  41.950  48.310  1.00  0.00           C
ATOM   2425  CE3 TRP A 152      27.390  41.530  49.590  1.00  0.00           C
ATOM   2426  HE3 TRP A 152      27.110  40.551  49.950  1.00  0.00           H
ATOM   2427  CZ3 TRP A 152      28.130  42.400  50.400  1.00  0.00           C
ATOM   2428  HZ3 TRP A 152      28.430  42.090  51.390  1.00  0.00           H
ATOM   2429  CZ2 TRP A 152      28.130  44.110  48.690  1.00  0.00           C
ATOM   2430  HZ2 TRP A 152      28.399  45.096  48.341  1.00  0.00           H
ATOM   2431  CH2 TRP A 152      28.490  43.670  49.960  1.00  0.00           C
ATOM   2432  HH2 TRP A 152      29.062  44.322  50.602  1.00  0.00           H
ATOM   2433  C   TRP A 152      23.660  38.720  46.110  1.00  0.00           C
ATOM   2434  O   TRP A 152      24.010  38.160  45.070  1.00  0.00           O
ATOM   2435  N   PHE A 153      22.720  38.170  46.910  1.00  0.00           N
ATOM   2436  HN  PHE A 153      22.499  38.572  47.795  1.00  0.00           H
ATOM   2437  CA  PHE A 153      21.920  37.020  46.520  1.00  0.00           C
ATOM   2438  HA  PHE A 153      22.607  36.234  46.241  1.00  0.00           H
ATOM   2439  CB  PHE A 153      21.130  36.500  47.770  1.00  0.00           C
ATOM   2440  HB1 PHE A 153      20.691  37.379  48.289  1.00  0.00           H
ATOM   2441  HB2 PHE A 153      21.833  36.018  48.483  1.00  0.00           H
ATOM   2442  CG  PHE A 153      20.010  35.540  47.470  1.00  0.00           C
ATOM   2443  CD1 PHE A 153      20.270  34.200  47.180  1.00  0.00           C
ATOM   2444  HD1 PHE A 153      21.289  33.841  47.180  1.00  0.00           H
ATOM   2445  CE1 PHE A 153      19.220  33.310  46.890  1.00  0.00           C
ATOM   2446  HE1 PHE A 153      19.440  32.280  46.650  1.00  0.00           H
ATOM   2447  CZ  PHE A 153      17.900  33.770  46.890  1.00  0.00           C
ATOM   2448  HZ  PHE A 153      17.089  33.099  46.650  1.00  0.00           H
ATOM   2449  CD2 PHE A 153      18.670  35.990  47.480  1.00  0.00           C
ATOM   2450  HD2 PHE A 153      18.461  37.027  47.699  1.00  0.00           H
ATOM   2451  CE2 PHE A 153      17.630  35.110  47.190  1.00  0.00           C
ATOM   2452  HE2 PHE A 153      16.614  35.478  47.190  1.00  0.00           H
ATOM   2453  C   PHE A 153      21.050  37.230  45.260  1.00  0.00           C
ATOM   2454  O   PHE A 153      21.100  36.430  44.330  1.00  0.00           O
ATOM   2455  N   LEU A 154      20.290  38.340  45.160  1.00  0.00           N
ATOM   2456  HN  LEU A 154      20.220  38.959  45.939  1.00  0.00           H
ATOM   2457  CA  LEU A 154      19.540  38.690  43.950  1.00  0.00           C
ATOM   2458  HA  LEU A 154      18.981  37.812  43.661  1.00  0.00           H
ATOM   2459  CB  LEU A 154      18.560  39.860  44.170  1.00  0.00           C
ATOM   2460  HB1 LEU A 154      18.008  40.051  43.226  1.00  0.00           H
ATOM   2461  HB2 LEU A 154      19.138  40.776  44.419  1.00  0.00           H
ATOM   2462  CG  LEU A 154      17.510  39.640  45.280  1.00  0.00           C
ATOM   2463  HG  LEU A 154      18.041  39.560  46.252  1.00  0.00           H
ATOM   2464  CD1 LEU A 154      16.590  40.870  45.370  1.00  0.00           C
ATOM   2465 1HD1 LEU A 154      15.929  40.930  44.479  1.00  0.00           H
ATOM   2466 2HD1 LEU A 154      17.191  41.802  45.430  1.00  0.00           H
ATOM   2467 3HD1 LEU A 154      15.959  40.800  46.282  1.00  0.00           H
ATOM   2468  CD2 LEU A 154      16.700  38.350  45.090  1.00  0.00           C
ATOM   2469 1HD2 LEU A 154      17.368  37.463  45.130  1.00  0.00           H
ATOM   2470 2HD2 LEU A 154      16.179  38.360  44.109  1.00  0.00           H
ATOM   2471 3HD2 LEU A 154      15.948  38.250  45.902  1.00  0.00           H
ATOM   2472  C   LEU A 154      20.430  39.010  42.760  1.00  0.00           C
ATOM   2473  O   LEU A 154      20.180  38.560  41.640  1.00  0.00           O
ATOM   2474  N   ALA A 155      21.520  39.770  42.990  1.00  0.00           N
ATOM   2475  HN  ALA A 155      21.680  40.161  43.893  1.00  0.00           H
ATOM   2476  CA  ALA A 155      22.490  40.110  41.970  1.00  0.00           C
ATOM   2477  HA  ALA A 155      21.978  40.632  41.176  1.00  0.00           H
ATOM   2478  CB  ALA A 155      23.580  41.020  42.581  1.00  0.00           C
ATOM   2479  HB1 ALA A 155      24.118  40.492  43.397  1.00  0.00           H
ATOM   2480  HB2 ALA A 155      23.110  41.930  43.010  1.00  0.00           H
ATOM   2481  HB3 ALA A 155      24.313  41.331  41.806  1.00  0.00           H
ATOM   2482  C   ALA A 155      23.150  38.880  41.360  1.00  0.00           C
ATOM   2483  O   ALA A 155      23.300  38.790  40.140  1.00  0.00           O
ATOM   2484  N   ALA A 156      23.520  37.900  42.190  1.00  0.00           N
ATOM   2485  HN  ALA A 156      23.470  38.030  43.177  1.00  0.00           H
ATOM   2486  CA  ALA A 156      23.930  36.570  41.780  1.00  0.00           C
ATOM   2487  HA  ALA A 156      24.747  36.690  41.083  1.00  0.00           H
ATOM   2488  CB  ALA A 156      24.420  35.790  43.020  1.00  0.00           C
ATOM   2489  HB1 ALA A 156      24.790  34.780  42.740  1.00  0.00           H
ATOM   2490  HB2 ALA A 156      23.604  35.679  43.765  1.00  0.00           H
ATOM   2491  HB3 ALA A 156      25.251  36.341  43.511  1.00  0.00           H
ATOM   2492  C   ALA A 156      22.860  35.750  41.070  1.00  0.00           C
ATOM   2493  O   ALA A 156      23.120  35.110  40.060  1.00  0.00           O
ATOM   2494  N   GLY A 157      21.620  35.740  41.600  1.00  0.00           N
ATOM   2495  HN  GLY A 157      21.450  36.250  42.440  1.00  0.00           H
ATOM   2496  CA  GLY A 157      20.520  34.900  41.120  1.00  0.00           C
ATOM   2497  HA1 GLY A 157      19.707  35.010  41.822  1.00  0.00           H
ATOM   2498  HA2 GLY A 157      20.888  33.885  41.080  1.00  0.00           H
ATOM   2499  C   GLY A 157      19.980  35.230  39.760  1.00  0.00           C
ATOM   2500  O   GLY A 157      19.610  34.330  39.000  1.00  0.00           O
ATOM   2501  N   ARG A 158      19.900  36.530  39.420  1.00  0.00           N
ATOM   2502  HN  ARG A 158      20.171  37.223  40.083  1.00  0.00           H
ATOM   2503  CA  ARG A 158      19.440  37.000  38.120  1.00  0.00           C
ATOM   2504  HA  ARG A 158      18.488  36.519  37.950  1.00  0.00           H
ATOM   2505  CB  ARG A 158      19.200  38.540  38.110  1.00  0.00           C
ATOM   2506  HB1 ARG A 158      18.950  38.879  37.082  1.00  0.00           H
ATOM   2507  HB2 ARG A 158      20.138  39.049  38.419  1.00  0.00           H
ATOM   2508  CG  ARG A 158      18.050  38.990  39.040  1.00  0.00           C
ATOM   2509  HG1 ARG A 158      17.990  40.099  39.010  1.00  0.00           H
ATOM   2510  HG2 ARG A 158      18.301  38.699  40.082  1.00  0.00           H
ATOM   2511  CD  ARG A 158      16.680  38.400  38.680  1.00  0.00           C
ATOM   2512  HD1 ARG A 158      16.700  37.290  38.640  1.00  0.00           H
ATOM   2513  HD2 ARG A 158      16.351  38.789  37.692  1.00  0.00           H
ATOM   2514  NE  ARG A 158      15.710  38.880  39.710  1.00  0.00           N
ATOM   2515  HE  ARG A 158      15.310  39.789  39.590  1.00  0.00           H
ATOM   2516  CZ  ARG A 158      15.400  38.230  40.820  1.00  0.00           C
ATOM   2517  NH1 ARG A 158      15.660  36.970  41.050  1.00  0.00           N
ATOM   2518 1HH1 ARG A 158      15.253  36.553  41.864  1.00  0.00           H
ATOM   2519 2HH1 ARG A 158      15.829  36.363  40.274  1.00  0.00           H
ATOM   2520  NH2 ARG A 158      14.750  38.870  41.780  1.00  0.00           N
ATOM   2521 1HH2 ARG A 158      14.599  39.855  41.700  1.00  0.00           H
ATOM   2522 2HH2 ARG A 158      14.560  38.341  42.608  1.00  0.00           H
ATOM   2523  C   ARG A 158      20.300  36.580  36.930  1.00  0.00           C
ATOM   2524  O   ARG A 158      21.520  36.510  36.990  1.00  0.00           O
ATOM   2525  N   LYS A 159      19.650  36.250  35.800  1.00  0.00           N
ATOM   2526  HN  LYS A 159      18.666  36.399  35.740  1.00  0.00           H
ATOM   2527  CA  LYS A 159      20.240  35.520  34.700  1.00  0.00           C
ATOM   2528  HA  LYS A 159      21.136  35.013  35.028  1.00  0.00           H
ATOM   2529  CB  LYS A 159      19.210  34.490  34.170  1.00  0.00           C
ATOM   2530  HB1 LYS A 159      19.681  33.869  33.379  1.00  0.00           H
ATOM   2531  HB2 LYS A 159      18.353  35.028  33.711  1.00  0.00           H
ATOM   2532  CG  LYS A 159      18.620  33.540  35.230  1.00  0.00           C
ATOM   2533  HG1 LYS A 159      17.879  32.889  34.719  1.00  0.00           H
ATOM   2534  HG2 LYS A 159      18.069  34.121  36.001  1.00  0.00           H
ATOM   2535  CD  LYS A 159      19.680  32.640  35.890  1.00  0.00           C
ATOM   2536  HD1 LYS A 159      20.358  33.258  36.518  1.00  0.00           H
ATOM   2537  HD2 LYS A 159      20.302  32.189  35.088  1.00  0.00           H
ATOM   2538  CE  LYS A 159      19.100  31.490  36.730  1.00  0.00           C
ATOM   2539  HE1 LYS A 159      19.927  30.852  37.109  1.00  0.00           H
ATOM   2540  HE2 LYS A 159      18.410  30.870  36.120  1.00  0.00           H
ATOM   2541  NZ  LYS A 159      18.360  32.010  37.890  1.00  0.00           N
ATOM   2542  HZ1 LYS A 159      18.949  32.659  38.449  1.00  0.00           H
ATOM   2543  HZ2 LYS A 159      17.998  31.236  38.483  1.00  0.00           H
ATOM   2544  HZ3 LYS A 159      17.523  32.538  37.571  1.00  0.00           H
ATOM   2545  C   LYS A 159      20.630  36.430  33.540  1.00  0.00           C
ATOM   2546  O   LYS A 159      21.170  35.980  32.530  1.00  0.00           O
ATOM   2547  N   TRP A 160      20.350  37.740  33.660  1.00  0.00           N
ATOM   2548  HN  TRP A 160      19.951  38.079  34.508  1.00  0.00           H
ATOM   2549  CA  TRP A 160      20.470  38.690  32.570  1.00  0.00           C
ATOM   2550  HA  TRP A 160      21.141  38.300  31.819  1.00  0.00           H
ATOM   2551  CB  TRP A 160      19.090  39.010  31.920  1.00  0.00           C
ATOM   2552  HB1 TRP A 160      19.241  39.652  31.027  1.00  0.00           H
ATOM   2553  HB2 TRP A 160      18.468  39.581  32.642  1.00  0.00           H
ATOM   2554  CG  TRP A 160      18.310  37.810  31.490  1.00  0.00           C
ATOM   2555  CD1 TRP A 160      17.220  37.270  32.140  1.00  0.00           C
ATOM   2556  HD1 TRP A 160      16.789  37.681  33.041  1.00  0.00           H
ATOM   2557  NE1 TRP A 160      16.800  36.140  31.480  1.00  0.00           N
ATOM   2558  HE1 TRP A 160      16.198  35.447  31.811  1.00  0.00           H
ATOM   2559  CE2 TRP A 160      17.600  35.920  30.400  1.00  0.00           C
ATOM   2560  CD2 TRP A 160      18.570  36.950  30.370  1.00  0.00           C
ATOM   2561  CE3 TRP A 160      19.540  36.940  29.370  1.00  0.00           C
ATOM   2562  HE3 TRP A 160      20.308  37.698  29.330  1.00  0.00           H
ATOM   2563  CZ3 TRP A 160      19.510  35.930  28.400  1.00  0.00           C
ATOM   2564  HZ3 TRP A 160      20.253  35.910  27.617  1.00  0.00           H
ATOM   2565  CZ2 TRP A 160      17.560  34.920  29.440  1.00  0.00           C
ATOM   2566  HZ2 TRP A 160      16.812  34.142  29.480  1.00  0.00           H
ATOM   2567  CH2 TRP A 160      18.530  34.940  28.440  1.00  0.00           C
ATOM   2568  HH2 TRP A 160      18.530  34.171  27.681  1.00  0.00           H
ATOM   2569  C   TRP A 160      21.060  40.000  33.080  1.00  0.00           C
ATOM   2570  O   TRP A 160      20.720  40.490  34.160  1.00  0.00           O
ATOM   2571  N   SER A 161      21.960  40.600  32.290  1.00  0.00           N
ATOM   2572  HN  SER A 161      22.240  40.140  31.451  1.00  0.00           H
ATOM   2573  CA  SER A 161      22.610  41.880  32.540  1.00  0.00           C
ATOM   2574  HA  SER A 161      23.032  41.850  33.534  1.00  0.00           H
ATOM   2575  CB  SER A 161      23.780  42.110  31.540  1.00  0.00           C
ATOM   2576  HB1 SER A 161      23.402  41.961  30.505  1.00  0.00           H
ATOM   2577  HB2 SER A 161      24.560  41.340  31.720  1.00  0.00           H
ATOM   2578  OG  SER A 161      24.370  43.410  31.620  1.00  0.00           O
ATOM   2579  HG1 SER A 161      24.561  43.671  30.716  1.00  0.00           H
ATOM   2580  C   SER A 161      21.640  43.060  32.530  1.00  0.00           C
ATOM   2581  O   SER A 161      21.880  44.080  33.180  1.00  0.00           O
ATOM   2582  N   CYS A 162      20.500  42.960  31.810  1.00  0.00           N
ATOM   2583  HN  CYS A 162      20.380  42.207  31.168  1.00  0.00           H
ATOM   2584  CA  CYS A 162      19.440  43.970  31.870  1.00  0.00           C
ATOM   2585  HA  CYS A 162      19.870  44.911  31.560  1.00  0.00           H
ATOM   2586  CB  CYS A 162      18.250  43.640  30.930  1.00  0.00           C
ATOM   2587  HB1 CYS A 162      17.468  44.422  31.030  1.00  0.00           H
ATOM   2588  HB2 CYS A 162      17.800  42.670  31.230  1.00  0.00           H
ATOM   2589  SG  CYS A 162      18.750  43.550  29.180  1.00  0.00           S
ATOM   2590  HG1 CYS A 162      19.298  44.756  29.130  1.00  0.00           H
ATOM   2591  C   CYS A 162      18.870  44.200  33.260  1.00  0.00           C
ATOM   2592  O   CYS A 162      18.660  45.340  33.680  1.00  0.00           O
ATOM   2593  N   GLU A 163      18.610  43.120  34.030  1.00  0.00           N
ATOM   2594  HN  GLU A 163      18.849  42.205  33.712  1.00  0.00           H
ATOM   2595  CA  GLU A 163      17.980  43.200  35.330  1.00  0.00           C
ATOM   2596  HA  GLU A 163      17.084  43.787  35.191  1.00  0.00           H
ATOM   2597  CB  GLU A 163      17.520  41.810  35.840  1.00  0.00           C
ATOM   2598  HB1 GLU A 163      16.988  41.961  36.803  1.00  0.00           H
ATOM   2599  HB2 GLU A 163      18.401  41.160  36.030  1.00  0.00           H
ATOM   2600  CG  GLU A 163      16.570  41.120  34.820  1.00  0.00           C
ATOM   2601  HG1 GLU A 163      17.150  40.440  34.160  1.00  0.00           H
ATOM   2602  HG2 GLU A 163      16.087  41.885  34.176  1.00  0.00           H
ATOM   2603  CD  GLU A 163      15.440  40.330  35.460  1.00  0.00           C
ATOM   2604  OE1 GLU A 163      15.410  39.080  35.300  1.00  0.00           O
ATOM   2605  OE2 GLU A 163      14.550  40.950  36.080  1.00  0.00           O
ATOM   2606  C   GLU A 163      18.820  43.940  36.370  1.00  0.00           C
ATOM   2607  O   GLU A 163      20.020  43.750  36.500  1.00  0.00           O
ATOM   2608  N   ALA A 164      18.180  44.860  37.120  1.00  0.00           N
ATOM   2609  HN  ALA A 164      17.227  45.081  36.929  1.00  0.00           H
ATOM   2610  CA  ALA A 164      18.880  45.790  37.980  1.00  0.00           C
ATOM   2611  HA  ALA A 164      19.911  45.490  38.090  1.00  0.00           H
ATOM   2612  CB  ALA A 164      18.840  47.170  37.309  1.00  0.00           C
ATOM   2613  HB1 ALA A 164      19.148  47.071  36.247  1.00  0.00           H
ATOM   2614  HB2 ALA A 164      19.560  47.860  37.800  1.00  0.00           H
ATOM   2615  HB3 ALA A 164      17.817  47.601  37.320  1.00  0.00           H
ATOM   2616  C   ALA A 164      18.320  45.850  39.410  1.00  0.00           C
ATOM   2617  O   ALA A 164      18.730  46.710  40.190  1.00  0.00           O
ATOM   2618  N   ILE A 165      17.420  44.900  39.760  1.00  0.00           N
ATOM   2619  HN  ILE A 165      17.089  44.309  39.029  1.00  0.00           H
ATOM   2620  CA  ILE A 165      17.030  44.490  41.120  1.00  0.00           C
ATOM   2621  HA  ILE A 165      16.201  43.821  40.940  1.00  0.00           H
ATOM   2622  CB  ILE A 165      18.080  43.580  41.800  1.00  0.00           C
ATOM   2623  HB  ILE A 165      17.711  43.291  42.807  1.00  0.00           H
ATOM   2624  CG2 ILE A 165      18.200  42.270  40.980  1.00  0.00           C
ATOM   2625 1HG2 ILE A 165      18.920  41.580  41.470  1.00  0.00           H
ATOM   2626 2HG2 ILE A 165      18.569  42.479  39.953  1.00  0.00           H
ATOM   2627 3HG2 ILE A 165      17.216  41.758  40.920  1.00  0.00           H
ATOM   2628  CG1 ILE A 165      19.460  44.260  41.970  1.00  0.00           C
ATOM   2629 1HG1 ILE A 165      19.291  45.305  42.308  1.00  0.00           H
ATOM   2630 2HG1 ILE A 165      19.980  44.310  40.990  1.00  0.00           H
ATOM   2631  CD  ILE A 165      20.380  43.570  42.990  1.00  0.00           C
ATOM   2632  HD1 ILE A 165      19.899  43.550  43.991  1.00  0.00           H
ATOM   2633  HD2 ILE A 165      21.341  44.121  43.070  1.00  0.00           H
ATOM   2634  HD3 ILE A 165      20.601  42.527  42.679  1.00  0.00           H
ATOM   2635  C   ILE A 165      16.410  45.520  42.070  1.00  0.00           C
ATOM   2636  O   ILE A 165      16.420  45.360  43.300  1.00  0.00           O
ATOM   2637  N   GLU A 166      15.770  46.590  41.560  1.00  0.00           N
ATOM   2638  HN  GLU A 166      15.700  46.710  40.572  1.00  0.00           H
ATOM   2639  CA  GLU A 166      15.220  47.680  42.360  1.00  0.00           C
ATOM   2640  HA  GLU A 166      15.520  47.570  43.391  1.00  0.00           H
ATOM   2641  CB  GLU A 166      15.730  49.059  41.870  1.00  0.00           C
ATOM   2642  HB1 GLU A 166      15.225  49.857  42.455  1.00  0.00           H
ATOM   2643  HB2 GLU A 166      15.469  49.190  40.798  1.00  0.00           H
ATOM   2644  CG  GLU A 166      17.260  49.280  42.030  1.00  0.00           C
ATOM   2645  HG1 GLU A 166      17.810  48.740  41.230  1.00  0.00           H
ATOM   2646  HG2 GLU A 166      17.600  48.880  43.009  1.00  0.00           H
ATOM   2647  CD  GLU A 166      17.570  50.760  41.970  1.00  0.00           C
ATOM   2648  OE1 GLU A 166      17.810  51.300  40.860  1.00  0.00           O
ATOM   2649  OE2 GLU A 166      17.510  51.420  43.040  1.00  0.00           O
ATOM   2650  C   GLU A 166      13.690  47.740  42.360  1.00  0.00           C
ATOM   2651  O   GLU A 166      13.100  48.770  42.690  1.00  0.00           O
ATOM   2652  N   GLN A 167      13.000  46.650  41.970  1.00  0.00           N
ATOM   2653  HN  GLN A 167      13.480  45.819  41.700  1.00  0.00           H
ATOM   2654  CA  GLN A 167      11.550  46.620  41.840  1.00  0.00           C
ATOM   2655  HA  GLN A 167      11.280  47.360  41.100  1.00  0.00           H
ATOM   2656  CB  GLN A 167      11.030  45.240  41.340  1.00  0.00           C
ATOM   2657  HB1 GLN A 167       9.920  45.270  41.320  1.00  0.00           H
ATOM   2658  HB2 GLN A 167      11.328  44.444  42.056  1.00  0.00           H
ATOM   2659  CG  GLN A 167      11.450  44.850  39.900  1.00  0.00           C
ATOM   2660  HG1 GLN A 167      11.329  45.716  39.215  1.00  0.00           H
ATOM   2661  HG2 GLN A 167      10.789  44.029  39.549  1.00  0.00           H
ATOM   2662  CD  GLN A 167      12.890  44.330  39.810  1.00  0.00           C
ATOM   2663  OE1 GLN A 167      13.610  44.150  40.800  1.00  0.00           O
ATOM   2664  NE2 GLN A 167      13.320  44.020  38.560  1.00  0.00           N
ATOM   2665 1HE2 GLN A 167      14.205  43.567  38.459  1.00  0.00           H
ATOM   2666 2HE2 GLN A 167      12.701  44.120  37.781  1.00  0.00           H
ATOM   2667  C   GLN A 167      10.760  46.970  43.090  1.00  0.00           C
ATOM   2668  O   GLN A 167       9.780  47.710  43.030  1.00  0.00           O
ATOM   2669  N   LYS A 168      11.150  46.440  44.270  1.00  0.00           N
ATOM   2670  HN  LYS A 168      11.964  45.867  44.320  1.00  0.00           H
ATOM   2671  CA  LYS A 168      10.390  46.640  45.490  1.00  0.00           C
ATOM   2672  HA  LYS A 168       9.552  47.298  45.311  1.00  0.00           H
ATOM   2673  CB  LYS A 168       9.840  45.300  46.030  1.00  0.00           C
ATOM   2674  HB1 LYS A 168       9.301  45.460  46.988  1.00  0.00           H
ATOM   2675  HB2 LYS A 168      10.696  44.623  46.239  1.00  0.00           H
ATOM   2676  CG  LYS A 168       8.880  44.570  45.070  1.00  0.00           C
ATOM   2677  HG1 LYS A 168       8.641  43.582  45.519  1.00  0.00           H
ATOM   2678  HG2 LYS A 168       9.389  44.371  44.102  1.00  0.00           H
ATOM   2679  CD  LYS A 168       7.540  45.290  44.809  1.00  0.00           C
ATOM   2680  HD1 LYS A 168       7.739  46.194  44.194  1.00  0.00           H
ATOM   2681  HD2 LYS A 168       7.098  45.621  45.774  1.00  0.00           H
ATOM   2682  CE  LYS A 168       6.550  44.370  44.070  1.00  0.00           C
ATOM   2683  HE1 LYS A 168       6.299  43.486  44.693  1.00  0.00           H
ATOM   2684  HE2 LYS A 168       7.011  44.029  43.118  1.00  0.00           H
ATOM   2685  NZ  LYS A 168       5.300  45.080  43.740  1.00  0.00           N
ATOM   2686  HZ1 LYS A 168       5.520  45.941  43.200  1.00  0.00           H
ATOM   2687  HZ2 LYS A 168       4.790  45.370  44.599  1.00  0.00           H
ATOM   2688  HZ3 LYS A 168       4.700  44.460  43.160  1.00  0.00           H
ATOM   2689  C   LYS A 168      11.210  47.330  46.570  1.00  0.00           C
ATOM   2690  O   LYS A 168      10.800  47.420  47.730  1.00  0.00           O
ATOM   2691  N   ALA A 169      12.400  47.840  46.200  1.00  0.00           N
ATOM   2692  HN  ALA A 169      12.651  47.810  45.236  1.00  0.00           H
ATOM   2693  CA  ALA A 169      13.430  48.320  47.100  1.00  0.00           C
ATOM   2694  HA  ALA A 169      13.728  47.484  47.717  1.00  0.00           H
ATOM   2695  CB  ALA A 169      14.631  48.760  46.260  1.00  0.00           C
ATOM   2696  HB1 ALA A 169      14.379  49.614  45.597  1.00  0.00           H
ATOM   2697  HB2 ALA A 169      14.979  47.912  45.632  1.00  0.00           H
ATOM   2698  HB3 ALA A 169      15.476  49.058  46.917  1.00  0.00           H
ATOM   2699  C   ALA A 169      13.030  49.430  48.060  1.00  0.00           C
ATOM   2700  O   ALA A 169      13.360  49.390  49.240  1.00  0.00           O
ATOM   2701  N   VAL A 170      12.270  50.450  47.600  1.00  0.00           N
ATOM   2702  HN  VAL A 170      12.031  50.490  46.633  1.00  0.00           H
ATOM   2703  CA  VAL A 170      11.850  51.570  48.440  1.00  0.00           C
ATOM   2704  HA  VAL A 170      12.751  52.001  48.851  1.00  0.00           H
ATOM   2705  CB  VAL A 170      11.170  52.660  47.610  1.00  0.00           C
ATOM   2706  HB  VAL A 170      11.824  52.861  46.735  1.00  0.00           H
ATOM   2707  CG1 VAL A 170       9.790  52.230  47.060  1.00  0.00           C
ATOM   2708 1HG1 VAL A 170       9.044  52.111  47.875  1.00  0.00           H
ATOM   2709 2HG1 VAL A 170       9.860  51.279  46.490  1.00  0.00           H
ATOM   2710 3HG1 VAL A 170       9.400  53.009  46.371  1.00  0.00           H
ATOM   2711  CG2 VAL A 170      11.070  53.960  48.429  1.00  0.00           C
ATOM   2712 1HG2 VAL A 170      10.652  54.777  47.803  1.00  0.00           H
ATOM   2713 2HG2 VAL A 170      12.079  54.280  48.770  1.00  0.00           H
ATOM   2714 3HG2 VAL A 170      10.415  53.829  49.317  1.00  0.00           H
ATOM   2715  C   VAL A 170      11.010  51.150  49.660  1.00  0.00           C
ATOM   2716  O   VAL A 170      11.250  51.580  50.790  1.00  0.00           O
ATOM   2717  N   TRP A 171      10.040  50.230  49.470  1.00  0.00           N
ATOM   2718  HN  TRP A 171       9.861  49.902  48.545  1.00  0.00           H
ATOM   2719  CA  TRP A 171       9.280  49.600  50.530  1.00  0.00           C
ATOM   2720  HA  TRP A 171       8.900  50.390  51.160  1.00  0.00           H
ATOM   2721  CB  TRP A 171       8.080  48.800  49.959  1.00  0.00           C
ATOM   2722  HB1 TRP A 171       7.498  48.369  50.802  1.00  0.00           H
ATOM   2723  HB2 TRP A 171       8.468  47.945  49.364  1.00  0.00           H
ATOM   2724  CG  TRP A 171       7.160  49.610  49.110  1.00  0.00           C
ATOM   2725  CD1 TRP A 171       6.250  50.530  49.550  1.00  0.00           C
ATOM   2726  HD1 TRP A 171       6.130  50.830  50.580  1.00  0.00           H
ATOM   2727  NE1 TRP A 171       5.550  51.050  48.480  1.00  0.00           N
ATOM   2728  HE1 TRP A 171       4.860  51.740  48.520  1.00  0.00           H
ATOM   2729  CE2 TRP A 171       5.990  50.470  47.330  1.00  0.00           C
ATOM   2730  CD2 TRP A 171       7.010  49.560  47.670  1.00  0.00           C
ATOM   2731  CE3 TRP A 171       7.640  48.820  46.670  1.00  0.00           C
ATOM   2732  HE3 TRP A 171       8.412  48.108  46.921  1.00  0.00           H
ATOM   2733  CZ3 TRP A 171       7.250  49.030  45.340  1.00  0.00           C
ATOM   2734  HZ3 TRP A 171       7.730  48.470  44.551  1.00  0.00           H
ATOM   2735  CZ2 TRP A 171       5.600  50.660  46.010  1.00  0.00           C
ATOM   2736  HZ2 TRP A 171       4.804  51.347  45.761  1.00  0.00           H
ATOM   2737  CH2 TRP A 171       6.240  49.920  45.020  1.00  0.00           C
ATOM   2738  HH2 TRP A 171       5.949  50.040  43.987  1.00  0.00           H
ATOM   2739  C   TRP A 171      10.150  48.720  51.440  1.00  0.00           C
ATOM   2740  O   TRP A 171      10.020  48.730  52.660  1.00  0.00           O
ATOM   2741  N   PHE A 172      11.080  47.950  50.840  1.00  0.00           N
ATOM   2742  HN  PHE A 172      11.150  47.980  49.845  1.00  0.00           H
ATOM   2743  CA  PHE A 172      12.030  47.080  51.510  1.00  0.00           C
ATOM   2744  HA  PHE A 172      11.470  46.361  52.090  1.00  0.00           H
ATOM   2745  CB  PHE A 172      12.880  46.390  50.390  1.00  0.00           C
ATOM   2746  HB1 PHE A 172      13.862  46.881  50.220  1.00  0.00           H
ATOM   2747  HB2 PHE A 172      12.317  46.450  49.435  1.00  0.00           H
ATOM   2748  CG  PHE A 172      13.120  44.930  50.670  1.00  0.00           C
ATOM   2749  CD1 PHE A 172      12.590  43.950  49.810  1.00  0.00           C
ATOM   2750  HD1 PHE A 172      11.962  44.249  48.983  1.00  0.00           H
ATOM   2751  CE1 PHE A 172      12.870  42.590  50.000  1.00  0.00           C
ATOM   2752  HE1 PHE A 172      12.449  41.848  49.338  1.00  0.00           H
ATOM   2753  CZ  PHE A 172      13.700  42.201  51.060  1.00  0.00           C
ATOM   2754  HZ  PHE A 172      13.911  41.154  51.221  1.00  0.00           H
ATOM   2755  CD2 PHE A 172      13.950  44.520  51.720  1.00  0.00           C
ATOM   2756  HD2 PHE A 172      14.377  45.265  52.376  1.00  0.00           H
ATOM   2757  CE2 PHE A 172      14.240  43.170  51.920  1.00  0.00           C
ATOM   2758  HE2 PHE A 172      14.879  42.871  52.738  1.00  0.00           H
ATOM   2759  C   PHE A 172      12.950  47.840  52.470  1.00  0.00           C
ATOM   2760  O   PHE A 172      13.160  47.450  53.610  1.00  0.00           O
HETATM 2761  N   HSD A 173      13.480  48.990  52.010  1.00  0.00           N
HETATM 2762  HN  HSD A 173      13.339  49.241  51.056  1.00  0.00           H
HETATM 2763  CA  HSD A 173      14.290  49.910  52.800  1.00  0.00           C
HETATM 2764  HA  HSD A 173      15.095  49.336  53.233  1.00  0.00           H
HETATM 2765  CB  HSD A 173      14.920  51.010  51.900  1.00  0.00           C
HETATM 2766  HB1 HSD A 173      15.527  51.707  52.517  1.00  0.00           H
HETATM 2767  HB2 HSD A 173      14.110  51.590  51.410  1.00  0.00           H
HETATM 2768  ND1 HSD A 173      16.290  51.190  49.750  1.00  0.00           N
HETATM 2769  HD1 HSD A 173      16.220  52.179  49.620  1.00  0.00           H
HETATM 2770  CG  HSD A 173      15.810  50.450  50.810  1.00  0.00           C
HETATM 2771  CE1 HSD A 173      16.980  50.340  48.950  1.00  0.00           C
HETATM 2772  HE1 HSD A 173      17.458  50.659  48.023  1.00  0.00           H
HETATM 2773  NE2 HSD A 173      16.990  49.110  49.420  1.00  0.00           N
HETATM 2774  CD2 HSD A 173      16.250  49.180  50.590  1.00  0.00           C
HETATM 2775  HD2 HSD A 173      16.100  48.283  51.178  1.00  0.00           H
HETATM 2776  C   HSD A 173      13.530  50.510  53.980  1.00  0.00           C
HETATM 2777  O   HSD A 173      14.060  50.670  55.080  1.00  0.00           O
ATOM   2778  N   ALA A 174      12.230  50.850  53.810  1.00  0.00           N
ATOM   2779  HN  ALA A 174      11.810  50.760  52.910  1.00  0.00           H
ATOM   2780  CA  ALA A 174      11.380  51.300  54.890  1.00  0.00           C
ATOM   2781  HA  ALA A 174      11.849  52.158  55.349  1.00  0.00           H
ATOM   2782  CB  ALA A 174      10.010  51.720  54.320  1.00  0.00           C
ATOM   2783  HB1 ALA A 174       9.380  52.180  55.110  1.00  0.00           H
ATOM   2784  HB2 ALA A 174       9.470  50.850  53.890  1.00  0.00           H
ATOM   2785  HB3 ALA A 174      10.150  52.469  53.511  1.00  0.00           H
ATOM   2786  C   ALA A 174      11.160  50.280  56.020  1.00  0.00           C
ATOM   2787  O   ALA A 174      11.250  50.610  57.200  1.00  0.00           O
ATOM   2788  N   VAL A 175      10.910  48.990  55.690  1.00  0.00           N
ATOM   2789  HN  VAL A 175      10.790  48.750  54.730  1.00  0.00           H
ATOM   2790  CA  VAL A 175      10.790  47.910  56.670  1.00  0.00           C
ATOM   2791  HA  VAL A 175      10.049  48.200  57.401  1.00  0.00           H
ATOM   2792  CB  VAL A 175      10.300  46.620  56.000  1.00  0.00           C
ATOM   2793  HB  VAL A 175      10.973  46.359  55.156  1.00  0.00           H
ATOM   2794  CG1 VAL A 175      10.280  45.440  57.000  1.00  0.00           C
ATOM   2795 1HG1 VAL A 175       9.660  45.680  57.890  1.00  0.00           H
ATOM   2796 2HG1 VAL A 175      11.300  45.160  57.340  1.00  0.00           H
ATOM   2797 3HG1 VAL A 175       9.842  44.543  56.512  1.00  0.00           H
ATOM   2798  CG2 VAL A 175       8.880  46.860  55.460  1.00  0.00           C
ATOM   2799 1HG2 VAL A 175       8.190  47.150  56.281  1.00  0.00           H
ATOM   2800 2HG2 VAL A 175       8.489  45.928  54.999  1.00  0.00           H
ATOM   2801 3HG2 VAL A 175       8.860  47.650  54.680  1.00  0.00           H
ATOM   2802  C   VAL A 175      12.090  47.690  57.440  1.00  0.00           C
ATOM   2803  O   VAL A 175      12.090  47.540  58.670  1.00  0.00           O
ATOM   2804  N   ALA A 176      13.220  47.740  56.720  1.00  0.00           N
ATOM   2805  HN  ALA A 176      13.160  47.830  55.729  1.00  0.00           H
ATOM   2806  CA  ALA A 176      14.570  47.710  57.250  1.00  0.00           C
ATOM   2807  HA  ALA A 176      14.671  46.795  57.813  1.00  0.00           H
ATOM   2808  CB  ALA A 176      15.560  47.690  56.070  1.00  0.00           C
ATOM   2809  HB1 ALA A 176      15.450  48.599  55.441  1.00  0.00           H
ATOM   2810  HB2 ALA A 176      15.361  46.802  55.432  1.00  0.00           H
ATOM   2811  HB3 ALA A 176      16.612  47.630  56.421  1.00  0.00           H
ATOM   2812  C   ALA A 176      14.900  48.850  58.220  1.00  0.00           C
ATOM   2813  O   ALA A 176      15.560  48.630  59.220  1.00  0.00           O
ATOM   2814  N   TRP A 177      14.460  50.100  57.951  1.00  0.00           N
ATOM   2815  HN  TRP A 177      14.016  50.302  57.081  1.00  0.00           H
ATOM   2816  CA  TRP A 177      14.740  51.240  58.830  1.00  0.00           C
ATOM   2817  HA  TRP A 177      15.705  51.099  59.292  1.00  0.00           H
ATOM   2818  CB  TRP A 177      14.770  52.520  57.960  1.00  0.00           C
ATOM   2819  HB1 TRP A 177      13.740  52.760  57.620  1.00  0.00           H
ATOM   2820  HB2 TRP A 177      15.348  52.271  57.044  1.00  0.00           H
ATOM   2821  CG  TRP A 177      15.410  53.750  58.550  1.00  0.00           C
ATOM   2822  CD1 TRP A 177      14.811  54.970  58.740  1.00  0.00           C
ATOM   2823  HD1 TRP A 177      13.763  55.161  58.559  1.00  0.00           H
ATOM   2824  NE1 TRP A 177      15.750  55.880  59.170  1.00  0.00           N
ATOM   2825  HE1 TRP A 177      15.609  56.815  59.411  1.00  0.00           H
ATOM   2826  CE2 TRP A 177      16.970  55.270  59.290  1.00  0.00           C
ATOM   2827  CD2 TRP A 177      16.800  53.910  58.910  1.00  0.00           C
ATOM   2828  CE3 TRP A 177      17.900  53.050  58.940  1.00  0.00           C
ATOM   2829  HE3 TRP A 177      17.800  52.011  58.660  1.00  0.00           H
ATOM   2830  CZ3 TRP A 177      19.130  53.550  59.370  1.00  0.00           C
ATOM   2831  HZ3 TRP A 177      19.981  52.890  59.450  1.00  0.00           H
ATOM   2832  CZ2 TRP A 177      18.190  55.770  59.690  1.00  0.00           C
ATOM   2833  HZ2 TRP A 177      18.321  56.804  59.971  1.00  0.00           H
ATOM   2834  CH2 TRP A 177      19.280  54.890  59.730  1.00  0.00           C
ATOM   2835  HH2 TRP A 177      20.248  55.239  60.059  1.00  0.00           H
ATOM   2836  C   TRP A 177      13.710  51.360  59.970  1.00  0.00           C
ATOM   2837  O   TRP A 177      13.990  51.930  61.030  1.00  0.00           O
ATOM   2838  N   GLY A 178      12.500  50.780  59.810  1.00  0.00           N
ATOM   2839  HN  GLY A 178      12.269  50.399  58.918  1.00  0.00           H
ATOM   2840  CA  GLY A 178      11.460  50.790  60.840  1.00  0.00           C
ATOM   2841  HA1 GLY A 178      10.519  50.650  60.329  1.00  0.00           H
ATOM   2842  HA2 GLY A 178      11.500  51.719  61.389  1.00  0.00           H
ATOM   2843  C   GLY A 178      11.570  49.690  61.860  1.00  0.00           C
ATOM   2844  O   GLY A 178      11.260  49.880  63.030  1.00  0.00           O
ATOM   2845  N   THR A 179      12.040  48.490  61.440  1.00  0.00           N
ATOM   2846  HN  THR A 179      12.261  48.360  60.477  1.00  0.00           H
ATOM   2847  CA  THR A 179      12.210  47.340  62.330  1.00  0.00           C
ATOM   2848  HA  THR A 179      11.246  47.171  62.787  1.00  0.00           H
ATOM   2849  CB  THR A 179      12.530  46.050  61.560  1.00  0.00           C
ATOM   2850  HB  THR A 179      13.288  46.249  60.772  1.00  0.00           H
ATOM   2851  OG1 THR A 179      11.350  45.590  60.920  1.00  0.00           O
ATOM   2852  HG1 THR A 179      11.220  46.178  60.172  1.00  0.00           H
ATOM   2853  CG2 THR A 179      13.039  44.920  62.460  1.00  0.00           C
ATOM   2854 1HG2 THR A 179      12.360  44.790  63.329  1.00  0.00           H
ATOM   2855 2HG2 THR A 179      14.066  45.121  62.832  1.00  0.00           H
ATOM   2856 3HG2 THR A 179      13.070  43.965  61.893  1.00  0.00           H
ATOM   2857  C   THR A 179      13.140  47.550  63.520  1.00  0.00           C
ATOM   2858  O   THR A 179      12.730  47.240  64.650  1.00  0.00           O
ATOM   2859  N   PRO A 180      14.320  48.170  63.400  1.00  0.00           N
ATOM   2860  CD  PRO A 180      15.100  48.210  62.160  1.00  0.00           C
ATOM   2861  HD1 PRO A 180      14.840  49.140  61.610  1.00  0.00           H
ATOM   2862  HD2 PRO A 180      14.931  47.323  61.512  1.00  0.00           H
ATOM   2863  CA  PRO A 180      15.160  48.500  64.550  1.00  0.00           C
ATOM   2864  HA  PRO A 180      15.291  47.615  65.154  1.00  0.00           H
ATOM   2865  CB  PRO A 180      16.470  49.030  63.910  1.00  0.00           C
ATOM   2866  HB1 PRO A 180      17.350  48.870  64.570  1.00  0.00           H
ATOM   2867  HB2 PRO A 180      16.400  50.112  63.670  1.00  0.00           H
ATOM   2868  CG  PRO A 180      16.560  48.250  62.601  1.00  0.00           C
ATOM   2869  HG1 PRO A 180      17.205  48.744  61.844  1.00  0.00           H
ATOM   2870  HG2 PRO A 180      16.930  47.220  62.790  1.00  0.00           H
ATOM   2871  C   PRO A 180      14.530  49.570  65.400  1.00  0.00           C
ATOM   2872  O   PRO A 180      14.680  49.520  66.620  1.00  0.00           O
ATOM   2873  N   GLY A 181      13.830  50.550  64.780  1.00  0.00           N
ATOM   2874  HN  GLY A 181      13.770  50.530  63.785  1.00  0.00           H
ATOM   2875  CA  GLY A 181      13.120  51.630  65.460  1.00  0.00           C
ATOM   2876  HA1 GLY A 181      12.619  52.221  64.708  1.00  0.00           H
ATOM   2877  HA2 GLY A 181      13.839  52.190  66.040  1.00  0.00           H
ATOM   2878  C   GLY A 181      12.060  51.120  66.410  1.00  0.00           C
ATOM   2879  O   GLY A 181      11.950  51.560  67.550  1.00  0.00           O
ATOM   2880  N   PHE A 182      11.270  50.140  65.960  1.00  0.00           N
ATOM   2881  HN  PHE A 182      11.359  49.862  65.006  1.00  0.00           H
ATOM   2882  CA  PHE A 182      10.320  49.390  66.750  1.00  0.00           C
ATOM   2883  HA  PHE A 182       9.642  50.108  67.189  1.00  0.00           H
ATOM   2884  CB  PHE A 182       9.530  48.490  65.750  1.00  0.00           C
ATOM   2885  HB1 PHE A 182      10.274  47.887  65.187  1.00  0.00           H
ATOM   2886  HB2 PHE A 182       9.011  49.149  65.021  1.00  0.00           H
ATOM   2887  CG  PHE A 182       8.490  47.560  66.320  1.00  0.00           C
ATOM   2888  CD1 PHE A 182       7.670  47.910  67.410  1.00  0.00           C
ATOM   2889  HD1 PHE A 182       7.800  48.859  67.909  1.00  0.00           H
ATOM   2890  CE1 PHE A 182       6.650  47.040  67.830  1.00  0.00           C
ATOM   2891  HE1 PHE A 182       6.029  47.310  68.671  1.00  0.00           H
ATOM   2892  CZ  PHE A 182       6.450  45.820  67.170  1.00  0.00           C
ATOM   2893  HZ  PHE A 182       5.661  45.151  67.480  1.00  0.00           H
ATOM   2894  CD2 PHE A 182       8.280  46.330  65.670  1.00  0.00           C
ATOM   2895  HD2 PHE A 182       8.894  46.058  64.825  1.00  0.00           H
ATOM   2896  CE2 PHE A 182       7.270  45.470  66.090  1.00  0.00           C
ATOM   2897  HE2 PHE A 182       7.110  44.531  65.581  1.00  0.00           H
ATOM   2898  C   PHE A 182      10.960  48.630  67.920  1.00  0.00           C
ATOM   2899  O   PHE A 182      10.480  48.700  69.050  1.00  0.00           O
ATOM   2900  N   LEU A 183      12.110  47.960  67.700  1.00  0.00           N
ATOM   2901  HN  LEU A 183      12.481  47.880  66.778  1.00  0.00           H
ATOM   2902  CA  LEU A 183      12.880  47.340  68.770  1.00  0.00           C
ATOM   2903  HA  LEU A 183      12.202  46.702  69.318  1.00  0.00           H
ATOM   2904  CB  LEU A 183      14.040  46.460  68.221  1.00  0.00           C
ATOM   2905  HB1 LEU A 183      14.740  46.190  69.040  1.00  0.00           H
ATOM   2906  HB2 LEU A 183      14.605  47.045  67.464  1.00  0.00           H
ATOM   2907  CG  LEU A 183      13.560  45.130  67.600  1.00  0.00           C
ATOM   2908  HG  LEU A 183      12.770  45.350  66.850  1.00  0.00           H
ATOM   2909  CD1 LEU A 183      14.729  44.439  66.880  1.00  0.00           C
ATOM   2910 1HD1 LEU A 183      14.383  43.497  66.404  1.00  0.00           H
ATOM   2911 2HD1 LEU A 183      15.534  44.189  67.604  1.00  0.00           H
ATOM   2912 3HD1 LEU A 183      15.141  45.102  66.088  1.00  0.00           H
ATOM   2913  CD2 LEU A 183      12.970  44.200  68.670  1.00  0.00           C
ATOM   2914 1HD2 LEU A 183      13.732  43.959  69.442  1.00  0.00           H
ATOM   2915 2HD2 LEU A 183      12.610  43.250  68.220  1.00  0.00           H
ATOM   2916 3HD2 LEU A 183      12.094  44.658  69.178  1.00  0.00           H
ATOM   2917  C   LEU A 183      13.410  48.290  69.840  1.00  0.00           C
ATOM   2918  O   LEU A 183      13.310  48.010  71.040  1.00  0.00           O
ATOM   2919  N   THR A 184      13.950  49.470  69.450  1.00  0.00           N
ATOM   2920  HN  THR A 184      14.111  49.651  68.483  1.00  0.00           H
ATOM   2921  CA  THR A 184      14.330  50.510  70.400  1.00  0.00           C
ATOM   2922  HA  THR A 184      15.028  50.071  71.098  1.00  0.00           H
ATOM   2923  CB  THR A 184      15.010  51.730  69.780  1.00  0.00           C
ATOM   2924  HB  THR A 184      14.990  52.609  70.459  1.00  0.00           H
ATOM   2925  OG1 THR A 184      14.470  52.110  68.520  1.00  0.00           O
ATOM   2926  HG1 THR A 184      13.516  52.001  68.550  1.00  0.00           H
ATOM   2927  CG2 THR A 184      16.490  51.400  69.510  1.00  0.00           C
ATOM   2928 1HG2 THR A 184      16.999  52.269  69.041  1.00  0.00           H
ATOM   2929 2HG2 THR A 184      16.560  50.540  68.810  1.00  0.00           H
ATOM   2930 3HG2 THR A 184      17.020  51.140  70.451  1.00  0.00           H
ATOM   2931  C   THR A 184      13.160  50.980  71.250  1.00  0.00           C
ATOM   2932  O   THR A 184      13.290  51.150  72.470  1.00  0.00           O
ATOM   2933  N   VAL A 185      11.970  51.160  70.640  1.00  0.00           N
ATOM   2934  HN  VAL A 185      11.890  51.000  69.659  1.00  0.00           H
ATOM   2935  CA  VAL A 185      10.730  51.499  71.320  1.00  0.00           C
ATOM   2936  HA  VAL A 185      10.901  52.397  71.895  1.00  0.00           H
ATOM   2937  CB  VAL A 185       9.630  51.790  70.290  1.00  0.00           C
ATOM   2938  HB  VAL A 185       9.630  50.994  69.514  1.00  0.00           H
ATOM   2939  CG1 VAL A 185       8.220  51.850  70.900  1.00  0.00           C
ATOM   2940 1HG1 VAL A 185       8.190  52.557  71.757  1.00  0.00           H
ATOM   2941 2HG1 VAL A 185       7.871  50.854  71.249  1.00  0.00           H
ATOM   2942 3HG1 VAL A 185       7.492  52.209  70.142  1.00  0.00           H
ATOM   2943  CG2 VAL A 185       9.980  53.130  69.620  1.00  0.00           C
ATOM   2944 1HG2 VAL A 185      10.000  53.945  70.374  1.00  0.00           H
ATOM   2945 2HG2 VAL A 185       9.219  53.380  68.849  1.00  0.00           H
ATOM   2946 3HG2 VAL A 185      10.975  53.100  69.127  1.00  0.00           H
ATOM   2947  C   VAL A 185      10.250  50.460  72.330  1.00  0.00           C
ATOM   2948  O   VAL A 185       9.930  50.790  73.470  1.00  0.00           O
ATOM   2949  N   MET A 186      10.220  49.170  71.950  1.00  0.00           N
ATOM   2950  HN  MET A 186      10.470  48.910  71.020  1.00  0.00           H
ATOM   2951  CA  MET A 186       9.800  48.090  72.830  1.00  0.00           C
ATOM   2952  HA  MET A 186       8.794  48.309  73.159  1.00  0.00           H
ATOM   2953  CB  MET A 186       9.810  46.740  72.080  1.00  0.00           C
ATOM   2954  HB1 MET A 186       9.630  45.912  72.799  1.00  0.00           H
ATOM   2955  HB2 MET A 186      10.819  46.590  71.640  1.00  0.00           H
ATOM   2956  CG  MET A 186       8.749  46.620  70.961  1.00  0.00           C
ATOM   2957  HG1 MET A 186       8.720  47.565  70.377  1.00  0.00           H
ATOM   2958  HG2 MET A 186       7.748  46.501  71.426  1.00  0.00           H
ATOM   2959  SD  MET A 186       9.050  45.250  69.800  1.00  0.00           S
ATOM   2960  CE  MET A 186       9.060  43.860  70.970  1.00  0.00           C
ATOM   2961  HE1 MET A 186       8.143  43.850  71.598  1.00  0.00           H
ATOM   2962  HE2 MET A 186       9.938  43.920  71.648  1.00  0.00           H
ATOM   2963  HE3 MET A 186       9.110  42.890  70.430  1.00  0.00           H
ATOM   2964  C   MET A 186      10.640  47.950  74.090  1.00  0.00           C
ATOM   2965  O   MET A 186      10.130  47.860  75.200  1.00  0.00           O
ATOM   2966  N   LEU A 187      11.980  47.980  73.950  1.00  0.00           N
ATOM   2967  HN  LEU A 187      12.400  48.060  73.049  1.00  0.00           H
ATOM   2968  CA  LEU A 187      12.860  47.770  75.100  1.00  0.00           C
ATOM   2969  HA  LEU A 187      12.390  47.030  75.730  1.00  0.00           H
ATOM   2970  CB  LEU A 187      14.210  47.190  74.610  1.00  0.00           C
ATOM   2971  HB1 LEU A 187      14.760  47.970  74.040  1.00  0.00           H
ATOM   2972  HB2 LEU A 187      13.989  46.367  73.897  1.00  0.00           H
ATOM   2973  CG  LEU A 187      15.150  46.610  75.700  1.00  0.00           C
ATOM   2974  HG  LEU A 187      15.491  47.442  76.352  1.00  0.00           H
ATOM   2975  CD1 LEU A 187      14.460  45.560  76.590  1.00  0.00           C
ATOM   2976 1HD1 LEU A 187      13.628  46.011  77.171  1.00  0.00           H
ATOM   2977 2HD1 LEU A 187      15.191  45.119  77.301  1.00  0.00           H
ATOM   2978 3HD1 LEU A 187      14.042  44.743  75.963  1.00  0.00           H
ATOM   2979  CD2 LEU A 187      16.380  45.960  75.050  1.00  0.00           C
ATOM   2980 1HD2 LEU A 187      16.069  45.108  74.408  1.00  0.00           H
ATOM   2981 2HD2 LEU A 187      17.084  45.588  75.824  1.00  0.00           H
ATOM   2982 3HD2 LEU A 187      16.910  46.690  74.400  1.00  0.00           H
ATOM   2983  C   LEU A 187      13.020  49.030  75.940  1.00  0.00           C
ATOM   2984  O   LEU A 187      13.260  48.960  77.150  1.00  0.00           O
ATOM   2985  N   LEU A 188      12.840  50.240  75.351  1.00  0.00           N
ATOM   2986  HN  LEU A 188      12.729  50.311  74.362  1.00  0.00           H
ATOM   2987  CA  LEU A 188      12.690  51.490  76.090  1.00  0.00           C
ATOM   2988  HA  LEU A 188      13.519  51.550  76.779  1.00  0.00           H
ATOM   2989  CB  LEU A 188      12.770  52.710  75.140  1.00  0.00           C
ATOM   2990  HB1 LEU A 188      11.962  52.630  74.382  1.00  0.00           H
ATOM   2991  HB2 LEU A 188      13.740  52.660  74.600  1.00  0.00           H
ATOM   2992  CG  LEU A 188      12.680  54.110  75.810  1.00  0.00           C
ATOM   2993  HG  LEU A 188      11.695  54.211  76.313  1.00  0.00           H
ATOM   2994  CD1 LEU A 188      13.779  54.330  76.871  1.00  0.00           C
ATOM   2995 1HD1 LEU A 188      13.681  53.604  77.706  1.00  0.00           H
ATOM   2996 2HD1 LEU A 188      13.690  55.347  77.309  1.00  0.00           H
ATOM   2997 3HD1 LEU A 188      14.788  54.229  76.416  1.00  0.00           H
ATOM   2998  CD2 LEU A 188      12.770  55.210  74.740  1.00  0.00           C
ATOM   2999 1HD2 LEU A 188      11.965  55.079  73.986  1.00  0.00           H
ATOM   3000 2HD2 LEU A 188      13.751  55.160  74.220  1.00  0.00           H
ATOM   3001 3HD2 LEU A 188      12.670  56.211  75.211  1.00  0.00           H
ATOM   3002  C   LEU A 188      11.420  51.550  76.940  1.00  0.00           C
ATOM   3003  O   LEU A 188      11.440  52.040  78.070  1.00  0.00           O
ATOM   3004  N   ALA A 189      10.290  51.040  76.420  1.00  0.00           N
ATOM   3005  HN  ALA A 189      10.280  50.731  75.472  1.00  0.00           H
ATOM   3006  CA  ALA A 189       9.040  50.880  77.150  1.00  0.00           C
ATOM   3007  HA  ALA A 189       8.739  51.852  77.511  1.00  0.00           H
ATOM   3008  CB  ALA A 189       7.970  50.320  76.190  1.00  0.00           C
ATOM   3009  HB1 ALA A 189       8.189  49.272  75.891  1.00  0.00           H
ATOM   3010  HB2 ALA A 189       7.930  50.933  75.265  1.00  0.00           H
ATOM   3011  HB3 ALA A 189       6.969  50.340  76.671  1.00  0.00           H
ATOM   3012  C   ALA A 189       9.160  49.960  78.360  1.00  0.00           C
ATOM   3013  O   ALA A 189       8.630  50.220  79.440  1.00  0.00           O
ATOM   3014  N   MET A 190       9.890  48.840  78.190  1.00  0.00           N
ATOM   3015  HN  MET A 190      10.201  48.589  77.277  1.00  0.00           H
ATOM   3016  CA  MET A 190      10.340  47.990  79.290  1.00  0.00           C
ATOM   3017  HA  MET A 190       9.466  47.719  79.863  1.00  0.00           H
ATOM   3018  CB  MET A 190      10.990  46.700  78.740  1.00  0.00           C
ATOM   3019  HB1 MET A 190      11.349  46.092  79.598  1.00  0.00           H
ATOM   3020  HB2 MET A 190      11.862  46.971  78.108  1.00  0.00           H
ATOM   3021  CG  MET A 190      10.040  45.810  77.920  1.00  0.00           C
ATOM   3022  HG1 MET A 190       9.650  46.380  77.050  1.00  0.00           H
ATOM   3023  HG2 MET A 190       9.160  45.560  78.550  1.00  0.00           H
ATOM   3024  SD  MET A 190      10.820  44.280  77.320  1.00  0.00           S
ATOM   3025  CE  MET A 190      10.510  43.290  78.820  1.00  0.00           C
ATOM   3026  HE1 MET A 190       9.421  43.150  78.990  1.00  0.00           H
ATOM   3027  HE2 MET A 190      10.931  43.781  79.723  1.00  0.00           H
ATOM   3028  HE3 MET A 190      10.961  42.279  78.730  1.00  0.00           H
ATOM   3029  C   MET A 190      11.290  48.690  80.260  1.00  0.00           C
ATOM   3030  O   MET A 190      11.230  48.480  81.470  1.00  0.00           O
ATOM   3031  N   ASN A 191      12.200  49.530  79.730  1.00  0.00           N
ATOM   3032  HN  ASN A 191      12.200  49.650  78.740  1.00  0.00           H
ATOM   3033  CA  ASN A 191      13.210  50.310  80.430  1.00  0.00           C
ATOM   3034  HA  ASN A 191      13.762  50.822  79.657  1.00  0.00           H
ATOM   3035  CB  ASN A 191      12.560  51.390  81.340  1.00  0.00           C
ATOM   3036  HB1 ASN A 191      12.080  50.910  82.220  1.00  0.00           H
ATOM   3037  HB2 ASN A 191      11.774  51.924  80.766  1.00  0.00           H
ATOM   3038  CG  ASN A 191      13.580  52.430  81.800  1.00  0.00           C
ATOM   3039  OD1 ASN A 191      14.530  52.780  81.080  1.00  0.00           O
ATOM   3040  ND2 ASN A 191      13.420  52.930  83.040  1.00  0.00           N
ATOM   3041 1HD2 ASN A 191      14.007  53.686  83.329  1.00  0.00           H
ATOM   3042 2HD2 ASN A 191      12.695  52.583  83.636  1.00  0.00           H
ATOM   3043  C   ASN A 191      14.220  49.440  81.170  1.00  0.00           C
ATOM   3044  O   ASN A 191      14.340  49.450  82.390  1.00  0.00           O
ATOM   3045  N   LYS A 192      15.000  48.640  80.410  1.00  0.00           N
ATOM   3046  HN  LYS A 192      14.880  48.620  79.420  1.00  0.00           H
ATOM   3047  CA  LYS A 192      15.880  47.620  80.990  1.00  0.00           C
ATOM   3048  HA  LYS A 192      15.679  47.509  82.045  1.00  0.00           H
ATOM   3049  CB  LYS A 192      15.640  46.250  80.300  1.00  0.00           C
ATOM   3050  HB1 LYS A 192      16.227  45.474  80.837  1.00  0.00           H
ATOM   3051  HB2 LYS A 192      16.030  46.290  79.260  1.00  0.00           H
ATOM   3052  CG  LYS A 192      14.160  45.810  80.250  1.00  0.00           C
ATOM   3053  HG1 LYS A 192      14.100  44.813  79.762  1.00  0.00           H
ATOM   3054  HG2 LYS A 192      13.620  46.530  79.600  1.00  0.00           H
ATOM   3055  CD  LYS A 192      13.440  45.750  81.610  1.00  0.00           C
ATOM   3056  HD1 LYS A 192      12.346  45.680  81.429  1.00  0.00           H
ATOM   3057  HD2 LYS A 192      13.610  46.700  82.160  1.00  0.00           H
ATOM   3058  CE  LYS A 192      13.850  44.560  82.500  1.00  0.00           C
ATOM   3059  HE1 LYS A 192      14.949  44.550  82.660  1.00  0.00           H
ATOM   3060  HE2 LYS A 192      13.551  43.603  82.021  1.00  0.00           H
ATOM   3061  NZ  LYS A 192      13.180  44.651  83.810  1.00  0.00           N
ATOM   3062  HZ1 LYS A 192      13.401  43.826  84.403  1.00  0.00           H
ATOM   3063  HZ2 LYS A 192      12.150  44.720  83.680  1.00  0.00           H
ATOM   3064  HZ3 LYS A 192      13.479  45.496  84.337  1.00  0.00           H
ATOM   3065  C   LYS A 192      17.340  48.030  80.870  1.00  0.00           C
ATOM   3066  O   LYS A 192      18.230  47.200  80.830  1.00  0.00           O
ATOM   3067  N   VAL A 193      17.610  49.350  80.770  1.00  0.00           N
ATOM   3068  HN  VAL A 193      16.859  50.001  80.840  1.00  0.00           H
ATOM   3069  CA  VAL A 193      18.940  49.930  80.710  1.00  0.00           C
ATOM   3070  HA  VAL A 193      19.481  49.389  79.948  1.00  0.00           H
ATOM   3071  CB  VAL A 193      18.860  51.390  80.260  1.00  0.00           C
ATOM   3072  HB  VAL A 193      18.246  51.410  79.335  1.00  0.00           H
ATOM   3073  CG1 VAL A 193      18.140  52.260  81.310  1.00  0.00           C
ATOM   3074 1HG1 VAL A 193      18.723  52.310  82.254  1.00  0.00           H
ATOM   3075 2HG1 VAL A 193      17.131  51.860  81.550  1.00  0.00           H
ATOM   3076 3HG1 VAL A 193      18.009  53.295  80.928  1.00  0.00           H
ATOM   3077  CG2 VAL A 193      20.240  51.980  79.930  1.00  0.00           C
ATOM   3078 1HG2 VAL A 193      20.850  52.100  80.850  1.00  0.00           H
ATOM   3079 2HG2 VAL A 193      20.130  52.986  79.472  1.00  0.00           H
ATOM   3080 3HG2 VAL A 193      20.788  51.322  79.222  1.00  0.00           H
ATOM   3081  C   VAL A 193      19.750  49.750  82.000  1.00  0.00           C
ATOM   3082  O   VAL A 193      19.220  49.710  83.110  1.00  0.00           O
ATOM   3083  N   GLU A 194      21.090  49.620  81.880  1.00  0.00           N
ATOM   3084  HN  GLU A 194      21.523  49.479  80.994  1.00  0.00           H
ATOM   3085  CA  GLU A 194      22.000  49.670  83.010  1.00  0.00           C
ATOM   3086  HA  GLU A 194      21.561  50.278  83.788  1.00  0.00           H
ATOM   3087  CB  GLU A 194      22.270  48.250  83.560  1.00  0.00           C
ATOM   3088  HB1 GLU A 194      22.590  47.610  82.710  1.00  0.00           H
ATOM   3089  HB2 GLU A 194      21.290  47.870  83.920  1.00  0.00           H
ATOM   3090  CG  GLU A 194      23.320  48.130  84.700  1.00  0.00           C
ATOM   3091  HG1 GLU A 194      23.140  48.910  85.470  1.00  0.00           H
ATOM   3092  HG2 GLU A 194      24.340  48.260  84.280  1.00  0.00           H
ATOM   3093  CD  GLU A 194      23.290  46.780  85.410  1.00  0.00           C
ATOM   3094  OE1 GLU A 194      24.190  46.530  86.260  1.00  0.00           O
ATOM   3095  OE2 GLU A 194      22.370  45.960  85.180  1.00  0.00           O
ATOM   3096  C   GLU A 194      23.280  50.360  82.590  1.00  0.00           C
ATOM   3097  O   GLU A 194      23.790  50.160  81.480  1.00  0.00           O
ATOM   3098  N   GLY A 195      23.830  51.240  83.450  1.00  0.00           N
ATOM   3099  HN  GLY A 195      23.342  51.439  84.297  1.00  0.00           H
ATOM   3100  CA  GLY A 195      25.140  51.870  83.279  1.00  0.00           C
ATOM   3101  HA1 GLY A 195      25.290  52.502  84.142  1.00  0.00           H
ATOM   3102  HA2 GLY A 195      25.110  52.427  82.355  1.00  0.00           H
ATOM   3103  C   GLY A 195      26.320  50.920  83.190  1.00  0.00           C
ATOM   3104  O   GLY A 195      26.240  49.760  83.570  1.00  0.00           O
ATOM   3105  N   ASP A 196      27.480  51.400  82.700  1.00  0.00           N
ATOM   3106  HN  ASP A 196      27.570  52.340  82.380  1.00  0.00           H
ATOM   3107  CA  ASP A 196      28.690  50.610  82.680  1.00  0.00           C
ATOM   3108  HA  ASP A 196      28.531  49.704  83.247  1.00  0.00           H
ATOM   3109  CB  ASP A 196      29.090  50.180  81.250  1.00  0.00           C
ATOM   3110  HB1 ASP A 196      29.340  51.068  80.631  1.00  0.00           H
ATOM   3111  HB2 ASP A 196      28.221  49.671  80.781  1.00  0.00           H
ATOM   3112  CG  ASP A 196      30.270  49.220  81.220  1.00  0.00           C
ATOM   3113  OD1 ASP A 196      30.950  49.170  80.170  1.00  0.00           O
ATOM   3114  OD2 ASP A 196      30.480  48.480  82.210  1.00  0.00           O
ATOM   3115  C   ASP A 196      29.850  51.310  83.360  1.00  0.00           C
ATOM   3116  O   ASP A 196      30.210  52.450  83.040  1.00  0.00           O
ATOM   3117  N   ASN A 197      30.470  50.610  84.330  1.00  0.00           N
ATOM   3118  HN  ASN A 197      30.108  49.716  84.581  1.00  0.00           H
ATOM   3119  CA  ASN A 197      31.740  50.960  84.910  1.00  0.00           C
ATOM   3120  HA  ASN A 197      31.680  51.980  85.260  1.00  0.00           H
ATOM   3121  CB  ASN A 197      31.990  49.980  86.080  1.00  0.00           C
ATOM   3122  HB1 ASN A 197      32.160  48.953  85.691  1.00  0.00           H
ATOM   3123  HB2 ASN A 197      31.090  49.950  86.730  1.00  0.00           H
ATOM   3124  CG  ASN A 197      33.160  50.410  86.950  1.00  0.00           C
ATOM   3125  OD1 ASN A 197      33.450  51.610  87.080  1.00  0.00           O
ATOM   3126  ND2 ASN A 197      33.890  49.440  87.530  1.00  0.00           N
ATOM   3127 1HD2 ASN A 197      34.624  49.728  88.145  1.00  0.00           H
ATOM   3128 2HD2 ASN A 197      33.621  48.483  87.420  1.00  0.00           H
ATOM   3129  C   ASN A 197      32.900  50.890  83.900  1.00  0.00           C
ATOM   3130  O   ASN A 197      33.730  51.790  83.830  1.00  0.00           O
ATOM   3131  N   ILE A 198      32.970  49.810  83.100  1.00  0.00           N
ATOM   3132  HN  ILE A 198      32.218  49.158  83.040  1.00  0.00           H
ATOM   3133  CA  ILE A 198      34.130  49.520  82.250  1.00  0.00           C
ATOM   3134  HA  ILE A 198      35.014  49.610  82.863  1.00  0.00           H
ATOM   3135  CB  ILE A 198      34.090  48.080  81.720  1.00  0.00           C
ATOM   3136  HB  ILE A 198      33.241  47.980  81.011  1.00  0.00           H
ATOM   3137  CG2 ILE A 198      35.390  47.760  80.950  1.00  0.00           C
ATOM   3138 1HG2 ILE A 198      35.490  48.378  80.032  1.00  0.00           H
ATOM   3139 2HG2 ILE A 198      35.390  46.693  80.641  1.00  0.00           H
ATOM   3140 3HG2 ILE A 198      36.281  47.930  81.591  1.00  0.00           H
ATOM   3141  CG1 ILE A 198      33.840  47.039  82.840  1.00  0.00           C
ATOM   3142 1HG1 ILE A 198      33.850  46.036  82.363  1.00  0.00           H
ATOM   3143 2HG1 ILE A 198      32.821  47.180  83.260  1.00  0.00           H
ATOM   3144  CD  ILE A 198      34.860  47.039  83.980  1.00  0.00           C
ATOM   3145  HD1 ILE A 198      34.600  46.251  84.719  1.00  0.00           H
ATOM   3146  HD2 ILE A 198      34.880  48.014  84.512  1.00  0.00           H
ATOM   3147  HD3 ILE A 198      35.879  46.810  83.600  1.00  0.00           H
ATOM   3148  C   ILE A 198      34.300  50.500  81.100  1.00  0.00           C
ATOM   3149  O   ILE A 198      35.360  51.090  80.920  1.00  0.00           O
ATOM   3150  N   SER A 199      33.240  50.730  80.310  1.00  0.00           N
ATOM   3151  HN  SER A 199      32.410  50.190  80.430  1.00  0.00           H
ATOM   3152  CA  SER A 199      33.340  51.570  79.120  1.00  0.00           C
ATOM   3153  HA  SER A 199      34.377  51.729  78.861  1.00  0.00           H
ATOM   3154  CB  SER A 199      32.650  50.901  77.890  1.00  0.00           C
ATOM   3155  HB1 SER A 199      33.133  49.915  77.719  1.00  0.00           H
ATOM   3156  HB2 SER A 199      32.829  51.518  76.983  1.00  0.00           H
ATOM   3157  OG  SER A 199      31.240  50.710  78.060  1.00  0.00           O
ATOM   3158  HG1 SER A 199      31.131  50.103  78.796  1.00  0.00           H
ATOM   3159  C   SER A 199      32.720  52.930  79.310  1.00  0.00           C
ATOM   3160  O   SER A 199      32.940  53.840  78.510  1.00  0.00           O
ATOM   3161  N   GLY A 200      31.900  53.130  80.370  1.00  0.00           N
ATOM   3162  HN  GLY A 200      31.810  52.408  81.052  1.00  0.00           H
ATOM   3163  CA  GLY A 200      31.100  54.340  80.550  1.00  0.00           C
ATOM   3164  HA1 GLY A 200      31.690  55.200  80.270  1.00  0.00           H
ATOM   3165  HA2 GLY A 200      30.789  54.370  81.583  1.00  0.00           H
ATOM   3166  C   GLY A 200      29.840  54.380  79.710  1.00  0.00           C
ATOM   3167  O   GLY A 200      29.050  55.310  79.840  1.00  0.00           O
ATOM   3168  N   VAL A 201      29.630  53.370  78.840  1.00  0.00           N
ATOM   3169  HN  VAL A 201      30.281  52.619  78.770  1.00  0.00           H
ATOM   3170  CA  VAL A 201      28.550  53.330  77.860  1.00  0.00           C
ATOM   3171  HA  VAL A 201      28.079  54.301  77.820  1.00  0.00           H
ATOM   3172  CB  VAL A 201      29.060  53.030  76.440  1.00  0.00           C
ATOM   3173  HB  VAL A 201      29.681  52.109  76.470  1.00  0.00           H
ATOM   3174  CG1 VAL A 201      27.920  52.820  75.430  1.00  0.00           C
ATOM   3175 1HG1 VAL A 201      27.248  53.703  75.380  1.00  0.00           H
ATOM   3176 2HG1 VAL A 201      27.312  51.923  75.679  1.00  0.00           H
ATOM   3177 3HG1 VAL A 201      28.341  52.649  74.417  1.00  0.00           H
ATOM   3178  CG2 VAL A 201      29.950  54.210  75.980  1.00  0.00           C
ATOM   3179 1HG2 VAL A 201      30.332  54.019  74.955  1.00  0.00           H
ATOM   3180 2HG2 VAL A 201      30.829  54.330  76.649  1.00  0.00           H
ATOM   3181 3HG2 VAL A 201      29.378  55.163  75.970  1.00  0.00           H
ATOM   3182  C   VAL A 201      27.490  52.340  78.290  1.00  0.00           C
ATOM   3183  O   VAL A 201      27.730  51.150  78.510  1.00  0.00           O
ATOM   3184  N   CYS A 202      26.260  52.830  78.470  1.00  0.00           N
ATOM   3185  HN  CYS A 202      26.090  53.801  78.320  1.00  0.00           H
ATOM   3186  CA  CYS A 202      25.110  52.050  78.880  1.00  0.00           C
ATOM   3187  HA  CYS A 202      25.400  51.510  79.770  1.00  0.00           H
ATOM   3188  CB  CYS A 202      23.950  53.000  79.250  1.00  0.00           C
ATOM   3189  HB1 CYS A 202      23.122  52.402  79.689  1.00  0.00           H
ATOM   3190  HB2 CYS A 202      23.568  53.502  78.336  1.00  0.00           H
ATOM   3191  SG  CYS A 202      24.480  54.250  80.450  1.00  0.00           S
ATOM   3192  C   CYS A 202      24.630  51.010  77.880  1.00  0.00           C
ATOM   3193  O   CYS A 202      24.690  51.210  76.670  1.00  0.00           O
ATOM   3194  N   PHE A 203      24.120  49.870  78.370  1.00  0.00           N
ATOM   3195  HN  PHE A 203      24.030  49.730  79.353  1.00  0.00           H
ATOM   3196  CA  PHE A 203      23.560  48.820  77.540  1.00  0.00           C
ATOM   3197  HA  PHE A 203      22.989  49.301  76.759  1.00  0.00           H
ATOM   3198  CB  PHE A 203      24.650  47.880  76.930  1.00  0.00           C
ATOM   3199  HB1 PHE A 203      25.070  47.199  77.701  1.00  0.00           H
ATOM   3200  HB2 PHE A 203      25.475  48.504  76.527  1.00  0.00           H
ATOM   3201  CG  PHE A 203      24.110  47.080  75.770  1.00  0.00           C
ATOM   3202  CD1 PHE A 203      23.620  47.749  74.630  1.00  0.00           C
ATOM   3203  HD1 PHE A 203      23.650  48.828  74.600  1.00  0.00           H
ATOM   3204  CE1 PHE A 203      23.120  47.030  73.540  1.00  0.00           C
ATOM   3205  HE1 PHE A 203      22.760  47.560  72.670  1.00  0.00           H
ATOM   3206  CZ  PHE A 203      23.110  45.630  73.560  1.00  0.00           C
ATOM   3207  HZ  PHE A 203      22.739  45.079  72.708  1.00  0.00           H
ATOM   3208  CD2 PHE A 203      24.100  45.670  75.780  1.00  0.00           C
ATOM   3209  HD2 PHE A 203      24.489  45.141  76.638  1.00  0.00           H
ATOM   3210  CE2 PHE A 203      23.600  44.950  74.690  1.00  0.00           C
ATOM   3211  HE2 PHE A 203      23.610  43.870  74.700  1.00  0.00           H
ATOM   3212  C   PHE A 203      22.560  48.080  78.430  1.00  0.00           C
ATOM   3213  O   PHE A 203      22.290  48.510  79.550  1.00  0.00           O
ATOM   3214  N   VAL A 204      21.930  47.000  77.930  1.00  0.00           N
ATOM   3215  HN  VAL A 204      22.181  46.659  77.027  1.00  0.00           H
ATOM   3216  CA  VAL A 204      20.900  46.240  78.630  1.00  0.00           C
ATOM   3217  HA  VAL A 204      20.099  46.931  78.850  1.00  0.00           H
ATOM   3218  CB  VAL A 204      20.340  45.110  77.760  1.00  0.00           C
ATOM   3219  HB  VAL A 204      21.062  44.268  77.710  1.00  0.00           H
ATOM   3220  CG1 VAL A 204      19.000  44.600  78.350  1.00  0.00           C
ATOM   3221 1HG1 VAL A 204      18.281  45.439  78.470  1.00  0.00           H
ATOM   3222 2HG1 VAL A 204      19.150  44.120  79.340  1.00  0.00           H
ATOM   3223 3HG1 VAL A 204      18.549  43.839  77.679  1.00  0.00           H
ATOM   3224  CG2 VAL A 204      20.080  45.610  76.330  1.00  0.00           C
ATOM   3225 1HG2 VAL A 204      19.412  46.498  76.350  1.00  0.00           H
ATOM   3226 2HG2 VAL A 204      19.581  44.811  75.741  1.00  0.00           H
ATOM   3227 3HG2 VAL A 204      21.021  45.870  75.800  1.00  0.00           H
ATOM   3228  C   VAL A 204      21.390  45.660  79.970  1.00  0.00           C
ATOM   3229  O   VAL A 204      22.520  45.200  80.100  1.00  0.00           O
ATOM   3230  N   GLY A 205      20.510  45.700  81.010  1.00  0.00           N
ATOM   3231  HN  GLY A 205      19.632  46.149  80.860  1.00  0.00           H
ATOM   3232  CA  GLY A 205      20.690  45.200  82.370  1.00  0.00           C
ATOM   3233  HA1 GLY A 205      19.709  45.180  82.821  1.00  0.00           H
ATOM   3234  HA2 GLY A 205      21.351  45.891  82.871  1.00  0.00           H
ATOM   3235  C   GLY A 205      21.270  43.830  82.570  1.00  0.00           C
ATOM   3236  O   GLY A 205      21.090  42.910  81.770  1.00  0.00           O
ATOM   3237  N   LEU A 206      22.000  43.680  83.690  1.00  0.00           N
ATOM   3238  HN  LEU A 206      22.150  44.470  84.280  1.00  0.00           H
ATOM   3239  CA  LEU A 206      22.810  42.510  83.990  1.00  0.00           C
ATOM   3240  HA  LEU A 206      22.790  41.820  83.160  1.00  0.00           H
ATOM   3241  CB  LEU A 206      24.270  42.980  84.230  1.00  0.00           C
ATOM   3242  HB1 LEU A 206      24.881  42.109  84.550  1.00  0.00           H
ATOM   3243  HB2 LEU A 206      24.260  43.730  85.050  1.00  0.00           H
ATOM   3244  CG  LEU A 206      24.980  43.620  83.020  1.00  0.00           C
ATOM   3245  HG  LEU A 206      24.256  44.255  82.465  1.00  0.00           H
ATOM   3246  CD1 LEU A 206      26.110  44.540  83.499  1.00  0.00           C
ATOM   3247 1HD1 LEU A 206      25.709  45.353  84.142  1.00  0.00           H
ATOM   3248 2HD1 LEU A 206      26.618  44.998  82.624  1.00  0.00           H
ATOM   3249 3HD1 LEU A 206      26.863  43.968  84.082  1.00  0.00           H
ATOM   3250  CD2 LEU A 206      25.530  42.570  82.050  1.00  0.00           C
ATOM   3251 1HD2 LEU A 206      25.980  43.060  81.160  1.00  0.00           H
ATOM   3252 2HD2 LEU A 206      24.722  41.892  81.701  1.00  0.00           H
ATOM   3253 3HD2 LEU A 206      26.316  41.963  82.548  1.00  0.00           H
ATOM   3254  C   LEU A 206      22.370  41.730  85.230  1.00  0.00           C
ATOM   3255  O   LEU A 206      22.720  40.570  85.390  1.00  0.00           O
ATOM   3256  N   TYR A 207      21.570  42.340  86.140  1.00  0.00           N
ATOM   3257  HN  TYR A 207      21.370  43.308  86.010  1.00  0.00           H
ATOM   3258  CA  TYR A 207      20.990  41.700  87.310  1.00  0.00           C
ATOM   3259  HA  TYR A 207      21.789  41.201  87.839  1.00  0.00           H
ATOM   3260  CB  TYR A 207      20.360  42.791  88.230  1.00  0.00           C
ATOM   3261  HB1 TYR A 207      19.453  43.229  87.762  1.00  0.00           H
ATOM   3262  HB2 TYR A 207      21.095  43.614  88.359  1.00  0.00           H
ATOM   3263  CG  TYR A 207      20.020  42.290  89.620  1.00  0.00           C
ATOM   3264  CD1 TYR A 207      21.031  42.150  90.580  1.00  0.00           C
ATOM   3265  HD1 TYR A 207      22.051  42.368  90.302  1.00  0.00           H
ATOM   3266  CE1 TYR A 207      20.730  41.730  91.880  1.00  0.00           C
ATOM   3267  HE1 TYR A 207      21.518  41.600  92.608  1.00  0.00           H
ATOM   3268  CZ  TYR A 207      19.410  41.460  92.240  1.00  0.00           C
ATOM   3269  OH  TYR A 207      19.120  41.000  93.540  1.00  0.00           O
ATOM   3270  HH  TYR A 207      19.942  40.739  93.961  1.00  0.00           H
ATOM   3271  CD2 TYR A 207      18.690  42.030  89.990  1.00  0.00           C
ATOM   3272  HD2 TYR A 207      17.897  42.150  89.267  1.00  0.00           H
ATOM   3273  CE2 TYR A 207      18.390  41.620  91.300  1.00  0.00           C
ATOM   3274  HE2 TYR A 207      17.363  41.421  91.569  1.00  0.00           H
ATOM   3275  C   TYR A 207      19.960  40.650  86.910  1.00  0.00           C
ATOM   3276  O   TYR A 207      19.830  39.570  87.500  1.00  0.00           O
ATOM   3277  N   ASP A 208      19.220  40.940  85.830  1.00  0.00           N
ATOM   3278  HN  ASP A 208      19.310  41.846  85.422  1.00  0.00           H
ATOM   3279  CA  ASP A 208      18.310  40.060  85.150  1.00  0.00           C
ATOM   3280  HA  ASP A 208      18.420  39.051  85.520  1.00  0.00           H
ATOM   3281  CB  ASP A 208      16.850  40.560  85.420  1.00  0.00           C
ATOM   3282  HB1 ASP A 208      16.780  41.640  85.170  1.00  0.00           H
ATOM   3283  HB2 ASP A 208      16.650  40.450  86.508  1.00  0.00           H
ATOM   3284  CG  ASP A 208      15.750  39.850  84.670  1.00  0.00           C
ATOM   3285  OD1 ASP A 208      14.550  40.080  84.990  1.00  0.00           O
ATOM   3286  OD2 ASP A 208      16.040  39.120  83.690  1.00  0.00           O
ATOM   3287  C   ASP A 208      18.750  40.070  83.680  1.00  0.00           C
ATOM   3288  O   ASP A 208      18.810  41.110  83.050  1.00  0.00           O
ATOM   3289  N   LEU A 209      19.090  38.900  83.110  1.00  0.00           N
ATOM   3290  HN  LEU A 209      18.950  38.049  83.610  1.00  0.00           H
ATOM   3291  CA  LEU A 209      19.640  38.770  81.770  1.00  0.00           C
ATOM   3292  HA  LEU A 209      19.988  39.735  81.432  1.00  0.00           H
ATOM   3293  CB  LEU A 209      20.850  37.790  81.770  1.00  0.00           C
ATOM   3294  HB1 LEU A 209      21.151  37.550  80.728  1.00  0.00           H
ATOM   3295  HB2 LEU A 209      20.521  36.843  82.249  1.00  0.00           H
ATOM   3296  CG  LEU A 209      22.100  38.310  82.500  1.00  0.00           C
ATOM   3297  HG  LEU A 209      21.809  38.661  83.513  1.00  0.00           H
ATOM   3298  CD1 LEU A 209      23.140  37.190  82.670  1.00  0.00           C
ATOM   3299 1HD1 LEU A 209      23.491  36.839  81.677  1.00  0.00           H
ATOM   3300 2HD1 LEU A 209      22.690  36.330  83.210  1.00  0.00           H
ATOM   3301 3HD1 LEU A 209      24.011  37.561  83.251  1.00  0.00           H
ATOM   3302  CD2 LEU A 209      22.749  39.481  81.740  1.00  0.00           C
ATOM   3303 1HD2 LEU A 209      22.048  40.341  81.691  1.00  0.00           H
ATOM   3304 2HD2 LEU A 209      23.011  39.178  80.704  1.00  0.00           H
ATOM   3305 3HD2 LEU A 209      23.671  39.820  82.260  1.00  0.00           H
ATOM   3306  C   LEU A 209      18.620  38.300  80.750  1.00  0.00           C
ATOM   3307  O   LEU A 209      18.940  38.140  79.570  1.00  0.00           O
ATOM   3308  N   ASP A 210      17.350  38.090  81.160  1.00  0.00           N
ATOM   3309  HN  ASP A 210      17.070  38.270  82.100  1.00  0.00           H
ATOM   3310  CA  ASP A 210      16.320  37.560  80.280  1.00  0.00           C
ATOM   3311  HA  ASP A 210      16.659  36.611  79.891  1.00  0.00           H
ATOM   3312  CB  ASP A 210      14.980  37.360  81.060  1.00  0.00           C
ATOM   3313  HB1 ASP A 210      14.139  37.170  80.359  1.00  0.00           H
ATOM   3314  HB2 ASP A 210      14.739  38.274  81.643  1.00  0.00           H
ATOM   3315  CG  ASP A 210      15.010  36.180  82.020  1.00  0.00           C
ATOM   3316  OD1 ASP A 210      16.080  35.550  82.230  1.00  0.00           O
ATOM   3317  OD2 ASP A 210      13.940  35.860  82.590  1.00  0.00           O
ATOM   3318  C   ASP A 210      16.030  38.440  79.060  1.00  0.00           C
ATOM   3319  O   ASP A 210      16.070  37.980  77.920  1.00  0.00           O
ATOM   3320  N   ALA A 211      15.800  39.750  79.250  1.00  0.00           N
ATOM   3321  HN  ALA A 211      15.830  40.142  80.166  1.00  0.00           H
ATOM   3322  CA  ALA A 211      15.490  40.660  78.160  1.00  0.00           C
ATOM   3323  HA  ALA A 211      14.707  40.198  77.578  1.00  0.00           H
ATOM   3324  CB  ALA A 211      14.940  41.990  78.710  1.00  0.00           C
ATOM   3325  HB1 ALA A 211      15.709  42.499  79.329  1.00  0.00           H
ATOM   3326  HB2 ALA A 211      14.062  41.781  79.358  1.00  0.00           H
ATOM   3327  HB3 ALA A 211      14.619  42.663  77.887  1.00  0.00           H
ATOM   3328  C   ALA A 211      16.640  40.890  77.180  1.00  0.00           C
ATOM   3329  O   ALA A 211      16.440  40.960  75.970  1.00  0.00           O
ATOM   3330  N   SER A 212      17.900  40.960  77.680  1.00  0.00           N
ATOM   3331  HN  SER A 212      18.030  40.980  78.668  1.00  0.00           H
ATOM   3332  CA  SER A 212      19.110  40.970  76.860  1.00  0.00           C
ATOM   3333  HA  SER A 212      19.060  41.817  76.192  1.00  0.00           H
ATOM   3334  CB  SER A 212      20.370  41.130  77.770  1.00  0.00           C
ATOM   3335  HB1 SER A 212      20.490  40.247  78.432  1.00  0.00           H
ATOM   3336  HB2 SER A 212      20.190  42.012  78.421  1.00  0.00           H
ATOM   3337  OG  SER A 212      21.570  41.380  77.050  1.00  0.00           O
ATOM   3338  HG1 SER A 212      22.209  41.639  77.718  1.00  0.00           H
ATOM   3339  C   SER A 212      19.260  39.720  76.000  1.00  0.00           C
ATOM   3340  O   SER A 212      19.610  39.770  74.820  1.00  0.00           O
ATOM   3341  N   ARG A 213      18.940  38.530  76.560  1.00  0.00           N
ATOM   3342  HN  ARG A 213      18.710  38.470  77.528  1.00  0.00           H
ATOM   3343  CA  ARG A 213      18.830  37.310  75.790  1.00  0.00           C
ATOM   3344  HA  ARG A 213      19.757  37.180  75.251  1.00  0.00           H
ATOM   3345  CB  ARG A 213      18.700  36.090  76.740  1.00  0.00           C
ATOM   3346  HB1 ARG A 213      18.430  35.170  76.180  1.00  0.00           H
ATOM   3347  HB2 ARG A 213      17.874  36.289  77.457  1.00  0.00           H
ATOM   3348  CG  ARG A 213      20.000  35.819  77.530  1.00  0.00           C
ATOM   3349  HG1 ARG A 213      20.444  36.788  77.843  1.00  0.00           H
ATOM   3350  HG2 ARG A 213      20.728  35.311  76.862  1.00  0.00           H
ATOM   3351  CD  ARG A 213      19.780  34.970  78.790  1.00  0.00           C
ATOM   3352  HD1 ARG A 213      19.400  33.959  78.530  1.00  0.00           H
ATOM   3353  HD2 ARG A 213      19.058  35.481  79.462  1.00  0.00           H
ATOM   3354  NE  ARG A 213      21.110  34.850  79.470  1.00  0.00           N
ATOM   3355  HE  ARG A 213      21.909  35.309  79.081  1.00  0.00           H
ATOM   3356  CZ  ARG A 213      21.260  34.240  80.640  1.00  0.00           C
ATOM   3357  NH1 ARG A 213      20.250  33.720  81.300  1.00  0.00           N
ATOM   3358 1HH1 ARG A 213      19.321  33.840  80.950  1.00  0.00           H
ATOM   3359 2HH1 ARG A 213      20.380  33.449  82.253  1.00  0.00           H
ATOM   3360  NH2 ARG A 213      22.440  34.140  81.210  1.00  0.00           N
ATOM   3361 1HH2 ARG A 213      23.258  34.389  80.691  1.00  0.00           H
ATOM   3362 2HH2 ARG A 213      22.520  33.450  81.930  1.00  0.00           H
ATOM   3363  C   ARG A 213      17.710  37.300  74.740  1.00  0.00           C
ATOM   3364  O   ARG A 213      17.910  36.990  73.570  1.00  0.00           O
ATOM   3365  N   TYR A 214      16.480  37.670  75.140  1.00  0.00           N
ATOM   3366  HN  TYR A 214      16.300  37.880  76.098  1.00  0.00           H
ATOM   3367  CA  TYR A 214      15.320  37.630  74.260  1.00  0.00           C
ATOM   3368  HA  TYR A 214      15.380  36.709  73.699  1.00  0.00           H
ATOM   3369  CB  TYR A 214      14.000  37.600  75.080  1.00  0.00           C
ATOM   3370  HB1 TYR A 214      13.121  37.580  74.401  1.00  0.00           H
ATOM   3371  HB2 TYR A 214      13.930  38.507  75.718  1.00  0.00           H
ATOM   3372  CG  TYR A 214      13.910  36.360  75.960  1.00  0.00           C
ATOM   3373  CD1 TYR A 214      13.560  36.479  77.320  1.00  0.00           C
ATOM   3374  HD1 TYR A 214      13.368  37.458  77.733  1.00  0.00           H
ATOM   3375  CE1 TYR A 214      13.520  35.350  78.150  1.00  0.00           C
ATOM   3376  HE1 TYR A 214      13.281  35.470  79.197  1.00  0.00           H
ATOM   3377  CZ  TYR A 214      13.780  34.080  77.630  1.00  0.00           C
ATOM   3378  OH  TYR A 214      13.730  32.950  78.470  1.00  0.00           O
ATOM   3379  HH  TYR A 214      13.590  33.259  79.368  1.00  0.00           H
ATOM   3380  CD2 TYR A 214      14.130  35.070  75.440  1.00  0.00           C
ATOM   3381  HD2 TYR A 214      14.359  34.940  74.392  1.00  0.00           H
ATOM   3382  CE2 TYR A 214      14.070  33.940  76.270  1.00  0.00           C
ATOM   3383  HE2 TYR A 214      14.250  32.952  75.871  1.00  0.00           H
ATOM   3384  C   TYR A 214      15.260  38.710  73.180  1.00  0.00           C
ATOM   3385  O   TYR A 214      14.860  38.430  72.050  1.00  0.00           O
ATOM   3386  N   PHE A 215      15.670  39.960  73.470  1.00  0.00           N
ATOM   3387  HN  PHE A 215      15.990  40.180  74.389  1.00  0.00           H
ATOM   3388  CA  PHE A 215      15.460  41.100  72.580  1.00  0.00           C
ATOM   3389  HA  PHE A 215      14.850  40.800  71.740  1.00  0.00           H
ATOM   3390  CB  PHE A 215      14.730  42.250  73.320  1.00  0.00           C
ATOM   3391  HB1 PHE A 215      14.620  43.146  72.673  1.00  0.00           H
ATOM   3392  HB2 PHE A 215      15.298  42.549  74.227  1.00  0.00           H
ATOM   3393  CG  PHE A 215      13.350  41.810  73.710  1.00  0.00           C
ATOM   3394  CD1 PHE A 215      13.010  41.550  75.050  1.00  0.00           C
ATOM   3395  HD1 PHE A 215      13.765  41.651  75.815  1.00  0.00           H
ATOM   3396  CE1 PHE A 215      11.710  41.140  75.390  1.00  0.00           C
ATOM   3397  HE1 PHE A 215      11.471  40.941  76.425  1.00  0.00           H
ATOM   3398  CZ  PHE A 215      10.740  41.010  74.400  1.00  0.00           C
ATOM   3399  HZ  PHE A 215       9.743  40.691  74.669  1.00  0.00           H
ATOM   3400  CD2 PHE A 215      12.350  41.680  72.720  1.00  0.00           C
ATOM   3401  HD2 PHE A 215      12.590  41.890  71.688  1.00  0.00           H
ATOM   3402  CE2 PHE A 215      11.050  41.280  73.060  1.00  0.00           C
ATOM   3403  HE2 PHE A 215      10.295  41.179  72.295  1.00  0.00           H
ATOM   3404  C   PHE A 215      16.740  41.640  71.940  1.00  0.00           C
ATOM   3405  O   PHE A 215      16.710  42.620  71.200  1.00  0.00           O
ATOM   3406  N   VAL A 216      17.900  41.010  72.180  1.00  0.00           N
ATOM   3407  HN  VAL A 216      17.920  40.262  72.839  1.00  0.00           H
ATOM   3408  CA  VAL A 216      19.140  41.390  71.520  1.00  0.00           C
ATOM   3409  HA  VAL A 216      18.940  42.040  70.681  1.00  0.00           H
ATOM   3410  CB  VAL A 216      20.150  42.090  72.440  1.00  0.00           C
ATOM   3411  HB  VAL A 216      20.460  41.431  73.279  1.00  0.00           H
ATOM   3412  CG1 VAL A 216      21.430  42.470  71.640  1.00  0.00           C
ATOM   3413 1HG1 VAL A 216      22.149  42.989  72.309  1.00  0.00           H
ATOM   3414 2HG1 VAL A 216      21.170  43.150  70.800  1.00  0.00           H
ATOM   3415 3HG1 VAL A 216      21.952  41.576  71.238  1.00  0.00           H
ATOM   3416  CG2 VAL A 216      19.530  43.350  73.070  1.00  0.00           C
ATOM   3417 1HG2 VAL A 216      20.282  43.881  73.691  1.00  0.00           H
ATOM   3418 2HG2 VAL A 216      18.669  43.090  73.721  1.00  0.00           H
ATOM   3419 3HG2 VAL A 216      19.171  44.048  72.283  1.00  0.00           H
ATOM   3420  C   VAL A 216      19.760  40.140  70.960  1.00  0.00           C
ATOM   3421  O   VAL A 216      19.860  39.970  69.740  1.00  0.00           O
ATOM   3422  N   LEU A 217      20.190  39.220  71.840  1.00  0.00           N
ATOM   3423  HN  LEU A 217      20.031  39.369  72.813  1.00  0.00           H
ATOM   3424  CA  LEU A 217      20.950  38.040  71.500  1.00  0.00           C
ATOM   3425  HA  LEU A 217      21.871  38.350  71.029  1.00  0.00           H
ATOM   3426  CB  LEU A 217      21.260  37.330  72.840  1.00  0.00           C
ATOM   3427  HB1 LEU A 217      20.282  37.160  73.339  1.00  0.00           H
ATOM   3428  HB2 LEU A 217      21.843  38.023  73.483  1.00  0.00           H
ATOM   3429  CG  LEU A 217      21.980  35.970  72.820  1.00  0.00           C
ATOM   3430  HG  LEU A 217      21.432  35.262  72.162  1.00  0.00           H
ATOM   3431  CD1 LEU A 217      23.410  36.101  72.299  1.00  0.00           C
ATOM   3432 1HD1 LEU A 217      23.934  35.122  72.340  1.00  0.00           H
ATOM   3433 2HD1 LEU A 217      23.981  36.831  72.911  1.00  0.00           H
ATOM   3434 3HD1 LEU A 217      23.390  36.449  71.245  1.00  0.00           H
ATOM   3435  CD2 LEU A 217      21.981  35.380  74.230  1.00  0.00           C
ATOM   3436 1HD2 LEU A 217      22.467  36.076  74.946  1.00  0.00           H
ATOM   3437 2HD2 LEU A 217      22.540  34.420  74.250  1.00  0.00           H
ATOM   3438 3HD2 LEU A 217      20.946  35.179  74.581  1.00  0.00           H
ATOM   3439  C   LEU A 217      20.260  37.100  70.530  1.00  0.00           C
ATOM   3440  O   LEU A 217      20.800  36.790  69.470  1.00  0.00           O
ATOM   3441  N   LEU A 218      19.010  36.680  70.820  1.00  0.00           N
ATOM   3442  HN  LEU A 218      18.588  36.911  71.693  1.00  0.00           H
ATOM   3443  CA  LEU A 218      18.240  35.820  69.930  1.00  0.00           C
ATOM   3444  HA  LEU A 218      18.841  34.939  69.760  1.00  0.00           H
ATOM   3445  CB  LEU A 218      16.940  35.340  70.650  1.00  0.00           C
ATOM   3446  HB1 LEU A 218      16.398  36.223  71.051  1.00  0.00           H
ATOM   3447  HB2 LEU A 218      17.249  34.732  71.527  1.00  0.00           H
ATOM   3448  CG  LEU A 218      15.950  34.510  69.800  1.00  0.00           C
ATOM   3449  HG  LEU A 218      15.618  35.123  68.936  1.00  0.00           H
ATOM   3450  CD1 LEU A 218      16.599  33.220  69.260  1.00  0.00           C
ATOM   3451 1HD1 LEU A 218      16.930  32.571  70.099  1.00  0.00           H
ATOM   3452 2HD1 LEU A 218      17.485  33.441  68.627  1.00  0.00           H
ATOM   3453 3HD1 LEU A 218      15.863  32.652  68.652  1.00  0.00           H
ATOM   3454  CD2 LEU A 218      14.700  34.170  70.631  1.00  0.00           C
ATOM   3455 1HD2 LEU A 218      13.948  33.639  70.009  1.00  0.00           H
ATOM   3456 2HD2 LEU A 218      14.242  35.096  71.038  1.00  0.00           H
ATOM   3457 3HD2 LEU A 218      14.969  33.513  71.486  1.00  0.00           H
ATOM   3458  C   LEU A 218      17.960  36.390  68.530  1.00  0.00           C
ATOM   3459  O   LEU A 218      18.220  35.680  67.550  1.00  0.00           O
ATOM   3460  N   PRO A 219      17.540  37.640  68.320  1.00  0.00           N
ATOM   3461  CD  PRO A 219      16.770  38.430  69.290  1.00  0.00           C
ATOM   3462  HD1 PRO A 219      17.293  38.530  70.265  1.00  0.00           H
ATOM   3463  HD2 PRO A 219      15.779  37.950  69.440  1.00  0.00           H
ATOM   3464  CA  PRO A 219      17.370  38.150  66.960  1.00  0.00           C
ATOM   3465  HA  PRO A 219      16.839  37.419  66.369  1.00  0.00           H
ATOM   3466  CB  PRO A 219      16.530  39.450  67.130  1.00  0.00           C
ATOM   3467  HB1 PRO A 219      15.480  39.220  66.850  1.00  0.00           H
ATOM   3468  HB2 PRO A 219      16.889  40.287  66.492  1.00  0.00           H
ATOM   3469  CG  PRO A 219      16.600  39.790  68.620  1.00  0.00           C
ATOM   3470  HG1 PRO A 219      17.492  40.421  68.820  1.00  0.00           H
ATOM   3471  HG2 PRO A 219      15.691  40.319  68.979  1.00  0.00           H
ATOM   3472  C   PRO A 219      18.700  38.390  66.280  1.00  0.00           C
ATOM   3473  O   PRO A 219      18.800  38.140  65.080  1.00  0.00           O
ATOM   3474  N   LEU A 220      19.740  38.860  66.990  1.00  0.00           N
ATOM   3475  HN  LEU A 220      19.650  39.091  67.955  1.00  0.00           H
ATOM   3476  CA  LEU A 220      21.060  39.020  66.400  1.00  0.00           C
ATOM   3477  HA  LEU A 220      20.920  39.619  65.512  1.00  0.00           H
ATOM   3478  CB  LEU A 220      21.990  39.790  67.370  1.00  0.00           C
ATOM   3479  HB1 LEU A 220      22.229  39.152  68.248  1.00  0.00           H
ATOM   3480  HB2 LEU A 220      21.430  40.671  67.750  1.00  0.00           H
ATOM   3481  CG  LEU A 220      23.300  40.330  66.750  1.00  0.00           C
ATOM   3482  HG  LEU A 220      23.910  39.470  66.400  1.00  0.00           H
ATOM   3483  CD1 LEU A 220      23.030  41.241  65.550  1.00  0.00           C
ATOM   3484 1HD1 LEU A 220      22.509  40.689  64.739  1.00  0.00           H
ATOM   3485 2HD1 LEU A 220      23.981  41.640  65.139  1.00  0.00           H
ATOM   3486 3HD1 LEU A 220      22.395  42.103  65.848  1.00  0.00           H
ATOM   3487  CD2 LEU A 220      24.110  41.110  67.790  1.00  0.00           C
ATOM   3488 1HD2 LEU A 220      23.531  41.988  68.149  1.00  0.00           H
ATOM   3489 2HD2 LEU A 220      25.063  41.471  67.349  1.00  0.00           H
ATOM   3490 3HD2 LEU A 220      24.340  40.471  68.669  1.00  0.00           H
ATOM   3491  C   LEU A 220      21.690  37.710  65.920  1.00  0.00           C
ATOM   3492  O   LEU A 220      22.260  37.630  64.820  1.00  0.00           O
ATOM   3493  N   CYS A 221      21.540  36.620  66.700  1.00  0.00           N
ATOM   3494  HN  CYS A 221      21.132  36.719  67.605  1.00  0.00           H
ATOM   3495  CA  CYS A 221      21.930  35.260  66.320  1.00  0.00           C
ATOM   3496  HA  CYS A 221      22.986  35.280  66.091  1.00  0.00           H
ATOM   3497  CB  CYS A 221      21.680  34.240  67.460  1.00  0.00           C
ATOM   3498  HB1 CYS A 221      21.850  33.210  67.080  1.00  0.00           H
ATOM   3499  HB2 CYS A 221      20.615  34.310  67.769  1.00  0.00           H
ATOM   3500  SG  CYS A 221      22.770  34.490  68.900  1.00  0.00           S
ATOM   3501  HG1 CYS A 221      22.158  35.583  69.331  1.00  0.00           H
ATOM   3502  C   CYS A 221      21.230  34.760  65.070  1.00  0.00           C
ATOM   3503  O   CYS A 221      21.850  34.170  64.180  1.00  0.00           O
ATOM   3504  N   LEU A 222      19.920  35.010  64.950  1.00  0.00           N
ATOM   3505  HN  LEU A 222      19.421  35.439  65.699  1.00  0.00           H
ATOM   3506  CA  LEU A 222      19.170  34.770  63.730  1.00  0.00           C
ATOM   3507  HA  LEU A 222      19.290  33.731  63.460  1.00  0.00           H
ATOM   3508  CB  LEU A 222      17.670  35.050  64.010  1.00  0.00           C
ATOM   3509  HB1 LEU A 222      17.600  36.029  64.530  1.00  0.00           H
ATOM   3510  HB2 LEU A 222      17.311  34.282  64.728  1.00  0.00           H
ATOM   3511  CG  LEU A 222      16.710  35.100  62.810  1.00  0.00           C
ATOM   3512  HG  LEU A 222      17.040  35.889  62.101  1.00  0.00           H
ATOM   3513  CD1 LEU A 222      16.671  33.770  62.059  1.00  0.00           C
ATOM   3514 1HD1 LEU A 222      17.683  33.512  61.683  1.00  0.00           H
ATOM   3515 2HD1 LEU A 222      15.980  33.820  61.190  1.00  0.00           H
ATOM   3516 3HD1 LEU A 222      16.328  32.956  62.733  1.00  0.00           H
ATOM   3517  CD2 LEU A 222      15.290  35.470  63.270  1.00  0.00           C
ATOM   3518 1HD2 LEU A 222      14.889  34.698  63.961  1.00  0.00           H
ATOM   3519 2HD2 LEU A 222      14.608  35.560  62.398  1.00  0.00           H
ATOM   3520 3HD2 LEU A 222      15.300  36.448  63.799  1.00  0.00           H
ATOM   3521  C   LEU A 222      19.650  35.570  62.520  1.00  0.00           C
ATOM   3522  O   LEU A 222      19.890  35.020  61.450  1.00  0.00           O
ATOM   3523  N   CYS A 223      19.820  36.900  62.670  1.00  0.00           N
ATOM   3524  HN  CYS A 223      19.640  37.310  63.561  1.00  0.00           H
ATOM   3525  CA  CYS A 223      20.140  37.820  61.590  1.00  0.00           C
ATOM   3526  HA  CYS A 223      19.365  37.711  60.845  1.00  0.00           H
ATOM   3527  CB  CYS A 223      20.130  39.300  62.060  1.00  0.00           C
ATOM   3528  HB1 CYS A 223      20.518  39.947  61.244  1.00  0.00           H
ATOM   3529  HB2 CYS A 223      20.822  39.410  62.922  1.00  0.00           H
ATOM   3530  SG  CYS A 223      18.460  39.890  62.480  1.00  0.00           S
ATOM   3531  HG1 CYS A 223      18.350  39.171  63.588  1.00  0.00           H
ATOM   3532  C   CYS A 223      21.440  37.550  60.860  1.00  0.00           C
ATOM   3533  O   CYS A 223      21.490  37.580  59.630  1.00  0.00           O
ATOM   3534  N   VAL A 224      22.540  37.290  61.580  1.00  0.00           N
ATOM   3535  HN  VAL A 224      22.510  37.300  62.577  1.00  0.00           H
ATOM   3536  CA  VAL A 224      23.780  36.900  60.940  1.00  0.00           C
ATOM   3537  HA  VAL A 224      23.960  37.601  60.139  1.00  0.00           H
ATOM   3538  CB  VAL A 224      24.990  37.010  61.860  1.00  0.00           C
ATOM   3539  HB  VAL A 224      24.880  36.329  62.731  1.00  0.00           H
ATOM   3540  CG1 VAL A 224      26.280  36.680  61.079  1.00  0.00           C
ATOM   3541 1HG1 VAL A 224      26.320  37.278  60.144  1.00  0.00           H
ATOM   3542 2HG1 VAL A 224      26.340  35.601  60.820  1.00  0.00           H
ATOM   3543 3HG1 VAL A 224      27.175  36.941  61.683  1.00  0.00           H
ATOM   3544  CG2 VAL A 224      25.070  38.460  62.390  1.00  0.00           C
ATOM   3545 1HG2 VAL A 224      25.100  39.182  61.547  1.00  0.00           H
ATOM   3546 2HG2 VAL A 224      25.990  38.590  63.000  1.00  0.00           H
ATOM   3547 3HG2 VAL A 224      24.202  38.709  63.038  1.00  0.00           H
ATOM   3548  C   VAL A 224      23.710  35.520  60.280  1.00  0.00           C
ATOM   3549  O   VAL A 224      24.110  35.330  59.130  1.00  0.00           O
ATOM   3550  N   PHE A 225      23.150  34.520  60.990  1.00  0.00           N
ATOM   3551  HN  PHE A 225      22.768  34.691  61.895  1.00  0.00           H
ATOM   3552  CA  PHE A 225      23.070  33.150  60.510  1.00  0.00           C
ATOM   3553  HA  PHE A 225      24.072  32.870  60.220  1.00  0.00           H
ATOM   3554  CB  PHE A 225      22.630  32.230  61.680  1.00  0.00           C
ATOM   3555  HB1 PHE A 225      21.634  32.552  62.052  1.00  0.00           H
ATOM   3556  HB2 PHE A 225      23.350  32.330  62.520  1.00  0.00           H
ATOM   3557  CG  PHE A 225      22.580  30.780  61.280  1.00  0.00           C
ATOM   3558  CD1 PHE A 225      21.380  30.070  61.340  1.00  0.00           C
ATOM   3559  HD1 PHE A 225      20.488  30.561  61.701  1.00  0.00           H
ATOM   3560  CE1 PHE A 225      21.320  28.730  60.940  1.00  0.00           C
ATOM   3561  HE1 PHE A 225      20.387  28.188  60.980  1.00  0.00           H
ATOM   3562  CZ  PHE A 225      22.480  28.090  60.470  1.00  0.00           C
ATOM   3563  HZ  PHE A 225      22.430  27.062  60.141  1.00  0.00           H
ATOM   3564  CD2 PHE A 225      23.740  30.130  60.830  1.00  0.00           C
ATOM   3565  HD2 PHE A 225      24.676  30.668  60.790  1.00  0.00           H
ATOM   3566  CE2 PHE A 225      23.690  28.790  60.420  1.00  0.00           C
ATOM   3567  HE2 PHE A 225      24.579  28.301  60.050  1.00  0.00           H
ATOM   3568  C   PHE A 225      22.220  32.980  59.240  1.00  0.00           C
ATOM   3569  O   PHE A 225      22.590  32.270  58.300  1.00  0.00           O
ATOM   3570  N   VAL A 226      21.070  33.670  59.160  1.00  0.00           N
ATOM   3571  HN  VAL A 226      20.741  34.199  59.938  1.00  0.00           H
ATOM   3572  CA  VAL A 226      20.250  33.730  57.950  1.00  0.00           C
ATOM   3573  HA  VAL A 226      20.100  32.707  57.639  1.00  0.00           H
ATOM   3574  CB  VAL A 226      18.860  34.300  58.240  1.00  0.00           C
ATOM   3575  HB  VAL A 226      18.500  33.850  59.190  1.00  0.00           H
ATOM   3576  CG1 VAL A 226      18.869  35.830  58.410  1.00  0.00           C
ATOM   3577 1HG1 VAL A 226      17.877  36.168  58.778  1.00  0.00           H
ATOM   3578 2HG1 VAL A 226      19.091  36.352  57.455  1.00  0.00           H
ATOM   3579 3HG1 VAL A 226      19.621  36.130  59.171  1.00  0.00           H
ATOM   3580  CG2 VAL A 226      17.890  33.880  57.120  1.00  0.00           C
ATOM   3581 1HG2 VAL A 226      17.850  32.773  57.030  1.00  0.00           H
ATOM   3582 2HG2 VAL A 226      18.200  34.300  56.139  1.00  0.00           H
ATOM   3583 3HG2 VAL A 226      16.866  34.242  57.351  1.00  0.00           H
ATOM   3584  C   VAL A 226      20.970  34.420  56.800  1.00  0.00           C
ATOM   3585  O   VAL A 226      20.860  34.010  55.640  1.00  0.00           O
ATOM   3586  N   GLY A 227      21.790  35.470  57.070  1.00  0.00           N
ATOM   3587  HN  GLY A 227      21.860  35.799  58.009  1.00  0.00           H
ATOM   3588  CA  GLY A 227      22.599  36.150  56.069  1.00  0.00           C
ATOM   3589  HA1 GLY A 227      23.012  37.034  56.532  1.00  0.00           H
ATOM   3590  HA2 GLY A 227      21.964  36.408  55.235  1.00  0.00           H
ATOM   3591  C   GLY A 227      23.750  35.350  55.520  1.00  0.00           C
ATOM   3592  O   GLY A 227      24.040  35.390  54.330  1.00  0.00           O
ATOM   3593  N   LEU A 228      24.430  34.550  56.360  1.00  0.00           N
ATOM   3594  HN  LEU A 228      24.250  34.600  57.339  1.00  0.00           H
ATOM   3595  CA  LEU A 228      25.409  33.570  55.910  1.00  0.00           C
ATOM   3596  HA  LEU A 228      26.156  34.074  55.315  1.00  0.00           H
ATOM   3597  CB  LEU A 228      26.090  32.840  57.100  1.00  0.00           C
ATOM   3598  HB1 LEU A 228      26.732  32.018  56.719  1.00  0.00           H
ATOM   3599  HB2 LEU A 228      25.299  32.380  57.730  1.00  0.00           H
ATOM   3600  CG  LEU A 228      26.970  33.730  57.990  1.00  0.00           C
ATOM   3601  HG  LEU A 228      26.382  34.617  58.309  1.00  0.00           H
ATOM   3602  CD1 LEU A 228      27.390  32.960  59.240  1.00  0.00           C
ATOM   3603 1HD1 LEU A 228      28.009  32.081  58.960  1.00  0.00           H
ATOM   3604 2HD1 LEU A 228      26.496  32.603  59.796  1.00  0.00           H
ATOM   3605 3HD1 LEU A 228      27.980  33.610  59.920  1.00  0.00           H
ATOM   3606  CD2 LEU A 228      28.210  34.240  57.241  1.00  0.00           C
ATOM   3607 1HD2 LEU A 228      27.928  34.863  56.365  1.00  0.00           H
ATOM   3608 2HD2 LEU A 228      28.831  33.388  56.889  1.00  0.00           H
ATOM   3609 3HD2 LEU A 228      28.838  34.858  57.918  1.00  0.00           H
ATOM   3610  C   LEU A 228      24.780  32.520  55.000  1.00  0.00           C
ATOM   3611  O   LEU A 228      25.310  32.180  53.950  1.00  0.00           O
ATOM   3612  N   SER A 229      23.580  32.050  55.380  1.00  0.00           N
ATOM   3613  HN  SER A 229      23.198  32.341  56.254  1.00  0.00           H
ATOM   3614  CA  SER A 229      22.770  31.150  54.570  1.00  0.00           C
ATOM   3615  HA  SER A 229      23.360  30.270  54.360  1.00  0.00           H
ATOM   3616  CB  SER A 229      21.490  30.690  55.320  1.00  0.00           C
ATOM   3617  HB1 SER A 229      20.929  29.959  54.699  1.00  0.00           H
ATOM   3618  HB2 SER A 229      20.819  31.552  55.520  1.00  0.00           H
ATOM   3619  OG  SER A 229      21.820  30.060  56.560  1.00  0.00           O
ATOM   3620  HG1 SER A 229      22.131  30.732  57.171  1.00  0.00           H
ATOM   3621  C   SER A 229      22.390  31.760  53.210  1.00  0.00           C
ATOM   3622  O   SER A 229      22.520  31.110  52.170  1.00  0.00           O
ATOM   3623  N   LEU A 230      21.980  33.040  53.170  1.00  0.00           N
ATOM   3624  HN  LEU A 230      21.799  33.541  54.012  1.00  0.00           H
ATOM   3625  CA  LEU A 230      21.810  33.810  51.940  1.00  0.00           C
ATOM   3626  HA  LEU A 230      21.129  33.259  51.309  1.00  0.00           H
ATOM   3627  CB  LEU A 230      21.210  35.200  52.239  1.00  0.00           C
ATOM   3628  HB1 LEU A 230      21.270  35.867  51.353  1.00  0.00           H
ATOM   3629  HB2 LEU A 230      21.802  35.672  53.053  1.00  0.00           H
ATOM   3630  CG  LEU A 230      19.730  35.170  52.670  1.00  0.00           C
ATOM   3631  HG  LEU A 230      19.570  34.308  53.352  1.00  0.00           H
ATOM   3632  CD1 LEU A 230      19.370  36.440  53.440  1.00  0.00           C
ATOM   3633 1HD1 LEU A 230      19.539  37.335  52.803  1.00  0.00           H
ATOM   3634 2HD1 LEU A 230      20.007  36.539  54.345  1.00  0.00           H
ATOM   3635 3HD1 LEU A 230      18.310  36.420  53.770  1.00  0.00           H
ATOM   3636  CD2 LEU A 230      18.790  35.000  51.460  1.00  0.00           C
ATOM   3637 1HD2 LEU A 230      19.030  34.071  50.900  1.00  0.00           H
ATOM   3638 2HD2 LEU A 230      18.900  35.858  50.762  1.00  0.00           H
ATOM   3639 3HD2 LEU A 230      17.730  34.950  51.790  1.00  0.00           H
ATOM   3640  C   LEU A 230      23.080  33.990  51.090  1.00  0.00           C
ATOM   3641  O   LEU A 230      23.060  33.810  49.880  1.00  0.00           O
ATOM   3642  N   LEU A 231      24.240  34.320  51.700  1.00  0.00           N
ATOM   3643  HN  LEU A 231      24.250  34.529  52.675  1.00  0.00           H
ATOM   3644  CA  LEU A 231      25.520  34.390  51.000  1.00  0.00           C
ATOM   3645  HA  LEU A 231      25.380  35.051  50.158  1.00  0.00           H
ATOM   3646  CB  LEU A 231      26.650  34.950  51.890  1.00  0.00           C
ATOM   3647  HB1 LEU A 231      27.635  34.821  51.392  1.00  0.00           H
ATOM   3648  HB2 LEU A 231      26.680  34.364  52.834  1.00  0.00           H
ATOM   3649  CG  LEU A 231      26.530  36.450  52.240  1.00  0.00           C
ATOM   3650  HG  LEU A 231      25.509  36.630  52.640  1.00  0.00           H
ATOM   3651  CD1 LEU A 231      27.540  36.820  53.340  1.00  0.00           C
ATOM   3652 1HD1 LEU A 231      28.573  36.609  52.989  1.00  0.00           H
ATOM   3653 2HD1 LEU A 231      27.339  36.218  54.252  1.00  0.00           H
ATOM   3654 3HD1 LEU A 231      27.450  37.896  53.601  1.00  0.00           H
ATOM   3655  CD2 LEU A 231      26.730  37.341  51.000  1.00  0.00           C
ATOM   3656 1HD2 LEU A 231      27.733  37.159  50.559  1.00  0.00           H
ATOM   3657 2HD2 LEU A 231      26.661  38.412  51.288  1.00  0.00           H
ATOM   3658 3HD2 LEU A 231      25.958  37.139  50.228  1.00  0.00           H
ATOM   3659  C   LEU A 231      25.970  33.070  50.400  1.00  0.00           C
ATOM   3660  O   LEU A 231      26.400  33.020  49.240  1.00  0.00           O
ATOM   3661  N   LEU A 232      25.810  31.960  51.150  1.00  0.00           N
ATOM   3662  HN  LEU A 232      25.520  32.040  52.100  1.00  0.00           H
ATOM   3663  CA  LEU A 232      26.040  30.600  50.670  1.00  0.00           C
ATOM   3664  HA  LEU A 232      27.053  30.560  50.299  1.00  0.00           H
ATOM   3665  CB  LEU A 232      25.920  29.540  51.790  1.00  0.00           C
ATOM   3666  HB1 LEU A 232      25.920  28.523  51.341  1.00  0.00           H
ATOM   3667  HB2 LEU A 232      24.949  29.680  52.311  1.00  0.00           H
ATOM   3668  CG  LEU A 232      27.050  29.560  52.850  1.00  0.00           C
ATOM   3669  HG  LEU A 232      27.060  30.552  53.351  1.00  0.00           H
ATOM   3670  CD1 LEU A 232      26.770  28.490  53.920  1.00  0.00           C
ATOM   3671 1HD1 LEU A 232      27.560  28.510  54.700  1.00  0.00           H
ATOM   3672 2HD1 LEU A 232      26.750  27.479  53.460  1.00  0.00           H
ATOM   3673 3HD1 LEU A 232      25.791  28.680  54.410  1.00  0.00           H
ATOM   3674  CD2 LEU A 232      28.450  29.330  52.250  1.00  0.00           C
ATOM   3675 1HD2 LEU A 232      28.490  28.367  51.698  1.00  0.00           H
ATOM   3676 2HD2 LEU A 232      29.210  29.300  53.060  1.00  0.00           H
ATOM   3677 3HD2 LEU A 232      28.720  30.159  51.561  1.00  0.00           H
ATOM   3678  C   LEU A 232      25.150  30.230  49.490  1.00  0.00           C
ATOM   3679  O   LEU A 232      25.610  29.630  48.520  1.00  0.00           O
ATOM   3680  N   ALA A 233      23.850  30.610  49.520  1.00  0.00           N
ATOM   3681  HN  ALA A 233      23.481  31.028  50.347  1.00  0.00           H
ATOM   3682  CA  ALA A 233      22.930  30.490  48.410  1.00  0.00           C
ATOM   3683  HA  ALA A 233      22.910  29.450  48.120  1.00  0.00           H
ATOM   3684  CB  ALA A 233      21.520  30.930  48.840  1.00  0.00           C
ATOM   3685  HB1 ALA A 233      20.778  30.730  48.038  1.00  0.00           H
ATOM   3686  HB2 ALA A 233      21.500  32.015  49.079  1.00  0.00           H
ATOM   3687  HB3 ALA A 233      21.221  30.381  49.758  1.00  0.00           H
ATOM   3688  C   ALA A 233      23.380  31.260  47.170  1.00  0.00           C
ATOM   3689  O   ALA A 233      23.290  30.780  46.030  1.00  0.00           O
ATOM   3690  N   GLY A 234      23.920  32.480  47.360  1.00  0.00           N
ATOM   3691  HN  GLY A 234      23.920  32.849  48.287  1.00  0.00           H
ATOM   3692  CA  GLY A 234      24.510  33.300  46.310  1.00  0.00           C
ATOM   3693  HA1 GLY A 234      24.800  34.239  46.759  1.00  0.00           H
ATOM   3694  HA2 GLY A 234      23.772  33.430  45.532  1.00  0.00           H
ATOM   3695  C   GLY A 234      25.750  32.720  45.660  1.00  0.00           C
ATOM   3696  O   GLY A 234      25.790  32.590  44.440  1.00  0.00           O
ATOM   3697  N   ILE A 235      26.780  32.340  46.430  1.00  0.00           N
ATOM   3698  HN  ILE A 235      26.720  32.450  47.419  1.00  0.00           H
ATOM   3699  CA  ILE A 235      28.040  31.790  45.910  1.00  0.00           C
ATOM   3700  HA  ILE A 235      28.400  32.510  45.190  1.00  0.00           H
ATOM   3701  CB  ILE A 235      29.150  31.640  46.970  1.00  0.00           C
ATOM   3702  HB  ILE A 235      29.310  32.651  47.401  1.00  0.00           H
ATOM   3703  CG2 ILE A 235      28.700  30.720  48.110  1.00  0.00           C
ATOM   3704 1HG2 ILE A 235      28.590  29.668  47.770  1.00  0.00           H
ATOM   3705 2HG2 ILE A 235      27.723  31.069  48.509  1.00  0.00           H
ATOM   3706 3HG2 ILE A 235      29.439  30.740  48.939  1.00  0.00           H
ATOM   3707  CG1 ILE A 235      30.510  31.150  46.420  1.00  0.00           C
ATOM   3708 1HG1 ILE A 235      30.381  30.145  45.962  1.00  0.00           H
ATOM   3709 2HG1 ILE A 235      31.200  31.020  47.280  1.00  0.00           H
ATOM   3710  CD  ILE A 235      31.160  32.100  45.420  1.00  0.00           C
ATOM   3711  HD1 ILE A 235      31.311  33.104  45.872  1.00  0.00           H
ATOM   3712  HD2 ILE A 235      30.519  32.200  44.518  1.00  0.00           H
ATOM   3713  HD3 ILE A 235      32.152  31.709  45.109  1.00  0.00           H
ATOM   3714  C   ILE A 235      27.840  30.510  45.100  1.00  0.00           C
ATOM   3715  O   ILE A 235      28.430  30.320  44.040  1.00  0.00           O
ATOM   3716  N   ILE A 236      26.930  29.630  45.560  1.00  0.00           N
ATOM   3717  HN  ILE A 236      26.502  29.789  46.446  1.00  0.00           H
ATOM   3718  CA  ILE A 236      26.460  28.470  44.840  1.00  0.00           C
ATOM   3719  HA  ILE A 236      27.320  27.880  44.560  1.00  0.00           H
ATOM   3720  CB  ILE A 236      25.580  27.620  45.760  1.00  0.00           C
ATOM   3721  HB  ILE A 236      24.883  28.307  46.288  1.00  0.00           H
ATOM   3722  CG2 ILE A 236      24.720  26.600  45.000  1.00  0.00           C
ATOM   3723 1HG2 ILE A 236      25.341  25.949  44.349  1.00  0.00           H
ATOM   3724 2HG2 ILE A 236      23.973  27.108  44.353  1.00  0.00           H
ATOM   3725 3HG2 ILE A 236      24.162  25.962  45.718  1.00  0.00           H
ATOM   3726  CG1 ILE A 236      26.450  26.920  46.850  1.00  0.00           C
ATOM   3727 1HG1 ILE A 236      25.767  26.549  47.643  1.00  0.00           H
ATOM   3728 2HG1 ILE A 236      27.118  27.668  47.329  1.00  0.00           H
ATOM   3729  CD  ILE A 236      27.280  25.740  46.330  1.00  0.00           C
ATOM   3730  HD1 ILE A 236      27.912  26.041  45.467  1.00  0.00           H
ATOM   3731  HD2 ILE A 236      26.618  24.908  46.009  1.00  0.00           H
ATOM   3732  HD3 ILE A 236      27.942  25.349  47.132  1.00  0.00           H
ATOM   3733  C   ILE A 236      25.780  28.810  43.500  1.00  0.00           C
ATOM   3734  O   ILE A 236      26.040  28.190  42.470  1.00  0.00           O
ATOM   3735  N   SER A 237      24.940  29.860  43.450  1.00  0.00           N
ATOM   3736  HN  SER A 237      24.691  30.358  44.277  1.00  0.00           H
ATOM   3737  CA  SER A 237      24.370  30.350  42.180  1.00  0.00           C
ATOM   3738  HA  SER A 237      24.000  29.479  41.660  1.00  0.00           H
ATOM   3739  CB  SER A 237      23.170  31.310  42.380  1.00  0.00           C
ATOM   3740  HB1 SER A 237      23.501  32.355  42.561  1.00  0.00           H
ATOM   3741  HB2 SER A 237      22.619  30.969  43.282  1.00  0.00           H
ATOM   3742  OG  SER A 237      22.260  31.230  41.270  1.00  0.00           O
ATOM   3743  HG1 SER A 237      22.691  31.581  40.488  1.00  0.00           H
ATOM   3744  C   SER A 237      25.410  30.990  41.260  1.00  0.00           C
ATOM   3745  O   SER A 237      25.350  30.820  40.040  1.00  0.00           O
ATOM   3746  N   LEU A 238      26.430  31.700  41.790  1.00  0.00           N
ATOM   3747  HN  LEU A 238      26.420  31.899  42.767  1.00  0.00           H
ATOM   3748  CA  LEU A 238      27.590  32.160  41.030  1.00  0.00           C
ATOM   3749  HA  LEU A 238      27.219  32.741  40.199  1.00  0.00           H
ATOM   3750  CB  LEU A 238      28.560  33.040  41.860  1.00  0.00           C
ATOM   3751  HB1 LEU A 238      29.424  33.331  41.227  1.00  0.00           H
ATOM   3752  HB2 LEU A 238      28.950  32.440  42.710  1.00  0.00           H
ATOM   3753  CG  LEU A 238      27.970  34.350  42.430  1.00  0.00           C
ATOM   3754  HG  LEU A 238      27.096  34.092  43.066  1.00  0.00           H
ATOM   3755  CD1 LEU A 238      28.991  35.060  43.330  1.00  0.00           C
ATOM   3756 1HD1 LEU A 238      28.548  35.973  43.782  1.00  0.00           H
ATOM   3757 2HD1 LEU A 238      29.875  35.368  42.733  1.00  0.00           H
ATOM   3758 3HD1 LEU A 238      29.330  34.391  44.149  1.00  0.00           H
ATOM   3759  CD2 LEU A 238      27.470  35.310  41.339  1.00  0.00           C
ATOM   3760 1HD2 LEU A 238      26.685  34.833  40.714  1.00  0.00           H
ATOM   3761 2HD2 LEU A 238      28.307  35.609  40.673  1.00  0.00           H
ATOM   3762 3HD2 LEU A 238      27.049  36.233  41.791  1.00  0.00           H
ATOM   3763  C   LEU A 238      28.390  31.010  40.420  1.00  0.00           C
ATOM   3764  O   LEU A 238      28.790  31.070  39.260  1.00  0.00           O
ATOM   3765  N   ASN A 239      28.590  29.910  41.170  1.00  0.00           N
ATOM   3766  HN  ASN A 239      28.302  29.930  42.125  1.00  0.00           H
ATOM   3767  CA  ASN A 239      29.210  28.670  40.720  1.00  0.00           C
ATOM   3768  HA  ASN A 239      30.202  28.911  40.369  1.00  0.00           H
ATOM   3769  CB  ASN A 239      29.330  27.670  41.910  1.00  0.00           C
ATOM   3770  HB1 ASN A 239      28.316  27.399  42.272  1.00  0.00           H
ATOM   3771  HB2 ASN A 239      29.861  28.181  42.741  1.00  0.00           H
ATOM   3772  CG  ASN A 239      30.110  26.390  41.590  1.00  0.00           C
ATOM   3773  OD1 ASN A 239      31.000  26.340  40.740  1.00  0.00           O
ATOM   3774  ND2 ASN A 239      29.760  25.290  42.300  1.00  0.00           N
ATOM   3775 1HD2 ASN A 239      28.862  25.280  42.739  1.00  0.00           H
ATOM   3776 2HD2 ASN A 239      30.239  24.432  42.111  1.00  0.00           H
ATOM   3777  C   ASN A 239      28.470  28.070  39.520  1.00  0.00           C
ATOM   3778  O   ASN A 239      29.060  27.580  38.560  1.00  0.00           O
HETATM 3779  N   HSD A 240      27.130  28.170  39.480  1.00  0.00           N
HETATM 3780  HN  HSD A 240      26.631  28.499  40.278  1.00  0.00           H
HETATM 3781  CA  HSD A 240      26.340  27.800  38.310  1.00  0.00           C
HETATM 3782  HA  HSD A 240      26.649  26.803  38.031  1.00  0.00           H
HETATM 3783  CB  HSD A 240      24.830  27.740  38.650  1.00  0.00           C
HETATM 3784  HB1 HSD A 240      24.252  27.491  37.734  1.00  0.00           H
HETATM 3785  HB2 HSD A 240      24.469  28.723  39.021  1.00  0.00           H
HETATM 3786  ND1 HSD A 240      24.830  25.340  39.460  1.00  0.00           N
HETATM 3787  HD1 HSD A 240      25.370  24.980  38.700  1.00  0.00           H
HETATM 3788  CG  HSD A 240      24.510  26.670  39.660  1.00  0.00           C
HETATM 3789  CE1 HSD A 240      24.370  24.650  40.520  1.00  0.00           C
HETATM 3790  HE1 HSD A 240      24.490  23.571  40.620  1.00  0.00           H
HETATM 3791  NE2 HSD A 240      23.780  25.440  41.410  1.00  0.00           N
HETATM 3792  CD2 HSD A 240      23.860  26.710  40.860  1.00  0.00           C
HETATM 3793  HD2 HSD A 240      23.408  27.544  41.382  1.00  0.00           H
HETATM 3794  C   HSD A 240      26.580  28.660  37.060  1.00  0.00           C
HETATM 3795  O   HSD A 240      26.350  28.200  35.940  1.00  0.00           O
ATOM   3796  N   VAL A 241      27.100  29.900  37.170  1.00  0.00           N
ATOM   3797  HN  VAL A 241      27.289  30.298  38.065  1.00  0.00           H
ATOM   3798  CA  VAL A 241      27.480  30.730  36.020  1.00  0.00           C
ATOM   3799  HA  VAL A 241      26.737  30.609  35.246  1.00  0.00           H
ATOM   3800  CB  VAL A 241      27.540  32.220  36.380  1.00  0.00           C
ATOM   3801  HB  VAL A 241      28.354  32.401  37.114  1.00  0.00           H
ATOM   3802  CG1 VAL A 241      27.781  33.090  35.120  1.00  0.00           C
ATOM   3803 1HG1 VAL A 241      28.777  32.891  34.671  1.00  0.00           H
ATOM   3804 2HG1 VAL A 241      27.740  34.166  35.392  1.00  0.00           H
ATOM   3805 3HG1 VAL A 241      26.996  32.899  34.356  1.00  0.00           H
ATOM   3806  CG2 VAL A 241      26.210  32.640  37.030  1.00  0.00           C
ATOM   3807 1HG2 VAL A 241      25.352  32.361  36.382  1.00  0.00           H
ATOM   3808 2HG2 VAL A 241      26.190  33.740  37.180  1.00  0.00           H
ATOM   3809 3HG2 VAL A 241      26.081  32.162  38.025  1.00  0.00           H
ATOM   3810  C   VAL A 241      28.820  30.250  35.430  1.00  0.00           C
ATOM   3811  O   VAL A 241      29.150  30.460  34.270  1.00  0.00           O
ATOM   3812  N   ARG A 242      29.610  29.500  36.220  1.00  0.00           N
ATOM   3813  HN  ARG A 242      29.360  29.320  37.168  1.00  0.00           H
ATOM   3814  CA  ARG A 242      30.840  28.880  35.750  1.00  0.00           C
ATOM   3815  HA  ARG A 242      31.389  29.599  35.161  1.00  0.00           H
ATOM   3816  CB  ARG A 242      31.710  28.420  36.960  1.00  0.00           C
ATOM   3817  HB1 ARG A 242      32.661  27.990  36.580  1.00  0.00           H
ATOM   3818  HB2 ARG A 242      31.190  27.600  37.500  1.00  0.00           H
ATOM   3819  CG  ARG A 242      32.040  29.540  37.970  1.00  0.00           C
ATOM   3820  HG1 ARG A 242      32.561  29.089  38.842  1.00  0.00           H
ATOM   3821  HG2 ARG A 242      31.098  29.981  38.361  1.00  0.00           H
ATOM   3822  CD  ARG A 242      32.890  30.680  37.400  1.00  0.00           C
ATOM   3823  HD1 ARG A 242      32.960  31.531  38.111  1.00  0.00           H
ATOM   3824  HD2 ARG A 242      32.460  31.060  36.449  1.00  0.00           H
ATOM   3825  NE  ARG A 242      34.270  30.130  37.200  1.00  0.00           N
ATOM   3826  HE  ARG A 242      34.740  29.800  38.019  1.00  0.00           H
ATOM   3827  CZ  ARG A 242      34.810  29.750  36.050  1.00  0.00           C
ATOM   3828  NH1 ARG A 242      34.370  30.140  34.880  1.00  0.00           N
ATOM   3829 1HH1 ARG A 242      33.654  30.837  34.830  1.00  0.00           H
ATOM   3830 2HH1 ARG A 242      34.881  29.889  34.058  1.00  0.00           H
ATOM   3831  NH2 ARG A 242      35.860  28.950  36.100  1.00  0.00           N
ATOM   3832 1HH2 ARG A 242      36.150  28.550  36.970  1.00  0.00           H
ATOM   3833 2HH2 ARG A 242      36.202  28.538  35.256  1.00  0.00           H
ATOM   3834  C   ARG A 242      30.550  27.680  34.860  1.00  0.00           C
ATOM   3835  O   ARG A 242      31.370  27.270  34.040  1.00  0.00           O
ATOM   3836  N   GLN A 243      29.340  27.110  34.970  1.00  0.00           N
ATOM   3837  HN  GLN A 243      28.681  27.499  35.609  1.00  0.00           H
ATOM   3838  CA  GLN A 243      28.950  25.870  34.320  1.00  0.00           C
ATOM   3839  HA  GLN A 243      29.836  25.292  34.101  1.00  0.00           H
ATOM   3840  CB  GLN A 243      28.059  25.070  35.300  1.00  0.00           C
ATOM   3841  HB1 GLN A 243      27.692  24.146  34.803  1.00  0.00           H
ATOM   3842  HB2 GLN A 243      27.174  25.697  35.539  1.00  0.00           H
ATOM   3843  CG  GLN A 243      28.790  24.670  36.600  1.00  0.00           C
ATOM   3844  HG1 GLN A 243      29.281  25.553  37.061  1.00  0.00           H
ATOM   3845  HG2 GLN A 243      29.577  23.923  36.361  1.00  0.00           H
ATOM   3846  CD  GLN A 243      27.820  24.100  37.630  1.00  0.00           C
ATOM   3847  OE1 GLN A 243      26.600  24.290  37.580  1.00  0.00           O
ATOM   3848  NE2 GLN A 243      28.370  23.360  38.620  1.00  0.00           N
ATOM   3849 1HE2 GLN A 243      27.781  23.081  39.379  1.00  0.00           H
ATOM   3850 2HE2 GLN A 243      29.322  23.059  38.560  1.00  0.00           H
ATOM   3851  C   GLN A 243      28.200  26.080  33.010  1.00  0.00           C
ATOM   3852  O   GLN A 243      27.710  25.130  32.410  1.00  0.00           O
ATOM   3853  N   VAL A 244      28.100  27.330  32.530  1.00  0.00           N
ATOM   3854  HN  VAL A 244      28.529  28.098  32.999  1.00  0.00           H
ATOM   3855  CA  VAL A 244      27.400  27.670  31.300  1.00  0.00           C
ATOM   3856  HA  VAL A 244      27.160  26.760  30.770  1.00  0.00           H
ATOM   3857  CB  VAL A 244      26.080  28.390  31.570  1.00  0.00           C
ATOM   3858  HB  VAL A 244      25.456  27.706  32.184  1.00  0.00           H
ATOM   3859  CG1 VAL A 244      26.300  29.680  32.390  1.00  0.00           C
ATOM   3860 1HG1 VAL A 244      26.937  30.407  31.842  1.00  0.00           H
ATOM   3861 2HG1 VAL A 244      26.771  29.460  33.372  1.00  0.00           H
ATOM   3862 3HG1 VAL A 244      25.321  30.170  32.580  1.00  0.00           H
ATOM   3863  CG2 VAL A 244      25.320  28.690  30.260  1.00  0.00           C
ATOM   3864 1HG2 VAL A 244      25.870  29.421  29.630  1.00  0.00           H
ATOM   3865 2HG2 VAL A 244      24.323  29.119  30.499  1.00  0.00           H
ATOM   3866 3HG2 VAL A 244      25.160  27.757  29.678  1.00  0.00           H
ATOM   3867  C   VAL A 244      28.330  28.440  30.370  1.00  0.00           C
ATOM   3868  O   VAL A 244      29.110  29.290  30.800  1.00  0.00           O
ATOM   3869  N   ILE A 245      28.310  28.130  29.060  1.00  0.00           N
ATOM   3870  HN  ILE A 245      27.704  27.405  28.742  1.00  0.00           H
ATOM   3871  CA  ILE A 245      29.140  28.760  28.050  1.00  0.00           C
ATOM   3872  HA  ILE A 245      30.166  28.621  28.359  1.00  0.00           H
ATOM   3873  CB  ILE A 245      28.960  28.070  26.690  1.00  0.00           C
ATOM   3874  HB  ILE A 245      27.868  27.980  26.510  1.00  0.00           H
ATOM   3875  CG2 ILE A 245      29.540  28.880  25.500  1.00  0.00           C
ATOM   3876 1HG2 ILE A 245      28.942  29.797  25.311  1.00  0.00           H
ATOM   3877 2HG2 ILE A 245      29.490  28.271  24.572  1.00  0.00           H
ATOM   3878 3HG2 ILE A 245      30.600  29.160  25.680  1.00  0.00           H
ATOM   3879  CG1 ILE A 245      29.530  26.630  26.690  1.00  0.00           C
ATOM   3880 1HG1 ILE A 245      29.240  26.150  25.731  1.00  0.00           H
ATOM   3881 2HG1 ILE A 245      29.050  26.040  27.500  1.00  0.00           H
ATOM   3882  CD  ILE A 245      31.050  26.540  26.840  1.00  0.00           C
ATOM   3883  HD1 ILE A 245      31.390  26.960  27.811  1.00  0.00           H
ATOM   3884  HD2 ILE A 245      31.570  27.080  26.020  1.00  0.00           H
ATOM   3885  HD3 ILE A 245      31.380  25.480  26.800  1.00  0.00           H
ATOM   3886  C   ILE A 245      28.940  30.270  27.960  1.00  0.00           C
ATOM   3887  O   ILE A 245      27.820  30.780  27.890  1.00  0.00           O
ATOM   3888  N   GLN A 246      30.050  31.020  27.960  1.00  0.00           N
ATOM   3889  HN  GLN A 246      30.959  30.611  27.990  1.00  0.00           H
ATOM   3890  CA  GLN A 246      30.040  32.460  28.060  1.00  0.00           C
ATOM   3891  HA  GLN A 246      29.206  32.852  27.497  1.00  0.00           H
ATOM   3892  CB  GLN A 246      29.980  32.860  29.570  1.00  0.00           C
ATOM   3893  HB1 GLN A 246      30.882  32.489  30.101  1.00  0.00           H
ATOM   3894  HB2 GLN A 246      29.118  32.308  30.001  1.00  0.00           H
ATOM   3895  CG  GLN A 246      29.761  34.360  29.880  1.00  0.00           C
ATOM   3896  HG1 GLN A 246      30.715  34.907  29.721  1.00  0.00           H
ATOM   3897  HG2 GLN A 246      29.469  34.490  30.944  1.00  0.00           H
ATOM   3898  CD  GLN A 246      28.720  35.010  28.960  1.00  0.00           C
ATOM   3899  OE1 GLN A 246      29.080  35.630  27.960  1.00  0.00           O
ATOM   3900  NE2 GLN A 246      27.420  34.860  29.300  1.00  0.00           N
ATOM   3901 1HE2 GLN A 246      26.750  35.360  28.750  1.00  0.00           H
ATOM   3902 2HE2 GLN A 246      27.179  34.379  30.143  1.00  0.00           H
ATOM   3903  C   GLN A 246      31.320  32.960  27.420  1.00  0.00           C
ATOM   3904  O   GLN A 246      32.290  32.210  27.280  1.00  0.00           O
HETATM 3905  N   HSD A 247      31.370  34.230  26.970  1.00  0.00           N
HETATM 3906  HN  HSD A 247      30.578  34.821  27.100  1.00  0.00           H
HETATM 3907  CA  HSD A 247      32.560  34.820  26.380  1.00  0.00           C
HETATM 3908  HA  HSD A 247      33.371  34.109  26.420  1.00  0.00           H
HETATM 3909  CB  HSD A 247      32.340  35.210  24.890  1.00  0.00           C
HETATM 3910  HB1 HSD A 247      31.481  35.909  24.810  1.00  0.00           H
HETATM 3911  HB2 HSD A 247      32.052  34.286  24.344  1.00  0.00           H
HETATM 3912  ND1 HSD A 247      33.790  37.140  24.090  1.00  0.00           N
HETATM 3913  HD1 HSD A 247      33.246  37.875  24.493  1.00  0.00           H
HETATM 3914  CG  HSD A 247      33.550  35.790  24.210  1.00  0.00           C
HETATM 3915  CE1 HSD A 247      34.900  37.280  23.320  1.00  0.00           C
HETATM 3916  HE1 HSD A 247      35.330  38.250  23.070  1.00  0.00           H
HETATM 3917  NE2 HSD A 247      35.390  36.110  22.930  1.00  0.00           N
HETATM 3918  CD2 HSD A 247      34.520  35.170  23.470  1.00  0.00           C
HETATM 3919  HD2 HSD A 247      34.661  34.116  23.269  1.00  0.00           H
HETATM 3920  C   HSD A 247      32.940  36.040  27.200  1.00  0.00           C
HETATM 3921  O   HSD A 247      32.080  36.860  27.530  1.00  0.00           O
ATOM   3922  N   ASP A 248      34.210  36.240  27.620  1.00  0.00           N
ATOM   3923  HN  ASP A 248      34.380  37.080  28.130  1.00  0.00           H
ATOM   3924  CA  ASP A 248      35.420  35.500  27.360  1.00  0.00           C
ATOM   3925  HA  ASP A 248      35.220  34.631  26.751  1.00  0.00           H
ATOM   3926  CB  ASP A 248      36.420  36.420  26.610  1.00  0.00           C
ATOM   3927  HB1 ASP A 248      35.930  36.780  25.680  1.00  0.00           H
ATOM   3928  HB2 ASP A 248      37.321  35.849  26.300  1.00  0.00           H
ATOM   3929  CG  ASP A 248      36.870  37.650  27.370  1.00  0.00           C
ATOM   3930  OD1 ASP A 248      36.310  37.990  28.450  1.00  0.00           O
ATOM   3931  OD2 ASP A 248      37.810  38.320  26.870  1.00  0.00           O
ATOM   3932  C   ASP A 248      36.020  34.980  28.680  1.00  0.00           C
ATOM   3933  O   ASP A 248      35.340  34.850  29.700  1.00  0.00           O
ATOM   3934  N   GLY A 249      37.330  34.650  28.680  1.00  0.00           N
ATOM   3935  HN  GLY A 249      37.831  34.620  27.819  1.00  0.00           H
ATOM   3936  CA  GLY A 249      38.100  34.360  29.890  1.00  0.00           C
ATOM   3937  HA1 GLY A 249      39.111  34.130  29.590  1.00  0.00           H
ATOM   3938  HA2 GLY A 249      37.621  33.542  30.409  1.00  0.00           H
ATOM   3939  C   GLY A 249      38.170  35.520  30.860  1.00  0.00           C
ATOM   3940  O   GLY A 249      37.990  35.340  32.060  1.00  0.00           O
ATOM   3941  N   ARG A 250      38.400  36.760  30.370  1.00  0.00           N
ATOM   3942  HN  ARG A 250      38.470  36.901  29.386  1.00  0.00           H
ATOM   3943  CA  ARG A 250      38.480  37.970  31.190  1.00  0.00           C
ATOM   3944  HA  ARG A 250      39.249  37.800  31.929  1.00  0.00           H
ATOM   3945  CB  ARG A 250      38.890  39.220  30.360  1.00  0.00           C
ATOM   3946  HB1 ARG A 250      38.619  40.144  30.913  1.00  0.00           H
ATOM   3947  HB2 ARG A 250      38.299  39.240  29.419  1.00  0.00           H
ATOM   3948  CG  ARG A 250      40.400  39.370  30.040  1.00  0.00           C
ATOM   3949  HG1 ARG A 250      40.930  39.550  31.000  1.00  0.00           H
ATOM   3950  HG2 ARG A 250      40.531  40.286  29.426  1.00  0.00           H
ATOM   3951  CD  ARG A 250      41.109  38.210  29.330  1.00  0.00           C
ATOM   3952  HD1 ARG A 250      41.120  37.293  29.958  1.00  0.00           H
ATOM   3953  HD2 ARG A 250      42.157  38.512  29.119  1.00  0.00           H
ATOM   3954  NE  ARG A 250      40.390  37.920  28.050  1.00  0.00           N
ATOM   3955  HE  ARG A 250      39.504  38.338  27.851  1.00  0.00           H
ATOM   3956  CZ  ARG A 250      40.910  37.250  27.040  1.00  0.00           C
ATOM   3957  NH1 ARG A 250      42.100  36.710  27.041  1.00  0.00           N
ATOM   3958 1HH1 ARG A 250      42.698  36.909  27.817  1.00  0.00           H
ATOM   3959 2HH1 ARG A 250      42.543  36.670  26.145  1.00  0.00           H
ATOM   3960  NH2 ARG A 250      40.180  37.110  25.950  1.00  0.00           N
ATOM   3961 1HH2 ARG A 250      39.257  37.491  25.990  1.00  0.00           H
ATOM   3962 2HH2 ARG A 250      40.460  36.431  25.271  1.00  0.00           H
ATOM   3963  C   ARG A 250      37.210  38.270  31.970  1.00  0.00           C
ATOM   3964  O   ARG A 250      37.260  38.620  33.150  1.00  0.00           O
ATOM   3965  N   ASN A 251      36.050  38.090  31.320  1.00  0.00           N
ATOM   3966  HN  ASN A 251      36.080  37.889  30.344  1.00  0.00           H
ATOM   3967  CA  ASN A 251      34.730  38.171  31.930  1.00  0.00           C
ATOM   3968  HA  ASN A 251      34.601  39.163  32.337  1.00  0.00           H
ATOM   3969  CB  ASN A 251      33.710  37.919  30.790  1.00  0.00           C
ATOM   3970  HB1 ASN A 251      33.839  36.886  30.402  1.00  0.00           H
ATOM   3971  HB2 ASN A 251      33.931  38.622  29.958  1.00  0.00           H
ATOM   3972  CG  ASN A 251      32.250  38.110  31.190  1.00  0.00           C
ATOM   3973  OD1 ASN A 251      31.940  38.670  32.240  1.00  0.00           O
ATOM   3974  ND2 ASN A 251      31.320  37.630  30.330  1.00  0.00           N
ATOM   3975 1HD2 ASN A 251      30.357  37.730  30.581  1.00  0.00           H
ATOM   3976 2HD2 ASN A 251      31.590  37.340  29.411  1.00  0.00           H
ATOM   3977  C   ASN A 251      34.560  37.170  33.090  1.00  0.00           C
ATOM   3978  O   ASN A 251      34.180  37.520  34.210  1.00  0.00           O
ATOM   3979  N   GLN A 252      34.940  35.900  32.860  1.00  0.00           N
ATOM   3980  HN  GLN A 252      35.262  35.638  31.954  1.00  0.00           H
ATOM   3981  CA  GLN A 252      34.950  34.860  33.870  1.00  0.00           C
ATOM   3982  HA  GLN A 252      33.999  34.900  34.380  1.00  0.00           H
ATOM   3983  CB  GLN A 252      35.069  33.470  33.180  1.00  0.00           C
ATOM   3984  HB1 GLN A 252      35.280  32.689  33.941  1.00  0.00           H
ATOM   3985  HB2 GLN A 252      35.918  33.480  32.463  1.00  0.00           H
ATOM   3986  CG  GLN A 252      33.770  33.051  32.440  1.00  0.00           C
ATOM   3987  HG1 GLN A 252      33.901  32.032  32.017  1.00  0.00           H
ATOM   3988  HG2 GLN A 252      33.551  33.758  31.612  1.00  0.00           H
ATOM   3989  CD  GLN A 252      32.580  32.990  33.420  1.00  0.00           C
ATOM   3990  OE1 GLN A 252      32.620  32.220  34.380  1.00  0.00           O
ATOM   3991  NE2 GLN A 252      31.540  33.830  33.210  1.00  0.00           N
ATOM   3992 1HE2 GLN A 252      30.808  33.840  33.891  1.00  0.00           H
ATOM   3993 2HE2 GLN A 252      31.540  34.458  32.432  1.00  0.00           H
ATOM   3994  C   GLN A 252      35.960  35.020  35.010  1.00  0.00           C
ATOM   3995  O   GLN A 252      35.690  34.720  36.170  1.00  0.00           O
ATOM   3996  N   GLU A 253      37.180  35.510  34.710  1.00  0.00           N
ATOM   3997  HN  GLU A 253      37.441  35.631  33.756  1.00  0.00           H
ATOM   3998  CA  GLU A 253      38.160  35.890  35.700  1.00  0.00           C
ATOM   3999  HA  GLU A 253      38.280  35.051  36.369  1.00  0.00           H
ATOM   4000  CB  GLU A 253      39.540  36.160  35.051  1.00  0.00           C
ATOM   4001  HB1 GLU A 253      40.226  36.617  35.796  1.00  0.00           H
ATOM   4002  HB2 GLU A 253      39.419  36.883  34.216  1.00  0.00           H
ATOM   4003  CG  GLU A 253      40.260  34.890  34.500  1.00  0.00           C
ATOM   4004  HG1 GLU A 253      41.291  35.150  34.180  1.00  0.00           H
ATOM   4005  HG2 GLU A 253      39.720  34.500  33.610  1.00  0.00           H
ATOM   4006  CD  GLU A 253      40.360  33.750  35.500  1.00  0.00           C
ATOM   4007  OE1 GLU A 253      40.070  32.580  35.120  1.00  0.00           O
ATOM   4008  OE2 GLU A 253      40.690  34.010  36.690  1.00  0.00           O
ATOM   4009  C   GLU A 253      37.720  37.040  36.620  1.00  0.00           C
ATOM   4010  O   GLU A 253      38.060  37.070  37.800  1.00  0.00           O
ATOM   4011  N   LYS A 254      36.940  38.020  36.110  1.00  0.00           N
ATOM   4012  HN  LYS A 254      36.741  38.050  35.133  1.00  0.00           H
ATOM   4013  CA  LYS A 254      36.210  38.970  36.950  1.00  0.00           C
ATOM   4014  HA  LYS A 254      36.923  39.422  37.623  1.00  0.00           H
ATOM   4015  CB  LYS A 254      35.610  40.140  36.120  1.00  0.00           C
ATOM   4016  HB1 LYS A 254      34.831  40.669  36.709  1.00  0.00           H
ATOM   4017  HB2 LYS A 254      35.110  39.720  35.221  1.00  0.00           H
ATOM   4018  CG  LYS A 254      36.670  41.180  35.740  1.00  0.00           C
ATOM   4019  HG1 LYS A 254      37.493  40.688  35.178  1.00  0.00           H
ATOM   4020  HG2 LYS A 254      37.101  41.601  36.673  1.00  0.00           H
ATOM   4021  CD  LYS A 254      36.130  42.340  34.880  1.00  0.00           C
ATOM   4022  HD1 LYS A 254      36.946  43.086  34.771  1.00  0.00           H
ATOM   4023  HD2 LYS A 254      35.302  42.839  35.428  1.00  0.00           H
ATOM   4024  CE  LYS A 254      35.640  41.910  33.490  1.00  0.00           C
ATOM   4025  HE1 LYS A 254      34.737  41.268  33.570  1.00  0.00           H
ATOM   4026  HE2 LYS A 254      36.443  41.338  32.978  1.00  0.00           H
ATOM   4027  NZ  LYS A 254      35.320  43.080  32.660  1.00  0.00           N
ATOM   4028  HZ1 LYS A 254      36.152  43.701  32.600  1.00  0.00           H
ATOM   4029  HZ2 LYS A 254      34.521  43.620  33.050  1.00  0.00           H
ATOM   4030  HZ3 LYS A 254      35.071  42.791  31.692  1.00  0.00           H
ATOM   4031  C   LYS A 254      35.160  38.370  37.870  1.00  0.00           C
ATOM   4032  O   LYS A 254      35.080  38.720  39.050  1.00  0.00           O
ATOM   4033  N   LEU A 255      34.350  37.390  37.390  1.00  0.00           N
ATOM   4034  HN  LEU A 255      34.380  37.160  36.420  1.00  0.00           H
ATOM   4035  CA  LEU A 255      33.400  36.660  38.210  1.00  0.00           C
ATOM   4036  HA  LEU A 255      32.710  37.370  38.640  1.00  0.00           H
ATOM   4037  CB  LEU A 255      32.600  35.630  37.360  1.00  0.00           C
ATOM   4038  HB1 LEU A 255      33.311  34.969  36.819  1.00  0.00           H
ATOM   4039  HB2 LEU A 255      32.017  36.173  36.586  1.00  0.00           H
ATOM   4040  CG  LEU A 255      31.610  34.720  38.130  1.00  0.00           C
ATOM   4041  HG  LEU A 255      32.167  34.153  38.906  1.00  0.00           H
ATOM   4042  CD1 LEU A 255      30.510  35.530  38.830  1.00  0.00           C
ATOM   4043 1HD1 LEU A 255      29.790  34.840  39.320  1.00  0.00           H
ATOM   4044 2HD1 LEU A 255      29.953  36.137  38.084  1.00  0.00           H
ATOM   4045 3HD1 LEU A 255      30.930  36.211  39.601  1.00  0.00           H
ATOM   4046  CD2 LEU A 255      30.990  33.690  37.190  1.00  0.00           C
ATOM   4047 1HD2 LEU A 255      31.776  33.166  36.606  1.00  0.00           H
ATOM   4048 2HD2 LEU A 255      30.299  34.191  36.479  1.00  0.00           H
ATOM   4049 3HD2 LEU A 255      30.410  32.940  37.770  1.00  0.00           H
ATOM   4050  C   LEU A 255      34.070  35.940  39.360  1.00  0.00           C
ATOM   4051  O   LEU A 255      33.620  35.970  40.500  1.00  0.00           O
ATOM   4052  N   LYS A 256      35.230  35.310  39.089  1.00  0.00           N
ATOM   4053  HN  LYS A 256      35.518  35.241  38.137  1.00  0.00           H
ATOM   4054  CA  LYS A 256      36.100  34.700  40.070  1.00  0.00           C
ATOM   4055  HA  LYS A 256      35.502  33.972  40.598  1.00  0.00           H
ATOM   4056  CB  LYS A 256      37.230  33.910  39.370  1.00  0.00           C
ATOM   4057  HB1 LYS A 256      37.988  33.591  40.118  1.00  0.00           H
ATOM   4058  HB2 LYS A 256      37.730  34.570  38.630  1.00  0.00           H
ATOM   4059  CG  LYS A 256      36.680  32.650  38.670  1.00  0.00           C
ATOM   4060  HG1 LYS A 256      35.748  32.900  38.119  1.00  0.00           H
ATOM   4061  HG2 LYS A 256      36.409  31.898  39.442  1.00  0.00           H
ATOM   4062  CD  LYS A 256      37.650  32.030  37.650  1.00  0.00           C
ATOM   4063  HD1 LYS A 256      37.851  32.782  36.858  1.00  0.00           H
ATOM   4064  HD2 LYS A 256      37.147  31.155  37.187  1.00  0.00           H
ATOM   4065  CE  LYS A 256      38.980  31.580  38.260  1.00  0.00           C
ATOM   4066  HE1 LYS A 256      38.810  30.850  39.080  1.00  0.00           H
ATOM   4067  HE2 LYS A 256      39.550  32.450  38.650  1.00  0.00           H
ATOM   4068  NZ  LYS A 256      39.820  30.930  37.230  1.00  0.00           N
ATOM   4069  HZ1 LYS A 256      39.420  30.021  36.920  1.00  0.00           H
ATOM   4070  HZ2 LYS A 256      40.761  30.740  37.630  1.00  0.00           H
ATOM   4071  HZ3 LYS A 256      39.941  31.564  36.415  1.00  0.00           H
ATOM   4072  C   LYS A 256      36.610  35.650  41.150  1.00  0.00           C
ATOM   4073  O   LYS A 256      36.670  35.290  42.320  1.00  0.00           O
ATOM   4074  N   LYS A 257      36.950  36.910  40.800  1.00  0.00           N
ATOM   4075  HN  LYS A 257      36.930  37.180  39.840  1.00  0.00           H
ATOM   4076  CA  LYS A 257      37.220  37.950  41.790  1.00  0.00           C
ATOM   4077  HA  LYS A 257      37.972  37.549  42.452  1.00  0.00           H
ATOM   4078  CB  LYS A 257      37.800  39.230  41.140  1.00  0.00           C
ATOM   4079  HB1 LYS A 257      37.820  40.050  41.890  1.00  0.00           H
ATOM   4080  HB2 LYS A 257      37.133  39.558  40.314  1.00  0.00           H
ATOM   4081  CG  LYS A 257      39.240  39.080  40.610  1.00  0.00           C
ATOM   4082  HG1 LYS A 257      39.540  40.041  40.140  1.00  0.00           H
ATOM   4083  HG2 LYS A 257      39.280  38.300  39.820  1.00  0.00           H
ATOM   4084  CD  LYS A 257      40.260  38.739  41.710  1.00  0.00           C
ATOM   4085  HD1 LYS A 257      40.101  37.689  42.037  1.00  0.00           H
ATOM   4086  HD2 LYS A 257      40.060  39.400  42.580  1.00  0.00           H
ATOM   4087  CE  LYS A 257      41.730  38.920  41.290  1.00  0.00           C
ATOM   4088  HE1 LYS A 257      41.920  39.981  41.020  1.00  0.00           H
ATOM   4089  HE2 LYS A 257      41.970  38.271  40.421  1.00  0.00           H
ATOM   4090  NZ  LYS A 257      42.640  38.561  42.390  1.00  0.00           N
ATOM   4091  HZ1 LYS A 257      42.570  37.543  42.591  1.00  0.00           H
ATOM   4092  HZ2 LYS A 257      42.372  39.076  43.253  1.00  0.00           H
ATOM   4093  HZ3 LYS A 257      43.628  38.790  42.160  1.00  0.00           H
ATOM   4094  C   LYS A 257      36.040  38.270  42.710  1.00  0.00           C
ATOM   4095  O   LYS A 257      36.210  38.400  43.920  1.00  0.00           O
ATOM   4096  N   PHE A 258      34.810  38.360  42.170  1.00  0.00           N
ATOM   4097  HN  PHE A 258      34.700  38.300  41.181  1.00  0.00           H
ATOM   4098  CA  PHE A 258      33.590  38.460  42.970  1.00  0.00           C
ATOM   4099  HA  PHE A 258      33.740  39.288  43.648  1.00  0.00           H
ATOM   4100  CB  PHE A 258      32.370  38.810  42.050  1.00  0.00           C
ATOM   4101  HB1 PHE A 258      32.250  38.009  41.289  1.00  0.00           H
ATOM   4102  HB2 PHE A 258      32.581  39.762  41.519  1.00  0.00           H
ATOM   4103  CG  PHE A 258      31.050  38.990  42.780  1.00  0.00           C
ATOM   4104  CD1 PHE A 258      29.860  38.530  42.190  1.00  0.00           C
ATOM   4105  HD1 PHE A 258      29.890  38.019  41.239  1.00  0.00           H
ATOM   4106  CE1 PHE A 258      28.620  38.760  42.810  1.00  0.00           C
ATOM   4107  HE1 PHE A 258      27.708  38.409  42.349  1.00  0.00           H
ATOM   4108  CZ  PHE A 258      28.570  39.450  44.030  1.00  0.00           C
ATOM   4109  HZ  PHE A 258      27.620  39.630  44.510  1.00  0.00           H
ATOM   4110  CD2 PHE A 258      30.980  39.700  43.990  1.00  0.00           C
ATOM   4111  HD2 PHE A 258      31.880  40.080  44.450  1.00  0.00           H
ATOM   4112  CE2 PHE A 258      29.750  39.920  44.620  1.00  0.00           C
ATOM   4113  HE2 PHE A 258      29.700  40.462  45.553  1.00  0.00           H
ATOM   4114  C   PHE A 258      33.330  37.230  43.840  1.00  0.00           C
ATOM   4115  O   PHE A 258      33.020  37.340  45.030  1.00  0.00           O
ATOM   4116  N   MET A 259      33.510  36.010  43.300  1.00  0.00           N
ATOM   4117  HN  MET A 259      33.699  35.940  42.323  1.00  0.00           H
ATOM   4118  CA  MET A 259      33.430  34.760  44.030  1.00  0.00           C
ATOM   4119  HA  MET A 259      32.453  34.730  44.489  1.00  0.00           H
ATOM   4120  CB  MET A 259      33.550  33.540  43.090  1.00  0.00           C
ATOM   4121  HB1 MET A 259      33.670  32.608  43.681  1.00  0.00           H
ATOM   4122  HB2 MET A 259      34.467  33.650  42.472  1.00  0.00           H
ATOM   4123  CG  MET A 259      32.330  33.370  42.160  1.00  0.00           C
ATOM   4124  HG1 MET A 259      32.149  34.323  41.618  1.00  0.00           H
ATOM   4125  HG2 MET A 259      31.427  33.189  42.782  1.00  0.00           H
ATOM   4126  SD  MET A 259      32.500  32.040  40.930  1.00  0.00           S
ATOM   4127  CE  MET A 259      32.370  30.610  42.040  1.00  0.00           C
ATOM   4128  HE1 MET A 259      32.400  29.662  41.461  1.00  0.00           H
ATOM   4129  HE2 MET A 259      31.422  30.630  42.619  1.00  0.00           H
ATOM   4130  HE3 MET A 259      33.218  30.580  42.758  1.00  0.00           H
ATOM   4131  C   MET A 259      34.430  34.630  45.180  1.00  0.00           C
ATOM   4132  O   MET A 259      34.070  34.240  46.280  1.00  0.00           O
ATOM   4133  N   ILE A 260      35.700  35.010  44.960  1.00  0.00           N
ATOM   4134  HN  ILE A 260      36.012  35.251  44.045  1.00  0.00           H
ATOM   4135  CA  ILE A 260      36.680  35.120  46.040  1.00  0.00           C
ATOM   4136  HA  ILE A 260      36.650  34.191  46.590  1.00  0.00           H
ATOM   4137  CB  ILE A 260      38.120  35.290  45.540  1.00  0.00           C
ATOM   4138  HB  ILE A 260      38.150  36.114  44.796  1.00  0.00           H
ATOM   4139  CG2 ILE A 260      39.071  35.639  46.710  1.00  0.00           C
ATOM   4140 1HG2 ILE A 260      38.818  36.617  47.173  1.00  0.00           H
ATOM   4141 2HG2 ILE A 260      40.115  35.730  46.342  1.00  0.00           H
ATOM   4142 3HG2 ILE A 260      39.040  34.850  47.490  1.00  0.00           H
ATOM   4143  CG1 ILE A 260      38.540  33.970  44.840  1.00  0.00           C
ATOM   4144 1HG1 ILE A 260      37.851  33.770  43.991  1.00  0.00           H
ATOM   4145 2HG1 ILE A 260      38.439  33.125  45.554  1.00  0.00           H
ATOM   4146  CD  ILE A 260      39.970  33.980  44.280  1.00  0.00           C
ATOM   4147  HD1 ILE A 260      40.180  33.031  43.741  1.00  0.00           H
ATOM   4148  HD2 ILE A 260      40.728  34.070  45.088  1.00  0.00           H
ATOM   4149  HD3 ILE A 260      40.100  34.822  43.568  1.00  0.00           H
ATOM   4150  C   ILE A 260      36.290  36.170  47.070  1.00  0.00           C
ATOM   4151  O   ILE A 260      36.320  35.900  48.270  1.00  0.00           O
ATOM   4152  N   ARG A 261      35.840  37.380  46.640  1.00  0.00           N
ATOM   4153  HN  ARG A 261      35.840  37.600  45.668  1.00  0.00           H
ATOM   4154  CA  ARG A 261      35.340  38.400  47.550  1.00  0.00           C
ATOM   4155  HA  ARG A 261      36.128  38.639  48.249  1.00  0.00           H
ATOM   4156  CB  ARG A 261      34.960  39.710  46.780  1.00  0.00           C
ATOM   4157  HB1 ARG A 261      34.359  40.361  47.451  1.00  0.00           H
ATOM   4158  HB2 ARG A 261      34.318  39.429  45.918  1.00  0.00           H
ATOM   4159  CG  ARG A 261      36.150  40.580  46.300  1.00  0.00           C
ATOM   4160  HG1 ARG A 261      36.912  39.938  45.809  1.00  0.00           H
ATOM   4161  HG2 ARG A 261      36.620  41.050  47.190  1.00  0.00           H
ATOM   4162  CD  ARG A 261      35.720  41.670  45.290  1.00  0.00           C
ATOM   4163  HD1 ARG A 261      34.825  42.213  45.662  1.00  0.00           H
ATOM   4164  HD2 ARG A 261      35.471  41.202  44.313  1.00  0.00           H
ATOM   4165  NE  ARG A 261      36.830  42.670  45.150  1.00  0.00           N
ATOM   4166  HE  ARG A 261      37.088  43.206  45.954  1.00  0.00           H
ATOM   4167  CZ  ARG A 261      37.230  43.240  44.020  1.00  0.00           C
ATOM   4168  NH1 ARG A 261      36.840  42.920  42.810  1.00  0.00           N
ATOM   4169 1HH1 ARG A 261      37.010  43.622  42.118  1.00  0.00           H
ATOM   4170 2HH1 ARG A 261      36.078  42.288  42.670  1.00  0.00           H
ATOM   4171  NH2 ARG A 261      38.090  44.240  44.100  1.00  0.00           N
ATOM   4172 1HH2 ARG A 261      38.609  44.340  44.949  1.00  0.00           H
ATOM   4173 2HH2 ARG A 261      38.541  44.561  43.268  1.00  0.00           H
ATOM   4174  C   ARG A 261      34.150  37.940  48.410  1.00  0.00           C
ATOM   4175  O   ARG A 261      34.170  38.100  49.630  1.00  0.00           O
ATOM   4176  N   ILE A 262      33.130  37.290  47.820  1.00  0.00           N
ATOM   4177  HN  ILE A 262      33.110  37.210  46.826  1.00  0.00           H
ATOM   4178  CA  ILE A 262      32.020  36.660  48.530  1.00  0.00           C
ATOM   4179  HA  ILE A 262      31.631  37.397  49.217  1.00  0.00           H
ATOM   4180  CB  ILE A 262      30.870  36.260  47.600  1.00  0.00           C
ATOM   4181  HB  ILE A 262      31.310  35.680  46.760  1.00  0.00           H
ATOM   4182  CG2 ILE A 262      29.830  35.350  48.300  1.00  0.00           C
ATOM   4183 1HG2 ILE A 262      30.252  34.356  48.561  1.00  0.00           H
ATOM   4184 2HG2 ILE A 262      28.959  35.190  47.629  1.00  0.00           H
ATOM   4185 3HG2 ILE A 262      29.461  35.819  49.238  1.00  0.00           H
ATOM   4186  CG1 ILE A 262      30.190  37.510  46.990  1.00  0.00           C
ATOM   4187 1HG1 ILE A 262      29.510  37.170  46.180  1.00  0.00           H
ATOM   4188 2HG1 ILE A 262      30.960  38.150  46.510  1.00  0.00           H
ATOM   4189  CD  ILE A 262      29.370  38.350  47.990  1.00  0.00           C
ATOM   4190  HD1 ILE A 262      30.002  38.701  48.833  1.00  0.00           H
ATOM   4191  HD2 ILE A 262      28.518  37.768  48.401  1.00  0.00           H
ATOM   4192  HD3 ILE A 262      28.961  39.249  47.481  1.00  0.00           H
ATOM   4193  C   ILE A 262      32.440  35.500  49.430  1.00  0.00           C
ATOM   4194  O   ILE A 262      31.950  35.360  50.550  1.00  0.00           O
ATOM   4195  N   GLY A 263      33.380  34.650  48.980  1.00  0.00           N
ATOM   4196  HN  GLY A 263      33.712  34.741  48.045  1.00  0.00           H
ATOM   4197  CA  GLY A 263      33.940  33.570  49.790  1.00  0.00           C
ATOM   4198  HA1 GLY A 263      34.657  33.062  49.162  1.00  0.00           H
ATOM   4199  HA2 GLY A 263      33.133  32.932  50.119  1.00  0.00           H
ATOM   4200  C   GLY A 263      34.680  34.030  51.010  1.00  0.00           C
ATOM   4201  O   GLY A 263      34.470  33.530  52.110  1.00  0.00           O
ATOM   4202  N   VAL A 264      35.560  35.040  50.850  1.00  0.00           N
ATOM   4203  HN  VAL A 264      35.761  35.402  49.944  1.00  0.00           H
ATOM   4204  CA  VAL A 264      36.200  35.710  51.970  1.00  0.00           C
ATOM   4205  HA  VAL A 264      36.639  34.941  52.589  1.00  0.00           H
ATOM   4206  CB  VAL A 264      37.340  36.630  51.550  1.00  0.00           C
ATOM   4207  HB  VAL A 264      36.972  37.356  50.794  1.00  0.00           H
ATOM   4208  CG1 VAL A 264      37.929  37.400  52.750  1.00  0.00           C
ATOM   4209 1HG1 VAL A 264      38.211  36.697  53.563  1.00  0.00           H
ATOM   4210 2HG1 VAL A 264      37.214  38.146  53.158  1.00  0.00           H
ATOM   4211 3HG1 VAL A 264      38.843  37.952  52.439  1.00  0.00           H
ATOM   4212  CG2 VAL A 264      38.440  35.750  50.930  1.00  0.00           C
ATOM   4213 1HG2 VAL A 264      38.751  34.948  51.632  1.00  0.00           H
ATOM   4214 2HG2 VAL A 264      39.329  36.379  50.710  1.00  0.00           H
ATOM   4215 3HG2 VAL A 264      38.101  35.281  49.982  1.00  0.00           H
ATOM   4216  C   VAL A 264      35.220  36.410  52.880  1.00  0.00           C
ATOM   4217  O   VAL A 264      35.300  36.280  54.090  1.00  0.00           O
ATOM   4218  N   PHE A 265      34.210  37.140  52.330  1.00  0.00           N
ATOM   4219  HN  PHE A 265      34.180  37.291  51.345  1.00  0.00           H
ATOM   4220  CA  PHE A 265      33.180  37.790  53.130  1.00  0.00           C
ATOM   4221  HA  PHE A 265      33.681  38.451  53.821  1.00  0.00           H
ATOM   4222  CB  PHE A 265      32.270  38.610  52.170  1.00  0.00           C
ATOM   4223  HB1 PHE A 265      31.649  37.939  51.539  1.00  0.00           H
ATOM   4224  HB2 PHE A 265      32.911  39.221  51.499  1.00  0.00           H
ATOM   4225  CG  PHE A 265      31.390  39.580  52.910  1.00  0.00           C
ATOM   4226  CD1 PHE A 265      31.980  40.630  53.620  1.00  0.00           C
ATOM   4227  HD1 PHE A 265      33.055  40.710  53.670  1.00  0.00           H
ATOM   4228  CE1 PHE A 265      31.190  41.610  54.240  1.00  0.00           C
ATOM   4229  HE1 PHE A 265      31.662  42.423  54.772  1.00  0.00           H
ATOM   4230  CZ  PHE A 265      29.790  41.540  54.130  1.00  0.00           C
ATOM   4231  HZ  PHE A 265      29.180  42.310  54.580  1.00  0.00           H
ATOM   4232  CD2 PHE A 265      29.990  39.510  52.820  1.00  0.00           C
ATOM   4233  HD2 PHE A 265      29.521  38.713  52.262  1.00  0.00           H
ATOM   4234  CE2 PHE A 265      29.190  40.480  53.440  1.00  0.00           C
ATOM   4235  HE2 PHE A 265      28.113  40.430  53.370  1.00  0.00           H
ATOM   4236  C   PHE A 265      32.360  36.790  53.960  1.00  0.00           C
ATOM   4237  O   PHE A 265      32.150  36.990  55.160  1.00  0.00           O
ATOM   4238  N   SER A 266      31.950  35.660  53.350  1.00  0.00           N
ATOM   4239  HN  SER A 266      32.131  35.559  52.375  1.00  0.00           H
ATOM   4240  CA  SER A 266      31.280  34.550  54.010  1.00  0.00           C
ATOM   4241  HA  SER A 266      30.383  34.929  54.478  1.00  0.00           H
ATOM   4242  CB  SER A 266      30.900  33.420  53.020  1.00  0.00           C
ATOM   4243  HB1 SER A 266      30.351  32.612  53.549  1.00  0.00           H
ATOM   4244  HB2 SER A 266      31.807  32.971  52.561  1.00  0.00           H
ATOM   4245  OG  SER A 266      30.060  33.910  51.980  1.00  0.00           O
ATOM   4246  HG1 SER A 266      30.608  34.458  51.412  1.00  0.00           H
ATOM   4247  C   SER A 266      32.110  33.900  55.100  1.00  0.00           C
ATOM   4248  O   SER A 266      31.620  33.620  56.200  1.00  0.00           O
ATOM   4249  N   GLY A 267      33.410  33.650  54.830  1.00  0.00           N
ATOM   4250  HN  GLY A 267      33.769  33.850  53.922  1.00  0.00           H
ATOM   4251  CA  GLY A 267      34.330  33.089  55.800  1.00  0.00           C
ATOM   4252  HA1 GLY A 267      35.255  32.881  55.283  1.00  0.00           H
ATOM   4253  HA2 GLY A 267      33.884  32.208  56.236  1.00  0.00           H
ATOM   4254  C   GLY A 267      34.660  34.020  56.930  1.00  0.00           C
ATOM   4255  O   GLY A 267      34.660  33.630  58.100  1.00  0.00           O
ATOM   4256  N   LEU A 268      34.910  35.300  56.601  1.00  0.00           N
ATOM   4257  HN  LEU A 268      34.920  35.572  55.642  1.00  0.00           H
ATOM   4258  CA  LEU A 268      35.180  36.360  57.550  1.00  0.00           C
ATOM   4259  HA  LEU A 268      36.058  36.091  58.119  1.00  0.00           H
ATOM   4260  CB  LEU A 268      35.440  37.660  56.740  1.00  0.00           C
ATOM   4261  HB1 LEU A 268      34.598  37.790  56.028  1.00  0.00           H
ATOM   4262  HB2 LEU A 268      36.359  37.520  56.131  1.00  0.00           H
ATOM   4263  CG  LEU A 268      35.580  38.990  57.520  1.00  0.00           C
ATOM   4264  HG  LEU A 268      34.698  39.120  58.182  1.00  0.00           H
ATOM   4265  CD1 LEU A 268      36.850  39.000  58.380  1.00  0.00           C
ATOM   4266 1HD1 LEU A 268      37.742  39.160  57.738  1.00  0.00           H
ATOM   4267 2HD1 LEU A 268      36.980  38.028  58.901  1.00  0.00           H
ATOM   4268 3HD1 LEU A 268      36.790  39.809  59.139  1.00  0.00           H
ATOM   4269  CD2 LEU A 268      35.590  40.180  56.550  1.00  0.00           C
ATOM   4270 1HD2 LEU A 268      34.698  40.160  55.888  1.00  0.00           H
ATOM   4271 2HD2 LEU A 268      36.499  40.150  55.911  1.00  0.00           H
ATOM   4272 3HD2 LEU A 268      35.580  41.140  57.110  1.00  0.00           H
ATOM   4273  C   LEU A 268      34.050  36.590  58.540  1.00  0.00           C
ATOM   4274  O   LEU A 268      34.260  36.560  59.750  1.00  0.00           O
ATOM   4275  N   TYR A 269      32.800  36.760  58.070  1.00  0.00           N
ATOM   4276  HN  TYR A 269      32.610  36.720  57.092  1.00  0.00           H
ATOM   4277  CA  TYR A 269      31.750  37.290  58.930  1.00  0.00           C
ATOM   4278  HA  TYR A 269      32.190  38.031  59.581  1.00  0.00           H
ATOM   4279  CB  TYR A 269      30.660  37.970  58.060  1.00  0.00           C
ATOM   4280  HB1 TYR A 269      29.813  37.292  57.821  1.00  0.00           H
ATOM   4281  HB2 TYR A 269      31.109  38.279  57.092  1.00  0.00           H
ATOM   4282  CG  TYR A 269      30.130  39.240  58.700  1.00  0.00           C
ATOM   4283  CD1 TYR A 269      30.720  40.480  58.420  1.00  0.00           C
ATOM   4284  HD1 TYR A 269      31.602  40.530  57.799  1.00  0.00           H
ATOM   4285  CE1 TYR A 269      30.160  41.670  58.920  1.00  0.00           C
ATOM   4286  HE1 TYR A 269      30.627  42.615  58.681  1.00  0.00           H
ATOM   4287  CZ  TYR A 269      29.000  41.630  59.690  1.00  0.00           C
ATOM   4288  OH  TYR A 269      28.420  42.850  60.120  1.00  0.00           O
ATOM   4289  HH  TYR A 269      27.691  42.640  60.709  1.00  0.00           H
ATOM   4290  CD2 TYR A 269      28.980  39.210  59.520  1.00  0.00           C
ATOM   4291  HD2 TYR A 269      28.510  38.260  59.730  1.00  0.00           H
ATOM   4292  CE2 TYR A 269      28.420  40.400  60.010  1.00  0.00           C
ATOM   4293  HE2 TYR A 269      27.518  40.360  60.602  1.00  0.00           H
ATOM   4294  C   TYR A 269      31.170  36.200  59.850  1.00  0.00           C
ATOM   4295  O   TYR A 269      30.520  36.490  60.850  1.00  0.00           O
ATOM   4296  N   LEU A 270      31.450  34.910  59.580  1.00  0.00           N
ATOM   4297  HN  LEU A 270      31.930  34.670  58.740  1.00  0.00           H
ATOM   4298  CA  LEU A 270      31.170  33.810  60.500  1.00  0.00           C
ATOM   4299  HA  LEU A 270      30.121  33.870  60.750  1.00  0.00           H
ATOM   4300  CB  LEU A 270      31.430  32.440  59.830  1.00  0.00           C
ATOM   4301  HB1 LEU A 270      32.475  32.430  59.452  1.00  0.00           H
ATOM   4302  HB2 LEU A 270      30.770  32.360  58.940  1.00  0.00           H
ATOM   4303  CG  LEU A 270      31.220  31.190  60.720  1.00  0.00           C
ATOM   4304  HG  LEU A 270      31.938  31.230  61.567  1.00  0.00           H
ATOM   4305  CD1 LEU A 270      29.800  31.091  61.300  1.00  0.00           C
ATOM   4306 1HD1 LEU A 270      29.720  30.217  61.982  1.00  0.00           H
ATOM   4307 2HD1 LEU A 270      29.055  30.969  60.485  1.00  0.00           H
ATOM   4308 3HD1 LEU A 270      29.541  31.997  61.888  1.00  0.00           H
ATOM   4309  CD2 LEU A 270      31.520  29.900  59.940  1.00  0.00           C
ATOM   4310 1HD2 LEU A 270      32.549  29.920  59.521  1.00  0.00           H
ATOM   4311 2HD2 LEU A 270      30.811  29.800  59.091  1.00  0.00           H
ATOM   4312 3HD2 LEU A 270      31.420  29.007  60.592  1.00  0.00           H
ATOM   4313  C   LEU A 270      31.920  33.920  61.830  1.00  0.00           C
ATOM   4314  O   LEU A 270      31.350  33.720  62.900  1.00  0.00           O
ATOM   4315  N   VAL A 271      33.210  34.290  61.800  1.00  0.00           N
ATOM   4316  HN  VAL A 271      33.628  34.519  60.924  1.00  0.00           H
ATOM   4317  CA  VAL A 271      34.110  34.360  62.950  1.00  0.00           C
ATOM   4318  HA  VAL A 271      34.200  33.369  63.370  1.00  0.00           H
ATOM   4319  CB  VAL A 271      35.500  34.830  62.520  1.00  0.00           C
ATOM   4320  HB  VAL A 271      35.370  35.776  61.952  1.00  0.00           H
ATOM   4321  CG1 VAL A 271      36.450  35.080  63.710  1.00  0.00           C
ATOM   4322 1HG1 VAL A 271      37.462  35.350  63.339  1.00  0.00           H
ATOM   4323 2HG1 VAL A 271      36.530  34.182  64.359  1.00  0.00           H
ATOM   4324 3HG1 VAL A 271      36.091  35.908  64.358  1.00  0.00           H
ATOM   4325  CG2 VAL A 271      36.130  33.830  61.550  1.00  0.00           C
ATOM   4326 1HG2 VAL A 271      36.250  32.830  62.020  1.00  0.00           H
ATOM   4327 2HG2 VAL A 271      37.131  34.190  61.230  1.00  0.00           H
ATOM   4328 3HG2 VAL A 271      35.523  33.721  60.625  1.00  0.00           H
ATOM   4329  C   VAL A 271      33.580  35.260  64.050  1.00  0.00           C
ATOM   4330  O   VAL A 271      33.760  35.040  65.250  1.00  0.00           O
ATOM   4331  N   PHE A 272      32.890  36.330  63.660  1.00  0.00           N
ATOM   4332  HN  PHE A 272      32.749  36.491  62.686  1.00  0.00           H
ATOM   4333  CA  PHE A 272      32.500  37.370  64.580  1.00  0.00           C
ATOM   4334  HA  PHE A 272      33.169  37.370  65.428  1.00  0.00           H
ATOM   4335  CB  PHE A 272      32.670  38.740  63.860  1.00  0.00           C
ATOM   4336  HB1 PHE A 272      32.479  39.603  64.532  1.00  0.00           H
ATOM   4337  HB2 PHE A 272      32.020  38.800  62.961  1.00  0.00           H
ATOM   4338  CG  PHE A 272      34.130  38.760  63.440  1.00  0.00           C
ATOM   4339  CD1 PHE A 272      34.510  38.510  62.110  1.00  0.00           C
ATOM   4340  HD1 PHE A 272      33.757  38.470  61.337  1.00  0.00           H
ATOM   4341  CE1 PHE A 272      35.840  38.200  61.800  1.00  0.00           C
ATOM   4342  HE1 PHE A 272      36.108  37.941  60.786  1.00  0.00           H
ATOM   4343  CZ  PHE A 272      36.810  38.180  62.810  1.00  0.00           C
ATOM   4344  HZ  PHE A 272      37.827  37.891  62.591  1.00  0.00           H
ATOM   4345  CD2 PHE A 272      35.120  38.770  64.430  1.00  0.00           C
ATOM   4346  HD2 PHE A 272      34.851  38.900  65.468  1.00  0.00           H
ATOM   4347  CE2 PHE A 272      36.450  38.470  64.120  1.00  0.00           C
ATOM   4348  HE2 PHE A 272      37.192  38.410  64.902  1.00  0.00           H
ATOM   4349  C   PHE A 272      31.140  37.100  65.200  1.00  0.00           C
ATOM   4350  O   PHE A 272      30.890  37.490  66.340  1.00  0.00           O
ATOM   4351  N   LEU A 273      30.260  36.320  64.520  1.00  0.00           N
ATOM   4352  HN  LEU A 273      30.450  36.090  63.569  1.00  0.00           H
ATOM   4353  CA  LEU A 273      29.130  35.600  65.120  1.00  0.00           C
ATOM   4354  HA  LEU A 273      28.559  36.301  65.711  1.00  0.00           H
ATOM   4355  CB  LEU A 273      28.210  35.010  64.010  1.00  0.00           C
ATOM   4356  HB1 LEU A 273      28.832  34.428  63.298  1.00  0.00           H
ATOM   4357  HB2 LEU A 273      27.781  35.869  63.451  1.00  0.00           H
ATOM   4358  CG  LEU A 273      27.040  34.110  64.480  1.00  0.00           C
ATOM   4359  HG  LEU A 273      27.458  33.244  65.037  1.00  0.00           H
ATOM   4360  CD1 LEU A 273      26.060  34.850  65.409  1.00  0.00           C
ATOM   4361 1HD1 LEU A 273      25.226  34.177  65.701  1.00  0.00           H
ATOM   4362 2HD1 LEU A 273      25.630  35.739  64.900  1.00  0.00           H
ATOM   4363 3HD1 LEU A 273      26.572  35.192  66.334  1.00  0.00           H
ATOM   4364  CD2 LEU A 273      26.280  33.510  63.280  1.00  0.00           C
ATOM   4365 1HD2 LEU A 273      25.491  32.811  63.630  1.00  0.00           H
ATOM   4366 2HD2 LEU A 273      26.979  32.951  62.621  1.00  0.00           H
ATOM   4367 3HD2 LEU A 273      25.791  34.308  62.681  1.00  0.00           H
ATOM   4368  C   LEU A 273      29.570  34.490  66.070  1.00  0.00           C
ATOM   4369  O   LEU A 273      29.060  34.350  67.180  1.00  0.00           O
ATOM   4370  N   VAL A 274      30.580  33.690  65.670  1.00  0.00           N
ATOM   4371  HN  VAL A 274      30.930  33.770  64.740  1.00  0.00           H
ATOM   4372  CA  VAL A 274      31.190  32.660  66.510  1.00  0.00           C
ATOM   4373  HA  VAL A 274      30.420  31.970  66.820  1.00  0.00           H
ATOM   4374  CB  VAL A 274      32.250  31.880  65.730  1.00  0.00           C
ATOM   4375  HB  VAL A 274      32.908  32.588  65.182  1.00  0.00           H
ATOM   4376  CG1 VAL A 274      33.140  31.010  66.650  1.00  0.00           C
ATOM   4377 1HG1 VAL A 274      33.834  30.397  66.037  1.00  0.00           H
ATOM   4378 2HG1 VAL A 274      32.519  30.329  67.271  1.00  0.00           H
ATOM   4379 3HG1 VAL A 274      33.761  31.641  67.321  1.00  0.00           H
ATOM   4380  CG2 VAL A 274      31.550  30.980  64.700  1.00  0.00           C
ATOM   4381 1HG2 VAL A 274      32.298  30.462  64.062  1.00  0.00           H
ATOM   4382 2HG2 VAL A 274      30.880  31.560  64.030  1.00  0.00           H
ATOM   4383 3HG2 VAL A 274      30.931  30.211  65.209  1.00  0.00           H
ATOM   4384  C   VAL A 274      31.780  33.230  67.780  1.00  0.00           C
ATOM   4385  O   VAL A 274      31.580  32.700  68.880  1.00  0.00           O
ATOM   4386  N   THR A 275      32.470  34.390  67.680  1.00  0.00           N
ATOM   4387  HN  THR A 275      32.669  34.729  66.763  1.00  0.00           H
ATOM   4388  CA  THR A 275      33.010  35.140  68.810  1.00  0.00           C
ATOM   4389  HA  THR A 275      33.671  34.479  69.351  1.00  0.00           H
ATOM   4390  CB  THR A 275      33.810  36.360  68.370  1.00  0.00           C
ATOM   4391  HB  THR A 275      33.176  37.044  67.767  1.00  0.00           H
ATOM   4392  OG1 THR A 275      34.930  35.960  67.580  1.00  0.00           O
ATOM   4393  HG1 THR A 275      34.590  35.550  66.781  1.00  0.00           H
ATOM   4394  CG2 THR A 275      34.390  37.110  69.570  1.00  0.00           C
ATOM   4395 1HG2 THR A 275      34.941  36.408  70.231  1.00  0.00           H
ATOM   4396 2HG2 THR A 275      33.595  37.607  70.167  1.00  0.00           H
ATOM   4397 3HG2 THR A 275      35.099  37.899  69.240  1.00  0.00           H
ATOM   4398  C   THR A 275      31.940  35.570  69.790  1.00  0.00           C
ATOM   4399  O   THR A 275      32.090  35.390  71.000  1.00  0.00           O
ATOM   4400  N   LEU A 276      30.790  36.080  69.310  1.00  0.00           N
ATOM   4401  HN  LEU A 276      30.670  36.230  68.332  1.00  0.00           H
ATOM   4402  CA  LEU A 276      29.650  36.430  70.140  1.00  0.00           C
ATOM   4403  HA  LEU A 276      29.959  37.177  70.857  1.00  0.00           H
ATOM   4404  CB  LEU A 276      28.530  37.009  69.230  1.00  0.00           C
ATOM   4405  HB1 LEU A 276      28.180  36.249  68.500  1.00  0.00           H
ATOM   4406  HB2 LEU A 276      28.994  37.817  68.625  1.00  0.00           H
ATOM   4407  CG  LEU A 276      27.290  37.610  69.940  1.00  0.00           C
ATOM   4408  HG  LEU A 276      27.629  38.119  70.868  1.00  0.00           H
ATOM   4409  CD1 LEU A 276      26.650  38.670  69.030  1.00  0.00           C
ATOM   4410 1HD1 LEU A 276      26.299  38.219  68.078  1.00  0.00           H
ATOM   4411 2HD1 LEU A 276      27.382  39.473  68.799  1.00  0.00           H
ATOM   4412 3HD1 LEU A 276      25.781  39.129  69.549  1.00  0.00           H
ATOM   4413  CD2 LEU A 276      26.210  36.580  70.290  1.00  0.00           C
ATOM   4414 1HD2 LEU A 276      26.539  35.881  71.089  1.00  0.00           H
ATOM   4415 2HD2 LEU A 276      25.919  35.988  69.397  1.00  0.00           H
ATOM   4416 3HD2 LEU A 276      25.318  37.121  70.671  1.00  0.00           H
ATOM   4417  C   LEU A 276      29.090  35.250  70.920  1.00  0.00           C
ATOM   4418  O   LEU A 276      28.880  35.290  72.140  1.00  0.00           O
ATOM   4419  N   LEU A 277      28.870  34.130  70.210  1.00  0.00           N
ATOM   4420  HN  LEU A 277      29.029  34.150  69.226  1.00  0.00           H
ATOM   4421  CA  LEU A 277      28.370  32.880  70.730  1.00  0.00           C
ATOM   4422  HA  LEU A 277      27.470  33.090  71.290  1.00  0.00           H
ATOM   4423  CB  LEU A 277      28.020  31.930  69.560  1.00  0.00           C
ATOM   4424  HB1 LEU A 277      27.819  30.906  69.941  1.00  0.00           H
ATOM   4425  HB2 LEU A 277      28.899  31.890  68.881  1.00  0.00           H
ATOM   4426  CG  LEU A 277      26.790  32.380  68.750  1.00  0.00           C
ATOM   4427  HG  LEU A 277      26.910  33.443  68.449  1.00  0.00           H
ATOM   4428  CD1 LEU A 277      26.660  31.550  67.460  1.00  0.00           C
ATOM   4429 1HD1 LEU A 277      27.573  31.670  66.838  1.00  0.00           H
ATOM   4430 2HD1 LEU A 277      25.783  31.899  66.872  1.00  0.00           H
ATOM   4431 3HD1 LEU A 277      26.519  30.475  67.701  1.00  0.00           H
ATOM   4432  CD2 LEU A 277      25.510  32.269  69.590  1.00  0.00           C
ATOM   4433 1HD2 LEU A 277      25.460  31.287  70.106  1.00  0.00           H
ATOM   4434 2HD2 LEU A 277      24.612  32.360  68.942  1.00  0.00           H
ATOM   4435 3HD2 LEU A 277      25.460  33.069  70.360  1.00  0.00           H
ATOM   4436  C   LEU A 277      29.300  32.200  71.730  1.00  0.00           C
ATOM   4437  O   LEU A 277      28.860  31.670  72.750  1.00  0.00           O
ATOM   4438  N   GLY A 278      30.630  32.210  71.470  1.00  0.00           N
ATOM   4439  HN  GLY A 278      30.951  32.571  70.598  1.00  0.00           H
ATOM   4440  CA  GLY A 278      31.630  31.660  72.390  1.00  0.00           C
ATOM   4441  HA1 GLY A 278      32.581  31.690  71.879  1.00  0.00           H
ATOM   4442  HA2 GLY A 278      31.320  30.661  72.660  1.00  0.00           H
ATOM   4443  C   GLY A 278      31.770  32.440  73.670  1.00  0.00           C
ATOM   4444  O   GLY A 278      31.910  31.870  74.750  1.00  0.00           O
ATOM   4445  N   CYS A 279      31.690  33.780  73.580  1.00  0.00           N
ATOM   4446  HN  CYS A 279      31.650  34.221  72.687  1.00  0.00           H
ATOM   4447  CA  CYS A 279      31.590  34.660  74.740  1.00  0.00           C
ATOM   4448  HA  CYS A 279      32.424  34.449  75.393  1.00  0.00           H
ATOM   4449  CB  CYS A 279      31.650  36.160  74.320  1.00  0.00           C
ATOM   4450  HB1 CYS A 279      31.450  36.791  75.212  1.00  0.00           H
ATOM   4451  HB2 CYS A 279      30.849  36.370  73.579  1.00  0.00           H
ATOM   4452  SG  CYS A 279      33.280  36.620  73.640  1.00  0.00           S
ATOM   4453  HG1 CYS A 279      33.081  36.034  72.468  1.00  0.00           H
ATOM   4454  C   CYS A 279      30.330  34.420  75.570  1.00  0.00           C
ATOM   4455  O   CYS A 279      30.380  34.420  76.800  1.00  0.00           O
ATOM   4456  N   TYR A 280      29.180  34.180  74.910  1.00  0.00           N
ATOM   4457  HN  TYR A 280      29.160  34.220  73.914  1.00  0.00           H
ATOM   4458  CA  TYR A 280      27.930  33.880  75.580  1.00  0.00           C
ATOM   4459  HA  TYR A 280      27.740  34.699  76.259  1.00  0.00           H
ATOM   4460  CB  TYR A 280      26.740  33.849  74.560  1.00  0.00           C
ATOM   4461  HB1 TYR A 280      27.039  33.222  73.693  1.00  0.00           H
ATOM   4462  HB2 TYR A 280      26.539  34.876  74.188  1.00  0.00           H
ATOM   4463  CG  TYR A 280      25.450  33.280  75.130  1.00  0.00           C
ATOM   4464  CD1 TYR A 280      24.920  33.810  76.320  1.00  0.00           C
ATOM   4465  HD1 TYR A 280      25.400  34.650  76.800  1.00  0.00           H
ATOM   4466  CE1 TYR A 280      23.810  33.200  76.931  1.00  0.00           C
ATOM   4467  HE1 TYR A 280      23.443  33.577  77.874  1.00  0.00           H
ATOM   4468  CZ  TYR A 280      23.210  32.080  76.350  1.00  0.00           C
ATOM   4469  OH  TYR A 280      22.150  31.430  77.000  1.00  0.00           O
ATOM   4470  HH  TYR A 280      22.240  31.610  77.939  1.00  0.00           H
ATOM   4471  CD2 TYR A 280      24.810  32.190  74.520  1.00  0.00           C
ATOM   4472  HD2 TYR A 280      25.200  31.780  73.600  1.00  0.00           H
ATOM   4473  CE2 TYR A 280      23.690  31.590  75.130  1.00  0.00           C
ATOM   4474  HE2 TYR A 280      23.219  30.729  74.679  1.00  0.00           H
ATOM   4475  C   TYR A 280      27.980  32.640  76.480  1.00  0.00           C
ATOM   4476  O   TYR A 280      27.570  32.700  77.640  1.00  0.00           O
ATOM   4477  N   VAL A 281      28.540  31.510  76.010  1.00  0.00           N
ATOM   4478  HN  VAL A 281      28.858  31.450  75.066  1.00  0.00           H
ATOM   4479  CA  VAL A 281      28.670  30.310  76.840  1.00  0.00           C
ATOM   4480  HA  VAL A 281      27.692  30.150  77.269  1.00  0.00           H
ATOM   4481  CB  VAL A 281      28.960  29.020  76.090  1.00  0.00           C
ATOM   4482  HB  VAL A 281      28.930  28.172  76.808  1.00  0.00           H
ATOM   4483  CG1 VAL A 281      27.820  28.800  75.060  1.00  0.00           C
ATOM   4484 1HG1 VAL A 281      26.829  28.830  75.561  1.00  0.00           H
ATOM   4485 2HG1 VAL A 281      27.940  27.810  74.570  1.00  0.00           H
ATOM   4486 3HG1 VAL A 281      27.850  29.575  74.265  1.00  0.00           H
ATOM   4487  CG2 VAL A 281      30.340  29.020  75.400  1.00  0.00           C
ATOM   4488 1HG2 VAL A 281      30.500  28.051  74.880  1.00  0.00           H
ATOM   4489 2HG2 VAL A 281      31.159  29.150  76.139  1.00  0.00           H
ATOM   4490 3HG2 VAL A 281      30.400  29.834  74.647  1.00  0.00           H
ATOM   4491  C   VAL A 281      29.590  30.510  78.040  1.00  0.00           C
ATOM   4492  O   VAL A 281      29.310  30.020  79.130  1.00  0.00           O
ATOM   4493  N   TYR A 282      30.680  31.290  77.880  1.00  0.00           N
ATOM   4494  HN  TYR A 282      30.890  31.661  76.979  1.00  0.00           H
ATOM   4495  CA  TYR A 282      31.550  31.690  78.970  1.00  0.00           C
ATOM   4496  HA  TYR A 282      31.939  30.793  79.429  1.00  0.00           H
ATOM   4497  CB  TYR A 282      32.750  32.470  78.350  1.00  0.00           C
ATOM   4498  HB1 TYR A 282      32.390  33.400  77.860  1.00  0.00           H
ATOM   4499  HB2 TYR A 282      33.210  31.840  77.559  1.00  0.00           H
ATOM   4500  CG  TYR A 282      33.820  32.840  79.340  1.00  0.00           C
ATOM   4501  CD1 TYR A 282      33.830  34.110  79.930  1.00  0.00           C
ATOM   4502  HD1 TYR A 282      33.011  34.789  79.740  1.00  0.00           H
ATOM   4503  CE1 TYR A 282      34.920  34.540  80.700  1.00  0.00           C
ATOM   4504  HE1 TYR A 282      34.920  35.534  81.122  1.00  0.00           H
ATOM   4505  CZ  TYR A 282      36.010  33.680  80.890  1.00  0.00           C
ATOM   4506  OH  TYR A 282      37.120  34.160  81.620  1.00  0.00           O
ATOM   4507  HH  TYR A 282      37.764  33.456  81.721  1.00  0.00           H
ATOM   4508  CD2 TYR A 282      34.910  31.979  79.580  1.00  0.00           C
ATOM   4509  HD2 TYR A 282      34.920  30.996  79.133  1.00  0.00           H
ATOM   4510  CE2 TYR A 282      36.000  32.400  80.350  1.00  0.00           C
ATOM   4511  HE2 TYR A 282      36.837  31.732  80.490  1.00  0.00           H
ATOM   4512  C   TYR A 282      30.820  32.470  80.070  1.00  0.00           C
ATOM   4513  O   TYR A 282      30.920  32.160  81.250  1.00  0.00           O
ATOM   4514  N   GLU A 283      29.990  33.480  79.691  1.00  0.00           N
ATOM   4515  HN  GLU A 283      29.940  33.752  78.733  1.00  0.00           H
ATOM   4516  CA  GLU A 283      29.090  34.170  80.610  1.00  0.00           C
ATOM   4517  HA  GLU A 283      29.690  34.490  81.449  1.00  0.00           H
ATOM   4518  CB  GLU A 283      28.480  35.430  79.949  1.00  0.00           C
ATOM   4519  HB1 GLU A 283      27.738  35.881  80.642  1.00  0.00           H
ATOM   4520  HB2 GLU A 283      27.953  35.142  79.015  1.00  0.00           H
ATOM   4521  CG  GLU A 283      29.530  36.530  79.610  1.00  0.00           C
ATOM   4522  HG1 GLU A 283      30.252  36.149  78.857  1.00  0.00           H
ATOM   4523  HG2 GLU A 283      30.099  36.790  80.529  1.00  0.00           H
ATOM   4524  CD  GLU A 283      28.920  37.810  79.060  1.00  0.00           C
ATOM   4525  OE1 GLU A 283      29.670  38.810  78.890  1.00  0.00           O
ATOM   4526  OE2 GLU A 283      27.690  37.870  78.840  1.00  0.00           O
ATOM   4527  C   GLU A 283      27.970  33.310  81.220  1.00  0.00           C
ATOM   4528  O   GLU A 283      27.710  33.340  82.420  1.00  0.00           O
ATOM   4529  N   GLN A 284      27.270  32.510  80.390  1.00  0.00           N
ATOM   4530  HN  GLN A 284      27.509  32.510  79.422  1.00  0.00           H
ATOM   4531  CA  GLN A 284      26.120  31.700  80.750  1.00  0.00           C
ATOM   4532  HA  GLN A 284      25.340  32.350  81.120  1.00  0.00           H
ATOM   4533  CB  GLN A 284      25.630  30.961  79.470  1.00  0.00           C
ATOM   4534  HB1 GLN A 284      26.520  30.500  78.990  1.00  0.00           H
ATOM   4535  HB2 GLN A 284      25.253  31.724  78.756  1.00  0.00           H
ATOM   4536  CG  GLN A 284      24.580  29.830  79.619  1.00  0.00           C
ATOM   4537  HG1 GLN A 284      24.941  29.048  80.322  1.00  0.00           H
ATOM   4538  HG2 GLN A 284      24.441  29.345  78.629  1.00  0.00           H
ATOM   4539  CD  GLN A 284      23.190  30.320  80.050  1.00  0.00           C
ATOM   4540  OE1 GLN A 284      22.750  31.410  79.680  1.00  0.00           O
ATOM   4541  NE2 GLN A 284      22.450  29.461  80.790  1.00  0.00           N
ATOM   4542 1HE2 GLN A 284      21.479  29.670  80.910  1.00  0.00           H
ATOM   4543 2HE2 GLN A 284      22.844  28.612  81.143  1.00  0.00           H
ATOM   4544  C   GLN A 284      26.380  30.660  81.820  1.00  0.00           C
ATOM   4545  O   GLN A 284      25.600  30.490  82.760  1.00  0.00           O
ATOM   4546  N   VAL A 285      27.510  29.950  81.690  1.00  0.00           N
ATOM   4547  HN  VAL A 285      28.133  30.141  80.936  1.00  0.00           H
ATOM   4548  CA  VAL A 285      27.830  28.780  82.490  1.00  0.00           C
ATOM   4549  HA  VAL A 285      26.928  28.209  82.650  1.00  0.00           H
ATOM   4550  CB  VAL A 285      28.800  27.900  81.690  1.00  0.00           C
ATOM   4551  HB  VAL A 285      29.667  28.528  81.391  1.00  0.00           H
ATOM   4552  CG1 VAL A 285      29.320  26.690  82.500  1.00  0.00           C
ATOM   4553 1HG1 VAL A 285      29.938  26.042  81.842  1.00  0.00           H
ATOM   4554 2HG1 VAL A 285      28.468  26.088  82.881  1.00  0.00           H
ATOM   4555 3HG1 VAL A 285      29.960  27.010  83.350  1.00  0.00           H
ATOM   4556  CG2 VAL A 285      28.080  27.400  80.430  1.00  0.00           C
ATOM   4557 1HG2 VAL A 285      28.780  26.810  79.800  1.00  0.00           H
ATOM   4558 2HG2 VAL A 285      27.691  28.229  79.801  1.00  0.00           H
ATOM   4559 3HG2 VAL A 285      27.231  26.741  80.710  1.00  0.00           H
ATOM   4560  C   VAL A 285      28.360  29.140  83.870  1.00  0.00           C
ATOM   4561  O   VAL A 285      28.320  28.350  84.810  1.00  0.00           O
ATOM   4562  N   ASN A 286      28.820  30.400  84.050  1.00  0.00           N
ATOM   4563  HN  ASN A 286      28.820  31.042  83.288  1.00  0.00           H
ATOM   4564  CA  ASN A 286      29.430  30.840  85.290  1.00  0.00           C
ATOM   4565  HA  ASN A 286      29.490  30.029  86.001  1.00  0.00           H
ATOM   4566  CB  ASN A 286      30.850  31.379  85.030  1.00  0.00           C
ATOM   4567  HB1 ASN A 286      31.342  31.701  85.973  1.00  0.00           H
ATOM   4568  HB2 ASN A 286      30.820  32.246  84.335  1.00  0.00           H
ATOM   4569  CG  ASN A 286      31.710  30.260  84.440  1.00  0.00           C
ATOM   4570  OD1 ASN A 286      32.060  29.310  85.140  1.00  0.00           O
ATOM   4571  ND2 ASN A 286      32.080  30.390  83.150  1.00  0.00           N
ATOM   4572 1HD2 ASN A 286      31.730  31.141  82.590  1.00  0.00           H
ATOM   4573 2HD2 ASN A 286      32.711  29.719  82.760  1.00  0.00           H
ATOM   4574  C   ASN A 286      28.640  31.950  85.990  1.00  0.00           C
ATOM   4575  O   ASN A 286      29.080  32.470  87.010  1.00  0.00           O
ATOM   4576  N   ARG A 287      27.450  32.320  85.490  1.00  0.00           N
ATOM   4577  HN  ARG A 287      27.093  31.903  84.657  1.00  0.00           H
ATOM   4578  CA  ARG A 287      26.670  33.410  86.060  1.00  0.00           C
ATOM   4579  HA  ARG A 287      27.287  34.296  86.030  1.00  0.00           H
ATOM   4580  CB  ARG A 287      25.400  33.680  85.220  1.00  0.00           C
ATOM   4581  HB1 ARG A 287      24.712  32.813  85.320  1.00  0.00           H
ATOM   4582  HB2 ARG A 287      25.681  33.740  84.147  1.00  0.00           H
ATOM   4583  CG  ARG A 287      24.660  34.981  85.609  1.00  0.00           C
ATOM   4584  HG1 ARG A 287      24.957  35.762  84.877  1.00  0.00           H
ATOM   4585  HG2 ARG A 287      25.000  35.350  86.600  1.00  0.00           H
ATOM   4586  CD  ARG A 287      23.130  34.900  85.630  1.00  0.00           C
ATOM   4587  HD1 ARG A 287      22.748  34.478  84.676  1.00  0.00           H
ATOM   4588  HD2 ARG A 287      22.698  35.914  85.771  1.00  0.00           H
ATOM   4589  NE  ARG A 287      22.740  33.990  86.750  1.00  0.00           N
ATOM   4590  HE  ARG A 287      22.840  33.003  86.620  1.00  0.00           H
ATOM   4591  CZ  ARG A 287      22.600  34.320  88.030  1.00  0.00           C
ATOM   4592  NH1 ARG A 287      22.460  35.540  88.470  1.00  0.00           N
ATOM   4593 1HH1 ARG A 287      22.140  36.230  87.820  1.00  0.00           H
ATOM   4594 2HH1 ARG A 287      22.231  35.650  89.437  1.00  0.00           H
ATOM   4595  NH2 ARG A 287      22.560  33.310  88.880  1.00  0.00           N
ATOM   4596 1HH2 ARG A 287      22.620  32.384  88.508  1.00  0.00           H
ATOM   4597 2HH2 ARG A 287      22.450  33.490  89.858  1.00  0.00           H
ATOM   4598  C   ARG A 287      26.290  33.200  87.530  1.00  0.00           C
ATOM   4599  O   ARG A 287      26.430  34.090  88.360  1.00  0.00           O
ATOM   4600  N   ILE A 288      25.860  31.970  87.890  1.00  0.00           N
ATOM   4601  HN  ILE A 288      25.711  31.273  87.193  1.00  0.00           H
ATOM   4602  CA  ILE A 288      25.610  31.560  89.270  1.00  0.00           C
ATOM   4603  HA  ILE A 288      24.913  32.277  89.678  1.00  0.00           H
ATOM   4604  CB  ILE A 288      24.940  30.170  89.380  1.00  0.00           C
ATOM   4605  HB  ILE A 288      23.928  30.250  88.929  1.00  0.00           H
ATOM   4606  CG2 ILE A 288      25.720  29.100  88.579  1.00  0.00           C
ATOM   4607 1HG2 ILE A 288      26.796  29.070  88.852  1.00  0.00           H
ATOM   4608 2HG2 ILE A 288      25.630  29.269  87.485  1.00  0.00           H
ATOM   4609 3HG2 ILE A 288      25.289  28.098  88.790  1.00  0.00           H
ATOM   4610  CG1 ILE A 288      24.730  29.700  90.840  1.00  0.00           C
ATOM   4611 1HG1 ILE A 288      25.707  29.590  91.358  1.00  0.00           H
ATOM   4612 2HG1 ILE A 288      24.278  28.686  90.810  1.00  0.00           H
ATOM   4613  CD  ILE A 288      23.810  30.610  91.660  1.00  0.00           C
ATOM   4614  HD1 ILE A 288      24.231  31.633  91.760  1.00  0.00           H
ATOM   4615  HD2 ILE A 288      23.671  30.202  92.685  1.00  0.00           H
ATOM   4616  HD3 ILE A 288      22.811  30.690  91.180  1.00  0.00           H
ATOM   4617  C   ILE A 288      26.840  31.670  90.150  1.00  0.00           C
ATOM   4618  O   ILE A 288      26.780  32.150  91.280  1.00  0.00           O
ATOM   4619  N   THR A 289      28.030  31.280  89.650  1.00  0.00           N
ATOM   4620  HN  THR A 289      28.090  30.900  88.730  1.00  0.00           H
ATOM   4621  CA  THR A 289      29.290  31.400  90.380  1.00  0.00           C
ATOM   4622  HA  THR A 289      29.180  30.872  91.316  1.00  0.00           H
ATOM   4623  CB  THR A 289      30.480  30.810  89.620  1.00  0.00           C
ATOM   4624  HB  THR A 289      30.772  31.454  88.764  1.00  0.00           H
ATOM   4625  OG1 THR A 289      30.170  29.530  89.080  1.00  0.00           O
ATOM   4626  HG1 THR A 289      29.611  29.081  89.719  1.00  0.00           H
ATOM   4627  CG2 THR A 289      31.690  30.630  90.560  1.00  0.00           C
ATOM   4628 1HG2 THR A 289      31.419  29.998  91.432  1.00  0.00           H
ATOM   4629 2HG2 THR A 289      32.050  31.610  90.940  1.00  0.00           H
ATOM   4630 3HG2 THR A 289      32.540  30.150  90.030  1.00  0.00           H
ATOM   4631  C   THR A 289      29.620  32.840  90.710  1.00  0.00           C
ATOM   4632  O   THR A 289      29.970  33.180  91.840  1.00  0.00           O
ATOM   4633  N   TRP A 290      29.450  33.750  89.740  1.00  0.00           N
ATOM   4634  HN  TRP A 290      29.178  33.468  88.824  1.00  0.00           H
ATOM   4635  CA  TRP A 290      29.700  35.170  89.940  1.00  0.00           C
ATOM   4636  HA  TRP A 290      30.635  35.260  90.473  1.00  0.00           H
ATOM   4637  CB  TRP A 290      29.860  35.860  88.570  1.00  0.00           C
ATOM   4638  HB1 TRP A 290      30.119  36.926  88.749  1.00  0.00           H
ATOM   4639  HB2 TRP A 290      28.886  35.830  88.038  1.00  0.00           H
ATOM   4640  CG  TRP A 290      30.920  35.270  87.690  1.00  0.00           C
ATOM   4641  CD1 TRP A 290      32.090  34.670  88.080  1.00  0.00           C
ATOM   4642  HD1 TRP A 290      32.369  34.490  89.108  1.00  0.00           H
ATOM   4643  NE1 TRP A 290      32.830  34.330  86.970  1.00  0.00           N
ATOM   4644  HE1 TRP A 290      33.772  34.080  86.920  1.00  0.00           H
ATOM   4645  CE2 TRP A 290      32.140  34.660  85.850  1.00  0.00           C
ATOM   4646  CD2 TRP A 290      30.920  35.250  86.250  1.00  0.00           C
ATOM   4647  CE3 TRP A 290      30.020  35.690  85.270  1.00  0.00           C
ATOM   4648  HE3 TRP A 290      29.081  36.139  85.560  1.00  0.00           H
ATOM   4649  CZ3 TRP A 290      30.340  35.480  83.930  1.00  0.00           C
ATOM   4650  HZ3 TRP A 290      29.631  35.779  83.172  1.00  0.00           H
ATOM   4651  CZ2 TRP A 290      32.480  34.500  84.510  1.00  0.00           C
ATOM   4652  HZ2 TRP A 290      33.416  34.047  84.218  1.00  0.00           H
ATOM   4653  CH2 TRP A 290      31.540  34.900  83.550  1.00  0.00           C
ATOM   4654  HH2 TRP A 290      31.761  34.729  82.507  1.00  0.00           H
ATOM   4655  C   TRP A 290      28.650  35.840  90.840  1.00  0.00           C
ATOM   4656  O   TRP A 290      28.980  36.750  91.610  1.00  0.00           O
ATOM   4657  N   GLU A 291      27.390  35.370  90.810  1.00  0.00           N
ATOM   4658  HN  GLU A 291      27.121  34.711  90.111  1.00  0.00           H
ATOM   4659  CA  GLU A 291      26.370  35.700  91.790  1.00  0.00           C
ATOM   4660  HA  GLU A 291      26.280  36.776  91.830  1.00  0.00           H
ATOM   4661  CB  GLU A 291      24.990  35.120  91.340  1.00  0.00           C
ATOM   4662  HB1 GLU A 291      25.100  34.028  91.170  1.00  0.00           H
ATOM   4663  HB2 GLU A 291      24.761  35.578  90.354  1.00  0.00           H
ATOM   4664  CG  GLU A 291      23.790  35.349  92.300  1.00  0.00           C
ATOM   4665  HG1 GLU A 291      23.669  36.437  92.491  1.00  0.00           H
ATOM   4666  HG2 GLU A 291      23.960  34.831  93.268  1.00  0.00           H
ATOM   4667  CD  GLU A 291      22.500  34.820  91.710  1.00  0.00           C
ATOM   4668  OE1 GLU A 291      22.280  33.580  91.690  1.00  0.00           O
ATOM   4669  OE2 GLU A 291      21.680  35.620  91.180  1.00  0.00           O
ATOM   4670  C   GLU A 291      26.710  35.260  93.220  1.00  0.00           C
ATOM   4671  O   GLU A 291      26.700  36.060  94.150  1.00  0.00           O
ATOM   4672  N   ILE A 292      27.130  33.990  93.410  1.00  0.00           N
ATOM   4673  HN  ILE A 292      27.110  33.348  92.648  1.00  0.00           H
ATOM   4674  CA  ILE A 292      27.600  33.440  94.680  1.00  0.00           C
ATOM   4675  HA  ILE A 292      26.830  33.640  95.410  1.00  0.00           H
ATOM   4676  CB  ILE A 292      27.770  31.920  94.610  1.00  0.00           C
ATOM   4677  HB  ILE A 292      28.359  31.670  93.701  1.00  0.00           H
ATOM   4678  CG2 ILE A 292      28.540  31.380  95.840  1.00  0.00           C
ATOM   4679 1HG2 ILE A 292      28.610  30.272  95.800  1.00  0.00           H
ATOM   4680 2HG2 ILE A 292      28.012  31.659  96.777  1.00  0.00           H
ATOM   4681 3HG2 ILE A 292      29.582  31.761  95.890  1.00  0.00           H
ATOM   4682  CG1 ILE A 292      26.370  31.260  94.490  1.00  0.00           C
ATOM   4683 1HG1 ILE A 292      25.828  31.702  93.627  1.00  0.00           H
ATOM   4684 2HG1 ILE A 292      25.780  31.500  95.400  1.00  0.00           H
ATOM   4685  CD  ILE A 292      26.409  29.730  94.310  1.00  0.00           C
ATOM   4686  HD1 ILE A 292      25.384  29.342  94.131  1.00  0.00           H
ATOM   4687  HD2 ILE A 292      26.801  29.229  95.221  1.00  0.00           H
ATOM   4688  HD3 ILE A 292      27.053  29.459  93.446  1.00  0.00           H
ATOM   4689  C   ILE A 292      28.840  34.140  95.220  1.00  0.00           C
ATOM   4690  O   ILE A 292      28.920  34.500  96.400  1.00  0.00           O
ATOM   4691  N   THR A 293      29.830  34.420  94.350  1.00  0.00           N
ATOM   4692  HN  THR A 293      29.820  34.019  93.438  1.00  0.00           H
ATOM   4693  CA  THR A 293      31.000  35.230  94.690  1.00  0.00           C
ATOM   4694  HA  THR A 293      31.442  34.798  95.575  1.00  0.00           H
ATOM   4695  CB  THR A 293      32.090  35.230  93.620  1.00  0.00           C
ATOM   4696  HB  THR A 293      31.699  35.621  92.657  1.00  0.00           H
ATOM   4697  OG1 THR A 293      32.560  33.900  93.420  1.00  0.00           O
ATOM   4698  HG1 THR A 293      33.137  33.960  92.654  1.00  0.00           H
ATOM   4699  CG2 THR A 293      33.320  36.030  94.060  1.00  0.00           C
ATOM   4700 1HG2 THR A 293      34.141  35.920  93.319  1.00  0.00           H
ATOM   4701 2HG2 THR A 293      33.699  35.661  95.037  1.00  0.00           H
ATOM   4702 3HG2 THR A 293      33.090  37.112  94.160  1.00  0.00           H
ATOM   4703  C   THR A 293      30.620  36.650  95.080  1.00  0.00           C
ATOM   4704  O   THR A 293      31.100  37.150  96.090  1.00  0.00           O
ATOM   4705  N   TRP A 294      29.690  37.340  94.370  1.00  0.00           N
ATOM   4706  HN  TRP A 294      29.261  36.941  93.563  1.00  0.00           H
ATOM   4707  CA  TRP A 294      29.210  38.670  94.760  1.00  0.00           C
ATOM   4708  HA  TRP A 294      30.071  39.321  94.800  1.00  0.00           H
ATOM   4709  CB  TRP A 294      28.210  39.240  93.700  1.00  0.00           C
ATOM   4710  HB1 TRP A 294      27.482  38.432  93.471  1.00  0.00           H
ATOM   4711  HB2 TRP A 294      28.770  39.430  92.760  1.00  0.00           H
ATOM   4712  CG  TRP A 294      27.420  40.470  94.070  1.00  0.00           C
ATOM   4713  CD1 TRP A 294      26.210  40.490  94.710  1.00  0.00           C
ATOM   4714  HD1 TRP A 294      25.692  39.604  95.048  1.00  0.00           H
ATOM   4715  NE1 TRP A 294      25.780  41.780  94.860  1.00  0.00           N
ATOM   4716  HE1 TRP A 294      24.981  42.070  95.340  1.00  0.00           H
ATOM   4717  CE2 TRP A 294      26.700  42.630  94.330  1.00  0.00           C
ATOM   4718  CD2 TRP A 294      27.770  41.850  93.830  1.00  0.00           C
ATOM   4719  CE3 TRP A 294      28.870  42.480  93.260  1.00  0.00           C
ATOM   4720  HE3 TRP A 294      29.711  41.919  92.880  1.00  0.00           H
ATOM   4721  CZ3 TRP A 294      28.860  43.880  93.160  1.00  0.00           C
ATOM   4722  HZ3 TRP A 294      29.696  44.388  92.702  1.00  0.00           H
ATOM   4723  CZ2 TRP A 294      26.680  44.010  94.200  1.00  0.00           C
ATOM   4724  HZ2 TRP A 294      25.832  44.598  94.519  1.00  0.00           H
ATOM   4725  CH2 TRP A 294      27.780  44.630  93.610  1.00  0.00           C
ATOM   4726  HH2 TRP A 294      27.780  45.701  93.470  1.00  0.00           H
ATOM   4727  C   TRP A 294      28.570  38.720  96.150  1.00  0.00           C
ATOM   4728  O   TRP A 294      28.890  39.580  96.970  1.00  0.00           O
ATOM   4729  N   VAL A 295      27.670  37.770  96.440  1.00  0.00           N
ATOM   4730  HN  VAL A 295      27.401  37.111  95.741  1.00  0.00           H
ATOM   4731  CA  VAL A 295      27.010  37.609  97.730  1.00  0.00           C
ATOM   4732  HA  VAL A 295      26.546  38.548  97.992  1.00  0.00           H
ATOM   4733  CB  VAL A 295      25.930  36.540  97.630  1.00  0.00           C
ATOM   4734  HB  VAL A 295      26.360  35.610  97.200  1.00  0.00           H
ATOM   4735  CG1 VAL A 295      25.320  36.200  99.010  1.00  0.00           C
ATOM   4736 1HG1 VAL A 295      26.061  35.729  99.691  1.00  0.00           H
ATOM   4737 2HG1 VAL A 295      24.487  35.477  98.880  1.00  0.00           H
ATOM   4738 3HG1 VAL A 295      24.920  37.119  99.490  1.00  0.00           H
ATOM   4739  CG2 VAL A 295      24.800  37.040  96.700  1.00  0.00           C
ATOM   4740 1HG2 VAL A 295      23.996  36.277  96.630  1.00  0.00           H
ATOM   4741 2HG2 VAL A 295      25.172  37.251  95.675  1.00  0.00           H
ATOM   4742 3HG2 VAL A 295      24.350  37.970  97.110  1.00  0.00           H
ATOM   4743  C   VAL A 295      28.000  37.300  98.860  1.00  0.00           C
ATOM   4744  O   VAL A 295      27.960  37.870  99.950  1.00  0.00           O
ATOM   4745  N   SER A 296      28.960  36.390  98.590  1.00  0.00           N
ATOM   4746  HN  SER A 296      28.950  35.920  97.711  1.00  0.00           H
ATOM   4747  CA  SER A 296      30.070  36.080  99.480  1.00  0.00           C
ATOM   4748  HA  SER A 296      29.640  35.830 100.439  1.00  0.00           H
ATOM   4749  CB  SER A 296      30.900  34.870  98.990  1.00  0.00           C
ATOM   4750  HB1 SER A 296      31.687  34.631  99.737  1.00  0.00           H
ATOM   4751  HB2 SER A 296      31.409  35.110  98.032  1.00  0.00           H
ATOM   4752  OG  SER A 296      30.070  33.720  98.810  1.00  0.00           O
ATOM   4753  HG1 SER A 296      29.629  33.850  97.968  1.00  0.00           H
ATOM   4754  C   SER A 296      31.010  37.250  99.730  1.00  0.00           C
ATOM   4755  O   SER A 296      31.440  37.510 100.850  1.00  0.00           O
ATOM   4756  N   ASP A 297      31.370  38.020  98.680  1.00  0.00           N
ATOM   4757  HN  ASP A 297      31.098  37.769  97.755  1.00  0.00           H
ATOM   4758  CA  ASP A 297      32.210  39.190  98.790  1.00  0.00           C
ATOM   4759  HA  ASP A 297      33.078  38.891  99.359  1.00  0.00           H
ATOM   4760  CB  ASP A 297      32.670  39.680  97.390  1.00  0.00           C
ATOM   4761  HB1 ASP A 297      33.021  40.733  97.430  1.00  0.00           H
ATOM   4762  HB2 ASP A 297      31.838  39.610  96.658  1.00  0.00           H
ATOM   4763  CG  ASP A 297      33.850  38.860  96.900  1.00  0.00           C
ATOM   4764  OD1 ASP A 297      34.550  38.220  97.730  1.00  0.00           O
ATOM   4765  OD2 ASP A 297      34.190  38.990  95.700  1.00  0.00           O
ATOM   4766  C   ASP A 297      31.640  40.300  99.640  1.00  0.00           C
ATOM   4767  O   ASP A 297      32.350  40.910 100.420  1.00  0.00           O
HETATM 4768  N   HSD A 298      30.320  40.560  99.580  1.00  0.00           N
HETATM 4769  HN  HSD A 298      29.746  40.117  98.896  1.00  0.00           H
HETATM 4770  CA  HSD A 298      29.690  41.460 100.540  1.00  0.00           C
HETATM 4771  HA  HSD A 298      30.282  42.363 100.540  1.00  0.00           H
HETATM 4772  CB  HSD A 298      28.290  41.900 100.080  1.00  0.00           C
HETATM 4773  HB1 HSD A 298      27.768  42.462 100.883  1.00  0.00           H
HETATM 4774  HB2 HSD A 298      27.672  41.023  99.791  1.00  0.00           H
HETATM 4775  ND1 HSD A 298      28.530  42.440  97.590  1.00  0.00           N
HETATM 4776  HD1 HSD A 298      28.470  41.501  97.250  1.00  0.00           H
HETATM 4777  CG  HSD A 298      28.480  42.840  98.910  1.00  0.00           C
HETATM 4778  CE1 HSD A 298      28.760  43.550  96.860  1.00  0.00           C
HETATM 4779  HE1 HSD A 298      28.850  43.540  95.773  1.00  0.00           H
HETATM 4780  NE2 HSD A 298      28.870  44.630  97.610  1.00  0.00           N
HETATM 4781  CD2 HSD A 298      28.680  44.180  98.910  1.00  0.00           C
HETATM 4782  HD2 HSD A 298      28.710  44.878  99.738  1.00  0.00           H
HETATM 4783  C   HSD A 298      29.750  40.990 101.990  1.00  0.00           C
HETATM 4784  O   HSD A 298      29.940  41.800 102.900  1.00  0.00           O
ATOM   4785  N   CYS A 299      29.660  39.670 102.260  1.00  0.00           N
ATOM   4786  HN  CYS A 299      29.470  39.019 101.529  1.00  0.00           H
ATOM   4787  CA  CYS A 299      29.990  39.120 103.580  1.00  0.00           C
ATOM   4788  HA  CYS A 299      29.369  39.631 104.301  1.00  0.00           H
ATOM   4789  CB  CYS A 299      29.670  37.600 103.640  1.00  0.00           C
ATOM   4790  HB1 CYS A 299      30.368  37.051 102.972  1.00  0.00           H
ATOM   4791  HB2 CYS A 299      28.650  37.440 103.230  1.00  0.00           H
ATOM   4792  SG  CYS A 299      29.760  36.880 105.320  1.00  0.00           S
ATOM   4793  HG1 CYS A 299      28.559  37.290 105.700  1.00  0.00           H
ATOM   4794  C   CYS A 299      31.450  39.380 103.970  1.00  0.00           C
ATOM   4795  O   CYS A 299      31.770  39.780 105.090  1.00  0.00           O
ATOM   4796  N   ARG A 300      32.390  39.220 103.030  1.00  0.00           N
ATOM   4797  HN  ARG A 300      32.121  38.872 102.135  1.00  0.00           H
ATOM   4798  CA  ARG A 300      33.810  39.450 103.240  1.00  0.00           C
ATOM   4799  HA  ARG A 300      34.050  39.061 104.219  1.00  0.00           H
ATOM   4800  CB  ARG A 300      34.640  38.630 102.230  1.00  0.00           C
ATOM   4801  HB1 ARG A 300      35.704  38.948 102.260  1.00  0.00           H
ATOM   4802  HB2 ARG A 300      34.282  38.869 101.205  1.00  0.00           H
ATOM   4803  CG  ARG A 300      34.570  37.100 102.460  1.00  0.00           C
ATOM   4804  HG1 ARG A 300      35.139  36.591 101.652  1.00  0.00           H
ATOM   4805  HG2 ARG A 300      33.513  36.771 102.370  1.00  0.00           H
ATOM   4806  CD  ARG A 300      35.100  36.600 103.820  1.00  0.00           C
ATOM   4807  HD1 ARG A 300      35.040  35.492 103.880  1.00  0.00           H
ATOM   4808  HD2 ARG A 300      34.539  37.041 104.671  1.00  0.00           H
ATOM   4809  NE  ARG A 300      36.530  37.010 103.870  1.00  0.00           N
ATOM   4810  HE  ARG A 300      36.979  37.369 103.052  1.00  0.00           H
ATOM   4811  CZ  ARG A 300      37.310  37.030 104.940  1.00  0.00           C
ATOM   4812  NH1 ARG A 300      36.960  36.630 106.140  1.00  0.00           N
ATOM   4813 1HH1 ARG A 300      36.116  36.108 106.261  1.00  0.00           H
ATOM   4814 2HH1 ARG A 300      37.672  36.590 106.842  1.00  0.00           H
ATOM   4815  NH2 ARG A 300      38.510  37.540 104.770  1.00  0.00           N
ATOM   4816 1HH2 ARG A 300      38.728  37.887 103.857  1.00  0.00           H
ATOM   4817 2HH2 ARG A 300      39.009  37.919 105.549  1.00  0.00           H
ATOM   4818  C   ARG A 300      34.240  40.910 103.320  1.00  0.00           C
ATOM   4819  O   ARG A 300      35.260  41.220 103.940  1.00  0.00           O
ATOM   4820  N   GLN A 301      33.440  41.860 102.800  1.00  0.00           N
ATOM   4821  HN  GLN A 301      32.722  41.571 102.172  1.00  0.00           H
ATOM   4822  CA  GLN A 301      33.550  43.290 103.040  1.00  0.00           C
ATOM   4823  HA  GLN A 301      34.545  43.588 102.742  1.00  0.00           H
ATOM   4824  CB  GLN A 301      32.530  44.099 102.200  1.00  0.00           C
ATOM   4825  HB1 GLN A 301      32.429  45.126 102.612  1.00  0.00           H
ATOM   4826  HB2 GLN A 301      31.536  43.613 102.299  1.00  0.00           H
ATOM   4827  CG  GLN A 301      32.880  44.231 100.700  1.00  0.00           C
ATOM   4828  HG1 GLN A 301      31.993  44.629 100.162  1.00  0.00           H
ATOM   4829  HG2 GLN A 301      33.132  43.243 100.257  1.00  0.00           H
ATOM   4830  CD  GLN A 301      34.010  45.230 100.460  1.00  0.00           C
ATOM   4831  OE1 GLN A 301      33.840  46.450 100.590  1.00  0.00           O
ATOM   4832  NE2 GLN A 301      35.210  44.740 100.080  1.00  0.00           N
ATOM   4833 1HE2 GLN A 301      35.400  43.761 100.150  1.00  0.00           H
ATOM   4834 2HE2 GLN A 301      35.952  45.382  99.889  1.00  0.00           H
ATOM   4835  C   GLN A 301      33.440  43.680 104.520  1.00  0.00           C
ATOM   4836  O   GLN A 301      34.150  44.560 105.000  1.00  0.00           O
ATOM   4837  N   TYR A 302      32.580  42.980 105.290  1.00  0.00           N
ATOM   4838  HN  TYR A 302      31.969  42.308 104.879  1.00  0.00           H
ATOM   4839  CA  TYR A 302      32.520  43.120 106.740  1.00  0.00           C
ATOM   4840  HA  TYR A 302      32.510  44.171 106.990  1.00  0.00           H
ATOM   4841  CB  TYR A 302      31.260  42.450 107.360  1.00  0.00           C
ATOM   4842  HB1 TYR A 302      31.310  42.460 108.470  1.00  0.00           H
ATOM   4843  HB2 TYR A 302      31.200  41.391 107.030  1.00  0.00           H
ATOM   4844  CG  TYR A 302      30.000  43.160 106.970  1.00  0.00           C
ATOM   4845  CD1 TYR A 302      29.150  42.600 106.010  1.00  0.00           C
ATOM   4846  HD1 TYR A 302      29.451  41.716 105.468  1.00  0.00           H
ATOM   4847  CE1 TYR A 302      27.880  43.160 105.760  1.00  0.00           C
ATOM   4848  HE1 TYR A 302      27.243  42.692 105.023  1.00  0.00           H
ATOM   4849  CZ  TYR A 302      27.450  44.270 106.490  1.00  0.00           C
ATOM   4850  OH  TYR A 302      26.140  44.740 106.290  1.00  0.00           O
ATOM   4851  HH  TYR A 302      25.701  44.102 105.722  1.00  0.00           H
ATOM   4852  CD2 TYR A 302      29.570  44.300 107.680  1.00  0.00           C
ATOM   4853  HD2 TYR A 302      30.202  44.731 108.442  1.00  0.00           H
ATOM   4854  CE2 TYR A 302      28.300  44.860 107.430  1.00  0.00           C
ATOM   4855  HE2 TYR A 302      27.960  45.719 107.989  1.00  0.00           H
ATOM   4856  C   TYR A 302      33.750  42.540 107.460  1.00  0.00           C
ATOM   4857  O   TYR A 302      33.940  42.720 108.660  1.00  0.00           O
HETATM 4858  N   HSD A 303      34.620  41.810 106.740  1.00  0.00           N
HETATM 4859  HN  HSD A 303      34.480  41.690 105.760  1.00  0.00           H
HETATM 4860  CA  HSD A 303      35.790  41.170 107.309  1.00  0.00           C
HETATM 4861  HA  HSD A 303      35.740  41.210 108.387  1.00  0.00           H
HETATM 4862  CB  HSD A 303      35.870  39.680 106.919  1.00  0.00           C
HETATM 4863  HB1 HSD A 303      36.834  39.238 107.251  1.00  0.00           H
HETATM 4864  HB2 HSD A 303      35.810  39.551 105.817  1.00  0.00           H
HETATM 4865  ND1 HSD A 303      33.500  38.720 107.120  1.00  0.00           N
HETATM 4866  HD1 HSD A 303      33.059  39.211 106.369  1.00  0.00           H
HETATM 4867  CG  HSD A 303      34.790  38.870 107.590  1.00  0.00           C
HETATM 4868  CE1 HSD A 303      32.871  37.830 107.940  1.00  0.00           C
HETATM 4869  HE1 HSD A 303      31.833  37.528 107.799  1.00  0.00           H
HETATM 4870  NE2 HSD A 303      33.680  37.390 108.890  1.00  0.00           N
HETATM 4871  CD2 HSD A 303      34.890  38.040 108.670  1.00  0.00           C
HETATM 4872  HD2 HSD A 303      35.745  37.839 109.303  1.00  0.00           H
HETATM 4873  C   HSD A 303      37.070  41.910 106.940  1.00  0.00           C
HETATM 4874  O   HSD A 303      38.170  41.370 107.040  1.00  0.00           O
ATOM   4875  N   ILE A 304      36.970  43.200 106.560  1.00  0.00           N
ATOM   4876  HN  ILE A 304      36.065  43.588 106.401  1.00  0.00           H
ATOM   4877  CA  ILE A 304      38.100  44.110 106.400  1.00  0.00           C
ATOM   4878  HA  ILE A 304      38.749  43.681 105.651  1.00  0.00           H
ATOM   4879  CB  ILE A 304      37.630  45.470 105.860  1.00  0.00           C
ATOM   4880  HB  ILE A 304      36.739  45.770 106.451  1.00  0.00           H
ATOM   4881  CG2 ILE A 304      38.690  46.590 106.050  1.00  0.00           C
ATOM   4882 1HG2 ILE A 304      39.651  46.310 105.569  1.00  0.00           H
ATOM   4883 2HG2 ILE A 304      38.879  46.799 107.125  1.00  0.00           H
ATOM   4884 3HG2 ILE A 304      38.320  47.531 105.590  1.00  0.00           H
ATOM   4885  CG1 ILE A 304      37.170  45.370 104.380  1.00  0.00           C
ATOM   4886 1HG1 ILE A 304      36.463  46.206 104.191  1.00  0.00           H
ATOM   4887 2HG1 ILE A 304      36.599  44.429 104.230  1.00  0.00           H
ATOM   4888  CD  ILE A 304      38.280  45.460 103.330  1.00  0.00           C
ATOM   4889  HD1 ILE A 304      39.069  44.701 103.520  1.00  0.00           H
ATOM   4890  HD2 ILE A 304      38.761  46.461 103.330  1.00  0.00           H
ATOM   4891  HD3 ILE A 304      37.871  45.280 102.312  1.00  0.00           H
ATOM   4892  C   ILE A 304      38.980  44.230 107.660  1.00  0.00           C
ATOM   4893  O   ILE A 304      40.200  44.120 107.510  1.00  0.00           O
ATOM   4894  N   PRO A 305      38.500  44.350 108.910  1.00  0.00           N
ATOM   4895  CD  PRO A 305      37.160  44.860 109.240  1.00  0.00           C
ATOM   4896  HD1 PRO A 305      36.363  44.133 108.971  1.00  0.00           H
ATOM   4897  HD2 PRO A 305      36.990  45.821 108.709  1.00  0.00           H
ATOM   4898  CA  PRO A 305      39.390  44.410 110.070  1.00  0.00           C
ATOM   4899  HA  PRO A 305      40.389  44.730 109.810  1.00  0.00           H
ATOM   4900  CB  PRO A 305      38.660  45.410 110.980  1.00  0.00           C
ATOM   4901  HB1 PRO A 305      38.880  46.438 110.621  1.00  0.00           H
ATOM   4902  HB2 PRO A 305      38.950  45.360 112.051  1.00  0.00           H
ATOM   4903  CG  PRO A 305      37.180  45.110 110.740  1.00  0.00           C
ATOM   4904  HG1 PRO A 305      36.890  44.190 111.290  1.00  0.00           H
ATOM   4905  HG2 PRO A 305      36.521  45.949 111.050  1.00  0.00           H
ATOM   4906  C   PRO A 305      39.490  43.040 110.740  1.00  0.00           C
ATOM   4907  O   PRO A 305      39.540  42.960 111.970  1.00  0.00           O
ATOM   4908  N   CYS A 306      39.540  41.940 109.960  1.00  0.00           N
ATOM   4909  HN  CYS A 306      39.550  42.040 108.968  1.00  0.00           H
ATOM   4910  CA  CYS A 306      39.640  40.590 110.481  1.00  0.00           C
ATOM   4911  HA  CYS A 306      39.829  40.630 111.543  1.00  0.00           H
ATOM   4912  CB  CYS A 306      38.350  39.780 110.220  1.00  0.00           C
ATOM   4913  HB1 CYS A 306      38.490  38.720 110.520  1.00  0.00           H
ATOM   4914  HB2 CYS A 306      38.150  39.770 109.127  1.00  0.00           H
ATOM   4915  SG  CYS A 306      36.910  40.460 111.120  1.00  0.00           S
ATOM   4916  HG1 CYS A 306      37.060  41.701 110.680  1.00  0.00           H
ATOM   4917  C   CYS A 306      40.820  39.890 109.810  1.00  0.00           C
ATOM   4918  O   CYS A 306      41.180  40.310 108.700  1.00  0.00           O
ATOM   4919  N   PRO A 307      41.450  38.870 110.400  1.00  0.00           N
ATOM   4920  CD  PRO A 307      41.240  38.510 111.810  1.00  0.00           C
ATOM   4921  HD1 PRO A 307      40.168  38.290 112.000  1.00  0.00           H
ATOM   4922  HD2 PRO A 307      41.581  39.333 112.473  1.00  0.00           H
ATOM   4923  CA  PRO A 307      42.560  38.100 109.840  1.00  0.00           C
ATOM   4924  HA  PRO A 307      43.442  38.702 110.000  1.00  0.00           H
ATOM   4925  CB  PRO A 307      42.579  36.820 110.680  1.00  0.00           C
ATOM   4926  HB1 PRO A 307      43.594  36.368 110.720  1.00  0.00           H
ATOM   4927  HB2 PRO A 307      41.872  36.072 110.261  1.00  0.00           H
ATOM   4928  CG  PRO A 307      42.080  37.250 112.070  1.00  0.00           C
ATOM   4929  HG1 PRO A 307      41.487  36.445 112.553  1.00  0.00           H
ATOM   4930  HG2 PRO A 307      42.948  37.499 112.718  1.00  0.00           H
ATOM   4931  C   PRO A 307      42.550  37.800 108.350  1.00  0.00           C
ATOM   4932  O   PRO A 307      41.530  37.340 107.820  1.00  0.00           O
ATOM   4933  N   TYR A 308      43.690  38.010 107.660  1.00  0.00           N
ATOM   4934  HN  TYR A 308      44.494  38.362 108.132  1.00  0.00           H
ATOM   4935  CA  TYR A 308      43.860  37.780 106.240  1.00  0.00           C
ATOM   4936  HA  TYR A 308      43.181  38.449 105.731  1.00  0.00           H
ATOM   4937  CB  TYR A 308      45.310  38.180 105.850  1.00  0.00           C
ATOM   4938  HB1 TYR A 308      46.019  37.660 106.529  1.00  0.00           H
ATOM   4939  HB2 TYR A 308      45.440  39.273 106.000  1.00  0.00           H
ATOM   4940  CG  TYR A 308      45.730  37.860 104.430  1.00  0.00           C
ATOM   4941  CD1 TYR A 308      45.270  38.650 103.370  1.00  0.00           C
ATOM   4942  HD1 TYR A 308      44.559  39.441 103.560  1.00  0.00           H
ATOM   4943  CE1 TYR A 308      45.790  38.490 102.070  1.00  0.00           C
ATOM   4944  HE1 TYR A 308      45.469  39.151 101.279  1.00  0.00           H
ATOM   4945  CZ  TYR A 308      46.750  37.500 101.830  1.00  0.00           C
ATOM   4946  OH  TYR A 308      47.380  37.400 100.570  1.00  0.00           O
ATOM   4947  HH  TYR A 308      47.161  38.186 100.063  1.00  0.00           H
ATOM   4948  CD2 TYR A 308      46.660  36.840 104.160  1.00  0.00           C
ATOM   4949  HD2 TYR A 308      47.030  36.230 104.970  1.00  0.00           H
ATOM   4950  CE2 TYR A 308      47.160  36.651 102.860  1.00  0.00           C
ATOM   4951  HE2 TYR A 308      47.906  35.894 102.668  1.00  0.00           H
ATOM   4952  C   TYR A 308      43.490  36.370 105.760  1.00  0.00           C
ATOM   4953  O   TYR A 308      44.020  35.360 106.250  1.00  0.00           O
ATOM   4954  N   GLN A 309      42.580  36.270 104.780  1.00  0.00           N
ATOM   4955  HN  GLN A 309      42.137  37.086 104.417  1.00  0.00           H
ATOM   4956  CA  GLN A 309      42.220  35.020 104.140  1.00  0.00           C
ATOM   4957  HA  GLN A 309      42.540  34.181 104.740  1.00  0.00           H
ATOM   4958  CB  GLN A 309      40.680  34.920 103.930  1.00  0.00           C
ATOM   4959  HB1 GLN A 309      40.328  35.804 103.357  1.00  0.00           H
ATOM   4960  HB2 GLN A 309      40.200  34.980 104.930  1.00  0.00           H
ATOM   4961  CG  GLN A 309      40.170  33.640 103.210  1.00  0.00           C
ATOM   4962  HG1 GLN A 309      40.420  33.710 102.130  1.00  0.00           H
ATOM   4963  HG2 GLN A 309      39.063  33.580 103.290  1.00  0.00           H
ATOM   4964  CD  GLN A 309      40.790  32.320 103.710  1.00  0.00           C
ATOM   4965  OE1 GLN A 309      41.660  31.740 103.050  1.00  0.00           O
ATOM   4966  NE2 GLN A 309      40.340  31.820 104.880  1.00  0.00           N
ATOM   4967 1HE2 GLN A 309      40.740  30.969 105.220  1.00  0.00           H
ATOM   4968 2HE2 GLN A 309      39.640  32.310 105.400  1.00  0.00           H
ATOM   4969  C   GLN A 309      42.910  34.940 102.800  1.00  0.00           C
ATOM   4970  O   GLN A 309      42.680  35.750 101.890  1.00  0.00           O
ATOM   4971  N   ALA A 310      43.810  33.960 102.630  1.00  0.00           N
ATOM   4972  HN  ALA A 310      44.072  33.366 103.386  1.00  0.00           H
ATOM   4973  CA  ALA A 310      44.490  33.710 101.380  1.00  0.00           C
ATOM   4974  HA  ALA A 310      45.040  34.600 101.110  1.00  0.00           H
ATOM   4975  CB  ALA A 310      45.490  32.560 101.570  1.00  0.00           C
ATOM   4976  HB1 ALA A 310      46.199  32.810 102.389  1.00  0.00           H
ATOM   4977  HB2 ALA A 310      46.089  32.380 100.652  1.00  0.00           H
ATOM   4978  HB3 ALA A 310      44.970  31.619 101.850  1.00  0.00           H
ATOM   4979  C   ALA A 310      43.580  33.370 100.210  1.00  0.00           C
ATOM   4980  O   ALA A 310      43.780  33.820  99.080  1.00  0.00           O
ATOM   4981  N   LYS A 311      42.540  32.540 100.430  1.00  0.00           N
ATOM   4982  HN  LYS A 311      42.341  32.222 101.354  1.00  0.00           H
ATOM   4983  CA  LYS A 311      41.710  32.010  99.370  1.00  0.00           C
ATOM   4984  HA  LYS A 311      42.352  31.849  98.517  1.00  0.00           H
ATOM   4985  CB  LYS A 311      41.120  30.630  99.751  1.00  0.00           C
ATOM   4986  HB1 LYS A 311      40.366  30.319  98.996  1.00  0.00           H
ATOM   4987  HB2 LYS A 311      40.593  30.729 100.724  1.00  0.00           H
ATOM   4988  CG  LYS A 311      42.170  29.510  99.840  1.00  0.00           C
ATOM   4989  HG1 LYS A 311      41.660  28.591 100.200  1.00  0.00           H
ATOM   4990  HG2 LYS A 311      42.937  29.779 100.597  1.00  0.00           H
ATOM   4991  CD  LYS A 311      42.849  29.190  98.500  1.00  0.00           C
ATOM   4992  HD1 LYS A 311      43.453  30.065  98.178  1.00  0.00           H
ATOM   4993  HD2 LYS A 311      42.063  29.021  97.733  1.00  0.00           H
ATOM   4994  CE  LYS A 311      43.750  27.960  98.580  1.00  0.00           C
ATOM   4995  HE1 LYS A 311      43.162  27.053  98.839  1.00  0.00           H
ATOM   4996  HE2 LYS A 311      44.538  28.110  99.348  1.00  0.00           H
ATOM   4997  NZ  LYS A 311      44.420  27.710  97.280  1.00  0.00           N
ATOM   4998  HZ1 LYS A 311      45.232  27.078  97.430  1.00  0.00           H
ATOM   4999  HZ2 LYS A 311      44.740  28.601  96.850  1.00  0.00           H
ATOM   5000  HZ3 LYS A 311      43.736  27.278  96.627  1.00  0.00           H
ATOM   5001  C   LYS A 311      40.610  32.930  98.860  1.00  0.00           C
ATOM   5002  O   LYS A 311      39.940  33.640  99.600  1.00  0.00           O
ATOM   5003  N   ALA A 312      40.420  32.930  97.530  1.00  0.00           N
ATOM   5004  HN  ALA A 312      40.989  32.361  96.941  1.00  0.00           H
ATOM   5005  CA  ALA A 312      39.400  33.700  96.870  1.00  0.00           C
ATOM   5006  HA  ALA A 312      38.587  33.901  97.552  1.00  0.00           H
ATOM   5007  CB  ALA A 312      39.980  35.030  96.340  1.00  0.00           C
ATOM   5008  HB1 ALA A 312      40.798  34.841  95.612  1.00  0.00           H
ATOM   5009  HB2 ALA A 312      40.390  35.630  97.180  1.00  0.00           H
ATOM   5010  HB3 ALA A 312      39.193  35.628  95.832  1.00  0.00           H
ATOM   5011  C   ALA A 312      38.830  32.870  95.730  1.00  0.00           C
ATOM   5012  O   ALA A 312      39.480  31.960  95.220  1.00  0.00           O
ATOM   5013  N   LYS A 313      37.570  33.150  95.350  1.00  0.00           N
ATOM   5014  HN  LYS A 313      37.068  33.883  95.802  1.00  0.00           H
ATOM   5015  CA  LYS A 313      36.860  32.420  94.320  1.00  0.00           C
ATOM   5016  HA  LYS A 313      37.459  31.592  93.971  1.00  0.00           H
ATOM   5017  CB  LYS A 313      35.500  31.871  94.820  1.00  0.00           C
ATOM   5018  HB1 LYS A 313      35.050  31.220  94.040  1.00  0.00           H
ATOM   5019  HB2 LYS A 313      34.805  32.723  94.979  1.00  0.00           H
ATOM   5020  CG  LYS A 313      35.570  31.090  96.150  1.00  0.00           C
ATOM   5021  HG1 LYS A 313      34.551  30.730  96.410  1.00  0.00           H
ATOM   5022  HG2 LYS A 313      35.850  31.799  96.959  1.00  0.00           H
ATOM   5023  CD  LYS A 313      36.560  29.920  96.180  1.00  0.00           C
ATOM   5024  HD1 LYS A 313      36.630  29.531  97.218  1.00  0.00           H
ATOM   5025  HD2 LYS A 313      37.573  30.301  95.929  1.00  0.00           H
ATOM   5026  CE  LYS A 313      36.270  28.750  95.230  1.00  0.00           C
ATOM   5027  HE1 LYS A 313      37.098  28.012  95.290  1.00  0.00           H
ATOM   5028  HE2 LYS A 313      36.180  29.091  94.177  1.00  0.00           H
ATOM   5029  NZ  LYS A 313      35.020  28.050  95.600  1.00  0.00           N
ATOM   5030  HZ1 LYS A 313      35.040  27.082  95.221  1.00  0.00           H
ATOM   5031  HZ2 LYS A 313      34.199  28.531  95.180  1.00  0.00           H
ATOM   5032  HZ3 LYS A 313      34.940  27.990  96.635  1.00  0.00           H
ATOM   5033  C   LYS A 313      36.650  33.340  93.120  1.00  0.00           C
ATOM   5034  O   LYS A 313      36.700  34.560  93.220  1.00  0.00           O
ATOM   5035  N   ALA A 314      36.470  32.730  91.940  1.00  0.00           N
ATOM   5036  HN  ALA A 314      36.470  31.734  91.900  1.00  0.00           H
ATOM   5037  CA  ALA A 314      36.370  33.390  90.660  1.00  0.00           C
ATOM   5038  HA  ALA A 314      37.287  33.948  90.540  1.00  0.00           H
ATOM   5039  CB  ALA A 314      36.320  32.350  89.530  1.00  0.00           C
ATOM   5040  HB1 ALA A 314      36.410  32.829  88.532  1.00  0.00           H
ATOM   5041  HB2 ALA A 314      35.380  31.760  89.570  1.00  0.00           H
ATOM   5042  HB3 ALA A 314      37.178  31.652  89.640  1.00  0.00           H
ATOM   5043  C   ALA A 314      35.250  34.410  90.490  1.00  0.00           C
ATOM   5044  O   ALA A 314      34.170  34.330  91.080  1.00  0.00           O
ATOM   5045  N   ARG A 315      35.520  35.410  89.640  1.00  0.00           N
ATOM   5046  HN  ARG A 315      36.389  35.410  89.151  1.00  0.00           H
ATOM   5047  CA  ARG A 315      34.710  36.580  89.450  1.00  0.00           C
ATOM   5048  HA  ARG A 315      33.668  36.300  89.500  1.00  0.00           H
ATOM   5049  CB  ARG A 315      35.000  37.630  90.560  1.00  0.00           C
ATOM   5050  HB1 ARG A 315      34.599  37.199  91.502  1.00  0.00           H
ATOM   5051  HB2 ARG A 315      34.431  38.568  90.380  1.00  0.00           H
ATOM   5052  CG  ARG A 315      36.490  37.970  90.820  1.00  0.00           C
[truncated: 2,445,584 more chars]
