# Supplementary material for: Residue 6.43 defines receptor function in class F GPCRs
Source: Nat Commun. 2021 Jun 24;12:3919. doi: 10.1038/s41467-021-24004-z (PMC8225760; doi:10.1038/s41467-021-24004-z)
Supplement: Supplementary file 11 — Supplementary Data 8 [file 41467_2021_24004_MOESM11_ESM.txt]

TITLE     Title t=   0.00000 step= 0
REMARK    GENERATED BY TRJCONV
REMARK    THIS IS A SIMULATION BOX
HELIX    1   1 SER A   37  ILE A   67  1                                  31
HELIX    2   2 GLU A   76  PHE A   97  1                                  22
HELIX    3   3 ASP A  101  ASN A  106  1                                   6
HELIX    4   4 ALA A  126  GLY A  157  1                                  32
HELIX    5   5 TRP A  171  ALA A  189  1                                  19
HELIX    6   6 ASP A  210  HSD A  240  1                                  31
HELIX    7   7 GLY A  249  TYR A  302  1                                  54
HELIX    8   8 GLN A  309  LYS A  311  1                                   3
HELIX    9   9 LEU A  318  VAL A  339  1                                  22
HELIX   10  10 LYS A  342  PHE A  352  1                                  11
CRYST1  108.545  108.545  141.489  90.00  90.00 120.00 P 1           1
MODEL        1
ATOM      1  N   ASP A   1      18.220  61.150 112.860  1.00  0.00           N
ATOM      2  HT1 ASP A   1      18.230  60.250 113.380  1.00  0.00           H
ATOM      3  HT2 ASP A   1      19.097  61.120 112.302  1.00  0.00           H
ATOM      4  HT3 ASP A   1      17.409  61.180 112.209  1.00  0.00           H
ATOM      5  CA  ASP A   1      18.350  62.340 113.730  1.00  0.00           C
ATOM      6  HA  ASP A   1      17.347  62.490 114.101  1.00  0.00           H
ATOM      7  CB  ASP A   1      19.291  61.910 114.920  1.00  0.00           C
ATOM      8  HB1 ASP A   1      20.332  62.277 114.801  1.00  0.00           H
ATOM      9  HB2 ASP A   1      19.320  60.830 115.180  1.00  0.00           H
ATOM     10  CG  ASP A   1      18.880  62.650 116.150  1.00  0.00           C
ATOM     11  OD1 ASP A   1      18.380  63.810 116.180  1.00  0.00           O
ATOM     12  OD2 ASP A   1      19.190  62.000 117.210  1.00  0.00           O
ATOM     13  C   ASP A   1      18.880  63.560 112.990  1.00  0.00           C
ATOM     14  O   ASP A   1      18.800  63.690 111.730  1.00  0.00           O
ATOM     15  N   ILE A   2      19.450  64.620 113.650  1.00  0.00           N
ATOM     16  HN  ILE A   2      19.400  64.590 114.646  1.00  0.00           H
ATOM     17  CA  ILE A   2      20.340  65.630 113.100  1.00  0.00           C
ATOM     18  HA  ILE A   2      19.756  66.214 112.405  1.00  0.00           H
ATOM     19  CB  ILE A   2      20.640  66.640 114.160  1.00  0.00           C
ATOM     20  HB  ILE A   2      21.071  67.532 113.659  1.00  0.00           H
ATOM     21  CG2 ILE A   2      19.350  67.160 114.730  1.00  0.00           C
ATOM     22 1HG2 ILE A   2      18.663  67.688 114.033  1.00  0.00           H
ATOM     23 2HG2 ILE A   2      19.690  68.051 115.300  1.00  0.00           H
ATOM     24 3HG2 ILE A   2      18.820  66.480 115.430  1.00  0.00           H
ATOM     25  CG1 ILE A   2      21.680  66.110 115.160  1.00  0.00           C
ATOM     26 1HG1 ILE A   2      22.697  66.050 114.717  1.00  0.00           H
ATOM     27 2HG1 ILE A   2      21.319  65.097 115.441  1.00  0.00           H
ATOM     28  CD  ILE A   2      21.810  66.799 116.540  1.00  0.00           C
ATOM     29  HD1 ILE A   2      20.893  66.611 117.138  1.00  0.00           H
ATOM     30  HD2 ILE A   2      22.112  67.866 116.470  1.00  0.00           H
ATOM     31  HD3 ILE A   2      22.590  66.380 117.210  1.00  0.00           H
ATOM     32  C   ILE A   2      21.600  65.150 112.290  1.00  0.00           C
ATOM     33  O   ILE A   2      22.340  64.210 112.640  1.00  0.00           O
ATOM     34  N   GLY A   3      21.870  65.770 111.110  1.00  0.00           N
ATOM     35  HN  GLY A   3      21.438  66.604 110.778  1.00  0.00           H
ATOM     36  CA  GLY A   3      22.800  65.300 110.130  1.00  0.00           C
ATOM     37  HA1 GLY A   3      23.698  64.951 110.619  1.00  0.00           H
ATOM     38  HA2 GLY A   3      22.970  66.152 109.489  1.00  0.00           H
ATOM     39  C   GLY A   3      22.330  64.060 109.290  1.00  0.00           C
ATOM     40  O   GLY A   3      21.370  63.440 109.610  1.00  0.00           O
ATOM     41  N   PHE A   4      23.100  63.710 108.170  1.00  0.00           N
ATOM     42  HN  PHE A   4      23.832  64.311 107.859  1.00  0.00           H
ATOM     43  CA  PHE A   4      22.829  62.560 107.370  1.00  0.00           C
ATOM     44  HA  PHE A   4      21.777  62.610 107.132  1.00  0.00           H
ATOM     45  CB  PHE A   4      23.800  62.620 106.100  1.00  0.00           C
ATOM     46  HB1 PHE A   4      23.700  61.660 105.550  1.00  0.00           H
ATOM     47  HB2 PHE A   4      24.831  62.560 106.510  1.00  0.00           H
ATOM     48  CG  PHE A   4      23.680  63.790 105.170  1.00  0.00           C
ATOM     49  CD1 PHE A   4      22.420  64.400 104.860  1.00  0.00           C
ATOM     50  HD1 PHE A   4      21.526  64.008 105.322  1.00  0.00           H
ATOM     51  CE1 PHE A   4      22.350  65.460 103.930  1.00  0.00           C
ATOM     52  HE1 PHE A   4      21.397  65.912 103.699  1.00  0.00           H
ATOM     53  CZ  PHE A   4      23.540  65.860 103.310  1.00  0.00           C
ATOM     54  HZ  PHE A   4      23.470  66.698 102.632  1.00  0.00           H
ATOM     55  CD2 PHE A   4      24.859  64.300 104.670  1.00  0.00           C
ATOM     56  HD2 PHE A   4      25.817  63.857 104.902  1.00  0.00           H
ATOM     57  CE2 PHE A   4      24.780  65.370 103.720  1.00  0.00           C
ATOM     58  HE2 PHE A   4      25.690  65.750 103.280  1.00  0.00           H
ATOM     59  C   PHE A   4      23.110  61.260 108.130  1.00  0.00           C
ATOM     60  O   PHE A   4      24.100  61.150 108.890  1.00  0.00           O
ATOM     61  N   TRP A   5      22.260  60.260 107.840  1.00  0.00           N
ATOM     62  HN  TRP A   5      21.537  60.571 107.228  1.00  0.00           H
ATOM     63  CA  TRP A   5      22.309  58.960 108.410  1.00  0.00           C
ATOM     64  HA  TRP A   5      23.126  58.920 109.115  1.00  0.00           H
ATOM     65  CB  TRP A   5      21.010  58.590 109.220  1.00  0.00           C
ATOM     66  HB1 TRP A   5      20.101  58.880 108.651  1.00  0.00           H
ATOM     67  HB2 TRP A   5      21.050  59.262 110.103  1.00  0.00           H
ATOM     68  CG  TRP A   5      20.870  57.140 109.760  1.00  0.00           C
ATOM     69  CD1 TRP A   5      19.970  56.170 109.430  1.00  0.00           C
ATOM     70  HD1 TRP A   5      19.147  56.260 108.737  1.00  0.00           H
ATOM     71  NE1 TRP A   5      20.290  54.990 110.080  1.00  0.00           N
ATOM     72  HE1 TRP A   5      20.110  54.041 109.940  1.00  0.00           H
ATOM     73  CE2 TRP A   5      21.460  55.200 110.730  1.00  0.00           C
ATOM     74  CD2 TRP A   5      21.850  56.510 110.570  1.00  0.00           C
ATOM     75  CE3 TRP A   5      23.120  56.920 111.100  1.00  0.00           C
ATOM     76  HE3 TRP A   5      23.481  57.932 110.990  1.00  0.00           H
ATOM     77  CZ3 TRP A   5      23.810  56.000 111.920  1.00  0.00           C
ATOM     78  HZ3 TRP A   5      24.814  56.221 112.251  1.00  0.00           H
ATOM     79  CZ2 TRP A   5      22.180  54.260 111.510  1.00  0.00           C
ATOM     80  HZ2 TRP A   5      21.771  53.273 111.670  1.00  0.00           H
ATOM     81  CH2 TRP A   5      23.370  54.710 112.060  1.00  0.00           C
ATOM     82  HH2 TRP A   5      24.073  54.027 112.512  1.00  0.00           H
ATOM     83  C   TRP A   5      22.680  57.930 107.350  1.00  0.00           C
ATOM     84  O   TRP A   5      23.250  56.900 107.670  1.00  0.00           O
ATOM     85  N   CYS A   6      22.570  58.310 106.060  1.00  0.00           N
ATOM     86  HN  CYS A   6      22.290  59.219 105.760  1.00  0.00           H
ATOM     87  CA  CYS A   6      23.150  57.490 104.980  1.00  0.00           C
ATOM     88  HA  CYS A   6      22.770  56.501 105.190  1.00  0.00           H
ATOM     89  CB  CYS A   6      22.680  57.799 103.460  1.00  0.00           C
ATOM     90  HB1 CYS A   6      22.889  57.023 102.693  1.00  0.00           H
ATOM     91  HB2 CYS A   6      23.112  58.784 103.179  1.00  0.00           H
ATOM     92  SG  CYS A   6      20.950  57.900 103.200  1.00  0.00           S
ATOM     93  C   CYS A   6      24.740  57.340 104.930  1.00  0.00           C
ATOM     94  O   CYS A   6      25.400  58.360 104.980  1.00  0.00           O
ATOM     95  N   PRO A   7      25.400  56.170 104.900  1.00  0.00           N
ATOM     96  CD  PRO A   7      24.850  54.910 105.350  1.00  0.00           C
ATOM     97  HD1 PRO A   7      24.076  54.538 104.646  1.00  0.00           H
ATOM     98  HD2 PRO A   7      24.250  55.080 106.270  1.00  0.00           H
ATOM     99  CA  PRO A   7      26.880  56.010 104.690  1.00  0.00           C
ATOM    100  HA  PRO A   7      27.358  56.399 105.577  1.00  0.00           H
ATOM    101  CB  PRO A   7      27.010  54.400 104.650  1.00  0.00           C
ATOM    102  HB1 PRO A   7      28.013  53.969 104.851  1.00  0.00           H
ATOM    103  HB2 PRO A   7      26.631  54.091 103.652  1.00  0.00           H
ATOM    104  CG  PRO A   7      25.950  53.889 105.510  1.00  0.00           C
ATOM    105  HG1 PRO A   7      25.593  52.848 105.361  1.00  0.00           H
ATOM    106  HG2 PRO A   7      26.310  53.860 106.560  1.00  0.00           H
ATOM    107  C   PRO A   7      27.440  56.740 103.460  1.00  0.00           C
ATOM    108  O   PRO A   7      26.760  56.930 102.470  1.00  0.00           O
ATOM    109  N   ARG A   8      28.710  57.150 103.540  1.00  0.00           N
ATOM    110  HN  ARG A   8      29.189  57.040 104.408  1.00  0.00           H
ATOM    111  CA  ARG A   8      29.470  57.730 102.440  1.00  0.00           C
ATOM    112  HA  ARG A   8      30.191  58.241 103.061  1.00  0.00           H
ATOM    113  CB  ARG A   8      30.200  56.710 101.620  1.00  0.00           C
ATOM    114  HB1 ARG A   8      30.722  57.212 100.777  1.00  0.00           H
ATOM    115  HB2 ARG A   8      29.479  55.919 101.320  1.00  0.00           H
ATOM    116  CG  ARG A   8      31.380  56.240 102.510  1.00  0.00           C
ATOM    117  HG1 ARG A   8      31.629  55.214 102.161  1.00  0.00           H
ATOM    118  HG2 ARG A   8      31.060  55.940 103.531  1.00  0.00           H
ATOM    119  CD  ARG A   8      32.610  57.260 102.410  1.00  0.00           C
ATOM    120  HD1 ARG A   8      32.380  58.180 102.990  1.00  0.00           H
ATOM    121  HD2 ARG A   8      32.750  57.420 101.320  1.00  0.00           H
ATOM    122  NE  ARG A   8      33.890  56.740 102.980  1.00  0.00           N
ATOM    123  HE  ARG A   8      33.860  56.550 103.961  1.00  0.00           H
ATOM    124  CZ  ARG A   8      34.980  56.540 102.280  1.00  0.00           C
ATOM    125  NH1 ARG A   8      35.080  56.520 100.970  1.00  0.00           N
ATOM    126 1HH1 ARG A   8      34.225  56.570 100.453  1.00  0.00           H
ATOM    127 2HH1 ARG A   8      35.819  55.891 100.730  1.00  0.00           H
ATOM    128  NH2 ARG A   8      35.980  56.140 103.000  1.00  0.00           N
ATOM    129 1HH2 ARG A   8      36.050  56.641 103.862  1.00  0.00           H
ATOM    130 2HH2 ARG A   8      36.867  56.070 102.542  1.00  0.00           H
ATOM    131  C   ARG A   8      28.810  58.880 101.750  1.00  0.00           C
ATOM    132  O   ARG A   8      28.430  59.860 102.300  1.00  0.00           O
HETATM  133  N   HSD A   9      28.510  58.710 100.440  1.00  0.00           N
HETATM  134  HN  HSD A   9      28.740  57.891  99.920  1.00  0.00           H
HETATM  135  CA  HSD A   9      28.040  59.850  99.670  1.00  0.00           C
HETATM  136  HA  HSD A   9      28.030  60.784 100.212  1.00  0.00           H
HETATM  137  CB  HSD A   9      28.920  60.030  98.410  1.00  0.00           C
HETATM  138  HB1 HSD A   9      28.519  60.811  97.729  1.00  0.00           H
HETATM  139  HB2 HSD A   9      29.000  59.087  97.828  1.00  0.00           H
HETATM  140  ND1 HSD A   9      30.790  61.400  99.420  1.00  0.00           N
HETATM  141  HD1 HSD A   9      30.178  62.162  99.631  1.00  0.00           H
HETATM  142  CG  HSD A   9      30.310  60.280  98.720  1.00  0.00           C
HETATM  143  CE1 HSD A   9      32.110  61.511  99.240  1.00  0.00           C
HETATM  144  HE1 HSD A   9      32.685  62.333  99.666  1.00  0.00           H
HETATM  145  NE2 HSD A   9      32.590  60.490  98.530  1.00  0.00           N
HETATM  146  CD2 HSD A   9      31.470  59.740  98.220  1.00  0.00           C
HETATM  147  HD2 HSD A   9      31.510  58.809  97.669  1.00  0.00           H
HETATM  148  C   HSD A   9      26.620  59.450  99.150  1.00  0.00           C
HETATM  149  O   HSD A   9      25.980  60.170  98.300  1.00  0.00           O
ATOM    150  N   LEU A  10      26.020  58.400  99.770  1.00  0.00           N
ATOM    151  HN  LEU A  10      26.463  58.037 100.586  1.00  0.00           H
ATOM    152  CA  LEU A  10      24.670  57.980  99.400  1.00  0.00           C
ATOM    153  HA  LEU A  10      24.580  57.910  98.326  1.00  0.00           H
ATOM    154  CB  LEU A  10      24.260  56.660 100.030  1.00  0.00           C
ATOM    155  HB1 LEU A  10      23.307  56.369  99.539  1.00  0.00           H
ATOM    156  HB2 LEU A  10      24.120  56.830 101.119  1.00  0.00           H
ATOM    157  CG  LEU A  10      25.190  55.490  99.900  1.00  0.00           C
ATOM    158  HG  LEU A  10      26.204  55.681 100.312  1.00  0.00           H
ATOM    159  CD1 LEU A  10      24.540  54.350 100.710  1.00  0.00           C
ATOM    160 1HD1 LEU A  10      23.459  54.240 100.480  1.00  0.00           H
ATOM    161 2HD1 LEU A  10      24.691  54.581 101.786  1.00  0.00           H
ATOM    162 3HD1 LEU A  10      24.990  53.360 100.480  1.00  0.00           H
ATOM    163  CD2 LEU A  10      25.391  55.050  98.420  1.00  0.00           C
ATOM    164 1HD2 LEU A  10      24.355  54.799  98.108  1.00  0.00           H
ATOM    165 2HD2 LEU A  10      26.107  54.214  98.271  1.00  0.00           H
ATOM    166 3HD2 LEU A  10      25.897  55.825  97.804  1.00  0.00           H
ATOM    167  C   LEU A  10      23.600  58.960  99.930  1.00  0.00           C
ATOM    168  O   LEU A  10      23.780  59.580 100.960  1.00  0.00           O
ATOM    169  N   LYS A  11      22.530  59.140  99.219  1.00  0.00           N
ATOM    170  HN  LYS A  11      22.530  58.714  98.318  1.00  0.00           H
ATOM    171  CA  LYS A  11      21.510  60.140  99.460  1.00  0.00           C
ATOM    172  HA  LYS A  11      21.680  60.609 100.418  1.00  0.00           H
ATOM    173  CB  LYS A  11      21.420  61.270  98.370  1.00  0.00           C
ATOM    174  HB1 LYS A  11      20.446  61.782  98.521  1.00  0.00           H
ATOM    175  HB2 LYS A  11      21.480  60.688  97.426  1.00  0.00           H
ATOM    176  CG  LYS A  11      22.560  62.429  98.461  1.00  0.00           C
ATOM    177  HG1 LYS A  11      22.479  63.065  97.553  1.00  0.00           H
ATOM    178  HG2 LYS A  11      23.545  61.923  98.370  1.00  0.00           H
ATOM    179  CD  LYS A  11      22.510  63.280  99.720  1.00  0.00           C
ATOM    180  HD1 LYS A  11      23.479  63.819  99.790  1.00  0.00           H
ATOM    181  HD2 LYS A  11      22.570  62.597 100.594  1.00  0.00           H
ATOM    182  CE  LYS A  11      21.340  64.160 100.069  1.00  0.00           C
ATOM    183  HE1 LYS A  11      21.561  64.492 101.106  1.00  0.00           H
ATOM    184  HE2 LYS A  11      20.482  63.461 100.170  1.00  0.00           H
ATOM    185  NZ  LYS A  11      21.190  65.240  99.160  1.00  0.00           N
ATOM    186  HZ1 LYS A  11      21.320  64.911  98.182  1.00  0.00           H
ATOM    187  HZ2 LYS A  11      21.938  65.958  99.240  1.00  0.00           H
ATOM    188  HZ3 LYS A  11      20.262  65.689  99.300  1.00  0.00           H
ATOM    189  C   LYS A  11      20.200  59.440  99.720  1.00  0.00           C
ATOM    190  O   LYS A  11      19.790  58.500  99.060  1.00  0.00           O
ATOM    191  N   THR A  12      19.440  59.920 100.690  1.00  0.00           N
ATOM    192  HN  THR A  12      19.860  60.549 101.339  1.00  0.00           H
ATOM    193  CA  THR A  12      18.120  59.420 100.810  1.00  0.00           C
ATOM    194  HA  THR A  12      18.250  58.356 100.940  1.00  0.00           H
ATOM    195  CB  THR A  12      17.420  59.880 102.080  1.00  0.00           C
ATOM    196  HB  THR A  12      18.090  59.770 102.960  1.00  0.00           H
ATOM    197  OG1 THR A  12      16.160  59.180 102.280  1.00  0.00           O
ATOM    198  HG1 THR A  12      16.249  58.504 102.956  1.00  0.00           H
ATOM    199  CG2 THR A  12      17.030  61.410 102.140  1.00  0.00           C
ATOM    200 1HG2 THR A  12      16.471  61.560 103.088  1.00  0.00           H
ATOM    201 2HG2 THR A  12      16.481  61.810 101.261  1.00  0.00           H
ATOM    202 3HG2 THR A  12      17.912  62.071 102.280  1.00  0.00           H
ATOM    203  C   THR A  12      17.140  59.670  99.550  1.00  0.00           C
ATOM    204  O   THR A  12      17.140  60.740  98.980  1.00  0.00           O
ATOM    205  N   SER A  13      16.350  58.710  99.140  1.00  0.00           N
ATOM    206  HN  SER A  13      16.270  57.858  99.651  1.00  0.00           H
ATOM    207  CA  SER A  13      15.580  58.710  97.910  1.00  0.00           C
ATOM    208  HA  SER A  13      14.879  59.531  97.910  1.00  0.00           H
ATOM    209  CB  SER A  13      16.570  58.710  96.680  1.00  0.00           C
ATOM    210  HB1 SER A  13      17.200  57.800  96.590  1.00  0.00           H
ATOM    211  HB2 SER A  13      17.253  59.573  96.831  1.00  0.00           H
ATOM    212  OG  SER A  13      15.800  58.940  95.450  1.00  0.00           O
ATOM    213  HG1 SER A  13      16.344  58.356  94.917  1.00  0.00           H
ATOM    214  C   SER A  13      14.780  57.430  97.720  1.00  0.00           C
ATOM    215  O   SER A  13      15.310  56.360  97.480  1.00  0.00           O
ATOM    216  N   GLY A  14      13.430  57.520  97.810  1.00  0.00           N
ATOM    217  HN  GLY A  14      13.059  58.343  98.232  1.00  0.00           H
ATOM    218  CA  GLY A  14      12.500  56.430  97.670  1.00  0.00           C
ATOM    219  HA1 GLY A  14      11.530  56.650  98.090  1.00  0.00           H
ATOM    220  HA2 GLY A  14      12.888  55.564  98.187  1.00  0.00           H
ATOM    221  C   GLY A  14      12.210  55.960  96.280  1.00  0.00           C
ATOM    222  O   GLY A  14      13.000  56.350  95.410  1.00  0.00           O
ATOM    223  N   GLY A  15      11.090  55.280  96.030  1.00  0.00           N
ATOM    224  HN  GLY A  15      10.500  55.020  96.790  1.00  0.00           H
ATOM    225  CA  GLY A  15      10.640  54.710  94.710  1.00  0.00           C
ATOM    226  HA1 GLY A  15      10.720  55.501  93.979  1.00  0.00           H
ATOM    227  HA2 GLY A  15       9.666  54.318  94.961  1.00  0.00           H
ATOM    228  C   GLY A  15      11.530  53.650  94.190  1.00  0.00           C
ATOM    229  O   GLY A  15      12.420  53.130  94.860  1.00  0.00           O
ATOM    230  N   GLN A  16      11.280  53.280  92.950  1.00  0.00           N
ATOM    231  HN  GLN A  16      10.498  53.701  92.499  1.00  0.00           H
ATOM    232  CA  GLN A  16      12.000  52.250  92.230  1.00  0.00           C
ATOM    233  HA  GLN A  16      11.980  51.328  92.791  1.00  0.00           H
ATOM    234  CB  GLN A  16      11.370  52.000  90.800  1.00  0.00           C
ATOM    235  HB1 GLN A  16      10.341  51.650  91.030  1.00  0.00           H
ATOM    236  HB2 GLN A  16      11.889  51.112  90.381  1.00  0.00           H
ATOM    237  CG  GLN A  16      11.400  53.240  89.890  1.00  0.00           C
ATOM    238  HG1 GLN A  16      12.410  53.700  89.850  1.00  0.00           H
ATOM    239  HG2 GLN A  16      10.721  53.989  90.350  1.00  0.00           H
ATOM    240  CD  GLN A  16      10.990  52.850  88.480  1.00  0.00           C
ATOM    241  OE1 GLN A  16      11.320  51.820  87.890  1.00  0.00           O
ATOM    242  NE2 GLN A  16      10.300  53.810  87.840  1.00  0.00           N
ATOM    243 1HE2 GLN A  16       9.950  54.589  88.360  1.00  0.00           H
ATOM    244 2HE2 GLN A  16      10.370  53.810  86.842  1.00  0.00           H
ATOM    245  C   GLN A  16      13.440  52.600  92.040  1.00  0.00           C
ATOM    246  O   GLN A  16      13.790  53.790  91.830  1.00  0.00           O
ATOM    247  N   GLY A  17      14.290  51.600  92.220  1.00  0.00           N
ATOM    248  HN  GLY A  17      14.080  50.672  92.519  1.00  0.00           H
ATOM    249  CA  GLY A  17      15.700  51.830  92.070  1.00  0.00           C
ATOM    250  HA1 GLY A  17      16.020  52.831  92.320  1.00  0.00           H
ATOM    251  HA2 GLY A  17      15.960  51.430  91.101  1.00  0.00           H
ATOM    252  C   GLY A  17      16.400  51.040  93.110  1.00  0.00           C
ATOM    253  O   GLY A  17      15.790  50.470  94.040  1.00  0.00           O
ATOM    254  N   TYR A  18      17.780  51.050  93.030  1.00  0.00           N
ATOM    255  HN  TYR A  18      18.218  51.418  92.213  1.00  0.00           H
ATOM    256  CA  TYR A  18      18.680  50.320  93.980  1.00  0.00           C
ATOM    257  HA  TYR A  18      18.239  49.388  94.301  1.00  0.00           H
ATOM    258  CB  TYR A  18      20.070  50.000  93.319  1.00  0.00           C
ATOM    259  HB1 TYR A  18      20.509  50.879  92.801  1.00  0.00           H
ATOM    260  HB2 TYR A  18      19.882  49.266  92.507  1.00  0.00           H
ATOM    261  CG  TYR A  18      21.010  49.440  94.270  1.00  0.00           C
ATOM    262  CD1 TYR A  18      20.710  48.170  94.920  1.00  0.00           C
ATOM    263  HD1 TYR A  18      19.914  47.523  94.582  1.00  0.00           H
ATOM    264  CE1 TYR A  18      21.610  47.679  95.910  1.00  0.00           C
ATOM    265  HE1 TYR A  18      21.462  46.670  96.266  1.00  0.00           H
ATOM    266  CZ  TYR A  18      22.580  48.490  96.450  1.00  0.00           C
ATOM    267  OH  TYR A  18      23.640  48.010  97.380  1.00  0.00           O
ATOM    268  HH  TYR A  18      23.430  47.130  97.700  1.00  0.00           H
ATOM    269  CD2 TYR A  18      22.110  50.210  94.750  1.00  0.00           C
ATOM    270  HD2 TYR A  18      22.271  51.203  94.359  1.00  0.00           H
ATOM    271  CE2 TYR A  18      22.800  49.770  95.860  1.00  0.00           C
ATOM    272  HE2 TYR A  18      23.631  50.421  96.090  1.00  0.00           H
ATOM    273  C   TYR A  18      18.850  51.070  95.250  1.00  0.00           C
ATOM    274  O   TYR A  18      19.330  52.190  95.160  1.00  0.00           O
ATOM    275  N   LYS A  19      18.430  50.550  96.440  1.00  0.00           N
ATOM    276  HN  LYS A  19      17.872  49.723  96.440  1.00  0.00           H
ATOM    277  CA  LYS A  19      18.790  51.230  97.690  1.00  0.00           C
ATOM    278  HA  LYS A  19      19.340  52.140  97.500  1.00  0.00           H
ATOM    279  CB  LYS A  19      17.570  51.530  98.560  1.00  0.00           C
ATOM    280  HB1 LYS A  19      17.900  52.270  99.320  1.00  0.00           H
ATOM    281  HB2 LYS A  19      17.232  50.624  99.108  1.00  0.00           H
ATOM    282  CG  LYS A  19      16.340  52.080  97.840  1.00  0.00           C
ATOM    283  HG1 LYS A  19      15.506  52.070  98.573  1.00  0.00           H
ATOM    284  HG2 LYS A  19      15.930  51.261  97.211  1.00  0.00           H
ATOM    285  CD  LYS A  19      16.440  53.370  97.070  1.00  0.00           C
ATOM    286  HD1 LYS A  19      17.400  53.270  96.520  1.00  0.00           H
ATOM    287  HD2 LYS A  19      16.629  54.287  97.668  1.00  0.00           H
ATOM    288  CE  LYS A  19      15.460  53.470  95.910  1.00  0.00           C
ATOM    289  HE1 LYS A  19      14.445  53.112  96.189  1.00  0.00           H
ATOM    290  HE2 LYS A  19      15.630  52.679  95.149  1.00  0.00           H
ATOM    291  NZ  LYS A  19      15.440  54.800  95.120  1.00  0.00           N
ATOM    292  HZ1 LYS A  19      15.350  55.608  95.769  1.00  0.00           H
ATOM    293  HZ2 LYS A  19      14.621  54.750  94.481  1.00  0.00           H
ATOM    294  HZ3 LYS A  19      16.283  54.880  94.518  1.00  0.00           H
ATOM    295  C   LYS A  19      19.870  50.350  98.370  1.00  0.00           C
ATOM    296  O   LYS A  19      19.760  49.180  98.330  1.00  0.00           O
ATOM    297  N   PHE A  20      20.830  50.930  99.110  1.00  0.00           N
ATOM    298  HN  PHE A  20      20.830  51.923  99.199  1.00  0.00           H
ATOM    299  CA  PHE A  20      21.850  50.260  99.910  1.00  0.00           C
ATOM    300  HA  PHE A  20      22.369  49.561  99.271  1.00  0.00           H
ATOM    301  CB  PHE A  20      22.930  51.250 100.430  1.00  0.00           C
ATOM    302  HB1 PHE A  20      22.380  51.870 101.170  1.00  0.00           H
ATOM    303  HB2 PHE A  20      23.409  51.869  99.641  1.00  0.00           H
ATOM    304  CG  PHE A  20      24.060  50.520 101.110  1.00  0.00           C
ATOM    305  CD1 PHE A  20      24.820  49.520 100.490  1.00  0.00           C
ATOM    306  HD1 PHE A  20      24.590  49.250  99.470  1.00  0.00           H
ATOM    307  CE1 PHE A  20      26.010  48.960 101.050  1.00  0.00           C
ATOM    308  HE1 PHE A  20      26.539  48.161 100.551  1.00  0.00           H
ATOM    309  CZ  PHE A  20      26.240  49.310 102.420  1.00  0.00           C
ATOM    310  HZ  PHE A  20      27.042  48.789 102.921  1.00  0.00           H
ATOM    311  CD2 PHE A  20      24.380  50.820 102.420  1.00  0.00           C
ATOM    312  HD2 PHE A  20      23.792  51.657 102.769  1.00  0.00           H
ATOM    313  CE2 PHE A  20      25.490  50.280 103.080  1.00  0.00           C
ATOM    314  HE2 PHE A  20      25.730  50.610 104.080  1.00  0.00           H
ATOM    315  C   PHE A  20      21.360  49.330 101.040  1.00  0.00           C
ATOM    316  O   PHE A  20      20.250  49.420 101.650  1.00  0.00           O
ATOM    317  N   LEU A  21      22.150  48.250 101.310  1.00  0.00           N
ATOM    318  HN  LEU A  21      23.046  48.190 100.877  1.00  0.00           H
ATOM    319  CA  LEU A  21      21.659  47.130 102.110  1.00  0.00           C
ATOM    320  HA  LEU A  21      20.678  46.981 101.684  1.00  0.00           H
ATOM    321  CB  LEU A  21      22.490  45.730 101.940  1.00  0.00           C
ATOM    322  HB1 LEU A  21      23.518  46.069 102.190  1.00  0.00           H
ATOM    323  HB2 LEU A  21      22.600  45.351 100.901  1.00  0.00           H
ATOM    324  CG  LEU A  21      21.910  44.540 102.770  1.00  0.00           C
ATOM    325  HG  LEU A  21      21.910  44.879 103.828  1.00  0.00           H
ATOM    326  CD1 LEU A  21      20.430  44.230 102.320  1.00  0.00           C
ATOM    327 1HD1 LEU A  21      20.290  44.220 101.218  1.00  0.00           H
ATOM    328 2HD1 LEU A  21      19.727  44.943 102.802  1.00  0.00           H
ATOM    329 3HD1 LEU A  21      20.061  43.283 102.769  1.00  0.00           H
ATOM    330  CD2 LEU A  21      22.810  43.320 102.501  1.00  0.00           C
ATOM    331 1HD2 LEU A  21      23.795  43.559 102.958  1.00  0.00           H
ATOM    332 2HD2 LEU A  21      23.082  43.169 101.434  1.00  0.00           H
ATOM    333 3HD2 LEU A  21      22.419  42.427 103.032  1.00  0.00           H
ATOM    334  C   LEU A  21      21.540  47.600 103.590  1.00  0.00           C
ATOM    335  O   LEU A  21      22.480  48.160 104.180  1.00  0.00           O
ATOM    336  N   GLY A  22      20.360  47.360 104.210  1.00  0.00           N
ATOM    337  HN  GLY A  22      19.602  46.892 103.761  1.00  0.00           H
ATOM    338  CA  GLY A  22      20.230  47.430 105.690  1.00  0.00           C
ATOM    339  HA1 GLY A  22      21.179  47.350 106.199  1.00  0.00           H
ATOM    340  HA2 GLY A  22      19.541  46.662 106.009  1.00  0.00           H
ATOM    341  C   GLY A  22      19.520  48.620 106.220  1.00  0.00           C
ATOM    342  O   GLY A  22      18.420  48.490 106.830  1.00  0.00           O
ATOM    343  N   ILE A  23      20.090  49.790 106.030  1.00  0.00           N
ATOM    344  HN  ILE A  23      21.047  49.770 105.751  1.00  0.00           H
ATOM    345  CA  ILE A  23      19.520  51.110 106.170  1.00  0.00           C
ATOM    346  HA  ILE A  23      19.061  51.090 107.148  1.00  0.00           H
ATOM    347  CB  ILE A  23      20.570  52.260 106.010  1.00  0.00           C
ATOM    348  HB  ILE A  23      21.358  52.030 106.759  1.00  0.00           H
ATOM    349  CG2 ILE A  23      21.320  52.140 104.670  1.00  0.00           C
ATOM    350 1HG2 ILE A  23      20.657  52.361 103.806  1.00  0.00           H
ATOM    351 2HG2 ILE A  23      21.720  51.131 104.430  1.00  0.00           H
ATOM    352 3HG2 ILE A  23      22.182  52.832 104.780  1.00  0.00           H
ATOM    353  CG1 ILE A  23      19.990  53.690 106.280  1.00  0.00           C
ATOM    354 1HG1 ILE A  23      19.287  53.519 107.123  1.00  0.00           H
ATOM    355 2HG1 ILE A  23      19.372  53.979 105.403  1.00  0.00           H
ATOM    356  CD  ILE A  23      21.110  54.670 106.529  1.00  0.00           C
ATOM    357  HD1 ILE A  23      20.729  55.692 106.320  1.00  0.00           H
ATOM    358  HD2 ILE A  23      21.868  54.471 105.742  1.00  0.00           H
ATOM    359  HD3 ILE A  23      21.553  54.509 107.536  1.00  0.00           H
ATOM    360  C   ILE A  23      18.360  51.260 105.180  1.00  0.00           C
ATOM    361  O   ILE A  23      18.350  50.580 104.210  1.00  0.00           O
ATOM    362  N   ASP A  24      17.360  52.110 105.390  1.00  0.00           N
ATOM    363  HN  ASP A  24      17.310  52.599 106.258  1.00  0.00           H
ATOM    364  CA  ASP A  24      16.300  52.190 104.520  1.00  0.00           C
ATOM    365  HA  ASP A  24      16.150  51.299 103.929  1.00  0.00           H
ATOM    366  CB  ASP A  24      15.060  52.540 105.330  1.00  0.00           C
ATOM    367  HB1 ASP A  24      14.179  52.680 104.669  1.00  0.00           H
ATOM    368  HB2 ASP A  24      15.040  53.484 105.916  1.00  0.00           H
ATOM    369  CG  ASP A  24      14.560  51.330 106.130  1.00  0.00           C
ATOM    370  OD1 ASP A  24      14.260  51.610 107.310  1.00  0.00           O
ATOM    371  OD2 ASP A  24      14.430  50.200 105.690  1.00  0.00           O
ATOM    372  C   ASP A  24      16.390  53.370 103.560  1.00  0.00           C
ATOM    373  O   ASP A  24      16.700  54.490 103.920  1.00  0.00           O
ATOM    374  N   GLN A  25      16.070  53.110 102.300  1.00  0.00           N
ATOM    375  HN  GLN A  25      16.050  52.140 102.070  1.00  0.00           H
ATOM    376  CA  GLN A  25      15.920  54.160 101.250  1.00  0.00           C
ATOM    377  HA  GLN A  25      15.980  53.546 100.364  1.00  0.00           H
ATOM    378  CB  GLN A  25      14.630  54.990 101.550  1.00  0.00           C
ATOM    379  HB1 GLN A  25      14.610  55.740 100.730  1.00  0.00           H
ATOM    380  HB2 GLN A  25      14.811  55.593 102.465  1.00  0.00           H
ATOM    381  CG  GLN A  25      13.330  54.210 101.680  1.00  0.00           C
ATOM    382  HG1 GLN A  25      12.409  54.831 101.700  1.00  0.00           H
ATOM    383  HG2 GLN A  25      13.220  53.720 102.671  1.00  0.00           H
ATOM    384  CD  GLN A  25      13.160  53.190 100.580  1.00  0.00           C
ATOM    385  OE1 GLN A  25      13.190  53.370  99.380  1.00  0.00           O
ATOM    386  NE2 GLN A  25      12.990  51.900 100.940  1.00  0.00           N
ATOM    387 1HE2 GLN A  25      12.901  51.274 100.165  1.00  0.00           H
ATOM    388 2HE2 GLN A  25      12.930  51.561 101.879  1.00  0.00           H
ATOM    389  C   GLN A  25      17.030  55.130 100.840  1.00  0.00           C
ATOM    390  O   GLN A  25      16.780  56.250 100.360  1.00  0.00           O
ATOM    391  N   CYS A  26      18.280  54.690 100.930  1.00  0.00           N
ATOM    392  HN  CYS A  26      18.390  53.779 101.320  1.00  0.00           H
ATOM    393  CA  CYS A  26      19.440  55.470 100.480  1.00  0.00           C
ATOM    394  HA  CYS A  26      19.090  56.470 100.270  1.00  0.00           H
ATOM    395  CB  CYS A  26      20.580  55.330 101.550  1.00  0.00           C
ATOM    396  HB1 CYS A  26      21.589  55.670 101.230  1.00  0.00           H
ATOM    397  HB2 CYS A  26      20.660  54.222 101.570  1.00  0.00           H
ATOM    398  SG  CYS A  26      20.200  55.990 103.310  1.00  0.00           S
ATOM    399  C   CYS A  26      19.990  54.970  99.200  1.00  0.00           C
ATOM    400  O   CYS A  26      20.200  53.770  99.100  1.00  0.00           O
ATOM    401  N   ALA A  27      20.230  55.860  98.220  1.00  0.00           N
ATOM    402  HN  ALA A  27      20.111  56.804  98.518  1.00  0.00           H
ATOM    403  CA  ALA A  27      20.510  55.550  96.810  1.00  0.00           C
ATOM    404  HA  ALA A  27      20.410  54.475  96.760  1.00  0.00           H
ATOM    405  CB  ALA A  27      19.489  56.260  95.850  1.00  0.00           C
ATOM    406  HB1 ALA A  27      18.475  56.141  96.288  1.00  0.00           H
ATOM    407  HB2 ALA A  27      19.600  55.750  94.869  1.00  0.00           H
ATOM    408  HB3 ALA A  27      19.771  57.334  95.820  1.00  0.00           H
ATOM    409  C   ALA A  27      21.900  55.980  96.530  1.00  0.00           C
ATOM    410  O   ALA A  27      22.340  56.900  97.240  1.00  0.00           O
ATOM    411  N   PRO A  28      22.640  55.360  95.550  1.00  0.00           N
ATOM    412  CD  PRO A  28      22.240  54.180  94.760  1.00  0.00           C
ATOM    413  HD1 PRO A  28      21.223  54.200  94.312  1.00  0.00           H
ATOM    414  HD2 PRO A  28      22.290  53.252  95.369  1.00  0.00           H
ATOM    415  CA  PRO A  28      23.850  55.980  95.050  1.00  0.00           C
ATOM    416  HA  PRO A  28      24.392  56.030  95.983  1.00  0.00           H
ATOM    417  CB  PRO A  28      24.481  54.960  94.180  1.00  0.00           C
ATOM    418  HB1 PRO A  28      25.167  54.323  94.777  1.00  0.00           H
ATOM    419  HB2 PRO A  28      25.196  55.418  93.464  1.00  0.00           H
ATOM    420  CG  PRO A  28      23.270  54.240  93.620  1.00  0.00           C
ATOM    421  HG1 PRO A  28      22.879  54.891  92.809  1.00  0.00           H
ATOM    422  HG2 PRO A  28      23.569  53.232  93.261  1.00  0.00           H
ATOM    423  C   PRO A  28      23.760  57.430  94.430  1.00  0.00           C
ATOM    424  O   PRO A  28      22.770  57.820  93.800  1.00  0.00           O
ATOM    425  N   PRO A  29      24.930  58.160  94.360  1.00  0.00           N
ATOM    426  CD  PRO A  29      26.120  57.960  95.140  1.00  0.00           C
ATOM    427  HD1 PRO A  29      26.582  56.977  94.909  1.00  0.00           H
ATOM    428  HD2 PRO A  29      25.811  58.100  96.198  1.00  0.00           H
ATOM    429  CA  PRO A  29      25.040  59.340  93.500  1.00  0.00           C
ATOM    430  HA  PRO A  29      24.149  59.931  93.350  1.00  0.00           H
ATOM    431  CB  PRO A  29      26.280  60.080  94.150  1.00  0.00           C
ATOM    432  HB1 PRO A  29      25.789  60.671  94.952  1.00  0.00           H
ATOM    433  HB2 PRO A  29      26.698  60.847  93.463  1.00  0.00           H
ATOM    434  CG  PRO A  29      27.120  59.070  94.909  1.00  0.00           C
ATOM    435  HG1 PRO A  29      27.988  58.721  94.311  1.00  0.00           H
ATOM    436  HG2 PRO A  29      27.583  59.573  95.785  1.00  0.00           H
ATOM    437  C   PRO A  29      25.540  58.820  92.160  1.00  0.00           C
ATOM    438  O   PRO A  29      25.930  57.680  92.000  1.00  0.00           O
ATOM    439  N   CYS A  30      25.640  59.710  91.130  1.00  0.00           N
ATOM    440  HN  CYS A  30      25.370  60.649  91.330  1.00  0.00           H
ATOM    441  CA  CYS A  30      26.160  59.350  89.850  1.00  0.00           C
ATOM    442  HA  CYS A  30      25.542  58.563  89.442  1.00  0.00           H
ATOM    443  CB  CYS A  30      25.740  60.450  88.740  1.00  0.00           C
ATOM    444  HB1 CYS A  30      26.407  61.326  88.889  1.00  0.00           H
ATOM    445  HB2 CYS A  30      24.727  60.801  89.031  1.00  0.00           H
ATOM    446  SG  CYS A  30      25.640  59.840  87.010  1.00  0.00           S
ATOM    447  C   CYS A  30      27.740  59.190  89.730  1.00  0.00           C
ATOM    448  O   CYS A  30      28.120  58.330  88.920  1.00  0.00           O
ATOM    449  N   PRO A  31      28.610  59.840  90.340  1.00  0.00           N
ATOM    450  CD  PRO A  31      28.400  61.110  90.910  1.00  0.00           C
ATOM    451  HD1 PRO A  31      28.210  60.950  91.993  1.00  0.00           H
ATOM    452  HD2 PRO A  31      27.556  61.703  90.498  1.00  0.00           H
ATOM    453  CA  PRO A  31      30.030  59.440  90.260  1.00  0.00           C
ATOM    454  HA  PRO A  31      30.240  59.300  89.210  1.00  0.00           H
ATOM    455  CB  PRO A  31      30.810  60.610  90.870  1.00  0.00           C
ATOM    456  HB1 PRO A  31      31.794  60.761  90.378  1.00  0.00           H
ATOM    457  HB2 PRO A  31      30.850  60.560  91.979  1.00  0.00           H
ATOM    458  CG  PRO A  31      29.770  61.790  90.670  1.00  0.00           C
ATOM    459  HG1 PRO A  31      30.049  62.648  91.318  1.00  0.00           H
ATOM    460  HG2 PRO A  31      29.929  62.129  89.624  1.00  0.00           H
ATOM    461  C   PRO A  31      30.320  58.100  90.930  1.00  0.00           C
ATOM    462  O   PRO A  31      30.280  57.960  92.160  1.00  0.00           O
ATOM    463  N   ASN A  32      30.730  57.030  90.150  1.00  0.00           N
ATOM    464  HN  ASN A  32      30.850  57.000  89.161  1.00  0.00           H
ATOM    465  CA  ASN A  32      31.120  55.700  90.580  1.00  0.00           C
ATOM    466  HA  ASN A  32      30.385  55.257  91.235  1.00  0.00           H
ATOM    467  CB  ASN A  32      31.170  54.710  89.380  1.00  0.00           C
ATOM    468  HB1 ASN A  32      32.097  55.019  88.851  1.00  0.00           H
ATOM    469  HB2 ASN A  32      30.248  54.971  88.819  1.00  0.00           H
ATOM    470  CG  ASN A  32      31.270  53.200  89.800  1.00  0.00           C
ATOM    471  OD1 ASN A  32      31.950  52.830  90.750  1.00  0.00           O
ATOM    472  ND2 ASN A  32      30.500  52.390  89.070  1.00  0.00           N
ATOM    473 1HD2 ASN A  32      30.480  51.415  89.291  1.00  0.00           H
ATOM    474 2HD2 ASN A  32      29.859  52.761  88.398  1.00  0.00           H
ATOM    475  C   ASN A  32      32.450  55.770  91.260  1.00  0.00           C
ATOM    476  O   ASN A  32      33.340  56.440  90.780  1.00  0.00           O
ATOM    477  N   MET A  33      32.670  55.120  92.450  1.00  0.00           N
ATOM    478  HN  MET A  33      31.943  54.522  92.779  1.00  0.00           H
ATOM    479  CA  MET A  33      33.870  55.080  93.170  1.00  0.00           C
ATOM    480  HA  MET A  33      34.090  56.059  93.570  1.00  0.00           H
ATOM    481  CB  MET A  33      33.570  54.390  94.490  1.00  0.00           C
ATOM    482  HB1 MET A  33      32.820  54.970  95.070  1.00  0.00           H
ATOM    483  HB2 MET A  33      34.514  54.360  95.076  1.00  0.00           H
ATOM    484  CG  MET A  33      33.140  52.900  94.380  1.00  0.00           C
ATOM    485  HG1 MET A  33      33.929  52.201  94.030  1.00  0.00           H
ATOM    486  HG2 MET A  33      32.289  52.840  93.669  1.00  0.00           H
ATOM    487  SD  MET A  33      32.330  52.190  95.880  1.00  0.00           S
ATOM    488  CE  MET A  33      33.640  52.040  97.040  1.00  0.00           C
ATOM    489  HE1 MET A  33      33.459  51.207  97.752  1.00  0.00           H
ATOM    490  HE2 MET A  33      33.880  52.950  97.630  1.00  0.00           H
ATOM    491  HE3 MET A  33      34.570  51.760  96.500  1.00  0.00           H
ATOM    492  C   MET A  33      35.010  54.480  92.420  1.00  0.00           C
ATOM    493  O   MET A  33      36.150  54.910  92.650  1.00  0.00           O
ATOM    494  N   TYR A  34      34.820  53.510  91.590  1.00  0.00           N
ATOM    495  HN  TYR A  34      33.917  53.169  91.339  1.00  0.00           H
ATOM    496  CA  TYR A  34      36.020  52.910  90.990  1.00  0.00           C
ATOM    497  HA  TYR A  34      36.809  52.800  91.719  1.00  0.00           H
ATOM    498  CB  TYR A  34      35.650  51.530  90.520  1.00  0.00           C
ATOM    499  HB1 TYR A  34      36.549  51.030  90.100  1.00  0.00           H
ATOM    500  HB2 TYR A  34      34.940  51.620  89.670  1.00  0.00           H
ATOM    501  CG  TYR A  34      34.940  50.720  91.560  1.00  0.00           C
ATOM    502  CD1 TYR A  34      33.640  50.320  91.370  1.00  0.00           C
ATOM    503  HD1 TYR A  34      33.080  50.570  90.481  1.00  0.00           H
ATOM    504  CE1 TYR A  34      32.980  49.560  92.340  1.00  0.00           C
ATOM    505  HE1 TYR A  34      31.958  49.229  92.230  1.00  0.00           H
ATOM    506  CZ  TYR A  34      33.540  49.310  93.570  1.00  0.00           C
ATOM    507  OH  TYR A  34      33.010  48.520  94.610  1.00  0.00           O
ATOM    508  HH  TYR A  34      33.732  48.209  95.161  1.00  0.00           H
ATOM    509  CD2 TYR A  34      35.570  50.350  92.780  1.00  0.00           C
ATOM    510  HD2 TYR A  34      36.572  50.681  93.010  1.00  0.00           H
ATOM    511  CE2 TYR A  34      34.880  49.730  93.760  1.00  0.00           C
ATOM    512  HE2 TYR A  34      35.319  49.590  94.737  1.00  0.00           H
ATOM    513  C   TYR A  34      36.540  53.730  89.770  1.00  0.00           C
ATOM    514  O   TYR A  34      37.660  53.660  89.330  1.00  0.00           O
ATOM    515  N   PHE A  35      35.640  54.580  89.220  1.00  0.00           N
ATOM    516  HN  PHE A  35      34.759  54.660  89.680  1.00  0.00           H
ATOM    517  CA  PHE A  35      35.970  55.420  88.060  1.00  0.00           C
ATOM    518  HA  PHE A  35      36.862  55.059  87.569  1.00  0.00           H
ATOM    519  CB  PHE A  35      34.910  55.410  86.940  1.00  0.00           C
ATOM    520  HB1 PHE A  35      35.321  55.931  86.049  1.00  0.00           H
ATOM    521  HB2 PHE A  35      34.041  55.989  87.320  1.00  0.00           H
ATOM    522  CG  PHE A  35      34.440  54.010  86.660  1.00  0.00           C
ATOM    523  CD1 PHE A  35      35.350  52.970  86.370  1.00  0.00           C
ATOM    524  HD1 PHE A  35      36.395  53.229  86.280  1.00  0.00           H
ATOM    525  CE1 PHE A  35      34.910  51.690  86.010  1.00  0.00           C
ATOM    526  HE1 PHE A  35      35.621  50.919  85.750  1.00  0.00           H
ATOM    527  CZ  PHE A  35      33.590  51.380  86.060  1.00  0.00           C
ATOM    528  HZ  PHE A  35      33.232  50.394  85.801  1.00  0.00           H
ATOM    529  CD2 PHE A  35      33.089  53.641  86.590  1.00  0.00           C
ATOM    530  HD2 PHE A  35      32.317  54.384  86.719  1.00  0.00           H
ATOM    531  CE2 PHE A  35      32.660  52.350  86.370  1.00  0.00           C
ATOM    532  HE2 PHE A  35      31.650  51.980  86.470  1.00  0.00           H
ATOM    533  C   PHE A  35      36.280  56.850  88.540  1.00  0.00           C
ATOM    534  O   PHE A  35      35.820  57.440  89.570  1.00  0.00           O
ATOM    535  N   LYS A  36      37.190  57.430  87.750  1.00  0.00           N
ATOM    536  HN  LYS A  36      37.641  56.989  86.978  1.00  0.00           H
ATOM    537  CA  LYS A  36      37.670  58.750  88.000  1.00  0.00           C
ATOM    538  HA  LYS A  36      36.862  59.309  88.449  1.00  0.00           H
ATOM    539  CB  LYS A  36      38.890  58.840  89.000  1.00  0.00           C
ATOM    540  HB1 LYS A  36      38.610  58.170  89.840  1.00  0.00           H
ATOM    541  HB2 LYS A  36      38.790  59.865  89.418  1.00  0.00           H
ATOM    542  CG  LYS A  36      40.280  58.730  88.430  1.00  0.00           C
ATOM    543  HG1 LYS A  36      40.981  58.870  89.281  1.00  0.00           H
ATOM    544  HG2 LYS A  36      40.500  59.459  87.621  1.00  0.00           H
ATOM    545  CD  LYS A  36      40.650  57.340  87.810  1.00  0.00           C
ATOM    546  HD1 LYS A  36      41.616  57.380  87.262  1.00  0.00           H
ATOM    547  HD2 LYS A  36      39.840  57.130  87.080  1.00  0.00           H
ATOM    548  CE  LYS A  36      40.780  56.230  88.900  1.00  0.00           C
ATOM    549  HE1 LYS A  36      39.724  55.971  89.129  1.00  0.00           H
ATOM    550  HE2 LYS A  36      41.308  56.598  89.806  1.00  0.00           H
ATOM    551  NZ  LYS A  36      41.520  55.100  88.430  1.00  0.00           N
ATOM    552  HZ1 LYS A  36      41.250  54.212  88.899  1.00  0.00           H
ATOM    553  HZ2 LYS A  36      42.514  55.331  88.631  1.00  0.00           H
ATOM    554  HZ3 LYS A  36      41.530  54.960  87.400  1.00  0.00           H
ATOM    555  C   LYS A  36      37.810  59.440  86.640  1.00  0.00           C
ATOM    556  O   LYS A  36      38.090  58.820  85.630  1.00  0.00           O
ATOM    557  N   SER A  37      37.630  60.780  86.620  1.00  0.00           N
ATOM    558  HN  SER A  37      37.342  61.058  87.534  1.00  0.00           H
ATOM    559  CA  SER A  37      37.640  61.580  85.450  1.00  0.00           C
ATOM    560  HA  SER A  37      36.743  61.311  84.912  1.00  0.00           H
ATOM    561  CB  SER A  37      37.670  63.140  85.700  1.00  0.00           C
ATOM    562  HB1 SER A  37      37.500  63.690  84.750  1.00  0.00           H
ATOM    563  HB2 SER A  37      38.644  63.502  86.092  1.00  0.00           H
ATOM    564  OG  SER A  37      36.590  63.590  86.580  1.00  0.00           O
ATOM    565  HG1 SER A  37      35.748  63.600  86.119  1.00  0.00           H
ATOM    566  C   SER A  37      38.870  61.360  84.500  1.00  0.00           C
ATOM    567  O   SER A  37      38.780  61.380  83.270  1.00  0.00           O
ATOM    568  N   ASP A  38      40.070  61.260  85.120  1.00  0.00           N
ATOM    569  HN  ASP A  38      40.279  61.250  86.095  1.00  0.00           H
ATOM    570  CA  ASP A  38      41.260  61.410  84.360  1.00  0.00           C
ATOM    571  HA  ASP A  38      41.100  62.250  83.700  1.00  0.00           H
ATOM    572  CB  ASP A  38      42.550  61.720  85.201  1.00  0.00           C
ATOM    573  HB1 ASP A  38      43.402  61.550  84.508  1.00  0.00           H
ATOM    574  HB2 ASP A  38      42.709  61.212  86.176  1.00  0.00           H
ATOM    575  CG  ASP A  38      42.550  63.160  85.530  1.00  0.00           C
ATOM    576  OD1 ASP A  38      43.410  63.610  86.330  1.00  0.00           O
ATOM    577  OD2 ASP A  38      41.790  63.970  84.840  1.00  0.00           O
ATOM    578  C   ASP A  38      41.420  60.240  83.390  1.00  0.00           C
ATOM    579  O   ASP A  38      42.020  60.330  82.300  1.00  0.00           O
ATOM    580  N   GLU A  39      40.970  58.980  83.790  1.00  0.00           N
ATOM    581  HN  GLU A  39      40.429  58.890  84.622  1.00  0.00           H
ATOM    582  CA  GLU A  39      40.910  57.780  82.970  1.00  0.00           C
ATOM    583  HA  GLU A  39      41.726  57.810  82.263  1.00  0.00           H
ATOM    584  CB  GLU A  39      41.170  56.470  83.880  1.00  0.00           C
ATOM    585  HB1 GLU A  39      41.000  55.669  83.129  1.00  0.00           H
ATOM    586  HB2 GLU A  39      40.397  56.380  84.673  1.00  0.00           H
ATOM    587  CG  GLU A  39      42.580  56.310  84.400  1.00  0.00           C
ATOM    588  HG1 GLU A  39      42.930  57.259  84.860  1.00  0.00           H
ATOM    589  HG2 GLU A  39      43.229  56.110  83.521  1.00  0.00           H
ATOM    590  CD  GLU A  39      42.680  55.220  85.400  1.00  0.00           C
ATOM    591  OE1 GLU A  39      43.440  55.510  86.370  1.00  0.00           O
ATOM    592  OE2 GLU A  39      41.920  54.230  85.360  1.00  0.00           O
ATOM    593  C   GLU A  39      39.570  57.770  82.150  1.00  0.00           C
ATOM    594  O   GLU A  39      39.510  57.640  80.960  1.00  0.00           O
ATOM    595  N   LEU A  40      38.440  58.050  82.820  1.00  0.00           N
ATOM    596  HN  LEU A  40      38.450  58.110  83.815  1.00  0.00           H
ATOM    597  CA  LEU A  40      37.140  58.070  82.170  1.00  0.00           C
ATOM    598  HA  LEU A  40      36.990  57.047  81.859  1.00  0.00           H
ATOM    599  CB  LEU A  40      36.080  58.600  83.070  1.00  0.00           C
ATOM    600  HB1 LEU A  40      36.440  59.559  83.500  1.00  0.00           H
ATOM    601  HB2 LEU A  40      36.080  57.943  83.966  1.00  0.00           H
ATOM    602  CG  LEU A  40      34.660  58.661  82.539  1.00  0.00           C
ATOM    603  HG  LEU A  40      34.601  59.294  81.629  1.00  0.00           H
ATOM    604  CD1 LEU A  40      34.140  57.260  82.200  1.00  0.00           C
ATOM    605 1HD1 LEU A  40      33.126  57.240  81.748  1.00  0.00           H
ATOM    606 2HD1 LEU A  40      34.300  56.572  83.058  1.00  0.00           H
ATOM    607 3HD1 LEU A  40      34.771  56.819  81.399  1.00  0.00           H
ATOM    608  CD2 LEU A  40      33.730  59.261  83.620  1.00  0.00           C
ATOM    609 1HD2 LEU A  40      32.670  59.300  83.290  1.00  0.00           H
ATOM    610 2HD2 LEU A  40      34.028  60.273  83.968  1.00  0.00           H
ATOM    611 3HD2 LEU A  40      33.660  58.600  84.510  1.00  0.00           H
ATOM    612  C   LEU A  40      36.960  58.890  80.890  1.00  0.00           C
ATOM    613  O   LEU A  40      36.400  58.420  79.920  1.00  0.00           O
ATOM    614  N   GLU A  41      37.360  60.140  80.920  1.00  0.00           N
ATOM    615  HN  GLU A  41      37.751  60.501  81.763  1.00  0.00           H
ATOM    616  CA  GLU A  41      37.290  61.170  79.910  1.00  0.00           C
ATOM    617  HA  GLU A  41      36.297  61.220  79.489  1.00  0.00           H
ATOM    618  CB  GLU A  41      37.550  62.520  80.620  1.00  0.00           C
ATOM    619  HB1 GLU A  41      37.850  63.240  79.829  1.00  0.00           H
ATOM    620  HB2 GLU A  41      38.458  62.460  81.258  1.00  0.00           H
ATOM    621  CG  GLU A  41      36.360  62.870  81.490  1.00  0.00           C
ATOM    622  HG1 GLU A  41      36.691  63.101  82.524  1.00  0.00           H
ATOM    623  HG2 GLU A  41      35.650  62.020  81.580  1.00  0.00           H
ATOM    624  CD  GLU A  41      35.480  63.950  81.050  1.00  0.00           C
ATOM    625  OE1 GLU A  41      34.790  63.810  80.010  1.00  0.00           O
ATOM    626  OE2 GLU A  41      35.460  65.010  81.740  1.00  0.00           O
ATOM    627  C   GLU A  41      38.320  60.960  78.780  1.00  0.00           C
ATOM    628  O   GLU A  41      38.000  61.290  77.620  1.00  0.00           O
ATOM    629  N   PHE A  42      39.440  60.350  79.170  1.00  0.00           N
ATOM    630  HN  PHE A  42      39.600  60.030  80.100  1.00  0.00           H
ATOM    631  CA  PHE A  42      40.430  59.900  78.170  1.00  0.00           C
ATOM    632  HA  PHE A  42      40.641  60.673  77.447  1.00  0.00           H
ATOM    633  CB  PHE A  42      41.750  59.670  79.040  1.00  0.00           C
ATOM    634  HB1 PHE A  42      41.490  59.071  79.939  1.00  0.00           H
ATOM    635  HB2 PHE A  42      42.270  60.580  79.410  1.00  0.00           H
ATOM    636  CG  PHE A  42      42.790  58.950  78.260  1.00  0.00           C
ATOM    637  CD1 PHE A  42      43.400  59.630  77.190  1.00  0.00           C
ATOM    638  HD1 PHE A  42      43.030  60.641  77.110  1.00  0.00           H
ATOM    639  CE1 PHE A  42      44.410  59.070  76.440  1.00  0.00           C
ATOM    640  HE1 PHE A  42      44.840  59.669  75.651  1.00  0.00           H
ATOM    641  CZ  PHE A  42      44.700  57.730  76.600  1.00  0.00           C
ATOM    642  HZ  PHE A  42      45.376  57.256  75.904  1.00  0.00           H
ATOM    643  CD2 PHE A  42      43.080  57.620  78.360  1.00  0.00           C
ATOM    644  HD2 PHE A  42      42.652  57.003  79.137  1.00  0.00           H
ATOM    645  CE2 PHE A  42      44.010  56.970  77.550  1.00  0.00           C
ATOM    646  HE2 PHE A  42      44.161  55.915  77.721  1.00  0.00           H
ATOM    647  C   PHE A  42      39.870  58.700  77.360  1.00  0.00           C
ATOM    648  O   PHE A  42      39.970  58.720  76.110  1.00  0.00           O
ATOM    649  N   ALA A  43      39.170  57.720  78.040  1.00  0.00           N
ATOM    650  HN  ALA A  43      39.180  57.610  79.031  1.00  0.00           H
ATOM    651  CA  ALA A  43      38.400  56.690  77.400  1.00  0.00           C
ATOM    652  HA  ALA A  43      39.078  56.192  76.722  1.00  0.00           H
ATOM    653  CB  ALA A  43      37.810  55.730  78.470  1.00  0.00           C
ATOM    654  HB1 ALA A  43      37.220  56.300  79.220  1.00  0.00           H
ATOM    655  HB2 ALA A  43      38.581  55.279  79.131  1.00  0.00           H
ATOM    656  HB3 ALA A  43      37.282  54.833  78.081  1.00  0.00           H
ATOM    657  C   ALA A  43      37.280  57.290  76.490  1.00  0.00           C
ATOM    658  O   ALA A  43      37.180  56.980  75.280  1.00  0.00           O
ATOM    659  N   LYS A  44      36.520  58.230  76.980  1.00  0.00           N
ATOM    660  HN  LYS A  44      36.490  58.420  77.958  1.00  0.00           H
ATOM    661  CA  LYS A  44      35.500  58.930  76.190  1.00  0.00           C
ATOM    662  HA  LYS A  44      34.700  58.260  75.910  1.00  0.00           H
ATOM    663  CB  LYS A  44      34.950  59.890  77.190  1.00  0.00           C
ATOM    664  HB1 LYS A  44      35.738  60.539  77.629  1.00  0.00           H
ATOM    665  HB2 LYS A  44      34.619  59.288  78.063  1.00  0.00           H
ATOM    666  CG  LYS A  44      33.770  60.760  76.741  1.00  0.00           C
ATOM    667  HG1 LYS A  44      32.941  60.051  76.530  1.00  0.00           H
ATOM    668  HG2 LYS A  44      34.052  61.304  75.814  1.00  0.00           H
ATOM    669  CD  LYS A  44      33.480  61.740  77.890  1.00  0.00           C
ATOM    670  HD1 LYS A  44      32.760  62.480  77.480  1.00  0.00           H
ATOM    671  HD2 LYS A  44      34.471  62.170  78.150  1.00  0.00           H
ATOM    672  CE  LYS A  44      32.760  61.230  79.230  1.00  0.00           C
ATOM    673  HE1 LYS A  44      33.388  60.473  79.748  1.00  0.00           H
ATOM    674  HE2 LYS A  44      31.757  60.769  79.110  1.00  0.00           H
ATOM    675  NZ  LYS A  44      32.500  62.460  80.060  1.00  0.00           N
ATOM    676  HZ1 LYS A  44      33.311  63.111  80.050  1.00  0.00           H
ATOM    677  HZ2 LYS A  44      32.490  62.131  81.047  1.00  0.00           H
ATOM    678  HZ3 LYS A  44      31.594  62.888  79.781  1.00  0.00           H
ATOM    679  C   LYS A  44      35.990  59.670  74.950  1.00  0.00           C
ATOM    680  O   LYS A  44      35.460  59.730  73.840  1.00  0.00           O
ATOM    681  N   SER A  45      37.130  60.340  75.090  1.00  0.00           N
ATOM    682  HN  SER A  45      37.600  60.360  75.969  1.00  0.00           H
ATOM    683  CA  SER A  45      37.970  61.050  74.130  1.00  0.00           C
ATOM    684  HA  SER A  45      37.339  61.731  73.579  1.00  0.00           H
ATOM    685  CB  SER A  45      39.190  61.780  74.730  1.00  0.00           C
ATOM    686  HB1 SER A  45      39.797  62.188  73.894  1.00  0.00           H
ATOM    687  HB2 SER A  45      39.791  61.109  75.381  1.00  0.00           H
ATOM    688  OG  SER A  45      38.660  62.830  75.550  1.00  0.00           O
ATOM    689  HG1 SER A  45      38.293  62.413  76.334  1.00  0.00           H
ATOM    690  C   SER A  45      38.500  60.070  73.110  1.00  0.00           C
ATOM    691  O   SER A  45      38.480  60.360  71.950  1.00  0.00           O
ATOM    692  N   PHE A  46      38.910  58.930  73.560  1.00  0.00           N
ATOM    693  HN  PHE A  46      39.201  58.790  74.503  1.00  0.00           H
ATOM    694  CA  PHE A  46      39.360  57.850  72.650  1.00  0.00           C
ATOM    695  HA  PHE A  46      40.148  58.309  72.071  1.00  0.00           H
ATOM    696  CB  PHE A  46      40.090  56.700  73.440  1.00  0.00           C
ATOM    697  HB1 PHE A  46      39.338  56.359  74.182  1.00  0.00           H
ATOM    698  HB2 PHE A  46      40.959  57.080  74.019  1.00  0.00           H
ATOM    699  CG  PHE A  46      40.520  55.430  72.640  1.00  0.00           C
ATOM    700  CD1 PHE A  46      41.850  55.420  72.150  1.00  0.00           C
ATOM    701  HD1 PHE A  46      42.519  56.258  72.280  1.00  0.00           H
ATOM    702  CE1 PHE A  46      42.300  54.250  71.540  1.00  0.00           C
ATOM    703  HE1 PHE A  46      43.319  54.090  71.220  1.00  0.00           H
ATOM    704  CZ  PHE A  46      41.440  53.180  71.380  1.00  0.00           C
ATOM    705  HZ  PHE A  46      41.630  52.199  70.970  1.00  0.00           H
ATOM    706  CD2 PHE A  46      39.610  54.380  72.400  1.00  0.00           C
ATOM    707  HD2 PHE A  46      38.545  54.370  72.579  1.00  0.00           H
ATOM    708  CE2 PHE A  46      40.150  53.260  71.780  1.00  0.00           C
ATOM    709  HE2 PHE A  46      39.459  52.439  71.660  1.00  0.00           H
ATOM    710  C   PHE A  46      38.290  57.340  71.670  1.00  0.00           C
ATOM    711  O   PHE A  46      38.390  57.320  70.420  1.00  0.00           O
ATOM    712  N   ILE A  47      37.020  57.100  72.100  1.00  0.00           N
ATOM    713  HN  ILE A  47      36.789  57.281  73.053  1.00  0.00           H
ATOM    714  CA  ILE A  47      35.920  56.950  71.320  1.00  0.00           C
ATOM    715  HA  ILE A  47      36.189  56.113  70.692  1.00  0.00           H
ATOM    716  CB  ILE A  47      34.630  56.520  72.230  1.00  0.00           C
ATOM    717  HB  ILE A  47      34.292  57.366  72.867  1.00  0.00           H
ATOM    718  CG2 ILE A  47      33.561  56.260  71.210  1.00  0.00           C
ATOM    719 1HG2 ILE A  47      34.108  55.921  70.304  1.00  0.00           H
ATOM    720 2HG2 ILE A  47      33.129  57.262  71.000  1.00  0.00           H
ATOM    721 3HG2 ILE A  47      32.755  55.616  71.623  1.00  0.00           H
ATOM    722  CG1 ILE A  47      34.950  55.330  73.050  1.00  0.00           C
ATOM    723 1HG1 ILE A  47      34.037  55.059  73.622  1.00  0.00           H
ATOM    724 2HG1 ILE A  47      35.850  55.560  73.660  1.00  0.00           H
ATOM    725  CD  ILE A  47      35.280  53.979  72.370  1.00  0.00           C
ATOM    726  HD1 ILE A  47      34.632  53.771  71.492  1.00  0.00           H
ATOM    727  HD2 ILE A  47      35.191  53.086  73.025  1.00  0.00           H
ATOM    728  HD3 ILE A  47      36.292  54.060  71.919  1.00  0.00           H
ATOM    729  C   ILE A  47      35.500  58.180  70.560  1.00  0.00           C
ATOM    730  O   ILE A  47      35.330  58.080  69.320  1.00  0.00           O
ATOM    731  N   GLY A  48      35.500  59.420  71.030  1.00  0.00           N
ATOM    732  HN  GLY A  48      35.649  59.470  72.015  1.00  0.00           H
ATOM    733  CA  GLY A  48      35.210  60.610  70.430  1.00  0.00           C
ATOM    734  HA1 GLY A  48      35.240  61.426  71.137  1.00  0.00           H
ATOM    735  HA2 GLY A  48      34.188  60.770  70.119  1.00  0.00           H
ATOM    736  C   GLY A  48      36.100  60.950  69.260  1.00  0.00           C
ATOM    737  O   GLY A  48      35.570  61.480  68.270  1.00  0.00           O
ATOM    738  N   THR A  49      37.410  60.570  69.310  1.00  0.00           N
ATOM    739  HN  THR A  49      37.681  60.169  70.182  1.00  0.00           H
ATOM    740  CA  THR A  49      38.340  60.830  68.210  1.00  0.00           C
ATOM    741  HA  THR A  49      38.310  61.898  68.050  1.00  0.00           H
ATOM    742  CB  THR A  49      39.730  60.399  68.670  1.00  0.00           C
ATOM    743  HB  THR A  49      39.621  59.347  69.008  1.00  0.00           H
ATOM    744  OG1 THR A  49      40.200  61.330  69.700  1.00  0.00           O
ATOM    745  HG1 THR A  49      39.548  61.460  70.392  1.00  0.00           H
ATOM    746  CG2 THR A  49      40.690  60.760  67.580  1.00  0.00           C
ATOM    747 1HG2 THR A  49      40.790  61.863  67.490  1.00  0.00           H
ATOM    748 2HG2 THR A  49      40.500  60.360  66.561  1.00  0.00           H
ATOM    749 3HG2 THR A  49      41.698  60.411  67.889  1.00  0.00           H
ATOM    750  C   THR A  49      37.930  60.140  66.880  1.00  0.00           C
ATOM    751  O   THR A  49      37.870  60.820  65.820  1.00  0.00           O
ATOM    752  N   VAL A  50      37.550  58.910  66.900  1.00  0.00           N
ATOM    753  HN  VAL A  50      37.490  58.481  67.798  1.00  0.00           H
ATOM    754  CA  VAL A  50      37.080  58.150  65.750  1.00  0.00           C
ATOM    755  HA  VAL A  50      37.747  58.419  64.944  1.00  0.00           H
ATOM    756  CB  VAL A  50      36.990  56.600  66.100  1.00  0.00           C
ATOM    757  HB  VAL A  50      36.287  56.500  66.954  1.00  0.00           H
ATOM    758  CG1 VAL A  50      36.560  55.741  64.879  1.00  0.00           C
ATOM    759 1HG1 VAL A  50      35.523  55.979  64.561  1.00  0.00           H
ATOM    760 2HG1 VAL A  50      36.711  54.665  65.111  1.00  0.00           H
ATOM    761 3HG1 VAL A  50      37.196  55.998  64.006  1.00  0.00           H
ATOM    762  CG2 VAL A  50      38.380  56.100  66.470  1.00  0.00           C
ATOM    763 1HG2 VAL A  50      38.199  55.027  66.691  1.00  0.00           H
ATOM    764 2HG2 VAL A  50      39.038  56.578  67.227  1.00  0.00           H
ATOM    765 3HG2 VAL A  50      38.989  56.050  65.542  1.00  0.00           H
ATOM    766  C   VAL A  50      35.630  58.600  65.420  1.00  0.00           C
ATOM    767  O   VAL A  50      35.230  58.600  64.300  1.00  0.00           O
ATOM    768  N   SER A  51      34.760  58.890  66.400  1.00  0.00           N
ATOM    769  HN  SER A  51      34.989  58.800  67.366  1.00  0.00           H
ATOM    770  CA  SER A  51      33.460  59.410  66.190  1.00  0.00           C
ATOM    771  HA  SER A  51      32.952  58.574  65.732  1.00  0.00           H
ATOM    772  CB  SER A  51      32.690  59.690  67.490  1.00  0.00           C
ATOM    773  HB1 SER A  51      31.634  59.979  67.301  1.00  0.00           H
ATOM    774  HB2 SER A  51      32.980  60.501  68.191  1.00  0.00           H
ATOM    775  OG  SER A  51      32.680  58.410  68.150  1.00  0.00           O
ATOM    776  HG1 SER A  51      33.596  58.251  68.389  1.00  0.00           H
ATOM    777  C   SER A  51      33.280  60.730  65.430  1.00  0.00           C
ATOM    778  O   SER A  51      32.570  60.850  64.430  1.00  0.00           O
ATOM    779  N   ILE A  52      34.060  61.770  65.770  1.00  0.00           N
ATOM    780  HN  ILE A  52      34.637  61.651  66.575  1.00  0.00           H
ATOM    781  CA  ILE A  52      34.220  62.970  64.980  1.00  0.00           C
ATOM    782  HA  ILE A  52      33.211  63.340  64.870  1.00  0.00           H
ATOM    783  CB  ILE A  52      34.980  64.150  65.620  1.00  0.00           C
ATOM    784  HB  ILE A  52      34.449  64.361  66.572  1.00  0.00           H
ATOM    785  CG2 ILE A  52      36.470  63.810  65.770  1.00  0.00           C
ATOM    786 1HG2 ILE A  52      37.030  63.800  64.811  1.00  0.00           H
ATOM    787 2HG2 ILE A  52      36.390  62.842  66.309  1.00  0.00           H
ATOM    788 3HG2 ILE A  52      36.908  64.507  66.517  1.00  0.00           H
ATOM    789  CG1 ILE A  52      34.860  65.500  64.870  1.00  0.00           C
ATOM    790 1HG1 ILE A  52      35.380  65.460  63.889  1.00  0.00           H
ATOM    791 2HG1 ILE A  52      35.457  66.206  65.487  1.00  0.00           H
ATOM    792  CD  ILE A  52      33.430  66.020  64.690  1.00  0.00           C
ATOM    793  HD1 ILE A  52      33.410  67.031  64.230  1.00  0.00           H
ATOM    794  HD2 ILE A  52      32.840  66.050  65.631  1.00  0.00           H
ATOM    795  HD3 ILE A  52      32.887  65.286  64.057  1.00  0.00           H
ATOM    796  C   ILE A  52      34.710  62.590  63.540  1.00  0.00           C
ATOM    797  O   ILE A  52      34.220  63.170  62.590  1.00  0.00           O
ATOM    798  N   PHE A  53      35.720  61.670  63.430  1.00  0.00           N
ATOM    799  HN  PHE A  53      36.050  61.360  64.319  1.00  0.00           H
ATOM    800  CA  PHE A  53      36.230  61.290  62.120  1.00  0.00           C
ATOM    801  HA  PHE A  53      36.470  62.211  61.610  1.00  0.00           H
ATOM    802  CB  PHE A  53      37.470  60.310  62.220  1.00  0.00           C
ATOM    803  HB1 PHE A  53      37.200  59.360  62.730  1.00  0.00           H
ATOM    804  HB2 PHE A  53      38.204  60.772  62.914  1.00  0.00           H
ATOM    805  CG  PHE A  53      38.140  59.950  60.920  1.00  0.00           C
ATOM    806  CD1 PHE A  53      37.610  59.120  60.000  1.00  0.00           C
ATOM    807  HD1 PHE A  53      36.715  58.563  60.239  1.00  0.00           H
ATOM    808  CE1 PHE A  53      38.380  58.670  58.860  1.00  0.00           C
ATOM    809  HE1 PHE A  53      37.981  57.872  58.251  1.00  0.00           H
ATOM    810  CZ  PHE A  53      39.550  59.270  58.550  1.00  0.00           C
ATOM    811  HZ  PHE A  53      40.043  59.099  57.605  1.00  0.00           H
ATOM    812  CD2 PHE A  53      39.300  60.610  60.620  1.00  0.00           C
ATOM    813  HD2 PHE A  53      39.750  61.230  61.381  1.00  0.00           H
ATOM    814  CE2 PHE A  53      40.060  60.250  59.440  1.00  0.00           C
ATOM    815  HE2 PHE A  53      41.039  60.660  59.240  1.00  0.00           H
ATOM    816  C   PHE A  53      35.160  60.700  61.160  1.00  0.00           C
ATOM    817  O   PHE A  53      34.950  61.130  59.990  1.00  0.00           O
ATOM    818  N   CYS A  54      34.370  59.720  61.660  1.00  0.00           N
ATOM    819  HN  CYS A  54      34.450  59.232  62.526  1.00  0.00           H
ATOM    820  CA  CYS A  54      33.120  59.370  61.020  1.00  0.00           C
ATOM    821  HA  CYS A  54      33.359  58.813  60.125  1.00  0.00           H
ATOM    822  CB  CYS A  54      32.530  58.240  61.980  1.00  0.00           C
ATOM    823  HB1 CYS A  54      31.530  57.980  61.570  1.00  0.00           H
ATOM    824  HB2 CYS A  54      32.209  58.691  62.943  1.00  0.00           H
ATOM    825  SG  CYS A  54      33.610  56.820  62.080  1.00  0.00           S
ATOM    826  HG1 CYS A  54      34.060  57.120  63.290  1.00  0.00           H
ATOM    827  C   CYS A  54      32.020  60.470  60.740  1.00  0.00           C
ATOM    828  O   CYS A  54      31.310  60.350  59.740  1.00  0.00           O
ATOM    829  N   LEU A  55      31.840  61.460  61.620  1.00  0.00           N
ATOM    830  HN  LEU A  55      32.238  61.430  62.534  1.00  0.00           H
ATOM    831  CA  LEU A  55      30.979  62.580  61.420  1.00  0.00           C
ATOM    832  HA  LEU A  55      29.997  62.262  61.102  1.00  0.00           H
ATOM    833  CB  LEU A  55      30.790  63.150  62.810  1.00  0.00           C
ATOM    834  HB1 LEU A  55      31.817  63.459  63.099  1.00  0.00           H
ATOM    835  HB2 LEU A  55      30.420  62.440  63.580  1.00  0.00           H
ATOM    836  CG  LEU A  55      29.770  64.250  62.960  1.00  0.00           C
ATOM    837  HG  LEU A  55      30.179  65.138  62.431  1.00  0.00           H
ATOM    838  CD1 LEU A  55      28.420  63.910  62.350  1.00  0.00           C
ATOM    839 1HD1 LEU A  55      27.870  63.110  62.890  1.00  0.00           H
ATOM    840 2HD1 LEU A  55      28.430  63.580  61.289  1.00  0.00           H
ATOM    841 3HD1 LEU A  55      27.742  64.788  62.280  1.00  0.00           H
ATOM    842  CD2 LEU A  55      29.690  64.550  64.460  1.00  0.00           C
ATOM    843 1HD2 LEU A  55      29.590  63.653  65.108  1.00  0.00           H
ATOM    844 2HD2 LEU A  55      28.989  65.341  64.801  1.00  0.00           H
ATOM    845 3HD2 LEU A  55      30.636  65.038  64.779  1.00  0.00           H
ATOM    846  C   LEU A  55      31.450  63.510  60.370  1.00  0.00           C
ATOM    847  O   LEU A  55      30.640  63.960  59.590  1.00  0.00           O
ATOM    848  N   CYS A  56      32.790  63.830  60.260  1.00  0.00           N
ATOM    849  HN  CYS A  56      33.429  63.441  60.919  1.00  0.00           H
ATOM    850  CA  CYS A  56      33.250  64.690  59.150  1.00  0.00           C
ATOM    851  HA  CYS A  56      32.540  65.500  59.080  1.00  0.00           H
ATOM    852  CB  CYS A  56      34.650  65.370  59.400  1.00  0.00           C
ATOM    853  HB1 CYS A  56      34.849  66.026  58.525  1.00  0.00           H
ATOM    854  HB2 CYS A  56      35.430  64.600  59.580  1.00  0.00           H
ATOM    855  SG  CYS A  56      34.480  66.420  60.900  1.00  0.00           S
ATOM    856  HG1 CYS A  56      34.029  65.458  61.692  1.00  0.00           H
ATOM    857  C   CYS A  56      33.250  63.920  57.810  1.00  0.00           C
ATOM    858  O   CYS A  56      32.920  64.450  56.720  1.00  0.00           O
ATOM    859  N   ALA A  57      33.570  62.600  57.820  1.00  0.00           N
ATOM    860  HN  ALA A  57      33.829  62.201  58.697  1.00  0.00           H
ATOM    861  CA  ALA A  57      33.340  61.750  56.680  1.00  0.00           C
ATOM    862  HA  ALA A  57      33.848  62.188  55.833  1.00  0.00           H
ATOM    863  CB  ALA A  57      33.850  60.360  57.000  1.00  0.00           C
ATOM    864  HB1 ALA A  57      34.943  60.360  57.200  1.00  0.00           H
ATOM    865  HB2 ALA A  57      33.629  59.658  56.168  1.00  0.00           H
ATOM    866  HB3 ALA A  57      33.351  60.010  57.929  1.00  0.00           H
ATOM    867  C   ALA A  57      31.930  61.700  56.190  1.00  0.00           C
ATOM    868  O   ALA A  57      31.710  61.770  54.980  1.00  0.00           O
ATOM    869  N   THR A  58      30.990  61.660  57.160  1.00  0.00           N
ATOM    870  HN  THR A  58      31.339  61.441  58.068  1.00  0.00           H
ATOM    871  CA  THR A  58      29.580  61.750  56.870  1.00  0.00           C
ATOM    872  HA  THR A  58      29.292  61.044  56.104  1.00  0.00           H
ATOM    873  CB  THR A  58      28.650  61.530  58.130  1.00  0.00           C
ATOM    874  HB  THR A  58      28.879  62.268  58.928  1.00  0.00           H
ATOM    875  OG1 THR A  58      28.740  60.170  58.610  1.00  0.00           O
ATOM    876  HG1 THR A  58      29.633  60.150  58.961  1.00  0.00           H
ATOM    877  CG2 THR A  58      27.160  61.740  57.820  1.00  0.00           C
ATOM    878 1HG2 THR A  58      26.909  62.813  57.680  1.00  0.00           H
ATOM    879 2HG2 THR A  58      26.591  61.480  58.739  1.00  0.00           H
ATOM    880 3HG2 THR A  58      26.870  61.209  56.888  1.00  0.00           H
ATOM    881  C   THR A  58      29.180  63.080  56.200  1.00  0.00           C
ATOM    882  O   THR A  58      28.400  63.160  55.260  1.00  0.00           O
ATOM    883  N   LEU A  59      29.730  64.210  56.740  1.00  0.00           N
ATOM    884  HN  LEU A  59      30.390  64.010  57.460  1.00  0.00           H
ATOM    885  CA  LEU A  59      29.579  65.600  56.260  1.00  0.00           C
ATOM    886  HA  LEU A  59      28.527  65.809  56.141  1.00  0.00           H
ATOM    887  CB  LEU A  59      30.210  66.600  57.289  1.00  0.00           C
ATOM    888  HB1 LEU A  59      31.310  66.450  57.340  1.00  0.00           H
ATOM    889  HB2 LEU A  59      29.858  66.328  58.307  1.00  0.00           H
ATOM    890  CG  LEU A  59      29.900  68.100  56.960  1.00  0.00           C
ATOM    891  HG  LEU A  59      28.860  68.070  56.570  1.00  0.00           H
ATOM    892  CD1 LEU A  59      29.769  69.030  58.170  1.00  0.00           C
ATOM    893 1HD1 LEU A  59      29.182  68.482  58.937  1.00  0.00           H
ATOM    894 2HD1 LEU A  59      29.160  69.930  57.940  1.00  0.00           H
ATOM    895 3HD1 LEU A  59      30.784  69.392  58.441  1.00  0.00           H
ATOM    896  CD2 LEU A  59      30.850  68.771  55.920  1.00  0.00           C
ATOM    897 1HD2 LEU A  59      31.182  68.187  55.035  1.00  0.00           H
ATOM    898 2HD2 LEU A  59      31.747  69.129  56.468  1.00  0.00           H
ATOM    899 3HD2 LEU A  59      30.372  69.696  55.532  1.00  0.00           H
ATOM    900  C   LEU A  59      30.050  65.710  54.760  1.00  0.00           C
ATOM    901  O   LEU A  59      29.420  66.330  53.890  1.00  0.00           O
ATOM    902  N   PHE A  60      31.230  65.040  54.400  1.00  0.00           N
ATOM    903  HN  PHE A  60      31.798  64.661  55.127  1.00  0.00           H
ATOM    904  CA  PHE A  60      31.760  64.870  53.020  1.00  0.00           C
ATOM    905  HA  PHE A  60      31.770  65.881  52.640  1.00  0.00           H
ATOM    906  CB  PHE A  60      33.170  64.310  53.000  1.00  0.00           C
ATOM    907  HB1 PHE A  60      33.489  63.991  51.984  1.00  0.00           H
ATOM    908  HB2 PHE A  60      33.100  63.352  53.559  1.00  0.00           H
ATOM    909  CG  PHE A  60      34.340  65.090  53.680  1.00  0.00           C
ATOM    910  CD1 PHE A  60      35.410  64.490  54.460  1.00  0.00           C
ATOM    911  HD1 PHE A  60      35.290  63.426  54.600  1.00  0.00           H
ATOM    912  CE1 PHE A  60      36.500  65.270  54.880  1.00  0.00           C
ATOM    913  HE1 PHE A  60      37.222  64.919  55.602  1.00  0.00           H
ATOM    914  CZ  PHE A  60      36.530  66.570  54.650  1.00  0.00           C
ATOM    915  HZ  PHE A  60      37.348  67.089  55.129  1.00  0.00           H
ATOM    916  CD2 PHE A  60      34.540  66.460  53.330  1.00  0.00           C
ATOM    917  HD2 PHE A  60      33.864  66.788  52.554  1.00  0.00           H
ATOM    918  CE2 PHE A  60      35.550  67.280  53.850  1.00  0.00           C
ATOM    919  HE2 PHE A  60      35.620  68.336  53.631  1.00  0.00           H
ATOM    920  C   PHE A  60      30.770  64.100  52.120  1.00  0.00           C
ATOM    921  O   PHE A  60      30.690  64.320  50.950  1.00  0.00           O
ATOM    922  N   THR A  61      29.900  63.180  52.650  1.00  0.00           N
ATOM    923  HN  THR A  61      30.000  62.789  53.562  1.00  0.00           H
ATOM    924  CA  THR A  61      28.730  62.570  52.070  1.00  0.00           C
ATOM    925  HA  THR A  61      28.921  62.228  51.064  1.00  0.00           H
ATOM    926  CB  THR A  61      28.160  61.350  52.840  1.00  0.00           C
ATOM    927  HB  THR A  61      27.501  61.689  53.668  1.00  0.00           H
ATOM    928  OG1 THR A  61      29.220  60.520  53.380  1.00  0.00           O
ATOM    929  HG1 THR A  61      28.757  59.735  53.682  1.00  0.00           H
ATOM    930  CG2 THR A  61      27.370  60.440  51.840  1.00  0.00           C
ATOM    931 1HG2 THR A  61      26.450  60.860  51.380  1.00  0.00           H
ATOM    932 2HG2 THR A  61      26.927  59.585  52.393  1.00  0.00           H
ATOM    933 3HG2 THR A  61      28.008  60.041  51.022  1.00  0.00           H
ATOM    934  C   THR A  61      27.640  63.500  51.800  1.00  0.00           C
ATOM    935  O   THR A  61      27.270  63.410  50.640  1.00  0.00           O
ATOM    936  N   PHE A  62      27.210  64.390  52.710  1.00  0.00           N
ATOM    937  HN  PHE A  62      27.460  64.300  53.671  1.00  0.00           H
ATOM    938  CA  PHE A  62      26.310  65.400  52.360  1.00  0.00           C
ATOM    939  HA  PHE A  62      25.473  64.912  51.882  1.00  0.00           H
ATOM    940  CB  PHE A  62      25.850  66.160  53.650  1.00  0.00           C
ATOM    941  HB1 PHE A  62      25.002  66.818  53.361  1.00  0.00           H
ATOM    942  HB2 PHE A  62      26.672  66.731  54.131  1.00  0.00           H
ATOM    943  CG  PHE A  62      25.230  65.260  54.740  1.00  0.00           C
ATOM    944  CD1 PHE A  62      25.720  65.200  56.030  1.00  0.00           C
ATOM    945  HD1 PHE A  62      26.562  65.832  56.271  1.00  0.00           H
ATOM    946  CE1 PHE A  62      25.070  64.510  57.030  1.00  0.00           C
ATOM    947  HE1 PHE A  62      25.450  64.440  58.039  1.00  0.00           H
ATOM    948  CZ  PHE A  62      24.130  63.600  56.740  1.00  0.00           C
ATOM    949  HZ  PHE A  62      23.712  63.043  57.566  1.00  0.00           H
ATOM    950  CD2 PHE A  62      24.140  64.440  54.490  1.00  0.00           C
ATOM    951  HD2 PHE A  62      23.742  64.311  53.494  1.00  0.00           H
ATOM    952  CE2 PHE A  62      23.600  63.480  55.460  1.00  0.00           C
ATOM    953  HE2 PHE A  62      22.732  62.872  55.251  1.00  0.00           H
ATOM    954  C   PHE A  62      26.900  66.380  51.300  1.00  0.00           C
ATOM    955  O   PHE A  62      26.200  66.780  50.330  1.00  0.00           O
ATOM    956  N   LEU A  63      28.200  66.690  51.380  1.00  0.00           N
ATOM    957  HN  LEU A  63      28.699  66.530  52.228  1.00  0.00           H
ATOM    958  CA  LEU A  63      28.800  67.460  50.220  1.00  0.00           C
ATOM    959  HA  LEU A  63      28.370  68.450  50.170  1.00  0.00           H
ATOM    960  CB  LEU A  63      30.360  67.739  50.580  1.00  0.00           C
ATOM    961  HB1 LEU A  63      30.778  66.745  50.849  1.00  0.00           H
ATOM    962  HB2 LEU A  63      30.370  68.452  51.432  1.00  0.00           H
ATOM    963  CG  LEU A  63      31.320  68.410  49.550  1.00  0.00           C
ATOM    964  HG  LEU A  63      31.280  67.820  48.610  1.00  0.00           H
ATOM    965  CD1 LEU A  63      30.810  69.760  49.130  1.00  0.00           C
ATOM    966 1HD1 LEU A  63      31.357  70.148  48.244  1.00  0.00           H
ATOM    967 2HD1 LEU A  63      30.910  70.527  49.927  1.00  0.00           H
ATOM    968 3HD1 LEU A  63      29.752  69.790  48.791  1.00  0.00           H
ATOM    969  CD2 LEU A  63      32.830  68.510  50.030  1.00  0.00           C
ATOM    970 1HD2 LEU A  63      33.318  69.008  49.164  1.00  0.00           H
ATOM    971 2HD2 LEU A  63      33.309  67.522  50.200  1.00  0.00           H
ATOM    972 3HD2 LEU A  63      32.960  68.979  51.028  1.00  0.00           H
ATOM    973  C   LEU A  63      28.760  66.700  48.890  1.00  0.00           C
ATOM    974  O   LEU A  63      28.460  67.240  47.860  1.00  0.00           O
ATOM    975  N   THR A  64      29.150  65.390  48.910  1.00  0.00           N
ATOM    976  HN  THR A  64      29.492  65.008  49.765  1.00  0.00           H
ATOM    977  CA  THR A  64      29.080  64.560  47.660  1.00  0.00           C
ATOM    978  HA  THR A  64      29.699  65.139  46.991  1.00  0.00           H
ATOM    979  CB  THR A  64      29.680  63.170  47.950  1.00  0.00           C
ATOM    980  HB  THR A  64      29.252  62.603  48.805  1.00  0.00           H
ATOM    981  OG1 THR A  64      31.070  63.330  48.140  1.00  0.00           O
ATOM    982  HG1 THR A  64      31.030  63.731  49.011  1.00  0.00           H
ATOM    983  CG2 THR A  64      29.641  62.359  46.610  1.00  0.00           C
ATOM    984 1HG2 THR A  64      29.640  63.130  45.810  1.00  0.00           H
ATOM    985 2HG2 THR A  64      28.700  61.770  46.580  1.00  0.00           H
ATOM    986 3HG2 THR A  64      30.502  61.686  46.412  1.00  0.00           H
ATOM    987  C   THR A  64      27.710  64.380  47.170  1.00  0.00           C
ATOM    988  O   THR A  64      27.470  64.430  45.960  1.00  0.00           O
ATOM    989  N   PHE A  65      26.790  64.190  48.130  1.00  0.00           N
ATOM    990  HN  PHE A  65      27.010  64.130  49.101  1.00  0.00           H
ATOM    991  CA  PHE A  65      25.410  63.980  47.860  1.00  0.00           C
ATOM    992  HA  PHE A  65      25.450  63.132  47.192  1.00  0.00           H
ATOM    993  CB  PHE A  65      24.500  63.660  49.130  1.00  0.00           C
ATOM    994  HB1 PHE A  65      24.440  64.493  49.862  1.00  0.00           H
ATOM    995  HB2 PHE A  65      25.100  62.890  49.660  1.00  0.00           H
ATOM    996  CG  PHE A  65      23.080  63.350  48.850  1.00  0.00           C
ATOM    997  CD1 PHE A  65      22.040  64.050  49.620  1.00  0.00           C
ATOM    998  HD1 PHE A  65      22.422  64.784  50.314  1.00  0.00           H
ATOM    999  CE1 PHE A  65      20.700  63.790  49.330  1.00  0.00           C
ATOM   1000  HE1 PHE A  65      19.901  64.309  49.839  1.00  0.00           H
ATOM   1001  CZ  PHE A  65      20.360  62.920  48.270  1.00  0.00           C
ATOM   1002  HZ  PHE A  65      19.334  62.731  47.991  1.00  0.00           H
ATOM   1003  CD2 PHE A  65      22.680  62.440  47.830  1.00  0.00           C
ATOM   1004  HD2 PHE A  65      23.400  62.010  47.150  1.00  0.00           H
ATOM   1005  CE2 PHE A  65      21.320  62.150  47.550  1.00  0.00           C
ATOM   1006  HE2 PHE A  65      21.130  61.461  46.741  1.00  0.00           H
ATOM   1007  C   PHE A  65      24.790  65.130  47.010  1.00  0.00           C
ATOM   1008  O   PHE A  65      23.870  64.850  46.220  1.00  0.00           O
ATOM   1009  N   LEU A  66      25.310  66.340  47.340  1.00  0.00           N
ATOM   1010  HN  LEU A  66      26.009  66.300  48.049  1.00  0.00           H
ATOM   1011  CA  LEU A  66      24.910  67.570  46.680  1.00  0.00           C
ATOM   1012  HA  LEU A  66      23.842  67.490  46.540  1.00  0.00           H
ATOM   1013  CB  LEU A  66      25.309  68.760  47.560  1.00  0.00           C
ATOM   1014  HB1 LEU A  66      26.396  68.690  47.781  1.00  0.00           H
ATOM   1015  HB2 LEU A  66      24.841  68.620  48.558  1.00  0.00           H
ATOM   1016  CG  LEU A  66      24.980  70.160  47.050  1.00  0.00           C
ATOM   1017  HG  LEU A  66      25.727  70.459  46.283  1.00  0.00           H
ATOM   1018  CD1 LEU A  66      23.600  70.381  46.450  1.00  0.00           C
ATOM   1019 1HD1 LEU A  66      22.769  70.290  47.181  1.00  0.00           H
ATOM   1020 2HD1 LEU A  66      23.389  69.716  45.585  1.00  0.00           H
ATOM   1021 3HD1 LEU A  66      23.511  71.453  46.172  1.00  0.00           H
ATOM   1022  CD2 LEU A  66      25.211  71.200  48.170  1.00  0.00           C
ATOM   1023 1HD2 LEU A  66      24.687  70.828  49.076  1.00  0.00           H
ATOM   1024 2HD2 LEU A  66      24.980  72.248  47.881  1.00  0.00           H
ATOM   1025 3HD2 LEU A  66      26.295  71.180  48.409  1.00  0.00           H
ATOM   1026  C   LEU A  66      25.300  67.720  45.220  1.00  0.00           C
ATOM   1027  O   LEU A  66      24.470  68.110  44.400  1.00  0.00           O
ATOM   1028  N   ILE A  67      26.550  67.340  44.880  1.00  0.00           N
ATOM   1029  HN  ILE A  67      27.179  66.890  45.509  1.00  0.00           H
ATOM   1030  CA  ILE A  67      27.180  67.640  43.590  1.00  0.00           C
ATOM   1031  HA  ILE A  67      26.550  68.380  43.120  1.00  0.00           H
ATOM   1032  CB  ILE A  67      28.590  68.070  43.800  1.00  0.00           C
ATOM   1033  HB  ILE A  67      29.000  68.330  42.801  1.00  0.00           H
ATOM   1034  CG2 ILE A  67      28.720  69.330  44.710  1.00  0.00           C
ATOM   1035 1HG2 ILE A  67      29.733  69.781  44.780  1.00  0.00           H
ATOM   1036 2HG2 ILE A  67      28.130  69.280  45.650  1.00  0.00           H
ATOM   1037 3HG2 ILE A  67      28.160  70.150  44.210  1.00  0.00           H
ATOM   1038  CG1 ILE A  67      29.440  66.950  44.410  1.00  0.00           C
ATOM   1039 1HG1 ILE A  67      29.560  66.169  43.629  1.00  0.00           H
ATOM   1040 2HG1 ILE A  67      28.960  66.390  45.240  1.00  0.00           H
ATOM   1041  CD  ILE A  67      30.850  67.340  44.940  1.00  0.00           C
ATOM   1042  HD1 ILE A  67      31.332  68.022  44.208  1.00  0.00           H
ATOM   1043  HD2 ILE A  67      31.480  66.460  45.190  1.00  0.00           H
ATOM   1044  HD3 ILE A  67      30.720  67.900  45.891  1.00  0.00           H
ATOM   1045  C   ILE A  67      27.230  66.460  42.650  1.00  0.00           C
ATOM   1046  O   ILE A  67      27.680  66.590  41.540  1.00  0.00           O
ATOM   1047  N   ASP A  68      26.900  65.230  43.200  1.00  0.00           N
ATOM   1048  HN  ASP A  68      26.930  65.160  44.194  1.00  0.00           H
ATOM   1049  CA  ASP A  68      26.830  64.070  42.300  1.00  0.00           C
ATOM   1050  HA  ASP A  68      27.807  63.960  41.852  1.00  0.00           H
ATOM   1051  CB  ASP A  68      26.749  62.710  43.150  1.00  0.00           C
ATOM   1052  HB1 ASP A  68      25.724  62.620  43.568  1.00  0.00           H
ATOM   1053  HB2 ASP A  68      27.453  62.881  43.993  1.00  0.00           H
ATOM   1054  CG  ASP A  68      27.040  61.380  42.490  1.00  0.00           C
ATOM   1055  OD1 ASP A  68      27.740  61.430  41.430  1.00  0.00           O
ATOM   1056  OD2 ASP A  68      26.830  60.290  43.090  1.00  0.00           O
ATOM   1057  C   ASP A  68      25.810  64.060  41.140  1.00  0.00           C
ATOM   1058  O   ASP A  68      24.700  64.480  41.250  1.00  0.00           O
ATOM   1059  N   VAL A  69      26.200  63.450  39.980  1.00  0.00           N
ATOM   1060  HN  VAL A  69      27.088  63.021  39.830  1.00  0.00           H
ATOM   1061  CA  VAL A  69      25.420  63.490  38.710  1.00  0.00           C
ATOM   1062  HA  VAL A  69      24.401  63.330  39.030  1.00  0.00           H
ATOM   1063  CB  VAL A  69      25.410  64.800  37.910  1.00  0.00           C
ATOM   1064  HB  VAL A  69      25.279  65.674  38.583  1.00  0.00           H
ATOM   1065  CG1 VAL A  69      26.720  65.130  37.150  1.00  0.00           C
ATOM   1066 1HG1 VAL A  69      27.637  64.791  37.678  1.00  0.00           H
ATOM   1067 2HG1 VAL A  69      26.720  66.222  36.950  1.00  0.00           H
ATOM   1068 3HG1 VAL A  69      26.670  64.670  36.140  1.00  0.00           H
ATOM   1069  CG2 VAL A  69      24.230  64.930  36.960  1.00  0.00           C
ATOM   1070 1HG2 VAL A  69      24.240  65.759  36.221  1.00  0.00           H
ATOM   1071 2HG2 VAL A  69      23.321  65.120  37.569  1.00  0.00           H
ATOM   1072 3HG2 VAL A  69      24.001  63.963  36.462  1.00  0.00           H
ATOM   1073  C   VAL A  69      25.830  62.260  37.850  1.00  0.00           C
ATOM   1074  O   VAL A  69      25.010  61.860  37.040  1.00  0.00           O
ATOM   1075  N   ARG A  70      26.990  61.550  38.070  1.00  0.00           N
ATOM   1076  HN  ARG A  70      27.671  61.780  38.761  1.00  0.00           H
ATOM   1077  CA  ARG A  70      27.370  60.530  37.150  1.00  0.00           C
ATOM   1078  HA  ARG A  70      26.416  60.048  36.999  1.00  0.00           H
ATOM   1079  CB  ARG A  70      28.030  61.080  35.880  1.00  0.00           C
ATOM   1080  HB1 ARG A  70      27.223  61.698  35.431  1.00  0.00           H
ATOM   1081  HB2 ARG A  70      28.332  60.376  35.076  1.00  0.00           H
ATOM   1082  CG  ARG A  70      29.280  62.010  36.090  1.00  0.00           C
ATOM   1083  HG1 ARG A  70      30.202  61.409  36.240  1.00  0.00           H
ATOM   1084  HG2 ARG A  70      29.021  62.728  36.898  1.00  0.00           H
ATOM   1085  CD  ARG A  70      29.750  62.920  34.900  1.00  0.00           C
ATOM   1086  HD1 ARG A  70      30.602  63.551  35.231  1.00  0.00           H
ATOM   1087  HD2 ARG A  70      28.926  63.653  34.769  1.00  0.00           H
ATOM   1088  NE  ARG A  70      30.050  62.040  33.720  1.00  0.00           N
ATOM   1089  HE  ARG A  70      29.300  61.870  33.080  1.00  0.00           H
ATOM   1090  CZ  ARG A  70      31.230  61.510  33.440  1.00  0.00           C
ATOM   1091  NH1 ARG A  70      32.270  61.860  34.170  1.00  0.00           N
ATOM   1092 1HH1 ARG A  70      32.320  62.637  34.798  1.00  0.00           H
ATOM   1093 2HH1 ARG A  70      33.129  61.460  33.850  1.00  0.00           H
ATOM   1094  NH2 ARG A  70      31.230  60.630  32.430  1.00  0.00           N
ATOM   1095 1HH2 ARG A  70      30.590  60.750  31.671  1.00  0.00           H
ATOM   1096 2HH2 ARG A  70      32.049  60.261  31.991  1.00  0.00           H
ATOM   1097  C   ARG A  70      28.240  59.510  37.850  1.00  0.00           C
ATOM   1098  O   ARG A  70      28.820  59.800  38.900  1.00  0.00           O
ATOM   1099  N   ARG A  71      28.460  58.290  37.220  1.00  0.00           N
ATOM   1100  HN  ARG A  71      28.107  58.189  36.293  1.00  0.00           H
ATOM   1101  CA  ARG A  71      29.350  57.230  37.760  1.00  0.00           C
ATOM   1102  HA  ARG A  71      29.191  56.592  36.903  1.00  0.00           H
ATOM   1103  CB  ARG A  71      30.800  57.390  37.760  1.00  0.00           C
ATOM   1104  HB1 ARG A  71      31.331  56.419  37.860  1.00  0.00           H
ATOM   1105  HB2 ARG A  71      31.160  58.021  38.601  1.00  0.00           H
ATOM   1106  CG  ARG A  71      31.180  57.990  36.410  1.00  0.00           C
ATOM   1107  HG1 ARG A  71      30.582  58.877  36.111  1.00  0.00           H
ATOM   1108  HG2 ARG A  71      30.828  57.387  35.546  1.00  0.00           H
ATOM   1109  CD  ARG A  71      32.750  58.230  36.150  1.00  0.00           C
ATOM   1110  HD1 ARG A  71      33.029  58.429  35.093  1.00  0.00           H
ATOM   1111  HD2 ARG A  71      33.402  57.387  36.461  1.00  0.00           H
ATOM   1112  NE  ARG A  71      33.190  59.450  36.960  1.00  0.00           N
ATOM   1113  HE  ARG A  71      32.512  60.008  37.439  1.00  0.00           H
ATOM   1114  CZ  ARG A  71      34.400  60.050  36.850  1.00  0.00           C
ATOM   1115  NH1 ARG A  71      35.410  59.590  36.170  1.00  0.00           N
ATOM   1116 1HH1 ARG A  71      35.280  58.800  35.570  1.00  0.00           H
ATOM   1117 2HH1 ARG A  71      36.221  60.150  36.000  1.00  0.00           H
ATOM   1118  NH2 ARG A  71      34.650  61.100  37.630  1.00  0.00           N
ATOM   1119 1HH2 ARG A  71      33.970  61.400  38.300  1.00  0.00           H
ATOM   1120 2HH2 ARG A  71      35.611  61.370  37.680  1.00  0.00           H
ATOM   1121  C   ARG A  71      28.830  56.430  38.960  1.00  0.00           C
ATOM   1122  O   ARG A  71      28.620  56.940  40.030  1.00  0.00           O
ATOM   1123  N   PHE A  72      28.590  55.180  38.750  1.00  0.00           N
ATOM   1124  HN  PHE A  72      28.640  54.892  37.796  1.00  0.00           H
ATOM   1125  CA  PHE A  72      28.090  54.160  39.670  1.00  0.00           C
ATOM   1126  HA  PHE A  72      27.017  54.200  39.560  1.00  0.00           H
ATOM   1127  CB  PHE A  72      28.619  52.780  39.090  1.00  0.00           C
ATOM   1128  HB1 PHE A  72      29.666  52.951  38.758  1.00  0.00           H
ATOM   1129  HB2 PHE A  72      28.051  52.490  38.181  1.00  0.00           H
ATOM   1130  CG  PHE A  72      28.660  51.600  39.950  1.00  0.00           C
ATOM   1131  CD1 PHE A  72      27.630  50.660  40.000  1.00  0.00           C
ATOM   1132  HD1 PHE A  72      26.747  50.851  39.408  1.00  0.00           H
ATOM   1133  CE1 PHE A  72      27.800  49.480  40.560  1.00  0.00           C
ATOM   1134  HE1 PHE A  72      27.079  48.679  40.490  1.00  0.00           H
ATOM   1135  CZ  PHE A  72      28.930  49.170  41.420  1.00  0.00           C
ATOM   1136  HZ  PHE A  72      28.960  48.189  41.870  1.00  0.00           H
ATOM   1137  CD2 PHE A  72      29.850  51.340  40.710  1.00  0.00           C
ATOM   1138  HD2 PHE A  72      30.613  52.103  40.730  1.00  0.00           H
ATOM   1139  CE2 PHE A  72      29.940  50.190  41.510  1.00  0.00           C
ATOM   1140  HE2 PHE A  72      30.833  49.959  42.072  1.00  0.00           H
ATOM   1141  C   PHE A  72      28.360  54.260  41.150  1.00  0.00           C
ATOM   1142  O   PHE A  72      29.440  54.630  41.660  1.00  0.00           O
ATOM   1143  N   ARG A  73      27.340  54.000  41.940  1.00  0.00           N
ATOM   1144  HN  ARG A  73      26.530  53.610  41.510  1.00  0.00           H
ATOM   1145  CA  ARG A  73      27.239  54.250  43.390  1.00  0.00           C
ATOM   1146  HA  ARG A  73      28.166  54.069  43.914  1.00  0.00           H
ATOM   1147  CB  ARG A  73      26.920  55.710  43.780  1.00  0.00           C
ATOM   1148  HB1 ARG A  73      27.763  56.352  43.449  1.00  0.00           H
ATOM   1149  HB2 ARG A  73      26.940  55.690  44.891  1.00  0.00           H
ATOM   1150  CG  ARG A  73      25.550  56.270  43.180  1.00  0.00           C
ATOM   1151  HG1 ARG A  73      25.290  57.140  43.820  1.00  0.00           H
ATOM   1152  HG2 ARG A  73      24.780  55.470  43.230  1.00  0.00           H
ATOM   1153  CD  ARG A  73      25.710  56.900  41.730  1.00  0.00           C
ATOM   1154  HD1 ARG A  73      25.800  56.028  41.048  1.00  0.00           H
ATOM   1155  HD2 ARG A  73      26.570  57.600  41.800  1.00  0.00           H
ATOM   1156  NE  ARG A  73      24.470  57.710  41.510  1.00  0.00           N
ATOM   1157  HE  ARG A  73      24.013  57.988  42.355  1.00  0.00           H
ATOM   1158  CZ  ARG A  73      24.240  58.570  40.490  1.00  0.00           C
ATOM   1159  NH1 ARG A  73      24.770  58.300  39.360  1.00  0.00           N
ATOM   1160 1HH1 ARG A  73      24.950  57.320  39.280  1.00  0.00           H
ATOM   1161 2HH1 ARG A  73      24.491  58.849  38.572  1.00  0.00           H
ATOM   1162  NH2 ARG A  73      23.560  59.660  40.710  1.00  0.00           N
ATOM   1163 1HH2 ARG A  73      23.200  59.810  41.631  1.00  0.00           H
ATOM   1164 2HH2 ARG A  73      23.630  60.409  40.051  1.00  0.00           H
ATOM   1165  C   ARG A  73      26.240  53.320  44.030  1.00  0.00           C
ATOM   1166  O   ARG A  73      25.500  52.640  43.340  1.00  0.00           O
ATOM   1167  N   TYR A  74      26.170  53.320  45.360  1.00  0.00           N
ATOM   1168  HN  TYR A  74      26.831  53.961  45.741  1.00  0.00           H
ATOM   1169  CA  TYR A  74      25.270  52.830  46.380  1.00  0.00           C
ATOM   1170  HA  TYR A  74      25.460  51.778  46.230  1.00  0.00           H
ATOM   1171  CB  TYR A  74      25.739  53.270  47.830  1.00  0.00           C
ATOM   1172  HB1 TYR A  74      26.612  52.719  48.241  1.00  0.00           H
ATOM   1173  HB2 TYR A  74      24.895  53.180  48.546  1.00  0.00           H
ATOM   1174  CG  TYR A  74      26.120  54.780  47.770  1.00  0.00           C
ATOM   1175  CD1 TYR A  74      25.140  55.820  47.660  1.00  0.00           C
ATOM   1176  HD1 TYR A  74      24.118  55.479  47.590  1.00  0.00           H
ATOM   1177  CE1 TYR A  74      25.490  57.140  47.420  1.00  0.00           C
ATOM   1178  HE1 TYR A  74      24.768  57.932  47.290  1.00  0.00           H
ATOM   1179  CZ  TYR A  74      26.820  57.560  47.370  1.00  0.00           C
ATOM   1180  OH  TYR A  74      27.130  58.870  47.070  1.00  0.00           O
ATOM   1181  HH  TYR A  74      26.328  59.161  46.629  1.00  0.00           H
ATOM   1182  CD2 TYR A  74      27.440  55.250  47.840  1.00  0.00           C
ATOM   1183  HD2 TYR A  74      28.286  54.603  48.019  1.00  0.00           H
ATOM   1184  CE2 TYR A  74      27.780  56.600  47.700  1.00  0.00           C
ATOM   1185  HE2 TYR A  74      28.818  56.879  47.810  1.00  0.00           H
ATOM   1186  C   TYR A  74      23.770  53.180  46.230  1.00  0.00           C
ATOM   1187  O   TYR A  74      23.430  54.170  45.550  1.00  0.00           O
ATOM   1188  N   PRO A  75      22.790  52.360  46.710  1.00  0.00           N
ATOM   1189  CD  PRO A  75      22.960  51.020  47.220  1.00  0.00           C
ATOM   1190  HD1 PRO A  75      23.803  51.020  47.943  1.00  0.00           H
ATOM   1191  HD2 PRO A  75      23.000  50.302  46.372  1.00  0.00           H
ATOM   1192  CA  PRO A  75      21.380  52.880  46.760  1.00  0.00           C
ATOM   1193  HA  PRO A  75      21.141  53.249  45.773  1.00  0.00           H
ATOM   1194  CB  PRO A  75      20.600  51.660  47.160  1.00  0.00           C
ATOM   1195  HB1 PRO A  75      20.300  51.130  46.230  1.00  0.00           H
ATOM   1196  HB2 PRO A  75      19.755  51.811  47.864  1.00  0.00           H
ATOM   1197  CG  PRO A  75      21.630  50.860  47.939  1.00  0.00           C
ATOM   1198  HG1 PRO A  75      21.640  51.202  48.996  1.00  0.00           H
ATOM   1199  HG2 PRO A  75      21.410  49.780  48.080  1.00  0.00           H
ATOM   1200  C   PRO A  75      21.190  54.210  47.530  1.00  0.00           C
ATOM   1201  O   PRO A  75      21.310  54.170  48.780  1.00  0.00           O
ATOM   1202  N   GLU A  76      21.090  55.370  46.880  1.00  0.00           N
ATOM   1203  HN  GLU A  76      20.808  55.400  45.925  1.00  0.00           H
ATOM   1204  CA  GLU A  76      21.230  56.730  47.400  1.00  0.00           C
ATOM   1205  HA  GLU A  76      22.268  56.730  47.699  1.00  0.00           H
ATOM   1206  CB  GLU A  76      21.080  57.760  46.290  1.00  0.00           C
ATOM   1207  HB1 GLU A  76      21.359  58.718  46.779  1.00  0.00           H
ATOM   1208  HB2 GLU A  76      20.056  57.850  45.869  1.00  0.00           H
ATOM   1209  CG  GLU A  76      22.050  57.710  45.140  1.00  0.00           C
ATOM   1210  HG1 GLU A  76      21.820  56.951  44.361  1.00  0.00           H
ATOM   1211  HG2 GLU A  76      23.114  57.591  45.438  1.00  0.00           H
ATOM   1212  CD  GLU A  76      22.030  59.010  44.340  1.00  0.00           C
ATOM   1213  OE1 GLU A  76      21.160  59.840  44.500  1.00  0.00           O
ATOM   1214  OE2 GLU A  76      22.920  59.220  43.440  1.00  0.00           O
ATOM   1215  C   GLU A  76      20.390  57.000  48.680  1.00  0.00           C
ATOM   1216  O   GLU A  76      20.970  57.260  49.720  1.00  0.00           O
ATOM   1217  N   ARG A  77      19.070  57.040  48.570  1.00  0.00           N
ATOM   1218  HN  ARG A  77      18.769  56.639  47.708  1.00  0.00           H
ATOM   1219  CA  ARG A  77      18.140  57.470  49.610  1.00  0.00           C
ATOM   1220  HA  ARG A  77      18.300  58.521  49.800  1.00  0.00           H
ATOM   1221  CB  ARG A  77      16.740  57.490  48.970  1.00  0.00           C
ATOM   1222  HB1 ARG A  77      15.990  57.820  49.720  1.00  0.00           H
ATOM   1223  HB2 ARG A  77      16.409  56.476  48.659  1.00  0.00           H
ATOM   1224  CG  ARG A  77      16.440  58.400  47.670  1.00  0.00           C
ATOM   1225  HG1 ARG A  77      15.433  58.171  47.261  1.00  0.00           H
ATOM   1226  HG2 ARG A  77      17.146  58.102  46.865  1.00  0.00           H
ATOM   1227  CD  ARG A  77      16.500  59.880  48.110  1.00  0.00           C
ATOM   1228  HD1 ARG A  77      17.344  60.041  48.813  1.00  0.00           H
ATOM   1229  HD2 ARG A  77      15.561  60.300  48.530  1.00  0.00           H
ATOM   1230  NE  ARG A  77      16.750  60.560  46.810  1.00  0.00           N
ATOM   1231  HE  ARG A  77      17.541  60.240  46.289  1.00  0.00           H
ATOM   1232  CZ  ARG A  77      16.430  61.820  46.440  1.00  0.00           C
ATOM   1233  NH1 ARG A  77      15.520  62.490  47.120  1.00  0.00           N
ATOM   1234 1HH1 ARG A  77      14.901  61.861  47.590  1.00  0.00           H
ATOM   1235 2HH1 ARG A  77      15.169  63.362  46.779  1.00  0.00           H
ATOM   1236  NH2 ARG A  77      17.250  62.310  45.510  1.00  0.00           N
ATOM   1237 1HH2 ARG A  77      17.809  61.641  45.021  1.00  0.00           H
ATOM   1238 2HH2 ARG A  77      16.982  63.205  45.152  1.00  0.00           H
ATOM   1239  C   ARG A  77      18.190  56.760  50.970  1.00  0.00           C
ATOM   1240  O   ARG A  77      18.260  57.540  51.920  1.00  0.00           O
ATOM   1241  N   PRO A  78      18.220  55.360  51.220  1.00  0.00           N
ATOM   1242  CD  PRO A  78      18.020  54.380  50.120  1.00  0.00           C
ATOM   1243  HD1 PRO A  78      19.006  54.131  49.672  1.00  0.00           H
ATOM   1244  HD2 PRO A  78      17.149  54.751  49.539  1.00  0.00           H
ATOM   1245  CA  PRO A  78      18.320  54.750  52.550  1.00  0.00           C
ATOM   1246  HA  PRO A  78      17.519  55.140  53.161  1.00  0.00           H
ATOM   1247  CB  PRO A  78      18.030  53.240  52.350  1.00  0.00           C
ATOM   1248  HB1 PRO A  78      17.364  52.822  53.136  1.00  0.00           H
ATOM   1249  HB2 PRO A  78      19.028  52.751  52.350  1.00  0.00           H
ATOM   1250  CG  PRO A  78      17.440  53.190  50.910  1.00  0.00           C
ATOM   1251  HG1 PRO A  78      17.510  52.221  50.371  1.00  0.00           H
ATOM   1252  HG2 PRO A  78      16.342  53.300  51.040  1.00  0.00           H
ATOM   1253  C   PRO A  78      19.660  54.930  53.140  1.00  0.00           C
ATOM   1254  O   PRO A  78      19.690  55.020  54.370  1.00  0.00           O
ATOM   1255  N   ILE A  79      20.790  55.000  52.380  1.00  0.00           N
ATOM   1256  HN  ILE A  79      20.660  54.760  51.421  1.00  0.00           H
ATOM   1257  CA  ILE A  79      22.140  55.361  52.829  1.00  0.00           C
ATOM   1258  HA  ILE A  79      22.362  54.613  53.577  1.00  0.00           H
ATOM   1259  CB  ILE A  79      23.220  55.190  51.670  1.00  0.00           C
ATOM   1260  HB  ILE A  79      22.732  55.668  50.793  1.00  0.00           H
ATOM   1261  CG2 ILE A  79      24.520  55.980  51.831  1.00  0.00           C
ATOM   1262 1HG2 ILE A  79      25.295  55.849  51.045  1.00  0.00           H
ATOM   1263 2HG2 ILE A  79      25.007  55.721  52.795  1.00  0.00           H
ATOM   1264 3HG2 ILE A  79      24.400  57.081  51.920  1.00  0.00           H
ATOM   1265  CG1 ILE A  79      23.550  53.720  51.441  1.00  0.00           C
ATOM   1266 1HG1 ILE A  79      24.245  53.710  50.574  1.00  0.00           H
ATOM   1267 2HG1 ILE A  79      22.677  53.088  51.169  1.00  0.00           H
ATOM   1268  CD  ILE A  79      24.379  52.980  52.511  1.00  0.00           C
ATOM   1269  HD1 ILE A  79      23.884  52.920  53.503  1.00  0.00           H
ATOM   1270  HD2 ILE A  79      25.242  53.612  52.811  1.00  0.00           H
ATOM   1271  HD3 ILE A  79      24.560  51.960  52.110  1.00  0.00           H
ATOM   1272  C   ILE A  79      22.250  56.790  53.440  1.00  0.00           C
ATOM   1273  O   ILE A  79      22.730  56.850  54.550  1.00  0.00           O
ATOM   1274  N   ILE A  80      21.710  57.770  52.830  1.00  0.00           N
ATOM   1275  HN  ILE A  80      21.302  57.611  51.934  1.00  0.00           H
ATOM   1276  CA  ILE A  80      21.510  59.100  53.310  1.00  0.00           C
ATOM   1277  HA  ILE A  80      22.454  59.542  53.591  1.00  0.00           H
ATOM   1278  CB  ILE A  80      20.900  59.920  52.140  1.00  0.00           C
ATOM   1279  HB  ILE A  80      20.026  59.338  51.778  1.00  0.00           H
ATOM   1280  CG2 ILE A  80      20.440  61.310  52.710  1.00  0.00           C
ATOM   1281 1HG2 ILE A  80      20.310  61.931  51.798  1.00  0.00           H
ATOM   1282 2HG2 ILE A  80      21.162  61.821  53.382  1.00  0.00           H
ATOM   1283 3HG2 ILE A  80      19.497  61.139  53.272  1.00  0.00           H
ATOM   1284  CG1 ILE A  80      21.920  60.070  50.930  1.00  0.00           C
ATOM   1285 1HG1 ILE A  80      21.499  60.761  50.169  1.00  0.00           H
ATOM   1286 2HG1 ILE A  80      22.060  59.128  50.359  1.00  0.00           H
ATOM   1287  CD  ILE A  80      23.290  60.630  51.220  1.00  0.00           C
ATOM   1288  HD1 ILE A  80      23.962  60.780  50.348  1.00  0.00           H
ATOM   1289  HD2 ILE A  80      23.882  59.908  51.822  1.00  0.00           H
ATOM   1290  HD3 ILE A  80      23.300  61.583  51.792  1.00  0.00           H
ATOM   1291  C   ILE A  80      20.580  59.080  54.530  1.00  0.00           C
ATOM   1292  O   ILE A  80      20.840  59.770  55.530  1.00  0.00           O
ATOM   1293  N   TYR A  81      19.410  58.320  54.610  1.00  0.00           N
ATOM   1294  HN  TYR A  81      19.101  57.841  53.792  1.00  0.00           H
ATOM   1295  CA  TYR A  81      18.570  58.570  55.790  1.00  0.00           C
ATOM   1296  HA  TYR A  81      18.460  59.620  56.020  1.00  0.00           H
ATOM   1297  CB  TYR A  81      17.100  58.000  55.540  1.00  0.00           C
ATOM   1298  HB1 TYR A  81      16.429  58.240  56.392  1.00  0.00           H
ATOM   1299  HB2 TYR A  81      17.090  56.889  55.520  1.00  0.00           H
ATOM   1300  CG  TYR A  81      16.480  58.590  54.290  1.00  0.00           C
ATOM   1301  CD1 TYR A  81      15.550  57.810  53.510  1.00  0.00           C
ATOM   1302  HD1 TYR A  81      15.400  56.792  53.839  1.00  0.00           H
ATOM   1303  CE1 TYR A  81      15.000  58.340  52.320  1.00  0.00           C
ATOM   1304  HE1 TYR A  81      14.390  57.700  51.700  1.00  0.00           H
ATOM   1305  CZ  TYR A  81      15.200  59.650  51.980  1.00  0.00           C
ATOM   1306  OH  TYR A  81      14.690  60.210  50.740  1.00  0.00           O
ATOM   1307  HH  TYR A  81      14.292  59.413  50.381  1.00  0.00           H
ATOM   1308  CD2 TYR A  81      16.710  59.940  53.930  1.00  0.00           C
ATOM   1309  HD2 TYR A  81      17.433  60.603  54.382  1.00  0.00           H
ATOM   1310  CE2 TYR A  81      16.050  60.450  52.800  1.00  0.00           C
ATOM   1311  HE2 TYR A  81      16.230  61.480  52.530  1.00  0.00           H
ATOM   1312  C   TYR A  81      19.180  57.920  57.050  1.00  0.00           C
ATOM   1313  O   TYR A  81      19.070  58.560  58.100  1.00  0.00           O
ATOM   1314  N   TYR A  82      19.800  56.720  56.860  1.00  0.00           N
ATOM   1315  HN  TYR A  82      19.670  56.360  55.940  1.00  0.00           H
ATOM   1316  CA  TYR A  82      20.530  55.910  57.880  1.00  0.00           C
ATOM   1317  HA  TYR A  82      19.853  55.671  58.687  1.00  0.00           H
ATOM   1318  CB  TYR A  82      21.060  54.710  57.130  1.00  0.00           C
ATOM   1319  HB1 TYR A  82      21.540  55.080  56.199  1.00  0.00           H
ATOM   1320  HB2 TYR A  82      20.130  54.200  56.800  1.00  0.00           H
ATOM   1321  CG  TYR A  82      21.900  53.670  57.830  1.00  0.00           C
ATOM   1322  CD1 TYR A  82      22.990  53.120  57.230  1.00  0.00           C
ATOM   1323  HD1 TYR A  82      23.211  53.531  56.257  1.00  0.00           H
ATOM   1324  CE1 TYR A  82      23.740  52.090  57.820  1.00  0.00           C
ATOM   1325  HE1 TYR A  82      24.553  51.698  57.228  1.00  0.00           H
ATOM   1326  CZ  TYR A  82      23.370  51.520  59.070  1.00  0.00           C
ATOM   1327  OH  TYR A  82      24.150  50.550  59.700  1.00  0.00           O
ATOM   1328  HH  TYR A  82      23.670  50.070  60.379  1.00  0.00           H
ATOM   1329  CD2 TYR A  82      21.580  53.130  59.110  1.00  0.00           C
ATOM   1330  HD2 TYR A  82      20.778  53.531  59.712  1.00  0.00           H
ATOM   1331  CE2 TYR A  82      22.340  52.110  59.700  1.00  0.00           C
ATOM   1332  HE2 TYR A  82      22.022  51.652  60.625  1.00  0.00           H
ATOM   1333  C   TYR A  82      21.690  56.840  58.410  1.00  0.00           C
ATOM   1334  O   TYR A  82      22.090  56.980  59.580  1.00  0.00           O
ATOM   1335  N   SER A  83      22.260  57.600  57.460  1.00  0.00           N
ATOM   1336  HN  SER A  83      21.782  57.600  56.584  1.00  0.00           H
ATOM   1337  CA  SER A  83      23.350  58.570  57.760  1.00  0.00           C
ATOM   1338  HA  SER A  83      24.124  58.148  58.383  1.00  0.00           H
ATOM   1339  CB  SER A  83      24.230  59.000  56.580  1.00  0.00           C
ATOM   1340  HB1 SER A  83      25.013  59.652  57.022  1.00  0.00           H
ATOM   1341  HB2 SER A  83      23.611  59.539  55.831  1.00  0.00           H
ATOM   1342  OG  SER A  83      24.770  57.800  56.080  1.00  0.00           O
ATOM   1343  HG1 SER A  83      24.070  57.280  55.680  1.00  0.00           H
ATOM   1344  C   SER A  83      22.950  59.870  58.540  1.00  0.00           C
ATOM   1345  O   SER A  83      23.620  60.250  59.490  1.00  0.00           O
ATOM   1346  N   VAL A  84      21.750  60.440  58.170  1.00  0.00           N
ATOM   1347  HN  VAL A  84      21.267  60.189  57.335  1.00  0.00           H
ATOM   1348  CA  VAL A  84      21.140  61.540  58.900  1.00  0.00           C
ATOM   1349  HA  VAL A  84      21.878  62.318  59.030  1.00  0.00           H
ATOM   1350  CB  VAL A  84      19.921  62.061  58.180  1.00  0.00           C
ATOM   1351  HB  VAL A  84      19.172  61.252  58.039  1.00  0.00           H
ATOM   1352  CG1 VAL A  84      19.150  63.150  58.900  1.00  0.00           C
ATOM   1353 1HG1 VAL A  84      19.750  64.061  59.110  1.00  0.00           H
ATOM   1354 2HG1 VAL A  84      18.880  62.750  59.900  1.00  0.00           H
ATOM   1355 3HG1 VAL A  84      18.205  63.458  58.403  1.00  0.00           H
ATOM   1356  CG2 VAL A  84      20.280  62.750  56.870  1.00  0.00           C
ATOM   1357 1HG2 VAL A  84      19.330  63.000  56.350  1.00  0.00           H
ATOM   1358 2HG2 VAL A  84      20.908  62.122  56.202  1.00  0.00           H
ATOM   1359 3HG2 VAL A  84      20.980  63.590  57.070  1.00  0.00           H
ATOM   1360  C   VAL A  84      20.780  61.050  60.310  1.00  0.00           C
ATOM   1361  O   VAL A  84      20.960  61.750  61.270  1.00  0.00           O
ATOM   1362  N   CYS A  85      20.310  59.810  60.480  1.00  0.00           N
ATOM   1363  HN  CYS A  85      20.010  59.280  59.690  1.00  0.00           H
ATOM   1364  CA  CYS A  85      19.930  59.280  61.820  1.00  0.00           C
ATOM   1365  HA  CYS A  85      19.102  59.879  62.169  1.00  0.00           H
ATOM   1366  CB  CYS A  85      19.250  57.810  61.820  1.00  0.00           C
ATOM   1367  HB1 CYS A  85      19.060  57.410  62.839  1.00  0.00           H
ATOM   1368  HB2 CYS A  85      19.879  57.001  61.391  1.00  0.00           H
ATOM   1369  SG  CYS A  85      17.580  57.790  61.090  1.00  0.00           S
ATOM   1370  HG1 CYS A  85      18.010  58.390  59.990  1.00  0.00           H
ATOM   1371  C   CYS A  85      21.020  59.300  62.920  1.00  0.00           C
ATOM   1372  O   CYS A  85      20.850  59.830  64.020  1.00  0.00           O
ATOM   1373  N   TYR A  86      22.200  58.800  62.530  1.00  0.00           N
ATOM   1374  HN  TYR A  86      22.180  58.561  61.562  1.00  0.00           H
ATOM   1375  CA  TYR A  86      23.500  58.900  63.220  1.00  0.00           C
ATOM   1376  HA  TYR A  86      23.350  58.580  64.240  1.00  0.00           H
ATOM   1377  CB  TYR A  86      24.590  58.070  62.420  1.00  0.00           C
ATOM   1378  HB1 TYR A  86      24.720  58.579  61.441  1.00  0.00           H
ATOM   1379  HB2 TYR A  86      24.209  57.036  62.280  1.00  0.00           H
ATOM   1380  CG  TYR A  86      25.960  58.000  63.150  1.00  0.00           C
ATOM   1381  CD1 TYR A  86      26.100  57.180  64.210  1.00  0.00           C
ATOM   1382  HD1 TYR A  86      25.315  56.534  64.578  1.00  0.00           H
ATOM   1383  CE1 TYR A  86      27.330  57.070  64.960  1.00  0.00           C
ATOM   1384  HE1 TYR A  86      27.330  56.311  65.729  1.00  0.00           H
ATOM   1385  CZ  TYR A  86      28.370  58.020  64.620  1.00  0.00           C
ATOM   1386  OH  TYR A  86      29.670  58.240  65.100  1.00  0.00           O
ATOM   1387  HH  TYR A  86      29.849  57.752  65.907  1.00  0.00           H
ATOM   1388  CD2 TYR A  86      27.070  58.770  62.670  1.00  0.00           C
ATOM   1389  HD2 TYR A  86      27.070  59.281  61.719  1.00  0.00           H
ATOM   1390  CE2 TYR A  86      28.290  58.800  63.460  1.00  0.00           C
ATOM   1391  HE2 TYR A  86      29.118  59.399  63.111  1.00  0.00           H
ATOM   1392  C   TYR A  86      23.930  60.370  63.410  1.00  0.00           C
ATOM   1393  O   TYR A  86      24.430  60.810  64.460  1.00  0.00           O
ATOM   1394  N   SER A  87      23.890  61.190  62.370  1.00  0.00           N
ATOM   1395  HN  SER A  87      23.590  60.710  61.550  1.00  0.00           H
ATOM   1396  CA  SER A  87      24.159  62.600  62.400  1.00  0.00           C
ATOM   1397  HA  SER A  87      25.217  62.761  62.551  1.00  0.00           H
ATOM   1398  CB  SER A  87      23.690  63.300  61.150  1.00  0.00           C
ATOM   1399  HB1 SER A  87      23.871  64.395  61.180  1.00  0.00           H
ATOM   1400  HB2 SER A  87      22.607  63.390  60.919  1.00  0.00           H
ATOM   1401  OG  SER A  87      24.230  62.750  59.970  1.00  0.00           O
ATOM   1402  HG1 SER A  87      23.909  61.846  59.950  1.00  0.00           H
ATOM   1403  C   SER A  87      23.340  63.330  63.490  1.00  0.00           C
ATOM   1404  O   SER A  87      23.900  64.060  64.360  1.00  0.00           O
ATOM   1405  N   ILE A  88      21.990  63.180  63.570  1.00  0.00           N
ATOM   1406  HN  ILE A  88      21.572  62.444  63.043  1.00  0.00           H
ATOM   1407  CA  ILE A  88      21.210  63.760  64.680  1.00  0.00           C
ATOM   1408  HA  ILE A  88      21.500  64.800  64.680  1.00  0.00           H
ATOM   1409  CB  ILE A  88      19.700  63.710  64.370  1.00  0.00           C
ATOM   1410  HB  ILE A  88      19.431  62.635  64.290  1.00  0.00           H
ATOM   1411  CG2 ILE A  88      19.020  64.321  65.649  1.00  0.00           C
ATOM   1412 1HG2 ILE A  88      19.101  63.605  66.496  1.00  0.00           H
ATOM   1413 2HG2 ILE A  88      17.947  64.469  65.402  1.00  0.00           H
ATOM   1414 3HG2 ILE A  88      19.509  65.247  66.019  1.00  0.00           H
ATOM   1415  CG1 ILE A  88      19.370  64.400  63.010  1.00  0.00           C
ATOM   1416 1HG1 ILE A  88      18.308  64.190  62.760  1.00  0.00           H
ATOM   1417 2HG1 ILE A  88      19.990  64.000  62.180  1.00  0.00           H
ATOM   1418  CD  ILE A  88      19.461  65.920  63.010  1.00  0.00           C
ATOM   1419  HD1 ILE A  88      20.487  66.279  63.239  1.00  0.00           H
ATOM   1420  HD2 ILE A  88      18.799  66.271  63.831  1.00  0.00           H
ATOM   1421  HD3 ILE A  88      19.007  66.333  62.084  1.00  0.00           H
ATOM   1422  C   ILE A  88      21.610  63.330  66.010  1.00  0.00           C
ATOM   1423  O   ILE A  88      21.780  64.150  66.900  1.00  0.00           O
ATOM   1424  N   VAL A  89      21.830  61.990  66.290  1.00  0.00           N
ATOM   1425  HN  VAL A  89      21.720  61.310  65.570  1.00  0.00           H
ATOM   1426  CA  VAL A  89      22.200  61.580  67.630  1.00  0.00           C
ATOM   1427  HA  VAL A  89      21.519  62.040  68.331  1.00  0.00           H
ATOM   1428  CB  VAL A  89      21.990  60.070  67.850  1.00  0.00           C
ATOM   1429  HB  VAL A  89      21.090  59.870  67.230  1.00  0.00           H
ATOM   1430  CG1 VAL A  89      23.150  59.190  67.300  1.00  0.00           C
ATOM   1431 1HG1 VAL A  89      22.690  58.180  67.240  1.00  0.00           H
ATOM   1432 2HG1 VAL A  89      24.083  59.160  67.902  1.00  0.00           H
ATOM   1433 3HG1 VAL A  89      23.451  59.501  66.277  1.00  0.00           H
ATOM   1434  CG2 VAL A  89      21.631  59.780  69.280  1.00  0.00           C
ATOM   1435 1HG2 VAL A  89      20.956  60.575  69.662  1.00  0.00           H
ATOM   1436 2HG2 VAL A  89      22.499  59.640  69.959  1.00  0.00           H
ATOM   1437 3HG2 VAL A  89      21.179  58.767  69.220  1.00  0.00           H
ATOM   1438  C   VAL A  89      23.650  61.970  67.970  1.00  0.00           C
ATOM   1439  O   VAL A  89      24.010  62.040  69.110  1.00  0.00           O
ATOM   1440  N   SER A  90      24.580  62.070  67.000  1.00  0.00           N
ATOM   1441  HN  SER A  90      24.460  61.672  66.094  1.00  0.00           H
ATOM   1442  CA  SER A  90      25.890  62.510  67.270  1.00  0.00           C
ATOM   1443  HA  SER A  90      26.411  61.899  67.992  1.00  0.00           H
ATOM   1444  CB  SER A  90      26.770  62.510  66.030  1.00  0.00           C
ATOM   1445  HB1 SER A  90      27.789  62.870  66.290  1.00  0.00           H
ATOM   1446  HB2 SER A  90      26.207  63.113  65.286  1.00  0.00           H
ATOM   1447  OG  SER A  90      26.980  61.190  65.510  1.00  0.00           O
ATOM   1448  HG1 SER A  90      26.212  60.921  65.001  1.00  0.00           H
ATOM   1449  C   SER A  90      25.940  63.940  67.890  1.00  0.00           C
ATOM   1450  O   SER A  90      26.790  64.300  68.710  1.00  0.00           O
ATOM   1451  N   LEU A  91      24.980  64.790  67.530  1.00  0.00           N
ATOM   1452  HN  LEU A  91      24.291  64.520  66.861  1.00  0.00           H
ATOM   1453  CA  LEU A  91      24.840  66.100  68.140  1.00  0.00           C
ATOM   1454  HA  LEU A  91      25.838  66.509  68.190  1.00  0.00           H
ATOM   1455  CB  LEU A  91      23.840  66.860  67.450  1.00  0.00           C
ATOM   1456  HB1 LEU A  91      23.780  67.899  67.840  1.00  0.00           H
ATOM   1457  HB2 LEU A  91      22.825  66.478  67.691  1.00  0.00           H
ATOM   1458  CG  LEU A  91      23.950  67.060  65.940  1.00  0.00           C
ATOM   1459  HG  LEU A  91      24.282  66.175  65.357  1.00  0.00           H
ATOM   1460  CD1 LEU A  91      22.570  67.560  65.380  1.00  0.00           C
ATOM   1461 1HD1 LEU A  91      22.650  67.440  64.279  1.00  0.00           H
ATOM   1462 2HD1 LEU A  91      22.143  68.514  65.758  1.00  0.00           H
ATOM   1463 3HD1 LEU A  91      21.851  66.861  65.859  1.00  0.00           H
ATOM   1464  CD2 LEU A  91      24.990  68.120  65.620  1.00  0.00           C
ATOM   1465 1HD2 LEU A  91      25.030  68.340  64.532  1.00  0.00           H
ATOM   1466 2HD2 LEU A  91      25.999  67.691  65.800  1.00  0.00           H
ATOM   1467 3HD2 LEU A  91      24.731  69.046  66.178  1.00  0.00           H
ATOM   1468  C   LEU A  91      24.420  65.950  69.560  1.00  0.00           C
ATOM   1469  O   LEU A  91      25.030  66.580  70.460  1.00  0.00           O
ATOM   1470  N   MET A  92      23.470  65.010  69.850  1.00  0.00           N
ATOM   1471  HN  MET A  92      23.057  64.557  69.064  1.00  0.00           H
ATOM   1472  CA  MET A  92      23.070  64.590  71.200  1.00  0.00           C
ATOM   1473  HA  MET A  92      22.641  65.458  71.679  1.00  0.00           H
ATOM   1474  CB  MET A  92      21.980  63.430  71.330  1.00  0.00           C
ATOM   1475  HB1 MET A  92      21.840  63.170  72.401  1.00  0.00           H
ATOM   1476  HB2 MET A  92      22.319  62.532  70.771  1.00  0.00           H
ATOM   1477  CG  MET A  92      20.570  63.920  70.710  1.00  0.00           C
ATOM   1478  HG1 MET A  92      20.780  64.420  69.740  1.00  0.00           H
ATOM   1479  HG2 MET A  92      20.171  64.668  71.428  1.00  0.00           H
ATOM   1480  SD  MET A  92      19.360  62.610  70.550  1.00  0.00           S
ATOM   1481  CE  MET A  92      19.340  62.400  72.400  1.00  0.00           C
ATOM   1482  HE1 MET A  92      20.009  61.561  72.690  1.00  0.00           H
ATOM   1483  HE2 MET A  92      18.397  62.039  72.862  1.00  0.00           H
ATOM   1484  HE3 MET A  92      19.620  63.361  72.881  1.00  0.00           H
ATOM   1485  C   MET A  92      24.290  64.170  72.070  1.00  0.00           C
ATOM   1486  O   MET A  92      24.550  64.700  73.170  1.00  0.00           O
ATOM   1487  N   TYR A  93      25.120  63.220  71.550  1.00  0.00           N
ATOM   1488  HN  TYR A  93      24.901  62.862  70.645  1.00  0.00           H
ATOM   1489  CA  TYR A  93      26.370  62.750  72.180  1.00  0.00           C
ATOM   1490  HA  TYR A  93      26.160  62.430  73.190  1.00  0.00           H
ATOM   1491  CB  TYR A  93      26.870  61.600  71.290  1.00  0.00           C
ATOM   1492  HB1 TYR A  93      27.927  61.470  71.609  1.00  0.00           H
ATOM   1493  HB2 TYR A  93      26.880  61.750  70.189  1.00  0.00           H
ATOM   1494  CG  TYR A  93      26.080  60.330  71.600  1.00  0.00           C
ATOM   1495  CD1 TYR A  93      25.530  59.530  70.680  1.00  0.00           C
ATOM   1496  HD1 TYR A  93      25.400  59.660  69.616  1.00  0.00           H
ATOM   1497  CE1 TYR A  93      24.970  58.310  71.080  1.00  0.00           C
ATOM   1498  HE1 TYR A  93      24.541  57.561  70.431  1.00  0.00           H
ATOM   1499  CZ  TYR A  93      24.940  57.920  72.440  1.00  0.00           C
ATOM   1500  OH  TYR A  93      24.460  56.580  72.810  1.00  0.00           O
ATOM   1501  HH  TYR A  93      24.230  56.540  73.741  1.00  0.00           H
ATOM   1502  CD2 TYR A  93      26.180  59.970  72.940  1.00  0.00           C
ATOM   1503  HD2 TYR A  93      26.658  60.548  73.717  1.00  0.00           H
ATOM   1504  CE2 TYR A  93      25.560  58.790  73.360  1.00  0.00           C
ATOM   1505  HE2 TYR A  93      25.550  58.611  74.425  1.00  0.00           H
ATOM   1506  C   TYR A  93      27.470  63.760  72.400  1.00  0.00           C
ATOM   1507  O   TYR A  93      28.190  63.690  73.390  1.00  0.00           O
ATOM   1508  N   PHE A  94      27.680  64.650  71.480  1.00  0.00           N
ATOM   1509  HN  PHE A  94      27.130  64.680  70.649  1.00  0.00           H
ATOM   1510  CA  PHE A  94      28.530  65.820  71.640  1.00  0.00           C
ATOM   1511  HA  PHE A  94      29.475  65.418  71.972  1.00  0.00           H
ATOM   1512  CB  PHE A  94      28.610  66.630  70.280  1.00  0.00           C
ATOM   1513  HB1 PHE A  94      27.568  66.830  69.950  1.00  0.00           H
ATOM   1514  HB2 PHE A  94      29.171  66.169  69.439  1.00  0.00           H
ATOM   1515  CG  PHE A  94      29.350  67.970  70.550  1.00  0.00           C
ATOM   1516  CD1 PHE A  94      28.760  69.290  70.540  1.00  0.00           C
ATOM   1517  HD1 PHE A  94      27.712  69.330  70.281  1.00  0.00           H
ATOM   1518  CE1 PHE A  94      29.510  70.370  71.020  1.00  0.00           C
ATOM   1519  HE1 PHE A  94      29.089  71.353  71.170  1.00  0.00           H
ATOM   1520  CZ  PHE A  94      30.900  70.210  71.260  1.00  0.00           C
ATOM   1521  HZ  PHE A  94      31.499  70.999  71.690  1.00  0.00           H
ATOM   1522  CD2 PHE A  94      30.740  67.870  70.700  1.00  0.00           C
ATOM   1523  HD2 PHE A  94      31.158  66.874  70.720  1.00  0.00           H
ATOM   1524  CE2 PHE A  94      31.550  68.970  71.100  1.00  0.00           C
ATOM   1525  HE2 PHE A  94      32.578  68.930  71.429  1.00  0.00           H
ATOM   1526  C   PHE A  94      28.110  66.710  72.860  1.00  0.00           C
ATOM   1527  O   PHE A  94      28.940  67.020  73.700  1.00  0.00           O
ATOM   1528  N   ILE A  95      26.800  67.070  72.970  1.00  0.00           N
ATOM   1529  HN  ILE A  95      26.073  66.801  72.343  1.00  0.00           H
ATOM   1530  CA  ILE A  95      26.220  67.810  74.100  1.00  0.00           C
ATOM   1531  HA  ILE A  95      26.868  68.638  74.349  1.00  0.00           H
ATOM   1532  CB  ILE A  95      24.830  68.360  73.780  1.00  0.00           C
ATOM   1533  HB  ILE A  95      24.308  67.437  73.449  1.00  0.00           H
ATOM   1534  CG2 ILE A  95      24.160  69.000  74.980  1.00  0.00           C
ATOM   1535 1HG2 ILE A  95      23.921  68.362  75.858  1.00  0.00           H
ATOM   1536 2HG2 ILE A  95      23.119  69.350  74.810  1.00  0.00           H
ATOM   1537 3HG2 ILE A  95      24.811  69.791  75.410  1.00  0.00           H
ATOM   1538  CG1 ILE A  95      24.970  69.330  72.510  1.00  0.00           C
ATOM   1539 1HG1 ILE A  95      23.925  69.688  72.391  1.00  0.00           H
ATOM   1540 2HG1 ILE A  95      25.230  68.701  71.632  1.00  0.00           H
ATOM   1541  CD  ILE A  95      26.020  70.500  72.691  1.00  0.00           C
ATOM   1542  HD1 ILE A  95      25.980  71.183  71.816  1.00  0.00           H
ATOM   1543  HD2 ILE A  95      27.076  70.161  72.760  1.00  0.00           H
ATOM   1544  HD3 ILE A  95      25.691  71.127  73.546  1.00  0.00           H
ATOM   1545  C   ILE A  95      26.230  67.060  75.440  1.00  0.00           C
ATOM   1546  O   ILE A  95      26.800  67.570  76.370  1.00  0.00           O
ATOM   1547  N   GLY A  96      25.850  65.760  75.390  1.00  0.00           N
ATOM   1548  HN  GLY A  96      25.379  65.379  74.598  1.00  0.00           H
ATOM   1549  CA  GLY A  96      26.340  64.880  76.530  1.00  0.00           C
ATOM   1550  HA1 GLY A  96      26.239  63.864  76.178  1.00  0.00           H
ATOM   1551  HA2 GLY A  96      25.779  65.080  77.431  1.00  0.00           H
ATOM   1552  C   GLY A  96      27.730  64.950  76.940  1.00  0.00           C
ATOM   1553  O   GLY A  96      28.020  64.900  78.130  1.00  0.00           O
ATOM   1554  N   PHE A  97      28.720  65.030  75.979  1.00  0.00           N
ATOM   1555  HN  PHE A  97      28.561  64.970  74.997  1.00  0.00           H
ATOM   1556  CA  PHE A  97      30.190  65.040  76.200  1.00  0.00           C
ATOM   1557  HA  PHE A  97      30.230  64.115  76.757  1.00  0.00           H
ATOM   1558  CB  PHE A  97      30.900  64.950  74.830  1.00  0.00           C
ATOM   1559  HB1 PHE A  97      30.920  65.945  74.337  1.00  0.00           H
ATOM   1560  HB2 PHE A  97      30.279  64.299  74.179  1.00  0.00           H
ATOM   1561  CG  PHE A  97      32.300  64.360  74.850  1.00  0.00           C
ATOM   1562  CD1 PHE A  97      32.670  63.270  74.000  1.00  0.00           C
ATOM   1563  HD1 PHE A  97      31.924  62.733  73.433  1.00  0.00           H
ATOM   1564  CE1 PHE A  97      34.010  62.870  73.860  1.00  0.00           C
ATOM   1565  HE1 PHE A  97      34.250  62.101  73.141  1.00  0.00           H
ATOM   1566  CZ  PHE A  97      35.010  63.530  74.620  1.00  0.00           C
ATOM   1567  HZ  PHE A  97      36.064  63.331  74.491  1.00  0.00           H
ATOM   1568  CD2 PHE A  97      33.330  64.920  75.630  1.00  0.00           C
ATOM   1569  HD2 PHE A  97      33.209  65.814  76.223  1.00  0.00           H
ATOM   1570  CE2 PHE A  97      34.690  64.570  75.450  1.00  0.00           C
ATOM   1571  HE2 PHE A  97      35.530  65.040  75.940  1.00  0.00           H
ATOM   1572  C   PHE A  97      30.600  66.230  77.020  1.00  0.00           C
ATOM   1573  O   PHE A  97      31.460  66.090  77.890  1.00  0.00           O
ATOM   1574  N   LEU A  98      30.000  67.400  76.890  1.00  0.00           N
ATOM   1575  HN  LEU A  98      29.215  67.430  76.276  1.00  0.00           H
ATOM   1576  CA  LEU A  98      30.320  68.710  77.480  1.00  0.00           C
ATOM   1577  HA  LEU A  98      31.393  68.710  77.360  1.00  0.00           H
ATOM   1578  CB  LEU A  98      29.480  69.880  76.830  1.00  0.00           C
ATOM   1579  HB1 LEU A  98      29.948  70.756  77.328  1.00  0.00           H
ATOM   1580  HB2 LEU A  98      28.442  69.621  77.129  1.00  0.00           H
ATOM   1581  CG  LEU A  98      29.630  70.140  75.290  1.00  0.00           C
ATOM   1582  HG  LEU A  98      28.990  69.351  74.840  1.00  0.00           H
ATOM   1583  CD1 LEU A  98      29.149  71.410  74.689  1.00  0.00           C
ATOM   1584 1HD1 LEU A  98      28.253  71.898  75.128  1.00  0.00           H
ATOM   1585 2HD1 LEU A  98      29.021  71.251  73.597  1.00  0.00           H
ATOM   1586 3HD1 LEU A  98      29.933  72.183  74.841  1.00  0.00           H
ATOM   1587  CD2 LEU A  98      31.140  70.009  74.910  1.00  0.00           C
ATOM   1588 1HD2 LEU A  98      31.399  68.963  75.179  1.00  0.00           H
ATOM   1589 2HD2 LEU A  98      31.712  70.703  75.563  1.00  0.00           H
ATOM   1590 3HD2 LEU A  98      31.320  70.110  73.818  1.00  0.00           H
ATOM   1591  C   LEU A  98      30.160  68.740  79.000  1.00  0.00           C
ATOM   1592  O   LEU A  98      29.360  68.010  79.570  1.00  0.00           O
ATOM   1593  N   LEU A  99      31.010  69.570  79.680  1.00  0.00           N
ATOM   1594  HN  LEU A  99      31.630  70.240  79.280  1.00  0.00           H
ATOM   1595  CA  LEU A  99      31.040  69.460  81.130  1.00  0.00           C
ATOM   1596  HA  LEU A  99      31.379  68.473  81.409  1.00  0.00           H
ATOM   1597  CB  LEU A  99      32.280  70.400  81.540  1.00  0.00           C
ATOM   1598  HB1 LEU A  99      32.040  71.400  81.120  1.00  0.00           H
ATOM   1599  HB2 LEU A  99      33.140  70.070  80.920  1.00  0.00           H
ATOM   1600  CG  LEU A  99      32.670  70.630  83.020  1.00  0.00           C
ATOM   1601  HG  LEU A  99      32.610  69.611  83.459  1.00  0.00           H
ATOM   1602  CD1 LEU A  99      34.050  71.140  83.050  1.00  0.00           C
ATOM   1603 1HD1 LEU A  99      34.140  72.112  82.519  1.00  0.00           H
ATOM   1604 2HD1 LEU A  99      34.790  70.450  82.590  1.00  0.00           H
ATOM   1605 3HD1 LEU A  99      34.559  71.419  83.998  1.00  0.00           H
ATOM   1606  CD2 LEU A  99      31.830  71.690  83.720  1.00  0.00           C
ATOM   1607 1HD2 LEU A  99      31.820  72.661  83.180  1.00  0.00           H
ATOM   1608 2HD2 LEU A  99      32.158  71.879  84.765  1.00  0.00           H
ATOM   1609 3HD2 LEU A  99      30.797  71.289  83.790  1.00  0.00           H
ATOM   1610  C   LEU A  99      29.830  69.800  81.860  1.00  0.00           C
ATOM   1611  O   LEU A  99      29.040  70.690  81.450  1.00  0.00           O
ATOM   1612  N   GLY A 100      29.640  69.090  82.990  1.00  0.00           N
ATOM   1613  HN  GLY A 100      30.316  68.384  83.189  1.00  0.00           H
ATOM   1614  CA  GLY A 100      28.500  69.300  83.909  1.00  0.00           C
ATOM   1615  HA1 GLY A 100      27.999  70.221  83.650  1.00  0.00           H
ATOM   1616  HA2 GLY A 100      28.903  69.562  84.877  1.00  0.00           H
ATOM   1617  C   GLY A 100      27.620  68.110  83.940  1.00  0.00           C
ATOM   1618  O   GLY A 100      26.520  68.110  84.400  1.00  0.00           O
ATOM   1619  N   ASP A 101      28.180  67.070  83.320  1.00  0.00           N
ATOM   1620  HN  ASP A 101      29.127  67.190  83.031  1.00  0.00           H
ATOM   1621  CA  ASP A 101      27.500  65.810  83.030  1.00  0.00           C
ATOM   1622  HA  ASP A 101      26.500  66.000  82.670  1.00  0.00           H
ATOM   1623  CB  ASP A 101      28.310  64.970  81.950  1.00  0.00           C
ATOM   1624  HB1 ASP A 101      28.451  65.613  81.055  1.00  0.00           H
ATOM   1625  HB2 ASP A 101      27.767  64.025  81.739  1.00  0.00           H
ATOM   1626  CG  ASP A 101      29.680  64.610  82.390  1.00  0.00           C
ATOM   1627  OD1 ASP A 101      30.450  64.280  81.460  1.00  0.00           O
ATOM   1628  OD2 ASP A 101      30.040  64.710  83.560  1.00  0.00           O
ATOM   1629  C   ASP A 101      27.130  65.060  84.290  1.00  0.00           C
ATOM   1630  O   ASP A 101      25.960  64.640  84.480  1.00  0.00           O
ATOM   1631  N   SER A 102      28.050  64.780  85.230  1.00  0.00           N
ATOM   1632  HN  SER A 102      29.010  64.850  84.970  1.00  0.00           H
ATOM   1633  CA  SER A 102      27.770  64.210  86.520  1.00  0.00           C
ATOM   1634  HA  SER A 102      27.189  63.308  86.400  1.00  0.00           H
ATOM   1635  CB  SER A 102      28.980  63.880  87.380  1.00  0.00           C
ATOM   1636  HB1 SER A 102      28.741  63.301  88.298  1.00  0.00           H
ATOM   1637  HB2 SER A 102      29.602  64.753  87.671  1.00  0.00           H
ATOM   1638  OG  SER A 102      29.810  62.920  86.710  1.00  0.00           O
ATOM   1639  HG1 SER A 102      30.353  63.513  86.187  1.00  0.00           H
ATOM   1640  C   SER A 102      26.880  65.040  87.360  1.00  0.00           C
ATOM   1641  O   SER A 102      26.110  64.460  88.140  1.00  0.00           O
ATOM   1642  N   THR A 103      26.930  66.420  87.210  1.00  0.00           N
ATOM   1643  HN  THR A 103      27.582  66.761  86.538  1.00  0.00           H
ATOM   1644  CA  THR A 103      26.030  67.390  87.900  1.00  0.00           C
ATOM   1645  HA  THR A 103      25.879  67.088  88.925  1.00  0.00           H
ATOM   1646  CB  THR A 103      26.680  68.760  87.780  1.00  0.00           C
ATOM   1647  HB  THR A 103      26.580  69.152  86.746  1.00  0.00           H
ATOM   1648  OG1 THR A 103      28.080  68.550  88.040  1.00  0.00           O
ATOM   1649  HG1 THR A 103      28.441  69.292  87.549  1.00  0.00           H
ATOM   1650  CG2 THR A 103      26.100  69.630  88.890  1.00  0.00           C
ATOM   1651 1HG2 THR A 103      26.568  70.637  88.940  1.00  0.00           H
ATOM   1652 2HG2 THR A 103      26.230  69.231  89.919  1.00  0.00           H
ATOM   1653 3HG2 THR A 103      25.008  69.790  88.770  1.00  0.00           H
ATOM   1654  C   THR A 103      24.670  67.360  87.340  1.00  0.00           C
ATOM   1655  O   THR A 103      23.650  67.360  88.060  1.00  0.00           O
ATOM   1656  N   ALA A 104      24.490  67.320  86.020  1.00  0.00           N
ATOM   1657  HN  ALA A 104      25.278  67.440  85.421  1.00  0.00           H
ATOM   1658  CA  ALA A 104      23.210  67.130  85.360  1.00  0.00           C
ATOM   1659  HA  ALA A 104      22.502  67.938  85.470  1.00  0.00           H
ATOM   1660  CB  ALA A 104      23.430  67.300  83.820  1.00  0.00           C
ATOM   1661  HB1 ALA A 104      24.140  66.550  83.410  1.00  0.00           H
ATOM   1662  HB2 ALA A 104      23.881  68.313  83.760  1.00  0.00           H
ATOM   1663  HB3 ALA A 104      22.471  67.340  83.260  1.00  0.00           H
ATOM   1664  C   ALA A 104      22.570  65.830  85.730  1.00  0.00           C
ATOM   1665  O   ALA A 104      21.360  65.700  85.900  1.00  0.00           O
ATOM   1666  N   CYS A 105      23.390  64.710  85.830  1.00  0.00           N
ATOM   1667  HN  CYS A 105      24.356  64.859  85.631  1.00  0.00           H
ATOM   1668  CA  CYS A 105      23.020  63.390  86.240  1.00  0.00           C
ATOM   1669  HA  CYS A 105      22.260  63.100  85.530  1.00  0.00           H
ATOM   1670  CB  CYS A 105      24.240  62.450  86.050  1.00  0.00           C
ATOM   1671  HB1 CYS A 105      25.020  62.730  86.790  1.00  0.00           H
ATOM   1672  HB2 CYS A 105      24.730  62.570  85.060  1.00  0.00           H
ATOM   1673  SG  CYS A 105      23.950  60.650  86.190  1.00  0.00           S
ATOM   1674  C   CYS A 105      22.510  63.260  87.640  1.00  0.00           C
ATOM   1675  O   CYS A 105      21.430  62.800  87.950  1.00  0.00           O
ATOM   1676  N   ASN A 106      23.290  63.860  88.640  1.00  0.00           N
ATOM   1677  HN  ASN A 106      24.224  64.161  88.469  1.00  0.00           H
ATOM   1678  CA  ASN A 106      22.920  63.920  90.030  1.00  0.00           C
ATOM   1679  HA  ASN A 106      22.790  62.897  90.351  1.00  0.00           H
ATOM   1680  CB  ASN A 106      24.090  64.601  90.690  1.00  0.00           C
ATOM   1681  HB1 ASN A 106      23.871  65.218  91.587  1.00  0.00           H
ATOM   1682  HB2 ASN A 106      24.607  65.315  90.014  1.00  0.00           H
ATOM   1683  CG  ASN A 106      25.070  63.560  91.260  1.00  0.00           C
ATOM   1684  OD1 ASN A 106      24.950  62.340  91.040  1.00  0.00           O
ATOM   1685  ND2 ASN A 106      26.060  63.970  92.100  1.00  0.00           N
ATOM   1686 1HD2 ASN A 106      26.498  63.234  92.617  1.00  0.00           H
ATOM   1687 2HD2 ASN A 106      26.180  64.910  92.420  1.00  0.00           H
ATOM   1688  C   ASN A 106      21.690  64.660  90.430  1.00  0.00           C
ATOM   1689  O   ASN A 106      21.140  64.360  91.550  1.00  0.00           O
ATOM   1690  N   LYS A 107      21.300  65.710  89.620  1.00  0.00           N
ATOM   1691  HN  LYS A 107      21.770  65.930  88.769  1.00  0.00           H
ATOM   1692  CA  LYS A 107      20.330  66.720  90.040  1.00  0.00           C
ATOM   1693  HA  LYS A 107      20.509  67.535  89.354  1.00  0.00           H
ATOM   1694  CB  LYS A 107      18.850  66.401  89.850  1.00  0.00           C
ATOM   1695  HB1 LYS A 107      18.135  67.125  90.297  1.00  0.00           H
ATOM   1696  HB2 LYS A 107      18.770  65.489  90.481  1.00  0.00           H
ATOM   1697  CG  LYS A 107      18.649  66.100  88.330  1.00  0.00           C
ATOM   1698  HG1 LYS A 107      17.576  65.822  88.260  1.00  0.00           H
ATOM   1699  HG2 LYS A 107      19.362  65.288  88.069  1.00  0.00           H
ATOM   1700  CD  LYS A 107      18.901  67.300  87.470  1.00  0.00           C
ATOM   1701  HD1 LYS A 107      19.923  67.518  87.093  1.00  0.00           H
ATOM   1702  HD2 LYS A 107      18.548  68.164  88.073  1.00  0.00           H
ATOM   1703  CE  LYS A 107      18.130  67.160  86.150  1.00  0.00           C
ATOM   1704  HE1 LYS A 107      18.180  68.143  85.634  1.00  0.00           H
ATOM   1705  HE2 LYS A 107      17.056  66.892  86.249  1.00  0.00           H
ATOM   1706  NZ  LYS A 107      18.770  66.110  85.320  1.00  0.00           N
ATOM   1707  HZ1 LYS A 107      18.650  66.361  84.318  1.00  0.00           H
ATOM   1708  HZ2 LYS A 107      18.498  65.153  85.622  1.00  0.00           H
ATOM   1709  HZ3 LYS A 107      19.796  66.229  85.449  1.00  0.00           H
ATOM   1710  C   LYS A 107      20.570  67.460  91.310  1.00  0.00           C
ATOM   1711  O   LYS A 107      21.680  67.470  91.870  1.00  0.00           O
ATOM   1712  N   ALA A 108      19.680  68.270  91.850  1.00  0.00           N
ATOM   1713  HN  ALA A 108      18.742  68.410  91.541  1.00  0.00           H
ATOM   1714  CA  ALA A 108      20.000  69.160  93.010  1.00  0.00           C
ATOM   1715  HA  ALA A 108      20.991  69.550  92.830  1.00  0.00           H
ATOM   1716  CB  ALA A 108      18.990  70.350  93.190  1.00  0.00           C
ATOM   1717  HB1 ALA A 108      19.271  71.003  92.337  1.00  0.00           H
ATOM   1718  HB2 ALA A 108      19.170  70.780  94.199  1.00  0.00           H
ATOM   1719  HB3 ALA A 108      17.894  70.171  93.140  1.00  0.00           H
ATOM   1720  C   ALA A 108      20.160  68.380  94.290  1.00  0.00           C
ATOM   1721  O   ALA A 108      20.940  68.790  95.140  1.00  0.00           O
ATOM   1722  N   ASP A 109      19.590  67.160  94.390  1.00  0.00           N
ATOM   1723  HN  ASP A 109      18.950  66.830  93.700  1.00  0.00           H
ATOM   1724  CA  ASP A 109      19.680  66.280  95.570  1.00  0.00           C
ATOM   1725  HA  ASP A 109      19.960  66.870  96.430  1.00  0.00           H
ATOM   1726  CB  ASP A 109      18.240  65.650  95.751  1.00  0.00           C
ATOM   1727  HB1 ASP A 109      18.230  64.982  96.638  1.00  0.00           H
ATOM   1728  HB2 ASP A 109      17.948  65.127  94.815  1.00  0.00           H
ATOM   1729  CG  ASP A 109      17.200  66.630  96.100  1.00  0.00           C
ATOM   1730  OD1 ASP A 109      17.500  67.500  96.910  1.00  0.00           O
ATOM   1731  OD2 ASP A 109      16.020  66.360  95.750  1.00  0.00           O
ATOM   1732  C   ASP A 109      20.890  65.270  95.590  1.00  0.00           C
ATOM   1733  O   ASP A 109      21.060  64.600  96.610  1.00  0.00           O
ATOM   1734  N   GLU A 110      21.720  65.250  94.540  1.00  0.00           N
ATOM   1735  HN  GLU A 110      21.470  65.820  93.761  1.00  0.00           H
ATOM   1736  CA  GLU A 110      22.920  64.460  94.480  1.00  0.00           C
ATOM   1737  HA  GLU A 110      23.330  64.660  93.501  1.00  0.00           H
ATOM   1738  CB  GLU A 110      24.050  65.000  95.400  1.00  0.00           C
ATOM   1739  HB1 GLU A 110      24.950  64.350  95.420  1.00  0.00           H
ATOM   1740  HB2 GLU A 110      23.690  65.040  96.450  1.00  0.00           H
ATOM   1741  CG  GLU A 110      24.540  66.390  95.001  1.00  0.00           C
ATOM   1742  HG1 GLU A 110      23.851  67.098  95.509  1.00  0.00           H
ATOM   1743  HG2 GLU A 110      24.409  66.581  93.914  1.00  0.00           H
ATOM   1744  CD  GLU A 110      25.920  66.670  95.400  1.00  0.00           C
ATOM   1745  OE1 GLU A 110      26.160  67.560  96.190  1.00  0.00           O
ATOM   1746  OE2 GLU A 110      26.890  66.030  94.860  1.00  0.00           O
ATOM   1747  C   GLU A 110      22.780  62.920  94.500  1.00  0.00           C
ATOM   1748  O   GLU A 110      23.360  62.160  95.290  1.00  0.00           O
ATOM   1749  N   LYS A 111      21.900  62.510  93.580  1.00  0.00           N
ATOM   1750  HN  LYS A 111      21.588  63.194  92.926  1.00  0.00           H
ATOM   1751  CA  LYS A 111      21.440  61.130  93.540  1.00  0.00           C
ATOM   1752  HA  LYS A 111      22.090  60.400  94.000  1.00  0.00           H
ATOM   1753  CB  LYS A 111      20.190  60.900  94.421  1.00  0.00           C
ATOM   1754  HB1 LYS A 111      20.597  61.109  95.433  1.00  0.00           H
ATOM   1755  HB2 LYS A 111      19.899  59.828  94.420  1.00  0.00           H
ATOM   1756  CG  LYS A 111      19.050  61.870  94.050  1.00  0.00           C
ATOM   1757  HG1 LYS A 111      19.210  62.090  92.972  1.00  0.00           H
ATOM   1758  HG2 LYS A 111      19.371  62.753  94.642  1.00  0.00           H
ATOM   1759  CD  LYS A 111      17.650  61.369  94.320  1.00  0.00           C
ATOM   1760  HD1 LYS A 111      17.470  61.081  95.378  1.00  0.00           H
ATOM   1761  HD2 LYS A 111      17.600  60.427  93.734  1.00  0.00           H
ATOM   1762  CE  LYS A 111      16.550  62.370  94.070  1.00  0.00           C
ATOM   1763  HE1 LYS A 111      16.630  62.729  93.022  1.00  0.00           H
ATOM   1764  HE2 LYS A 111      16.670  63.218  94.778  1.00  0.00           H
ATOM   1765  NZ  LYS A 111      15.270  61.690  94.320  1.00  0.00           N
ATOM   1766  HZ1 LYS A 111      14.502  62.388  94.380  1.00  0.00           H
ATOM   1767  HZ2 LYS A 111      15.290  61.084  95.165  1.00  0.00           H
ATOM   1768  HZ3 LYS A 111      15.000  61.099  93.509  1.00  0.00           H
ATOM   1769  C   LYS A 111      21.200  60.610  92.170  1.00  0.00           C
ATOM   1770  O   LYS A 111      20.940  61.360  91.230  1.00  0.00           O
ATOM   1771  N   LEU A 112      21.430  59.260  91.910  1.00  0.00           N
ATOM   1772  HN  LEU A 112      21.762  58.687  92.654  1.00  0.00           H
ATOM   1773  CA  LEU A 112      21.110  58.580  90.770  1.00  0.00           C
ATOM   1774  HA  LEU A 112      21.050  59.178  89.873  1.00  0.00           H
ATOM   1775  CB  LEU A 112      22.200  57.500  90.430  1.00  0.00           C
ATOM   1776  HB1 LEU A 112      22.140  56.667  91.162  1.00  0.00           H
ATOM   1777  HB2 LEU A 112      23.170  58.030  90.540  1.00  0.00           H
ATOM   1778  CG  LEU A 112      22.150  56.820  89.090  1.00  0.00           C
ATOM   1779  HG  LEU A 112      21.181  56.281  89.020  1.00  0.00           H
ATOM   1780  CD1 LEU A 112      22.540  57.820  87.940  1.00  0.00           C
ATOM   1781 1HD1 LEU A 112      21.822  58.658  87.810  1.00  0.00           H
ATOM   1782 2HD1 LEU A 112      22.540  57.280  86.969  1.00  0.00           H
ATOM   1783 3HD1 LEU A 112      23.572  58.211  88.070  1.00  0.00           H
ATOM   1784  CD2 LEU A 112      23.220  55.710  88.940  1.00  0.00           C
ATOM   1785 1HD2 LEU A 112      24.191  56.250  88.950  1.00  0.00           H
ATOM   1786 2HD2 LEU A 112      23.039  55.208  87.966  1.00  0.00           H
ATOM   1787 3HD2 LEU A 112      23.150  54.906  89.703  1.00  0.00           H
ATOM   1788  C   LEU A 112      19.740  57.920  90.990  1.00  0.00           C
ATOM   1789  O   LEU A 112      19.420  57.300  92.030  1.00  0.00           O
ATOM   1790  N   GLU A 113      18.860  58.120  90.011  1.00  0.00           N
ATOM   1791  HN  GLU A 113      19.163  58.635  89.213  1.00  0.00           H
ATOM   1792  CA  GLU A 113      17.480  57.710  90.110  1.00  0.00           C
ATOM   1793  HA  GLU A 113      17.330  57.078  90.973  1.00  0.00           H
ATOM   1794  CB  GLU A 113      16.560  58.900  89.910  1.00  0.00           C
ATOM   1795  HB1 GLU A 113      15.544  58.561  89.611  1.00  0.00           H
ATOM   1796  HB2 GLU A 113      17.019  59.419  89.042  1.00  0.00           H
ATOM   1797  CG  GLU A 113      16.510  59.960  91.021  1.00  0.00           C
ATOM   1798  HG1 GLU A 113      17.407  60.608  90.920  1.00  0.00           H
ATOM   1799  HG2 GLU A 113      16.609  59.465  92.010  1.00  0.00           H
ATOM   1800  CD  GLU A 113      15.230  60.750  91.030  1.00  0.00           C
ATOM   1801  OE1 GLU A 113      14.440  60.760  91.950  1.00  0.00           O
ATOM   1802  OE2 GLU A 113      15.120  61.620  90.140  1.00  0.00           O
ATOM   1803  C   GLU A 113      17.180  56.650  89.080  1.00  0.00           C
ATOM   1804  O   GLU A 113      18.000  56.390  88.220  1.00  0.00           O
ATOM   1805  N   LEU A 114      16.120  55.880  89.240  1.00  0.00           N
ATOM   1806  HN  LEU A 114      15.619  55.910  90.101  1.00  0.00           H
ATOM   1807  CA  LEU A 114      15.530  55.060  88.240  1.00  0.00           C
ATOM   1808  HA  LEU A 114      16.235  55.110  87.424  1.00  0.00           H
ATOM   1809  CB  LEU A 114      15.360  53.650  88.680  1.00  0.00           C
ATOM   1810  HB1 LEU A 114      14.891  53.610  89.687  1.00  0.00           H
ATOM   1811  HB2 LEU A 114      16.334  53.118  88.660  1.00  0.00           H
ATOM   1812  CG  LEU A 114      14.581  52.650  87.720  1.00  0.00           C
ATOM   1813  HG  LEU A 114      13.564  53.012  87.458  1.00  0.00           H
ATOM   1814  CD1 LEU A 114      15.380  52.540  86.380  1.00  0.00           C
ATOM   1815 1HD1 LEU A 114      15.230  53.371  85.659  1.00  0.00           H
ATOM   1816 2HD1 LEU A 114      15.071  51.663  85.772  1.00  0.00           H
ATOM   1817 3HD1 LEU A 114      16.452  52.390  86.630  1.00  0.00           H
ATOM   1818  CD2 LEU A 114      14.590  51.310  88.479  1.00  0.00           C
ATOM   1819 1HD2 LEU A 114      13.951  50.551  87.981  1.00  0.00           H
ATOM   1820 2HD2 LEU A 114      14.197  51.370  89.517  1.00  0.00           H
ATOM   1821 3HD2 LEU A 114      15.617  50.891  88.400  1.00  0.00           H
ATOM   1822  C   LEU A 114      14.180  55.610  87.870  1.00  0.00           C
ATOM   1823  O   LEU A 114      13.280  55.680  88.690  1.00  0.00           O
ATOM   1824  N   GLY A 115      13.960  56.140  86.610  1.00  0.00           N
ATOM   1825  HN  GLY A 115      14.654  56.090  85.896  1.00  0.00           H
ATOM   1826  CA  GLY A 115      12.580  56.550  86.270  1.00  0.00           C
ATOM   1827  HA1 GLY A 115      11.800  55.890  86.620  1.00  0.00           H
ATOM   1828  HA2 GLY A 115      12.480  56.560  85.195  1.00  0.00           H
ATOM   1829  C   GLY A 115      12.250  57.890  86.770  1.00  0.00           C
ATOM   1830  O   GLY A 115      12.990  58.470  87.580  1.00  0.00           O
ATOM   1831  N   ASP A 116      11.090  58.380  86.450  1.00  0.00           N
ATOM   1832  HN  ASP A 116      10.357  57.868  86.008  1.00  0.00           H
ATOM   1833  CA  ASP A 116      10.690  59.740  86.840  1.00  0.00           C
ATOM   1834  HA  ASP A 116      11.512  60.401  87.071  1.00  0.00           H
ATOM   1835  CB  ASP A 116      10.100  60.440  85.540  1.00  0.00           C
ATOM   1836  HB1 ASP A 116       9.467  61.324  85.771  1.00  0.00           H
ATOM   1837  HB2 ASP A 116       9.587  59.605  85.017  1.00  0.00           H
ATOM   1838  CG  ASP A 116      11.170  60.950  84.680  1.00  0.00           C
ATOM   1839  OD1 ASP A 116      10.970  61.150  83.490  1.00  0.00           O
ATOM   1840  OD2 ASP A 116      12.240  61.320  85.150  1.00  0.00           O
ATOM   1841  C   ASP A 116       9.610  59.700  87.950  1.00  0.00           C
ATOM   1842  O   ASP A 116       8.490  59.200  87.790  1.00  0.00           O
ATOM   1843  N   THR A 117       9.870  60.220  89.190  1.00  0.00           N
ATOM   1844  HN  THR A 117      10.765  60.642  89.311  1.00  0.00           H
ATOM   1845  CA  THR A 117       9.110  60.130  90.370  1.00  0.00           C
ATOM   1846  HA  THR A 117       9.361  59.187  90.832  1.00  0.00           H
ATOM   1847  CB  THR A 117       9.620  61.150  91.430  1.00  0.00           C
ATOM   1848  HB  THR A 117       9.310  62.139  91.030  1.00  0.00           H
ATOM   1849  OG1 THR A 117      11.020  60.920  91.681  1.00  0.00           O
ATOM   1850  HG1 THR A 117      11.464  60.728  90.852  1.00  0.00           H
ATOM   1851  CG2 THR A 117       8.810  60.821  92.741  1.00  0.00           C
ATOM   1852 1HG2 THR A 117       8.890  59.729  92.930  1.00  0.00           H
ATOM   1853 2HG2 THR A 117       7.721  61.040  92.730  1.00  0.00           H
ATOM   1854 3HG2 THR A 117       9.157  61.455  93.584  1.00  0.00           H
ATOM   1855  C   THR A 117       7.590  60.340  90.180  1.00  0.00           C
ATOM   1856  O   THR A 117       7.020  61.370  89.820  1.00  0.00           O
ATOM   1857  N   VAL A 118       6.830  59.250  90.480  1.00  0.00           N
ATOM   1858  HN  VAL A 118       7.273  58.434  90.843  1.00  0.00           H
ATOM   1859  CA  VAL A 118       5.330  59.160  90.460  1.00  0.00           C
ATOM   1860  HA  VAL A 118       5.051  59.549  89.492  1.00  0.00           H
ATOM   1861  CB  VAL A 118       4.730  57.820  90.490  1.00  0.00           C
ATOM   1862  HB  VAL A 118       5.061  57.178  91.333  1.00  0.00           H
ATOM   1863  CG1 VAL A 118       3.200  57.760  90.609  1.00  0.00           C
ATOM   1864 1HG1 VAL A 118       2.808  58.172  91.564  1.00  0.00           H
ATOM   1865 2HG1 VAL A 118       2.860  56.710  90.740  1.00  0.00           H
ATOM   1866 3HG1 VAL A 118       2.722  58.119  89.673  1.00  0.00           H
ATOM   1867  CG2 VAL A 118       5.210  57.010  89.310  1.00  0.00           C
ATOM   1868 1HG2 VAL A 118       4.800  55.981  89.400  1.00  0.00           H
ATOM   1869 2HG2 VAL A 118       6.316  56.900  89.280  1.00  0.00           H
ATOM   1870 3HG2 VAL A 118       4.840  57.470  88.369  1.00  0.00           H
ATOM   1871  C   VAL A 118       4.580  60.150  91.410  1.00  0.00           C
ATOM   1872  O   VAL A 118       3.710  60.880  90.960  1.00  0.00           O
ATOM   1873  N   VAL A 119       4.960  60.220  92.710  1.00  0.00           N
ATOM   1874  HN  VAL A 119       5.483  59.516  93.183  1.00  0.00           H
ATOM   1875  CA  VAL A 119       4.170  61.130  93.580  1.00  0.00           C
ATOM   1876  HA  VAL A 119       3.135  60.991  93.301  1.00  0.00           H
ATOM   1877  CB  VAL A 119       4.250  60.700  95.070  1.00  0.00           C
ATOM   1878  HB  VAL A 119       4.120  59.613  95.260  1.00  0.00           H
ATOM   1879  CG1 VAL A 119       5.580  61.100  95.710  1.00  0.00           C
ATOM   1880 1HG1 VAL A 119       6.383  60.578  95.148  1.00  0.00           H
ATOM   1881 2HG1 VAL A 119       5.560  60.850  96.792  1.00  0.00           H
ATOM   1882 3HG1 VAL A 119       5.610  62.207  95.610  1.00  0.00           H
ATOM   1883  CG2 VAL A 119       3.040  61.200  96.000  1.00  0.00           C
ATOM   1884 1HG2 VAL A 119       2.246  60.426  95.950  1.00  0.00           H
ATOM   1885 2HG2 VAL A 119       2.591  62.199  95.810  1.00  0.00           H
ATOM   1886 3HG2 VAL A 119       3.421  61.130  97.041  1.00  0.00           H
ATOM   1887  C   VAL A 119       4.400  62.590  93.420  1.00  0.00           C
ATOM   1888  O   VAL A 119       3.580  63.420  93.770  1.00  0.00           O
ATOM   1889  N   LEU A 120       5.500  63.030  92.790  1.00  0.00           N
ATOM   1890  HN  LEU A 120       6.109  62.332  92.421  1.00  0.00           H
ATOM   1891  CA  LEU A 120       5.850  64.420  92.730  1.00  0.00           C
ATOM   1892  HA  LEU A 120       5.359  65.021  93.481  1.00  0.00           H
ATOM   1893  CB  LEU A 120       7.370  64.680  92.870  1.00  0.00           C
ATOM   1894  HB1 LEU A 120       7.561  65.774  92.850  1.00  0.00           H
ATOM   1895  HB2 LEU A 120       7.909  64.141  92.061  1.00  0.00           H
ATOM   1896  CG  LEU A 120       7.970  64.070  94.210  1.00  0.00           C
ATOM   1897  HG  LEU A 120       7.731  62.985  94.200  1.00  0.00           H
ATOM   1898  CD1 LEU A 120       9.530  64.150  94.240  1.00  0.00           C
ATOM   1899 1HD1 LEU A 120      10.030  65.110  93.990  1.00  0.00           H
ATOM   1900 2HD1 LEU A 120       9.889  63.602  93.343  1.00  0.00           H
ATOM   1901 3HD1 LEU A 120      10.017  63.822  95.184  1.00  0.00           H
ATOM   1902  CD2 LEU A 120       7.390  64.710  95.480  1.00  0.00           C
ATOM   1903 1HD2 LEU A 120       7.640  65.791  95.440  1.00  0.00           H
ATOM   1904 2HD2 LEU A 120       7.899  64.171  96.308  1.00  0.00           H
ATOM   1905 3HD2 LEU A 120       6.293  64.531  95.500  1.00  0.00           H
ATOM   1906  C   LEU A 120       5.500  65.050  91.420  1.00  0.00           C
ATOM   1907  O   LEU A 120       6.020  64.640  90.380  1.00  0.00           O
ATOM   1908  N   GLY A 121       4.600  66.060  91.500  1.00  0.00           N
ATOM   1909  HN  GLY A 121       4.258  66.301  92.405  1.00  0.00           H
ATOM   1910  CA  GLY A 121       3.970  66.690  90.360  1.00  0.00           C
ATOM   1911  HA1 GLY A 121       3.329  67.471  90.741  1.00  0.00           H
ATOM   1912  HA2 GLY A 121       3.649  65.899  89.699  1.00  0.00           H
ATOM   1913  C   GLY A 121       5.010  67.410  89.530  1.00  0.00           C
ATOM   1914  O   GLY A 121       5.770  68.310  90.000  1.00  0.00           O
ATOM   1915  N   SER A 122       4.910  67.130  88.190  1.00  0.00           N
ATOM   1916  HN  SER A 122       4.217  66.537  87.788  1.00  0.00           H
ATOM   1917  CA  SER A 122       5.610  67.850  87.170  1.00  0.00           C
ATOM   1918  HA  SER A 122       5.328  67.317  86.275  1.00  0.00           H
ATOM   1919  CB  SER A 122       5.130  69.310  86.950  1.00  0.00           C
ATOM   1920  HB1 SER A 122       5.502  69.692  85.976  1.00  0.00           H
ATOM   1921  HB2 SER A 122       5.500  69.921  87.801  1.00  0.00           H
ATOM   1922  OG  SER A 122       3.770  69.450  86.890  1.00  0.00           O
ATOM   1923  HG1 SER A 122       3.321  69.111  86.112  1.00  0.00           H
ATOM   1924  C   SER A 122       7.130  67.830  87.190  1.00  0.00           C
ATOM   1925  O   SER A 122       7.840  68.730  86.710  1.00  0.00           O
ATOM   1926  N   GLN A 123       7.620  66.680  87.690  1.00  0.00           N
ATOM   1927  HN  GLN A 123       6.993  65.933  87.899  1.00  0.00           H
ATOM   1928  CA  GLN A 123       8.990  66.420  87.820  1.00  0.00           C
ATOM   1929  HA  GLN A 123       9.498  67.147  88.437  1.00  0.00           H
ATOM   1930  CB  GLN A 123       9.270  65.130  88.680  1.00  0.00           C
ATOM   1931  HB1 GLN A 123       8.548  65.090  89.523  1.00  0.00           H
ATOM   1932  HB2 GLN A 123      10.287  65.241  89.113  1.00  0.00           H
ATOM   1933  CG  GLN A 123       9.100  63.720  87.900  1.00  0.00           C
ATOM   1934  HG1 GLN A 123       9.130  62.950  88.700  1.00  0.00           H
ATOM   1935  HG2 GLN A 123       9.909  63.440  87.191  1.00  0.00           H
ATOM   1936  CD  GLN A 123       7.850  63.650  86.950  1.00  0.00           C
ATOM   1937  OE1 GLN A 123       7.870  63.540  85.740  1.00  0.00           O
ATOM   1938  NE2 GLN A 123       6.690  63.910  87.620  1.00  0.00           N
ATOM   1939 1HE2 GLN A 123       6.820  63.820  88.608  1.00  0.00           H
ATOM   1940 2HE2 GLN A 123       5.879  63.690  87.079  1.00  0.00           H
ATOM   1941  C   GLN A 123       9.810  66.470  86.520  1.00  0.00           C
ATOM   1942  O   GLN A 123       9.200  66.320  85.430  1.00  0.00           O
ATOM   1943  N   ASN A 124      11.110  66.710  86.590  1.00  0.00           N
ATOM   1944  HN  ASN A 124      11.648  66.770  87.427  1.00  0.00           H
ATOM   1945  CA  ASN A 124      11.930  67.030  85.440  1.00  0.00           C
ATOM   1946  HA  ASN A 124      11.340  67.850  85.060  1.00  0.00           H
ATOM   1947  CB  ASN A 124      13.230  67.710  85.870  1.00  0.00           C
ATOM   1948  HB1 ASN A 124      13.929  67.061  86.439  1.00  0.00           H
ATOM   1949  HB2 ASN A 124      12.828  68.544  86.483  1.00  0.00           H
ATOM   1950  CG  ASN A 124      14.080  68.300  84.780  1.00  0.00           C
ATOM   1951  OD1 ASN A 124      13.700  68.370  83.630  1.00  0.00           O
ATOM   1952  ND2 ASN A 124      15.290  68.750  85.150  1.00  0.00           N
ATOM   1953 1HD2 ASN A 124      15.894  69.304  84.576  1.00  0.00           H
ATOM   1954 2HD2 ASN A 124      15.350  68.980  86.121  1.00  0.00           H
ATOM   1955  C   ASN A 124      11.950  66.010  84.330  1.00  0.00           C
ATOM   1956  O   ASN A 124      12.350  64.900  84.550  1.00  0.00           O
ATOM   1957  N   LYS A 125      11.630  66.440  83.110  1.00  0.00           N
ATOM   1958  HN  LYS A 125      11.242  67.355  83.030  1.00  0.00           H
ATOM   1959  CA  LYS A 125      11.480  65.560  82.010  1.00  0.00           C
ATOM   1960  HA  LYS A 125      11.500  64.536  82.351  1.00  0.00           H
ATOM   1961  CB  LYS A 125      10.160  65.979  81.259  1.00  0.00           C
ATOM   1962  HB1 LYS A 125      10.061  65.237  80.438  1.00  0.00           H
ATOM   1963  HB2 LYS A 125      10.280  66.960  80.750  1.00  0.00           H
ATOM   1964  CG  LYS A 125       8.920  65.960  82.100  1.00  0.00           C
ATOM   1965  HG1 LYS A 125       8.062  66.489  81.631  1.00  0.00           H
ATOM   1966  HG2 LYS A 125       9.110  66.501  83.051  1.00  0.00           H
ATOM   1967  CD  LYS A 125       8.440  64.570  82.541  1.00  0.00           C
ATOM   1968  HD1 LYS A 125       9.054  64.124  83.352  1.00  0.00           H
ATOM   1969  HD2 LYS A 125       8.520  63.899  81.659  1.00  0.00           H
ATOM   1970  CE  LYS A 125       6.990  64.540  83.010  1.00  0.00           C
ATOM   1971  HE1 LYS A 125       6.610  63.499  83.090  1.00  0.00           H
ATOM   1972  HE2 LYS A 125       6.490  65.070  82.171  1.00  0.00           H
ATOM   1973  NZ  LYS A 125       6.740  65.360  84.200  1.00  0.00           N
ATOM   1974  HZ1 LYS A 125       7.019  66.355  84.081  1.00  0.00           H
ATOM   1975  HZ2 LYS A 125       7.330  64.930  84.940  1.00  0.00           H
ATOM   1976  HZ3 LYS A 125       5.735  65.310  84.461  1.00  0.00           H
ATOM   1977  C   LYS A 125      12.640  65.520  81.040  1.00  0.00           C
ATOM   1978  O   LYS A 125      12.660  64.640  80.180  1.00  0.00           O
ATOM   1979  N   ALA A 126      13.680  66.360  81.200  1.00  0.00           N
ATOM   1980  HN  ALA A 126      13.710  67.075  81.895  1.00  0.00           H
ATOM   1981  CA  ALA A 126      14.710  66.480  80.110  1.00  0.00           C
ATOM   1982  HA  ALA A 126      14.310  66.860  79.181  1.00  0.00           H
ATOM   1983  CB  ALA A 126      15.710  67.601  80.510  1.00  0.00           C
ATOM   1984  HB1 ALA A 126      16.012  67.298  81.535  1.00  0.00           H
ATOM   1985  HB2 ALA A 126      15.203  68.575  80.679  1.00  0.00           H
ATOM   1986  HB3 ALA A 126      16.682  67.690  79.979  1.00  0.00           H
ATOM   1987  C   ALA A 126      15.430  65.140  79.810  1.00  0.00           C
ATOM   1988  O   ALA A 126      15.710  64.770  78.630  1.00  0.00           O
ATOM   1989  N   CYS A 127      15.690  64.270  80.820  1.00  0.00           N
ATOM   1990  HN  CYS A 127      15.328  64.521  81.714  1.00  0.00           H
ATOM   1991  CA  CYS A 127      16.450  63.030  80.670  1.00  0.00           C
ATOM   1992  HA  CYS A 127      17.288  63.090  79.991  1.00  0.00           H
ATOM   1993  CB  CYS A 127      16.830  62.590  82.070  1.00  0.00           C
ATOM   1994  HB1 CYS A 127      15.882  62.400  82.619  1.00  0.00           H
ATOM   1995  HB2 CYS A 127      17.400  63.430  82.520  1.00  0.00           H
ATOM   1996  SG  CYS A 127      17.800  61.010  82.190  1.00  0.00           S
ATOM   1997  C   CYS A 127      15.560  62.020  80.010  1.00  0.00           C
ATOM   1998  O   CYS A 127      16.020  61.190  79.220  1.00  0.00           O
ATOM   1999  N   THR A 128      14.250  62.050  80.260  1.00  0.00           N
ATOM   2000  HN  THR A 128      13.921  62.608  81.018  1.00  0.00           H
ATOM   2001  CA  THR A 128      13.310  61.220  79.440  1.00  0.00           C
ATOM   2002  HA  THR A 128      13.740  60.229  79.440  1.00  0.00           H
ATOM   2003  CB  THR A 128      11.880  61.111  80.090  1.00  0.00           C
ATOM   2004  HB  THR A 128      11.652  62.073  80.596  1.00  0.00           H
ATOM   2005  OG1 THR A 128      11.820  60.150  81.100  1.00  0.00           O
ATOM   2006  HG1 THR A 128      11.641  60.766  81.815  1.00  0.00           H
ATOM   2007  CG2 THR A 128      10.719  60.831  79.130  1.00  0.00           C
ATOM   2008 1HG2 THR A 128      10.780  59.836  78.638  1.00  0.00           H
ATOM   2009 2HG2 THR A 128      10.531  61.666  78.423  1.00  0.00           H
ATOM   2010 3HG2 THR A 128       9.787  60.830  79.735  1.00  0.00           H
ATOM   2011  C   THR A 128      13.110  61.580  77.970  1.00  0.00           C
ATOM   2012  O   THR A 128      13.050  60.670  77.090  1.00  0.00           O
ATOM   2013  N   VAL A 129      13.100  62.890  77.650  1.00  0.00           N
ATOM   2014  HN  VAL A 129      13.130  63.542  78.403  1.00  0.00           H
ATOM   2015  CA  VAL A 129      13.070  63.290  76.260  1.00  0.00           C
ATOM   2016  HA  VAL A 129      12.306  62.717  75.757  1.00  0.00           H
ATOM   2017  CB  VAL A 129      13.020  64.790  76.170  1.00  0.00           C
ATOM   2018  HB  VAL A 129      13.795  65.213  76.844  1.00  0.00           H
ATOM   2019  CG1 VAL A 129      13.191  65.301  74.760  1.00  0.00           C
ATOM   2020 1HG1 VAL A 129      14.215  65.330  74.332  1.00  0.00           H
ATOM   2021 2HG1 VAL A 129      12.951  66.385  74.770  1.00  0.00           H
ATOM   2022 3HG1 VAL A 129      12.465  64.857  74.045  1.00  0.00           H
ATOM   2023  CG2 VAL A 129      11.670  65.330  76.761  1.00  0.00           C
ATOM   2024 1HG2 VAL A 129      10.967  65.430  75.906  1.00  0.00           H
ATOM   2025 2HG2 VAL A 129      11.750  66.378  77.119  1.00  0.00           H
ATOM   2026 3HG2 VAL A 129      11.101  64.821  77.568  1.00  0.00           H
ATOM   2027  C   VAL A 129      14.350  62.840  75.490  1.00  0.00           C
ATOM   2028  O   VAL A 129      14.300  62.420  74.320  1.00  0.00           O
ATOM   2029  N   LEU A 130      15.560  62.990  76.080  1.00  0.00           N
ATOM   2030  HN  LEU A 130      15.680  63.409  76.977  1.00  0.00           H
ATOM   2031  CA  LEU A 130      16.760  62.450  75.560  1.00  0.00           C
ATOM   2032  HA  LEU A 130      16.820  62.791  74.537  1.00  0.00           H
ATOM   2033  CB  LEU A 130      18.080  62.820  76.330  1.00  0.00           C
ATOM   2034  HB1 LEU A 130      18.955  62.393  75.793  1.00  0.00           H
ATOM   2035  HB2 LEU A 130      18.090  62.460  77.381  1.00  0.00           H
ATOM   2036  CG  LEU A 130      18.300  64.340  76.400  1.00  0.00           C
ATOM   2037  HG  LEU A 130      17.381  64.729  76.889  1.00  0.00           H
ATOM   2038  CD1 LEU A 130      19.500  64.650  77.340  1.00  0.00           C
ATOM   2039 1HD1 LEU A 130      19.792  65.706  77.159  1.00  0.00           H
ATOM   2040 2HD1 LEU A 130      20.371  64.029  77.040  1.00  0.00           H
ATOM   2041 3HD1 LEU A 130      19.240  64.630  78.420  1.00  0.00           H
ATOM   2042  CD2 LEU A 130      18.660  64.960  75.080  1.00  0.00           C
ATOM   2043 1HD2 LEU A 130      18.921  66.023  75.271  1.00  0.00           H
ATOM   2044 2HD2 LEU A 130      17.808  64.940  74.368  1.00  0.00           H
ATOM   2045 3HD2 LEU A 130      19.572  64.629  74.539  1.00  0.00           H
ATOM   2046  C   LEU A 130      16.690  60.950  75.370  1.00  0.00           C
ATOM   2047  O   LEU A 130      17.130  60.450  74.310  1.00  0.00           O
ATOM   2048  N   PHE A 131      16.160  60.210  76.360  1.00  0.00           N
ATOM   2049  HN  PHE A 131      15.731  60.739  77.088  1.00  0.00           H
ATOM   2050  CA  PHE A 131      16.090  58.790  76.270  1.00  0.00           C
ATOM   2051  HA  PHE A 131      17.070  58.400  76.040  1.00  0.00           H
ATOM   2052  CB  PHE A 131      15.590  58.350  77.680  1.00  0.00           C
ATOM   2053  HB1 PHE A 131      14.767  59.002  78.041  1.00  0.00           H
ATOM   2054  HB2 PHE A 131      16.502  58.420  78.311  1.00  0.00           H
ATOM   2055  CG  PHE A 131      15.050  56.970  77.870  1.00  0.00           C
ATOM   2056  CD1 PHE A 131      15.650  55.940  77.190  1.00  0.00           C
ATOM   2057  HD1 PHE A 131      16.437  56.119  76.472  1.00  0.00           H
ATOM   2058  CE1 PHE A 131      15.180  54.630  77.280  1.00  0.00           C
ATOM   2059  HE1 PHE A 131      15.771  53.778  76.979  1.00  0.00           H
ATOM   2060  CZ  PHE A 131      14.280  54.370  78.300  1.00  0.00           C
ATOM   2061  HZ  PHE A 131      13.969  53.348  78.460  1.00  0.00           H
ATOM   2062  CD2 PHE A 131      13.990  56.740  78.780  1.00  0.00           C
ATOM   2063  HD2 PHE A 131      13.532  57.537  79.348  1.00  0.00           H
ATOM   2064  CE2 PHE A 131      13.680  55.410  79.060  1.00  0.00           C
ATOM   2065  HE2 PHE A 131      12.988  55.139  79.843  1.00  0.00           H
ATOM   2066  C   PHE A 131      15.220  58.310  75.130  1.00  0.00           C
ATOM   2067  O   PHE A 131      15.520  57.430  74.340  1.00  0.00           O
ATOM   2068  N   MET A 132      14.050  58.920  74.940  1.00  0.00           N
ATOM   2069  HN  MET A 132      13.700  59.681  75.481  1.00  0.00           H
ATOM   2070  CA  MET A 132      13.160  58.550  73.870  1.00  0.00           C
ATOM   2071  HA  MET A 132      12.930  57.499  73.960  1.00  0.00           H
ATOM   2072  CB  MET A 132      11.820  59.389  74.110  1.00  0.00           C
ATOM   2073  HB1 MET A 132      11.229  59.060  73.229  1.00  0.00           H
ATOM   2074  HB2 MET A 132      11.870  60.498  74.150  1.00  0.00           H
ATOM   2075  CG  MET A 132      10.920  58.910  75.341  1.00  0.00           C
ATOM   2076  HG1 MET A 132       9.985  59.487  75.509  1.00  0.00           H
ATOM   2077  HG2 MET A 132      11.367  59.168  76.324  1.00  0.00           H
ATOM   2078  SD  MET A 132      10.430  57.100  75.290  1.00  0.00           S
ATOM   2079  CE  MET A 132      11.500  56.819  76.750  1.00  0.00           C
ATOM   2080  HE1 MET A 132      11.728  55.738  76.859  1.00  0.00           H
ATOM   2081  HE2 MET A 132      11.190  57.240  77.730  1.00  0.00           H
ATOM   2082  HE3 MET A 132      12.519  57.229  76.580  1.00  0.00           H
ATOM   2083  C   MET A 132      13.680  58.910  72.440  1.00  0.00           C
ATOM   2084  O   MET A 132      13.460  58.200  71.450  1.00  0.00           O
ATOM   2085  N   LEU A 133      14.490  59.990  72.290  1.00  0.00           N
ATOM   2086  HN  LEU A 133      14.640  60.749  72.919  1.00  0.00           H
ATOM   2087  CA  LEU A 133      15.340  60.190  71.150  1.00  0.00           C
ATOM   2088  HA  LEU A 133      14.762  60.090  70.243  1.00  0.00           H
ATOM   2089  CB  LEU A 133      15.890  61.570  71.180  1.00  0.00           C
ATOM   2090  HB1 LEU A 133      16.571  61.740  70.319  1.00  0.00           H
ATOM   2091  HB2 LEU A 133      16.310  61.710  72.199  1.00  0.00           H
ATOM   2092  CG  LEU A 133      14.930  62.740  71.130  1.00  0.00           C
ATOM   2093  HG  LEU A 133      14.098  62.670  71.862  1.00  0.00           H
ATOM   2094  CD1 LEU A 133      15.601  64.130  71.190  1.00  0.00           C
ATOM   2095 1HD1 LEU A 133      14.777  64.853  71.009  1.00  0.00           H
ATOM   2096 2HD1 LEU A 133      16.370  64.180  70.390  1.00  0.00           H
ATOM   2097 3HD1 LEU A 133      16.247  64.389  72.056  1.00  0.00           H
ATOM   2098  CD2 LEU A 133      14.000  62.810  69.950  1.00  0.00           C
ATOM   2099 1HD2 LEU A 133      14.599  63.030  69.041  1.00  0.00           H
ATOM   2100 2HD2 LEU A 133      13.262  63.618  70.140  1.00  0.00           H
ATOM   2101 3HD2 LEU A 133      13.404  61.886  69.791  1.00  0.00           H
ATOM   2102  C   LEU A 133      16.500  59.150  70.970  1.00  0.00           C
ATOM   2103  O   LEU A 133      16.720  58.640  69.880  1.00  0.00           O
ATOM   2104  N   LEU A 134      17.140  58.750  72.060  1.00  0.00           N
ATOM   2105  HN  LEU A 134      16.960  59.271  72.891  1.00  0.00           H
ATOM   2106  CA  LEU A 134      18.080  57.620  71.980  1.00  0.00           C
ATOM   2107  HA  LEU A 134      18.730  57.820  71.141  1.00  0.00           H
ATOM   2108  CB  LEU A 134      19.040  57.460  73.210  1.00  0.00           C
ATOM   2109  HB1 LEU A 134      18.590  56.920  74.070  1.00  0.00           H
ATOM   2110  HB2 LEU A 134      19.241  58.484  73.591  1.00  0.00           H
ATOM   2111  CG  LEU A 134      20.430  56.800  72.910  1.00  0.00           C
ATOM   2112  HG  LEU A 134      20.380  55.790  72.450  1.00  0.00           H
ATOM   2113  CD1 LEU A 134      21.270  57.580  71.880  1.00  0.00           C
ATOM   2114 1HD1 LEU A 134      20.728  57.680  70.916  1.00  0.00           H
ATOM   2115 2HD1 LEU A 134      22.167  57.012  71.551  1.00  0.00           H
ATOM   2116 3HD1 LEU A 134      21.511  58.613  72.211  1.00  0.00           H
ATOM   2117  CD2 LEU A 134      21.160  56.660  74.209  1.00  0.00           C
ATOM   2118 1HD2 LEU A 134      20.880  55.679  74.650  1.00  0.00           H
ATOM   2119 2HD2 LEU A 134      20.888  57.396  74.996  1.00  0.00           H
ATOM   2120 3HD2 LEU A 134      22.237  56.610  73.941  1.00  0.00           H
ATOM   2121  C   LEU A 134      17.530  56.280  71.630  1.00  0.00           C
ATOM   2122  O   LEU A 134      18.050  55.630  70.740  1.00  0.00           O
ATOM   2123  N   TYR A 135      16.400  55.890  72.210  1.00  0.00           N
ATOM   2124  HN  TYR A 135      15.962  56.428  72.927  1.00  0.00           H
ATOM   2125  CA  TYR A 135      15.610  54.780  71.820  1.00  0.00           C
ATOM   2126  HA  TYR A 135      16.207  53.884  71.910  1.00  0.00           H
ATOM   2127  CB  TYR A 135      14.440  54.490  72.760  1.00  0.00           C
ATOM   2128  HB1 TYR A 135      13.739  55.331  72.950  1.00  0.00           H
ATOM   2129  HB2 TYR A 135      15.000  54.250  73.689  1.00  0.00           H
ATOM   2130  CG  TYR A 135      13.550  53.250  72.290  1.00  0.00           C
ATOM   2131  CD1 TYR A 135      14.220  52.010  72.510  1.00  0.00           C
ATOM   2132  HD1 TYR A 135      15.235  51.980  72.878  1.00  0.00           H
ATOM   2133  CE1 TYR A 135      13.580  50.830  72.100  1.00  0.00           C
ATOM   2134  HE1 TYR A 135      13.998  49.834  72.100  1.00  0.00           H
ATOM   2135  CZ  TYR A 135      12.290  50.900  71.510  1.00  0.00           C
ATOM   2136  OH  TYR A 135      11.490  49.810  71.170  1.00  0.00           O
ATOM   2137  HH  TYR A 135      12.059  49.041  71.250  1.00  0.00           H
ATOM   2138  CD2 TYR A 135      12.290  53.300  71.790  1.00  0.00           C
ATOM   2139  HD2 TYR A 135      11.829  54.262  71.620  1.00  0.00           H
ATOM   2140  CE2 TYR A 135      11.700  52.170  71.360  1.00  0.00           C
ATOM   2141  HE2 TYR A 135      10.666  52.220  71.052  1.00  0.00           H
ATOM   2142  C   TYR A 135      15.190  54.820  70.360  1.00  0.00           C
ATOM   2143  O   TYR A 135      15.320  53.860  69.580  1.00  0.00           O
ATOM   2144  N   PHE A 136      14.610  55.910  69.870  1.00  0.00           N
ATOM   2145  HN  PHE A 136      14.311  56.687  70.418  1.00  0.00           H
ATOM   2146  CA  PHE A 136      14.120  56.050  68.500  1.00  0.00           C
ATOM   2147  HA  PHE A 136      13.417  55.277  68.229  1.00  0.00           H
ATOM   2148  CB  PHE A 136      13.240  57.360  68.490  1.00  0.00           C
ATOM   2149  HB1 PHE A 136      13.851  58.251  68.750  1.00  0.00           H
ATOM   2150  HB2 PHE A 136      12.368  57.270  69.172  1.00  0.00           H
ATOM   2151  CG  PHE A 136      12.740  57.430  67.010  1.00  0.00           C
ATOM   2152  CD1 PHE A 136      11.530  56.790  66.780  1.00  0.00           C
ATOM   2153  HD1 PHE A 136      11.028  56.228  67.553  1.00  0.00           H
ATOM   2154  CE1 PHE A 136      11.030  56.860  65.430  1.00  0.00           C
ATOM   2155  HE1 PHE A 136      10.178  56.259  65.149  1.00  0.00           H
ATOM   2156  CZ  PHE A 136      11.680  57.710  64.509  1.00  0.00           C
ATOM   2157  HZ  PHE A 136      11.234  57.878  63.540  1.00  0.00           H
ATOM   2158  CD2 PHE A 136      13.350  58.190  66.080  1.00  0.00           C
ATOM   2159  HD2 PHE A 136      14.301  58.641  66.320  1.00  0.00           H
ATOM   2160  CE2 PHE A 136      12.750  58.440  64.830  1.00  0.00           C
ATOM   2161  HE2 PHE A 136      13.110  59.160  64.110  1.00  0.00           H
ATOM   2162  C   PHE A 136      15.370  56.120  67.590  1.00  0.00           C
ATOM   2163  O   PHE A 136      15.290  55.590  66.520  1.00  0.00           O
ATOM   2164  N   PHE A 137      16.520  56.680  67.930  1.00  0.00           N
ATOM   2165  HN  PHE A 137      16.590  57.121  68.821  1.00  0.00           H
ATOM   2166  CA  PHE A 137      17.700  56.460  67.140  1.00  0.00           C
ATOM   2167  HA  PHE A 137      17.450  56.810  66.149  1.00  0.00           H
ATOM   2168  CB  PHE A 137      18.860  57.310  67.690  1.00  0.00           C
ATOM   2169  HB1 PHE A 137      18.910  57.300  68.800  1.00  0.00           H
ATOM   2170  HB2 PHE A 137      18.730  58.384  67.439  1.00  0.00           H
ATOM   2171  CG  PHE A 137      20.240  56.920  67.110  1.00  0.00           C
ATOM   2172  CD1 PHE A 137      20.440  57.000  65.650  1.00  0.00           C
ATOM   2173  HD1 PHE A 137      19.658  57.451  65.058  1.00  0.00           H
ATOM   2174  CE1 PHE A 137      21.560  56.350  65.110  1.00  0.00           C
ATOM   2175  HE1 PHE A 137      21.750  56.340  64.047  1.00  0.00           H
ATOM   2176  CZ  PHE A 137      22.350  55.520  65.850  1.00  0.00           C
ATOM   2177  HZ  PHE A 137      23.154  54.967  65.388  1.00  0.00           H
ATOM   2178  CD2 PHE A 137      21.150  56.250  67.919  1.00  0.00           C
ATOM   2179  HD2 PHE A 137      20.938  56.260  68.978  1.00  0.00           H
ATOM   2180  CE2 PHE A 137      22.170  55.460  67.250  1.00  0.00           C
ATOM   2181  HE2 PHE A 137      22.839  54.851  67.839  1.00  0.00           H
ATOM   2182  C   PHE A 137      18.150  55.080  67.050  1.00  0.00           C
ATOM   2183  O   PHE A 137      18.480  54.690  65.990  1.00  0.00           O
ATOM   2184  N   THR A 138      18.160  54.310  68.190  1.00  0.00           N
ATOM   2185  HN  THR A 138      17.781  54.649  69.048  1.00  0.00           H
ATOM   2186  CA  THR A 138      18.510  52.910  68.080  1.00  0.00           C
ATOM   2187  HA  THR A 138      19.530  52.810  67.740  1.00  0.00           H
ATOM   2188  CB  THR A 138      18.410  52.150  69.430  1.00  0.00           C
ATOM   2189  HB  THR A 138      17.391  51.920  69.810  1.00  0.00           H
ATOM   2190  OG1 THR A 138      19.180  52.880  70.410  1.00  0.00           O
ATOM   2191  HG1 THR A 138      18.922  53.804  70.440  1.00  0.00           H
ATOM   2192  CG2 THR A 138      19.180  50.800  69.250  1.00  0.00           C
ATOM   2193 1HG2 THR A 138      18.677  50.147  68.506  1.00  0.00           H
ATOM   2194 2HG2 THR A 138      19.350  50.231  70.189  1.00  0.00           H
ATOM   2195 3HG2 THR A 138      20.201  50.980  68.850  1.00  0.00           H
ATOM   2196  C   THR A 138      17.570  52.160  67.100  1.00  0.00           C
ATOM   2197  O   THR A 138      17.930  51.380  66.200  1.00  0.00           O
ATOM   2198  N   MET A 139      16.320  52.520  67.170  1.00  0.00           N
ATOM   2199  HN  MET A 139      16.029  53.223  67.813  1.00  0.00           H
ATOM   2200  CA  MET A 139      15.250  51.840  66.420  1.00  0.00           C
ATOM   2201  HA  MET A 139      15.520  50.798  66.330  1.00  0.00           H
ATOM   2202  CB  MET A 139      13.850  51.800  67.100  1.00  0.00           C
ATOM   2203  HB1 MET A 139      12.999  51.620  66.409  1.00  0.00           H
ATOM   2204  HB2 MET A 139      13.560  52.749  67.600  1.00  0.00           H
ATOM   2205  CG  MET A 139      13.910  50.630  68.100  1.00  0.00           C
ATOM   2206  HG1 MET A 139      13.012  50.720  68.748  1.00  0.00           H
ATOM   2207  HG2 MET A 139      14.770  50.770  68.790  1.00  0.00           H
ATOM   2208  SD  MET A 139      13.850  49.000  67.360  1.00  0.00           S
ATOM   2209  CE  MET A 139      14.170  48.290  69.040  1.00  0.00           C
ATOM   2210  HE1 MET A 139      15.266  48.421  69.161  1.00  0.00           H
ATOM   2211  HE2 MET A 139      13.970  47.199  68.980  1.00  0.00           H
ATOM   2212  HE3 MET A 139      13.600  48.680  69.910  1.00  0.00           H
ATOM   2213  C   MET A 139      15.190  52.290  64.960  1.00  0.00           C
ATOM   2214  O   MET A 139      15.170  51.450  64.070  1.00  0.00           O
ATOM   2215  N   ALA A 140      15.160  53.630  64.710  1.00  0.00           N
ATOM   2216  HN  ALA A 140      15.001  54.237  65.486  1.00  0.00           H
ATOM   2217  CA  ALA A 140      14.960  54.170  63.400  1.00  0.00           C
ATOM   2218  HA  ALA A 140      14.113  53.682  62.941  1.00  0.00           H
ATOM   2219  CB  ALA A 140      14.570  55.660  63.480  1.00  0.00           C
ATOM   2220  HB1 ALA A 140      15.347  56.148  64.107  1.00  0.00           H
ATOM   2221  HB2 ALA A 140      13.530  55.680  63.870  1.00  0.00           H
ATOM   2222  HB3 ALA A 140      14.580  56.141  62.479  1.00  0.00           H
ATOM   2223  C   ALA A 140      16.010  53.890  62.410  1.00  0.00           C
ATOM   2224  O   ALA A 140      15.870  53.520  61.250  1.00  0.00           O
ATOM   2225  N   GLY A 141      17.230  54.100  62.850  1.00  0.00           N
ATOM   2226  HN  GLY A 141      17.410  54.609  63.688  1.00  0.00           H
ATOM   2227  CA  GLY A 141      18.319  53.710  62.010  1.00  0.00           C
ATOM   2228  HA1 GLY A 141      19.288  54.043  62.353  1.00  0.00           H
ATOM   2229  HA2 GLY A 141      18.110  54.180  61.060  1.00  0.00           H
ATOM   2230  C   GLY A 141      18.490  52.260  61.660  1.00  0.00           C
ATOM   2231  O   GLY A 141      18.920  51.920  60.550  1.00  0.00           O
ATOM   2232  N   THR A 142      18.050  51.350  62.610  1.00  0.00           N
ATOM   2233  HN  THR A 142      17.700  51.760  63.449  1.00  0.00           H
ATOM   2234  CA  THR A 142      17.970  49.920  62.510  1.00  0.00           C
ATOM   2235  HA  THR A 142      18.940  49.580  62.180  1.00  0.00           H
ATOM   2236  CB  THR A 142      17.680  49.070  63.790  1.00  0.00           C
ATOM   2237  HB  THR A 142      16.872  49.489  64.428  1.00  0.00           H
ATOM   2238  OG1 THR A 142      18.820  49.110  64.550  1.00  0.00           O
ATOM   2239  HG1 THR A 142      18.602  49.736  65.245  1.00  0.00           H
ATOM   2240  CG2 THR A 142      17.250  47.660  63.550  1.00  0.00           C
ATOM   2241 1HG2 THR A 142      16.188  47.560  63.239  1.00  0.00           H
ATOM   2242 2HG2 THR A 142      17.290  47.058  64.483  1.00  0.00           H
ATOM   2243 3HG2 THR A 142      17.958  47.151  62.861  1.00  0.00           H
ATOM   2244  C   THR A 142      17.050  49.590  61.410  1.00  0.00           C
ATOM   2245  O   THR A 142      17.420  48.770  60.540  1.00  0.00           O
ATOM   2246  N   VAL A 143      15.800  50.110  61.340  1.00  0.00           N
ATOM   2247  HN  VAL A 143      15.500  50.680  62.101  1.00  0.00           H
ATOM   2248  CA  VAL A 143      14.820  49.730  60.320  1.00  0.00           C
ATOM   2249  HA  VAL A 143      14.660  48.663  60.380  1.00  0.00           H
ATOM   2250  CB  VAL A 143      13.400  50.100  60.650  1.00  0.00           C
ATOM   2251  HB  VAL A 143      12.662  49.781  59.882  1.00  0.00           H
ATOM   2252  CG1 VAL A 143      12.999  49.420  61.990  1.00  0.00           C
ATOM   2253 1HG1 VAL A 143      13.753  49.490  62.803  1.00  0.00           H
ATOM   2254 2HG1 VAL A 143      12.830  48.331  61.850  1.00  0.00           H
ATOM   2255 3HG1 VAL A 143      12.025  49.798  62.368  1.00  0.00           H
ATOM   2256  CG2 VAL A 143      13.270  51.660  60.780  1.00  0.00           C
ATOM   2257 1HG2 VAL A 143      12.328  52.001  61.261  1.00  0.00           H
ATOM   2258 2HG2 VAL A 143      13.400  52.109  59.772  1.00  0.00           H
ATOM   2259 3HG2 VAL A 143      14.143  51.901  61.422  1.00  0.00           H
ATOM   2260  C   VAL A 143      15.200  50.080  58.890  1.00  0.00           C
ATOM   2261  O   VAL A 143      14.950  49.390  57.910  1.00  0.00           O
ATOM   2262  N   TRP A 144      15.890  51.240  58.720  1.00  0.00           N
ATOM   2263  HN  TRP A 144      15.890  51.920  59.450  1.00  0.00           H
ATOM   2264  CA  TRP A 144      16.650  51.660  57.560  1.00  0.00           C
ATOM   2265  HA  TRP A 144      16.102  51.491  56.644  1.00  0.00           H
ATOM   2266  CB  TRP A 144      17.320  53.050  57.651  1.00  0.00           C
ATOM   2267  HB1 TRP A 144      17.951  53.290  56.768  1.00  0.00           H
ATOM   2268  HB2 TRP A 144      17.906  53.249  58.574  1.00  0.00           H
ATOM   2269  CG  TRP A 144      16.260  54.060  57.670  1.00  0.00           C
ATOM   2270  CD1 TRP A 144      16.050  54.840  58.700  1.00  0.00           C
ATOM   2271  HD1 TRP A 144      16.689  54.980  59.559  1.00  0.00           H
ATOM   2272  NE1 TRP A 144      15.000  55.720  58.450  1.00  0.00           N
ATOM   2273  HE1 TRP A 144      14.661  56.357  59.107  1.00  0.00           H
ATOM   2274  CE2 TRP A 144      14.600  55.510  57.200  1.00  0.00           C
ATOM   2275  CD2 TRP A 144      15.360  54.440  56.630  1.00  0.00           C
ATOM   2276  CE3 TRP A 144      15.140  53.990  55.320  1.00  0.00           C
ATOM   2277  HE3 TRP A 144      15.750  53.180  54.950  1.00  0.00           H
ATOM   2278  CZ3 TRP A 144      14.080  54.640  54.600  1.00  0.00           C
ATOM   2279  HZ3 TRP A 144      13.810  54.370  53.590  1.00  0.00           H
ATOM   2280  CZ2 TRP A 144      13.620  56.140  56.410  1.00  0.00           C
ATOM   2281  HZ2 TRP A 144      13.121  56.969  56.889  1.00  0.00           H
ATOM   2282  CH2 TRP A 144      13.310  55.640  55.170  1.00  0.00           C
ATOM   2283  HH2 TRP A 144      12.650  56.170  54.500  1.00  0.00           H
ATOM   2284  C   TRP A 144      17.780  50.670  57.250  1.00  0.00           C
ATOM   2285  O   TRP A 144      17.990  50.510  56.030  1.00  0.00           O
ATOM   2286  N   TRP A 145      18.540  50.110  58.270  1.00  0.00           N
ATOM   2287  HN  TRP A 145      18.480  50.398  59.223  1.00  0.00           H
ATOM   2288  CA  TRP A 145      19.500  49.110  57.910  1.00  0.00           C
ATOM   2289  HA  TRP A 145      19.991  49.491  57.027  1.00  0.00           H
ATOM   2290  CB  TRP A 145      20.390  48.800  59.140  1.00  0.00           C
ATOM   2291  HB1 TRP A 145      19.779  48.630  60.052  1.00  0.00           H
ATOM   2292  HB2 TRP A 145      20.918  49.776  59.200  1.00  0.00           H
ATOM   2293  CG  TRP A 145      21.370  47.700  58.960  1.00  0.00           C
ATOM   2294  CD1 TRP A 145      22.650  47.770  58.580  1.00  0.00           C
ATOM   2295  HD1 TRP A 145      23.202  48.682  58.410  1.00  0.00           H
ATOM   2296  NE1 TRP A 145      23.240  46.550  58.890  1.00  0.00           N
ATOM   2297  HE1 TRP A 145      24.139  46.460  59.260  1.00  0.00           H
ATOM   2298  CE2 TRP A 145      22.320  45.590  59.210  1.00  0.00           C
ATOM   2299  CD2 TRP A 145      21.060  46.310  59.300  1.00  0.00           C
ATOM   2300  CE3 TRP A 145      19.950  45.680  59.850  1.00  0.00           C
ATOM   2301  HE3 TRP A 145      18.981  46.139  59.980  1.00  0.00           H
ATOM   2302  CZ3 TRP A 145      20.170  44.390  60.390  1.00  0.00           C
ATOM   2303  HZ3 TRP A 145      19.327  43.908  60.862  1.00  0.00           H
ATOM   2304  CZ2 TRP A 145      22.430  44.270  59.600  1.00  0.00           C
ATOM   2305  HZ2 TRP A 145      23.387  43.781  59.490  1.00  0.00           H
ATOM   2306  CH2 TRP A 145      21.320  43.700  60.160  1.00  0.00           C
ATOM   2307  HH2 TRP A 145      21.450  42.728  60.611  1.00  0.00           H
ATOM   2308  C   TRP A 145      18.750  47.840  57.550  1.00  0.00           C
ATOM   2309  O   TRP A 145      19.230  47.140  56.680  1.00  0.00           O
ATOM   2310  N   VAL A 146      17.640  47.430  58.120  1.00  0.00           N
ATOM   2311  HN  VAL A 146      17.269  47.872  58.933  1.00  0.00           H
ATOM   2312  CA  VAL A 146      16.790  46.290  57.680  1.00  0.00           C
ATOM   2313  HA  VAL A 146      17.373  45.385  57.610  1.00  0.00           H
ATOM   2314  CB  VAL A 146      15.581  45.949  58.600  1.00  0.00           C
ATOM   2315  HB  VAL A 146      14.924  46.829  58.772  1.00  0.00           H
ATOM   2316  CG1 VAL A 146      14.700  44.839  58.040  1.00  0.00           C
ATOM   2317 1HG1 VAL A 146      13.872  44.621  58.748  1.00  0.00           H
ATOM   2318 2HG1 VAL A 146      15.296  43.916  57.881  1.00  0.00           H
ATOM   2319 3HG1 VAL A 146      14.159  45.110  57.108  1.00  0.00           H
ATOM   2320  CG2 VAL A 146      16.200  45.450  59.860  1.00  0.00           C
ATOM   2321 1HG2 VAL A 146      17.003  44.768  59.509  1.00  0.00           H
ATOM   2322 2HG2 VAL A 146      15.459  44.859  60.441  1.00  0.00           H
ATOM   2323 3HG2 VAL A 146      16.530  46.239  60.569  1.00  0.00           H
ATOM   2324  C   VAL A 146      16.330  46.450  56.210  1.00  0.00           C
ATOM   2325  O   VAL A 146      16.430  45.550  55.380  1.00  0.00           O
ATOM   2326  N   ILE A 147      15.880  47.690  55.820  1.00  0.00           N
ATOM   2327  HN  ILE A 147      16.010  48.511  56.371  1.00  0.00           H
ATOM   2328  CA  ILE A 147      15.650  48.100  54.470  1.00  0.00           C
ATOM   2329  HA  ILE A 147      14.952  47.372  54.081  1.00  0.00           H
ATOM   2330  CB  ILE A 147      15.130  49.600  54.380  1.00  0.00           C
ATOM   2331  HB  ILE A 147      15.788  50.238  55.008  1.00  0.00           H
ATOM   2332  CG2 ILE A 147      15.189  50.080  52.980  1.00  0.00           C
ATOM   2333 1HG2 ILE A 147      14.641  49.382  52.312  1.00  0.00           H
ATOM   2334 2HG2 ILE A 147      16.213  50.170  52.559  1.00  0.00           H
ATOM   2335 3HG2 ILE A 147      14.682  51.067  52.930  1.00  0.00           H
ATOM   2336  CG1 ILE A 147      13.730  49.600  55.050  1.00  0.00           C
ATOM   2337 1HG1 ILE A 147      13.590  48.801  55.809  1.00  0.00           H
ATOM   2338 2HG1 ILE A 147      13.031  49.360  54.221  1.00  0.00           H
ATOM   2339  CD  ILE A 147      13.360  51.000  55.699  1.00  0.00           C
ATOM   2340  HD1 ILE A 147      12.722  51.548  54.973  1.00  0.00           H
ATOM   2341  HD2 ILE A 147      14.243  51.632  55.931  1.00  0.00           H
ATOM   2342  HD3 ILE A 147      12.788  50.769  56.624  1.00  0.00           H
ATOM   2343  C   ILE A 147      16.950  47.940  53.580  1.00  0.00           C
ATOM   2344  O   ILE A 147      16.880  47.480  52.470  1.00  0.00           O
ATOM   2345  N   LEU A 148      18.060  48.390  54.080  1.00  0.00           N
ATOM   2346  HN  LEU A 148      18.060  48.779  54.998  1.00  0.00           H
ATOM   2347  CA  LEU A 148      19.320  48.270  53.380  1.00  0.00           C
ATOM   2348  HA  LEU A 148      19.210  48.610  52.361  1.00  0.00           H
ATOM   2349  CB  LEU A 148      20.510  48.960  54.100  1.00  0.00           C
ATOM   2350  HB1 LEU A 148      21.519  48.640  53.760  1.00  0.00           H
ATOM   2351  HB2 LEU A 148      20.420  48.760  55.189  1.00  0.00           H
ATOM   2352  CG  LEU A 148      20.470  50.470  53.700  1.00  0.00           C
ATOM   2353  HG  LEU A 148      19.420  50.820  53.800  1.00  0.00           H
ATOM   2354  CD1 LEU A 148      21.240  51.359  54.690  1.00  0.00           C
ATOM   2355 1HD1 LEU A 148      20.850  51.210  55.720  1.00  0.00           H
ATOM   2356 2HD1 LEU A 148      21.008  52.438  54.559  1.00  0.00           H
ATOM   2357 3HD1 LEU A 148      22.321  51.160  54.530  1.00  0.00           H
ATOM   2358  CD2 LEU A 148      20.970  50.720  52.260  1.00  0.00           C
ATOM   2359 1HD2 LEU A 148      21.979  50.261  52.180  1.00  0.00           H
ATOM   2360 2HD2 LEU A 148      20.910  51.799  52.000  1.00  0.00           H
ATOM   2361 3HD2 LEU A 148      20.336  50.117  51.576  1.00  0.00           H
ATOM   2362  C   LEU A 148      19.740  46.860  53.180  1.00  0.00           C
ATOM   2363  O   LEU A 148      20.130  46.400  52.120  1.00  0.00           O
ATOM   2364  N   THR A 149      19.520  45.970  54.210  1.00  0.00           N
ATOM   2365  HN  THR A 149      19.361  46.398  55.096  1.00  0.00           H
ATOM   2366  CA  THR A 149      19.819  44.510  54.090  1.00  0.00           C
ATOM   2367  HA  THR A 149      20.847  44.510  53.758  1.00  0.00           H
ATOM   2368  CB  THR A 149      19.990  43.740  55.470  1.00  0.00           C
ATOM   2369  HB  THR A 149      20.281  42.706  55.189  1.00  0.00           H
ATOM   2370  OG1 THR A 149      18.780  43.790  56.300  1.00  0.00           O
ATOM   2371  HG1 THR A 149      18.339  44.631  56.160  1.00  0.00           H
ATOM   2372  CG2 THR A 149      21.060  44.230  56.420  1.00  0.00           C
ATOM   2373 1HG2 THR A 149      20.930  43.819  57.443  1.00  0.00           H
ATOM   2374 2HG2 THR A 149      20.980  45.337  56.480  1.00  0.00           H
ATOM   2375 3HG2 THR A 149      22.087  44.021  56.051  1.00  0.00           H
ATOM   2376  C   THR A 149      18.980  43.720  53.090  1.00  0.00           C
ATOM   2377  O   THR A 149      19.420  42.850  52.340  1.00  0.00           O
ATOM   2378  N   ILE A 150      17.660  44.121  53.040  1.00  0.00           N
ATOM   2379  HN  ILE A 150      17.324  44.823  53.663  1.00  0.00           H
ATOM   2380  CA  ILE A 150      16.640  43.730  52.000  1.00  0.00           C
ATOM   2381  HA  ILE A 150      16.640  42.653  52.080  1.00  0.00           H
ATOM   2382  CB  ILE A 150      15.240  44.280  52.300  1.00  0.00           C
ATOM   2383  HB  ILE A 150      15.290  45.353  52.581  1.00  0.00           H
ATOM   2384  CG2 ILE A 150      14.220  44.040  51.191  1.00  0.00           C
ATOM   2385 1HG2 ILE A 150      13.243  44.439  51.539  1.00  0.00           H
ATOM   2386 2HG2 ILE A 150      14.120  42.998  50.819  1.00  0.00           H
ATOM   2387 3HG2 ILE A 150      14.401  44.643  50.275  1.00  0.00           H
ATOM   2388  CG1 ILE A 150      14.700  43.490  53.630  1.00  0.00           C
ATOM   2389 1HG1 ILE A 150      15.600  43.290  54.250  1.00  0.00           H
ATOM   2390 2HG1 ILE A 150      14.349  42.486  53.309  1.00  0.00           H
ATOM   2391  CD  ILE A 150      13.529  44.129  54.410  1.00  0.00           C
ATOM   2392  HD1 ILE A 150      12.644  44.060  53.743  1.00  0.00           H
ATOM   2393  HD2 ILE A 150      13.761  45.193  54.631  1.00  0.00           H
ATOM   2394  HD3 ILE A 150      13.202  43.514  55.275  1.00  0.00           H
ATOM   2395  C   ILE A 150      17.070  44.130  50.690  1.00  0.00           C
ATOM   2396  O   ILE A 150      17.120  43.390  49.740  1.00  0.00           O
ATOM   2397  N   THR A 151      17.500  45.380  50.600  1.00  0.00           N
ATOM   2398  HN  THR A 151      17.500  45.938  51.427  1.00  0.00           H
ATOM   2399  CA  THR A 151      17.940  45.950  49.340  1.00  0.00           C
ATOM   2400  HA  THR A 151      17.227  45.779  48.547  1.00  0.00           H
ATOM   2401  CB  THR A 151      18.050  47.530  49.320  1.00  0.00           C
ATOM   2402  HB  THR A 151      18.900  47.850  49.960  1.00  0.00           H
ATOM   2403  OG1 THR A 151      16.770  47.970  49.710  1.00  0.00           O
ATOM   2404  HG1 THR A 151      16.651  47.732  50.633  1.00  0.00           H
ATOM   2405  CG2 THR A 151      18.320  48.110  47.950  1.00  0.00           C
ATOM   2406 1HG2 THR A 151      18.240  49.218  47.970  1.00  0.00           H
ATOM   2407 2HG2 THR A 151      17.602  47.771  47.172  1.00  0.00           H
ATOM   2408 3HG2 THR A 151      19.309  47.800  47.550  1.00  0.00           H
ATOM   2409  C   THR A 151      19.220  45.280  48.790  1.00  0.00           C
ATOM   2410  O   THR A 151      19.240  44.900  47.640  1.00  0.00           O
ATOM   2411  N   TRP A 152      20.230  45.070  49.580  1.00  0.00           N
ATOM   2412  HN  TRP A 152      20.220  45.508  50.476  1.00  0.00           H
ATOM   2413  CA  TRP A 152      21.440  44.330  49.120  1.00  0.00           C
ATOM   2414  HA  TRP A 152      21.778  44.867  48.245  1.00  0.00           H
ATOM   2415  CB  TRP A 152      22.680  44.350  50.120  1.00  0.00           C
ATOM   2416  HB1 TRP A 152      23.562  43.849  49.669  1.00  0.00           H
ATOM   2417  HB2 TRP A 152      22.460  43.859  51.092  1.00  0.00           H
ATOM   2418  CG  TRP A 152      23.140  45.690  50.580  1.00  0.00           C
ATOM   2419  CD1 TRP A 152      23.480  46.630  49.590  1.00  0.00           C
ATOM   2420  HD1 TRP A 152      23.192  46.441  48.566  1.00  0.00           H
ATOM   2421  NE1 TRP A 152      23.940  47.770  50.150  1.00  0.00           N
ATOM   2422  HE1 TRP A 152      23.820  48.661  49.770  1.00  0.00           H
ATOM   2423  CE2 TRP A 152      23.900  47.560  51.540  1.00  0.00           C
ATOM   2424  CD2 TRP A 152      23.420  46.270  51.880  1.00  0.00           C
ATOM   2425  CE3 TRP A 152      23.380  45.790  53.200  1.00  0.00           C
ATOM   2426  HE3 TRP A 152      23.060  44.780  53.410  1.00  0.00           H
ATOM   2427  CZ3 TRP A 152      23.670  46.710  54.240  1.00  0.00           C
ATOM   2428  HZ3 TRP A 152      23.470  46.321  55.228  1.00  0.00           H
ATOM   2429  CZ2 TRP A 152      24.090  48.480  52.550  1.00  0.00           C
ATOM   2430  HZ2 TRP A 152      24.480  49.480  52.430  1.00  0.00           H
ATOM   2431  CH2 TRP A 152      23.980  48.031  53.921  1.00  0.00           C
ATOM   2432  HH2 TRP A 152      24.109  48.813  54.654  1.00  0.00           H
ATOM   2433  C   TRP A 152      21.190  42.880  48.660  1.00  0.00           C
ATOM   2434  O   TRP A 152      21.880  42.350  47.790  1.00  0.00           O
ATOM   2435  N   PHE A 153      20.310  42.250  49.500  1.00  0.00           N
ATOM   2436  HN  PHE A 153      19.930  42.710  50.299  1.00  0.00           H
ATOM   2437  CA  PHE A 153      19.840  40.890  49.170  1.00  0.00           C
ATOM   2438  HA  PHE A 153      20.626  40.154  49.080  1.00  0.00           H
ATOM   2439  CB  PHE A 153      19.030  40.340  50.310  1.00  0.00           C
ATOM   2440  HB1 PHE A 153      18.238  41.002  50.721  1.00  0.00           H
ATOM   2441  HB2 PHE A 153      19.727  40.051  51.126  1.00  0.00           H
ATOM   2442  CG  PHE A 153      18.290  39.010  50.060  1.00  0.00           C
ATOM   2443  CD1 PHE A 153      16.910  38.960  50.010  1.00  0.00           C
ATOM   2444  HD1 PHE A 153      16.330  39.839  50.250  1.00  0.00           H
ATOM   2445  CE1 PHE A 153      16.279  37.750  49.820  1.00  0.00           C
ATOM   2446  HE1 PHE A 153      15.206  37.680  49.721  1.00  0.00           H
ATOM   2447  CZ  PHE A 153      17.000  36.550  49.640  1.00  0.00           C
ATOM   2448  HZ  PHE A 153      16.421  35.642  49.550  1.00  0.00           H
ATOM   2449  CD2 PHE A 153      19.010  37.790  49.860  1.00  0.00           C
ATOM   2450  HD2 PHE A 153      20.063  37.780  49.619  1.00  0.00           H
ATOM   2451  CE2 PHE A 153      18.390  36.510  49.620  1.00  0.00           C
ATOM   2452  HE2 PHE A 153      19.030  35.640  49.600  1.00  0.00           H
ATOM   2453  C   PHE A 153      19.120  40.770  47.860  1.00  0.00           C
ATOM   2454  O   PHE A 153      19.360  39.790  47.100  1.00  0.00           O
ATOM   2455  N   LEU A 154      18.160  41.650  47.500  1.00  0.00           N
ATOM   2456  HN  LEU A 154      18.030  42.479  48.039  1.00  0.00           H
ATOM   2457  CA  LEU A 154      17.450  41.650  46.260  1.00  0.00           C
ATOM   2458  HA  LEU A 154      17.231  40.604  46.101  1.00  0.00           H
ATOM   2459  CB  LEU A 154      16.170  42.560  46.280  1.00  0.00           C
ATOM   2460  HB1 LEU A 154      15.731  42.630  45.262  1.00  0.00           H
ATOM   2461  HB2 LEU A 154      16.460  43.580  46.610  1.00  0.00           H
ATOM   2462  CG  LEU A 154      14.980  42.100  47.180  1.00  0.00           C
ATOM   2463  HG  LEU A 154      15.421  42.281  48.183  1.00  0.00           H
ATOM   2464  CD1 LEU A 154      13.680  42.940  47.151  1.00  0.00           C
ATOM   2465 1HD1 LEU A 154      13.188  42.970  46.155  1.00  0.00           H
ATOM   2466 2HD1 LEU A 154      13.998  43.915  47.578  1.00  0.00           H
ATOM   2467 3HD1 LEU A 154      13.041  42.471  47.929  1.00  0.00           H
ATOM   2468  CD2 LEU A 154      14.639  40.670  47.020  1.00  0.00           C
ATOM   2469 1HD2 LEU A 154      14.050  40.360  46.131  1.00  0.00           H
ATOM   2470 2HD2 LEU A 154      13.935  40.342  47.815  1.00  0.00           H
ATOM   2471 3HD2 LEU A 154      15.494  39.967  47.120  1.00  0.00           H
ATOM   2472  C   LEU A 154      18.250  42.050  45.040  1.00  0.00           C
ATOM   2473  O   LEU A 154      18.150  41.620  43.860  1.00  0.00           O
ATOM   2474  N   ALA A 155      19.250  42.880  45.340  1.00  0.00           N
ATOM   2475  HN  ALA A 155      19.340  43.308  46.236  1.00  0.00           H
ATOM   2476  CA  ALA A 155      20.330  43.310  44.420  1.00  0.00           C
ATOM   2477  HA  ALA A 155      19.879  43.721  43.529  1.00  0.00           H
ATOM   2478  CB  ALA A 155      21.099  44.400  45.000  1.00  0.00           C
ATOM   2479  HB1 ALA A 155      21.672  44.912  44.197  1.00  0.00           H
ATOM   2480  HB2 ALA A 155      21.821  44.079  45.781  1.00  0.00           H
ATOM   2481  HB3 ALA A 155      20.366  45.124  45.417  1.00  0.00           H
ATOM   2482  C   ALA A 155      21.220  42.160  44.010  1.00  0.00           C
ATOM   2483  O   ALA A 155      21.650  42.060  42.860  1.00  0.00           O
ATOM   2484  N   ALA A 156      21.460  41.300  45.050  1.00  0.00           N
ATOM   2485  HN  ALA A 156      21.190  41.540  45.979  1.00  0.00           H
ATOM   2486  CA  ALA A 156      22.350  40.130  44.970  1.00  0.00           C
ATOM   2487  HA  ALA A 156      23.198  40.429  44.371  1.00  0.00           H
ATOM   2488  CB  ALA A 156      22.810  39.671  46.350  1.00  0.00           C
ATOM   2489  HB1 ALA A 156      21.885  39.318  46.853  1.00  0.00           H
ATOM   2490  HB2 ALA A 156      23.198  40.575  46.867  1.00  0.00           H
ATOM   2491  HB3 ALA A 156      23.625  38.916  46.370  1.00  0.00           H
ATOM   2492  C   ALA A 156      21.870  38.970  44.160  1.00  0.00           C
ATOM   2493  O   ALA A 156      22.740  38.230  43.680  1.00  0.00           O
ATOM   2494  N   GLY A 157      20.580  38.740  44.200  1.00  0.00           N
ATOM   2495  HN  GLY A 157      20.027  39.434  44.653  1.00  0.00           H
ATOM   2496  CA  GLY A 157      19.820  37.890  43.280  1.00  0.00           C
ATOM   2497  HA1 GLY A 157      18.776  37.930  43.551  1.00  0.00           H
ATOM   2498  HA2 GLY A 157      20.288  36.924  43.400  1.00  0.00           H
ATOM   2499  C   GLY A 157      19.820  38.220  41.850  1.00  0.00           C
ATOM   2500  O   GLY A 157      19.610  37.270  41.120  1.00  0.00           O
ATOM   2501  N   ARG A 158      19.990  39.420  41.330  1.00  0.00           N
ATOM   2502  HN  ARG A 158      20.250  40.090  42.020  1.00  0.00           H
ATOM   2503  CA  ARG A 158      20.010  39.830  39.950  1.00  0.00           C
ATOM   2504  HA  ARG A 158      18.978  39.650  39.689  1.00  0.00           H
ATOM   2505  CB  ARG A 158      20.530  41.250  39.800  1.00  0.00           C
ATOM   2506  HB1 ARG A 158      20.670  41.470  38.720  1.00  0.00           H
ATOM   2507  HB2 ARG A 158      21.488  41.380  40.349  1.00  0.00           H
ATOM   2508  CG  ARG A 158      19.590  42.330  40.400  1.00  0.00           C
ATOM   2509  HG1 ARG A 158      19.490  42.019  41.462  1.00  0.00           H
ATOM   2510  HG2 ARG A 158      18.543  42.290  40.031  1.00  0.00           H
ATOM   2511  CD  ARG A 158      20.100  43.750  40.390  1.00  0.00           C
ATOM   2512  HD1 ARG A 158      21.140  43.790  40.780  1.00  0.00           H
ATOM   2513  HD2 ARG A 158      19.338  44.392  40.881  1.00  0.00           H
ATOM   2514  NE  ARG A 158      20.210  44.200  38.950  1.00  0.00           N
ATOM   2515  HE  ARG A 158      20.570  43.571  38.261  1.00  0.00           H
ATOM   2516  CZ  ARG A 158      19.890  45.340  38.360  1.00  0.00           C
ATOM   2517  NH1 ARG A 158      19.440  46.400  38.950  1.00  0.00           N
ATOM   2518 1HH1 ARG A 158      19.460  47.292  38.499  1.00  0.00           H
ATOM   2519 2HH1 ARG A 158      19.560  46.520  39.936  1.00  0.00           H
ATOM   2520  NH2 ARG A 158      19.970  45.410  37.030  1.00  0.00           N
ATOM   2521 1HH2 ARG A 158      20.565  44.785  36.524  1.00  0.00           H
ATOM   2522 2HH2 ARG A 158      19.420  46.070  36.520  1.00  0.00           H
ATOM   2523  C   ARG A 158      20.860  38.910  39.040  1.00  0.00           C
ATOM   2524  O   ARG A 158      21.930  38.440  39.420  1.00  0.00           O
ATOM   2525  N   LYS A 159      20.420  38.650  37.820  1.00  0.00           N
ATOM   2526  HN  LYS A 159      19.511  38.960  37.550  1.00  0.00           H
ATOM   2527  CA  LYS A 159      21.290  37.989  36.740  1.00  0.00           C
ATOM   2528  HA  LYS A 159      21.836  37.166  37.177  1.00  0.00           H
ATOM   2529  CB  LYS A 159      20.460  37.310  35.640  1.00  0.00           C
ATOM   2530  HB1 LYS A 159      21.128  36.881  34.862  1.00  0.00           H
ATOM   2531  HB2 LYS A 159      19.921  38.068  35.032  1.00  0.00           H
ATOM   2532  CG  LYS A 159      19.380  36.320  36.110  1.00  0.00           C
ATOM   2533  HG1 LYS A 159      18.979  35.729  35.259  1.00  0.00           H
ATOM   2534  HG2 LYS A 159      18.599  36.931  36.611  1.00  0.00           H
ATOM   2535  CD  LYS A 159      19.930  35.260  37.000  1.00  0.00           C
ATOM   2536  HD1 LYS A 159      20.338  35.698  37.936  1.00  0.00           H
ATOM   2537  HD2 LYS A 159      20.709  34.741  36.401  1.00  0.00           H
ATOM   2538  CE  LYS A 159      19.030  34.070  37.410  1.00  0.00           C
ATOM   2539  HE1 LYS A 159      18.181  34.430  38.030  1.00  0.00           H
ATOM   2540  HE2 LYS A 159      19.580  33.339  38.040  1.00  0.00           H
ATOM   2541  NZ  LYS A 159      18.390  33.350  36.270  1.00  0.00           N
ATOM   2542  HZ1 LYS A 159      18.340  32.362  36.590  1.00  0.00           H
ATOM   2543  HZ2 LYS A 159      18.958  33.509  35.413  1.00  0.00           H
ATOM   2544  HZ3 LYS A 159      17.450  33.730  36.040  1.00  0.00           H
ATOM   2545  C   LYS A 159      22.270  38.930  36.160  1.00  0.00           C
ATOM   2546  O   LYS A 159      23.320  38.440  35.690  1.00  0.00           O
ATOM   2547  N   TRP A 160      22.010  40.290  36.130  1.00  0.00           N
ATOM   2548  HN  TRP A 160      21.104  40.678  36.279  1.00  0.00           H
ATOM   2549  CA  TRP A 160      22.949  41.260  35.590  1.00  0.00           C
ATOM   2550  HA  TRP A 160      23.867  40.766  35.872  1.00  0.00           H
ATOM   2551  CB  TRP A 160      22.650  41.470  33.970  1.00  0.00           C
ATOM   2552  HB1 TRP A 160      21.550  41.530  33.830  1.00  0.00           H
ATOM   2553  HB2 TRP A 160      23.120  40.580  33.500  1.00  0.00           H
ATOM   2554  CG  TRP A 160      23.400  42.570  33.270  1.00  0.00           C
ATOM   2555  CD1 TRP A 160      24.400  42.320  32.360  1.00  0.00           C
ATOM   2556  HD1 TRP A 160      24.812  41.335  32.199  1.00  0.00           H
ATOM   2557  NE1 TRP A 160      24.780  43.480  31.860  1.00  0.00           N
ATOM   2558  HE1 TRP A 160      25.259  43.540  31.012  1.00  0.00           H
ATOM   2559  CE2 TRP A 160      24.150  44.540  32.490  1.00  0.00           C
ATOM   2560  CD2 TRP A 160      23.130  43.970  33.260  1.00  0.00           C
ATOM   2561  CE3 TRP A 160      22.260  44.790  33.950  1.00  0.00           C
ATOM   2562  HE3 TRP A 160      21.540  44.430  34.670  1.00  0.00           H
ATOM   2563  CZ3 TRP A 160      22.330  46.160  33.780  1.00  0.00           C
ATOM   2564  HZ3 TRP A 160      21.612  46.778  34.299  1.00  0.00           H
ATOM   2565  CZ2 TRP A 160      24.320  45.900  32.420  1.00  0.00           C
ATOM   2566  HZ2 TRP A 160      25.132  46.351  31.869  1.00  0.00           H
ATOM   2567  CH2 TRP A 160      23.460  46.750  33.100  1.00  0.00           C
ATOM   2568  HH2 TRP A 160      23.610  47.819  33.060  1.00  0.00           H
ATOM   2569  C   TRP A 160      22.880  42.560  36.410  1.00  0.00           C
ATOM   2570  O   TRP A 160      21.800  43.020  36.840  1.00  0.00           O
ATOM   2571  N   SER A 161      24.120  43.110  36.680  1.00  0.00           N
ATOM   2572  HN  SER A 161      24.986  42.747  36.348  1.00  0.00           H
ATOM   2573  CA  SER A 161      24.360  44.270  37.540  1.00  0.00           C
ATOM   2574  HA  SER A 161      25.416  44.471  37.439  1.00  0.00           H
ATOM   2575  CB  SER A 161      23.810  45.570  36.930  1.00  0.00           C
ATOM   2576  HB1 SER A 161      22.722  45.430  36.750  1.00  0.00           H
ATOM   2577  HB2 SER A 161      24.229  45.600  35.902  1.00  0.00           H
ATOM   2578  OG  SER A 161      24.080  46.830  37.590  1.00  0.00           O
ATOM   2579  HG1 SER A 161      24.562  47.402  36.988  1.00  0.00           H
ATOM   2580  C   SER A 161      24.170  44.150  38.940  1.00  0.00           C
ATOM   2581  O   SER A 161      23.460  43.240  39.420  1.00  0.00           O
ATOM   2582  N   CYS A 162      24.870  45.010  39.710  1.00  0.00           N
ATOM   2583  HN  CYS A 162      25.421  45.681  39.219  1.00  0.00           H
ATOM   2584  CA  CYS A 162      24.870  44.990  41.180  1.00  0.00           C
ATOM   2585  HA  CYS A 162      24.369  44.078  41.470  1.00  0.00           H
ATOM   2586  CB  CYS A 162      26.330  45.140  41.690  1.00  0.00           C
ATOM   2587  HB1 CYS A 162      26.210  45.310  42.781  1.00  0.00           H
ATOM   2588  HB2 CYS A 162      26.777  46.005  41.153  1.00  0.00           H
ATOM   2589  SG  CYS A 162      27.360  43.700  41.380  1.00  0.00           S
ATOM   2590  HG1 CYS A 162      27.340  43.670  40.056  1.00  0.00           H
ATOM   2591  C   CYS A 162      24.000  46.200  41.660  1.00  0.00           C
ATOM   2592  O   CYS A 162      23.670  46.390  42.840  1.00  0.00           O
ATOM   2593  N   GLU A 163      23.490  47.040  40.710  1.00  0.00           N
ATOM   2594  HN  GLU A 163      23.450  46.841  39.734  1.00  0.00           H
ATOM   2595  CA  GLU A 163      22.570  48.080  41.180  1.00  0.00           C
ATOM   2596  HA  GLU A 163      23.110  48.690  41.890  1.00  0.00           H
ATOM   2597  CB  GLU A 163      22.160  49.041  40.050  1.00  0.00           C
ATOM   2598  HB1 GLU A 163      21.454  49.816  40.418  1.00  0.00           H
ATOM   2599  HB2 GLU A 163      21.718  48.498  39.187  1.00  0.00           H
ATOM   2600  CG  GLU A 163      23.390  49.830  39.570  1.00  0.00           C
ATOM   2601  HG1 GLU A 163      24.028  49.212  38.902  1.00  0.00           H
ATOM   2602  HG2 GLU A 163      24.012  50.151  40.432  1.00  0.00           H
ATOM   2603  CD  GLU A 163      22.910  51.030  38.650  1.00  0.00           C
ATOM   2604  OE1 GLU A 163      22.280  50.910  37.650  1.00  0.00           O
ATOM   2605  OE2 GLU A 163      23.020  52.140  39.250  1.00  0.00           O
ATOM   2606  C   GLU A 163      21.230  47.560  41.810  1.00  0.00           C
ATOM   2607  O   GLU A 163      20.800  46.460  41.480  1.00  0.00           O
ATOM   2608  N   ALA A 164      20.590  48.380  42.700  1.00  0.00           N
ATOM   2609  HN  ALA A 164      20.911  49.284  42.971  1.00  0.00           H
ATOM   2610  CA  ALA A 164      19.450  48.050  43.540  1.00  0.00           C
ATOM   2611  HA  ALA A 164      19.629  47.005  43.749  1.00  0.00           H
ATOM   2612  CB  ALA A 164      19.429  48.830  44.870  1.00  0.00           C
ATOM   2613  HB1 ALA A 164      20.172  48.449  45.602  1.00  0.00           H
ATOM   2614  HB2 ALA A 164      18.388  48.810  45.257  1.00  0.00           H
ATOM   2615  HB3 ALA A 164      19.559  49.916  44.671  1.00  0.00           H
ATOM   2616  C   ALA A 164      18.250  48.070  42.610  1.00  0.00           C
ATOM   2617  O   ALA A 164      18.270  48.720  41.570  1.00  0.00           O
ATOM   2618  N   ILE A 165      17.150  47.400  43.000  1.00  0.00           N
ATOM   2619  HN  ILE A 165      17.299  46.713  43.707  1.00  0.00           H
ATOM   2620  CA  ILE A 165      15.840  47.620  42.410  1.00  0.00           C
ATOM   2621  HA  ILE A 165      15.910  48.263  41.546  1.00  0.00           H
ATOM   2622  CB  ILE A 165      15.270  46.260  42.020  1.00  0.00           C
ATOM   2623  HB  ILE A 165      14.980  45.741  42.959  1.00  0.00           H
ATOM   2624  CG2 ILE A 165      13.960  46.431  41.230  1.00  0.00           C
ATOM   2625 1HG2 ILE A 165      13.221  46.959  41.869  1.00  0.00           H
ATOM   2626 2HG2 ILE A 165      13.497  45.484  40.878  1.00  0.00           H
ATOM   2627 3HG2 ILE A 165      14.099  47.115  40.366  1.00  0.00           H
ATOM   2628  CG1 ILE A 165      16.220  45.210  41.371  1.00  0.00           C
ATOM   2629 1HG1 ILE A 165      17.116  45.170  42.027  1.00  0.00           H
ATOM   2630 2HG1 ILE A 165      16.561  45.541  40.366  1.00  0.00           H
ATOM   2631  CD  ILE A 165      15.650  43.790  41.400  1.00  0.00           C
ATOM   2632  HD1 ILE A 165      16.452  43.148  40.979  1.00  0.00           H
ATOM   2633  HD2 ILE A 165      14.741  43.790  40.761  1.00  0.00           H
ATOM   2634  HD3 ILE A 165      15.391  43.371  42.396  1.00  0.00           H
ATOM   2635  C   ILE A 165      15.030  48.460  43.480  1.00  0.00           C
ATOM   2636  O   ILE A 165      14.130  48.030  44.240  1.00  0.00           O
ATOM   2637  N   GLU A 166      15.460  49.720  43.620  1.00  0.00           N
ATOM   2638  HN  GLU A 166      16.258  50.049  43.121  1.00  0.00           H
ATOM   2639  CA  GLU A 166      14.880  50.640  44.620  1.00  0.00           C
ATOM   2640  HA  GLU A 166      15.080  50.169  45.571  1.00  0.00           H
ATOM   2641  CB  GLU A 166      15.550  52.000  44.560  1.00  0.00           C
ATOM   2642  HB1 GLU A 166      15.159  52.662  45.362  1.00  0.00           H
ATOM   2643  HB2 GLU A 166      15.341  52.508  43.594  1.00  0.00           H
ATOM   2644  CG  GLU A 166      17.030  52.020  44.969  1.00  0.00           C
ATOM   2645  HG1 GLU A 166      17.381  50.967  44.920  1.00  0.00           H
ATOM   2646  HG2 GLU A 166      17.121  52.171  46.066  1.00  0.00           H
ATOM   2647  CD  GLU A 166      17.910  52.930  44.200  1.00  0.00           C
ATOM   2648  OE1 GLU A 166      17.810  54.180  44.300  1.00  0.00           O
ATOM   2649  OE2 GLU A 166      18.670  52.360  43.290  1.00  0.00           O
ATOM   2650  C   GLU A 166      13.400  50.830  44.560  1.00  0.00           C
ATOM   2651  O   GLU A 166      12.740  50.590  43.550  1.00  0.00           O
ATOM   2652  N   GLN A 167      12.770  51.290  45.640  1.00  0.00           N
ATOM   2653  HN  GLN A 167      13.208  51.699  46.437  1.00  0.00           H
ATOM   2654  CA  GLN A 167      11.310  51.490  45.660  1.00  0.00           C
ATOM   2655  HA  GLN A 167      10.910  50.530  45.370  1.00  0.00           H
ATOM   2656  CB  GLN A 167      10.780  51.750  47.100  1.00  0.00           C
ATOM   2657  HB1 GLN A 167       9.689  51.950  47.030  1.00  0.00           H
ATOM   2658  HB2 GLN A 167      11.232  52.663  47.542  1.00  0.00           H
ATOM   2659  CG  GLN A 167      10.790  50.620  48.270  1.00  0.00           C
ATOM   2660  HG1 GLN A 167      10.290  51.130  49.121  1.00  0.00           H
ATOM   2661  HG2 GLN A 167      11.753  50.229  48.661  1.00  0.00           H
ATOM   2662  CD  GLN A 167       9.910  49.470  47.920  1.00  0.00           C
ATOM   2663  OE1 GLN A 167       8.730  49.480  48.260  1.00  0.00           O
ATOM   2664  NE2 GLN A 167      10.380  48.530  47.060  1.00  0.00           N
ATOM   2665 1HE2 GLN A 167       9.810  47.770  46.750  1.00  0.00           H
ATOM   2666 2HE2 GLN A 167      11.355  48.311  47.010  1.00  0.00           H
ATOM   2667  C   GLN A 167      10.680  52.540  44.700  1.00  0.00           C
ATOM   2668  O   GLN A 167      11.280  53.630  44.470  1.00  0.00           O
ATOM   2669  N   LYS A 168       9.500  52.340  44.110  1.00  0.00           N
ATOM   2670  HN  LYS A 168       9.080  51.440  44.200  1.00  0.00           H
ATOM   2671  CA  LYS A 168       8.750  53.380  43.410  1.00  0.00           C
ATOM   2672  HA  LYS A 168       9.331  54.281  43.280  1.00  0.00           H
ATOM   2673  CB  LYS A 168       8.411  52.889  41.930  1.00  0.00           C
ATOM   2674  HB1 LYS A 168       7.593  53.525  41.527  1.00  0.00           H
ATOM   2675  HB2 LYS A 168       8.080  51.832  42.010  1.00  0.00           H
ATOM   2676  CG  LYS A 168       9.590  52.800  40.900  1.00  0.00           C
ATOM   2677  HG1 LYS A 168       9.130  52.450  39.951  1.00  0.00           H
ATOM   2678  HG2 LYS A 168      10.431  52.089  41.050  1.00  0.00           H
ATOM   2679  CD  LYS A 168      10.039  54.290  40.740  1.00  0.00           C
ATOM   2680  HD1 LYS A 168      10.753  54.541  41.553  1.00  0.00           H
ATOM   2681  HD2 LYS A 168       9.197  55.014  40.780  1.00  0.00           H
ATOM   2682  CE  LYS A 168      10.840  54.530  39.410  1.00  0.00           C
ATOM   2683  HE1 LYS A 168      11.369  55.507  39.400  1.00  0.00           H
ATOM   2684  HE2 LYS A 168      10.229  54.420  38.489  1.00  0.00           H
ATOM   2685  NZ  LYS A 168      11.950  53.560  39.270  1.00  0.00           N
ATOM   2686  HZ1 LYS A 168      12.635  53.651  40.046  1.00  0.00           H
ATOM   2687  HZ2 LYS A 168      12.472  53.670  38.377  1.00  0.00           H
ATOM   2688  HZ3 LYS A 168      11.579  52.588  39.250  1.00  0.00           H
ATOM   2689  C   LYS A 168       7.490  53.670  44.150  1.00  0.00           C
ATOM   2690  O   LYS A 168       6.680  54.400  43.680  1.00  0.00           O
ATOM   2691  N   ALA A 169       7.270  53.220  45.380  1.00  0.00           N
ATOM   2692  HN  ALA A 169       8.112  52.869  45.781  1.00  0.00           H
ATOM   2693  CA  ALA A 169       6.190  53.480  46.280  1.00  0.00           C
ATOM   2694  HA  ALA A 169       5.624  54.295  45.853  1.00  0.00           H
ATOM   2695  CB  ALA A 169       5.300  52.170  46.420  1.00  0.00           C
ATOM   2696  HB1 ALA A 169       4.469  52.320  47.141  1.00  0.00           H
ATOM   2697  HB2 ALA A 169       6.041  51.359  46.580  1.00  0.00           H
ATOM   2698  HB3 ALA A 169       4.693  52.070  45.494  1.00  0.00           H
ATOM   2699  C   ALA A 169       6.780  53.790  47.630  1.00  0.00           C
ATOM   2700  O   ALA A 169       7.920  53.540  47.880  1.00  0.00           O
ATOM   2701  N   VAL A 170       5.930  54.310  48.490  1.00  0.00           N
ATOM   2702  HN  VAL A 170       4.984  54.529  48.261  1.00  0.00           H
ATOM   2703  CA  VAL A 170       6.480  54.900  49.750  1.00  0.00           C
ATOM   2704  HA  VAL A 170       7.535  54.699  49.861  1.00  0.00           H
ATOM   2705  CB  VAL A 170       6.300  56.450  49.870  1.00  0.00           C
ATOM   2706  HB  VAL A 170       7.007  56.739  50.677  1.00  0.00           H
ATOM   2707  CG1 VAL A 170       6.850  57.160  48.680  1.00  0.00           C
ATOM   2708 1HG1 VAL A 170       6.840  58.226  48.992  1.00  0.00           H
ATOM   2709 2HG1 VAL A 170       6.201  57.000  47.792  1.00  0.00           H
ATOM   2710 3HG1 VAL A 170       7.874  56.779  48.479  1.00  0.00           H
ATOM   2711  CG2 VAL A 170       4.860  56.770  50.330  1.00  0.00           C
ATOM   2712 1HG2 VAL A 170       4.077  56.238  49.748  1.00  0.00           H
ATOM   2713 2HG2 VAL A 170       4.660  57.862  50.350  1.00  0.00           H
ATOM   2714 3HG2 VAL A 170       4.840  56.470  51.400  1.00  0.00           H
ATOM   2715  C   VAL A 170       5.910  54.190  50.930  1.00  0.00           C
ATOM   2716  O   VAL A 170       6.230  54.560  52.080  1.00  0.00           O
ATOM   2717  N   TRP A 171       5.030  53.240  50.710  1.00  0.00           N
ATOM   2718  HN  TRP A 171       4.980  53.060  49.731  1.00  0.00           H
ATOM   2719  CA  TRP A 171       4.300  52.510  51.770  1.00  0.00           C
ATOM   2720  HA  TRP A 171       3.842  53.286  52.367  1.00  0.00           H
ATOM   2721  CB  TRP A 171       3.230  51.580  51.180  1.00  0.00           C
ATOM   2722  HB1 TRP A 171       3.859  50.812  50.681  1.00  0.00           H
ATOM   2723  HB2 TRP A 171       2.661  52.209  50.462  1.00  0.00           H
ATOM   2724  CG  TRP A 171       2.350  50.850  52.200  1.00  0.00           C
ATOM   2725  CD1 TRP A 171       2.280  49.440  52.260  1.00  0.00           C
ATOM   2726  HD1 TRP A 171       2.660  48.850  51.440  1.00  0.00           H
ATOM   2727  NE1 TRP A 171       1.460  49.000  53.250  1.00  0.00           N
ATOM   2728  HE1 TRP A 171       1.200  48.061  53.190  1.00  0.00           H
ATOM   2729  CE2 TRP A 171       1.050  50.060  53.920  1.00  0.00           C
ATOM   2730  CD2 TRP A 171       1.650  51.270  53.400  1.00  0.00           C
ATOM   2731  CE3 TRP A 171       1.410  52.510  54.070  1.00  0.00           C
ATOM   2732  HE3 TRP A 171       1.880  53.400  53.680  1.00  0.00           H
ATOM   2733  CZ3 TRP A 171       0.510  52.520  55.220  1.00  0.00           C
ATOM   2734  HZ3 TRP A 171       0.440  53.448  55.769  1.00  0.00           H
ATOM   2735  CZ2 TRP A 171       0.250  50.110  55.000  1.00  0.00           C
ATOM   2736  HZ2 TRP A 171      -0.261  49.208  55.301  1.00  0.00           H
ATOM   2737  CH2 TRP A 171      -0.050  51.320  55.670  1.00  0.00           C
ATOM   2738  HH2 TRP A 171      -0.768  51.300  56.477  1.00  0.00           H
ATOM   2739  C   TRP A 171       5.160  51.690  52.730  1.00  0.00           C
ATOM   2740  O   TRP A 171       4.980  51.930  53.910  1.00  0.00           O
ATOM   2741  N   PHE A 172       6.090  50.850  52.250  1.00  0.00           N
ATOM   2742  HN  PHE A 172       6.210  50.740  51.267  1.00  0.00           H
ATOM   2743  CA  PHE A 172       6.950  50.120  53.160  1.00  0.00           C
ATOM   2744  HA  PHE A 172       6.287  49.638  53.863  1.00  0.00           H
ATOM   2745  CB  PHE A 172       7.770  49.020  52.330  1.00  0.00           C
ATOM   2746  HB1 PHE A 172       8.010  49.501  51.358  1.00  0.00           H
ATOM   2747  HB2 PHE A 172       7.089  48.189  52.050  1.00  0.00           H
ATOM   2748  CG  PHE A 172       8.980  48.410  52.820  1.00  0.00           C
ATOM   2749  CD1 PHE A 172       9.160  48.110  54.190  1.00  0.00           C
ATOM   2750  HD1 PHE A 172       8.414  48.269  54.956  1.00  0.00           H
ATOM   2751  CE1 PHE A 172      10.310  47.470  54.630  1.00  0.00           C
ATOM   2752  HE1 PHE A 172      10.410  47.219  55.675  1.00  0.00           H
ATOM   2753  CZ  PHE A 172      11.330  47.100  53.730  1.00  0.00           C
ATOM   2754  HZ  PHE A 172      12.190  46.530  54.050  1.00  0.00           H
ATOM   2755  CD2 PHE A 172      10.010  48.070  51.930  1.00  0.00           C
ATOM   2756  HD2 PHE A 172       9.829  48.271  50.885  1.00  0.00           H
ATOM   2757  CE2 PHE A 172      11.260  47.510  52.380  1.00  0.00           C
ATOM   2758  HE2 PHE A 172      11.991  47.250  51.629  1.00  0.00           H
ATOM   2759  C   PHE A 172       7.910  50.990  53.930  1.00  0.00           C
ATOM   2760  O   PHE A 172       8.160  50.870  55.120  1.00  0.00           O
HETATM 2761  N   HSD A 173       8.450  52.050  53.240  1.00  0.00           N
HETATM 2762  HN  HSD A 173       8.149  52.160  52.296  1.00  0.00           H
HETATM 2763  CA  HSD A 173       9.120  53.190  53.900  1.00  0.00           C
HETATM 2764  HA  HSD A 173       9.938  52.711  54.419  1.00  0.00           H
HETATM 2765  CB  HSD A 173       9.810  54.240  52.940  1.00  0.00           C
HETATM 2766  HB1 HSD A 173      10.301  55.063  53.502  1.00  0.00           H
HETATM 2767  HB2 HSD A 173       8.981  54.630  52.311  1.00  0.00           H
HETATM 2768  ND1 HSD A 173      11.770  54.530  51.430  1.00  0.00           N
HETATM 2769  HD1 HSD A 173      11.601  55.486  51.191  1.00  0.00           H
HETATM 2770  CG  HSD A 173      10.930  53.620  52.060  1.00  0.00           C
HETATM 2771  CE1 HSD A 173      12.710  53.800  50.750  1.00  0.00           C
HETATM 2772  HE1 HSD A 173      13.483  54.302  50.168  1.00  0.00           H
HETATM 2773  NE2 HSD A 173      12.430  52.490  50.820  1.00  0.00           N
HETATM 2774  CD2 HSD A 173      11.290  52.400  51.650  1.00  0.00           C
HETATM 2775  HD2 HSD A 173      10.791  51.443  51.740  1.00  0.00           H
HETATM 2776  C   HSD A 173       8.340  53.930  55.040  1.00  0.00           C
HETATM 2777  O   HSD A 173       8.700  54.040  56.220  1.00  0.00           O
ATOM   2778  N   ALA A 174       7.080  54.390  54.740  1.00  0.00           N
ATOM   2779  HN  ALA A 174       6.721  54.330  53.812  1.00  0.00           H
ATOM   2780  CA  ALA A 174       6.250  55.060  55.670  1.00  0.00           C
ATOM   2781  HA  ALA A 174       6.760  55.920  56.080  1.00  0.00           H
ATOM   2782  CB  ALA A 174       4.870  55.460  55.100  1.00  0.00           C
ATOM   2783  HB1 ALA A 174       4.368  55.982  55.943  1.00  0.00           H
ATOM   2784  HB2 ALA A 174       4.233  54.584  54.851  1.00  0.00           H
ATOM   2785  HB3 ALA A 174       4.890  56.199  54.271  1.00  0.00           H
ATOM   2786  C   ALA A 174       5.970  54.220  56.900  1.00  0.00           C
ATOM   2787  O   ALA A 174       6.060  54.760  57.990  1.00  0.00           O
ATOM   2788  N   VAL A 175       5.560  52.950  56.670  1.00  0.00           N
ATOM   2789  HN  VAL A 175       5.280  52.690  55.749  1.00  0.00           H
ATOM   2790  CA  VAL A 175       5.310  51.950  57.690  1.00  0.00           C
ATOM   2791  HA  VAL A 175       4.582  52.369  58.369  1.00  0.00           H
ATOM   2792  CB  VAL A 175       4.700  50.700  57.050  1.00  0.00           C
ATOM   2793  HB  VAL A 175       5.358  50.481  56.182  1.00  0.00           H
ATOM   2794  CG1 VAL A 175       4.730  49.480  57.900  1.00  0.00           C
ATOM   2795 1HG1 VAL A 175       4.000  49.600  58.729  1.00  0.00           H
ATOM   2796 2HG1 VAL A 175       5.698  49.220  58.379  1.00  0.00           H
ATOM   2797 3HG1 VAL A 175       4.349  48.628  57.298  1.00  0.00           H
ATOM   2798  CG2 VAL A 175       3.270  51.080  56.550  1.00  0.00           C
ATOM   2799 1HG2 VAL A 175       2.868  50.246  55.937  1.00  0.00           H
ATOM   2800 2HG2 VAL A 175       3.110  51.989  55.931  1.00  0.00           H
ATOM   2801 3HG2 VAL A 175       2.620  51.220  57.440  1.00  0.00           H
ATOM   2802  C   VAL A 175       6.480  51.630  58.560  1.00  0.00           C
ATOM   2803  O   VAL A 175       6.320  51.610  59.830  1.00  0.00           O
ATOM   2804  N   ALA A 176       7.660  51.490  57.900  1.00  0.00           N
ATOM   2805  HN  ALA A 176       7.769  51.679  56.927  1.00  0.00           H
ATOM   2806  CA  ALA A 176       8.960  51.360  58.570  1.00  0.00           C
ATOM   2807  HA  ALA A 176       8.751  50.625  59.335  1.00  0.00           H
ATOM   2808  CB  ALA A 176      10.140  50.870  57.570  1.00  0.00           C
ATOM   2809  HB1 ALA A 176       9.869  50.118  56.798  1.00  0.00           H
ATOM   2810  HB2 ALA A 176      11.047  50.491  58.088  1.00  0.00           H
ATOM   2811  HB3 ALA A 176      10.360  51.779  56.971  1.00  0.00           H
ATOM   2812  C   ALA A 176       9.480  52.450  59.500  1.00  0.00           C
ATOM   2813  O   ALA A 176      10.090  52.240  60.560  1.00  0.00           O
ATOM   2814  N   TRP A 177       9.340  53.690  59.120  1.00  0.00           N
ATOM   2815  HN  TRP A 177       8.970  53.790  58.200  1.00  0.00           H
ATOM   2816  CA  TRP A 177       9.450  54.920  59.800  1.00  0.00           C
ATOM   2817  HA  TRP A 177      10.422  54.940  60.271  1.00  0.00           H
ATOM   2818  CB  TRP A 177       9.420  56.130  58.900  1.00  0.00           C
ATOM   2819  HB1 TRP A 177       8.469  56.290  58.349  1.00  0.00           H
ATOM   2820  HB2 TRP A 177      10.169  55.940  58.101  1.00  0.00           H
ATOM   2821  CG  TRP A 177       9.820  57.420  59.570  1.00  0.00           C
ATOM   2822  CD1 TRP A 177       9.050  58.550  59.820  1.00  0.00           C
ATOM   2823  HD1 TRP A 177       7.985  58.500  59.649  1.00  0.00           H
ATOM   2824  NE1 TRP A 177       9.830  59.520  60.440  1.00  0.00           N
ATOM   2825  HE1 TRP A 177       9.443  60.354  60.768  1.00  0.00           H
ATOM   2826  CE2 TRP A 177      11.040  59.020  60.640  1.00  0.00           C
ATOM   2827  CD2 TRP A 177      11.100  57.760  60.040  1.00  0.00           C
ATOM   2828  CE3 TRP A 177      12.340  57.060  60.050  1.00  0.00           C
ATOM   2829  HE3 TRP A 177      12.410  56.107  59.548  1.00  0.00           H
ATOM   2830  CZ3 TRP A 177      13.480  57.710  60.570  1.00  0.00           C
ATOM   2831  HZ3 TRP A 177      14.434  57.218  60.690  1.00  0.00           H
ATOM   2832  CZ2 TRP A 177      12.220  59.700  61.080  1.00  0.00           C
ATOM   2833  HZ2 TRP A 177      12.080  60.681  61.510  1.00  0.00           H
ATOM   2834  CH2 TRP A 177      13.340  59.020  61.070  1.00  0.00           C
ATOM   2835  HH2 TRP A 177      14.187  59.508  61.529  1.00  0.00           H
ATOM   2836  C   TRP A 177       8.490  55.070  60.950  1.00  0.00           C
ATOM   2837  O   TRP A 177       8.860  55.430  62.040  1.00  0.00           O
ATOM   2838  N   GLY A 178       7.170  54.850  60.760  1.00  0.00           N
ATOM   2839  HN  GLY A 178       6.940  54.469  59.868  1.00  0.00           H
ATOM   2840  CA  GLY A 178       6.090  55.030  61.790  1.00  0.00           C
ATOM   2841  HA1 GLY A 178       5.215  54.919  61.167  1.00  0.00           H
ATOM   2842  HA2 GLY A 178       6.270  55.960  62.310  1.00  0.00           H
ATOM   2843  C   GLY A 178       6.030  54.020  62.860  1.00  0.00           C
ATOM   2844  O   GLY A 178       5.770  54.370  64.020  1.00  0.00           O
ATOM   2845  N   THR A 179       6.280  52.720  62.580  1.00  0.00           N
ATOM   2846  HN  THR A 179       6.481  52.509  61.627  1.00  0.00           H
ATOM   2847  CA  THR A 179       6.310  51.570  63.510  1.00  0.00           C
ATOM   2848  HA  THR A 179       5.278  51.420  63.791  1.00  0.00           H
ATOM   2849  CB  THR A 179       6.650  50.270  62.780  1.00  0.00           C
ATOM   2850  HB  THR A 179       7.571  50.230  62.160  1.00  0.00           H
ATOM   2851  OG1 THR A 179       5.620  49.900  61.860  1.00  0.00           O
ATOM   2852  HG1 THR A 179       5.780  50.331  61.018  1.00  0.00           H
ATOM   2853  CG2 THR A 179       6.861  49.110  63.820  1.00  0.00           C
ATOM   2854 1HG2 THR A 179       7.905  49.080  64.198  1.00  0.00           H
ATOM   2855 2HG2 THR A 179       6.661  48.142  63.311  1.00  0.00           H
ATOM   2856 3HG2 THR A 179       6.228  49.160  64.732  1.00  0.00           H
ATOM   2857  C   THR A 179       7.230  51.870  64.740  1.00  0.00           C
ATOM   2858  O   THR A 179       6.670  51.670  65.860  1.00  0.00           O
ATOM   2859  N   PRO A 180       8.440  52.310  64.690  1.00  0.00           N
ATOM   2860  CD  PRO A 180       9.230  52.409  63.520  1.00  0.00           C
ATOM   2861  HD1 PRO A 180       8.769  52.982  62.687  1.00  0.00           H
ATOM   2862  HD2 PRO A 180       9.449  51.365  63.211  1.00  0.00           H
ATOM   2863  CA  PRO A 180       9.170  52.600  65.920  1.00  0.00           C
ATOM   2864  HA  PRO A 180       9.110  51.780  66.620  1.00  0.00           H
ATOM   2865  CB  PRO A 180      10.610  52.709  65.430  1.00  0.00           C
ATOM   2866  HB1 PRO A 180      11.088  51.724  65.619  1.00  0.00           H
ATOM   2867  HB2 PRO A 180      11.142  53.513  65.982  1.00  0.00           H
ATOM   2868  CG  PRO A 180      10.520  53.050  63.950  1.00  0.00           C
ATOM   2869  HG1 PRO A 180      10.420  54.132  63.720  1.00  0.00           H
ATOM   2870  HG2 PRO A 180      11.352  52.749  63.278  1.00  0.00           H
ATOM   2871  C   PRO A 180       8.630  53.860  66.650  1.00  0.00           C
ATOM   2872  O   PRO A 180       8.930  54.110  67.810  1.00  0.00           O
ATOM   2873  N   GLY A 181       7.880  54.760  65.930  1.00  0.00           N
ATOM   2874  HN  GLY A 181       7.770  54.730  64.940  1.00  0.00           H
ATOM   2875  CA  GLY A 181       7.220  55.840  66.720  1.00  0.00           C
ATOM   2876  HA1 GLY A 181       6.651  56.479  66.061  1.00  0.00           H
ATOM   2877  HA2 GLY A 181       7.995  56.387  67.237  1.00  0.00           H
ATOM   2878  C   GLY A 181       6.290  55.370  67.810  1.00  0.00           C
ATOM   2879  O   GLY A 181       6.550  55.660  68.950  1.00  0.00           O
ATOM   2880  N   PHE A 182       5.410  54.440  67.500  1.00  0.00           N
ATOM   2881  HN  PHE A 182       5.289  54.229  66.534  1.00  0.00           H
ATOM   2882  CA  PHE A 182       4.440  53.710  68.380  1.00  0.00           C
ATOM   2883  HA  PHE A 182       3.820  54.460  68.850  1.00  0.00           H
ATOM   2884  CB  PHE A 182       3.511  52.730  67.609  1.00  0.00           C
ATOM   2885  HB1 PHE A 182       2.724  52.367  68.305  1.00  0.00           H
ATOM   2886  HB2 PHE A 182       4.109  51.932  67.121  1.00  0.00           H
ATOM   2887  CG  PHE A 182       2.950  53.570  66.590  1.00  0.00           C
ATOM   2888  CD1 PHE A 182       2.250  54.760  66.750  1.00  0.00           C
ATOM   2889  HD1 PHE A 182       2.079  55.112  67.756  1.00  0.00           H
ATOM   2890  CE1 PHE A 182       1.640  55.430  65.700  1.00  0.00           C
ATOM   2891  HE1 PHE A 182       1.240  56.399  65.960  1.00  0.00           H
ATOM   2892  CZ  PHE A 182       1.720  54.960  64.430  1.00  0.00           C
ATOM   2893  HZ  PHE A 182       1.271  55.489  63.602  1.00  0.00           H
ATOM   2894  CD2 PHE A 182       2.950  53.050  65.280  1.00  0.00           C
ATOM   2895  HD2 PHE A 182       3.279  52.063  64.991  1.00  0.00           H
ATOM   2896  CE2 PHE A 182       2.410  53.790  64.200  1.00  0.00           C
ATOM   2897  HE2 PHE A 182       2.420  53.401  63.192  1.00  0.00           H
ATOM   2898  C   PHE A 182       5.110  52.950  69.470  1.00  0.00           C
ATOM   2899  O   PHE A 182       4.620  52.880  70.620  1.00  0.00           O
ATOM   2900  N   LEU A 183       6.260  52.320  69.190  1.00  0.00           N
ATOM   2901  HN  LEU A 183       6.700  52.420  68.301  1.00  0.00           H
ATOM   2902  CA  LEU A 183       7.020  51.600  70.190  1.00  0.00           C
ATOM   2903  HA  LEU A 183       6.307  51.017  70.753  1.00  0.00           H
ATOM   2904  CB  LEU A 183       8.060  50.810  69.340  1.00  0.00           C
ATOM   2905  HB1 LEU A 183       8.861  50.450  70.021  1.00  0.00           H
ATOM   2906  HB2 LEU A 183       8.511  51.581  68.679  1.00  0.00           H
ATOM   2907  CG  LEU A 183       7.360  49.640  68.610  1.00  0.00           C
ATOM   2908  HG  LEU A 183       6.380  50.020  68.250  1.00  0.00           H
ATOM   2909  CD1 LEU A 183       8.289  49.049  67.550  1.00  0.00           C
ATOM   2910 1HD1 LEU A 183       9.224  48.899  68.132  1.00  0.00           H
ATOM   2911 2HD1 LEU A 183       8.551  49.712  66.697  1.00  0.00           H
ATOM   2912 3HD1 LEU A 183       7.962  48.086  67.103  1.00  0.00           H
ATOM   2913  CD2 LEU A 183       7.081  48.539  69.640  1.00  0.00           C
ATOM   2914 1HD2 LEU A 183       6.462  47.712  69.231  1.00  0.00           H
ATOM   2915 2HD2 LEU A 183       6.468  48.851  70.513  1.00  0.00           H
ATOM   2916 3HD2 LEU A 183       8.053  48.123  69.978  1.00  0.00           H
ATOM   2917  C   LEU A 183       7.670  52.540  71.240  1.00  0.00           C
ATOM   2918  O   LEU A 183       7.710  52.270  72.410  1.00  0.00           O
ATOM   2919  N   THR A 184       8.150  53.680  70.720  1.00  0.00           N
ATOM   2920  HN  THR A 184       8.130  53.980  69.770  1.00  0.00           H
ATOM   2921  CA  THR A 184       8.750  54.700  71.620  1.00  0.00           C
ATOM   2922  HA  THR A 184       9.537  54.292  72.238  1.00  0.00           H
ATOM   2923  CB  THR A 184       9.260  55.900  70.820  1.00  0.00           C
ATOM   2924  HB  THR A 184       8.381  56.240  70.231  1.00  0.00           H
ATOM   2925  OG1 THR A 184      10.310  55.440  70.000  1.00  0.00           O
ATOM   2926  HG1 THR A 184       9.908  54.898  69.317  1.00  0.00           H
ATOM   2927  CG2 THR A 184       9.760  57.010  71.690  1.00  0.00           C
ATOM   2928 1HG2 THR A 184      10.519  57.569  71.101  1.00  0.00           H
ATOM   2929 2HG2 THR A 184      10.211  56.489  72.561  1.00  0.00           H
ATOM   2930 3HG2 THR A 184       8.923  57.658  72.029  1.00  0.00           H
ATOM   2931  C   THR A 184       7.750  55.250  72.630  1.00  0.00           C
ATOM   2932  O   THR A 184       8.020  55.470  73.790  1.00  0.00           O
ATOM   2933  N   VAL A 185       6.470  55.420  72.170  1.00  0.00           N
ATOM   2934  HN  VAL A 185       6.260  55.250  71.210  1.00  0.00           H
ATOM   2935  CA  VAL A 185       5.260  55.730  72.900  1.00  0.00           C
ATOM   2936  HA  VAL A 185       5.550  56.648  73.389  1.00  0.00           H
ATOM   2937  CB  VAL A 185       4.010  56.110  72.020  1.00  0.00           C
ATOM   2938  HB  VAL A 185       3.860  55.269  71.309  1.00  0.00           H
ATOM   2939  CG1 VAL A 185       2.730  56.380  72.880  1.00  0.00           C
ATOM   2940 1HG1 VAL A 185       1.830  56.580  72.260  1.00  0.00           H
ATOM   2941 2HG1 VAL A 185       2.971  57.223  73.562  1.00  0.00           H
ATOM   2942 3HG1 VAL A 185       2.491  55.443  73.428  1.00  0.00           H
ATOM   2943  CG2 VAL A 185       4.270  57.331  71.241  1.00  0.00           C
ATOM   2944 1HG2 VAL A 185       3.461  57.879  70.711  1.00  0.00           H
ATOM   2945 2HG2 VAL A 185       5.126  57.088  70.575  1.00  0.00           H
ATOM   2946 3HG2 VAL A 185       4.598  58.165  71.896  1.00  0.00           H
ATOM   2947  C   VAL A 185       4.900  54.650  73.930  1.00  0.00           C
ATOM   2948  O   VAL A 185       4.670  55.010  75.110  1.00  0.00           O
ATOM   2949  N   MET A 186       4.950  53.370  73.560  1.00  0.00           N
ATOM   2950  HN  MET A 186       5.180  53.230  72.600  1.00  0.00           H
ATOM   2951  CA  MET A 186       4.820  52.320  74.580  1.00  0.00           C
ATOM   2952  HA  MET A 186       3.826  52.450  74.981  1.00  0.00           H
ATOM   2953  CB  MET A 186       5.040  50.920  73.820  1.00  0.00           C
ATOM   2954  HB1 MET A 186       5.030  50.170  74.640  1.00  0.00           H
ATOM   2955  HB2 MET A 186       6.021  50.890  73.299  1.00  0.00           H
ATOM   2956  CG  MET A 186       3.870  50.530  72.990  1.00  0.00           C
ATOM   2957  HG1 MET A 186       3.750  51.270  72.170  1.00  0.00           H
ATOM   2958  HG2 MET A 186       2.902  50.620  73.529  1.00  0.00           H
ATOM   2959  SD  MET A 186       4.050  48.780  72.360  1.00  0.00           S
ATOM   2960  CE  MET A 186       2.820  49.070  71.090  1.00  0.00           C
ATOM   2961  HE1 MET A 186       3.139  49.857  70.373  1.00  0.00           H
ATOM   2962  HE2 MET A 186       1.900  49.380  71.630  1.00  0.00           H
ATOM   2963  HE3 MET A 186       2.510  48.150  70.550  1.00  0.00           H
ATOM   2964  C   MET A 186       5.830  52.360  75.680  1.00  0.00           C
ATOM   2965  O   MET A 186       5.530  52.170  76.850  1.00  0.00           O
ATOM   2966  N   LEU A 187       7.130  52.690  75.390  1.00  0.00           N
ATOM   2967  HN  LEU A 187       7.371  53.212  74.576  1.00  0.00           H
ATOM   2968  CA  LEU A 187       8.230  52.730  76.350  1.00  0.00           C
ATOM   2969  HA  LEU A 187       8.240  51.793  76.888  1.00  0.00           H
ATOM   2970  CB  LEU A 187       9.560  52.730  75.519  1.00  0.00           C
ATOM   2971  HB1 LEU A 187       9.460  53.619  74.861  1.00  0.00           H
ATOM   2972  HB2 LEU A 187       9.649  51.867  74.825  1.00  0.00           H
ATOM   2973  CG  LEU A 187      11.030  52.850  76.210  1.00  0.00           C
ATOM   2974  HG  LEU A 187      11.090  53.801  76.781  1.00  0.00           H
ATOM   2975  CD1 LEU A 187      11.360  51.690  77.130  1.00  0.00           C
ATOM   2976 1HD1 LEU A 187      11.280  50.718  76.599  1.00  0.00           H
ATOM   2977 2HD1 LEU A 187      10.747  51.539  78.044  1.00  0.00           H
ATOM   2978 3HD1 LEU A 187      12.394  51.831  77.511  1.00  0.00           H
ATOM   2979  CD2 LEU A 187      12.171  53.040  75.091  1.00  0.00           C
ATOM   2980 1HD2 LEU A 187      12.190  52.148  74.428  1.00  0.00           H
ATOM   2981 2HD2 LEU A 187      13.125  53.159  75.647  1.00  0.00           H
ATOM   2982 3HD2 LEU A 187      12.009  53.965  74.497  1.00  0.00           H
ATOM   2983  C   LEU A 187       8.190  53.870  77.320  1.00  0.00           C
ATOM   2984  O   LEU A 187       8.730  53.830  78.450  1.00  0.00           O
ATOM   2985  N   LEU A 188       7.480  54.970  76.900  1.00  0.00           N
ATOM   2986  HN  LEU A 188       7.059  54.980  75.997  1.00  0.00           H
ATOM   2987  CA  LEU A 188       7.210  56.170  77.700  1.00  0.00           C
ATOM   2988  HA  LEU A 188       8.189  56.559  77.940  1.00  0.00           H
ATOM   2989  CB  LEU A 188       6.460  57.140  76.770  1.00  0.00           C
ATOM   2990  HB1 LEU A 188       5.454  56.692  76.621  1.00  0.00           H
ATOM   2991  HB2 LEU A 188       6.850  57.200  75.731  1.00  0.00           H
ATOM   2992  CG  LEU A 188       6.240  58.520  77.339  1.00  0.00           C
ATOM   2993  HG  LEU A 188       5.696  58.460  78.306  1.00  0.00           H
ATOM   2994  CD1 LEU A 188       7.470  59.330  77.470  1.00  0.00           C
ATOM   2995 1HD1 LEU A 188       7.992  59.591  76.526  1.00  0.00           H
ATOM   2996 2HD1 LEU A 188       8.181  58.829  78.161  1.00  0.00           H
ATOM   2997 3HD1 LEU A 188       7.171  60.327  77.859  1.00  0.00           H
ATOM   2998  CD2 LEU A 188       5.330  59.220  76.390  1.00  0.00           C
ATOM   2999 1HD2 LEU A 188       4.901  60.147  76.828  1.00  0.00           H
ATOM   3000 2HD2 LEU A 188       4.394  58.732  76.042  1.00  0.00           H
ATOM   3001 3HD2 LEU A 188       5.818  59.658  75.493  1.00  0.00           H
ATOM   3002  C   LEU A 188       6.450  55.960  78.990  1.00  0.00           C
ATOM   3003  O   LEU A 188       6.680  56.690  79.980  1.00  0.00           O
ATOM   3004  N   ALA A 189       5.650  54.880  79.050  1.00  0.00           N
ATOM   3005  HN  ALA A 189       5.520  54.371  78.202  1.00  0.00           H
ATOM   3006  CA  ALA A 189       4.850  54.490  80.210  1.00  0.00           C
ATOM   3007  HA  ALA A 189       4.680  55.311  80.891  1.00  0.00           H
ATOM   3008  CB  ALA A 189       3.550  53.749  79.681  1.00  0.00           C
ATOM   3009  HB1 ALA A 189       3.850  53.040  78.880  1.00  0.00           H
ATOM   3010  HB2 ALA A 189       2.784  54.445  79.277  1.00  0.00           H
ATOM   3011  HB3 ALA A 189       3.172  53.123  80.516  1.00  0.00           H
ATOM   3012  C   ALA A 189       5.470  53.540  81.130  1.00  0.00           C
ATOM   3013  O   ALA A 189       4.960  53.290  82.260  1.00  0.00           O
ATOM   3014  N   MET A 190       6.680  52.950  80.780  1.00  0.00           N
ATOM   3015  HN  MET A 190       7.129  53.220  79.932  1.00  0.00           H
ATOM   3016  CA  MET A 190       7.390  52.040  81.650  1.00  0.00           C
ATOM   3017  HA  MET A 190       6.676  51.306  81.992  1.00  0.00           H
ATOM   3018  CB  MET A 190       8.470  51.230  80.860  1.00  0.00           C
ATOM   3019  HB1 MET A 190       9.179  50.711  81.539  1.00  0.00           H
ATOM   3020  HB2 MET A 190       9.087  51.967  80.302  1.00  0.00           H
ATOM   3021  CG  MET A 190       7.850  50.190  80.000  1.00  0.00           C
ATOM   3022  HG1 MET A 190       8.639  49.711  79.381  1.00  0.00           H
ATOM   3023  HG2 MET A 190       7.064  50.688  79.393  1.00  0.00           H
ATOM   3024  SD  MET A 190       7.020  48.800  80.900  1.00  0.00           S
ATOM   3025  CE  MET A 190       8.480  48.360  82.010  1.00  0.00           C
ATOM   3026  HE1 MET A 190       9.503  48.310  81.579  1.00  0.00           H
ATOM   3027  HE2 MET A 190       8.260  47.348  82.411  1.00  0.00           H
ATOM   3028  HE3 MET A 190       8.610  49.011  82.901  1.00  0.00           H
ATOM   3029  C   MET A 190       8.060  52.650  82.820  1.00  0.00           C
ATOM   3030  O   MET A 190       8.200  52.040  83.890  1.00  0.00           O
ATOM   3031  N   ASN A 191       8.570  53.900  82.600  1.00  0.00           N
ATOM   3032  HN  ASN A 191       8.670  54.270  81.680  1.00  0.00           H
ATOM   3033  CA  ASN A 191       9.100  54.800  83.570  1.00  0.00           C
ATOM   3034  HA  ASN A 191       9.140  55.682  82.949  1.00  0.00           H
ATOM   3035  CB  ASN A 191       8.150  55.080  84.780  1.00  0.00           C
ATOM   3036  HB1 ASN A 191       8.220  54.296  85.564  1.00  0.00           H
ATOM   3037  HB2 ASN A 191       7.118  55.260  84.409  1.00  0.00           H
ATOM   3038  CG  ASN A 191       8.470  56.360  85.540  1.00  0.00           C
ATOM   3039  OD1 ASN A 191       9.120  57.210  84.980  1.00  0.00           O
ATOM   3040  ND2 ASN A 191       8.050  56.560  86.830  1.00  0.00           N
ATOM   3041 1HD2 ASN A 191       7.527  55.896  87.363  1.00  0.00           H
ATOM   3042 2HD2 ASN A 191       8.070  57.522  87.101  1.00  0.00           H
ATOM   3043  C   ASN A 191      10.480  54.420  83.960  1.00  0.00           C
ATOM   3044  O   ASN A 191      10.770  54.410  85.170  1.00  0.00           O
ATOM   3045  N   LYS A 192      11.370  54.100  82.970  1.00  0.00           N
ATOM   3046  HN  LYS A 192      11.058  54.160  82.025  1.00  0.00           H
ATOM   3047  CA  LYS A 192      12.650  53.500  83.470  1.00  0.00           C
ATOM   3048  HA  LYS A 192      12.690  53.540  84.549  1.00  0.00           H
ATOM   3049  CB  LYS A 192      12.880  52.010  83.070  1.00  0.00           C
ATOM   3050  HB1 LYS A 192      13.825  51.612  83.498  1.00  0.00           H
ATOM   3051  HB2 LYS A 192      12.920  51.800  81.980  1.00  0.00           H
ATOM   3052  CG  LYS A 192      11.750  51.040  83.480  1.00  0.00           C
ATOM   3053  HG1 LYS A 192      12.040  50.061  83.041  1.00  0.00           H
ATOM   3054  HG2 LYS A 192      10.848  51.381  82.929  1.00  0.00           H
ATOM   3055  CD  LYS A 192      11.619  50.950  85.010  1.00  0.00           C
ATOM   3056  HD1 LYS A 192      11.580  51.982  85.421  1.00  0.00           H
ATOM   3057  HD2 LYS A 192      12.568  50.547  85.424  1.00  0.00           H
ATOM   3058  CE  LYS A 192      10.450  50.010  85.340  1.00  0.00           C
ATOM   3059  HE1 LYS A 192      10.400  49.240  84.540  1.00  0.00           H
ATOM   3060  HE2 LYS A 192       9.501  50.579  85.440  1.00  0.00           H
ATOM   3061  NZ  LYS A 192      10.620  49.450  86.710  1.00  0.00           N
ATOM   3062  HZ1 LYS A 192      11.180  48.580  86.820  1.00  0.00           H
ATOM   3063  HZ2 LYS A 192       9.638  49.180  86.920  1.00  0.00           H
ATOM   3064  HZ3 LYS A 192      10.919  50.188  87.379  1.00  0.00           H
ATOM   3065  C   LYS A 192      13.920  54.160  82.950  1.00  0.00           C
ATOM   3066  O   LYS A 192      14.940  53.530  82.690  1.00  0.00           O
ATOM   3067  N   VAL A 193      13.940  55.470  82.790  1.00  0.00           N
ATOM   3068  HN  VAL A 193      13.126  56.033  82.911  1.00  0.00           H
ATOM   3069  CA  VAL A 193      15.150  56.210  82.490  1.00  0.00           C
ATOM   3070  HA  VAL A 193      15.648  55.801  81.623  1.00  0.00           H
ATOM   3071  CB  VAL A 193      14.790  57.700  82.140  1.00  0.00           C
ATOM   3072  HB  VAL A 193      13.858  57.650  81.538  1.00  0.00           H
ATOM   3073  CG1 VAL A 193      14.390  58.640  83.320  1.00  0.00           C
ATOM   3074 1HG1 VAL A 193      14.081  59.658  83.001  1.00  0.00           H
ATOM   3075 2HG1 VAL A 193      15.276  58.570  83.987  1.00  0.00           H
ATOM   3076 3HG1 VAL A 193      13.541  58.231  83.909  1.00  0.00           H
ATOM   3077  CG2 VAL A 193      15.970  58.260  81.230  1.00  0.00           C
ATOM   3078 1HG2 VAL A 193      15.642  59.145  80.643  1.00  0.00           H
ATOM   3079 2HG2 VAL A 193      16.280  57.590  80.400  1.00  0.00           H
ATOM   3080 3HG2 VAL A 193      16.894  58.320  81.843  1.00  0.00           H
ATOM   3081  C   VAL A 193      16.180  56.190  83.640  1.00  0.00           C
ATOM   3082  O   VAL A 193      15.950  56.190  84.850  1.00  0.00           O
ATOM   3083  N   GLU A 194      17.490  56.110  83.320  1.00  0.00           N
ATOM   3084  HN  GLU A 194      17.778  56.120  82.365  1.00  0.00           H
ATOM   3085  CA  GLU A 194      18.610  56.320  84.210  1.00  0.00           C
ATOM   3086  HA  GLU A 194      18.309  56.681  85.182  1.00  0.00           H
ATOM   3087  CB  GLU A 194      19.350  54.950  84.530  1.00  0.00           C
ATOM   3088  HB1 GLU A 194      19.741  54.489  83.598  1.00  0.00           H
ATOM   3089  HB2 GLU A 194      18.637  54.247  85.012  1.00  0.00           H
ATOM   3090  CG  GLU A 194      20.470  55.130  85.520  1.00  0.00           C
ATOM   3091  HG1 GLU A 194      20.060  55.510  86.480  1.00  0.00           H
ATOM   3092  HG2 GLU A 194      21.282  55.802  85.169  1.00  0.00           H
ATOM   3093  CD  GLU A 194      21.130  53.730  85.780  1.00  0.00           C
ATOM   3094  OE1 GLU A 194      21.540  53.060  84.810  1.00  0.00           O
ATOM   3095  OE2 GLU A 194      21.140  53.280  86.930  1.00  0.00           O
ATOM   3096  C   GLU A 194      19.630  57.270  83.640  1.00  0.00           C
ATOM   3097  O   GLU A 194      20.000  57.120  82.490  1.00  0.00           O
ATOM   3098  N   GLY A 195      20.070  58.300  84.429  1.00  0.00           N
ATOM   3099  HN  GLY A 195      19.778  58.401  85.377  1.00  0.00           H
ATOM   3100  CA  GLY A 195      21.030  59.320  84.070  1.00  0.00           C
ATOM   3101  HA1 GLY A 195      21.141  59.983  84.914  1.00  0.00           H
ATOM   3102  HA2 GLY A 195      20.620  59.890  83.250  1.00  0.00           H
ATOM   3103  C   GLY A 195      22.450  58.770  83.810  1.00  0.00           C
ATOM   3104  O   GLY A 195      22.790  57.630  84.110  1.00  0.00           O
ATOM   3105  N   ASP A 196      23.340  59.580  83.230  1.00  0.00           N
ATOM   3106  HN  ASP A 196      23.170  60.549  83.070  1.00  0.00           H
ATOM   3107  CA  ASP A 196      24.570  59.150  82.740  1.00  0.00           C
ATOM   3108  HA  ASP A 196      24.989  58.362  83.349  1.00  0.00           H
ATOM   3109  CB  ASP A 196      24.290  58.679  81.260  1.00  0.00           C
ATOM   3110  HB1 ASP A 196      24.179  59.687  80.807  1.00  0.00           H
ATOM   3111  HB2 ASP A 196      23.390  58.030  81.220  1.00  0.00           H
ATOM   3112  CG  ASP A 196      25.510  57.960  80.800  1.00  0.00           C
ATOM   3113  OD1 ASP A 196      26.260  58.360  79.920  1.00  0.00           O
ATOM   3114  OD2 ASP A 196      25.830  56.930  81.510  1.00  0.00           O
ATOM   3115  C   ASP A 196      25.650  60.230  82.870  1.00  0.00           C
ATOM   3116  O   ASP A 196      25.460  61.400  82.620  1.00  0.00           O
ATOM   3117  N   ASN A 197      26.860  59.740  83.170  1.00  0.00           N
ATOM   3118  HN  ASN A 197      27.060  58.769  83.270  1.00  0.00           H
ATOM   3119  CA  ASN A 197      27.980  60.590  83.050  1.00  0.00           C
ATOM   3120  HA  ASN A 197      27.709  61.423  82.418  1.00  0.00           H
ATOM   3121  CB  ASN A 197      28.450  61.030  84.470  1.00  0.00           C
ATOM   3122  HB1 ASN A 197      27.516  61.402  84.942  1.00  0.00           H
ATOM   3123  HB2 ASN A 197      29.249  61.799  84.540  1.00  0.00           H
ATOM   3124  CG  ASN A 197      28.880  59.820  85.330  1.00  0.00           C
ATOM   3125  OD1 ASN A 197      28.790  58.690  84.860  1.00  0.00           O
ATOM   3126  ND2 ASN A 197      29.240  60.030  86.600  1.00  0.00           N
ATOM   3127 1HD2 ASN A 197      29.170  60.981  86.900  1.00  0.00           H
ATOM   3128 2HD2 ASN A 197      29.589  59.262  87.138  1.00  0.00           H
ATOM   3129  C   ASN A 197      29.100  59.900  82.240  1.00  0.00           C
ATOM   3130  O   ASN A 197      30.110  60.480  81.970  1.00  0.00           O
ATOM   3131  N   ILE A 198      28.840  58.650  81.790  1.00  0.00           N
ATOM   3132  HN  ILE A 198      27.964  58.197  81.931  1.00  0.00           H
ATOM   3133  CA  ILE A 198      29.880  57.920  81.070  1.00  0.00           C
ATOM   3134  HA  ILE A 198      30.822  58.000  81.591  1.00  0.00           H
ATOM   3135  CB  ILE A 198      29.520  56.400  81.010  1.00  0.00           C
ATOM   3136  HB  ILE A 198      28.581  56.270  80.431  1.00  0.00           H
ATOM   3137  CG2 ILE A 198      30.670  55.610  80.230  1.00  0.00           C
ATOM   3138 1HG2 ILE A 198      30.570  54.534  80.489  1.00  0.00           H
ATOM   3139 2HG2 ILE A 198      31.684  55.931  80.551  1.00  0.00           H
ATOM   3140 3HG2 ILE A 198      30.439  55.881  79.178  1.00  0.00           H
ATOM   3141  CG1 ILE A 198      29.210  55.790  82.430  1.00  0.00           C
ATOM   3142 1HG1 ILE A 198      28.899  54.727  82.340  1.00  0.00           H
ATOM   3143 2HG1 ILE A 198      28.400  56.380  82.910  1.00  0.00           H
ATOM   3144  CD  ILE A 198      30.500  55.819  83.330  1.00  0.00           C
ATOM   3145  HD1 ILE A 198      31.278  55.102  82.991  1.00  0.00           H
ATOM   3146  HD2 ILE A 198      30.169  55.449  84.323  1.00  0.00           H
ATOM   3147  HD3 ILE A 198      30.792  56.835  83.672  1.00  0.00           H
ATOM   3148  C   ILE A 198      30.070  58.480  79.660  1.00  0.00           C
ATOM   3149  O   ILE A 198      31.170  58.620  79.140  1.00  0.00           O
ATOM   3150  N   SER A 199      28.890  58.810  79.010  1.00  0.00           N
ATOM   3151  HN  SER A 199      27.989  58.690  79.420  1.00  0.00           H
ATOM   3152  CA  SER A 199      28.860  59.570  77.730  1.00  0.00           C
ATOM   3153  HA  SER A 199      29.803  59.951  77.369  1.00  0.00           H
ATOM   3154  CB  SER A 199      28.220  58.720  76.580  1.00  0.00           C
ATOM   3155  HB1 SER A 199      28.898  57.903  76.251  1.00  0.00           H
ATOM   3156  HB2 SER A 199      28.160  59.351  75.668  1.00  0.00           H
ATOM   3157  OG  SER A 199      26.810  58.330  76.780  1.00  0.00           O
ATOM   3158  HG1 SER A 199      26.730  57.634  77.437  1.00  0.00           H
ATOM   3159  C   SER A 199      27.950  60.800  77.910  1.00  0.00           C
ATOM   3160  O   SER A 199      27.950  61.770  77.190  1.00  0.00           O
ATOM   3161  N   GLY A 200      27.210  60.950  79.030  1.00  0.00           N
ATOM   3162  HN  GLY A 200      27.230  60.161  79.639  1.00  0.00           H
ATOM   3163  CA  GLY A 200      26.370  62.120  79.279  1.00  0.00           C
ATOM   3164  HA1 GLY A 200      26.917  63.015  79.021  1.00  0.00           H
ATOM   3165  HA2 GLY A 200      25.978  62.100  80.285  1.00  0.00           H
ATOM   3166  C   GLY A 200      25.060  62.100  78.510  1.00  0.00           C
ATOM   3167  O   GLY A 200      24.460  63.160  78.420  1.00  0.00           O
ATOM   3168  N   VAL A 201      24.630  60.960  77.970  1.00  0.00           N
ATOM   3169  HN  VAL A 201      25.314  60.236  78.010  1.00  0.00           H
ATOM   3170  CA  VAL A 201      23.380  60.840  77.290  1.00  0.00           C
ATOM   3171  HA  VAL A 201      22.831  61.769  77.330  1.00  0.00           H
ATOM   3172  CB  VAL A 201      23.510  60.580  75.750  1.00  0.00           C
ATOM   3173  HB  VAL A 201      24.398  59.942  75.551  1.00  0.00           H
ATOM   3174  CG1 VAL A 201      22.250  59.960  75.100  1.00  0.00           C
ATOM   3175 1HG1 VAL A 201      22.270  60.050  73.993  1.00  0.00           H
ATOM   3176 2HG1 VAL A 201      21.326  60.452  75.471  1.00  0.00           H
ATOM   3177 3HG1 VAL A 201      22.210  58.893  75.409  1.00  0.00           H
ATOM   3178  CG2 VAL A 201      23.850  61.900  75.020  1.00  0.00           C
ATOM   3179 1HG2 VAL A 201      24.697  62.398  75.538  1.00  0.00           H
ATOM   3180 2HG2 VAL A 201      22.998  62.612  75.020  1.00  0.00           H
ATOM   3181 3HG2 VAL A 201      24.010  61.690  73.941  1.00  0.00           H
ATOM   3182  C   VAL A 201      22.460  59.760  77.910  1.00  0.00           C
ATOM   3183  O   VAL A 201      22.840  58.600  78.020  1.00  0.00           O
ATOM   3184  N   CYS A 202      21.190  60.210  78.340  1.00  0.00           N
ATOM   3185  HN  CYS A 202      21.090  61.201  78.290  1.00  0.00           H
ATOM   3186  CA  CYS A 202      20.240  59.310  79.080  1.00  0.00           C
ATOM   3187  HA  CYS A 202      20.818  58.832  79.857  1.00  0.00           H
ATOM   3188  CB  CYS A 202      18.980  60.060  79.690  1.00  0.00           C
ATOM   3189  HB1 CYS A 202      18.300  59.250  80.030  1.00  0.00           H
ATOM   3190  HB2 CYS A 202      18.448  60.703  78.957  1.00  0.00           H
ATOM   3191  SG  CYS A 202      19.390  61.230  80.960  1.00  0.00           S
ATOM   3192  C   CYS A 202      19.780  58.100  78.300  1.00  0.00           C
ATOM   3193  O   CYS A 202      19.520  58.230  77.080  1.00  0.00           O
ATOM   3194  N   PHE A 203      19.660  56.930  78.960  1.00  0.00           N
ATOM   3195  HN  PHE A 203      19.801  56.719  79.924  1.00  0.00           H
ATOM   3196  CA  PHE A 203      19.050  55.760  78.220  1.00  0.00           C
ATOM   3197  HA  PHE A 203      18.289  56.130  77.549  1.00  0.00           H
ATOM   3198  CB  PHE A 203      20.150  54.990  77.419  1.00  0.00           C
ATOM   3199  HB1 PHE A 203      20.905  54.638  78.154  1.00  0.00           H
ATOM   3200  HB2 PHE A 203      20.738  55.797  76.932  1.00  0.00           H
ATOM   3201  CG  PHE A 203      19.580  53.860  76.530  1.00  0.00           C
ATOM   3202  CD1 PHE A 203      18.690  54.230  75.510  1.00  0.00           C
ATOM   3203  HD1 PHE A 203      18.391  55.268  75.510  1.00  0.00           H
ATOM   3204  CE1 PHE A 203      18.240  53.350  74.570  1.00  0.00           C
ATOM   3205  HE1 PHE A 203      17.648  53.541  73.687  1.00  0.00           H
ATOM   3206  CZ  PHE A 203      18.710  52.000  74.600  1.00  0.00           C
ATOM   3207  HZ  PHE A 203      18.409  51.298  73.837  1.00  0.00           H
ATOM   3208  CD2 PHE A 203      19.980  52.550  76.560  1.00  0.00           C
ATOM   3209  HD2 PHE A 203      20.686  52.122  77.257  1.00  0.00           H
ATOM   3210  CE2 PHE A 203      19.630  51.690  75.580  1.00  0.00           C
ATOM   3211  HE2 PHE A 203      20.129  50.732  75.580  1.00  0.00           H
ATOM   3212  C   PHE A 203      18.340  54.910  79.280  1.00  0.00           C
ATOM   3213  O   PHE A 203      17.850  55.520  80.230  1.00  0.00           O
ATOM   3214  N   VAL A 204      18.270  53.560  79.260  1.00  0.00           N
ATOM   3215  HN  VAL A 204      18.669  52.971  78.561  1.00  0.00           H
ATOM   3216  CA  VAL A 204      17.420  52.760  80.130  1.00  0.00           C
ATOM   3217  HA  VAL A 204      16.690  53.430  80.560  1.00  0.00           H
ATOM   3218  CB  VAL A 204      16.570  51.730  79.380  1.00  0.00           C
ATOM   3219  HB  VAL A 204      16.121  52.408  78.622  1.00  0.00           H
ATOM   3220  CG1 VAL A 204      17.489  50.700  78.630  1.00  0.00           C
ATOM   3221 1HG1 VAL A 204      18.393  51.262  78.309  1.00  0.00           H
ATOM   3222 2HG1 VAL A 204      16.913  50.332  77.754  1.00  0.00           H
ATOM   3223 3HG1 VAL A 204      17.851  49.767  79.112  1.00  0.00           H
ATOM   3224  CG2 VAL A 204      15.459  51.100  80.150  1.00  0.00           C
ATOM   3225 1HG2 VAL A 204      15.700  50.619  81.122  1.00  0.00           H
ATOM   3226 2HG2 VAL A 204      14.813  50.413  79.563  1.00  0.00           H
ATOM   3227 3HG2 VAL A 204      14.833  51.945  80.508  1.00  0.00           H
ATOM   3228  C   VAL A 204      18.140  52.100  81.260  1.00  0.00           C
ATOM   3229  O   VAL A 204      19.280  51.660  81.150  1.00  0.00           O
ATOM   3230  N   GLY A 205      17.500  52.120  82.370  1.00  0.00           N
ATOM   3231  HN  GLY A 205      16.685  52.684  82.471  1.00  0.00           H
ATOM   3232  CA  GLY A 205      17.950  51.490  83.580  1.00  0.00           C
ATOM   3233  HA1 GLY A 205      17.369  51.971  84.352  1.00  0.00           H
ATOM   3234  HA2 GLY A 205      19.007  51.700  83.650  1.00  0.00           H
ATOM   3235  C   GLY A 205      17.650  50.040  83.690  1.00  0.00           C
ATOM   3236  O   GLY A 205      16.630  49.540  83.350  1.00  0.00           O
ATOM   3237  N   LEU A 206      18.590  49.240  84.280  1.00  0.00           N
ATOM   3238  HN  LEU A 206      19.494  49.591  84.511  1.00  0.00           H
ATOM   3239  CA  LEU A 206      18.490  47.780  84.160  1.00  0.00           C
ATOM   3240  HA  LEU A 206      17.781  47.510  83.391  1.00  0.00           H
ATOM   3241  CB  LEU A 206      19.880  47.330  83.680  1.00  0.00           C
ATOM   3242  HB1 LEU A 206      19.930  46.236  83.491  1.00  0.00           H
ATOM   3243  HB2 LEU A 206      20.569  47.530  84.529  1.00  0.00           H
ATOM   3244  CG  LEU A 206      20.280  48.010  82.310  1.00  0.00           C
ATOM   3245  HG  LEU A 206      20.240  49.109  82.470  1.00  0.00           H
ATOM   3246  CD1 LEU A 206      21.750  47.860  81.900  1.00  0.00           C
ATOM   3247 1HD1 LEU A 206      21.899  48.566  81.055  1.00  0.00           H
ATOM   3248 2HD1 LEU A 206      22.120  46.830  81.710  1.00  0.00           H
ATOM   3249 3HD1 LEU A 206      22.397  48.248  82.716  1.00  0.00           H
ATOM   3250  CD2 LEU A 206      19.361  47.800  81.160  1.00  0.00           C
ATOM   3251 1HD2 LEU A 206      19.440  46.742  80.831  1.00  0.00           H
ATOM   3252 2HD2 LEU A 206      19.749  48.479  80.371  1.00  0.00           H
ATOM   3253 3HD2 LEU A 206      18.293  48.042  81.351  1.00  0.00           H
ATOM   3254  C   LEU A 206      18.070  47.060  85.470  1.00  0.00           C
ATOM   3255  O   LEU A 206      18.050  45.820  85.650  1.00  0.00           O
ATOM   3256  N   TYR A 207      17.700  47.860  86.470  1.00  0.00           N
ATOM   3257  HN  TYR A 207      17.850  48.837  86.340  1.00  0.00           H
ATOM   3258  CA  TYR A 207      17.560  47.300  87.820  1.00  0.00           C
ATOM   3259  HA  TYR A 207      18.451  46.739  88.060  1.00  0.00           H
ATOM   3260  CB  TYR A 207      17.550  48.400  88.850  1.00  0.00           C
ATOM   3261  HB1 TYR A 207      16.690  49.090  88.710  1.00  0.00           H
ATOM   3262  HB2 TYR A 207      18.392  49.122  88.790  1.00  0.00           H
ATOM   3263  CG  TYR A 207      17.490  47.850  90.380  1.00  0.00           C
ATOM   3264  CD1 TYR A 207      16.530  48.110  91.310  1.00  0.00           C
ATOM   3265  HD1 TYR A 207      15.708  48.752  91.029  1.00  0.00           H
ATOM   3266  CE1 TYR A 207      16.600  47.670  92.680  1.00  0.00           C
ATOM   3267  HE1 TYR A 207      15.803  47.800  93.397  1.00  0.00           H
ATOM   3268  CZ  TYR A 207      17.740  47.020  93.090  1.00  0.00           C
ATOM   3269  OH  TYR A 207      17.690  46.380  94.420  1.00  0.00           O
ATOM   3270  HH  TYR A 207      18.435  45.774  94.410  1.00  0.00           H
ATOM   3271  CD2 TYR A 207      18.700  47.220  90.890  1.00  0.00           C
ATOM   3272  HD2 TYR A 207      19.561  46.970  90.289  1.00  0.00           H
ATOM   3273  CE2 TYR A 207      18.760  46.720  92.180  1.00  0.00           C
ATOM   3274  HE2 TYR A 207      19.538  46.042  92.499  1.00  0.00           H
ATOM   3275  C   TYR A 207      16.420  46.280  88.110  1.00  0.00           C
ATOM   3276  O   TYR A 207      16.530  45.440  89.010  1.00  0.00           O
ATOM   3277  N   ASP A 208      15.430  46.460  87.280  1.00  0.00           N
ATOM   3278  HN  ASP A 208      15.470  47.307  86.756  1.00  0.00           H
ATOM   3279  CA  ASP A 208      14.580  45.379  86.720  1.00  0.00           C
ATOM   3280  HA  ASP A 208      15.095  44.499  87.076  1.00  0.00           H
ATOM   3281  CB  ASP A 208      13.090  45.260  87.069  1.00  0.00           C
ATOM   3282  HB1 ASP A 208      13.100  45.079  88.166  1.00  0.00           H
ATOM   3283  HB2 ASP A 208      12.741  44.392  86.471  1.00  0.00           H
ATOM   3284  CG  ASP A 208      12.310  46.530  86.970  1.00  0.00           C
ATOM   3285  OD1 ASP A 208      12.680  47.530  86.280  1.00  0.00           O
ATOM   3286  OD2 ASP A 208      11.110  46.490  87.410  1.00  0.00           O
ATOM   3287  C   ASP A 208      14.920  45.340  85.250  1.00  0.00           C
ATOM   3288  O   ASP A 208      15.070  46.420  84.560  1.00  0.00           O
ATOM   3289  N   LEU A 209      15.050  44.140  84.670  1.00  0.00           N
ATOM   3290  HN  LEU A 209      14.770  43.280  85.090  1.00  0.00           H
ATOM   3291  CA  LEU A 209      15.500  44.100  83.310  1.00  0.00           C
ATOM   3292  HA  LEU A 209      16.187  44.907  83.101  1.00  0.00           H
ATOM   3293  CB  LEU A 209      16.240  42.790  82.950  1.00  0.00           C
ATOM   3294  HB1 LEU A 209      16.391  42.680  81.855  1.00  0.00           H
ATOM   3295  HB2 LEU A 209      15.639  41.928  83.311  1.00  0.00           H
ATOM   3296  CG  LEU A 209      17.610  42.700  83.690  1.00  0.00           C
ATOM   3297  HG  LEU A 209      17.520  43.041  84.743  1.00  0.00           H
ATOM   3298  CD1 LEU A 209      18.140  41.250  83.760  1.00  0.00           C
ATOM   3299 1HD1 LEU A 209      17.498  40.508  84.281  1.00  0.00           H
ATOM   3300 2HD1 LEU A 209      19.156  41.290  84.208  1.00  0.00           H
ATOM   3301 3HD1 LEU A 209      18.319  40.772  82.773  1.00  0.00           H
ATOM   3302  CD2 LEU A 209      18.530  43.640  82.960  1.00  0.00           C
ATOM   3303 1HD2 LEU A 209      18.850  43.160  82.010  1.00  0.00           H
ATOM   3304 2HD2 LEU A 209      19.407  43.819  83.618  1.00  0.00           H
ATOM   3305 3HD2 LEU A 209      18.091  44.627  82.701  1.00  0.00           H
ATOM   3306  C   LEU A 209      14.280  44.260  82.410  1.00  0.00           C
ATOM   3307  O   LEU A 209      14.330  44.300  81.160  1.00  0.00           O
ATOM   3308  N   ASP A 210      13.080  44.470  82.980  1.00  0.00           N
ATOM   3309  HN  ASP A 210      12.920  44.520  83.963  1.00  0.00           H
ATOM   3310  CA  ASP A 210      11.880  44.280  82.060  1.00  0.00           C
ATOM   3311  HA  ASP A 210      11.840  43.214  81.891  1.00  0.00           H
ATOM   3312  CB  ASP A 210      10.600  44.610  82.860  1.00  0.00           C
ATOM   3313  HB1 ASP A 210       9.627  44.419  82.359  1.00  0.00           H
ATOM   3314  HB2 ASP A 210      10.780  45.639  83.240  1.00  0.00           H
ATOM   3315  CG  ASP A 210      10.380  43.770  84.100  1.00  0.00           C
ATOM   3316  OD1 ASP A 210      11.190  42.860  84.400  1.00  0.00           O
ATOM   3317  OD2 ASP A 210       9.390  44.130  84.870  1.00  0.00           O
ATOM   3318  C   ASP A 210      11.740  45.040  80.760  1.00  0.00           C
ATOM   3319  O   ASP A 210      11.540  44.420  79.690  1.00  0.00           O
ATOM   3320  N   ALA A 211      12.030  46.390  80.800  1.00  0.00           N
ATOM   3321  HN  ALA A 211      12.141  46.873  81.665  1.00  0.00           H
ATOM   3322  CA  ALA A 211      12.200  47.280  79.690  1.00  0.00           C
ATOM   3323  HA  ALA A 211      11.213  47.280  79.251  1.00  0.00           H
ATOM   3324  CB  ALA A 211      12.439  48.690  80.180  1.00  0.00           C
ATOM   3325  HB1 ALA A 211      12.170  49.311  79.299  1.00  0.00           H
ATOM   3326  HB2 ALA A 211      13.506  48.770  80.482  1.00  0.00           H
ATOM   3327  HB3 ALA A 211      11.801  48.920  81.059  1.00  0.00           H
ATOM   3328  C   ALA A 211      13.370  46.850  78.770  1.00  0.00           C
ATOM   3329  O   ALA A 211      13.290  46.810  77.550  1.00  0.00           O
ATOM   3330  N   SER A 212      14.550  46.480  79.310  1.00  0.00           N
ATOM   3331  HN  SER A 212      14.760  46.570  80.280  1.00  0.00           H
ATOM   3332  CA  SER A 212      15.710  46.300  78.460  1.00  0.00           C
ATOM   3333  HA  SER A 212      15.730  47.112  77.748  1.00  0.00           H
ATOM   3334  CB  SER A 212      16.990  46.250  79.320  1.00  0.00           C
ATOM   3335  HB1 SER A 212      16.950  45.322  79.929  1.00  0.00           H
ATOM   3336  HB2 SER A 212      17.000  47.159  79.959  1.00  0.00           H
ATOM   3337  OG  SER A 212      18.160  46.100  78.520  1.00  0.00           O
ATOM   3338  HG1 SER A 212      18.200  46.923  78.028  1.00  0.00           H
ATOM   3339  C   SER A 212      15.550  45.060  77.620  1.00  0.00           C
ATOM   3340  O   SER A 212      15.660  45.180  76.350  1.00  0.00           O
ATOM   3341  N   ARG A 213      14.970  43.980  78.230  1.00  0.00           N
ATOM   3342  HN  ARG A 213      14.910  44.070  79.221  1.00  0.00           H
ATOM   3343  CA  ARG A 213      14.520  42.750  77.640  1.00  0.00           C
ATOM   3344  HA  ARG A 213      15.358  42.191  77.251  1.00  0.00           H
ATOM   3345  CB  ARG A 213      14.000  41.809  78.740  1.00  0.00           C
ATOM   3346  HB1 ARG A 213      13.404  40.985  78.293  1.00  0.00           H
ATOM   3347  HB2 ARG A 213      13.338  42.372  79.432  1.00  0.00           H
ATOM   3348  CG  ARG A 213      15.090  41.120  79.580  1.00  0.00           C
ATOM   3349  HG1 ARG A 213      15.911  41.781  79.931  1.00  0.00           H
ATOM   3350  HG2 ARG A 213      15.570  40.290  79.020  1.00  0.00           H
ATOM   3351  CD  ARG A 213      14.500  40.550  80.900  1.00  0.00           C
ATOM   3352  HD1 ARG A 213      13.529  40.029  80.760  1.00  0.00           H
ATOM   3353  HD2 ARG A 213      14.180  41.391  81.551  1.00  0.00           H
ATOM   3354  NE  ARG A 213      15.540  39.740  81.640  1.00  0.00           N
ATOM   3355  HE  ARG A 213      16.456  39.569  81.278  1.00  0.00           H
ATOM   3356  CZ  ARG A 213      15.290  38.970  82.720  1.00  0.00           C
ATOM   3357  NH1 ARG A 213      14.220  39.070  83.440  1.00  0.00           N
ATOM   3358 1HH1 ARG A 213      13.472  39.658  83.131  1.00  0.00           H
ATOM   3359 2HH1 ARG A 213      14.070  38.550  84.281  1.00  0.00           H
ATOM   3360  NH2 ARG A 213      16.230  38.150  83.160  1.00  0.00           N
ATOM   3361 1HH2 ARG A 213      17.033  37.929  82.608  1.00  0.00           H
ATOM   3362 2HH2 ARG A 213      16.041  37.512  83.907  1.00  0.00           H
ATOM   3363  C   ARG A 213      13.480  42.900  76.500  1.00  0.00           C
ATOM   3364  O   ARG A 213      13.610  42.320  75.420  1.00  0.00           O
ATOM   3365  N   TYR A 214      12.400  43.660  76.680  1.00  0.00           N
ATOM   3366  HN  TYR A 214      12.271  44.098  77.566  1.00  0.00           H
ATOM   3367  CA  TYR A 214      11.360  43.600  75.680  1.00  0.00           C
ATOM   3368  HA  TYR A 214      11.490  42.740  75.040  1.00  0.00           H
ATOM   3369  CB  TYR A 214      10.050  43.430  76.480  1.00  0.00           C
ATOM   3370  HB1 TYR A 214       9.223  43.350  75.742  1.00  0.00           H
ATOM   3371  HB2 TYR A 214       9.819  44.242  77.202  1.00  0.00           H
ATOM   3372  CG  TYR A 214      10.000  42.180  77.300  1.00  0.00           C
ATOM   3373  CD1 TYR A 214      10.590  40.960  76.800  1.00  0.00           C
ATOM   3374  HD1 TYR A 214      10.890  40.840  75.770  1.00  0.00           H
ATOM   3375  CE1 TYR A 214      10.810  39.880  77.660  1.00  0.00           C
ATOM   3376  HE1 TYR A 214      11.202  38.966  77.238  1.00  0.00           H
ATOM   3377  CZ  TYR A 214      10.470  39.930  79.040  1.00  0.00           C
ATOM   3378  OH  TYR A 214      10.820  38.870  79.880  1.00  0.00           O
ATOM   3379  HH  TYR A 214      10.461  39.219  80.699  1.00  0.00           H
ATOM   3380  CD2 TYR A 214       9.750  42.230  78.690  1.00  0.00           C
ATOM   3381  HD2 TYR A 214       9.460  43.181  79.111  1.00  0.00           H
ATOM   3382  CE2 TYR A 214       9.880  41.170  79.510  1.00  0.00           C
ATOM   3383  HE2 TYR A 214       9.572  41.220  80.544  1.00  0.00           H
ATOM   3384  C   TYR A 214      11.170  44.720  74.680  1.00  0.00           C
ATOM   3385  O   TYR A 214      10.480  44.600  73.720  1.00  0.00           O
ATOM   3386  N   PHE A 215      11.900  45.850  75.000  1.00  0.00           N
ATOM   3387  HN  PHE A 215      12.301  45.800  75.911  1.00  0.00           H
ATOM   3388  CA  PHE A 215      11.890  47.000  74.130  1.00  0.00           C
ATOM   3389  HA  PHE A 215      11.131  46.880  73.371  1.00  0.00           H
ATOM   3390  CB  PHE A 215      11.580  48.330  74.870  1.00  0.00           C
ATOM   3391  HB1 PHE A 215      11.560  49.187  74.163  1.00  0.00           H
ATOM   3392  HB2 PHE A 215      12.320  48.610  75.650  1.00  0.00           H
ATOM   3393  CG  PHE A 215      10.190  48.420  75.400  1.00  0.00           C
ATOM   3394  CD1 PHE A 215       9.170  49.030  74.660  1.00  0.00           C
ATOM   3395  HD1 PHE A 215       9.349  49.518  73.713  1.00  0.00           H
ATOM   3396  CE1 PHE A 215       7.880  49.090  75.150  1.00  0.00           C
ATOM   3397  HE1 PHE A 215       7.175  49.537  74.464  1.00  0.00           H
ATOM   3398  CZ  PHE A 215       7.500  48.440  76.310  1.00  0.00           C
ATOM   3399  HZ  PHE A 215       6.501  48.440  76.720  1.00  0.00           H
ATOM   3400  CD2 PHE A 215       9.850  47.800  76.580  1.00  0.00           C
ATOM   3401  HD2 PHE A 215      10.520  47.340  77.291  1.00  0.00           H
ATOM   3402  CE2 PHE A 215       8.510  47.810  77.000  1.00  0.00           C
ATOM   3403  HE2 PHE A 215       8.231  47.231  77.868  1.00  0.00           H
ATOM   3404  C   PHE A 215      13.160  47.210  73.370  1.00  0.00           C
ATOM   3405  O   PHE A 215      13.200  47.800  72.310  1.00  0.00           O
ATOM   3406  N   VAL A 216      14.260  46.620  73.840  1.00  0.00           N
ATOM   3407  HN  VAL A 216      14.300  46.240  74.761  1.00  0.00           H
ATOM   3408  CA  VAL A 216      15.590  46.860  73.280  1.00  0.00           C
ATOM   3409  HA  VAL A 216      15.421  47.497  72.424  1.00  0.00           H
ATOM   3410  CB  VAL A 216      16.620  47.460  74.200  1.00  0.00           C
ATOM   3411  HB  VAL A 216      16.970  46.730  74.960  1.00  0.00           H
ATOM   3412  CG1 VAL A 216      17.780  47.890  73.200  1.00  0.00           C
ATOM   3413 1HG1 VAL A 216      17.380  48.510  72.370  1.00  0.00           H
ATOM   3414 2HG1 VAL A 216      18.212  46.967  72.758  1.00  0.00           H
ATOM   3415 3HG1 VAL A 216      18.637  48.349  73.738  1.00  0.00           H
ATOM   3416  CG2 VAL A 216      16.151  48.710  74.871  1.00  0.00           C
ATOM   3417 1HG2 VAL A 216      15.748  49.363  74.067  1.00  0.00           H
ATOM   3418 2HG2 VAL A 216      17.004  49.286  75.287  1.00  0.00           H
ATOM   3419 3HG2 VAL A 216      15.371  48.570  75.649  1.00  0.00           H
ATOM   3420  C   VAL A 216      16.060  45.470  72.710  1.00  0.00           C
ATOM   3421  O   VAL A 216      15.910  45.240  71.520  1.00  0.00           O
ATOM   3422  N   LEU A 217      16.560  44.540  73.540  1.00  0.00           N
ATOM   3423  HN  LEU A 217      16.420  44.680  74.517  1.00  0.00           H
ATOM   3424  CA  LEU A 217      17.250  43.390  73.140  1.00  0.00           C
ATOM   3425  HA  LEU A 217      18.012  43.791  72.488  1.00  0.00           H
ATOM   3426  CB  LEU A 217      17.670  42.590  74.500  1.00  0.00           C
ATOM   3427  HB1 LEU A 217      18.050  41.571  74.270  1.00  0.00           H
ATOM   3428  HB2 LEU A 217      16.690  42.540  75.020  1.00  0.00           H
ATOM   3429  CG  LEU A 217      18.740  43.350  75.370  1.00  0.00           C
ATOM   3430  HG  LEU A 217      18.499  44.434  75.350  1.00  0.00           H
ATOM   3431  CD1 LEU A 217      18.720  42.900  76.800  1.00  0.00           C
ATOM   3432 1HD1 LEU A 217      17.823  43.209  77.378  1.00  0.00           H
ATOM   3433 2HD1 LEU A 217      19.600  43.370  77.290  1.00  0.00           H
ATOM   3434 3HD1 LEU A 217      18.860  41.812  76.980  1.00  0.00           H
ATOM   3435  CD2 LEU A 217      20.220  43.220  74.880  1.00  0.00           C
ATOM   3436 1HD2 LEU A 217      20.360  43.701  73.888  1.00  0.00           H
ATOM   3437 2HD2 LEU A 217      20.489  42.142  74.900  1.00  0.00           H
ATOM   3438 3HD2 LEU A 217      20.710  43.840  75.660  1.00  0.00           H
ATOM   3439  C   LEU A 217      16.430  42.440  72.330  1.00  0.00           C
ATOM   3440  O   LEU A 217      16.920  42.020  71.250  1.00  0.00           O
ATOM   3441  N   LEU A 218      15.220  42.080  72.700  1.00  0.00           N
ATOM   3442  HN  LEU A 218      14.871  42.369  73.588  1.00  0.00           H
ATOM   3443  CA  LEU A 218      14.380  41.220  71.970  1.00  0.00           C
ATOM   3444  HA  LEU A 218      14.860  40.271  71.780  1.00  0.00           H
ATOM   3445  CB  LEU A 218      13.100  40.830  72.820  1.00  0.00           C
ATOM   3446  HB1 LEU A 218      12.549  41.762  73.070  1.00  0.00           H
ATOM   3447  HB2 LEU A 218      13.570  40.360  73.710  1.00  0.00           H
ATOM   3448  CG  LEU A 218      12.040  39.910  72.160  1.00  0.00           C
ATOM   3449  HG  LEU A 218      11.660  40.401  71.239  1.00  0.00           H
ATOM   3450  CD1 LEU A 218      12.690  38.520  71.850  1.00  0.00           C
ATOM   3451 1HD1 LEU A 218      11.930  37.810  71.460  1.00  0.00           H
ATOM   3452 2HD1 LEU A 218      13.161  38.119  72.772  1.00  0.00           H
ATOM   3453 3HD1 LEU A 218      13.432  38.610  71.028  1.00  0.00           H
ATOM   3454  CD2 LEU A 218      10.850  39.720  73.100  1.00  0.00           C
ATOM   3455 1HD2 LEU A 218      11.190  39.380  74.101  1.00  0.00           H
ATOM   3456 2HD2 LEU A 218      10.140  39.020  72.610  1.00  0.00           H
ATOM   3457 3HD2 LEU A 218      10.230  40.630  73.250  1.00  0.00           H
ATOM   3458  C   LEU A 218      14.020  41.770  70.580  1.00  0.00           C
ATOM   3459  O   LEU A 218      14.280  41.070  69.580  1.00  0.00           O
ATOM   3460  N   PRO A 219      13.480  42.920  70.370  1.00  0.00           N
ATOM   3461  CD  PRO A 219      12.870  43.820  71.370  1.00  0.00           C
ATOM   3462  HD1 PRO A 219      13.671  44.160  72.061  1.00  0.00           H
ATOM   3463  HD2 PRO A 219      11.932  43.451  71.839  1.00  0.00           H
ATOM   3464  CA  PRO A 219      13.200  43.430  69.040  1.00  0.00           C
ATOM   3465  HA  PRO A 219      12.740  42.610  68.510  1.00  0.00           H
ATOM   3466  CB  PRO A 219      12.200  44.520  69.210  1.00  0.00           C
ATOM   3467  HB1 PRO A 219      11.131  44.220  69.250  1.00  0.00           H
ATOM   3468  HB2 PRO A 219      12.290  45.303  68.427  1.00  0.00           H
ATOM   3469  CG  PRO A 219      12.460  45.060  70.600  1.00  0.00           C
ATOM   3470  HG1 PRO A 219      13.398  45.648  70.500  1.00  0.00           H
ATOM   3471  HG2 PRO A 219      11.687  45.672  71.112  1.00  0.00           H
ATOM   3472  C   PRO A 219      14.430  43.840  68.260  1.00  0.00           C
ATOM   3473  O   PRO A 219      14.440  43.660  67.030  1.00  0.00           O
ATOM   3474  N   LEU A 220      15.480  44.440  68.880  1.00  0.00           N
ATOM   3475  HN  LEU A 220      15.470  44.500  69.875  1.00  0.00           H
ATOM   3476  CA  LEU A 220      16.630  44.790  68.130  1.00  0.00           C
ATOM   3477  HA  LEU A 220      16.391  45.358  67.243  1.00  0.00           H
ATOM   3478  CB  LEU A 220      17.620  45.690  69.030  1.00  0.00           C
ATOM   3479  HB1 LEU A 220      17.881  45.028  69.883  1.00  0.00           H
ATOM   3480  HB2 LEU A 220      17.070  46.510  69.540  1.00  0.00           H
ATOM   3481  CG  LEU A 220      18.750  46.410  68.480  1.00  0.00           C
ATOM   3482  HG  LEU A 220      19.432  45.678  67.998  1.00  0.00           H
ATOM   3483  CD1 LEU A 220      18.480  47.441  67.360  1.00  0.00           C
ATOM   3484 1HD1 LEU A 220      18.038  46.917  66.486  1.00  0.00           H
ATOM   3485 2HD1 LEU A 220      19.425  47.828  66.922  1.00  0.00           H
ATOM   3486 3HD1 LEU A 220      17.802  48.257  67.689  1.00  0.00           H
ATOM   3487  CD2 LEU A 220      19.490  47.070  69.630  1.00  0.00           C
ATOM   3488 1HD2 LEU A 220      20.331  47.631  69.169  1.00  0.00           H
ATOM   3489 2HD2 LEU A 220      19.961  46.359  70.341  1.00  0.00           H
ATOM   3490 3HD2 LEU A 220      18.909  47.811  70.221  1.00  0.00           H
ATOM   3491  C   LEU A 220      17.470  43.570  67.710  1.00  0.00           C
ATOM   3492  O   LEU A 220      17.970  43.540  66.590  1.00  0.00           O
ATOM   3493  N   CYS A 221      17.650  42.480  68.520  1.00  0.00           N
ATOM   3494  HN  CYS A 221      17.341  42.470  69.468  1.00  0.00           H
ATOM   3495  CA  CYS A 221      18.360  41.270  68.050  1.00  0.00           C
ATOM   3496  HA  CYS A 221      19.319  41.659  67.740  1.00  0.00           H
ATOM   3497  CB  CYS A 221      18.690  40.280  69.180  1.00  0.00           C
ATOM   3498  HB1 CYS A 221      19.219  39.392  68.771  1.00  0.00           H
ATOM   3499  HB2 CYS A 221      17.768  39.929  69.691  1.00  0.00           H
ATOM   3500  SG  CYS A 221      19.820  41.070  70.410  1.00  0.00           S
ATOM   3501  HG1 CYS A 221      18.864  41.100  71.327  1.00  0.00           H
ATOM   3502  C   CYS A 221      17.780  40.500  66.860  1.00  0.00           C
ATOM   3503  O   CYS A 221      18.530  40.090  65.970  1.00  0.00           O
ATOM   3504  N   LEU A 222      16.460  40.340  66.750  1.00  0.00           N
ATOM   3505  HN  LEU A 222      15.909  40.831  67.421  1.00  0.00           H
ATOM   3506  CA  LEU A 222      15.740  39.820  65.610  1.00  0.00           C
ATOM   3507  HA  LEU A 222      16.241  38.908  65.320  1.00  0.00           H
ATOM   3508  CB  LEU A 222      14.230  39.460  65.910  1.00  0.00           C
ATOM   3509  HB1 LEU A 222      13.678  38.958  65.087  1.00  0.00           H
ATOM   3510  HB2 LEU A 222      13.580  40.360  65.930  1.00  0.00           H
ATOM   3511  CG  LEU A 222      14.030  38.490  67.030  1.00  0.00           C
ATOM   3512  HG  LEU A 222      14.711  38.700  67.882  1.00  0.00           H
ATOM   3513  CD1 LEU A 222      12.560  38.510  67.500  1.00  0.00           C
ATOM   3514 1HD1 LEU A 222      12.410  37.872  68.397  1.00  0.00           H
ATOM   3515 2HD1 LEU A 222      11.909  38.140  66.679  1.00  0.00           H
ATOM   3516 3HD1 LEU A 222      12.269  39.523  67.851  1.00  0.00           H
ATOM   3517  CD2 LEU A 222      14.370  37.070  66.519  1.00  0.00           C
ATOM   3518 1HD2 LEU A 222      15.444  37.000  66.242  1.00  0.00           H
ATOM   3519 2HD2 LEU A 222      13.751  36.731  65.662  1.00  0.00           H
ATOM   3520 3HD2 LEU A 222      14.240  36.438  67.423  1.00  0.00           H
ATOM   3521  C   LEU A 222      15.680  40.740  64.350  1.00  0.00           C
ATOM   3522  O   LEU A 222      15.710  40.260  63.220  1.00  0.00           O
ATOM   3523  N   CYS A 223      15.750  42.090  64.480  1.00  0.00           N
ATOM   3524  HN  CYS A 223      15.680  42.490  65.390  1.00  0.00           H
ATOM   3525  CA  CYS A 223      16.170  42.850  63.270  1.00  0.00           C
ATOM   3526  HA  CYS A 223      15.541  42.590  62.431  1.00  0.00           H
ATOM   3527  CB  CYS A 223      15.980  44.320  63.580  1.00  0.00           C
ATOM   3528  HB1 CYS A 223      16.380  44.990  62.790  1.00  0.00           H
ATOM   3529  HB2 CYS A 223      16.478  44.619  64.527  1.00  0.00           H
ATOM   3530  SG  CYS A 223      14.200  44.660  63.690  1.00  0.00           S
ATOM   3531  HG1 CYS A 223      13.862  43.875  64.703  1.00  0.00           H
ATOM   3532  C   CYS A 223      17.550  42.580  62.780  1.00  0.00           C
ATOM   3533  O   CYS A 223      17.740  42.240  61.580  1.00  0.00           O
ATOM   3534  N   VAL A 224      18.540  42.540  63.720  1.00  0.00           N
ATOM   3535  HN  VAL A 224      18.440  42.750  64.690  1.00  0.00           H
ATOM   3536  CA  VAL A 224      19.860  42.220  63.350  1.00  0.00           C
ATOM   3537  HA  VAL A 224      20.200  42.809  62.511  1.00  0.00           H
ATOM   3538  CB  VAL A 224      20.780  42.510  64.530  1.00  0.00           C
ATOM   3539  HB  VAL A 224      20.459  41.999  65.462  1.00  0.00           H
ATOM   3540  CG1 VAL A 224      22.210  42.169  64.190  1.00  0.00           C
ATOM   3541 1HG1 VAL A 224      22.310  41.063  64.170  1.00  0.00           H
ATOM   3542 2HG1 VAL A 224      22.921  42.360  65.022  1.00  0.00           H
ATOM   3543 3HG1 VAL A 224      22.602  42.623  63.255  1.00  0.00           H
ATOM   3544  CG2 VAL A 224      20.769  44.070  64.630  1.00  0.00           C
ATOM   3545 1HG2 VAL A 224      20.991  44.512  63.635  1.00  0.00           H
ATOM   3546 2HG2 VAL A 224      21.553  44.381  65.353  1.00  0.00           H
ATOM   3547 3HG2 VAL A 224      19.734  44.329  64.939  1.00  0.00           H
ATOM   3548  C   VAL A 224      20.010  40.780  62.860  1.00  0.00           C
ATOM   3549  O   VAL A 224      20.700  40.550  61.840  1.00  0.00           O
ATOM   3550  N   PHE A 225      19.290  39.750  63.420  1.00  0.00           N
ATOM   3551  HN  PHE A 225      18.728  39.931  64.223  1.00  0.00           H
ATOM   3552  CA  PHE A 225      19.220  38.410  62.890  1.00  0.00           C
ATOM   3553  HA  PHE A 225      20.248  38.081  62.840  1.00  0.00           H
ATOM   3554  CB  PHE A 225      18.560  37.530  63.990  1.00  0.00           C
ATOM   3555  HB1 PHE A 225      17.623  37.999  64.359  1.00  0.00           H
ATOM   3556  HB2 PHE A 225      19.268  37.400  64.837  1.00  0.00           H
ATOM   3557  CG  PHE A 225      18.170  36.230  63.560  1.00  0.00           C
ATOM   3558  CD1 PHE A 225      16.810  35.870  63.730  1.00  0.00           C
ATOM   3559  HD1 PHE A 225      15.999  36.491  64.080  1.00  0.00           H
ATOM   3560  CE1 PHE A 225      16.490  34.570  63.380  1.00  0.00           C
ATOM   3561  HE1 PHE A 225      15.555  34.162  63.738  1.00  0.00           H
ATOM   3562  CZ  PHE A 225      17.380  33.680  62.820  1.00  0.00           C
ATOM   3563  HZ  PHE A 225      17.111  32.683  62.501  1.00  0.00           H
ATOM   3564  CD2 PHE A 225      19.100  35.360  62.950  1.00  0.00           C
ATOM   3565  HD2 PHE A 225      20.102  35.650  62.670  1.00  0.00           H
ATOM   3566  CE2 PHE A 225      18.570  34.100  62.560  1.00  0.00           C
ATOM   3567  HE2 PHE A 225      19.190  33.510  61.900  1.00  0.00           H
ATOM   3568  C   PHE A 225      18.530  38.290  61.540  1.00  0.00           C
ATOM   3569  O   PHE A 225      18.960  37.550  60.630  1.00  0.00           O
ATOM   3570  N   VAL A 226      17.390  38.990  61.250  1.00  0.00           N
ATOM   3571  HN  VAL A 226      17.012  39.637  61.907  1.00  0.00           H
ATOM   3572  CA  VAL A 226      16.790  38.860  59.930  1.00  0.00           C
ATOM   3573  HA  VAL A 226      16.800  37.820  59.640  1.00  0.00           H
ATOM   3574  CB  VAL A 226      15.450  39.500  59.900  1.00  0.00           C
ATOM   3575  HB  VAL A 226      15.560  40.513  60.341  1.00  0.00           H
ATOM   3576  CG1 VAL A 226      14.780  39.720  58.470  1.00  0.00           C
ATOM   3577 1HG1 VAL A 226      15.308  40.556  57.962  1.00  0.00           H
ATOM   3578 2HG1 VAL A 226      13.771  40.090  58.750  1.00  0.00           H
ATOM   3579 3HG1 VAL A 226      14.800  38.732  57.961  1.00  0.00           H
ATOM   3580  CG2 VAL A 226      14.509  38.611  60.730  1.00  0.00           C
ATOM   3581 1HG2 VAL A 226      14.079  37.789  60.119  1.00  0.00           H
ATOM   3582 2HG2 VAL A 226      13.677  39.284  61.027  1.00  0.00           H
ATOM   3583 3HG2 VAL A 226      14.980  38.310  61.691  1.00  0.00           H
ATOM   3584  C   VAL A 226      17.700  39.420  58.810  1.00  0.00           C
ATOM   3585  O   VAL A 226      18.070  38.740  57.850  1.00  0.00           O
ATOM   3586  N   GLY A 227      18.230  40.620  59.060  1.00  0.00           N
ATOM   3587  HN  GLY A 227      17.929  41.061  59.902  1.00  0.00           H
ATOM   3588  CA  GLY A 227      19.200  41.430  58.300  1.00  0.00           C
ATOM   3589  HA1 GLY A 227      19.330  42.368  58.819  1.00  0.00           H
ATOM   3590  HA2 GLY A 227      18.829  41.420  57.286  1.00  0.00           H
ATOM   3591  C   GLY A 227      20.560  40.750  58.170  1.00  0.00           C
ATOM   3592  O   GLY A 227      21.060  40.710  57.110  1.00  0.00           O
ATOM   3593  N   LEU A 228      21.020  40.030  59.190  1.00  0.00           N
ATOM   3594  HN  LEU A 228      20.622  40.219  60.085  1.00  0.00           H
ATOM   3595  CA  LEU A 228      22.240  39.160  59.180  1.00  0.00           C
ATOM   3596  HA  LEU A 228      23.189  39.640  58.990  1.00  0.00           H
ATOM   3597  CB  LEU A 228      22.719  38.690  60.630  1.00  0.00           C
ATOM   3598  HB1 LEU A 228      21.826  38.213  61.087  1.00  0.00           H
ATOM   3599  HB2 LEU A 228      22.880  39.622  61.212  1.00  0.00           H
ATOM   3600  CG  LEU A 228      23.970  37.790  60.600  1.00  0.00           C
ATOM   3601  HG  LEU A 228      23.880  36.864  59.992  1.00  0.00           H
ATOM   3602  CD1 LEU A 228      25.120  38.620  60.060  1.00  0.00           C
ATOM   3603 1HD1 LEU A 228      25.299  39.546  60.648  1.00  0.00           H
ATOM   3604 2HD1 LEU A 228      25.060  38.941  58.998  1.00  0.00           H
ATOM   3605 3HD1 LEU A 228      26.038  38.012  60.210  1.00  0.00           H
ATOM   3606  CD2 LEU A 228      24.310  37.340  62.030  1.00  0.00           C
ATOM   3607 1HD2 LEU A 228      23.502  36.731  62.489  1.00  0.00           H
ATOM   3608 2HD2 LEU A 228      24.310  38.332  62.531  1.00  0.00           H
ATOM   3609 3HD2 LEU A 228      25.231  36.719  62.020  1.00  0.00           H
ATOM   3610  C   LEU A 228      22.000  37.940  58.330  1.00  0.00           C
ATOM   3611  O   LEU A 228      22.920  37.550  57.610  1.00  0.00           O
ATOM   3612  N   SER A 229      20.840  37.260  58.440  1.00  0.00           N
ATOM   3613  HN  SER A 229      20.123  37.698  58.978  1.00  0.00           H
ATOM   3614  CA  SER A 229      20.480  36.170  57.560  1.00  0.00           C
ATOM   3615  HA  SER A 229      21.200  35.370  57.650  1.00  0.00           H
ATOM   3616  CB  SER A 229      19.050  35.550  57.960  1.00  0.00           C
ATOM   3617  HB1 SER A 229      19.000  34.556  57.468  1.00  0.00           H
ATOM   3618  HB2 SER A 229      18.191  36.209  57.710  1.00  0.00           H
ATOM   3619  OG  SER A 229      19.010  35.310  59.310  1.00  0.00           O
ATOM   3620  HG1 SER A 229      18.811  36.166  59.698  1.00  0.00           H
ATOM   3621  C   SER A 229      20.280  36.530  56.080  1.00  0.00           C
ATOM   3622  O   SER A 229      20.630  35.750  55.210  1.00  0.00           O
ATOM   3623  N   LEU A 230      19.750  37.730  55.810  1.00  0.00           N
ATOM   3624  HN  LEU A 230      19.279  38.271  56.502  1.00  0.00           H
ATOM   3625  CA  LEU A 230      19.750  38.310  54.460  1.00  0.00           C
ATOM   3626  HA  LEU A 230      19.379  37.578  53.758  1.00  0.00           H
ATOM   3627  CB  LEU A 230      18.860  39.560  54.439  1.00  0.00           C
ATOM   3628  HB1 LEU A 230      19.098  40.097  53.496  1.00  0.00           H
ATOM   3629  HB2 LEU A 230      19.100  40.150  55.350  1.00  0.00           H
ATOM   3630  CG  LEU A 230      17.400  39.320  54.660  1.00  0.00           C
ATOM   3631  HG  LEU A 230      17.219  38.838  55.644  1.00  0.00           H
ATOM   3632  CD1 LEU A 230      16.610  40.560  54.610  1.00  0.00           C
ATOM   3633 1HD1 LEU A 230      15.587  40.400  55.011  1.00  0.00           H
ATOM   3634 2HD1 LEU A 230      16.550  40.920  53.561  1.00  0.00           H
ATOM   3635 3HD1 LEU A 230      17.037  41.365  55.246  1.00  0.00           H
ATOM   3636  CD2 LEU A 230      16.700  38.420  53.551  1.00  0.00           C
ATOM   3637 1HD2 LEU A 230      17.181  37.418  53.530  1.00  0.00           H
ATOM   3638 2HD2 LEU A 230      16.760  39.014  52.614  1.00  0.00           H
ATOM   3639 3HD2 LEU A 230      15.684  38.081  53.849  1.00  0.00           H
ATOM   3640  C   LEU A 230      21.160  38.610  53.940  1.00  0.00           C
ATOM   3641  O   LEU A 230      21.470  38.410  52.780  1.00  0.00           O
ATOM   3642  N   LEU A 231      22.090  39.100  54.810  1.00  0.00           N
ATOM   3643  HN  LEU A 231      21.750  39.650  55.569  1.00  0.00           H
ATOM   3644  CA  LEU A 231      23.570  39.170  54.530  1.00  0.00           C
ATOM   3645  HA  LEU A 231      23.749  39.728  53.623  1.00  0.00           H
ATOM   3646  CB  LEU A 231      24.350  39.970  55.731  1.00  0.00           C
ATOM   3647  HB1 LEU A 231      25.435  39.851  55.521  1.00  0.00           H
ATOM   3648  HB2 LEU A 231      24.102  39.672  56.772  1.00  0.00           H
ATOM   3649  CG  LEU A 231      24.060  41.500  55.500  1.00  0.00           C
ATOM   3650  HG  LEU A 231      22.986  41.580  55.229  1.00  0.00           H
ATOM   3651  CD1 LEU A 231      24.310  42.190  56.840  1.00  0.00           C
ATOM   3652 1HD1 LEU A 231      23.869  41.679  57.722  1.00  0.00           H
ATOM   3653 2HD1 LEU A 231      23.952  43.235  56.959  1.00  0.00           H
ATOM   3654 3HD1 LEU A 231      25.348  41.970  57.169  1.00  0.00           H
ATOM   3655  CD2 LEU A 231      24.940  42.040  54.430  1.00  0.00           C
ATOM   3656 1HD2 LEU A 231      24.900  41.379  53.538  1.00  0.00           H
ATOM   3657 2HD2 LEU A 231      25.999  42.170  54.740  1.00  0.00           H
ATOM   3658 3HD2 LEU A 231      24.541  43.017  54.081  1.00  0.00           H
ATOM   3659  C   LEU A 231      24.200  37.820  54.290  1.00  0.00           C
ATOM   3660  O   LEU A 231      25.090  37.690  53.440  1.00  0.00           O
ATOM   3661  N   LEU A 232      23.870  36.840  55.150  1.00  0.00           N
ATOM   3662  HN  LEU A 232      23.168  36.930  55.852  1.00  0.00           H
ATOM   3663  CA  LEU A 232      24.320  35.470  54.880  1.00  0.00           C
ATOM   3664  HA  LEU A 232      25.391  35.580  54.800  1.00  0.00           H
ATOM   3665  CB  LEU A 232      24.020  34.560  56.100  1.00  0.00           C
ATOM   3666  HB1 LEU A 232      24.230  33.518  55.779  1.00  0.00           H
ATOM   3667  HB2 LEU A 232      22.944  34.540  56.379  1.00  0.00           H
ATOM   3668  CG  LEU A 232      24.910  34.810  57.330  1.00  0.00           C
ATOM   3669  HG  LEU A 232      24.790  35.894  57.541  1.00  0.00           H
ATOM   3670  CD1 LEU A 232      24.440  34.030  58.640  1.00  0.00           C
ATOM   3671 1HD1 LEU A 232      25.111  34.230  59.502  1.00  0.00           H
ATOM   3672 2HD1 LEU A 232      24.390  32.932  58.480  1.00  0.00           H
ATOM   3673 3HD1 LEU A 232      23.413  34.329  58.939  1.00  0.00           H
ATOM   3674  CD2 LEU A 232      26.430  34.520  57.120  1.00  0.00           C
ATOM   3675 1HD2 LEU A 232      26.911  34.991  56.237  1.00  0.00           H
ATOM   3676 2HD2 LEU A 232      26.640  33.441  56.960  1.00  0.00           H
ATOM   3677 3HD2 LEU A 232      26.908  34.749  58.097  1.00  0.00           H
ATOM   3678  C   LEU A 232      23.910  34.810  53.570  1.00  0.00           C
ATOM   3679  O   LEU A 232      24.650  34.070  52.930  1.00  0.00           O
ATOM   3680  N   ALA A 233      22.620  34.980  53.170  1.00  0.00           N
ATOM   3681  HN  ALA A 233      22.019  35.490  53.781  1.00  0.00           H
ATOM   3682  CA  ALA A 233      22.100  34.580  51.920  1.00  0.00           C
ATOM   3683  HA  ALA A 233      22.458  33.575  51.751  1.00  0.00           H
ATOM   3684  CB  ALA A 233      20.550  34.520  51.830  1.00  0.00           C
ATOM   3685  HB1 ALA A 233      20.039  34.059  52.702  1.00  0.00           H
ATOM   3686  HB2 ALA A 233      20.190  34.050  50.890  1.00  0.00           H
ATOM   3687  HB3 ALA A 233      20.151  35.557  51.800  1.00  0.00           H
ATOM   3688  C   ALA A 233      22.650  35.430  50.760  1.00  0.00           C
ATOM   3689  O   ALA A 233      22.870  34.900  49.650  1.00  0.00           O
ATOM   3690  N   GLY A 234      22.970  36.760  50.950  1.00  0.00           N
ATOM   3691  HN  GLY A 234      22.671  37.229  51.778  1.00  0.00           H
ATOM   3692  CA  GLY A 234      23.520  37.610  49.890  1.00  0.00           C
ATOM   3693  HA1 GLY A 234      23.630  38.584  50.342  1.00  0.00           H
ATOM   3694  HA2 GLY A 234      22.848  37.680  49.048  1.00  0.00           H
ATOM   3695  C   GLY A 234      24.940  37.160  49.490  1.00  0.00           C
ATOM   3696  O   GLY A 234      25.190  37.080  48.280  1.00  0.00           O
ATOM   3697  N   ILE A 235      25.780  36.680  50.420  1.00  0.00           N
ATOM   3698  HN  ILE A 235      25.498  36.670  51.376  1.00  0.00           H
ATOM   3699  CA  ILE A 235      27.170  36.200  50.050  1.00  0.00           C
ATOM   3700  HA  ILE A 235      27.602  36.934  49.387  1.00  0.00           H
ATOM   3701  CB  ILE A 235      28.120  36.100  51.250  1.00  0.00           C
ATOM   3702  HB  ILE A 235      28.130  37.088  51.759  1.00  0.00           H
ATOM   3703  CG2 ILE A 235      27.700  35.110  52.390  1.00  0.00           C
ATOM   3704 1HG2 ILE A 235      27.830  34.027  52.179  1.00  0.00           H
ATOM   3705 2HG2 ILE A 235      26.652  35.329  52.689  1.00  0.00           H
ATOM   3706 3HG2 ILE A 235      28.342  35.311  53.273  1.00  0.00           H
ATOM   3707  CG1 ILE A 235      29.550  35.790  50.741  1.00  0.00           C
ATOM   3708 1HG1 ILE A 235      29.681  34.916  50.067  1.00  0.00           H
ATOM   3709 2HG1 ILE A 235      30.047  35.512  51.695  1.00  0.00           H
ATOM   3710  CD  ILE A 235      30.260  36.960  50.151  1.00  0.00           C
ATOM   3711  HD1 ILE A 235      31.299  36.688  49.868  1.00  0.00           H
ATOM   3712  HD2 ILE A 235      30.429  37.895  50.727  1.00  0.00           H
ATOM   3713  HD3 ILE A 235      29.798  37.261  49.186  1.00  0.00           H
ATOM   3714  C   ILE A 235      27.100  34.950  49.220  1.00  0.00           C
ATOM   3715  O   ILE A 235      27.820  34.840  48.210  1.00  0.00           O
ATOM   3716  N   ILE A 236      26.220  33.960  49.570  1.00  0.00           N
ATOM   3717  HN  ILE A 236      25.792  34.119  50.456  1.00  0.00           H
ATOM   3718  CA  ILE A 236      25.930  32.790  48.700  1.00  0.00           C
ATOM   3719  HA  ILE A 236      26.840  32.310  48.370  1.00  0.00           H
ATOM   3720  CB  ILE A 236      24.970  31.820  49.500  1.00  0.00           C
ATOM   3721  HB  ILE A 236      24.027  32.351  49.751  1.00  0.00           H
ATOM   3722  CG2 ILE A 236      24.560  30.590  48.620  1.00  0.00           C
ATOM   3723 1HG2 ILE A 236      23.928  29.878  49.192  1.00  0.00           H
ATOM   3724 2HG2 ILE A 236      25.501  30.050  48.380  1.00  0.00           H
ATOM   3725 3HG2 ILE A 236      24.010  30.990  47.741  1.00  0.00           H
ATOM   3726  CG1 ILE A 236      25.650  31.300  50.820  1.00  0.00           C
ATOM   3727 1HG1 ILE A 236      24.908  30.658  51.341  1.00  0.00           H
ATOM   3728 2HG1 ILE A 236      25.891  32.143  51.502  1.00  0.00           H
ATOM   3729  CD  ILE A 236      26.970  30.540  50.670  1.00  0.00           C
ATOM   3730  HD1 ILE A 236      27.800  31.160  50.270  1.00  0.00           H
ATOM   3731  HD2 ILE A 236      26.870  29.618  50.059  1.00  0.00           H
ATOM   3732  HD3 ILE A 236      27.328  30.231  51.676  1.00  0.00           H
ATOM   3733  C   ILE A 236      25.240  33.210  47.410  1.00  0.00           C
ATOM   3734  O   ILE A 236      25.600  32.590  46.410  1.00  0.00           O
ATOM   3735  N   SER A 237      24.370  34.250  47.360  1.00  0.00           N
ATOM   3736  HN  SER A 237      24.240  34.770  48.200  1.00  0.00           H
ATOM   3737  CA  SER A 237      23.740  34.610  46.100  1.00  0.00           C
ATOM   3738  HA  SER A 237      23.439  33.677  45.648  1.00  0.00           H
ATOM   3739  CB  SER A 237      22.490  35.590  46.170  1.00  0.00           C
ATOM   3740  HB1 SER A 237      22.012  35.470  45.174  1.00  0.00           H
ATOM   3741  HB2 SER A 237      22.800  36.631  46.400  1.00  0.00           H
ATOM   3742  OG  SER A 237      21.470  35.130  47.100  1.00  0.00           O
ATOM   3743  HG1 SER A 237      21.941  35.050  47.932  1.00  0.00           H
ATOM   3744  C   SER A 237      24.760  35.090  45.110  1.00  0.00           C
ATOM   3745  O   SER A 237      24.740  34.620  43.930  1.00  0.00           O
ATOM   3746  N   LEU A 238      25.710  35.880  45.540  1.00  0.00           N
ATOM   3747  HN  LEU A 238      25.740  36.201  46.483  1.00  0.00           H
ATOM   3748  CA  LEU A 238      26.790  36.180  44.730  1.00  0.00           C
ATOM   3749  HA  LEU A 238      26.470  36.560  43.771  1.00  0.00           H
ATOM   3750  CB  LEU A 238      27.480  37.350  45.380  1.00  0.00           C
ATOM   3751  HB1 LEU A 238      28.318  37.590  44.691  1.00  0.00           H
ATOM   3752  HB2 LEU A 238      27.860  37.090  46.391  1.00  0.00           H
ATOM   3753  CG  LEU A 238      26.610  38.650  45.460  1.00  0.00           C
ATOM   3754  HG  LEU A 238      25.665  38.389  45.982  1.00  0.00           H
ATOM   3755  CD1 LEU A 238      27.440  39.680  46.280  1.00  0.00           C
ATOM   3756 1HD1 LEU A 238      27.500  39.212  47.286  1.00  0.00           H
ATOM   3757 2HD1 LEU A 238      26.988  40.694  46.290  1.00  0.00           H
ATOM   3758 3HD1 LEU A 238      28.498  39.890  46.011  1.00  0.00           H
ATOM   3759  CD2 LEU A 238      26.210  39.270  44.110  1.00  0.00           C
ATOM   3760 1HD2 LEU A 238      25.660  40.229  44.220  1.00  0.00           H
ATOM   3761 2HD2 LEU A 238      25.567  38.586  43.517  1.00  0.00           H
ATOM   3762 3HD2 LEU A 238      27.068  39.430  43.422  1.00  0.00           H
ATOM   3763  C   LEU A 238      27.810  35.050  44.410  1.00  0.00           C
ATOM   3764  O   LEU A 238      28.380  35.040  43.330  1.00  0.00           O
ATOM   3765  N   ASN A 239      27.880  34.070  45.310  1.00  0.00           N
ATOM   3766  HN  ASN A 239      27.311  34.110  46.128  1.00  0.00           H
ATOM   3767  CA  ASN A 239      28.540  32.770  45.020  1.00  0.00           C
ATOM   3768  HA  ASN A 239      29.497  33.099  44.641  1.00  0.00           H
ATOM   3769  CB  ASN A 239      28.820  31.890  46.251  1.00  0.00           C
ATOM   3770  HB1 ASN A 239      27.800  31.470  46.380  1.00  0.00           H
ATOM   3771  HB2 ASN A 239      28.959  32.347  47.254  1.00  0.00           H
ATOM   3772  CG  ASN A 239      29.830  30.870  45.960  1.00  0.00           C
ATOM   3773  OD1 ASN A 239      30.930  31.060  45.380  1.00  0.00           O
ATOM   3774  ND2 ASN A 239      29.390  29.580  46.140  1.00  0.00           N
ATOM   3775 1HD2 ASN A 239      28.488  29.480  46.561  1.00  0.00           H
ATOM   3776 2HD2 ASN A 239      29.720  28.820  45.580  1.00  0.00           H
ATOM   3777  C   ASN A 239      27.950  31.960  43.820  1.00  0.00           C
ATOM   3778  O   ASN A 239      28.600  31.120  43.200  1.00  0.00           O
HETATM 3779  N   HSD A 240      26.730  32.240  43.490  1.00  0.00           N
HETATM 3780  HN  HSD A 240      26.213  32.926  43.997  1.00  0.00           H
HETATM 3781  CA  HSD A 240      26.120  31.580  42.310  1.00  0.00           C
HETATM 3782  HA  HSD A 240      26.629  30.661  42.060  1.00  0.00           H
HETATM 3783  CB  HSD A 240      24.650  31.320  42.530  1.00  0.00           C
HETATM 3784  HB1 HSD A 240      24.282  30.792  41.624  1.00  0.00           H
HETATM 3785  HB2 HSD A 240      23.998  32.203  42.701  1.00  0.00           H
HETATM 3786  ND1 HSD A 240      24.490  28.930  43.240  1.00  0.00           N
HETATM 3787  HD1 HSD A 240      24.870  28.590  42.380  1.00  0.00           H
HETATM 3788  CG  HSD A 240      24.370  30.250  43.570  1.00  0.00           C
HETATM 3789  CE1 HSD A 240      24.010  28.160  44.250  1.00  0.00           C
HETATM 3790  HE1 HSD A 240      24.020  27.080  44.400  1.00  0.00           H
HETATM 3791  NE2 HSD A 240      23.630  28.940  45.260  1.00  0.00           N
HETATM 3792  CD2 HSD A 240      23.860  30.270  44.810  1.00  0.00           C
HETATM 3793  HD2 HSD A 240      23.730  31.102  45.491  1.00  0.00           H
HETATM 3794  C   HSD A 240      26.140  32.420  41.040  1.00  0.00           C
HETATM 3795  O   HSD A 240      25.580  31.960  40.050  1.00  0.00           O
ATOM   3796  N   VAL A 241      26.770  33.610  40.960  1.00  0.00           N
ATOM   3797  HN  VAL A 241      27.137  34.037  41.784  1.00  0.00           H
ATOM   3798  CA  VAL A 241      26.810  34.360  39.730  1.00  0.00           C
ATOM   3799  HA  VAL A 241      26.429  33.759  38.918  1.00  0.00           H
ATOM   3800  CB  VAL A 241      25.950  35.600  39.850  1.00  0.00           C
ATOM   3801  HB  VAL A 241      24.880  35.380  40.050  1.00  0.00           H
ATOM   3802  CG1 VAL A 241      26.530  36.599  40.831  1.00  0.00           C
ATOM   3803 1HG1 VAL A 241      27.495  36.962  40.418  1.00  0.00           H
ATOM   3804 2HG1 VAL A 241      26.580  36.083  41.813  1.00  0.00           H
ATOM   3805 3HG1 VAL A 241      25.907  37.514  40.930  1.00  0.00           H
ATOM   3806  CG2 VAL A 241      25.861  36.270  38.460  1.00  0.00           C
ATOM   3807 1HG2 VAL A 241      25.178  37.132  38.620  1.00  0.00           H
ATOM   3808 2HG2 VAL A 241      25.377  35.505  37.816  1.00  0.00           H
ATOM   3809 3HG2 VAL A 241      26.797  36.688  38.032  1.00  0.00           H
ATOM   3810  C   VAL A 241      28.330  34.720  39.540  1.00  0.00           C
ATOM   3811  O   VAL A 241      28.740  34.970  38.390  1.00  0.00           O
ATOM   3812  N   ARG A 242      29.220  34.530  40.530  1.00  0.00           N
ATOM   3813  HN  ARG A 242      28.798  34.399  41.424  1.00  0.00           H
ATOM   3814  CA  ARG A 242      30.690  34.880  40.410  1.00  0.00           C
ATOM   3815  HA  ARG A 242      30.710  35.886  40.018  1.00  0.00           H
ATOM   3816  CB  ARG A 242      31.411  34.930  41.810  1.00  0.00           C
ATOM   3817  HB1 ARG A 242      30.830  35.671  42.400  1.00  0.00           H
ATOM   3818  HB2 ARG A 242      32.434  35.328  41.641  1.00  0.00           H
ATOM   3819  CG  ARG A 242      31.460  33.600  42.610  1.00  0.00           C
ATOM   3820  HG1 ARG A 242      30.417  33.239  42.740  1.00  0.00           H
ATOM   3821  HG2 ARG A 242      31.821  33.941  43.603  1.00  0.00           H
ATOM   3822  CD  ARG A 242      32.470  32.510  42.120  1.00  0.00           C
ATOM   3823  HD1 ARG A 242      33.480  32.960  42.230  1.00  0.00           H
ATOM   3824  HD2 ARG A 242      32.261  32.201  41.073  1.00  0.00           H
ATOM   3825  NE  ARG A 242      32.370  31.340  43.070  1.00  0.00           N
ATOM   3826  HE  ARG A 242      31.949  31.430  43.972  1.00  0.00           H
ATOM   3827  CZ  ARG A 242      32.630  30.090  42.760  1.00  0.00           C
ATOM   3828  NH1 ARG A 242      33.240  29.800  41.610  1.00  0.00           N
ATOM   3829 1HH1 ARG A 242      33.713  30.494  41.067  1.00  0.00           H
ATOM   3830 2HH1 ARG A 242      33.431  28.834  41.439  1.00  0.00           H
ATOM   3831  NH2 ARG A 242      32.110  29.200  43.610  1.00  0.00           N
ATOM   3832 1HH2 ARG A 242      31.570  29.460  44.410  1.00  0.00           H
ATOM   3833 2HH2 ARG A 242      32.180  28.229  43.380  1.00  0.00           H
ATOM   3834  C   ARG A 242      31.450  34.010  39.410  1.00  0.00           C
ATOM   3835  O   ARG A 242      32.590  34.350  39.120  1.00  0.00           O
ATOM   3836  N   GLN A 243      30.960  32.910  38.860  1.00  0.00           N
ATOM   3837  HN  GLN A 243      30.015  32.641  39.029  1.00  0.00           H
ATOM   3838  CA  GLN A 243      31.680  32.130  37.950  1.00  0.00           C
ATOM   3839  HA  GLN A 243      32.681  32.530  37.880  1.00  0.00           H
ATOM   3840  CB  GLN A 243      31.720  30.590  38.390  1.00  0.00           C
ATOM   3841  HB1 GLN A 243      32.242  30.470  39.363  1.00  0.00           H
ATOM   3842  HB2 GLN A 243      32.310  29.940  37.710  1.00  0.00           H
ATOM   3843  CG  GLN A 243      30.350  29.860  38.679  1.00  0.00           C
ATOM   3844  HG1 GLN A 243      30.600  28.800  38.900  1.00  0.00           H
ATOM   3845  HG2 GLN A 243      29.745  29.999  37.758  1.00  0.00           H
ATOM   3846  CD  GLN A 243      29.640  30.510  39.810  1.00  0.00           C
ATOM   3847  OE1 GLN A 243      28.920  31.480  39.750  1.00  0.00           O
ATOM   3848  NE2 GLN A 243      29.810  29.960  41.060  1.00  0.00           N
ATOM   3849 1HE2 GLN A 243      29.550  30.530  41.840  1.00  0.00           H
ATOM   3850 2HE2 GLN A 243      30.189  29.042  41.180  1.00  0.00           H
ATOM   3851  C   GLN A 243      31.250  32.260  36.500  1.00  0.00           C
ATOM   3852  O   GLN A 243      31.760  31.570  35.630  1.00  0.00           O
ATOM   3853  N   VAL A 244      30.220  33.000  36.230  1.00  0.00           N
ATOM   3854  HN  VAL A 244      29.781  33.459  36.999  1.00  0.00           H
ATOM   3855  CA  VAL A 244      29.430  32.940  34.990  1.00  0.00           C
ATOM   3856  HA  VAL A 244      29.540  31.960  34.550  1.00  0.00           H
ATOM   3857  CB  VAL A 244      27.930  33.290  35.300  1.00  0.00           C
ATOM   3858  HB  VAL A 244      27.800  34.369  35.530  1.00  0.00           H
ATOM   3859  CG1 VAL A 244      27.120  33.050  34.000  1.00  0.00           C
ATOM   3860 1HG1 VAL A 244      27.230  32.040  33.550  1.00  0.00           H
ATOM   3861 2HG1 VAL A 244      27.419  33.728  33.172  1.00  0.00           H
ATOM   3862 3HG1 VAL A 244      26.047  33.150  34.271  1.00  0.00           H
ATOM   3863  CG2 VAL A 244      27.410  32.430  36.530  1.00  0.00           C
ATOM   3864 1HG2 VAL A 244      26.492  33.009  36.769  1.00  0.00           H
ATOM   3865 2HG2 VAL A 244      28.111  32.470  37.391  1.00  0.00           H
ATOM   3866 3HG2 VAL A 244      27.171  31.363  36.331  1.00  0.00           H
ATOM   3867  C   VAL A 244      30.140  33.930  34.060  1.00  0.00           C
ATOM   3868  O   VAL A 244      30.660  35.010  34.510  1.00  0.00           O
ATOM   3869  N   ILE A 245      30.150  33.620  32.740  1.00  0.00           N
ATOM   3870  HN  ILE A 245      29.691  32.802  32.401  1.00  0.00           H
ATOM   3871  CA  ILE A 245      30.510  34.490  31.630  1.00  0.00           C
ATOM   3872  HA  ILE A 245      31.492  34.831  31.921  1.00  0.00           H
ATOM   3873  CB  ILE A 245      30.520  33.700  30.370  1.00  0.00           C
ATOM   3874  HB  ILE A 245      30.859  34.348  29.533  1.00  0.00           H
ATOM   3875  CG2 ILE A 245      31.600  32.570  30.520  1.00  0.00           C
ATOM   3876 1HG2 ILE A 245      31.670  32.070  29.530  1.00  0.00           H
ATOM   3877 2HG2 ILE A 245      31.320  31.861  31.329  1.00  0.00           H
ATOM   3878 3HG2 ILE A 245      32.588  33.059  30.660  1.00  0.00           H
ATOM   3879  CG1 ILE A 245      29.150  33.050  30.110  1.00  0.00           C
ATOM   3880 1HG1 ILE A 245      28.510  33.910  29.820  1.00  0.00           H
ATOM   3881 2HG1 ILE A 245      28.659  32.649  31.022  1.00  0.00           H
ATOM   3882  CD  ILE A 245      29.251  31.960  29.071  1.00  0.00           C
ATOM   3883  HD1 ILE A 245      29.721  32.311  28.127  1.00  0.00           H
ATOM   3884  HD2 ILE A 245      28.233  31.608  28.798  1.00  0.00           H
ATOM   3885  HD3 ILE A 245      29.897  31.144  29.458  1.00  0.00           H
ATOM   3886  C   ILE A 245      29.640  35.730  31.510  1.00  0.00           C
ATOM   3887  O   ILE A 245      28.490  35.740  31.880  1.00  0.00           O
ATOM   3888  N   GLN A 246      30.290  36.890  31.130  1.00  0.00           N
ATOM   3889  HN  GLN A 246      31.173  36.930  30.669  1.00  0.00           H
ATOM   3890  CA  GLN A 246      29.650  38.190  31.260  1.00  0.00           C
ATOM   3891  HA  GLN A 246      28.720  38.200  30.710  1.00  0.00           H
ATOM   3892  CB  GLN A 246      29.490  38.650  32.760  1.00  0.00           C
ATOM   3893  HB1 GLN A 246      30.533  38.670  33.141  1.00  0.00           H
ATOM   3894  HB2 GLN A 246      29.001  37.811  33.299  1.00  0.00           H
ATOM   3895  CG  GLN A 246      28.700  39.909  32.980  1.00  0.00           C
ATOM   3896  HG1 GLN A 246      29.213  40.795  32.548  1.00  0.00           H
ATOM   3897  HG2 GLN A 246      28.458  40.101  34.047  1.00  0.00           H
ATOM   3898  CD  GLN A 246      27.320  39.800  32.260  1.00  0.00           C
ATOM   3899  OE1 GLN A 246      27.260  40.220  31.090  1.00  0.00           O
ATOM   3900  NE2 GLN A 246      26.350  39.070  32.780  1.00  0.00           N
ATOM   3901 1HE2 GLN A 246      25.510  38.800  32.310  1.00  0.00           H
ATOM   3902 2HE2 GLN A 246      26.460  38.662  33.687  1.00  0.00           H
ATOM   3903  C   GLN A 246      30.500  39.160  30.510  1.00  0.00           C
ATOM   3904  O   GLN A 246      31.730  38.970  30.270  1.00  0.00           O
HETATM 3905  N   HSD A 247      29.900  40.300  30.050  1.00  0.00           N
HETATM 3906  HN  HSD A 247      28.964  40.469  30.349  1.00  0.00           H
HETATM 3907  CA  HSD A 247      30.539  41.400  29.420  1.00  0.00           C
HETATM 3908  HA  HSD A 247      31.607  41.340  29.571  1.00  0.00           H
HETATM 3909  CB  HSD A 247      30.171  41.350  27.940  1.00  0.00           C
HETATM 3910  HB1 HSD A 247      29.174  40.988  27.608  1.00  0.00           H
HETATM 3911  HB2 HSD A 247      30.778  40.552  27.461  1.00  0.00           H
HETATM 3912  ND1 HSD A 247      31.570  42.690  26.300  1.00  0.00           N
HETATM 3913  HD1 HSD A 247      32.374  42.094  26.290  1.00  0.00           H
HETATM 3914  CG  HSD A 247      30.450  42.600  27.160  1.00  0.00           C
HETATM 3915  CE1 HSD A 247      31.590  43.950  25.770  1.00  0.00           C
HETATM 3916  HE1 HSD A 247      32.380  44.160  25.050  1.00  0.00           H
HETATM 3917  NE2 HSD A 247      30.490  44.610  26.170  1.00  0.00           N
HETATM 3918  CD2 HSD A 247      29.820  43.780  27.070  1.00  0.00           C
HETATM 3919  HD2 HSD A 247      28.919  44.020  27.621  1.00  0.00           H
HETATM 3920  C   HSD A 247      30.080  42.680  30.170  1.00  0.00           C
HETATM 3921  O   HSD A 247      28.900  42.770  30.550  1.00  0.00           O
ATOM   3922  N   ASP A 248      30.930  43.640  30.560  1.00  0.00           N
ATOM   3923  HN  ASP A 248      30.590  44.439  31.050  1.00  0.00           H
ATOM   3924  CA  ASP A 248      32.340  43.720  30.260  1.00  0.00           C
ATOM   3925  HA  ASP A 248      32.510  43.039  29.439  1.00  0.00           H
ATOM   3926  CB  ASP A 248      32.650  45.080  29.600  1.00  0.00           C
ATOM   3927  HB1 ASP A 248      31.822  45.299  28.892  1.00  0.00           H
ATOM   3928  HB2 ASP A 248      33.587  44.980  29.012  1.00  0.00           H
ATOM   3929  CG  ASP A 248      32.770  46.160  30.630  1.00  0.00           C
ATOM   3930  OD1 ASP A 248      33.560  47.130  30.430  1.00  0.00           O
ATOM   3931  OD2 ASP A 248      31.910  46.100  31.540  1.00  0.00           O
ATOM   3932  C   ASP A 248      33.310  43.280  31.390  1.00  0.00           C
ATOM   3933  O   ASP A 248      32.900  42.770  32.440  1.00  0.00           O
ATOM   3934  N   GLY A 249      34.620  43.470  31.180  1.00  0.00           N
ATOM   3935  HN  GLY A 249      34.920  43.600  30.238  1.00  0.00           H
ATOM   3936  CA  GLY A 249      35.550  43.490  32.300  1.00  0.00           C
ATOM   3937  HA1 GLY A 249      36.496  43.859  31.931  1.00  0.00           H
ATOM   3938  HA2 GLY A 249      35.680  42.461  32.600  1.00  0.00           H
ATOM   3939  C   GLY A 249      35.180  44.270  33.510  1.00  0.00           C
ATOM   3940  O   GLY A 249      35.160  43.730  34.630  1.00  0.00           O
ATOM   3941  N   ARG A 250      34.770  45.500  33.360  1.00  0.00           N
ATOM   3942  HN  ARG A 250      34.770  46.009  32.502  1.00  0.00           H
ATOM   3943  CA  ARG A 250      34.380  46.190  34.590  1.00  0.00           C
ATOM   3944  HA  ARG A 250      35.204  46.049  35.273  1.00  0.00           H
ATOM   3945  CB  ARG A 250      34.260  47.750  34.340  1.00  0.00           C
ATOM   3946  HB1 ARG A 250      33.920  48.270  35.261  1.00  0.00           H
ATOM   3947  HB2 ARG A 250      33.490  47.880  33.550  1.00  0.00           H
ATOM   3948  CG  ARG A 250      35.470  48.520  33.820  1.00  0.00           C
ATOM   3949  HG1 ARG A 250      35.219  49.533  33.439  1.00  0.00           H
ATOM   3950  HG2 ARG A 250      35.921  47.969  32.968  1.00  0.00           H
ATOM   3951  CD  ARG A 250      36.490  48.710  34.980  1.00  0.00           C
ATOM   3952  HD1 ARG A 250      36.770  47.660  35.210  1.00  0.00           H
ATOM   3953  HD2 ARG A 250      35.959  49.031  35.902  1.00  0.00           H
ATOM   3954  NE  ARG A 250      37.570  49.540  34.460  1.00  0.00           N
ATOM   3955  HE  ARG A 250      37.550  49.808  33.496  1.00  0.00           H
ATOM   3956  CZ  ARG A 250      38.490  49.990  35.160  1.00  0.00           C
ATOM   3957  NH1 ARG A 250      38.630  49.690  36.450  1.00  0.00           N
ATOM   3958 1HH1 ARG A 250      38.030  49.050  36.930  1.00  0.00           H
ATOM   3959 2HH1 ARG A 250      39.444  50.042  36.912  1.00  0.00           H
ATOM   3960  NH2 ARG A 250      39.380  50.780  34.570  1.00  0.00           N
ATOM   3961 1HH2 ARG A 250      39.639  50.541  33.634  1.00  0.00           H
ATOM   3962 2HH2 ARG A 250      40.195  51.082  35.063  1.00  0.00           H
ATOM   3963  C   ARG A 250      33.060  45.830  35.190  1.00  0.00           C
ATOM   3964  O   ARG A 250      32.870  46.070  36.380  1.00  0.00           O
ATOM   3965  N   ASN A 251      32.180  45.160  34.460  1.00  0.00           N
ATOM   3966  HN  ASN A 251      32.309  45.061  33.476  1.00  0.00           H
ATOM   3967  CA  ASN A 251      30.920  44.680  34.960  1.00  0.00           C
ATOM   3968  HA  ASN A 251      30.460  45.500  35.490  1.00  0.00           H
ATOM   3969  CB  ASN A 251      30.020  44.140  33.760  1.00  0.00           C
ATOM   3970  HB1 ASN A 251      30.490  43.230  33.330  1.00  0.00           H
ATOM   3971  HB2 ASN A 251      29.890  44.940  33.000  1.00  0.00           H
ATOM   3972  CG  ASN A 251      28.620  43.690  34.160  1.00  0.00           C
ATOM   3973  OD1 ASN A 251      28.280  43.520  35.360  1.00  0.00           O
ATOM   3974  ND2 ASN A 251      27.759  43.580  33.120  1.00  0.00           N
ATOM   3975 1HD2 ASN A 251      28.212  43.460  32.237  1.00  0.00           H
ATOM   3976 2HD2 ASN A 251      26.786  43.471  33.319  1.00  0.00           H
ATOM   3977  C   ASN A 251      31.190  43.590  36.000  1.00  0.00           C
ATOM   3978  O   ASN A 251      30.700  43.720  37.140  1.00  0.00           O
ATOM   3979  N   GLN A 252      32.120  42.660  35.650  1.00  0.00           N
ATOM   3980  HN  GLN A 252      32.518  42.660  34.735  1.00  0.00           H
ATOM   3981  CA  GLN A 252      32.610  41.700  36.580  1.00  0.00           C
ATOM   3982  HA  GLN A 252      31.821  41.220  37.140  1.00  0.00           H
ATOM   3983  CB  GLN A 252      33.470  40.650  35.870  1.00  0.00           C
ATOM   3984  HB1 GLN A 252      33.800  39.781  36.479  1.00  0.00           H
ATOM   3985  HB2 GLN A 252      34.359  41.229  35.540  1.00  0.00           H
ATOM   3986  CG  GLN A 252      32.910  40.010  34.580  1.00  0.00           C
ATOM   3987  HG1 GLN A 252      32.390  40.709  33.891  1.00  0.00           H
ATOM   3988  HG2 GLN A 252      32.132  39.312  34.959  1.00  0.00           H
ATOM   3989  CD  GLN A 252      34.010  39.260  33.890  1.00  0.00           C
ATOM   3990  OE1 GLN A 252      34.440  38.170  34.240  1.00  0.00           O
ATOM   3991  NE2 GLN A 252      34.520  39.750  32.750  1.00  0.00           N
ATOM   3992 1HE2 GLN A 252      35.159  39.231  32.181  1.00  0.00           H
ATOM   3993 2HE2 GLN A 252      34.141  40.529  32.251  1.00  0.00           H
ATOM   3994  C   GLN A 252      33.480  42.280  37.700  1.00  0.00           C
ATOM   3995  O   GLN A 252      33.380  41.850  38.810  1.00  0.00           O
ATOM   3996  N   GLU A 253      34.320  43.300  37.440  1.00  0.00           N
ATOM   3997  HN  GLU A 253      34.490  43.500  36.478  1.00  0.00           H
ATOM   3998  CA  GLU A 253      35.100  43.940  38.440  1.00  0.00           C
ATOM   3999  HA  GLU A 253      35.598  43.223  39.077  1.00  0.00           H
ATOM   4000  CB  GLU A 253      36.000  45.070  37.830  1.00  0.00           C
ATOM   4001  HB1 GLU A 253      35.421  45.829  37.261  1.00  0.00           H
ATOM   4002  HB2 GLU A 253      36.596  44.514  37.075  1.00  0.00           H
ATOM   4003  CG  GLU A 253      36.850  45.910  38.820  1.00  0.00           C
ATOM   4004  HG1 GLU A 253      37.661  45.259  39.211  1.00  0.00           H
ATOM   4005  HG2 GLU A 253      36.259  46.331  39.661  1.00  0.00           H
ATOM   4006  CD  GLU A 253      37.500  47.050  38.040  1.00  0.00           C
ATOM   4007  OE1 GLU A 253      38.700  46.970  37.800  1.00  0.00           O
ATOM   4008  OE2 GLU A 253      36.830  48.100  37.810  1.00  0.00           O
ATOM   4009  C   GLU A 253      34.210  44.660  39.490  1.00  0.00           C
ATOM   4010  O   GLU A 253      34.440  44.560  40.680  1.00  0.00           O
ATOM   4011  N   LYS A 254      33.030  45.270  39.080  1.00  0.00           N
ATOM   4012  HN  LYS A 254      32.841  45.340  38.103  1.00  0.00           H
ATOM   4013  CA  LYS A 254      32.030  45.670  40.080  1.00  0.00           C
ATOM   4014  HA  LYS A 254      32.471  46.362  40.782  1.00  0.00           H
ATOM   4015  CB  LYS A 254      31.020  46.430  39.260  1.00  0.00           C
ATOM   4016  HB1 LYS A 254      30.088  46.500  39.861  1.00  0.00           H
ATOM   4017  HB2 LYS A 254      30.761  45.892  38.323  1.00  0.00           H
ATOM   4018  CG  LYS A 254      31.400  47.850  38.780  1.00  0.00           C
ATOM   4019  HG1 LYS A 254      32.380  47.910  38.260  1.00  0.00           H
ATOM   4020  HG2 LYS A 254      31.570  48.450  39.700  1.00  0.00           H
ATOM   4021  CD  LYS A 254      30.369  48.541  37.910  1.00  0.00           C
ATOM   4022  HD1 LYS A 254      30.519  49.633  38.049  1.00  0.00           H
ATOM   4023  HD2 LYS A 254      29.307  48.331  38.158  1.00  0.00           H
ATOM   4024  CE  LYS A 254      30.629  48.360  36.390  1.00  0.00           C
ATOM   4025  HE1 LYS A 254      30.460  47.298  36.110  1.00  0.00           H
ATOM   4026  HE2 LYS A 254      31.667  48.732  36.249  1.00  0.00           H
ATOM   4027  NZ  LYS A 254      29.720  49.210  35.639  1.00  0.00           N
ATOM   4028  HZ1 LYS A 254      29.841  50.236  35.751  1.00  0.00           H
ATOM   4029  HZ2 LYS A 254      28.747  48.919  35.861  1.00  0.00           H
ATOM   4030  HZ3 LYS A 254      29.849  49.011  34.627  1.00  0.00           H
ATOM   4031  C   LYS A 254      31.510  44.490  40.970  1.00  0.00           C
ATOM   4032  O   LYS A 254      31.360  44.730  42.140  1.00  0.00           O
ATOM   4033  N   LEU A 255      31.250  43.310  40.440  1.00  0.00           N
ATOM   4034  HN  LEU A 255      31.481  43.139  39.486  1.00  0.00           H
ATOM   4035  CA  LEU A 255      30.790  42.110  41.150  1.00  0.00           C
ATOM   4036  HA  LEU A 255      29.840  42.390  41.580  1.00  0.00           H
ATOM   4037  CB  LEU A 255      30.619  41.030  40.200  1.00  0.00           C
ATOM   4038  HB1 LEU A 255      31.616  40.668  39.868  1.00  0.00           H
ATOM   4039  HB2 LEU A 255      30.231  41.558  39.303  1.00  0.00           H
ATOM   4040  CG  LEU A 255      29.670  39.830  40.470  1.00  0.00           C
ATOM   4041  HG  LEU A 255      29.930  39.129  39.649  1.00  0.00           H
ATOM   4042  CD1 LEU A 255      29.920  39.120  41.830  1.00  0.00           C
ATOM   4043 1HD1 LEU A 255      29.761  39.797  42.697  1.00  0.00           H
ATOM   4044 2HD1 LEU A 255      30.983  38.799  41.850  1.00  0.00           H
ATOM   4045 3HD1 LEU A 255      29.209  38.269  41.900  1.00  0.00           H
ATOM   4046  CD2 LEU A 255      28.180  40.070  40.310  1.00  0.00           C
ATOM   4047 1HD2 LEU A 255      27.620  40.550  41.140  1.00  0.00           H
ATOM   4048 2HD2 LEU A 255      27.630  39.160  39.990  1.00  0.00           H
ATOM   4049 3HD2 LEU A 255      28.011  40.757  39.453  1.00  0.00           H
ATOM   4050  C   LEU A 255      31.750  41.710  42.260  1.00  0.00           C
ATOM   4051  O   LEU A 255      31.420  41.580  43.430  1.00  0.00           O
ATOM   4052  N   LYS A 256      33.070  41.650  41.880  1.00  0.00           N
ATOM   4053  HN  LYS A 256      33.300  41.840  40.929  1.00  0.00           H
ATOM   4054  CA  LYS A 256      34.120  41.289  42.730  1.00  0.00           C
ATOM   4055  HA  LYS A 256      33.802  40.317  43.077  1.00  0.00           H
ATOM   4056  CB  LYS A 256      35.410  41.100  41.980  1.00  0.00           C
ATOM   4057  HB1 LYS A 256      36.315  40.909  42.594  1.00  0.00           H
ATOM   4058  HB2 LYS A 256      35.590  42.049  41.431  1.00  0.00           H
ATOM   4059  CG  LYS A 256      35.320  39.990  40.910  1.00  0.00           C
ATOM   4060  HG1 LYS A 256      34.711  40.369  40.062  1.00  0.00           H
ATOM   4061  HG2 LYS A 256      34.831  39.072  41.299  1.00  0.00           H
ATOM   4062  CD  LYS A 256      36.640  39.810  40.240  1.00  0.00           C
ATOM   4063  HD1 LYS A 256      37.358  39.521  41.038  1.00  0.00           H
ATOM   4064  HD2 LYS A 256      36.920  40.860  40.010  1.00  0.00           H
ATOM   4065  CE  LYS A 256      36.670  38.830  39.010  1.00  0.00           C
ATOM   4066  HE1 LYS A 256      35.788  38.960  38.348  1.00  0.00           H
ATOM   4067  HE2 LYS A 256      36.630  37.780  39.370  1.00  0.00           H
ATOM   4068  NZ  LYS A 256      37.950  39.060  38.200  1.00  0.00           N
ATOM   4069  HZ1 LYS A 256      38.771  38.880  38.811  1.00  0.00           H
ATOM   4070  HZ2 LYS A 256      37.930  40.025  37.812  1.00  0.00           H
ATOM   4071  HZ3 LYS A 256      37.920  38.403  37.394  1.00  0.00           H
ATOM   4072  C   LYS A 256      34.310  42.230  43.960  1.00  0.00           C
ATOM   4073  O   LYS A 256      34.480  41.810  45.080  1.00  0.00           O
ATOM   4074  N   LYS A 257      34.270  43.570  43.740  1.00  0.00           N
ATOM   4075  HN  LYS A 257      34.061  44.018  42.874  1.00  0.00           H
ATOM   4076  CA  LYS A 257      34.130  44.580  44.780  1.00  0.00           C
ATOM   4077  HA  LYS A 257      34.899  44.370  45.509  1.00  0.00           H
ATOM   4078  CB  LYS A 257      34.410  45.990  44.210  1.00  0.00           C
ATOM   4079  HB1 LYS A 257      34.250  46.830  44.920  1.00  0.00           H
ATOM   4080  HB2 LYS A 257      33.769  46.160  43.319  1.00  0.00           H
ATOM   4081  CG  LYS A 257      35.870  46.119  43.750  1.00  0.00           C
ATOM   4082  HG1 LYS A 257      36.030  47.103  43.259  1.00  0.00           H
ATOM   4083  HG2 LYS A 257      36.019  45.356  42.956  1.00  0.00           H
ATOM   4084  CD  LYS A 257      36.950  45.849  44.830  1.00  0.00           C
ATOM   4085  HD1 LYS A 257      37.238  44.776  44.820  1.00  0.00           H
ATOM   4086  HD2 LYS A 257      36.528  46.172  45.805  1.00  0.00           H
ATOM   4087  CE  LYS A 257      38.100  46.760  44.340  1.00  0.00           C
ATOM   4088  HE1 LYS A 257      37.770  47.802  44.540  1.00  0.00           H
ATOM   4089  HE2 LYS A 257      38.300  46.760  43.247  1.00  0.00           H
ATOM   4090  NZ  LYS A 257      39.320  46.460  45.119  1.00  0.00           N
ATOM   4091  HZ1 LYS A 257      39.169  46.420  46.147  1.00  0.00           H
ATOM   4092  HZ2 LYS A 257      39.879  47.288  44.831  1.00  0.00           H
ATOM   4093  HZ3 LYS A 257      39.748  45.574  44.782  1.00  0.00           H
ATOM   4094  C   LYS A 257      32.790  44.610  45.590  1.00  0.00           C
ATOM   4095  O   LYS A 257      32.730  45.010  46.760  1.00  0.00           O
ATOM   4096  N   PHE A 258      31.690  44.290  44.930  1.00  0.00           N
ATOM   4097  HN  PHE A 258      31.761  43.988  43.983  1.00  0.00           H
ATOM   4098  CA  PHE A 258      30.430  44.100  45.600  1.00  0.00           C
ATOM   4099  HA  PHE A 258      30.309  44.935  46.274  1.00  0.00           H
ATOM   4100  CB  PHE A 258      29.350  44.040  44.560  1.00  0.00           C
ATOM   4101  HB1 PHE A 258      29.489  43.194  43.853  1.00  0.00           H
ATOM   4102  HB2 PHE A 258      29.500  44.962  43.959  1.00  0.00           H
ATOM   4103  CG  PHE A 258      28.030  44.090  45.190  1.00  0.00           C
ATOM   4104  CD1 PHE A 258      27.140  43.050  44.850  1.00  0.00           C
ATOM   4105  HD1 PHE A 258      27.409  42.213  44.222  1.00  0.00           H
ATOM   4106  CE1 PHE A 258      25.840  43.050  45.320  1.00  0.00           C
ATOM   4107  HE1 PHE A 258      25.062  42.372  45.001  1.00  0.00           H
ATOM   4108  CZ  PHE A 258      25.450  44.110  46.130  1.00  0.00           C
ATOM   4109  HZ  PHE A 258      24.437  44.080  46.501  1.00  0.00           H
ATOM   4110  CD2 PHE A 258      27.640  45.080  46.060  1.00  0.00           C
ATOM   4111  HD2 PHE A 258      28.359  45.839  46.330  1.00  0.00           H
ATOM   4112  CE2 PHE A 258      26.350  45.030  46.530  1.00  0.00           C
ATOM   4113  HE2 PHE A 258      26.071  45.768  47.268  1.00  0.00           H
ATOM   4114  C   PHE A 258      30.390  42.870  46.500  1.00  0.00           C
ATOM   4115  O   PHE A 258      29.790  42.830  47.550  1.00  0.00           O
ATOM   4116  N   MET A 259      31.050  41.780  46.130  1.00  0.00           N
ATOM   4117  HN  MET A 259      31.537  41.571  45.285  1.00  0.00           H
ATOM   4118  CA  MET A 259      31.170  40.510  46.910  1.00  0.00           C
ATOM   4119  HA  MET A 259      30.193  40.410  47.359  1.00  0.00           H
ATOM   4120  CB  MET A 259      31.600  39.260  46.000  1.00  0.00           C
ATOM   4121  HB1 MET A 259      32.582  39.480  45.529  1.00  0.00           H
ATOM   4122  HB2 MET A 259      30.801  39.180  45.231  1.00  0.00           H
ATOM   4123  CG  MET A 259      31.531  37.850  46.751  1.00  0.00           C
ATOM   4124  HG1 MET A 259      30.494  37.770  47.142  1.00  0.00           H
ATOM   4125  HG2 MET A 259      32.163  37.929  47.661  1.00  0.00           H
ATOM   4126  SD  MET A 259      31.680  36.350  45.760  1.00  0.00           S
ATOM   4127  CE  MET A 259      31.430  35.250  47.190  1.00  0.00           C
ATOM   4128  HE1 MET A 259      31.901  34.268  46.970  1.00  0.00           H
ATOM   4129  HE2 MET A 259      30.351  35.100  47.410  1.00  0.00           H
ATOM   4130  HE3 MET A 259      31.958  35.639  48.087  1.00  0.00           H
ATOM   4131  C   MET A 259      32.000  40.680  48.130  1.00  0.00           C
ATOM   4132  O   MET A 259      31.690  40.130  49.210  1.00  0.00           O
ATOM   4133  N   ILE A 260      33.140  41.500  48.020  1.00  0.00           N
ATOM   4134  HN  ILE A 260      33.430  41.989  47.201  1.00  0.00           H
ATOM   4135  CA  ILE A 260      33.920  41.730  49.190  1.00  0.00           C
ATOM   4136  HA  ILE A 260      33.870  40.820  49.770  1.00  0.00           H
ATOM   4137  CB  ILE A 260      35.410  42.020  48.840  1.00  0.00           C
ATOM   4138  HB  ILE A 260      35.768  41.223  48.153  1.00  0.00           H
ATOM   4139  CG2 ILE A 260      35.430  43.410  48.141  1.00  0.00           C
ATOM   4140 1HG2 ILE A 260      34.806  43.490  47.225  1.00  0.00           H
ATOM   4141 2HG2 ILE A 260      36.472  43.711  47.900  1.00  0.00           H
ATOM   4142 3HG2 ILE A 260      35.171  44.128  48.948  1.00  0.00           H
ATOM   4143  CG1 ILE A 260      36.190  41.960  50.100  1.00  0.00           C
ATOM   4144 1HG1 ILE A 260      35.950  42.812  50.771  1.00  0.00           H
ATOM   4145 2HG1 ILE A 260      37.264  42.111  49.859  1.00  0.00           H
ATOM   4146  CD  ILE A 260      36.180  40.600  50.840  1.00  0.00           C
ATOM   4147  HD1 ILE A 260      35.170  40.160  50.980  1.00  0.00           H
ATOM   4148  HD2 ILE A 260      36.720  40.590  51.811  1.00  0.00           H
ATOM   4149  HD3 ILE A 260      36.639  39.841  50.171  1.00  0.00           H
ATOM   4150  C   ILE A 260      33.330  42.710  50.210  1.00  0.00           C
ATOM   4151  O   ILE A 260      33.430  42.400  51.420  1.00  0.00           O
ATOM   4152  N   ARG A 261      32.530  43.650  49.790  1.00  0.00           N
ATOM   4153  HN  ARG A 261      32.460  43.940  48.839  1.00  0.00           H
ATOM   4154  CA  ARG A 261      31.730  44.310  50.710  1.00  0.00           C
ATOM   4155  HA  ARG A 261      32.421  44.701  51.442  1.00  0.00           H
ATOM   4156  CB  ARG A 261      31.020  45.440  50.040  1.00  0.00           C
ATOM   4157  HB1 ARG A 261      30.241  45.880  50.699  1.00  0.00           H
ATOM   4158  HB2 ARG A 261      30.588  45.129  49.065  1.00  0.00           H
ATOM   4159  CG  ARG A 261      31.950  46.630  49.760  1.00  0.00           C
ATOM   4160  HG1 ARG A 261      32.851  46.340  49.179  1.00  0.00           H
ATOM   4161  HG2 ARG A 261      32.422  46.881  50.734  1.00  0.00           H
ATOM   4162  CD  ARG A 261      31.330  47.790  49.000  1.00  0.00           C
ATOM   4163  HD1 ARG A 261      30.609  48.351  49.631  1.00  0.00           H
ATOM   4164  HD2 ARG A 261      30.841  47.511  48.042  1.00  0.00           H
ATOM   4165  NE  ARG A 261      32.370  48.810  48.790  1.00  0.00           N
ATOM   4166  HE  ARG A 261      32.619  49.377  49.576  1.00  0.00           H
ATOM   4167  CZ  ARG A 261      33.140  48.980  47.730  1.00  0.00           C
ATOM   4168  NH1 ARG A 261      33.000  48.490  46.550  1.00  0.00           N
ATOM   4169 1HH1 ARG A 261      33.715  48.822  45.936  1.00  0.00           H
ATOM   4170 2HH1 ARG A 261      32.112  48.141  46.251  1.00  0.00           H
ATOM   4171  NH2 ARG A 261      34.250  49.620  47.960  1.00  0.00           N
ATOM   4172 1HH2 ARG A 261      34.471  49.871  48.903  1.00  0.00           H
ATOM   4173 2HH2 ARG A 261      34.896  49.771  47.213  1.00  0.00           H
ATOM   4174  C   ARG A 261      30.610  43.560  51.410  1.00  0.00           C
ATOM   4175  O   ARG A 261      30.400  43.720  52.640  1.00  0.00           O
ATOM   4176  N   ILE A 262      29.900  42.690  50.710  1.00  0.00           N
ATOM   4177  HN  ILE A 262      30.010  42.660  49.720  1.00  0.00           H
ATOM   4178  CA  ILE A 262      29.030  41.720  51.310  1.00  0.00           C
ATOM   4179  HA  ILE A 262      28.388  42.282  51.972  1.00  0.00           H
ATOM   4180  CB  ILE A 262      28.160  41.060  50.200  1.00  0.00           C
ATOM   4181  HB  ILE A 262      28.798  40.661  49.382  1.00  0.00           H
ATOM   4182  CG2 ILE A 262      27.310  39.991  50.850  1.00  0.00           C
ATOM   4183 1HG2 ILE A 262      26.971  40.249  51.876  1.00  0.00           H
ATOM   4184 2HG2 ILE A 262      27.893  39.065  51.041  1.00  0.00           H
ATOM   4185 3HG2 ILE A 262      26.399  39.710  50.279  1.00  0.00           H
ATOM   4186  CG1 ILE A 262      27.250  42.070  49.510  1.00  0.00           C
ATOM   4187 1HG1 ILE A 262      26.850  41.800  48.509  1.00  0.00           H
ATOM   4188 2HG1 ILE A 262      27.914  42.955  49.419  1.00  0.00           H
ATOM   4189  CD  ILE A 262      26.130  42.630  50.400  1.00  0.00           C
ATOM   4190  HD1 ILE A 262      26.571  42.811  51.403  1.00  0.00           H
ATOM   4191  HD2 ILE A 262      25.351  41.851  50.540  1.00  0.00           H
ATOM   4192  HD3 ILE A 262      25.682  43.487  49.852  1.00  0.00           H
ATOM   4193  C   ILE A 262      29.730  40.750  52.280  1.00  0.00           C
ATOM   4194  O   ILE A 262      29.140  40.520  53.370  1.00  0.00           O
ATOM   4195  N   GLY A 263      30.920  40.220  51.930  1.00  0.00           N
ATOM   4196  HN  GLY A 263      31.151  40.521  51.008  1.00  0.00           H
ATOM   4197  CA  GLY A 263      31.760  39.340  52.710  1.00  0.00           C
ATOM   4198  HA1 GLY A 263      32.708  39.250  52.201  1.00  0.00           H
ATOM   4199  HA2 GLY A 263      31.253  38.425  52.979  1.00  0.00           H
ATOM   4200  C   GLY A 263      32.100  40.040  53.930  1.00  0.00           C
ATOM   4201  O   GLY A 263      31.870  39.560  54.990  1.00  0.00           O
ATOM   4202  N   VAL A 264      32.680  41.270  53.919  1.00  0.00           N
ATOM   4203  HN  VAL A 264      32.839  41.706  53.037  1.00  0.00           H
ATOM   4204  CA  VAL A 264      33.060  42.010  55.130  1.00  0.00           C
ATOM   4205  HA  VAL A 264      33.647  41.344  55.746  1.00  0.00           H
ATOM   4206  CB  VAL A 264      33.930  43.140  54.760  1.00  0.00           C
ATOM   4207  HB  VAL A 264      33.560  43.560  53.800  1.00  0.00           H
ATOM   4208  CG1 VAL A 264      34.120  44.109  55.910  1.00  0.00           C
ATOM   4209 1HG1 VAL A 264      34.813  44.903  55.558  1.00  0.00           H
ATOM   4210 2HG1 VAL A 264      34.539  43.642  56.827  1.00  0.00           H
ATOM   4211 3HG1 VAL A 264      33.188  44.681  56.110  1.00  0.00           H
ATOM   4212  CG2 VAL A 264      35.290  42.460  54.300  1.00  0.00           C
ATOM   4213 1HG2 VAL A 264      35.150  41.618  53.589  1.00  0.00           H
ATOM   4214 2HG2 VAL A 264      35.730  42.020  55.220  1.00  0.00           H
ATOM   4215 3HG2 VAL A 264      36.002  43.222  53.919  1.00  0.00           H
ATOM   4216  C   VAL A 264      31.940  42.340  56.080  1.00  0.00           C
ATOM   4217  O   VAL A 264      32.110  42.060  57.260  1.00  0.00           O
ATOM   4218  N   PHE A 265      30.760  42.900  55.580  1.00  0.00           N
ATOM   4219  HN  PHE A 265      30.601  43.089  54.614  1.00  0.00           H
ATOM   4220  CA  PHE A 265      29.650  43.300  56.360  1.00  0.00           C
ATOM   4221  HA  PHE A 265      30.050  43.879  57.179  1.00  0.00           H
ATOM   4222  CB  PHE A 265      28.770  44.160  55.360  1.00  0.00           C
ATOM   4223  HB1 PHE A 265      28.219  43.519  54.639  1.00  0.00           H
ATOM   4224  HB2 PHE A 265      29.463  44.793  54.767  1.00  0.00           H
ATOM   4225  CG  PHE A 265      27.880  45.100  56.110  1.00  0.00           C
ATOM   4226  CD1 PHE A 265      28.450  46.350  56.560  1.00  0.00           C
ATOM   4227  HD1 PHE A 265      29.511  46.530  56.470  1.00  0.00           H
ATOM   4228  CE1 PHE A 265      27.630  47.220  57.320  1.00  0.00           C
ATOM   4229  HE1 PHE A 265      28.077  48.075  57.807  1.00  0.00           H
ATOM   4230  CZ  PHE A 265      26.250  47.010  57.360  1.00  0.00           C
ATOM   4231  HZ  PHE A 265      25.642  47.758  57.848  1.00  0.00           H
ATOM   4232  CD2 PHE A 265      26.550  44.830  56.260  1.00  0.00           C
ATOM   4233  HD2 PHE A 265      26.061  43.972  55.821  1.00  0.00           H
ATOM   4234  CE2 PHE A 265      25.709  45.790  56.790  1.00  0.00           C
ATOM   4235  HE2 PHE A 265      24.667  45.552  56.939  1.00  0.00           H
ATOM   4236  C   PHE A 265      28.870  42.130  56.920  1.00  0.00           C
ATOM   4237  O   PHE A 265      28.390  42.260  58.020  1.00  0.00           O
ATOM   4238  N   SER A 266      28.710  41.000  56.249  1.00  0.00           N
ATOM   4239  HN  SER A 266      28.958  40.921  55.287  1.00  0.00           H
ATOM   4240  CA  SER A 266      28.200  39.750  56.850  1.00  0.00           C
ATOM   4241  HA  SER A 266      27.189  39.970  57.160  1.00  0.00           H
ATOM   4242  CB  SER A 266      28.149  38.650  55.750  1.00  0.00           C
ATOM   4243  HB1 SER A 266      27.383  39.098  55.083  1.00  0.00           H
ATOM   4244  HB2 SER A 266      27.543  37.795  56.118  1.00  0.00           H
ATOM   4245  OG  SER A 266      29.380  38.270  55.070  1.00  0.00           O
ATOM   4246  HG1 SER A 266      29.750  39.080  54.710  1.00  0.00           H
ATOM   4247  C   SER A 266      29.050  39.210  58.030  1.00  0.00           C
ATOM   4248  O   SER A 266      28.490  38.590  58.920  1.00  0.00           O
ATOM   4249  N   GLY A 267      30.410  39.380  58.070  1.00  0.00           N
ATOM   4250  HN  GLY A 267      30.891  39.912  57.378  1.00  0.00           H
ATOM   4251  CA  GLY A 267      31.150  39.030  59.240  1.00  0.00           C
ATOM   4252  HA1 GLY A 267      32.190  39.030  58.950  1.00  0.00           H
ATOM   4253  HA2 GLY A 267      30.789  38.118  59.691  1.00  0.00           H
ATOM   4254  C   GLY A 267      31.130  40.120  60.270  1.00  0.00           C
ATOM   4255  O   GLY A 267      30.920  39.950  61.490  1.00  0.00           O
ATOM   4256  N   LEU A 268      31.170  41.420  59.850  1.00  0.00           N
ATOM   4257  HN  LEU A 268      31.391  41.531  58.885  1.00  0.00           H
ATOM   4258  CA  LEU A 268      31.030  42.560  60.690  1.00  0.00           C
ATOM   4259  HA  LEU A 268      31.879  42.450  61.349  1.00  0.00           H
ATOM   4260  CB  LEU A 268      31.210  43.880  59.830  1.00  0.00           C
ATOM   4261  HB1 LEU A 268      30.201  43.960  59.371  1.00  0.00           H
ATOM   4262  HB2 LEU A 268      32.084  43.749  59.157  1.00  0.00           H
ATOM   4263  CG  LEU A 268      31.350  45.210  60.750  1.00  0.00           C
ATOM   4264  HG  LEU A 268      30.400  45.460  61.270  1.00  0.00           H
ATOM   4265  CD1 LEU A 268      32.470  45.120  61.810  1.00  0.00           C
ATOM   4266 1HD1 LEU A 268      33.389  44.640  61.410  1.00  0.00           H
ATOM   4267 2HD1 LEU A 268      32.118  44.417  62.594  1.00  0.00           H
ATOM   4268 3HD1 LEU A 268      32.719  46.158  62.119  1.00  0.00           H
ATOM   4269  CD2 LEU A 268      31.770  46.460  59.940  1.00  0.00           C
ATOM   4270 1HD2 LEU A 268      31.180  46.520  59.000  1.00  0.00           H
ATOM   4271 2HD2 LEU A 268      32.812  46.209  59.649  1.00  0.00           H
ATOM   4272 3HD2 LEU A 268      31.610  47.433  60.452  1.00  0.00           H
ATOM   4273  C   LEU A 268      29.700  42.680  61.520  1.00  0.00           C
ATOM   4274  O   LEU A 268      29.720  42.980  62.700  1.00  0.00           O
ATOM   4275  N   TYR A 269      28.540  42.410  60.930  1.00  0.00           N
ATOM   4276  HN  TYR A 269      28.530  42.340  59.936  1.00  0.00           H
ATOM   4277  CA  TYR A 269      27.310  42.280  61.700  1.00  0.00           C
ATOM   4278  HA  TYR A 269      27.400  43.021  62.481  1.00  0.00           H
ATOM   4279  CB  TYR A 269      25.970  42.650  60.970  1.00  0.00           C
ATOM   4280  HB1 TYR A 269      25.109  41.959  61.090  1.00  0.00           H
ATOM   4281  HB2 TYR A 269      26.211  42.490  59.897  1.00  0.00           H
ATOM   4282  CG  TYR A 269      25.580  44.110  61.220  1.00  0.00           C
ATOM   4283  CD1 TYR A 269      26.290  45.040  60.450  1.00  0.00           C
ATOM   4284  HD1 TYR A 269      26.940  44.650  59.680  1.00  0.00           H
ATOM   4285  CE1 TYR A 269      26.240  46.380  60.750  1.00  0.00           C
ATOM   4286  HE1 TYR A 269      26.709  47.139  60.141  1.00  0.00           H
ATOM   4287  CZ  TYR A 269      25.450  46.820  61.790  1.00  0.00           C
ATOM   4288  OH  TYR A 269      25.460  48.190  62.070  1.00  0.00           O
ATOM   4289  HH  TYR A 269      26.263  48.621  61.769  1.00  0.00           H
ATOM   4290  CD2 TYR A 269      24.680  44.590  62.140  1.00  0.00           C
ATOM   4291  HD2 TYR A 269      24.179  43.919  62.821  1.00  0.00           H
ATOM   4292  CE2 TYR A 269      24.630  45.950  62.460  1.00  0.00           C
ATOM   4293  HE2 TYR A 269      24.046  46.282  63.305  1.00  0.00           H
ATOM   4294  C   TYR A 269      27.110  40.990  62.400  1.00  0.00           C
ATOM   4295  O   TYR A 269      26.380  40.950  63.360  1.00  0.00           O
ATOM   4296  N   LEU A 270      27.800  39.920  62.020  1.00  0.00           N
ATOM   4297  HN  LEU A 270      28.229  39.880  61.121  1.00  0.00           H
ATOM   4298  CA  LEU A 270      27.880  38.700  62.850  1.00  0.00           C
ATOM   4299  HA  LEU A 270      26.830  38.530  63.040  1.00  0.00           H
ATOM   4300  CB  LEU A 270      28.540  37.460  62.170  1.00  0.00           C
ATOM   4301  HB1 LEU A 270      29.471  37.770  61.649  1.00  0.00           H
ATOM   4302  HB2 LEU A 270      27.881  37.021  61.391  1.00  0.00           H
ATOM   4303  CG  LEU A 270      28.890  36.320  63.151  1.00  0.00           C
ATOM   4304  HG  LEU A 270      29.545  36.628  63.994  1.00  0.00           H
ATOM   4305  CD1 LEU A 270      27.580  35.770  63.850  1.00  0.00           C
ATOM   4306 1HD1 LEU A 270      26.663  35.551  63.262  1.00  0.00           H
ATOM   4307 2HD1 LEU A 270      27.210  36.370  64.709  1.00  0.00           H
ATOM   4308 3HD1 LEU A 270      27.751  34.805  64.373  1.00  0.00           H
ATOM   4309  CD2 LEU A 270      29.660  35.280  62.260  1.00  0.00           C
ATOM   4310 1HD2 LEU A 270      29.910  34.439  62.941  1.00  0.00           H
ATOM   4311 2HD2 LEU A 270      30.612  35.811  62.049  1.00  0.00           H
ATOM   4312 3HD2 LEU A 270      28.951  35.030  61.441  1.00  0.00           H
ATOM   4313  C   LEU A 270      28.550  39.040  64.180  1.00  0.00           C
ATOM   4314  O   LEU A 270      27.940  38.890  65.270  1.00  0.00           O
ATOM   4315  N   VAL A 271      29.710  39.720  64.050  1.00  0.00           N
ATOM   4316  HN  VAL A 271      30.161  39.830  63.168  1.00  0.00           H
ATOM   4317  CA  VAL A 271      30.430  40.230  65.220  1.00  0.00           C
ATOM   4318  HA  VAL A 271      30.560  39.378  65.871  1.00  0.00           H
ATOM   4319  CB  VAL A 271      31.850  40.690  64.900  1.00  0.00           C
ATOM   4320  HB  VAL A 271      31.840  41.380  64.030  1.00  0.00           H
ATOM   4321  CG1 VAL A 271      32.490  41.320  66.130  1.00  0.00           C
ATOM   4322 1HG1 VAL A 271      32.221  42.398  66.150  1.00  0.00           H
ATOM   4323 2HG1 VAL A 271      33.600  41.280  66.090  1.00  0.00           H
ATOM   4324 3HG1 VAL A 271      32.200  40.739  67.031  1.00  0.00           H
ATOM   4325  CG2 VAL A 271      32.650  39.410  64.580  1.00  0.00           C
ATOM   4326 1HG2 VAL A 271      32.260  38.890  63.679  1.00  0.00           H
ATOM   4327 2HG2 VAL A 271      32.600  38.738  65.463  1.00  0.00           H
ATOM   4328 3HG2 VAL A 271      33.705  39.742  64.480  1.00  0.00           H
ATOM   4329  C   VAL A 271      29.600  41.220  66.110  1.00  0.00           C
ATOM   4330  O   VAL A 271      29.660  41.080  67.380  1.00  0.00           O
ATOM   4331  N   PHE A 272      28.790  42.100  65.500  1.00  0.00           N
ATOM   4332  HN  PHE A 272      28.840  42.170  64.507  1.00  0.00           H
ATOM   4333  CA  PHE A 272      27.900  42.950  66.290  1.00  0.00           C
ATOM   4334  HA  PHE A 272      28.539  43.618  66.849  1.00  0.00           H
ATOM   4335  CB  PHE A 272      27.250  43.860  65.270  1.00  0.00           C
ATOM   4336  HB1 PHE A 272      26.592  43.312  64.562  1.00  0.00           H
ATOM   4337  HB2 PHE A 272      28.062  44.401  64.739  1.00  0.00           H
ATOM   4338  CG  PHE A 272      26.300  44.840  66.080  1.00  0.00           C
ATOM   4339  CD1 PHE A 272      24.970  44.520  66.240  1.00  0.00           C
ATOM   4340  HD1 PHE A 272      24.531  43.583  65.931  1.00  0.00           H
ATOM   4341  CE1 PHE A 272      24.090  45.350  66.930  1.00  0.00           C
ATOM   4342  HE1 PHE A 272      23.091  44.960  67.060  1.00  0.00           H
ATOM   4343  CZ  PHE A 272      24.540  46.590  67.380  1.00  0.00           C
ATOM   4344  HZ  PHE A 272      23.854  47.276  67.857  1.00  0.00           H
ATOM   4345  CD2 PHE A 272      26.770  46.060  66.630  1.00  0.00           C
ATOM   4346  HD2 PHE A 272      27.819  46.310  66.570  1.00  0.00           H
ATOM   4347  CE2 PHE A 272      25.880  46.910  67.260  1.00  0.00           C
ATOM   4348  HE2 PHE A 272      26.279  47.798  67.729  1.00  0.00           H
ATOM   4349  C   PHE A 272      26.940  42.290  67.190  1.00  0.00           C
ATOM   4350  O   PHE A 272      26.820  42.540  68.370  1.00  0.00           O
ATOM   4351  N   LEU A 273      26.250  41.340  66.560  1.00  0.00           N
ATOM   4352  HN  LEU A 273      26.390  41.070  65.610  1.00  0.00           H
ATOM   4353  CA  LEU A 273      25.140  40.630  67.150  1.00  0.00           C
ATOM   4354  HA  LEU A 273      24.469  41.311  67.651  1.00  0.00           H
ATOM   4355  CB  LEU A 273      24.349  39.761  66.190  1.00  0.00           C
ATOM   4356  HB1 LEU A 273      25.084  39.036  65.778  1.00  0.00           H
ATOM   4357  HB2 LEU A 273      24.052  40.445  65.366  1.00  0.00           H
ATOM   4358  CG  LEU A 273      23.070  39.020  66.680  1.00  0.00           C
ATOM   4359  HG  LEU A 273      23.310  38.229  67.421  1.00  0.00           H
ATOM   4360  CD1 LEU A 273      22.110  39.870  67.590  1.00  0.00           C
ATOM   4361 1HD1 LEU A 273      21.269  39.200  67.870  1.00  0.00           H
ATOM   4362 2HD1 LEU A 273      21.748  40.835  67.178  1.00  0.00           H
ATOM   4363 3HD1 LEU A 273      22.569  40.130  68.568  1.00  0.00           H
ATOM   4364  CD2 LEU A 273      22.219  38.360  65.561  1.00  0.00           C
ATOM   4365 1HD2 LEU A 273      21.266  38.032  66.027  1.00  0.00           H
ATOM   4366 2HD2 LEU A 273      22.703  37.474  65.097  1.00  0.00           H
ATOM   4367 3HD2 LEU A 273      21.879  39.082  64.788  1.00  0.00           H
ATOM   4368  C   LEU A 273      25.590  39.880  68.360  1.00  0.00           C
ATOM   4369  O   LEU A 273      24.950  39.810  69.390  1.00  0.00           O
ATOM   4370  N   VAL A 274      26.760  39.210  68.150  1.00  0.00           N
ATOM   4371  HN  VAL A 274      26.980  39.000  67.200  1.00  0.00           H
ATOM   4372  CA  VAL A 274      27.490  38.430  69.110  1.00  0.00           C
ATOM   4373  HA  VAL A 274      26.850  37.621  69.430  1.00  0.00           H
ATOM   4374  CB  VAL A 274      28.630  37.670  68.430  1.00  0.00           C
ATOM   4375  HB  VAL A 274      29.290  38.340  67.840  1.00  0.00           H
ATOM   4376  CG1 VAL A 274      29.480  37.000  69.470  1.00  0.00           C
ATOM   4377 1HG1 VAL A 274      28.940  36.360  70.200  1.00  0.00           H
ATOM   4378 2HG1 VAL A 274      29.951  37.791  70.091  1.00  0.00           H
ATOM   4379 3HG1 VAL A 274      30.237  36.302  69.051  1.00  0.00           H
ATOM   4380  CG2 VAL A 274      28.080  36.510  67.600  1.00  0.00           C
ATOM   4381 1HG2 VAL A 274      28.968  35.981  67.191  1.00  0.00           H
ATOM   4382 2HG2 VAL A 274      27.463  37.068  66.863  1.00  0.00           H
ATOM   4383 3HG2 VAL A 274      27.459  35.788  68.171  1.00  0.00           H
ATOM   4384  C   VAL A 274      27.980  39.210  70.270  1.00  0.00           C
ATOM   4385  O   VAL A 274      27.840  38.720  71.370  1.00  0.00           O
ATOM   4386  N   THR A 275      28.440  40.470  70.020  1.00  0.00           N
ATOM   4387  HN  THR A 275      28.660  40.810  69.109  1.00  0.00           H
ATOM   4388  CA  THR A 275      28.810  41.400  71.030  1.00  0.00           C
ATOM   4389  HA  THR A 275      29.478  40.902  71.718  1.00  0.00           H
ATOM   4390  CB  THR A 275      29.450  42.640  70.410  1.00  0.00           C
ATOM   4391  HB  THR A 275      28.796  43.314  69.817  1.00  0.00           H
ATOM   4392  OG1 THR A 275      30.670  42.280  69.720  1.00  0.00           O
ATOM   4393  HG1 THR A 275      30.501  41.713  68.964  1.00  0.00           H
ATOM   4394  CG2 THR A 275      30.030  43.480  71.530  1.00  0.00           C
ATOM   4395 1HG2 THR A 275      30.822  44.142  71.119  1.00  0.00           H
ATOM   4396 2HG2 THR A 275      30.570  42.830  72.250  1.00  0.00           H
ATOM   4397 3HG2 THR A 275      29.223  44.068  72.018  1.00  0.00           H
ATOM   4398  C   THR A 275      27.650  41.870  71.940  1.00  0.00           C
ATOM   4399  O   THR A 275      27.790  41.780  73.160  1.00  0.00           O
ATOM   4400  N   LEU A 276      26.500  42.230  71.340  1.00  0.00           N
ATOM   4401  HN  LEU A 276      26.390  42.160  70.351  1.00  0.00           H
ATOM   4402  CA  LEU A 276      25.360  42.790  71.950  1.00  0.00           C
ATOM   4403  HA  LEU A 276      25.652  43.564  72.644  1.00  0.00           H
ATOM   4404  CB  LEU A 276      24.400  43.320  70.820  1.00  0.00           C
ATOM   4405  HB1 LEU A 276      24.410  42.608  69.968  1.00  0.00           H
ATOM   4406  HB2 LEU A 276      24.792  44.194  70.258  1.00  0.00           H
ATOM   4407  CG  LEU A 276      22.990  43.710  71.240  1.00  0.00           C
ATOM   4408  HG  LEU A 276      22.424  42.905  71.757  1.00  0.00           H
ATOM   4409  CD1 LEU A 276      23.000  44.780  72.350  1.00  0.00           C
ATOM   4410 1HD1 LEU A 276      23.670  44.360  73.130  1.00  0.00           H
ATOM   4411 2HD1 LEU A 276      21.982  44.930  72.769  1.00  0.00           H
ATOM   4412 3HD1 LEU A 276      23.443  45.736  71.998  1.00  0.00           H
ATOM   4413  CD2 LEU A 276      22.231  44.290  70.110  1.00  0.00           C
ATOM   4414 1HD2 LEU A 276      21.788  43.517  69.447  1.00  0.00           H
ATOM   4415 2HD2 LEU A 276      23.027  44.858  69.582  1.00  0.00           H
ATOM   4416 3HD2 LEU A 276      21.418  44.951  70.481  1.00  0.00           H
ATOM   4417  C   LEU A 276      24.830  41.730  72.890  1.00  0.00           C
ATOM   4418  O   LEU A 276      24.750  41.930  74.110  1.00  0.00           O
ATOM   4419  N   LEU A 277      24.660  40.470  72.360  1.00  0.00           N
ATOM   4420  HN  LEU A 277      24.850  40.290  71.398  1.00  0.00           H
ATOM   4421  CA  LEU A 277      24.230  39.350  73.220  1.00  0.00           C
ATOM   4422  HA  LEU A 277      23.505  39.747  73.915  1.00  0.00           H
ATOM   4423  CB  LEU A 277      23.630  38.270  72.360  1.00  0.00           C
ATOM   4424  HB1 LEU A 277      23.630  37.244  72.788  1.00  0.00           H
ATOM   4425  HB2 LEU A 277      24.130  38.210  71.370  1.00  0.00           H
ATOM   4426  CG  LEU A 277      22.180  38.580  71.990  1.00  0.00           C
ATOM   4427  HG  LEU A 277      22.180  39.656  71.711  1.00  0.00           H
ATOM   4428  CD1 LEU A 277      21.710  37.750  70.840  1.00  0.00           C
ATOM   4429 1HD1 LEU A 277      21.891  36.657  70.920  1.00  0.00           H
ATOM   4430 2HD1 LEU A 277      22.272  38.121  69.957  1.00  0.00           H
ATOM   4431 3HD1 LEU A 277      20.661  38.030  70.600  1.00  0.00           H
ATOM   4432  CD2 LEU A 277      21.240  38.370  73.180  1.00  0.00           C
ATOM   4433 1HD2 LEU A 277      21.280  37.360  73.640  1.00  0.00           H
ATOM   4434 2HD2 LEU A 277      20.215  38.692  72.899  1.00  0.00           H
ATOM   4435 3HD2 LEU A 277      21.479  39.048  74.027  1.00  0.00           H
ATOM   4436  C   LEU A 277      25.250  38.790  74.180  1.00  0.00           C
ATOM   4437  O   LEU A 277      24.860  38.400  75.260  1.00  0.00           O
ATOM   4438  N   GLY A 278      26.530  38.830  73.790  1.00  0.00           N
ATOM   4439  HN  GLY A 278      26.820  39.080  72.870  1.00  0.00           H
ATOM   4440  CA  GLY A 278      27.680  38.600  74.690  1.00  0.00           C
ATOM   4441  HA1 GLY A 278      28.538  38.869  74.091  1.00  0.00           H
ATOM   4442  HA2 GLY A 278      27.610  37.562  74.979  1.00  0.00           H
ATOM   4443  C   GLY A 278      27.830  39.560  75.880  1.00  0.00           C
ATOM   4444  O   GLY A 278      28.080  39.190  77.040  1.00  0.00           O
ATOM   4445  N   CYS A 279      27.690  40.910  75.670  1.00  0.00           N
ATOM   4446  HN  CYS A 279      27.600  41.209  74.723  1.00  0.00           H
ATOM   4447  CA  CYS A 279      27.710  41.940  76.720  1.00  0.00           C
ATOM   4448  HA  CYS A 279      28.471  41.680  77.441  1.00  0.00           H
ATOM   4449  CB  CYS A 279      27.750  43.330  76.160  1.00  0.00           C
ATOM   4450  HB1 CYS A 279      27.481  44.097  76.917  1.00  0.00           H
ATOM   4451  HB2 CYS A 279      26.992  43.420  75.352  1.00  0.00           H
ATOM   4452  SG  CYS A 279      29.360  43.900  75.420  1.00  0.00           S
ATOM   4453  HG1 CYS A 279      29.280  43.048  74.408  1.00  0.00           H
ATOM   4454  C   CYS A 279      26.570  41.800  77.730  1.00  0.00           C
ATOM   4455  O   CYS A 279      26.680  41.760  78.920  1.00  0.00           O
ATOM   4456  N   TYR A 280      25.330  41.490  77.190  1.00  0.00           N
ATOM   4457  HN  TYR A 280      25.170  41.440  76.207  1.00  0.00           H
ATOM   4458  CA  TYR A 280      24.180  41.170  78.030  1.00  0.00           C
ATOM   4459  HA  TYR A 280      23.970  41.939  78.759  1.00  0.00           H
ATOM   4460  CB  TYR A 280      22.860  40.850  77.070  1.00  0.00           C
ATOM   4461  HB1 TYR A 280      23.129  39.982  76.431  1.00  0.00           H
ATOM   4462  HB2 TYR A 280      22.590  41.701  76.409  1.00  0.00           H
ATOM   4463  CG  TYR A 280      21.620  40.580  77.890  1.00  0.00           C
ATOM   4464  CD1 TYR A 280      21.090  41.490  78.840  1.00  0.00           C
ATOM   4465  HD1 TYR A 280      21.660  42.380  79.060  1.00  0.00           H
ATOM   4466  CE1 TYR A 280      19.930  41.120  79.520  1.00  0.00           C
ATOM   4467  HE1 TYR A 280      19.549  41.761  80.301  1.00  0.00           H
ATOM   4468  CZ  TYR A 280      19.230  39.930  79.260  1.00  0.00           C
ATOM   4469  OH  TYR A 280      18.130  39.650  80.070  1.00  0.00           O
ATOM   4470  HH  TYR A 280      18.361  38.815  80.482  1.00  0.00           H
ATOM   4471  CD2 TYR A 280      21.040  39.330  77.670  1.00  0.00           C
ATOM   4472  HD2 TYR A 280      21.419  38.682  76.893  1.00  0.00           H
ATOM   4473  CE2 TYR A 280      19.890  38.980  78.380  1.00  0.00           C
ATOM   4474  HE2 TYR A 280      19.392  38.023  78.320  1.00  0.00           H
ATOM   4475  C   TYR A 280      24.380  39.920  78.950  1.00  0.00           C
ATOM   4476  O   TYR A 280      24.150  39.950  80.140  1.00  0.00           O
ATOM   4477  N   VAL A 281      24.830  38.780  78.360  1.00  0.00           N
ATOM   4478  HN  VAL A 281      24.920  38.860  77.370  1.00  0.00           H
ATOM   4479  CA  VAL A 281      25.220  37.540  78.990  1.00  0.00           C
ATOM   4480  HA  VAL A 281      24.379  37.190  79.570  1.00  0.00           H
ATOM   4481  CB  VAL A 281      25.350  36.400  78.010  1.00  0.00           C
ATOM   4482  HB  VAL A 281      25.912  36.771  77.127  1.00  0.00           H
ATOM   4483  CG1 VAL A 281      25.970  35.120  78.619  1.00  0.00           C
ATOM   4484 1HG1 VAL A 281      25.427  34.799  79.534  1.00  0.00           H
ATOM   4485 2HG1 VAL A 281      27.054  35.150  78.861  1.00  0.00           H
ATOM   4486 3HG1 VAL A 281      25.890  34.351  77.821  1.00  0.00           H
ATOM   4487  CG2 VAL A 281      23.960  36.030  77.450  1.00  0.00           C
ATOM   4488 1HG2 VAL A 281      23.360  36.880  77.060  1.00  0.00           H
ATOM   4489 2HG2 VAL A 281      23.391  35.491  78.238  1.00  0.00           H
ATOM   4490 3HG2 VAL A 281      23.970  35.312  76.602  1.00  0.00           H
ATOM   4491  C   VAL A 281      26.360  37.670  79.980  1.00  0.00           C
ATOM   4492  O   VAL A 281      26.300  37.250  81.120  1.00  0.00           O
ATOM   4493  N   TYR A 282      27.380  38.530  79.730  1.00  0.00           N
ATOM   4494  HN  TYR A 282      27.430  38.959  78.831  1.00  0.00           H
ATOM   4495  CA  TYR A 282      28.440  38.850  80.650  1.00  0.00           C
ATOM   4496  HA  TYR A 282      28.848  37.915  81.008  1.00  0.00           H
ATOM   4497  CB  TYR A 282      29.540  39.770  79.860  1.00  0.00           C
ATOM   4498  HB1 TYR A 282      29.189  40.794  79.609  1.00  0.00           H
ATOM   4499  HB2 TYR A 282      29.992  39.328  78.946  1.00  0.00           H
ATOM   4500  CG  TYR A 282      30.750  39.990  80.800  1.00  0.00           C
ATOM   4501  CD1 TYR A 282      30.620  41.100  81.720  1.00  0.00           C
ATOM   4502  HD1 TYR A 282      29.710  41.680  81.750  1.00  0.00           H
ATOM   4503  CE1 TYR A 282      31.720  41.330  82.510  1.00  0.00           C
ATOM   4504  HE1 TYR A 282      31.640  42.189  83.159  1.00  0.00           H
ATOM   4505  CZ  TYR A 282      32.780  40.490  82.660  1.00  0.00           C
ATOM   4506  OH  TYR A 282      33.860  40.970  83.440  1.00  0.00           O
ATOM   4507  HH  TYR A 282      34.460  40.220  83.440  1.00  0.00           H
ATOM   4508  CD2 TYR A 282      31.930  39.210  80.810  1.00  0.00           C
ATOM   4509  HD2 TYR A 282      31.980  38.371  80.131  1.00  0.00           H
ATOM   4510  CE2 TYR A 282      32.960  39.470  81.800  1.00  0.00           C
ATOM   4511  HE2 TYR A 282      33.892  38.929  81.870  1.00  0.00           H
ATOM   4512  C   TYR A 282      27.960  39.560  81.940  1.00  0.00           C
ATOM   4513  O   TYR A 282      28.350  39.160  83.050  1.00  0.00           O
ATOM   4514  N   GLU A 283      27.100  40.650  81.820  1.00  0.00           N
ATOM   4515  HN  GLU A 283      26.730  40.910  80.931  1.00  0.00           H
ATOM   4516  CA  GLU A 283      26.551  41.380  83.000  1.00  0.00           C
ATOM   4517  HA  GLU A 283      27.364  41.797  83.576  1.00  0.00           H
ATOM   4518  CB  GLU A 283      25.670  42.590  82.550  1.00  0.00           C
ATOM   4519  HB1 GLU A 283      25.100  42.840  83.470  1.00  0.00           H
ATOM   4520  HB2 GLU A 283      24.924  42.312  81.774  1.00  0.00           H
ATOM   4521  CG  GLU A 283      26.600  43.790  82.160  1.00  0.00           C
ATOM   4522  HG1 GLU A 283      27.229  43.471  81.301  1.00  0.00           H
ATOM   4523  HG2 GLU A 283      27.202  44.091  83.043  1.00  0.00           H
ATOM   4524  CD  GLU A 283      25.850  45.060  81.730  1.00  0.00           C
ATOM   4525  OE1 GLU A 283      25.220  44.990  80.640  1.00  0.00           O
ATOM   4526  OE2 GLU A 283      25.850  46.110  82.440  1.00  0.00           O
ATOM   4527  C   GLU A 283      25.660  40.500  83.820  1.00  0.00           C
ATOM   4528  O   GLU A 283      25.710  40.590  85.070  1.00  0.00           O
ATOM   4529  N   GLN A 284      24.820  39.700  83.240  1.00  0.00           N
ATOM   4530  HN  GLN A 284      24.591  39.809  82.275  1.00  0.00           H
ATOM   4531  CA  GLN A 284      23.981  38.730  83.900  1.00  0.00           C
ATOM   4532  HA  GLN A 284      23.324  39.336  84.506  1.00  0.00           H
ATOM   4533  CB  GLN A 284      23.040  38.000  82.930  1.00  0.00           C
ATOM   4534  HB1 GLN A 284      22.620  37.080  83.390  1.00  0.00           H
ATOM   4535  HB2 GLN A 284      23.602  37.679  82.027  1.00  0.00           H
ATOM   4536  CG  GLN A 284      21.860  38.840  82.420  1.00  0.00           C
ATOM   4537  HG1 GLN A 284      20.947  38.378  82.852  1.00  0.00           H
ATOM   4538  HG2 GLN A 284      21.560  38.900  81.352  1.00  0.00           H
ATOM   4539  CD  GLN A 284      21.790  40.250  82.950  1.00  0.00           C
ATOM   4540  OE1 GLN A 284      21.310  40.520  84.080  1.00  0.00           O
ATOM   4541  NE2 GLN A 284      22.110  41.230  82.070  1.00  0.00           N
ATOM   4542 1HE2 GLN A 284      22.000  42.173  82.381  1.00  0.00           H
ATOM   4543 2HE2 GLN A 284      22.557  41.041  81.195  1.00  0.00           H
ATOM   4544  C   GLN A 284      24.670  37.700  84.710  1.00  0.00           C
ATOM   4545  O   GLN A 284      24.290  37.570  85.860  1.00  0.00           O
ATOM   4546  N   VAL A 285      25.760  37.080  84.210  1.00  0.00           N
ATOM   4547  HN  VAL A 285      25.951  37.241  83.245  1.00  0.00           H
ATOM   4548  CA  VAL A 285      26.620  36.230  84.990  1.00  0.00           C
ATOM   4549  HA  VAL A 285      25.904  35.514  85.368  1.00  0.00           H
ATOM   4550  CB  VAL A 285      27.590  35.271  84.249  1.00  0.00           C
ATOM   4551  HB  VAL A 285      28.074  34.574  84.966  1.00  0.00           H
ATOM   4552  CG1 VAL A 285      26.820  34.520  83.150  1.00  0.00           C
ATOM   4553 1HG1 VAL A 285      25.770  34.350  83.470  1.00  0.00           H
ATOM   4554 2HG1 VAL A 285      27.250  33.529  82.890  1.00  0.00           H
ATOM   4555 3HG1 VAL A 285      26.750  35.008  82.154  1.00  0.00           H
ATOM   4556  CG2 VAL A 285      28.850  36.110  83.600  1.00  0.00           C
ATOM   4557 1HG2 VAL A 285      28.509  36.811  82.808  1.00  0.00           H
ATOM   4558 2HG2 VAL A 285      29.481  35.388  83.039  1.00  0.00           H
ATOM   4559 3HG2 VAL A 285      29.323  36.684  84.425  1.00  0.00           H
ATOM   4560  C   VAL A 285      27.220  36.960  86.250  1.00  0.00           C
ATOM   4561  O   VAL A 285      27.310  36.320  87.290  1.00  0.00           O
ATOM   4562  N   ASN A 286      27.590  38.250  86.160  1.00  0.00           N
ATOM   4563  HN  ASN A 286      27.460  38.789  85.331  1.00  0.00           H
ATOM   4564  CA  ASN A 286      28.300  38.930  87.240  1.00  0.00           C
ATOM   4565  HA  ASN A 286      28.719  38.231  87.949  1.00  0.00           H
ATOM   4566  CB  ASN A 286      29.390  39.940  86.700  1.00  0.00           C
ATOM   4567  HB1 ASN A 286      29.870  40.570  87.480  1.00  0.00           H
ATOM   4568  HB2 ASN A 286      28.801  40.559  85.991  1.00  0.00           H
ATOM   4569  CG  ASN A 286      30.550  39.260  85.960  1.00  0.00           C
ATOM   4570  OD1 ASN A 286      31.480  38.880  86.690  1.00  0.00           O
ATOM   4571  ND2 ASN A 286      30.509  39.030  84.650  1.00  0.00           N
ATOM   4572 1HD2 ASN A 286      29.704  39.319  84.132  1.00  0.00           H
ATOM   4573 2HD2 ASN A 286      31.204  38.397  84.308  1.00  0.00           H
ATOM   4574  C   ASN A 286      27.300  39.660  88.200  1.00  0.00           C
ATOM   4575  O   ASN A 286      27.590  40.150  89.260  1.00  0.00           O
ATOM   4576  N   ARG A 287      25.980  39.770  87.940  1.00  0.00           N
ATOM   4577  HN  ARG A 287      25.580  39.250  87.190  1.00  0.00           H
ATOM   4578  CA  ARG A 287      24.990  40.560  88.590  1.00  0.00           C
ATOM   4579  HA  ARG A 287      25.241  41.603  88.470  1.00  0.00           H
ATOM   4580  CB  ARG A 287      23.620  40.450  87.930  1.00  0.00           C
ATOM   4581  HB1 ARG A 287      23.451  39.365  87.761  1.00  0.00           H
ATOM   4582  HB2 ARG A 287      23.540  40.889  86.912  1.00  0.00           H
ATOM   4583  CG  ARG A 287      22.410  40.900  88.750  1.00  0.00           C
ATOM   4584  HG1 ARG A 287      22.320  40.369  89.722  1.00  0.00           H
ATOM   4585  HG2 ARG A 287      21.448  40.589  88.289  1.00  0.00           H
ATOM   4586  CD  ARG A 287      22.310  42.400  88.860  1.00  0.00           C
ATOM   4587  HD1 ARG A 287      22.101  42.888  87.884  1.00  0.00           H
ATOM   4588  HD2 ARG A 287      23.258  42.869  89.199  1.00  0.00           H
ATOM   4589  NE  ARG A 287      21.170  42.860  89.710  1.00  0.00           N
ATOM   4590  HE  ARG A 287      20.230  42.850  89.370  1.00  0.00           H
ATOM   4591  CZ  ARG A 287      21.280  43.070  91.000  1.00  0.00           C
ATOM   4592  NH1 ARG A 287      22.470  43.120  91.550  1.00  0.00           N
ATOM   4593 1HH1 ARG A 287      23.210  42.720  91.010  1.00  0.00           H
ATOM   4594 2HH1 ARG A 287      22.470  43.110  92.550  1.00  0.00           H
ATOM   4595  NH2 ARG A 287      20.220  43.150  91.810  1.00  0.00           N
ATOM   4596 1HH2 ARG A 287      19.322  43.130  91.371  1.00  0.00           H
ATOM   4597 2HH2 ARG A 287      20.320  43.330  92.789  1.00  0.00           H
ATOM   4598  C   ARG A 287      24.870  40.440  90.170  1.00  0.00           C
ATOM   4599  O   ARG A 287      24.770  41.460  90.880  1.00  0.00           O
ATOM   4600  N   ILE A 288      24.810  39.210  90.680  1.00  0.00           N
ATOM   4601  HN  ILE A 288      24.750  38.449  90.039  1.00  0.00           H
ATOM   4602  CA  ILE A 288      24.960  38.880  92.060  1.00  0.00           C
ATOM   4603  HA  ILE A 288      24.299  39.541  92.601  1.00  0.00           H
ATOM   4604  CB  ILE A 288      24.490  37.420  92.330  1.00  0.00           C
ATOM   4605  HB  ILE A 288      25.179  36.751  91.771  1.00  0.00           H
ATOM   4606  CG2 ILE A 288      24.660  37.160  93.880  1.00  0.00           C
ATOM   4607 1HG2 ILE A 288      25.691  37.420  94.200  1.00  0.00           H
ATOM   4608 2HG2 ILE A 288      24.409  36.115  94.161  1.00  0.00           H
ATOM   4609 3HG2 ILE A 288      23.890  37.770  94.400  1.00  0.00           H
ATOM   4610  CG1 ILE A 288      23.000  37.220  91.820  1.00  0.00           C
ATOM   4611 1HG1 ILE A 288      22.950  37.459  90.736  1.00  0.00           H
ATOM   4612 2HG1 ILE A 288      22.340  37.890  92.410  1.00  0.00           H
ATOM   4613  CD  ILE A 288      22.420  35.790  91.839  1.00  0.00           C
ATOM   4614  HD1 ILE A 288      22.818  35.124  91.044  1.00  0.00           H
ATOM   4615  HD2 ILE A 288      21.341  35.740  91.580  1.00  0.00           H
ATOM   4616  HD3 ILE A 288      22.540  35.288  92.823  1.00  0.00           H
ATOM   4617  C   ILE A 288      26.340  39.150  92.660  1.00  0.00           C
ATOM   4618  O   ILE A 288      26.410  39.760  93.750  1.00  0.00           O
ATOM   4619  N   THR A 289      27.480  38.730  92.030  1.00  0.00           N
ATOM   4620  HN  THR A 289      27.420  38.151  91.221  1.00  0.00           H
ATOM   4621  CA  THR A 289      28.820  39.000  92.500  1.00  0.00           C
ATOM   4622  HA  THR A 289      28.910  38.642  93.515  1.00  0.00           H
ATOM   4623  CB  THR A 289      29.891  38.280  91.660  1.00  0.00           C
ATOM   4624  HB  THR A 289      30.871  38.795  91.749  1.00  0.00           H
ATOM   4625  OG1 THR A 289      29.640  38.090  90.270  1.00  0.00           O
ATOM   4626  HG1 THR A 289      28.870  37.520  90.200  1.00  0.00           H
ATOM   4627  CG2 THR A 289      29.950  36.810  92.180  1.00  0.00           C
ATOM   4628 1HG2 THR A 289      29.102  36.241  91.741  1.00  0.00           H
ATOM   4629 2HG2 THR A 289      29.820  36.770  93.282  1.00  0.00           H
ATOM   4630 3HG2 THR A 289      30.922  36.359  91.889  1.00  0.00           H
ATOM   4631  C   THR A 289      29.170  40.350  92.550  1.00  0.00           C
ATOM   4632  O   THR A 289      29.710  40.770  93.590  1.00  0.00           O
ATOM   4633  N   TRP A 290      28.750  41.170  91.590  1.00  0.00           N
ATOM   4634  HN  TRP A 290      28.330  40.770  90.779  1.00  0.00           H
ATOM   4635  CA  TRP A 290      28.940  42.610  91.580  1.00  0.00           C
ATOM   4636  HA  TRP A 290      29.962  42.941  91.690  1.00  0.00           H
ATOM   4637  CB  TRP A 290      28.580  43.160  90.160  1.00  0.00           C
ATOM   4638  HB1 TRP A 290      28.450  44.250  90.330  1.00  0.00           H
ATOM   4639  HB2 TRP A 290      27.598  42.729  89.869  1.00  0.00           H
ATOM   4640  CG  TRP A 290      29.530  43.040  89.030  1.00  0.00           C
ATOM   4641  CD1 TRP A 290      30.850  42.670  89.030  1.00  0.00           C
ATOM   4642  HD1 TRP A 290      31.359  42.201  89.859  1.00  0.00           H
ATOM   4643  NE1 TRP A 290      31.360  42.880  87.840  1.00  0.00           N
ATOM   4644  HE1 TRP A 290      32.097  42.372  87.451  1.00  0.00           H
ATOM   4645  CE2 TRP A 290      30.390  43.280  86.960  1.00  0.00           C
ATOM   4646  CD2 TRP A 290      29.190  43.370  87.670  1.00  0.00           C
ATOM   4647  CE3 TRP A 290      28.050  43.930  87.080  1.00  0.00           C
ATOM   4648  HE3 TRP A 290      27.124  44.069  87.618  1.00  0.00           H
ATOM   4649  CZ3 TRP A 290      28.110  44.240  85.710  1.00  0.00           C
ATOM   4650  HZ3 TRP A 290      27.204  44.359  85.133  1.00  0.00           H
ATOM   4651  CZ2 TRP A 290      30.470  43.660  85.700  1.00  0.00           C
ATOM   4652  HZ2 TRP A 290      31.417  43.680  85.181  1.00  0.00           H
ATOM   4653  CH2 TRP A 290      29.350  44.060  85.000  1.00  0.00           C
ATOM   4654  HH2 TRP A 290      29.400  44.140  83.924  1.00  0.00           H
ATOM   4655  C   TRP A 290      28.160  43.250  92.730  1.00  0.00           C
ATOM   4656  O   TRP A 290      28.700  44.110  93.460  1.00  0.00           O
ATOM   4657  N   GLU A 291      26.920  42.840  92.990  1.00  0.00           N
ATOM   4658  HN  GLU A 291      26.431  42.211  92.391  1.00  0.00           H
ATOM   4659  CA  GLU A 291      26.160  43.290  94.140  1.00  0.00           C
ATOM   4660  HA  GLU A 291      26.039  44.356  94.019  1.00  0.00           H
ATOM   4661  CB  GLU A 291      24.710  42.780  94.080  1.00  0.00           C
ATOM   4662  HB1 GLU A 291      24.750  41.673  94.170  1.00  0.00           H
ATOM   4663  HB2 GLU A 291      24.389  43.231  93.117  1.00  0.00           H
ATOM   4664  CG  GLU A 291      23.860  43.241  95.299  1.00  0.00           C
ATOM   4665  HG1 GLU A 291      23.890  44.346  95.190  1.00  0.00           H
ATOM   4666  HG2 GLU A 291      24.233  42.928  96.298  1.00  0.00           H
ATOM   4667  CD  GLU A 291      22.390  42.810  95.260  1.00  0.00           C
ATOM   4668  OE1 GLU A 291      21.800  43.000  94.160  1.00  0.00           O
ATOM   4669  OE2 GLU A 291      21.810  42.400  96.330  1.00  0.00           O
ATOM   4670  C   GLU A 291      26.750  42.920  95.450  1.00  0.00           C
ATOM   4671  O   GLU A 291      26.880  43.770  96.370  1.00  0.00           O
ATOM   4672  N   ILE A 292      27.160  41.670  95.610  1.00  0.00           N
ATOM   4673  HN  ILE A 292      26.989  40.937  94.957  1.00  0.00           H
ATOM   4674  CA  ILE A 292      27.990  41.230  96.750  1.00  0.00           C
ATOM   4675  HA  ILE A 292      27.334  41.300  97.605  1.00  0.00           H
ATOM   4676  CB  ILE A 292      28.300  39.720  96.800  1.00  0.00           C
ATOM   4677  HB  ILE A 292      28.718  39.551  95.784  1.00  0.00           H
ATOM   4678  CG2 ILE A 292      29.220  39.230  97.950  1.00  0.00           C
ATOM   4679 1HG2 ILE A 292      30.248  39.649  97.990  1.00  0.00           H
ATOM   4680 2HG2 ILE A 292      29.270  38.121  97.910  1.00  0.00           H
ATOM   4681 3HG2 ILE A 292      28.778  39.561  98.914  1.00  0.00           H
ATOM   4682  CG1 ILE A 292      27.110  38.860  96.720  1.00  0.00           C
ATOM   4683 1HG1 ILE A 292      27.591  37.918  96.379  1.00  0.00           H
ATOM   4684 2HG1 ILE A 292      26.305  39.182  96.026  1.00  0.00           H
ATOM   4685  CD  ILE A 292      26.290  38.560  97.980  1.00  0.00           C
ATOM   4686  HD1 ILE A 292      25.471  37.871  97.681  1.00  0.00           H
ATOM   4687  HD2 ILE A 292      25.859  39.502  98.381  1.00  0.00           H
ATOM   4688  HD3 ILE A 292      26.937  38.192  98.806  1.00  0.00           H
ATOM   4689  C   ILE A 292      29.270  41.970  96.920  1.00  0.00           C
ATOM   4690  O   ILE A 292      29.610  42.410  98.030  1.00  0.00           O
ATOM   4691  N   THR A 293      30.020  42.310  95.850  1.00  0.00           N
ATOM   4692  HN  THR A 293      29.750  41.950  94.960  1.00  0.00           H
ATOM   4693  CA  THR A 293      31.350  42.980  95.940  1.00  0.00           C
ATOM   4694  HA  THR A 293      31.924  42.587  96.766  1.00  0.00           H
ATOM   4695  CB  THR A 293      32.140  42.660  94.750  1.00  0.00           C
ATOM   4696  HB  THR A 293      31.550  42.970  93.861  1.00  0.00           H
ATOM   4697  OG1 THR A 293      32.270  41.260  94.690  1.00  0.00           O
ATOM   4698  HG1 THR A 293      31.423  40.871  94.461  1.00  0.00           H
ATOM   4699  CG2 THR A 293      33.560  43.260  94.710  1.00  0.00           C
ATOM   4700 1HG2 THR A 293      33.991  43.110  95.723  1.00  0.00           H
ATOM   4701 2HG2 THR A 293      33.550  44.347  94.481  1.00  0.00           H
ATOM   4702 3HG2 THR A 293      34.230  42.980  93.869  1.00  0.00           H
ATOM   4703  C   THR A 293      31.150  44.490  96.090  1.00  0.00           C
ATOM   4704  O   THR A 293      31.940  45.100  96.750  1.00  0.00           O
ATOM   4705  N   TRP A 294      30.070  45.120  95.540  1.00  0.00           N
ATOM   4706  HN  TRP A 294      29.395  44.663  94.964  1.00  0.00           H
ATOM   4707  CA  TRP A 294      29.800  46.500  95.740  1.00  0.00           C
ATOM   4708  HA  TRP A 294      30.716  46.948  95.382  1.00  0.00           H
ATOM   4709  CB  TRP A 294      28.630  46.960  94.810  1.00  0.00           C
ATOM   4710  HB1 TRP A 294      27.845  46.175  94.870  1.00  0.00           H
ATOM   4711  HB2 TRP A 294      28.880  46.860  93.732  1.00  0.00           H
ATOM   4712  CG  TRP A 294      28.040  48.380  94.980  1.00  0.00           C
ATOM   4713  CD1 TRP A 294      26.810  48.560  95.520  1.00  0.00           C
ATOM   4714  HD1 TRP A 294      26.118  47.818  95.891  1.00  0.00           H
ATOM   4715  NE1 TRP A 294      26.330  49.770  95.260  1.00  0.00           N
ATOM   4716  HE1 TRP A 294      25.670  50.340  95.700  1.00  0.00           H
ATOM   4717  CE2 TRP A 294      27.260  50.480  94.570  1.00  0.00           C
ATOM   4718  CD2 TRP A 294      28.370  49.660  94.390  1.00  0.00           C
ATOM   4719  CE3 TRP A 294      29.410  50.170  93.730  1.00  0.00           C
ATOM   4720  HE3 TRP A 294      30.372  49.679  93.730  1.00  0.00           H
ATOM   4721  CZ3 TRP A 294      29.420  51.470  93.190  1.00  0.00           C
ATOM   4722  HZ3 TRP A 294      30.225  51.862  92.587  1.00  0.00           H
ATOM   4723  CZ2 TRP A 294      27.250  51.830  94.150  1.00  0.00           C
ATOM   4724  HZ2 TRP A 294      26.313  52.349  94.290  1.00  0.00           H
ATOM   4725  CH2 TRP A 294      28.280  52.250  93.370  1.00  0.00           C
ATOM   4726  HH2 TRP A 294      28.290  53.244  92.948  1.00  0.00           H
ATOM   4727  C   TRP A 294      29.580  46.800  97.230  1.00  0.00           C
ATOM   4728  O   TRP A 294      30.160  47.710  97.840  1.00  0.00           O
ATOM   4729  N   VAL A 295      28.760  45.960  97.940  1.00  0.00           N
ATOM   4730  HN  VAL A 295      28.370  45.219  97.399  1.00  0.00           H
ATOM   4731  CA  VAL A 295      28.380  46.000  99.360  1.00  0.00           C
ATOM   4732  HA  VAL A 295      28.049  47.023  99.460  1.00  0.00           H
ATOM   4733  CB  VAL A 295      27.290  45.170  99.840  1.00  0.00           C
ATOM   4734  HB  VAL A 295      27.490  44.122  99.530  1.00  0.00           H
ATOM   4735  CG1 VAL A 295      27.030  45.000 101.390  1.00  0.00           C
ATOM   4736 1HG1 VAL A 295      27.060  45.997 101.879  1.00  0.00           H
ATOM   4737 2HG1 VAL A 295      27.760  44.300 101.850  1.00  0.00           H
ATOM   4738 3HG1 VAL A 295      26.021  44.550 101.510  1.00  0.00           H
ATOM   4739  CG2 VAL A 295      25.960  45.500  99.131  1.00  0.00           C
ATOM   4740 1HG2 VAL A 295      26.131  45.359  98.042  1.00  0.00           H
ATOM   4741 2HG2 VAL A 295      25.599  46.542  99.270  1.00  0.00           H
ATOM   4742 3HG2 VAL A 295      25.130  44.780  99.300  1.00  0.00           H
ATOM   4743  C   VAL A 295      29.570  45.880 100.290  1.00  0.00           C
ATOM   4744  O   VAL A 295      29.650  46.670 101.300  1.00  0.00           O
ATOM   4745  N   SER A 296      30.460  44.940 100.010  1.00  0.00           N
ATOM   4746  HN  SER A 296      30.241  44.283  99.293  1.00  0.00           H
ATOM   4747  CA  SER A 296      31.700  44.790 100.740  1.00  0.00           C
ATOM   4748  HA  SER A 296      31.460  44.710 101.790  1.00  0.00           H
ATOM   4749  CB  SER A 296      32.450  43.600 100.080  1.00  0.00           C
ATOM   4750  HB1 SER A 296      32.510  43.760  98.982  1.00  0.00           H
ATOM   4751  HB2 SER A 296      31.853  42.665 100.020  1.00  0.00           H
ATOM   4752  OG  SER A 296      33.670  43.300 100.750  1.00  0.00           O
ATOM   4753  HG1 SER A 296      33.529  42.576 101.364  1.00  0.00           H
ATOM   4754  C   SER A 296      32.610  45.990 100.730  1.00  0.00           C
ATOM   4755  O   SER A 296      33.100  46.450 101.770  1.00  0.00           O
ATOM   4756  N   ASP A 297      32.800  46.610  99.560  1.00  0.00           N
ATOM   4757  HN  ASP A 297      32.498  46.218  98.695  1.00  0.00           H
ATOM   4758  CA  ASP A 297      33.580  47.850  99.380  1.00  0.00           C
ATOM   4759  HA  ASP A 297      34.546  47.780  99.858  1.00  0.00           H
ATOM   4760  CB  ASP A 297      33.801  48.180  97.910  1.00  0.00           C
ATOM   4761  HB1 ASP A 297      34.418  49.097  97.800  1.00  0.00           H
ATOM   4762  HB2 ASP A 297      32.796  48.140  97.438  1.00  0.00           H
ATOM   4763  CG  ASP A 297      34.700  47.080  97.330  1.00  0.00           C
ATOM   4764  OD1 ASP A 297      34.810  47.020  96.110  1.00  0.00           O
ATOM   4765  OD2 ASP A 297      35.470  46.390  98.050  1.00  0.00           O
ATOM   4766  C   ASP A 297      32.890  49.110 100.060  1.00  0.00           C
ATOM   4767  O   ASP A 297      33.570  50.050 100.520  1.00  0.00           O
HETATM 4768  N   HSD A 298      31.520  49.110 100.090  1.00  0.00           N
HETATM 4769  HN  HSD A 298      30.997  48.406  99.617  1.00  0.00           H
HETATM 4770  CA  HSD A 298      30.770  50.220 100.740  1.00  0.00           C
HETATM 4771  HA  HSD A 298      31.230  51.170 100.510  1.00  0.00           H
HETATM 4772  CB  HSD A 298      29.240  50.410 100.280  1.00  0.00           C
HETATM 4773  HB1 HSD A 298      28.649  50.901 101.082  1.00  0.00           H
HETATM 4774  HB2 HSD A 298      28.700  49.460 100.080  1.00  0.00           H
HETATM 4775  ND1 HSD A 298      29.330  50.770  97.750  1.00  0.00           N
HETATM 4776  HD1 HSD A 298      29.619  49.882  97.391  1.00  0.00           H
HETATM 4777  CG  HSD A 298      29.150  51.210  99.050  1.00  0.00           C
HETATM 4778  CE1 HSD A 298      29.200  51.850  96.970  1.00  0.00           C
HETATM 4779  HE1 HSD A 298      29.300  51.880  95.885  1.00  0.00           H
HETATM 4780  NE2 HSD A 298      28.920  52.960  97.660  1.00  0.00           N
HETATM 4781  CD2 HSD A 298      28.840  52.520  98.930  1.00  0.00           C
HETATM 4782  HD2 HSD A 298      28.690  53.322  99.642  1.00  0.00           H
HETATM 4783  C   HSD A 298      30.800  50.020 102.290  1.00  0.00           C
HETATM 4784  O   HSD A 298      30.800  51.020 103.020  1.00  0.00           O
ATOM   4785  N   CYS A 299      30.860  48.760 102.790  1.00  0.00           N
ATOM   4786  HN  CYS A 299      30.699  48.007 102.157  1.00  0.00           H
ATOM   4787  CA  CYS A 299      31.120  48.510 104.190  1.00  0.00           C
ATOM   4788  HA  CYS A 299      30.497  49.103 104.843  1.00  0.00           H
ATOM   4789  CB  CYS A 299      30.780  47.110 104.540  1.00  0.00           C
ATOM   4790  HB1 CYS A 299      30.940  47.040 105.638  1.00  0.00           H
ATOM   4791  HB2 CYS A 299      31.381  46.328 104.029  1.00  0.00           H
ATOM   4792  SG  CYS A 299      28.950  46.800 104.470  1.00  0.00           S
ATOM   4793  HG1 CYS A 299      28.920  46.360 103.220  1.00  0.00           H
ATOM   4794  C   CYS A 299      32.610  48.840 104.510  1.00  0.00           C
ATOM   4795  O   CYS A 299      32.860  49.370 105.550  1.00  0.00           O
ATOM   4796  N   ARG A 300      33.530  48.520 103.620  1.00  0.00           N
ATOM   4797  HN  ARG A 300      33.480  47.900 102.840  1.00  0.00           H
ATOM   4798  CA  ARG A 300      34.930  48.870 103.810  1.00  0.00           C
ATOM   4799  HA  ARG A 300      35.210  48.540 104.800  1.00  0.00           H
ATOM   4800  CB  ARG A 300      35.790  48.090 102.790  1.00  0.00           C
ATOM   4801  HB1 ARG A 300      35.600  48.490 101.771  1.00  0.00           H
ATOM   4802  HB2 ARG A 300      35.531  47.012 102.710  1.00  0.00           H
ATOM   4803  CG  ARG A 300      37.340  48.119 102.910  1.00  0.00           C
ATOM   4804  HG1 ARG A 300      37.802  49.105 102.689  1.00  0.00           H
ATOM   4805  HG2 ARG A 300      37.777  47.465 102.125  1.00  0.00           H
ATOM   4806  CD  ARG A 300      37.990  47.680 104.230  1.00  0.00           C
ATOM   4807  HD1 ARG A 300      37.700  46.611 104.320  1.00  0.00           H
ATOM   4808  HD2 ARG A 300      37.559  48.201 105.112  1.00  0.00           H
ATOM   4809  NE  ARG A 300      39.490  47.710 104.190  1.00  0.00           N
ATOM   4810  HE  ARG A 300      39.997  48.465 103.773  1.00  0.00           H
ATOM   4811  CZ  ARG A 300      40.250  46.910 104.960  1.00  0.00           C
ATOM   4812  NH1 ARG A 300      39.840  46.250 106.070  1.00  0.00           N
ATOM   4813 1HH1 ARG A 300      38.866  46.290 106.291  1.00  0.00           H
ATOM   4814 2HH1 ARG A 300      40.288  45.513 106.578  1.00  0.00           H
ATOM   4815  NH2 ARG A 300      41.560  46.930 104.870  1.00  0.00           N
ATOM   4816 1HH2 ARG A 300      41.968  47.318 104.043  1.00  0.00           H
ATOM   4817 2HH2 ARG A 300      42.002  46.458 105.633  1.00  0.00           H
ATOM   4818  C   ARG A 300      35.250  50.400 103.900  1.00  0.00           C
ATOM   4819  O   ARG A 300      35.890  50.930 104.800  1.00  0.00           O
ATOM   4820  N   GLN A 301      34.610  51.160 102.970  1.00  0.00           N
ATOM   4821  HN  GLN A 301      34.090  50.740 102.230  1.00  0.00           H
ATOM   4822  CA  GLN A 301      34.560  52.630 102.920  1.00  0.00           C
ATOM   4823  HA  GLN A 301      35.556  53.018 102.761  1.00  0.00           H
ATOM   4824  CB  GLN A 301      33.570  53.079 101.740  1.00  0.00           C
ATOM   4825  HB1 GLN A 301      33.308  54.138 101.952  1.00  0.00           H
ATOM   4826  HB2 GLN A 301      32.631  52.490 101.810  1.00  0.00           H
ATOM   4827  CG  GLN A 301      34.130  53.010 100.340  1.00  0.00           C
ATOM   4828  HG1 GLN A 301      33.729  53.893  99.798  1.00  0.00           H
ATOM   4829  HG2 GLN A 301      33.770  52.051  99.910  1.00  0.00           H
ATOM   4830  CD  GLN A 301      35.690  52.990 100.240  1.00  0.00           C
ATOM   4831  OE1 GLN A 301      36.330  54.050 100.500  1.00  0.00           O
ATOM   4832  NE2 GLN A 301      36.300  51.800 100.010  1.00  0.00           N
ATOM   4833 1HE2 GLN A 301      35.802  50.933  99.970  1.00  0.00           H
ATOM   4834 2HE2 GLN A 301      37.292  51.720  99.910  1.00  0.00           H
ATOM   4835  C   GLN A 301      34.090  53.170 104.270  1.00  0.00           C
ATOM   4836  O   GLN A 301      34.750  54.030 104.830  1.00  0.00           O
ATOM   4837  N   TYR A 302      32.920  52.650 104.690  1.00  0.00           N
ATOM   4838  HN  TYR A 302      32.296  52.116 104.126  1.00  0.00           H
ATOM   4839  CA  TYR A 302      32.430  53.120 106.010  1.00  0.00           C
ATOM   4840  HA  TYR A 302      32.440  54.198 106.070  1.00  0.00           H
ATOM   4841  CB  TYR A 302      30.870  52.580 106.000  1.00  0.00           C
ATOM   4842  HB1 TYR A 302      30.870  51.513 105.691  1.00  0.00           H
ATOM   4843  HB2 TYR A 302      30.270  53.221 105.319  1.00  0.00           H
ATOM   4844  CG  TYR A 302      30.200  52.550 107.330  1.00  0.00           C
ATOM   4845  CD1 TYR A 302      30.230  51.400 108.150  1.00  0.00           C
ATOM   4846  HD1 TYR A 302      30.890  50.580 107.910  1.00  0.00           H
ATOM   4847  CE1 TYR A 302      29.420  51.250 109.270  1.00  0.00           C
ATOM   4848  HE1 TYR A 302      29.390  50.372 109.899  1.00  0.00           H
ATOM   4849  CZ  TYR A 302      28.640  52.350 109.720  1.00  0.00           C
ATOM   4850  OH  TYR A 302      28.000  52.230 111.020  1.00  0.00           O
ATOM   4851  HH  TYR A 302      27.711  53.128 111.200  1.00  0.00           H
ATOM   4852  CD2 TYR A 302      29.400  53.610 107.730  1.00  0.00           C
ATOM   4853  HD2 TYR A 302      29.300  54.477 107.093  1.00  0.00           H
ATOM   4854  CE2 TYR A 302      28.640  53.520 108.940  1.00  0.00           C
ATOM   4855  HE2 TYR A 302      28.131  54.458 109.110  1.00  0.00           H
ATOM   4856  C   TYR A 302      33.250  52.710 107.180  1.00  0.00           C
ATOM   4857  O   TYR A 302      33.470  53.570 108.040  1.00  0.00           O
HETATM 4858  N   HSD A 303      33.760  51.450 107.280  1.00  0.00           N
HETATM 4859  HN  HSD A 303      33.291  50.771 106.721  1.00  0.00           H
HETATM 4860  CA  HSD A 303      34.600  51.080 108.460  1.00  0.00           C
HETATM 4861  HA  HSD A 303      35.161  51.952 108.761  1.00  0.00           H
HETATM 4862  CB  HSD A 303      33.870  50.600 109.821  1.00  0.00           C
HETATM 4863  HB1 HSD A 303      33.044  51.337 109.920  1.00  0.00           H
HETATM 4864  HB2 HSD A 303      34.476  50.719 110.744  1.00  0.00           H
HETATM 4865  ND1 HSD A 303      32.660  48.800 111.020  1.00  0.00           N
HETATM 4866  HD1 HSD A 303      32.670  49.239 111.918  1.00  0.00           H
HETATM 4867  CG  HSD A 303      33.260  49.250 109.870  1.00  0.00           C
HETATM 4868  CE1 HSD A 303      32.190  47.570 110.720  1.00  0.00           C
HETATM 4869  HE1 HSD A 303      31.433  47.062 111.318  1.00  0.00           H
HETATM 4870  NE2 HSD A 303      32.420  47.190 109.450  1.00  0.00           N
HETATM 4871  CD2 HSD A 303      33.150  48.230 108.950  1.00  0.00           C
HETATM 4872  HD2 HSD A 303      33.391  48.300 107.897  1.00  0.00           H
HETATM 4873  C   HSD A 303      35.580  50.010 108.110  1.00  0.00           C
HETATM 4874  O   HSD A 303      35.450  49.130 107.220  1.00  0.00           O
ATOM   4875  N   ILE A 304      36.780  50.160 108.690  1.00  0.00           N
ATOM   4876  HN  ILE A 304      37.060  50.880 109.320  1.00  0.00           H
ATOM   4877  CA  ILE A 304      37.900  49.290 108.330  1.00  0.00           C
ATOM   4878  HA  ILE A 304      37.960  49.310 107.252  1.00  0.00           H
ATOM   4879  CB  ILE A 304      39.250  49.780 108.879  1.00  0.00           C
ATOM   4880  HB  ILE A 304      39.039  50.082 109.927  1.00  0.00           H
ATOM   4881  CG2 ILE A 304      40.390  48.700 108.819  1.00  0.00           C
ATOM   4882 1HG2 ILE A 304      40.309  48.126 109.767  1.00  0.00           H
ATOM   4883 2HG2 ILE A 304      41.401  49.160 108.840  1.00  0.00           H
ATOM   4884 3HG2 ILE A 304      40.170  48.071 107.931  1.00  0.00           H
ATOM   4885  CG1 ILE A 304      39.720  51.130 108.220  1.00  0.00           C
ATOM   4886 1HG1 ILE A 304      40.588  51.499 108.808  1.00  0.00           H
ATOM   4887 2HG1 ILE A 304      38.901  51.880 108.250  1.00  0.00           H
ATOM   4888  CD  ILE A 304      40.151  51.010 106.800  1.00  0.00           C
ATOM   4889  HD1 ILE A 304      41.006  50.333 106.591  1.00  0.00           H
ATOM   4890  HD2 ILE A 304      40.429  51.958 106.291  1.00  0.00           H
ATOM   4891  HD3 ILE A 304      39.308  50.579 106.218  1.00  0.00           H
ATOM   4892  C   ILE A 304      37.660  47.790 108.780  1.00  0.00           C
ATOM   4893  O   ILE A 304      37.740  46.920 107.890  1.00  0.00           O
ATOM   4894  N   PRO A 305      37.060  47.600 109.920  1.00  0.00           N
ATOM   4895  CD  PRO A 305      37.020  48.450 111.160  1.00  0.00           C
ATOM   4896  HD1 PRO A 305      35.988  48.841 111.290  1.00  0.00           H
ATOM   4897  HD2 PRO A 305      37.801  49.241 111.160  1.00  0.00           H
ATOM   4898  CA  PRO A 305      36.610  46.240 110.320  1.00  0.00           C
ATOM   4899  HA  PRO A 305      37.401  45.519 110.180  1.00  0.00           H
ATOM   4900  CB  PRO A 305      36.340  46.220 111.850  1.00  0.00           C
ATOM   4901  HB1 PRO A 305      36.591  45.237 112.301  1.00  0.00           H
ATOM   4902  HB2 PRO A 305      35.273  46.449 112.059  1.00  0.00           H
ATOM   4903  CG  PRO A 305      37.190  47.460 112.330  1.00  0.00           C
ATOM   4904  HG1 PRO A 305      36.801  47.969 113.238  1.00  0.00           H
ATOM   4905  HG2 PRO A 305      38.259  47.160 112.360  1.00  0.00           H
ATOM   4906  C   PRO A 305      35.390  45.590 109.620  1.00  0.00           C
ATOM   4907  O   PRO A 305      34.780  44.730 110.260  1.00  0.00           O
ATOM   4908  N   CYS A 306      35.040  45.990 108.370  1.00  0.00           N
ATOM   4909  HN  CYS A 306      35.552  46.733 107.948  1.00  0.00           H
ATOM   4910  CA  CYS A 306      34.130  45.340 107.390  1.00  0.00           C
ATOM   4911  HA  CYS A 306      33.178  45.711 107.741  1.00  0.00           H
ATOM   4912  CB  CYS A 306      34.260  45.700 105.920  1.00  0.00           C
ATOM   4913  HB1 CYS A 306      35.355  45.831 105.789  1.00  0.00           H
ATOM   4914  HB2 CYS A 306      33.780  46.700 105.860  1.00  0.00           H
ATOM   4915  SG  CYS A 306      33.540  44.590 104.600  1.00  0.00           S
ATOM   4916  HG1 CYS A 306      34.159  45.169 103.582  1.00  0.00           H
ATOM   4917  C   CYS A 306      34.080  43.850 107.630  1.00  0.00           C
ATOM   4918  O   CYS A 306      35.100  43.180 107.620  1.00  0.00           O
ATOM   4919  N   PRO A 307      32.910  43.280 107.740  1.00  0.00           N
ATOM   4920  CD  PRO A 307      31.560  43.950 107.931  1.00  0.00           C
ATOM   4921  HD1 PRO A 307      31.360  44.692 107.128  1.00  0.00           H
ATOM   4922  HD2 PRO A 307      31.729  44.457 108.905  1.00  0.00           H
ATOM   4923  CA  PRO A 307      32.820  41.850 108.060  1.00  0.00           C
ATOM   4924  HA  PRO A 307      33.657  41.521 108.658  1.00  0.00           H
ATOM   4925  CB  PRO A 307      31.430  41.680 108.790  1.00  0.00           C
ATOM   4926  HB1 PRO A 307      31.520  41.890 109.878  1.00  0.00           H
ATOM   4927  HB2 PRO A 307      31.030  40.661 108.600  1.00  0.00           H
ATOM   4928  CG  PRO A 307      30.580  42.710 108.100  1.00  0.00           C
ATOM   4929  HG1 PRO A 307      30.350  42.310 107.089  1.00  0.00           H
ATOM   4930  HG2 PRO A 307      29.699  43.040 108.691  1.00  0.00           H
ATOM   4931  C   PRO A 307      32.910  40.990 106.830  1.00  0.00           C
ATOM   4932  O   PRO A 307      32.900  39.820 107.090  1.00  0.00           O
ATOM   4933  N   TYR A 308      32.960  41.580 105.630  1.00  0.00           N
ATOM   4934  HN  TYR A 308      32.801  42.563 105.580  1.00  0.00           H
ATOM   4935  CA  TYR A 308      32.690  40.900 104.330  1.00  0.00           C
ATOM   4936  HA  TYR A 308      32.410  39.861 104.430  1.00  0.00           H
ATOM   4937  CB  TYR A 308      31.600  41.570 103.519  1.00  0.00           C
ATOM   4938  HB1 TYR A 308      31.361  41.053 102.565  1.00  0.00           H
ATOM   4939  HB2 TYR A 308      32.019  42.538 103.171  1.00  0.00           H
ATOM   4940  CG  TYR A 308      30.250  41.670 104.210  1.00  0.00           C
ATOM   4941  CD1 TYR A 308      29.530  40.539 104.590  1.00  0.00           C
ATOM   4942  HD1 TYR A 308      29.957  39.548 104.560  1.00  0.00           H
ATOM   4943  CE1 TYR A 308      28.200  40.689 105.090  1.00  0.00           C
ATOM   4944  HE1 TYR A 308      27.733  39.756 105.368  1.00  0.00           H
ATOM   4945  CZ  TYR A 308      27.530  41.900 105.130  1.00  0.00           C
ATOM   4946  OH  TYR A 308      26.210  41.900 105.600  1.00  0.00           O
ATOM   4947  HH  TYR A 308      25.879  41.006 105.710  1.00  0.00           H
ATOM   4948  CD2 TYR A 308      29.620  43.000 104.330  1.00  0.00           C
ATOM   4949  HD2 TYR A 308      30.188  43.887 104.091  1.00  0.00           H
ATOM   4950  CE2 TYR A 308      28.220  43.020 104.570  1.00  0.00           C
ATOM   4951  HE2 TYR A 308      27.717  43.975 104.560  1.00  0.00           H
ATOM   4952  C   TYR A 308      33.990  41.020 103.500  1.00  0.00           C
ATOM   4953  O   TYR A 308      33.960  41.060 102.250  1.00  0.00           O
ATOM   4954  N   GLN A 309      35.180  41.130 104.130  1.00  0.00           N
ATOM   4955  HN  GLN A 309      35.200  41.200 105.125  1.00  0.00           H
ATOM   4956  CA  GLN A 309      36.440  41.140 103.350  1.00  0.00           C
ATOM   4957  HA  GLN A 309      36.550  42.111 102.890  1.00  0.00           H
ATOM   4958  CB  GLN A 309      37.590  40.901 104.440  1.00  0.00           C
ATOM   4959  HB1 GLN A 309      38.580  40.840 103.940  1.00  0.00           H
ATOM   4960  HB2 GLN A 309      37.499  39.993 105.075  1.00  0.00           H
ATOM   4961  CG  GLN A 309      37.650  42.130 105.470  1.00  0.00           C
ATOM   4962  HG1 GLN A 309      38.438  41.841 106.198  1.00  0.00           H
ATOM   4963  HG2 GLN A 309      36.623  42.240 105.879  1.00  0.00           H
ATOM   4964  CD  GLN A 309      38.020  43.410 104.720  1.00  0.00           C
ATOM   4965  OE1 GLN A 309      37.200  44.320 104.610  1.00  0.00           O
ATOM   4966  NE2 GLN A 309      39.180  43.440 104.050  1.00  0.00           N
ATOM   4967 1HE2 GLN A 309      39.512  44.225 103.527  1.00  0.00           H
ATOM   4968 2HE2 GLN A 309      39.851  42.709 104.170  1.00  0.00           H
ATOM   4969  C   GLN A 309      36.520  40.080 102.250  1.00  0.00           C
ATOM   4970  O   GLN A 309      36.970  40.420 101.170  1.00  0.00           O
ATOM   4971  N   ALA A 310      36.190  38.820 102.470  1.00  0.00           N
ATOM   4972  HN  ALA A 310      35.740  38.630 103.339  1.00  0.00           H
ATOM   4973  CA  ALA A 310      36.460  37.680 101.630  1.00  0.00           C
ATOM   4974  HA  ALA A 310      37.305  37.931 101.007  1.00  0.00           H
ATOM   4975  CB  ALA A 310      36.740  36.409 102.459  1.00  0.00           C
ATOM   4976  HB1 ALA A 310      35.829  36.200 103.060  1.00  0.00           H
ATOM   4977  HB2 ALA A 310      37.635  36.480 103.114  1.00  0.00           H
ATOM   4978  HB3 ALA A 310      36.949  35.476 101.894  1.00  0.00           H
ATOM   4979  C   ALA A 310      35.270  37.390 100.680  1.00  0.00           C
ATOM   4980  O   ALA A 310      35.270  36.410  99.910  1.00  0.00           O
ATOM   4981  N   LYS A 311      34.210  38.210 100.760  1.00  0.00           N
ATOM   4982  HN  LYS A 311      34.210  39.029 101.329  1.00  0.00           H
ATOM   4983  CA  LYS A 311      33.060  38.190  99.870  1.00  0.00           C
ATOM   4984  HA  LYS A 311      32.820  37.170  99.610  1.00  0.00           H
ATOM   4985  CB  LYS A 311      31.830  38.840 100.510  1.00  0.00           C
ATOM   4986  HB1 LYS A 311      30.998  38.760  99.778  1.00  0.00           H
ATOM   4987  HB2 LYS A 311      32.110  39.910 100.610  1.00  0.00           H
ATOM   4988  CG  LYS A 311      31.350  38.220 101.840  1.00  0.00           C
ATOM   4989  HG1 LYS A 311      30.400  38.740 102.090  1.00  0.00           H
ATOM   4990  HG2 LYS A 311      32.040  38.540 102.650  1.00  0.00           H
ATOM   4991  CD  LYS A 311      31.380  36.630 101.800  1.00  0.00           C
ATOM   4992  HD1 LYS A 311      32.435  36.292 101.710  1.00  0.00           H
ATOM   4993  HD2 LYS A 311      30.823  36.212 100.934  1.00  0.00           H
ATOM   4994  CE  LYS A 311      30.640  35.980 103.010  1.00  0.00           C
ATOM   4995  HE1 LYS A 311      30.981  36.201 104.044  1.00  0.00           H
ATOM   4996  HE2 LYS A 311      30.881  34.905 102.869  1.00  0.00           H
ATOM   4997  NZ  LYS A 311      29.200  36.070 102.900  1.00  0.00           N
ATOM   4998  HZ1 LYS A 311      28.743  36.209 103.824  1.00  0.00           H
ATOM   4999  HZ2 LYS A 311      28.780  35.249 102.420  1.00  0.00           H
ATOM   5000  HZ3 LYS A 311      28.901  36.858 102.291  1.00  0.00           H
ATOM   5001  C   LYS A 311      33.420  38.820  98.570  1.00  0.00           C
ATOM   5002  O   LYS A 311      32.890  38.460  97.490  1.00  0.00           O
ATOM   5003  N   ALA A 312      34.310  39.880  98.620  1.00  0.00           N
ATOM   5004  HN  ALA A 312      34.692  40.272  99.453  1.00  0.00           H
ATOM   5005  CA  ALA A 312      34.671  40.620  97.390  1.00  0.00           C
ATOM   5006  HA  ALA A 312      33.714  40.942  97.007  1.00  0.00           H
ATOM   5007  CB  ALA A 312      35.570  41.750  97.840  1.00  0.00           C
ATOM   5008  HB1 ALA A 312      36.425  41.318  98.403  1.00  0.00           H
ATOM   5009  HB2 ALA A 312      34.989  42.351  98.572  1.00  0.00           H
ATOM   5010  HB3 ALA A 312      35.872  42.375  96.973  1.00  0.00           H
ATOM   5011  C   ALA A 312      35.300  39.680  96.300  1.00  0.00           C
ATOM   5012  O   ALA A 312      36.200  38.930  96.550  1.00  0.00           O
ATOM   5013  N   LYS A 313      34.770  39.720  95.040  1.00  0.00           N
ATOM   5014  HN  LYS A 313      33.871  40.149  94.990  1.00  0.00           H
ATOM   5015  CA  LYS A 313      35.320  38.950  93.890  1.00  0.00           C
ATOM   5016  HA  LYS A 313      36.252  38.489  94.181  1.00  0.00           H
ATOM   5017  CB  LYS A 313      34.430  37.840  93.280  1.00  0.00           C
ATOM   5018  HB1 LYS A 313      34.750  37.540  92.259  1.00  0.00           H
ATOM   5019  HB2 LYS A 313      33.429  38.310  93.170  1.00  0.00           H
ATOM   5020  CG  LYS A 313      34.570  36.600  94.210  1.00  0.00           C
ATOM   5021  HG1 LYS A 313      34.249  36.951  95.214  1.00  0.00           H
ATOM   5022  HG2 LYS A 313      35.601  36.190  94.160  1.00  0.00           H
ATOM   5023  CD  LYS A 313      33.550  35.530  93.880  1.00  0.00           C
ATOM   5024  HD1 LYS A 313      33.719  35.261  92.815  1.00  0.00           H
ATOM   5025  HD2 LYS A 313      32.521  35.940  93.960  1.00  0.00           H
ATOM   5026  CE  LYS A 313      33.450  34.290  94.780  1.00  0.00           C
ATOM   5027  HE1 LYS A 313      34.431  33.770  94.740  1.00  0.00           H
ATOM   5028  HE2 LYS A 313      32.791  33.511  94.341  1.00  0.00           H
ATOM   5029  NZ  LYS A 313      33.100  34.530  96.180  1.00  0.00           N
ATOM   5030  HZ1 LYS A 313      33.911  35.071  96.541  1.00  0.00           H
ATOM   5031  HZ2 LYS A 313      32.950  33.630  96.680  1.00  0.00           H
ATOM   5032  HZ3 LYS A 313      32.211  35.070  96.170  1.00  0.00           H
ATOM   5033  C   LYS A 313      35.730  39.950  92.810  1.00  0.00           C
ATOM   5034  O   LYS A 313      36.920  39.910  92.330  1.00  0.00           O
ATOM   5035  N   ALA A 314      34.840  40.860  92.290  1.00  0.00           N
ATOM   5036  HN  ALA A 314      33.956  41.021  92.722  1.00  0.00           H
ATOM   5037  CA  ALA A 314      35.111  41.620  91.080  1.00  0.00           C
ATOM   5038  HA  ALA A 314      36.113  42.017  91.140  1.00  0.00           H
ATOM   5039  CB  ALA A 314      34.930  40.650  89.800  1.00  0.00           C
ATOM   5040  HB1 ALA A 314      35.503  39.705  89.911  1.00  0.00           H
ATOM   5041  HB2 ALA A 314      35.150  41.129  88.822  1.00  0.00           H
ATOM   5042  HB3 ALA A 314      33.863  40.341  89.780  1.00  0.00           H
ATOM   5043  C   ALA A 314      34.320  42.880  91.060  1.00  0.00           C
ATOM   5044  O   ALA A 314      33.210  42.970  91.550  1.00  0.00           O
ATOM   5045  N   ARG A 315      34.850  43.910  90.330  1.00  0.00           N
ATOM   5046  HN  ARG A 315      35.654  43.990  89.747  1.00  0.00           H
ATOM   5047  CA  ARG A 315      34.130  45.190  90.210  1.00  0.00           C
ATOM   5048  HA  ARG A 315      33.314  45.250  90.916  1.00  0.00           H
ATOM   5049  CB  ARG A 315      35.091  46.370  90.680  1.00  0.00           C
ATOM   5050  HB1 ARG A 315      34.649  47.353  90.409  1.00  0.00           H
ATOM   5051  HB2 ARG A 315      36.035  46.271  90.103  1.00  0.00           H
[truncated: 2,445,663 more chars]
