# Supplementary material for: Residue 6.43 defines receptor function in class F GPCRs
Source: Nat Commun. 2021 Jun 24;12:3919. doi: 10.1038/s41467-021-24004-z (PMC8225760; doi:10.1038/s41467-021-24004-z)
Supplement: Supplementary file 14 — Supplementary Data 11 [file 41467_2021_24004_MOESM14_ESM.txt]

TITLE     Title t=   0.00000 step= 0
REMARK    GENERATED BY TRJCONV
REMARK    THIS IS A SIMULATION BOX
HELIX    1   1 GLU A  224  ALA A  254  1                                  31
HELIX    2   2 TRP A  256  SER A  259  1                                   4
HELIX    3   3 ALA A  264  LEU A  282  1                                  19
HELIX    4   4 ALA A  289  GLU A  292  1                                   4
HELIX    5   5 SER A  313  LYS A  344  1                                  32
HELIX    6   6 THR A  357  LEU A  376  1                                  20
HELIX    7   7 ARG A  398  SER A  431  1                                  34
HELIX    8   8 GLU A  439  PHE A  475  1                                  37
HELIX    9   9 GLN A  477  GLN A  491  1                                  15
HELIX   10  10 LEU A  515  VAL A  536  1                                  22
HELIX   11  11 LYS A  539  ARG A  551  1                                  13
SHEET    1   1 1 LEU A 197  ARG A 199  0
SHEET    2   2 1 CYS A 213  ILE A 215  0
SHEET    3   3 1 ASP A 382  ASP A 384  0
SHEET    4   4 1 ILE A 389  PHE A 391  0
CRYST1  108.890  108.890  147.519  90.00  90.00 120.00 P 1           1
MODEL        1
ATOM      1  N   SER A 190      54.410  62.970 122.020  1.00  0.00           N
ATOM      2  HT1 SER A 190      53.971  63.898 122.190  1.00  0.00           H
ATOM      3  HT2 SER A 190      55.038  62.920 121.192  1.00  0.00           H
ATOM      4  HT3 SER A 190      54.942  62.709 122.874  1.00  0.00           H
ATOM      5  CA  SER A 190      53.340  61.890 121.760  1.00  0.00           C
ATOM      6  HA  SER A 190      52.749  61.960 122.661  1.00  0.00           H
ATOM      7  CB  SER A 190      52.550  62.120 120.430  1.00  0.00           C
ATOM      8  HB1 SER A 190      51.860  62.970 120.620  1.00  0.00           H
ATOM      9  HB2 SER A 190      51.829  61.279 120.340  1.00  0.00           H
ATOM     10  OG  SER A 190      53.360  62.160 119.230  1.00  0.00           O
ATOM     11  HG1 SER A 190      52.838  62.813 118.758  1.00  0.00           H
ATOM     12  C   SER A 190      53.850  60.440 121.670  1.00  0.00           C
ATOM     13  O   SER A 190      55.050  60.170 121.660  1.00  0.00           O
ATOM     14  N   GLY A 191      52.880  59.520 121.720  1.00  0.00           N
ATOM     15  HN  GLY A 191      51.896  59.679 121.740  1.00  0.00           H
ATOM     16  CA  GLY A 191      53.020  58.070 121.630  1.00  0.00           C
ATOM     17  HA1 GLY A 191      52.010  57.700 121.540  1.00  0.00           H
ATOM     18  HA2 GLY A 191      53.459  57.681 122.537  1.00  0.00           H
ATOM     19  C   GLY A 191      53.690  57.570 120.400  1.00  0.00           C
ATOM     20  O   GLY A 191      53.790  58.270 119.440  1.00  0.00           O
ATOM     21  N   GLN A 192      54.110  56.330 120.330  1.00  0.00           N
ATOM     22  HN  GLN A 192      54.080  55.829 121.191  1.00  0.00           H
ATOM     23  CA  GLN A 192      54.890  55.740 119.280  1.00  0.00           C
ATOM     24  HA  GLN A 192      55.770  56.330 119.070  1.00  0.00           H
ATOM     25  CB  GLN A 192      55.390  54.420 119.780  1.00  0.00           C
ATOM     26  HB1 GLN A 192      55.820  53.780 118.980  1.00  0.00           H
ATOM     27  HB2 GLN A 192      54.582  53.911 120.349  1.00  0.00           H
ATOM     28  CG  GLN A 192      56.580  54.570 120.820  1.00  0.00           C
ATOM     29  HG1 GLN A 192      57.461  53.969 120.510  1.00  0.00           H
ATOM     30  HG2 GLN A 192      56.241  53.922 121.657  1.00  0.00           H
ATOM     31  CD  GLN A 192      57.050  55.910 121.280  1.00  0.00           C
ATOM     32  OE1 GLN A 192      57.950  56.530 120.600  1.00  0.00           O
ATOM     33  NE2 GLN A 192      56.660  56.320 122.480  1.00  0.00           N
ATOM     34 1HE2 GLN A 192      57.190  57.039 122.930  1.00  0.00           H
ATOM     35 2HE2 GLN A 192      56.018  55.788 123.032  1.00  0.00           H
ATOM     36  C   GLN A 192      54.180  55.520 117.950  1.00  0.00           C
ATOM     37  O   GLN A 192      53.070  55.030 117.870  1.00  0.00           O
ATOM     38  N   CYS A 193      54.860  55.790 116.850  1.00  0.00           N
ATOM     39  HN  CYS A 193      55.779  56.170 116.780  1.00  0.00           H
ATOM     40  CA  CYS A 193      54.320  55.460 115.540  1.00  0.00           C
ATOM     41  HA  CYS A 193      53.330  55.830 115.320  1.00  0.00           H
ATOM     42  CB  CYS A 193      55.090  56.260 114.510  1.00  0.00           C
ATOM     43  HB1 CYS A 193      54.692  56.051 113.494  1.00  0.00           H
ATOM     44  HB2 CYS A 193      56.151  55.930 114.500  1.00  0.00           H
ATOM     45  SG  CYS A 193      54.910  58.050 114.690  1.00  0.00           S
ATOM     46  C   CYS A 193      54.380  53.950 115.100  1.00  0.00           C
ATOM     47  O   CYS A 193      55.400  53.350 114.940  1.00  0.00           O
ATOM     48  N   GLU A 194      53.180  53.350 114.850  1.00  0.00           N
ATOM     49  HN  GLU A 194      52.351  53.889 114.980  1.00  0.00           H
ATOM     50  CA  GLU A 194      53.000  51.980 114.450  1.00  0.00           C
ATOM     51  HA  GLU A 194      53.488  51.372 115.198  1.00  0.00           H
ATOM     52  CB  GLU A 194      51.430  51.620 114.420  1.00  0.00           C
ATOM     53  HB1 GLU A 194      51.320  50.517 114.490  1.00  0.00           H
ATOM     54  HB2 GLU A 194      51.009  52.111 113.517  1.00  0.00           H
ATOM     55  CG  GLU A 194      50.660  52.170 115.660  1.00  0.00           C
ATOM     56  HG1 GLU A 194      49.569  51.980 115.750  1.00  0.00           H
ATOM     57  HG2 GLU A 194      50.750  53.270 115.530  1.00  0.00           H
ATOM     58  CD  GLU A 194      51.150  51.580 116.990  1.00  0.00           C
ATOM     59  OE1 GLU A 194      50.600  52.080 117.970  1.00  0.00           O
ATOM     60  OE2 GLU A 194      51.950  50.640 116.990  1.00  0.00           O
ATOM     61  C   GLU A 194      53.610  51.590 113.100  1.00  0.00           C
ATOM     62  O   GLU A 194      53.830  52.450 112.220  1.00  0.00           O
ATOM     63  N   VAL A 195      54.000  50.270 112.880  1.00  0.00           N
ATOM     64  HN  VAL A 195      53.619  49.629 113.541  1.00  0.00           H
ATOM     65  CA  VAL A 195      54.820  49.800 111.790  1.00  0.00           C
ATOM     66  HA  VAL A 195      55.880  49.940 111.940  1.00  0.00           H
ATOM     67  CB  VAL A 195      54.690  48.280 111.690  1.00  0.00           C
ATOM     68  HB  VAL A 195      53.622  47.980 111.630  1.00  0.00           H
ATOM     69  CG1 VAL A 195      55.430  47.670 110.510  1.00  0.00           C
ATOM     70 1HG1 VAL A 195      55.390  46.572 110.680  1.00  0.00           H
ATOM     71 2HG1 VAL A 195      56.491  48.000 110.490  1.00  0.00           H
ATOM     72 3HG1 VAL A 195      54.889  47.901 109.568  1.00  0.00           H
ATOM     73  CG2 VAL A 195      55.130  47.460 112.940  1.00  0.00           C
ATOM     74 1HG2 VAL A 195      54.462  47.600 113.817  1.00  0.00           H
ATOM     75 2HG2 VAL A 195      56.104  47.828 113.328  1.00  0.00           H
ATOM     76 3HG2 VAL A 195      55.100  46.432 112.521  1.00  0.00           H
ATOM     77  C   VAL A 195      54.670  50.510 110.370  1.00  0.00           C
ATOM     78  O   VAL A 195      55.750  50.790 109.870  1.00  0.00           O
ATOM     79  N   PRO A 196      53.500  50.740 109.680  1.00  0.00           N
ATOM     80  CD  PRO A 196      52.260  49.960 109.890  1.00  0.00           C
ATOM     81  HD1 PRO A 196      51.938  50.081 110.946  1.00  0.00           H
ATOM     82  HD2 PRO A 196      52.521  48.896 109.709  1.00  0.00           H
ATOM     83  CA  PRO A 196      53.530  51.180 108.340  1.00  0.00           C
ATOM     84  HA  PRO A 196      54.441  50.780 107.920  1.00  0.00           H
ATOM     85  CB  PRO A 196      52.230  50.650 107.690  1.00  0.00           C
ATOM     86  HB1 PRO A 196      52.420  49.628 107.299  1.00  0.00           H
ATOM     87  HB2 PRO A 196      51.782  51.318 106.923  1.00  0.00           H
ATOM     88  CG  PRO A 196      51.260  50.511 108.910  1.00  0.00           C
ATOM     89  HG1 PRO A 196      50.872  51.514 109.188  1.00  0.00           H
ATOM     90  HG2 PRO A 196      50.459  49.749 108.790  1.00  0.00           H
ATOM     91  C   PRO A 196      53.630  52.730 108.300  1.00  0.00           C
ATOM     92  O   PRO A 196      53.730  53.250 107.170  1.00  0.00           O
ATOM     93  N   LEU A 197      53.640  53.340 109.480  1.00  0.00           N
ATOM     94  HN  LEU A 197      53.620  52.778 110.303  1.00  0.00           H
ATOM     95  CA  LEU A 197      53.850  54.770 109.500  1.00  0.00           C
ATOM     96  HA  LEU A 197      53.680  55.170 108.511  1.00  0.00           H
ATOM     97  CB  LEU A 197      52.830  55.400 110.480  1.00  0.00           C
ATOM     98  HB1 LEU A 197      52.711  56.455 110.152  1.00  0.00           H
ATOM     99  HB2 LEU A 197      53.190  55.380 111.531  1.00  0.00           H
ATOM    100  CG  LEU A 197      51.390  54.820 110.500  1.00  0.00           C
ATOM    101  HG  LEU A 197      51.410  53.731 110.720  1.00  0.00           H
ATOM    102  CD1 LEU A 197      50.709  55.400 111.710  1.00  0.00           C
ATOM    103 1HD1 LEU A 197      49.628  55.152 111.760  1.00  0.00           H
ATOM    104 2HD1 LEU A 197      50.760  56.505 111.819  1.00  0.00           H
ATOM    105 3HD1 LEU A 197      51.061  54.998 112.684  1.00  0.00           H
ATOM    106  CD2 LEU A 197      50.490  55.059 109.270  1.00  0.00           C
ATOM    107 1HD2 LEU A 197      50.430  56.118 108.938  1.00  0.00           H
ATOM    108 2HD2 LEU A 197      49.533  54.531 109.469  1.00  0.00           H
ATOM    109 3HD2 LEU A 197      50.971  54.409 108.509  1.00  0.00           H
ATOM    110  C   LEU A 197      55.250  55.250 109.830  1.00  0.00           C
ATOM    111  O   LEU A 197      56.130  54.580 110.350  1.00  0.00           O
ATOM    112  N   VAL A 198      55.580  56.420 109.540  1.00  0.00           N
ATOM    113  HN  VAL A 198      54.893  57.017 109.132  1.00  0.00           H
ATOM    114  CA  VAL A 198      56.890  57.030 109.740  1.00  0.00           C
ATOM    115  HA  VAL A 198      57.583  56.317 110.162  1.00  0.00           H
ATOM    116  CB  VAL A 198      57.500  57.450 108.360  1.00  0.00           C
ATOM    117  HB  VAL A 198      57.480  56.607 107.637  1.00  0.00           H
ATOM    118  CG1 VAL A 198      56.600  58.520 107.720  1.00  0.00           C
ATOM    119 1HG1 VAL A 198      56.921  58.670 106.667  1.00  0.00           H
ATOM    120 2HG1 VAL A 198      56.440  59.408 108.369  1.00  0.00           H
ATOM    121 3HG1 VAL A 198      55.589  58.100 107.530  1.00  0.00           H
ATOM    122  CG2 VAL A 198      58.950  57.940 108.609  1.00  0.00           C
ATOM    123 1HG2 VAL A 198      59.010  58.805 109.304  1.00  0.00           H
ATOM    124 2HG2 VAL A 198      59.408  58.299 107.663  1.00  0.00           H
ATOM    125 3HG2 VAL A 198      59.480  57.079 109.070  1.00  0.00           H
ATOM    126  C   VAL A 198      56.610  58.180 110.730  1.00  0.00           C
ATOM    127  O   VAL A 198      55.540  58.810 110.730  1.00  0.00           O
ATOM    128  N   ARG A 199      57.670  58.480 111.510  1.00  0.00           N
ATOM    129  HN  ARG A 199      58.449  57.881 111.680  1.00  0.00           H
ATOM    130  CA  ARG A 199      57.710  59.670 112.350  1.00  0.00           C
ATOM    131  HA  ARG A 199      56.777  59.851 112.862  1.00  0.00           H
ATOM    132  CB  ARG A 199      58.710  59.500 113.600  1.00  0.00           C
ATOM    133  HB1 ARG A 199      59.600  58.960 113.210  1.00  0.00           H
ATOM    134  HB2 ARG A 199      58.369  58.668 114.252  1.00  0.00           H
ATOM    135  CG  ARG A 199      59.130  60.630 114.561  1.00  0.00           C
ATOM    136  HG1 ARG A 199      59.610  61.460 114.000  1.00  0.00           H
ATOM    137  HG2 ARG A 199      59.776  60.332 115.414  1.00  0.00           H
ATOM    138  CD  ARG A 199      57.910  61.180 115.360  1.00  0.00           C
ATOM    139  HD1 ARG A 199      57.032  61.389 114.712  1.00  0.00           H
ATOM    140  HD2 ARG A 199      58.300  62.160 115.710  1.00  0.00           H
ATOM    141  NE  ARG A 199      57.580  60.250 116.490  1.00  0.00           N
ATOM    142  HE  ARG A 199      58.080  59.390 116.590  1.00  0.00           H
ATOM    143  CZ  ARG A 199      56.590  60.430 117.290  1.00  0.00           C
ATOM    144  NH1 ARG A 199      55.810  61.430 117.320  1.00  0.00           N
ATOM    145 1HH1 ARG A 199      55.860  62.141 116.619  1.00  0.00           H
ATOM    146 2HH1 ARG A 199      54.981  61.420 117.879  1.00  0.00           H
ATOM    147  NH2 ARG A 199      56.310  59.500 118.230  1.00  0.00           N
ATOM    148 1HH2 ARG A 199      57.062  58.869 118.420  1.00  0.00           H
ATOM    149 2HH2 ARG A 199      55.439  59.520 118.721  1.00  0.00           H
ATOM    150  C   ARG A 199      57.890  60.990 111.580  1.00  0.00           C
ATOM    151  O   ARG A 199      58.600  61.070 110.620  1.00  0.00           O
ATOM    152  N   THR A 200      57.130  61.980 112.070  1.00  0.00           N
ATOM    153  HN  THR A 200      56.480  61.880 112.820  1.00  0.00           H
ATOM    154  CA  THR A 200      57.090  63.250 111.440  1.00  0.00           C
ATOM    155  HA  THR A 200      58.094  63.642 111.380  1.00  0.00           H
ATOM    156  CB  THR A 200      56.570  63.320 109.990  1.00  0.00           C
ATOM    157  HB  THR A 200      57.251  62.849 109.249  1.00  0.00           H
ATOM    158  OG1 THR A 200      56.370  64.710 109.600  1.00  0.00           O
ATOM    159  HG1 THR A 200      57.182  64.910 109.129  1.00  0.00           H
ATOM    160  CG2 THR A 200      55.140  62.690 109.840  1.00  0.00           C
ATOM    161 1HG2 THR A 200      54.579  62.920 110.771  1.00  0.00           H
ATOM    162 2HG2 THR A 200      55.319  61.593 109.860  1.00  0.00           H
ATOM    163 3HG2 THR A 200      54.670  63.020 108.889  1.00  0.00           H
ATOM    164  C   THR A 200      56.360  64.170 112.370  1.00  0.00           C
ATOM    165  O   THR A 200      55.410  63.870 113.080  1.00  0.00           O
ATOM    166  N   ASP A 201      56.900  65.410 112.370  1.00  0.00           N
ATOM    167  HN  ASP A 201      57.718  65.669 111.861  1.00  0.00           H
ATOM    168  CA  ASP A 201      56.320  66.520 113.180  1.00  0.00           C
ATOM    169  HA  ASP A 201      55.653  66.132 113.936  1.00  0.00           H
ATOM    170  CB  ASP A 201      57.440  67.440 113.730  1.00  0.00           C
ATOM    171  HB1 ASP A 201      57.161  68.377 114.258  1.00  0.00           H
ATOM    172  HB2 ASP A 201      58.132  67.610 112.878  1.00  0.00           H
ATOM    173  CG  ASP A 201      58.280  66.690 114.780  1.00  0.00           C
ATOM    174  OD1 ASP A 201      59.470  67.080 114.910  1.00  0.00           O
ATOM    175  OD2 ASP A 201      57.760  65.750 115.430  1.00  0.00           O
ATOM    176  C   ASP A 201      55.430  67.390 112.360  1.00  0.00           C
ATOM    177  O   ASP A 201      54.810  68.310 112.840  1.00  0.00           O
ATOM    178  N   ASN A 202      55.340  67.140 111.050  1.00  0.00           N
ATOM    179  HN  ASN A 202      55.868  66.423 110.602  1.00  0.00           H
ATOM    180  CA  ASN A 202      54.960  68.290 110.230  1.00  0.00           C
ATOM    181  HA  ASN A 202      54.990  69.251 110.721  1.00  0.00           H
ATOM    182  CB  ASN A 202      55.740  68.190 108.870  1.00  0.00           C
ATOM    183  HB1 ASN A 202      55.800  67.148 108.489  1.00  0.00           H
ATOM    184  HB2 ASN A 202      56.800  68.500 108.990  1.00  0.00           H
ATOM    185  CG  ASN A 202      55.200  69.110 107.730  1.00  0.00           C
ATOM    186  OD1 ASN A 202      54.340  69.930 107.910  1.00  0.00           O
ATOM    187  ND2 ASN A 202      55.840  68.980 106.590  1.00  0.00           N
ATOM    188 1HD2 ASN A 202      56.756  68.582 106.540  1.00  0.00           H
ATOM    189 2HD2 ASN A 202      55.670  69.630 105.850  1.00  0.00           H
ATOM    190  C   ASN A 202      53.460  67.930 110.040  1.00  0.00           C
ATOM    191  O   ASN A 202      53.260  66.900 109.400  1.00  0.00           O
ATOM    192  N   PRO A 203      52.470  68.620 110.470  1.00  0.00           N
ATOM    193  CD  PRO A 203      52.560  69.930 111.100  1.00  0.00           C
ATOM    194  HD1 PRO A 203      53.213  70.653 110.567  1.00  0.00           H
ATOM    195  HD2 PRO A 203      53.042  69.810 112.094  1.00  0.00           H
ATOM    196  CA  PRO A 203      51.100  68.210 110.540  1.00  0.00           C
ATOM    197  HA  PRO A 203      50.990  67.201 110.910  1.00  0.00           H
ATOM    198  CB  PRO A 203      50.400  69.220 111.440  1.00  0.00           C
ATOM    199  HB1 PRO A 203      50.430  68.792 112.465  1.00  0.00           H
ATOM    200  HB2 PRO A 203      49.335  69.441 111.219  1.00  0.00           H
ATOM    201  CG  PRO A 203      51.180  70.480 111.299  1.00  0.00           C
ATOM    202  HG1 PRO A 203      50.871  71.058 110.403  1.00  0.00           H
ATOM    203  HG2 PRO A 203      50.959  71.053 112.225  1.00  0.00           H
ATOM    204  C   PRO A 203      50.490  68.010 109.170  1.00  0.00           C
ATOM    205  O   PRO A 203      49.420  67.430 108.990  1.00  0.00           O
ATOM    206  N   LYS A 204      51.200  68.490 108.140  1.00  0.00           N
ATOM    207  HN  LYS A 204      52.021  69.041 108.270  1.00  0.00           H
ATOM    208  CA  LYS A 204      50.690  68.360 106.790  1.00  0.00           C
ATOM    209  HA  LYS A 204      49.652  68.659 106.810  1.00  0.00           H
ATOM    210  CB  LYS A 204      51.479  69.340 105.860  1.00  0.00           C
ATOM    211  HB1 LYS A 204      51.022  69.211 104.855  1.00  0.00           H
ATOM    212  HB2 LYS A 204      52.526  68.968 105.870  1.00  0.00           H
ATOM    213  CG  LYS A 204      51.430  70.790 106.200  1.00  0.00           C
ATOM    214  HG1 LYS A 204      51.831  70.880 107.232  1.00  0.00           H
ATOM    215  HG2 LYS A 204      50.391  71.180 106.150  1.00  0.00           H
ATOM    216  CD  LYS A 204      52.190  71.740 105.290  1.00  0.00           C
ATOM    217  HD1 LYS A 204      51.929  71.509 104.236  1.00  0.00           H
ATOM    218  HD2 LYS A 204      53.268  71.540 105.470  1.00  0.00           H
ATOM    219  CE  LYS A 204      51.899  73.280 105.520  1.00  0.00           C
ATOM    220  HE1 LYS A 204      52.221  73.531 106.553  1.00  0.00           H
ATOM    221  HE2 LYS A 204      50.795  73.330 105.410  1.00  0.00           H
ATOM    222  NZ  LYS A 204      52.430  74.230 104.560  1.00  0.00           N
ATOM    223  HZ1 LYS A 204      53.462  74.350 104.520  1.00  0.00           H
ATOM    224  HZ2 LYS A 204      52.111  75.208 104.710  1.00  0.00           H
ATOM    225  HZ3 LYS A 204      52.071  74.040 103.602  1.00  0.00           H
ATOM    226  C   LYS A 204      50.960  66.980 106.280  1.00  0.00           C
ATOM    227  O   LYS A 204      50.340  66.510 105.320  1.00  0.00           O
ATOM    228  N   SER A 205      51.890  66.230 106.880  1.00  0.00           N
ATOM    229  HN  SER A 205      52.511  66.611 107.561  1.00  0.00           H
ATOM    230  CA  SER A 205      52.360  64.920 106.390  1.00  0.00           C
ATOM    231  HA  SER A 205      51.912  64.810 105.413  1.00  0.00           H
ATOM    232  CB  SER A 205      53.860  64.811 106.350  1.00  0.00           C
ATOM    233  HB1 SER A 205      54.092  63.802 105.947  1.00  0.00           H
ATOM    234  HB2 SER A 205      54.259  64.820 107.387  1.00  0.00           H
ATOM    235  OG  SER A 205      54.580  65.680 105.490  1.00  0.00           O
ATOM    236  HG1 SER A 205      55.515  65.499 105.611  1.00  0.00           H
ATOM    237  C   SER A 205      51.880  63.860 107.350  1.00  0.00           C
ATOM    238  O   SER A 205      52.020  62.650 107.160  1.00  0.00           O
ATOM    239  N   TRP A 206      51.150  64.340 108.440  1.00  0.00           N
ATOM    240  HN  TRP A 206      51.130  65.319 108.630  1.00  0.00           H
ATOM    241  CA  TRP A 206      50.510  63.440 109.350  1.00  0.00           C
ATOM    242  HA  TRP A 206      51.288  62.762 109.669  1.00  0.00           H
ATOM    243  CB  TRP A 206      49.900  64.130 110.590  1.00  0.00           C
ATOM    244  HB1 TRP A 206      49.181  63.511 111.169  1.00  0.00           H
ATOM    245  HB2 TRP A 206      49.349  65.032 110.249  1.00  0.00           H
ATOM    246  CG  TRP A 206      50.840  64.630 111.630  1.00  0.00           C
ATOM    247  CD1 TRP A 206      52.220  64.660 111.550  1.00  0.00           C
ATOM    248  HD1 TRP A 206      52.832  64.439 110.688  1.00  0.00           H
ATOM    249  NE1 TRP A 206      52.759  65.230 112.630  1.00  0.00           N
ATOM    250  HE1 TRP A 206      53.657  65.593 112.751  1.00  0.00           H
ATOM    251  CE2 TRP A 206      51.780  65.690 113.490  1.00  0.00           C
ATOM    252  CD2 TRP A 206      50.530  65.260 112.910  1.00  0.00           C
ATOM    253  CE3 TRP A 206      49.440  65.420 113.610  1.00  0.00           C
ATOM    254  HE3 TRP A 206      48.491  65.150 113.170  1.00  0.00           H
ATOM    255  CZ3 TRP A 206      49.440  66.060 114.860  1.00  0.00           C
ATOM    256  HZ3 TRP A 206      48.459  66.200 115.290  1.00  0.00           H
ATOM    257  CZ2 TRP A 206      51.840  66.280 114.760  1.00  0.00           C
ATOM    258  HZ2 TRP A 206      52.833  66.501 115.121  1.00  0.00           H
ATOM    259  CH2 TRP A 206      50.610  66.520 115.390  1.00  0.00           C
ATOM    260  HH2 TRP A 206      50.510  66.911 116.392  1.00  0.00           H
ATOM    261  C   TRP A 206      49.490  62.460 108.690  1.00  0.00           C
ATOM    262  O   TRP A 206      49.180  62.680 107.520  1.00  0.00           O
ATOM    263  N   TYR A 207      48.990  61.410 109.320  1.00  0.00           N
ATOM    264  HN  TYR A 207      49.420  61.150 110.181  1.00  0.00           H
ATOM    265  CA  TYR A 207      48.110  60.390 108.730  1.00  0.00           C
ATOM    266  HA  TYR A 207      48.010  60.510 107.661  1.00  0.00           H
ATOM    267  CB  TYR A 207      48.850  59.040 108.930  1.00  0.00           C
ATOM    268  HB1 TYR A 207      48.890  58.740 109.999  1.00  0.00           H
ATOM    269  HB2 TYR A 207      49.900  59.230 108.620  1.00  0.00           H
ATOM    270  CG  TYR A 207      48.180  57.990 108.110  1.00  0.00           C
ATOM    271  CD1 TYR A 207      48.220  57.970 106.690  1.00  0.00           C
ATOM    272  HD1 TYR A 207      48.777  58.745 106.183  1.00  0.00           H
ATOM    273  CE1 TYR A 207      47.370  56.980 106.000  1.00  0.00           C
ATOM    274  HE1 TYR A 207      47.280  57.050 104.926  1.00  0.00           H
ATOM    275  CZ  TYR A 207      46.730  56.020 106.690  1.00  0.00           C
ATOM    276  OH  TYR A 207      45.980  55.000 105.990  1.00  0.00           O
ATOM    277  HH  TYR A 207      45.250  54.750 106.560  1.00  0.00           H
ATOM    278  CD2 TYR A 207      47.530  56.960 108.780  1.00  0.00           C
ATOM    279  HD2 TYR A 207      47.610  57.010 109.855  1.00  0.00           H
ATOM    280  CE2 TYR A 207      46.810  56.020 108.070  1.00  0.00           C
ATOM    281  HE2 TYR A 207      46.350  55.180 108.570  1.00  0.00           H
ATOM    282  C   TYR A 207      46.780  60.300 109.400  1.00  0.00           C
ATOM    283  O   TYR A 207      46.780  60.060 110.620  1.00  0.00           O
ATOM    284  N   GLU A 208      45.650  60.440 108.670  1.00  0.00           N
ATOM    285  HN  GLU A 208      45.750  60.590 107.689  1.00  0.00           H
ATOM    286  CA  GLU A 208      44.350  60.420 109.300  1.00  0.00           C
ATOM    287  HA  GLU A 208      43.753  60.978 108.593  1.00  0.00           H
ATOM    288  CB  GLU A 208      43.841  58.970 109.350  1.00  0.00           C
ATOM    289  HB1 GLU A 208      42.826  58.930 109.802  1.00  0.00           H
ATOM    290  HB2 GLU A 208      44.408  58.442 110.147  1.00  0.00           H
ATOM    291  CG  GLU A 208      43.830  58.250 108.000  1.00  0.00           C
ATOM    292  HG1 GLU A 208      44.721  57.590 107.930  1.00  0.00           H
ATOM    293  HG2 GLU A 208      43.850  58.871 107.079  1.00  0.00           H
ATOM    294  CD  GLU A 208      42.590  57.370 107.830  1.00  0.00           C
ATOM    295  OE1 GLU A 208      42.460  56.430 108.650  1.00  0.00           O
ATOM    296  OE2 GLU A 208      41.700  57.530 106.910  1.00  0.00           O
ATOM    297  C   GLU A 208      44.170  61.240 110.670  1.00  0.00           C
ATOM    298  O   GLU A 208      44.580  62.410 110.830  1.00  0.00           O
ATOM    299  N   ASP A 209      43.520  60.650 111.700  1.00  0.00           N
ATOM    300  HN  ASP A 209      43.050  59.771 111.670  1.00  0.00           H
ATOM    301  CA  ASP A 209      43.260  61.340 112.850  1.00  0.00           C
ATOM    302  HA  ASP A 209      43.330  62.406 112.691  1.00  0.00           H
ATOM    303  CB  ASP A 209      41.880  60.940 113.440  1.00  0.00           C
ATOM    304  HB1 ASP A 209      41.630  61.659 114.249  1.00  0.00           H
ATOM    305  HB2 ASP A 209      41.880  59.903 113.839  1.00  0.00           H
ATOM    306  CG  ASP A 209      40.700  61.230 112.420  1.00  0.00           C
ATOM    307  OD1 ASP A 209      39.740  60.500 112.340  1.00  0.00           O
ATOM    308  OD2 ASP A 209      40.840  62.250 111.660  1.00  0.00           O
ATOM    309  C   ASP A 209      44.410  60.980 113.820  1.00  0.00           C
ATOM    310  O   ASP A 209      44.320  61.400 115.010  1.00  0.00           O
ATOM    311  N   VAL A 210      45.470  60.270 113.360  1.00  0.00           N
ATOM    312  HN  VAL A 210      45.480  59.991 112.403  1.00  0.00           H
ATOM    313  CA  VAL A 210      46.740  59.920 114.030  1.00  0.00           C
ATOM    314  HA  VAL A 210      46.461  59.531 114.998  1.00  0.00           H
ATOM    315  CB  VAL A 210      47.590  58.810 113.380  1.00  0.00           C
ATOM    316  HB  VAL A 210      48.069  59.309 112.511  1.00  0.00           H
ATOM    317  CG1 VAL A 210      48.830  58.359 114.240  1.00  0.00           C
ATOM    318 1HG1 VAL A 210      49.352  59.293 114.541  1.00  0.00           H
ATOM    319 2HG1 VAL A 210      49.366  57.605 113.624  1.00  0.00           H
ATOM    320 3HG1 VAL A 210      48.640  57.800 115.180  1.00  0.00           H
ATOM    321  CG2 VAL A 210      46.690  57.570 112.950  1.00  0.00           C
ATOM    322 1HG2 VAL A 210      47.320  56.970 112.260  1.00  0.00           H
ATOM    323 2HG2 VAL A 210      45.722  57.919 112.531  1.00  0.00           H
ATOM    324 3HG2 VAL A 210      46.449  56.969 113.852  1.00  0.00           H
ATOM    325  C   VAL A 210      47.530  61.150 114.200  1.00  0.00           C
ATOM    326  O   VAL A 210      47.690  61.950 113.290  1.00  0.00           O
ATOM    327  N   GLU A 211      48.120  61.260 115.420  1.00  0.00           N
ATOM    328  HN  GLU A 211      48.120  60.429 115.971  1.00  0.00           H
ATOM    329  CA  GLU A 211      48.960  62.380 115.740  1.00  0.00           C
ATOM    330  HA  GLU A 211      48.900  63.086 114.924  1.00  0.00           H
ATOM    331  CB  GLU A 211      48.440  62.850 117.090  1.00  0.00           C
ATOM    332  HB1 GLU A 211      48.810  63.889 117.220  1.00  0.00           H
ATOM    333  HB2 GLU A 211      48.779  62.143 117.877  1.00  0.00           H
ATOM    334  CG  GLU A 211      46.920  62.880 117.160  1.00  0.00           C
ATOM    335  HG1 GLU A 211      46.472  61.865 117.090  1.00  0.00           H
ATOM    336  HG2 GLU A 211      46.570  63.460 116.280  1.00  0.00           H
ATOM    337  CD  GLU A 211      46.340  63.510 118.400  1.00  0.00           C
ATOM    338  OE1 GLU A 211      46.480  62.920 119.490  1.00  0.00           O
ATOM    339  OE2 GLU A 211      45.810  64.620 118.270  1.00  0.00           O
ATOM    340  C   GLU A 211      50.380  62.010 115.760  1.00  0.00           C
ATOM    341  O   GLU A 211      50.730  61.010 116.420  1.00  0.00           O
ATOM    342  N   GLY A 212      51.270  62.790 115.120  1.00  0.00           N
ATOM    343  HN  GLY A 212      50.921  63.598 114.651  1.00  0.00           H
ATOM    344  CA  GLY A 212      52.740  62.610 115.240  1.00  0.00           C
ATOM    345  HA1 GLY A 212      52.999  62.181 116.197  1.00  0.00           H
ATOM    346  HA2 GLY A 212      53.181  63.592 115.150  1.00  0.00           H
ATOM    347  C   GLY A 212      53.370  61.660 114.290  1.00  0.00           C
ATOM    348  O   GLY A 212      54.610  61.320 114.410  1.00  0.00           O
ATOM    349  N   CYS A 213      52.530  61.170 113.360  1.00  0.00           N
ATOM    350  HN  CYS A 213      51.609  61.550 113.320  1.00  0.00           H
ATOM    351  CA  CYS A 213      52.970  60.170 112.450  1.00  0.00           C
ATOM    352  HA  CYS A 213      54.035  60.230 112.281  1.00  0.00           H
ATOM    353  CB  CYS A 213      52.650  58.760 112.990  1.00  0.00           C
ATOM    354  HB1 CYS A 213      53.110  57.969 112.360  1.00  0.00           H
ATOM    355  HB2 CYS A 213      51.547  58.650 112.920  1.00  0.00           H
ATOM    356  SG  CYS A 213      52.960  58.480 114.740  1.00  0.00           S
ATOM    357  C   CYS A 213      52.330  60.340 111.090  1.00  0.00           C
ATOM    358  O   CYS A 213      51.150  60.720 110.980  1.00  0.00           O
ATOM    359  N   GLY A 214      53.030  60.030 109.960  1.00  0.00           N
ATOM    360  HN  GLY A 214      53.944  59.658 110.101  1.00  0.00           H
ATOM    361  CA  GLY A 214      52.620  60.150 108.540  1.00  0.00           C
ATOM    362  HA1 GLY A 214      53.228  60.958 108.161  1.00  0.00           H
ATOM    363  HA2 GLY A 214      51.591  60.470 108.610  1.00  0.00           H
ATOM    364  C   GLY A 214      52.790  58.810 107.800  1.00  0.00           C
ATOM    365  O   GLY A 214      53.300  57.860 108.300  1.00  0.00           O
ATOM    366  N   ILE A 215      52.330  58.690 106.540  1.00  0.00           N
ATOM    367  HN  ILE A 215      51.819  59.391 106.049  1.00  0.00           H
ATOM    368  CA  ILE A 215      52.520  57.400 105.800  1.00  0.00           C
ATOM    369  HA  ILE A 215      52.540  56.561 106.479  1.00  0.00           H
ATOM    370  CB  ILE A 215      51.410  57.250 104.700  1.00  0.00           C
ATOM    371  HB  ILE A 215      50.457  57.541 105.191  1.00  0.00           H
ATOM    372  CG2 ILE A 215      51.671  58.180 103.490  1.00  0.00           C
ATOM    373 1HG2 ILE A 215      50.876  58.130 102.716  1.00  0.00           H
ATOM    374 2HG2 ILE A 215      52.575  57.911 102.903  1.00  0.00           H
ATOM    375 3HG2 ILE A 215      51.700  59.230 103.850  1.00  0.00           H
ATOM    376  CG1 ILE A 215      51.130  55.810 104.210  1.00  0.00           C
ATOM    377 1HG1 ILE A 215      52.059  55.341 103.821  1.00  0.00           H
ATOM    378 2HG1 ILE A 215      50.383  55.969 103.403  1.00  0.00           H
ATOM    379  CD  ILE A 215      50.730  54.980 105.400  1.00  0.00           C
ATOM    380  HD1 ILE A 215      50.489  53.947 105.069  1.00  0.00           H
ATOM    381  HD2 ILE A 215      49.825  55.378 105.907  1.00  0.00           H
ATOM    382  HD3 ILE A 215      51.438  54.671 106.198  1.00  0.00           H
ATOM    383  C   ILE A 215      53.930  57.340 105.160  1.00  0.00           C
ATOM    384  O   ILE A 215      54.520  58.260 104.640  1.00  0.00           O
ATOM    385  N   GLN A 216      54.610  56.140 105.320  1.00  0.00           N
ATOM    386  HN  GLN A 216      54.110  55.410 105.780  1.00  0.00           H
ATOM    387  CA  GLN A 216      55.930  55.840 104.670  1.00  0.00           C
ATOM    388  HA  GLN A 216      56.530  56.700 104.930  1.00  0.00           H
ATOM    389  CB  GLN A 216      56.530  54.520 105.310  1.00  0.00           C
ATOM    390  HB1 GLN A 216      55.711  53.770 105.280  1.00  0.00           H
ATOM    391  HB2 GLN A 216      56.700  54.849 106.358  1.00  0.00           H
ATOM    392  CG  GLN A 216      57.890  53.949 104.830  1.00  0.00           C
ATOM    393  HG1 GLN A 216      57.650  53.680 103.780  1.00  0.00           H
ATOM    394  HG2 GLN A 216      58.218  53.106 105.475  1.00  0.00           H
ATOM    395  CD  GLN A 216      59.050  54.940 104.740  1.00  0.00           C
ATOM    396  OE1 GLN A 216      59.710  55.130 103.700  1.00  0.00           O
ATOM    397  NE2 GLN A 216      59.380  55.410 105.920  1.00  0.00           N
ATOM    398 1HE2 GLN A 216      60.234  55.926 105.990  1.00  0.00           H
ATOM    399 2HE2 GLN A 216      59.109  55.049 106.812  1.00  0.00           H
ATOM    400  C   GLN A 216      55.890  55.890 103.150  1.00  0.00           C
ATOM    401  O   GLN A 216      54.890  55.500 102.520  1.00  0.00           O
ATOM    402  N   CYS A 217      56.990  56.470 102.610  1.00  0.00           N
ATOM    403  HN  CYS A 217      57.753  56.741 103.192  1.00  0.00           H
ATOM    404  CA  CYS A 217      57.190  56.710 101.150  1.00  0.00           C
ATOM    405  HA  CYS A 217      56.480  57.430 100.770  1.00  0.00           H
ATOM    406  CB  CYS A 217      58.590  57.240 100.870  1.00  0.00           C
ATOM    407  HB1 CYS A 217      59.409  56.551 101.170  1.00  0.00           H
ATOM    408  HB2 CYS A 217      58.680  58.138 101.518  1.00  0.00           H
ATOM    409  SG  CYS A 217      59.070  57.720  99.210  1.00  0.00           S
ATOM    410  C   CYS A 217      57.050  55.450 100.270  1.00  0.00           C
ATOM    411  O   CYS A 217      56.300  55.500  99.260  1.00  0.00           O
ATOM    412  N   GLN A 218      57.560  54.340 100.670  1.00  0.00           N
ATOM    413  HN  GLN A 218      58.080  54.300 101.520  1.00  0.00           H
ATOM    414  CA  GLN A 218      57.290  53.060 100.090  1.00  0.00           C
ATOM    415  HA  GLN A 218      57.170  53.180  99.023  1.00  0.00           H
ATOM    416  CB  GLN A 218      58.500  52.140 100.450  1.00  0.00           C
ATOM    417  HB1 GLN A 218      59.307  52.529  99.792  1.00  0.00           H
ATOM    418  HB2 GLN A 218      58.191  51.172 100.001  1.00  0.00           H
ATOM    419  CG  GLN A 218      59.010  51.960 101.890  1.00  0.00           C
ATOM    420  HG1 GLN A 218      58.340  51.290 102.470  1.00  0.00           H
ATOM    421  HG2 GLN A 218      59.020  52.983 102.321  1.00  0.00           H
ATOM    422  CD  GLN A 218      60.400  51.360 101.960  1.00  0.00           C
ATOM    423  OE1 GLN A 218      61.380  52.040 102.290  1.00  0.00           O
ATOM    424  NE2 GLN A 218      60.470  50.060 101.530  1.00  0.00           N
ATOM    425 1HE2 GLN A 218      61.343  49.649 101.269  1.00  0.00           H
ATOM    426 2HE2 GLN A 218      59.662  49.521 101.291  1.00  0.00           H
ATOM    427  C   GLN A 218      56.100  52.300 100.580  1.00  0.00           C
ATOM    428  O   GLN A 218      55.940  52.360 101.800  1.00  0.00           O
ATOM    429  N   ASN A 219      55.340  51.620  99.670  1.00  0.00           N
ATOM    430  HN  ASN A 219      55.670  51.590  98.730  1.00  0.00           H
ATOM    431  CA  ASN A 219      54.240  50.730  99.820  1.00  0.00           C
ATOM    432  HA  ASN A 219      53.362  51.359  99.820  1.00  0.00           H
ATOM    433  CB  ASN A 219      54.200  49.900  98.540  1.00  0.00           C
ATOM    434  HB1 ASN A 219      54.873  49.016  98.560  1.00  0.00           H
ATOM    435  HB2 ASN A 219      54.530  50.491  97.659  1.00  0.00           H
ATOM    436  CG  ASN A 219      52.820  49.350  98.190  1.00  0.00           C
ATOM    437  OD1 ASN A 219      51.910  49.070  98.920  1.00  0.00           O
ATOM    438  ND2 ASN A 219      52.640  49.100  96.900  1.00  0.00           N
ATOM    439 1HD2 ASN A 219      51.765  48.818  96.508  1.00  0.00           H
ATOM    440 2HD2 ASN A 219      53.250  49.450  96.189  1.00  0.00           H
ATOM    441  C   ASN A 219      54.190  49.910 101.020  1.00  0.00           C
ATOM    442  O   ASN A 219      55.050  49.050 101.260  1.00  0.00           O
ATOM    443  N   PRO A 220      53.200  49.910 101.980  1.00  0.00           N
ATOM    444  CD  PRO A 220      52.610  51.210 102.440  1.00  0.00           C
ATOM    445  HD1 PRO A 220      51.812  51.439 101.702  1.00  0.00           H
ATOM    446  HD2 PRO A 220      53.328  52.058 102.420  1.00  0.00           H
ATOM    447  CA  PRO A 220      52.970  48.840 102.960  1.00  0.00           C
ATOM    448  HA  PRO A 220      53.909  48.650 103.459  1.00  0.00           H
ATOM    449  CB  PRO A 220      51.890  49.420 103.900  1.00  0.00           C
ATOM    450  HB1 PRO A 220      52.229  49.201 104.936  1.00  0.00           H
ATOM    451  HB2 PRO A 220      50.850  49.130 103.640  1.00  0.00           H
ATOM    452  CG  PRO A 220      52.160  50.950 103.840  1.00  0.00           C
ATOM    453  HG1 PRO A 220      51.243  51.458 104.209  1.00  0.00           H
ATOM    454  HG2 PRO A 220      52.981  51.410 104.430  1.00  0.00           H
ATOM    455  C   PRO A 220      52.680  47.440 102.360  1.00  0.00           C
ATOM    456  O   PRO A 220      52.770  46.480 103.140  1.00  0.00           O
ATOM    457  N   LEU A 221      52.260  47.260 101.130  1.00  0.00           N
ATOM    458  HN  LEU A 221      52.200  47.983 100.447  1.00  0.00           H
ATOM    459  CA  LEU A 221      51.690  45.990 100.610  1.00  0.00           C
ATOM    460  HA  LEU A 221      51.430  45.390 101.470  1.00  0.00           H
ATOM    461  CB  LEU A 221      50.450  46.170  99.690  1.00  0.00           C
ATOM    462  HB1 LEU A 221      50.109  45.118  99.580  1.00  0.00           H
ATOM    463  HB2 LEU A 221      50.630  46.660  98.709  1.00  0.00           H
ATOM    464  CG  LEU A 221      49.360  46.990 100.390  1.00  0.00           C
ATOM    465  HG  LEU A 221      49.679  48.046 100.529  1.00  0.00           H
ATOM    466  CD1 LEU A 221      48.160  47.100  99.440  1.00  0.00           C
ATOM    467 1HD1 LEU A 221      48.480  47.360  98.409  1.00  0.00           H
ATOM    468 2HD1 LEU A 221      47.473  47.797  99.967  1.00  0.00           H
ATOM    469 3HD1 LEU A 221      47.582  46.153  99.370  1.00  0.00           H
ATOM    470  CD2 LEU A 221      48.869  46.520 101.800  1.00  0.00           C
ATOM    471 1HD2 LEU A 221      48.422  45.505 101.740  1.00  0.00           H
ATOM    472 2HD2 LEU A 221      48.074  47.227 102.119  1.00  0.00           H
ATOM    473 3HD2 LEU A 221      49.743  46.450 102.482  1.00  0.00           H
ATOM    474  C   LEU A 221      52.730  45.180  99.760  1.00  0.00           C
ATOM    475  O   LEU A 221      52.560  44.000  99.330  1.00  0.00           O
ATOM    476  N   PHE A 222      53.950  45.710  99.640  1.00  0.00           N
ATOM    477  HN  PHE A 222      54.079  46.606 100.058  1.00  0.00           H
ATOM    478  CA  PHE A 222      55.140  45.200  98.980  1.00  0.00           C
ATOM    479  HA  PHE A 222      55.170  44.135  98.801  1.00  0.00           H
ATOM    480  CB  PHE A 222      55.210  45.750  97.610  1.00  0.00           C
ATOM    481  HB1 PHE A 222      56.250  45.740  97.220  1.00  0.00           H
ATOM    482  HB2 PHE A 222      54.890  46.802  97.450  1.00  0.00           H
ATOM    483  CG  PHE A 222      54.520  44.850  96.590  1.00  0.00           C
ATOM    484  CD1 PHE A 222      55.150  43.810  95.870  1.00  0.00           C
ATOM    485  HD1 PHE A 222      56.185  43.549  96.031  1.00  0.00           H
ATOM    486  CE1 PHE A 222      54.400  42.930  94.990  1.00  0.00           C
ATOM    487  HE1 PHE A 222      54.771  42.008  94.569  1.00  0.00           H
ATOM    488  CZ  PHE A 222      53.070  43.270  94.690  1.00  0.00           C
ATOM    489  HZ  PHE A 222      52.592  42.703  93.904  1.00  0.00           H
ATOM    490  CD2 PHE A 222      53.190  45.070  96.260  1.00  0.00           C
ATOM    491  HD2 PHE A 222      52.698  45.863  96.802  1.00  0.00           H
ATOM    492  CE2 PHE A 222      52.370  44.270  95.370  1.00  0.00           C
ATOM    493  HE2 PHE A 222      51.337  44.521  95.179  1.00  0.00           H
ATOM    494  C   PHE A 222      56.430  45.380  99.700  1.00  0.00           C
ATOM    495  O   PHE A 222      56.630  46.200 100.550  1.00  0.00           O
ATOM    496  N   THR A 223      57.570  44.610  99.370  1.00  0.00           N
ATOM    497  HN  THR A 223      57.510  43.877  98.697  1.00  0.00           H
ATOM    498  CA  THR A 223      58.900  44.660 100.080  1.00  0.00           C
ATOM    499  HA  THR A 223      58.870  45.388 100.878  1.00  0.00           H
ATOM    500  CB  THR A 223      59.360  43.410 100.830  1.00  0.00           C
ATOM    501  HB  THR A 223      60.375  43.651 101.212  1.00  0.00           H
ATOM    502  OG1 THR A 223      59.280  42.200 100.040  1.00  0.00           O
ATOM    503  HG1 THR A 223      58.528  42.270  99.448  1.00  0.00           H
ATOM    504  CG2 THR A 223      58.370  43.210 102.000  1.00  0.00           C
ATOM    505 1HG2 THR A 223      58.320  44.039 102.739  1.00  0.00           H
ATOM    506 2HG2 THR A 223      58.650  42.339 102.630  1.00  0.00           H
ATOM    507 3HG2 THR A 223      57.362  42.901 101.651  1.00  0.00           H
ATOM    508  C   THR A 223      60.080  45.070  99.110  1.00  0.00           C
ATOM    509  O   THR A 223      60.030  44.860  97.930  1.00  0.00           O
ATOM    510  N   GLU A 224      61.120  45.710  99.570  1.00  0.00           N
ATOM    511  HN  GLU A 224      61.110  45.880 100.552  1.00  0.00           H
ATOM    512  CA  GLU A 224      62.140  46.270  98.680  1.00  0.00           C
ATOM    513  HA  GLU A 224      61.621  46.959  98.031  1.00  0.00           H
ATOM    514  CB  GLU A 224      63.230  46.850  99.620  1.00  0.00           C
ATOM    515  HB1 GLU A 224      64.167  46.870  99.022  1.00  0.00           H
ATOM    516  HB2 GLU A 224      63.310  46.161 100.488  1.00  0.00           H
ATOM    517  CG  GLU A 224      62.810  48.210 100.080  1.00  0.00           C
ATOM    518  HG1 GLU A 224      61.726  48.300 100.309  1.00  0.00           H
ATOM    519  HG2 GLU A 224      62.990  49.000  99.320  1.00  0.00           H
ATOM    520  CD  GLU A 224      63.590  48.530 101.330  1.00  0.00           C
ATOM    521  OE1 GLU A 224      63.320  47.920 102.390  1.00  0.00           O
ATOM    522  OE2 GLU A 224      64.400  49.540 101.250  1.00  0.00           O
ATOM    523  C   GLU A 224      62.760  45.280  97.620  1.00  0.00           C
ATOM    524  O   GLU A 224      63.010  45.740  96.500  1.00  0.00           O
ATOM    525  N   ALA A 225      63.020  43.990  97.890  1.00  0.00           N
ATOM    526  HN  ALA A 225      62.850  43.731  98.838  1.00  0.00           H
ATOM    527  CA  ALA A 225      63.400  42.930  96.940  1.00  0.00           C
ATOM    528  HA  ALA A 225      64.378  43.060  96.501  1.00  0.00           H
ATOM    529  CB  ALA A 225      63.519  41.620  97.660  1.00  0.00           C
ATOM    530  HB1 ALA A 225      63.781  40.857  96.897  1.00  0.00           H
ATOM    531  HB2 ALA A 225      62.625  41.302  98.237  1.00  0.00           H
ATOM    532  HB3 ALA A 225      64.395  41.640  98.344  1.00  0.00           H
ATOM    533  C   ALA A 225      62.440  42.760  95.780  1.00  0.00           C
ATOM    534  O   ALA A 225      62.810  42.700  94.610  1.00  0.00           O
ATOM    535  N   GLU A 226      61.090  42.820  96.030  1.00  0.00           N
ATOM    536  HN  GLU A 226      60.839  42.830  96.994  1.00  0.00           H
ATOM    537  CA  GLU A 226      59.890  42.840  95.090  1.00  0.00           C
ATOM    538  HA  GLU A 226      60.010  42.081  94.331  1.00  0.00           H
ATOM    539  CB  GLU A 226      58.640  42.650  95.820  1.00  0.00           C
ATOM    540  HB1 GLU A 226      57.801  42.770  95.101  1.00  0.00           H
ATOM    541  HB2 GLU A 226      58.660  43.389  96.649  1.00  0.00           H
ATOM    542  CG  GLU A 226      58.510  41.150  96.360  1.00  0.00           C
ATOM    543  HG1 GLU A 226      59.365  40.798  96.974  1.00  0.00           H
ATOM    544  HG2 GLU A 226      58.380  40.481  95.482  1.00  0.00           H
ATOM    545  CD  GLU A 226      57.270  41.140  97.200  1.00  0.00           C
ATOM    546  OE1 GLU A 226      56.340  40.360  96.850  1.00  0.00           O
ATOM    547  OE2 GLU A 226      57.280  41.790  98.300  1.00  0.00           O
ATOM    548  C   GLU A 226      59.970  44.220  94.360  1.00  0.00           C
ATOM    549  O   GLU A 226      59.840  44.320  93.130  1.00  0.00           O
HETATM  550  N   HSD A 227      60.300  45.330  94.980  1.00  0.00           N
HETATM  551  HN  HSD A 227      60.270  45.360  95.976  1.00  0.00           H
HETATM  552  CA  HSD A 227      60.500  46.610  94.320  1.00  0.00           C
HETATM  553  HA  HSD A 227      59.566  46.751  93.798  1.00  0.00           H
HETATM  554  CB  HSD A 227      60.680  47.780  95.240  1.00  0.00           C
HETATM  555  HB1 HSD A 227      60.870  48.681  94.619  1.00  0.00           H
HETATM  556  HB2 HSD A 227      61.636  47.601  95.778  1.00  0.00           H
HETATM  557  ND1 HSD A 227      60.040  49.180  97.210  1.00  0.00           N
HETATM  558  HD1 HSD A 227      60.840  49.780  97.190  1.00  0.00           H
HETATM  559  CG  HSD A 227      59.790  48.100  96.400  1.00  0.00           C
HETATM  560  CE1 HSD A 227      59.110  49.230  98.210  1.00  0.00           C
HETATM  561  HE1 HSD A 227      59.070  50.049  98.929  1.00  0.00           H
HETATM  562  NE2 HSD A 227      58.270  48.190  98.110  1.00  0.00           N
HETATM  563  CD2 HSD A 227      58.730  47.490  96.960  1.00  0.00           C
HETATM  564  HD2 HSD A 227      58.141  46.622  96.691  1.00  0.00           H
HETATM  565  C   HSD A 227      61.670  46.570  93.290  1.00  0.00           C
HETATM  566  O   HSD A 227      61.620  47.180  92.220  1.00  0.00           O
ATOM    567  N   GLN A 228      62.730  45.800  93.700  1.00  0.00           N
ATOM    568  HN  GLN A 228      62.590  45.530  94.650  1.00  0.00           H
ATOM    569  CA  GLN A 228      63.970  45.731  93.020  1.00  0.00           C
ATOM    570  HA  GLN A 228      64.288  46.733  92.772  1.00  0.00           H
ATOM    571  CB  GLN A 228      65.140  45.209  93.970  1.00  0.00           C
ATOM    572  HB1 GLN A 228      64.921  44.245  94.477  1.00  0.00           H
ATOM    573  HB2 GLN A 228      65.120  46.005  94.745  1.00  0.00           H
ATOM    574  CG  GLN A 228      66.520  44.970  93.350  1.00  0.00           C
ATOM    575  HG1 GLN A 228      66.401  44.174  92.584  1.00  0.00           H
ATOM    576  HG2 GLN A 228      67.221  44.629  94.141  1.00  0.00           H
ATOM    577  CD  GLN A 228      67.110  46.220  92.660  1.00  0.00           C
ATOM    578  OE1 GLN A 228      66.880  47.370  93.100  1.00  0.00           O
ATOM    579  NE2 GLN A 228      67.780  45.989  91.530  1.00  0.00           N
ATOM    580 1HE2 GLN A 228      67.950  46.788  90.952  1.00  0.00           H
ATOM    581 2HE2 GLN A 228      67.998  45.070  91.203  1.00  0.00           H
ATOM    582  C   GLN A 228      63.930  44.960  91.730  1.00  0.00           C
ATOM    583  O   GLN A 228      64.520  45.330  90.760  1.00  0.00           O
ATOM    584  N   ASP A 229      63.000  44.030  91.690  1.00  0.00           N
ATOM    585  HN  ASP A 229      62.611  43.701  92.547  1.00  0.00           H
ATOM    586  CA  ASP A 229      62.490  43.170  90.630  1.00  0.00           C
ATOM    587  HA  ASP A 229      63.277  42.582  90.181  1.00  0.00           H
ATOM    588  CB  ASP A 229      61.550  42.200  91.400  1.00  0.00           C
ATOM    589  HB1 ASP A 229      60.719  42.741  91.901  1.00  0.00           H
ATOM    590  HB2 ASP A 229      62.228  41.721  92.138  1.00  0.00           H
ATOM    591  CG  ASP A 229      60.860  41.170  90.630  1.00  0.00           C
ATOM    592  OD1 ASP A 229      61.230  40.730  89.450  1.00  0.00           O
ATOM    593  OD2 ASP A 229      59.840  40.610  91.190  1.00  0.00           O
ATOM    594  C   ASP A 229      61.830  43.950  89.530  1.00  0.00           C
ATOM    595  O   ASP A 229      62.140  43.890  88.330  1.00  0.00           O
ATOM    596  N   MET A 230      60.930  44.840  89.980  1.00  0.00           N
ATOM    597  HN  MET A 230      60.670  44.890  90.941  1.00  0.00           H
ATOM    598  CA  MET A 230      60.380  45.790  89.020  1.00  0.00           C
ATOM    599  HA  MET A 230      59.891  45.222  88.242  1.00  0.00           H
ATOM    600  CB  MET A 230      59.260  46.580  89.760  1.00  0.00           C
ATOM    601  HB1 MET A 230      59.771  47.252  90.482  1.00  0.00           H
ATOM    602  HB2 MET A 230      58.660  45.810  90.290  1.00  0.00           H
ATOM    603  CG  MET A 230      58.329  47.380  88.881  1.00  0.00           C
ATOM    604  HG1 MET A 230      58.921  48.111  88.289  1.00  0.00           H
ATOM    605  HG2 MET A 230      57.745  48.054  89.544  1.00  0.00           H
ATOM    606  SD  MET A 230      57.290  46.380  87.700  1.00  0.00           S
ATOM    607  CE  MET A 230      56.260  47.790  87.130  1.00  0.00           C
ATOM    608  HE1 MET A 230      55.368  47.990  87.761  1.00  0.00           H
ATOM    609  HE2 MET A 230      55.880  47.520  86.121  1.00  0.00           H
ATOM    610  HE3 MET A 230      56.889  48.688  86.950  1.00  0.00           H
ATOM    611  C   MET A 230      61.470  46.700  88.390  1.00  0.00           C
ATOM    612  O   MET A 230      61.490  46.840  87.210  1.00  0.00           O
HETATM  613  N   HSD A 231      62.380  47.290  89.160  1.00  0.00           N
HETATM  614  HN  HSD A 231      62.330  47.151  90.146  1.00  0.00           H
HETATM  615  CA  HSD A 231      63.450  48.140  88.750  1.00  0.00           C
HETATM  616  HA  HSD A 231      62.940  48.990  88.320  1.00  0.00           H
HETATM  617  CB  HSD A 231      64.210  48.580  90.000  1.00  0.00           C
HETATM  618  HB1 HSD A 231      65.298  48.660  89.790  1.00  0.00           H
HETATM  619  HB2 HSD A 231      64.170  47.780  90.770  1.00  0.00           H
HETATM  620  ND1 HSD A 231      62.630  49.800  91.530  1.00  0.00           N
HETATM  621  HD1 HSD A 231      61.970  49.050  91.570  1.00  0.00           H
HETATM  622  CG  HSD A 231      63.680  49.840  90.670  1.00  0.00           C
HETATM  623  CE1 HSD A 231      62.600  51.030  92.100  1.00  0.00           C
HETATM  624  HE1 HSD A 231      61.770  51.330  92.740  1.00  0.00           H
HETATM  625  NE2 HSD A 231      63.540  51.850  91.670  1.00  0.00           N
HETATM  626  CD2 HSD A 231      64.240  51.080  90.760  1.00  0.00           C
HETATM  627  HD2 HSD A 231      65.223  51.411  90.449  1.00  0.00           H
HETATM  628  C   HSD A 231      64.320  47.460  87.690  1.00  0.00           C
HETATM  629  O   HSD A 231      64.590  47.950  86.570  1.00  0.00           O
ATOM    630  N   SER A 232      64.690  46.210  88.000  1.00  0.00           N
ATOM    631  HN  SER A 232      64.321  45.741  88.799  1.00  0.00           H
ATOM    632  CA  SER A 232      65.550  45.260  87.140  1.00  0.00           C
ATOM    633  HA  SER A 232      66.504  45.692  86.879  1.00  0.00           H
ATOM    634  CB  SER A 232      65.750  43.950  87.980  1.00  0.00           C
ATOM    635  HB1 SER A 232      66.440  43.320  87.380  1.00  0.00           H
ATOM    636  HB2 SER A 232      64.780  43.450  88.190  1.00  0.00           H
ATOM    637  OG  SER A 232      66.360  44.270  89.230  1.00  0.00           O
ATOM    638  HG1 SER A 232      65.732  44.758  89.768  1.00  0.00           H
ATOM    639  C   SER A 232      64.870  44.940  85.780  1.00  0.00           C
ATOM    640  O   SER A 232      65.510  44.910  84.700  1.00  0.00           O
ATOM    641  N   TYR A 233      63.510  44.730  85.800  1.00  0.00           N
ATOM    642  HN  TYR A 233      62.990  44.680  86.649  1.00  0.00           H
ATOM    643  CA  TYR A 233      62.700  44.540  84.610  1.00  0.00           C
ATOM    644  HA  TYR A 233      63.201  43.859  83.939  1.00  0.00           H
ATOM    645  CB  TYR A 233      61.220  44.120  84.870  1.00  0.00           C
ATOM    646  HB1 TYR A 233      60.483  44.558  84.163  1.00  0.00           H
ATOM    647  HB2 TYR A 233      60.869  44.280  85.912  1.00  0.00           H
ATOM    648  CG  TYR A 233      61.070  42.620  84.620  1.00  0.00           C
ATOM    649  CD1 TYR A 233      61.650  41.740  85.550  1.00  0.00           C
ATOM    650  HD1 TYR A 233      62.171  42.171  86.392  1.00  0.00           H
ATOM    651  CE1 TYR A 233      61.580  40.390  85.350  1.00  0.00           C
ATOM    652  HE1 TYR A 233      62.092  39.698  86.002  1.00  0.00           H
ATOM    653  CZ  TYR A 233      61.020  39.870  84.180  1.00  0.00           C
ATOM    654  OH  TYR A 233      61.080  38.470  83.880  1.00  0.00           O
ATOM    655  HH  TYR A 233      61.786  38.102  84.417  1.00  0.00           H
ATOM    656  CD2 TYR A 233      60.320  42.060  83.580  1.00  0.00           C
ATOM    657  HD2 TYR A 233      59.849  42.791  82.939  1.00  0.00           H
ATOM    658  CE2 TYR A 233      60.210  40.710  83.390  1.00  0.00           C
ATOM    659  HE2 TYR A 233      59.618  40.318  82.577  1.00  0.00           H
ATOM    660  C   TYR A 233      62.650  45.740  83.700  1.00  0.00           C
ATOM    661  O   TYR A 233      62.630  45.760  82.450  1.00  0.00           O
ATOM    662  N   ILE A 234      62.540  46.900  84.340  1.00  0.00           N
ATOM    663  HN  ILE A 234      62.350  46.910  85.319  1.00  0.00           H
ATOM    664  CA  ILE A 234      62.610  48.190  83.670  1.00  0.00           C
ATOM    665  HA  ILE A 234      61.874  48.100  82.884  1.00  0.00           H
ATOM    666  CB  ILE A 234      62.280  49.300  84.680  1.00  0.00           C
ATOM    667  HB  ILE A 234      62.981  49.260  85.541  1.00  0.00           H
ATOM    668  CG2 ILE A 234      62.590  50.670  84.020  1.00  0.00           C
ATOM    669 1HG2 ILE A 234      63.695  50.650  83.910  1.00  0.00           H
ATOM    670 2HG2 ILE A 234      62.379  51.573  84.632  1.00  0.00           H
ATOM    671 3HG2 ILE A 234      62.281  50.680  82.953  1.00  0.00           H
ATOM    672  CG1 ILE A 234      60.810  49.270  85.250  1.00  0.00           C
ATOM    673 1HG1 ILE A 234      60.471  48.224  85.409  1.00  0.00           H
ATOM    674 2HG1 ILE A 234      60.111  49.699  84.501  1.00  0.00           H
ATOM    675  CD  ILE A 234      60.760  49.971  86.560  1.00  0.00           C
ATOM    676  HD1 ILE A 234      59.740  49.930  87.000  1.00  0.00           H
ATOM    677  HD2 ILE A 234      61.179  50.997  86.480  1.00  0.00           H
ATOM    678  HD3 ILE A 234      61.354  49.507  87.376  1.00  0.00           H
ATOM    679  C   ILE A 234      63.990  48.460  83.060  1.00  0.00           C
ATOM    680  O   ILE A 234      64.100  49.090  82.030  1.00  0.00           O
ATOM    681  N   ALA A 235      65.150  48.060  83.760  1.00  0.00           N
ATOM    682  HN  ALA A 235      64.991  47.592  84.626  1.00  0.00           H
ATOM    683  CA  ALA A 235      66.480  48.110  83.210  1.00  0.00           C
ATOM    684  HA  ALA A 235      66.570  49.118  82.831  1.00  0.00           H
ATOM    685  CB  ALA A 235      67.480  47.870  84.410  1.00  0.00           C
ATOM    686  HB1 ALA A 235      67.280  48.682  85.141  1.00  0.00           H
ATOM    687  HB2 ALA A 235      68.573  47.810  84.220  1.00  0.00           H
ATOM    688  HB3 ALA A 235      67.170  46.911  84.879  1.00  0.00           H
ATOM    689  C   ALA A 235      66.730  47.180  82.050  1.00  0.00           C
ATOM    690  O   ALA A 235      67.270  47.470  80.990  1.00  0.00           O
ATOM    691  N   ALA A 236      66.360  45.880  82.230  1.00  0.00           N
ATOM    692  HN  ALA A 236      66.059  45.709  83.164  1.00  0.00           H
ATOM    693  CA  ALA A 236      66.420  44.880  81.150  1.00  0.00           C
ATOM    694  HA  ALA A 236      67.478  44.820  80.940  1.00  0.00           H
ATOM    695  CB  ALA A 236      65.890  43.600  81.830  1.00  0.00           C
ATOM    696  HB1 ALA A 236      65.690  42.779  81.109  1.00  0.00           H
ATOM    697  HB2 ALA A 236      64.883  43.849  82.229  1.00  0.00           H
ATOM    698  HB3 ALA A 236      66.502  43.259  82.692  1.00  0.00           H
ATOM    699  C   ALA A 236      65.600  45.310  79.850  1.00  0.00           C
ATOM    700  O   ALA A 236      66.120  45.190  78.730  1.00  0.00           O
ATOM    701  N   PHE A 237      64.400  45.870  79.970  1.00  0.00           N
ATOM    702  HN  PHE A 237      63.998  45.991  80.874  1.00  0.00           H
ATOM    703  CA  PHE A 237      63.550  46.320  78.940  1.00  0.00           C
ATOM    704  HA  PHE A 237      63.520  45.522  78.212  1.00  0.00           H
ATOM    705  CB  PHE A 237      62.030  46.460  79.481  1.00  0.00           C
ATOM    706  HB1 PHE A 237      61.435  47.014  78.724  1.00  0.00           H
ATOM    707  HB2 PHE A 237      62.090  47.229  80.279  1.00  0.00           H
ATOM    708  CG  PHE A 237      61.260  45.150  79.770  1.00  0.00           C
ATOM    709  CD1 PHE A 237      61.770  43.890  79.510  1.00  0.00           C
ATOM    710  HD1 PHE A 237      62.782  43.690  79.190  1.00  0.00           H
ATOM    711  CE1 PHE A 237      60.970  42.800  79.680  1.00  0.00           C
ATOM    712  HE1 PHE A 237      61.180  41.841  79.230  1.00  0.00           H
ATOM    713  CZ  PHE A 237      59.640  42.960  80.100  1.00  0.00           C
ATOM    714  HZ  PHE A 237      58.908  42.168  80.040  1.00  0.00           H
ATOM    715  CD2 PHE A 237      59.950  45.320  80.210  1.00  0.00           C
ATOM    716  HD2 PHE A 237      59.541  46.288  80.459  1.00  0.00           H
ATOM    717  CE2 PHE A 237      59.160  44.200  80.470  1.00  0.00           C
ATOM    718  HE2 PHE A 237      58.157  44.371  80.831  1.00  0.00           H
ATOM    719  C   PHE A 237      64.100  47.590  78.270  1.00  0.00           C
ATOM    720  O   PHE A 237      64.220  47.710  77.060  1.00  0.00           O
ATOM    721  N   GLY A 238      64.340  48.630  79.130  1.00  0.00           N
ATOM    722  HN  GLY A 238      64.021  48.501  80.066  1.00  0.00           H
ATOM    723  CA  GLY A 238      64.710  49.980  78.670  1.00  0.00           C
ATOM    724  HA1 GLY A 238      64.630  50.679  79.489  1.00  0.00           H
ATOM    725  HA2 GLY A 238      64.053  50.299  77.874  1.00  0.00           H
ATOM    726  C   GLY A 238      66.100  50.000  78.100  1.00  0.00           C
ATOM    727  O   GLY A 238      66.310  50.590  77.060  1.00  0.00           O
ATOM    728  N   ALA A 239      67.120  49.260  78.670  1.00  0.00           N
ATOM    729  HN  ALA A 239      66.959  48.808  79.544  1.00  0.00           H
ATOM    730  CA  ALA A 239      68.400  49.170  78.010  1.00  0.00           C
ATOM    731  HA  ALA A 239      68.762  50.174  77.849  1.00  0.00           H
ATOM    732  CB  ALA A 239      69.380  48.380  78.900  1.00  0.00           C
ATOM    733  HB1 ALA A 239      69.069  47.316  78.970  1.00  0.00           H
ATOM    734  HB2 ALA A 239      69.380  48.901  79.881  1.00  0.00           H
ATOM    735  HB3 ALA A 239      70.320  48.500  78.320  1.00  0.00           H
ATOM    736  C   ALA A 239      68.430  48.550  76.600  1.00  0.00           C
ATOM    737  O   ALA A 239      69.060  49.060  75.680  1.00  0.00           O
ATOM    738  N   VAL A 240      67.670  47.470  76.380  1.00  0.00           N
ATOM    739  HN  VAL A 240      67.151  47.031  77.109  1.00  0.00           H
ATOM    740  CA  VAL A 240      67.540  46.920  75.010  1.00  0.00           C
ATOM    741  HA  VAL A 240      68.542  46.820  74.619  1.00  0.00           H
ATOM    742  CB  VAL A 240      66.871  45.570  75.110  1.00  0.00           C
ATOM    743  HB  VAL A 240      65.853  45.671  75.543  1.00  0.00           H
ATOM    744  CG1 VAL A 240      66.770  44.991  73.650  1.00  0.00           C
ATOM    745 1HG1 VAL A 240      67.733  44.880  73.108  1.00  0.00           H
ATOM    746 2HG1 VAL A 240      66.024  45.587  73.083  1.00  0.00           H
ATOM    747 3HG1 VAL A 240      66.279  43.997  73.730  1.00  0.00           H
ATOM    748  CG2 VAL A 240      67.700  44.600  75.910  1.00  0.00           C
ATOM    749 1HG2 VAL A 240      67.119  43.699  76.200  1.00  0.00           H
ATOM    750 2HG2 VAL A 240      67.950  45.060  76.890  1.00  0.00           H
ATOM    751 3HG2 VAL A 240      68.618  44.221  75.411  1.00  0.00           H
ATOM    752  C   VAL A 240      66.780  47.960  74.080  1.00  0.00           C
ATOM    753  O   VAL A 240      67.100  48.150  72.870  1.00  0.00           O
ATOM    754  N   THR A 241      65.710  48.630  74.581  1.00  0.00           N
ATOM    755  HN  THR A 241      65.482  48.441  75.533  1.00  0.00           H
ATOM    756  CA  THR A 241      64.910  49.550  73.820  1.00  0.00           C
ATOM    757  HA  THR A 241      64.610  49.019  72.929  1.00  0.00           H
ATOM    758  CB  THR A 241      63.660  50.020  74.481  1.00  0.00           C
ATOM    759  HB  THR A 241      63.819  50.586  75.423  1.00  0.00           H
ATOM    760  OG1 THR A 241      62.880  48.880  74.950  1.00  0.00           O
ATOM    761  HG1 THR A 241      63.349  48.501  75.698  1.00  0.00           H
ATOM    762  CG2 THR A 241      62.789  50.960  73.551  1.00  0.00           C
ATOM    763 1HG2 THR A 241      61.946  51.357  74.155  1.00  0.00           H
ATOM    764 2HG2 THR A 241      62.349  50.399  72.699  1.00  0.00           H
ATOM    765 3HG2 THR A 241      63.341  51.802  73.079  1.00  0.00           H
ATOM    766  C   THR A 241      65.690  50.730  73.430  1.00  0.00           C
ATOM    767  O   THR A 241      65.580  51.150  72.300  1.00  0.00           O
ATOM    768  N   GLY A 242      66.540  51.260  74.331  1.00  0.00           N
ATOM    769  HN  GLY A 242      66.441  51.012  75.291  1.00  0.00           H
ATOM    770  CA  GLY A 242      67.540  52.270  74.030  1.00  0.00           C
ATOM    771  HA1 GLY A 242      68.179  52.410  74.889  1.00  0.00           H
ATOM    772  HA2 GLY A 242      67.041  53.198  73.791  1.00  0.00           H
ATOM    773  C   GLY A 242      68.480  51.850  72.920  1.00  0.00           C
ATOM    774  O   GLY A 242      68.520  52.590  71.910  1.00  0.00           O
ATOM    775  N   LEU A 243      69.200  50.750  73.040  1.00  0.00           N
ATOM    776  HN  LEU A 243      69.160  50.188  73.862  1.00  0.00           H
ATOM    777  CA  LEU A 243      70.120  50.280  71.930  1.00  0.00           C
ATOM    778  HA  LEU A 243      70.946  50.966  71.811  1.00  0.00           H
ATOM    779  CB  LEU A 243      70.780  48.970  72.380  1.00  0.00           C
ATOM    780  HB1 LEU A 243      70.020  48.260  72.770  1.00  0.00           H
ATOM    781  HB2 LEU A 243      71.400  49.210  73.270  1.00  0.00           H
ATOM    782  CG  LEU A 243      71.610  48.210  71.280  1.00  0.00           C
ATOM    783  HG  LEU A 243      70.898  47.789  70.538  1.00  0.00           H
ATOM    784  CD1 LEU A 243      72.670  49.110  70.550  1.00  0.00           C
ATOM    785 1HD1 LEU A 243      73.358  49.619  71.258  1.00  0.00           H
ATOM    786 2HD1 LEU A 243      72.170  49.929  69.990  1.00  0.00           H
ATOM    787 3HD1 LEU A 243      73.281  48.479  69.869  1.00  0.00           H
ATOM    788  CD2 LEU A 243      72.391  47.030  71.880  1.00  0.00           C
ATOM    789 1HD2 LEU A 243      71.759  46.399  72.541  1.00  0.00           H
ATOM    790 2HD2 LEU A 243      73.185  47.527  72.477  1.00  0.00           H
ATOM    791 3HD2 LEU A 243      72.930  46.450  71.101  1.00  0.00           H
ATOM    792  C   LEU A 243      69.360  50.080  70.640  1.00  0.00           C
ATOM    793  O   LEU A 243      69.690  50.580  69.580  1.00  0.00           O
ATOM    794  N   CYS A 244      68.180  49.380  70.670  1.00  0.00           N
ATOM    795  HN  CYS A 244      67.790  49.060  71.530  1.00  0.00           H
ATOM    796  CA  CYS A 244      67.370  49.210  69.460  1.00  0.00           C
ATOM    797  HA  CYS A 244      68.004  48.737  68.725  1.00  0.00           H
ATOM    798  CB  CYS A 244      66.180  48.300  69.760  1.00  0.00           C
ATOM    799  HB1 CYS A 244      65.462  48.350  68.913  1.00  0.00           H
ATOM    800  HB2 CYS A 244      65.610  48.710  70.620  1.00  0.00           H
ATOM    801  SG  CYS A 244      66.520  46.610  69.990  1.00  0.00           S
ATOM    802  HG1 CYS A 244      66.891  46.830  71.243  1.00  0.00           H
ATOM    803  C   CYS A 244      66.830  50.500  68.780  1.00  0.00           C
ATOM    804  O   CYS A 244      66.930  50.700  67.590  1.00  0.00           O
ATOM    805  N   THR A 245      66.250  51.480  69.580  1.00  0.00           N
ATOM    806  HN  THR A 245      66.150  51.289  70.553  1.00  0.00           H
ATOM    807  CA  THR A 245      65.930  52.810  69.080  1.00  0.00           C
ATOM    808  HA  THR A 245      65.272  52.680  68.233  1.00  0.00           H
ATOM    809  CB  THR A 245      65.130  53.660  70.090  1.00  0.00           C
ATOM    810  HB  THR A 245      65.040  54.703  69.719  1.00  0.00           H
ATOM    811  OG1 THR A 245      65.660  53.810  71.370  1.00  0.00           O
ATOM    812  HG1 THR A 245      65.640  52.881  71.610  1.00  0.00           H
ATOM    813  CG2 THR A 245      63.760  53.050  70.310  1.00  0.00           C
ATOM    814 1HG2 THR A 245      63.710  51.942  70.370  1.00  0.00           H
ATOM    815 2HG2 THR A 245      63.111  53.380  69.471  1.00  0.00           H
ATOM    816 3HG2 THR A 245      63.290  53.500  71.210  1.00  0.00           H
ATOM    817  C   THR A 245      67.160  53.580  68.550  1.00  0.00           C
ATOM    818  O   THR A 245      67.130  54.160  67.430  1.00  0.00           O
ATOM    819  N   LEU A 246      68.290  53.550  69.280  1.00  0.00           N
ATOM    820  HN  LEU A 246      68.180  53.071  70.148  1.00  0.00           H
ATOM    821  CA  LEU A 246      69.520  54.170  68.850  1.00  0.00           C
ATOM    822  HA  LEU A 246      69.321  55.224  68.721  1.00  0.00           H
ATOM    823  CB  LEU A 246      70.510  54.060  70.080  1.00  0.00           C
ATOM    824  HB1 LEU A 246      70.630  52.989  70.350  1.00  0.00           H
ATOM    825  HB2 LEU A 246      70.058  54.653  70.904  1.00  0.00           H
ATOM    826  CG  LEU A 246      71.960  54.690  69.940  1.00  0.00           C
ATOM    827  HG  LEU A 246      72.289  54.122  69.043  1.00  0.00           H
ATOM    828  CD1 LEU A 246      71.930  56.190  69.780  1.00  0.00           C
ATOM    829 1HD1 LEU A 246      72.907  56.718  69.750  1.00  0.00           H
ATOM    830 2HD1 LEU A 246      71.352  56.638  70.617  1.00  0.00           H
ATOM    831 3HD1 LEU A 246      71.589  56.461  68.758  1.00  0.00           H
ATOM    832  CD2 LEU A 246      72.810  54.280  71.111  1.00  0.00           C
ATOM    833 1HD2 LEU A 246      72.403  54.707  72.053  1.00  0.00           H
ATOM    834 2HD2 LEU A 246      73.870  54.610  71.150  1.00  0.00           H
ATOM    835 3HD2 LEU A 246      72.770  53.190  71.320  1.00  0.00           H
ATOM    836  C   LEU A 246      70.150  53.650  67.540  1.00  0.00           C
ATOM    837  O   LEU A 246      70.520  54.430  66.690  1.00  0.00           O
ATOM    838  N   PHE A 247      70.100  52.320  67.320  1.00  0.00           N
ATOM    839  HN  PHE A 247      69.850  51.711  68.069  1.00  0.00           H
ATOM    840  CA  PHE A 247      70.580  51.650  66.180  1.00  0.00           C
ATOM    841  HA  PHE A 247      71.540  52.050  65.890  1.00  0.00           H
ATOM    842  CB  PHE A 247      70.820  50.210  66.610  1.00  0.00           C
ATOM    843  HB1 PHE A 247      69.868  49.749  66.951  1.00  0.00           H
ATOM    844  HB2 PHE A 247      71.549  50.200  67.449  1.00  0.00           H
ATOM    845  CG  PHE A 247      71.430  49.300  65.610  1.00  0.00           C
ATOM    846  CD1 PHE A 247      72.770  49.140  65.440  1.00  0.00           C
ATOM    847  HD1 PHE A 247      73.429  49.769  66.019  1.00  0.00           H
ATOM    848  CE1 PHE A 247      73.351  48.350  64.450  1.00  0.00           C
ATOM    849  HE1 PHE A 247      74.423  48.221  64.460  1.00  0.00           H
ATOM    850  CZ  PHE A 247      72.500  47.600  63.620  1.00  0.00           C
ATOM    851  HZ  PHE A 247      72.901  46.938  62.868  1.00  0.00           H
ATOM    852  CD2 PHE A 247      70.570  48.530  64.800  1.00  0.00           C
ATOM    853  HD2 PHE A 247      69.495  48.620  64.860  1.00  0.00           H
ATOM    854  CE2 PHE A 247      71.090  47.700  63.770  1.00  0.00           C
ATOM    855  HE2 PHE A 247      70.370  47.240  63.110  1.00  0.00           H
ATOM    856  C   PHE A 247      69.660  51.840  64.970  1.00  0.00           C
ATOM    857  O   PHE A 247      70.150  52.140  63.890  1.00  0.00           O
ATOM    858  N   THR A 248      68.320  51.920  65.150  1.00  0.00           N
ATOM    859  HN  THR A 248      67.990  51.650  66.051  1.00  0.00           H
ATOM    860  CA  THR A 248      67.380  52.400  64.160  1.00  0.00           C
ATOM    861  HA  THR A 248      67.450  51.728  63.318  1.00  0.00           H
ATOM    862  CB  THR A 248      65.940  52.330  64.790  1.00  0.00           C
ATOM    863  HB  THR A 248      65.870  52.931  65.722  1.00  0.00           H
ATOM    864  OG1 THR A 248      65.550  50.990  65.130  1.00  0.00           O
ATOM    865  HG1 THR A 248      66.002  50.789  65.953  1.00  0.00           H
ATOM    866  CG2 THR A 248      64.910  52.900  63.730  1.00  0.00           C
ATOM    867 1HG2 THR A 248      65.170  52.490  62.731  1.00  0.00           H
ATOM    868 2HG2 THR A 248      64.980  54.008  63.680  1.00  0.00           H
ATOM    869 3HG2 THR A 248      63.870  52.640  64.020  1.00  0.00           H
ATOM    870  C   THR A 248      67.650  53.860  63.720  1.00  0.00           C
ATOM    871  O   THR A 248      67.540  54.170  62.560  1.00  0.00           O
ATOM    872  N   LEU A 249      68.010  54.820  64.630  1.00  0.00           N
ATOM    873  HN  LEU A 249      68.030  54.611  65.605  1.00  0.00           H
ATOM    874  CA  LEU A 249      68.330  56.190  64.460  1.00  0.00           C
ATOM    875  HA  LEU A 249      67.476  56.662  63.998  1.00  0.00           H
ATOM    876  CB  LEU A 249      68.390  57.030  65.820  1.00  0.00           C
ATOM    877  HB1 LEU A 249      68.630  58.110  65.720  1.00  0.00           H
ATOM    878  HB2 LEU A 249      69.103  56.548  66.523  1.00  0.00           H
ATOM    879  CG  LEU A 249      66.990  57.140  66.500  1.00  0.00           C
ATOM    880  HG  LEU A 249      66.443  56.216  66.212  1.00  0.00           H
ATOM    881  CD1 LEU A 249      67.050  57.279  68.020  1.00  0.00           C
ATOM    882 1HD1 LEU A 249      67.393  58.308  68.262  1.00  0.00           H
ATOM    883 2HD1 LEU A 249      67.819  56.521  68.280  1.00  0.00           H
ATOM    884 3HD1 LEU A 249      66.112  57.071  68.579  1.00  0.00           H
ATOM    885  CD2 LEU A 249      66.160  58.160  65.741  1.00  0.00           C
ATOM    886 1HD2 LEU A 249      65.084  58.260  65.999  1.00  0.00           H
ATOM    887 2HD2 LEU A 249      66.140  58.100  64.632  1.00  0.00           H
ATOM    888 3HD2 LEU A 249      66.571  59.192  65.760  1.00  0.00           H
ATOM    889  C   LEU A 249      69.530  56.400  63.670  1.00  0.00           C
ATOM    890  O   LEU A 249      69.680  57.340  62.930  1.00  0.00           O
ATOM    891  N   ALA A 250      70.560  55.500  63.810  1.00  0.00           N
ATOM    892  HN  ALA A 250      70.520  54.729  64.441  1.00  0.00           H
ATOM    893  CA  ALA A 250      71.860  55.680  63.240  1.00  0.00           C
ATOM    894  HA  ALA A 250      72.258  56.626  63.578  1.00  0.00           H
ATOM    895  CB  ALA A 250      72.700  54.600  63.820  1.00  0.00           C
ATOM    896  HB1 ALA A 250      73.763  54.560  63.499  1.00  0.00           H
ATOM    897  HB2 ALA A 250      72.211  53.612  63.680  1.00  0.00           H
ATOM    898  HB3 ALA A 250      72.500  54.760  64.901  1.00  0.00           H
ATOM    899  C   ALA A 250      71.840  55.640  61.670  1.00  0.00           C
ATOM    900  O   ALA A 250      72.550  56.310  60.980  1.00  0.00           O
ATOM    901  N   THR A 251      71.040  54.850  61.040  1.00  0.00           N
ATOM    902  HN  THR A 251      70.363  54.332  61.558  1.00  0.00           H
ATOM    903  CA  THR A 251      70.870  54.840  59.630  1.00  0.00           C
ATOM    904  HA  THR A 251      71.880  54.890  59.250  1.00  0.00           H
ATOM    905  CB  THR A 251      70.150  53.620  59.000  1.00  0.00           C
ATOM    906  HB  THR A 251      69.799  53.831  57.967  1.00  0.00           H
ATOM    907  OG1 THR A 251      69.180  53.070  59.830  1.00  0.00           O
ATOM    908  HG1 THR A 251      68.400  53.630  59.810  1.00  0.00           H
ATOM    909  CG2 THR A 251      71.270  52.510  58.821  1.00  0.00           C
ATOM    910 1HG2 THR A 251      72.124  52.811  58.177  1.00  0.00           H
ATOM    911 2HG2 THR A 251      70.681  51.671  58.391  1.00  0.00           H
ATOM    912 3HG2 THR A 251      71.728  52.321  59.815  1.00  0.00           H
ATOM    913  C   THR A 251      70.200  56.110  59.070  1.00  0.00           C
ATOM    914  O   THR A 251      70.620  56.500  57.970  1.00  0.00           O
ATOM    915  N   PHE A 252      69.260  56.750  59.780  1.00  0.00           N
ATOM    916  HN  PHE A 252      68.830  56.270  60.540  1.00  0.00           H
ATOM    917  CA  PHE A 252      68.790  58.100  59.400  1.00  0.00           C
ATOM    918  HA  PHE A 252      68.559  58.060  58.346  1.00  0.00           H
ATOM    919  CB  PHE A 252      67.620  58.430  60.321  1.00  0.00           C
ATOM    920  HB1 PHE A 252      67.260  59.481  60.340  1.00  0.00           H
ATOM    921  HB2 PHE A 252      67.918  58.241  61.374  1.00  0.00           H
ATOM    922  CG  PHE A 252      66.370  57.630  59.970  1.00  0.00           C
ATOM    923  CD1 PHE A 252      65.740  57.820  58.760  1.00  0.00           C
ATOM    924  HD1 PHE A 252      66.232  58.453  58.037  1.00  0.00           H
ATOM    925  CE1 PHE A 252      64.540  57.190  58.410  1.00  0.00           C
ATOM    926  HE1 PHE A 252      64.027  57.401  57.484  1.00  0.00           H
ATOM    927  CZ  PHE A 252      64.000  56.180  59.230  1.00  0.00           C
ATOM    928  HZ  PHE A 252      63.137  55.558  59.049  1.00  0.00           H
ATOM    929  CD2 PHE A 252      65.790  56.720  60.860  1.00  0.00           C
ATOM    930  HD2 PHE A 252      66.231  56.469  61.813  1.00  0.00           H
ATOM    931  CE2 PHE A 252      64.610  55.960  60.490  1.00  0.00           C
ATOM    932  HE2 PHE A 252      64.280  55.180  61.160  1.00  0.00           H
ATOM    933  C   PHE A 252      69.770  59.180  59.570  1.00  0.00           C
ATOM    934  O   PHE A 252      69.710  60.160  58.840  1.00  0.00           O
ATOM    935  N   VAL A 253      70.590  59.040  60.600  1.00  0.00           N
ATOM    936  HN  VAL A 253      70.530  58.252  61.208  1.00  0.00           H
ATOM    937  CA  VAL A 253      71.680  59.950  60.770  1.00  0.00           C
ATOM    938  HA  VAL A 253      71.259  60.942  60.700  1.00  0.00           H
ATOM    939  CB  VAL A 253      72.320  59.920  62.160  1.00  0.00           C
ATOM    940  HB  VAL A 253      72.681  58.887  62.351  1.00  0.00           H
ATOM    941  CG1 VAL A 253      73.470  60.940  62.360  1.00  0.00           C
ATOM    942 1HG1 VAL A 253      73.670  60.960  63.452  1.00  0.00           H
ATOM    943 2HG1 VAL A 253      73.120  61.981  62.190  1.00  0.00           H
ATOM    944 3HG1 VAL A 253      74.342  60.689  61.719  1.00  0.00           H
ATOM    945  CG2 VAL A 253      71.321  60.360  63.280  1.00  0.00           C
ATOM    946 1HG2 VAL A 253      71.220  61.458  63.140  1.00  0.00           H
ATOM    947 2HG2 VAL A 253      71.739  60.011  64.248  1.00  0.00           H
ATOM    948 3HG2 VAL A 253      70.314  59.918  63.119  1.00  0.00           H
ATOM    949  C   VAL A 253      72.870  59.830  59.730  1.00  0.00           C
ATOM    950  O   VAL A 253      73.470  60.750  59.180  1.00  0.00           O
ATOM    951  N   ALA A 254      73.130  58.550  59.310  1.00  0.00           N
ATOM    952  HN  ALA A 254      72.723  57.815  59.847  1.00  0.00           H
ATOM    953  CA  ALA A 254      74.001  58.110  58.190  1.00  0.00           C
ATOM    954  HA  ALA A 254      74.983  58.477  58.448  1.00  0.00           H
ATOM    955  CB  ALA A 254      74.020  56.550  58.060  1.00  0.00           C
ATOM    956  HB1 ALA A 254      74.320  56.060  59.011  1.00  0.00           H
ATOM    957  HB2 ALA A 254      74.736  56.182  57.294  1.00  0.00           H
ATOM    958  HB3 ALA A 254      72.990  56.210  57.820  1.00  0.00           H
ATOM    959  C   ALA A 254      73.620  58.630  56.760  1.00  0.00           C
ATOM    960  O   ALA A 254      74.380  59.110  55.890  1.00  0.00           O
ATOM    961  N   ASP A 255      72.290  58.720  56.490  1.00  0.00           N
ATOM    962  HN  ASP A 255      71.708  58.269  57.162  1.00  0.00           H
ATOM    963  CA  ASP A 255      71.730  59.180  55.230  1.00  0.00           C
ATOM    964  HA  ASP A 255      72.598  59.439  54.641  1.00  0.00           H
ATOM    965  CB  ASP A 255      71.090  57.950  54.650  1.00  0.00           C
ATOM    966  HB1 ASP A 255      70.149  57.670  55.170  1.00  0.00           H
ATOM    967  HB2 ASP A 255      71.797  57.094  54.700  1.00  0.00           H
ATOM    968  CG  ASP A 255      70.860  58.170  53.200  1.00  0.00           C
ATOM    969  OD1 ASP A 255      70.050  57.420  52.670  1.00  0.00           O
ATOM    970  OD2 ASP A 255      71.630  58.980  52.570  1.00  0.00           O
ATOM    971  C   ASP A 255      70.830  60.440  55.450  1.00  0.00           C
ATOM    972  O   ASP A 255      69.780  60.620  54.830  1.00  0.00           O
ATOM    973  N   TRP A 256      71.180  61.270  56.410  1.00  0.00           N
ATOM    974  HN  TRP A 256      72.100  61.210  56.790  1.00  0.00           H
ATOM    975  CA  TRP A 256      70.300  62.410  56.810  1.00  0.00           C
ATOM    976  HA  TRP A 256      69.358  61.999  57.141  1.00  0.00           H
ATOM    977  CB  TRP A 256      70.930  63.120  58.020  1.00  0.00           C
ATOM    978  HB1 TRP A 256      71.975  63.429  57.801  1.00  0.00           H
ATOM    979  HB2 TRP A 256      71.150  62.429  58.861  1.00  0.00           H
ATOM    980  CG  TRP A 256      70.040  64.220  58.660  1.00  0.00           C
ATOM    981  CD1 TRP A 256      70.430  65.520  58.750  1.00  0.00           C
ATOM    982  HD1 TRP A 256      71.417  65.849  58.461  1.00  0.00           H
ATOM    983  NE1 TRP A 256      69.490  66.240  59.340  1.00  0.00           N
ATOM    984  HE1 TRP A 256      69.560  67.102  59.791  1.00  0.00           H
ATOM    985  CE2 TRP A 256      68.380  65.460  59.580  1.00  0.00           C
ATOM    986  CD2 TRP A 256      68.720  64.160  59.270  1.00  0.00           C
ATOM    987  CE3 TRP A 256      67.810  63.201  59.380  1.00  0.00           C
ATOM    988  HE3 TRP A 256      68.021  62.213  58.997  1.00  0.00           H
ATOM    989  CZ3 TRP A 256      66.560  63.450  60.000  1.00  0.00           C
ATOM    990  HZ3 TRP A 256      65.816  62.686  60.171  1.00  0.00           H
ATOM    991  CZ2 TRP A 256      67.180  65.780  60.220  1.00  0.00           C
ATOM    992  HZ2 TRP A 256      67.060  66.783  60.601  1.00  0.00           H
ATOM    993  CH2 TRP A 256      66.300  64.720  60.450  1.00  0.00           C
ATOM    994  HH2 TRP A 256      65.448  64.750  61.112  1.00  0.00           H
ATOM    995  C   TRP A 256      70.050  63.400  55.730  1.00  0.00           C
ATOM    996  O   TRP A 256      68.960  63.970  55.590  1.00  0.00           O
ATOM    997  N   ARG A 257      71.020  63.710  54.910  1.00  0.00           N
ATOM    998  HN  ARG A 257      71.884  63.223  54.801  1.00  0.00           H
ATOM    999  CA  ARG A 257      70.850  64.660  53.810  1.00  0.00           C
ATOM   1000  HA  ARG A 257      70.460  65.540  54.300  1.00  0.00           H
ATOM   1001  CB  ARG A 257      72.160  64.970  53.090  1.00  0.00           C
ATOM   1002  HB1 ARG A 257      71.970  65.591  52.189  1.00  0.00           H
ATOM   1003  HB2 ARG A 257      72.729  64.032  52.910  1.00  0.00           H
ATOM   1004  CG  ARG A 257      73.060  65.750  54.140  1.00  0.00           C
ATOM   1005  HG1 ARG A 257      73.361  65.078  54.972  1.00  0.00           H
ATOM   1006  HG2 ARG A 257      72.438  66.623  54.431  1.00  0.00           H
ATOM   1007  CD  ARG A 257      74.260  66.290  53.440  1.00  0.00           C
ATOM   1008  HD1 ARG A 257      73.951  66.999  52.642  1.00  0.00           H
ATOM   1009  HD2 ARG A 257      74.782  65.437  52.958  1.00  0.00           H
ATOM   1010  NE  ARG A 257      75.010  66.970  54.510  1.00  0.00           N
ATOM   1011  HE  ARG A 257      74.791  66.970  55.486  1.00  0.00           H
ATOM   1012  CZ  ARG A 257      76.150  67.640  54.410  1.00  0.00           C
ATOM   1013  NH1 ARG A 257      76.690  67.920  53.210  1.00  0.00           N
ATOM   1014 1HH1 ARG A 257      76.401  67.391  52.412  1.00  0.00           H
ATOM   1015 2HH1 ARG A 257      77.630  68.260  53.180  1.00  0.00           H
ATOM   1016  NH2 ARG A 257      76.740  68.120  55.490  1.00  0.00           N
ATOM   1017 1HH2 ARG A 257      76.282  67.921  56.356  1.00  0.00           H
ATOM   1018 2HH2 ARG A 257      77.668  68.479  55.390  1.00  0.00           H
ATOM   1019  C   ARG A 257      69.710  64.260  52.870  1.00  0.00           C
ATOM   1020  O   ARG A 257      68.920  65.090  52.480  1.00  0.00           O
ATOM   1021  N   ASN A 258      69.510  62.990  52.520  1.00  0.00           N
ATOM   1022  HN  ASN A 258      70.102  62.308  52.941  1.00  0.00           H
ATOM   1023  CA  ASN A 258      68.380  62.590  51.690  1.00  0.00           C
ATOM   1024  HA  ASN A 258      68.102  63.425  51.064  1.00  0.00           H
ATOM   1025  CB  ASN A 258      68.680  61.310  50.870  1.00  0.00           C
ATOM   1026  HB1 ASN A 258      67.891  61.050  50.131  1.00  0.00           H
ATOM   1027  HB2 ASN A 258      68.800  60.458  51.572  1.00  0.00           H
ATOM   1028  CG  ASN A 258      69.960  61.370  50.070  1.00  0.00           C
ATOM   1029  OD1 ASN A 258      70.010  61.950  48.960  1.00  0.00           O
ATOM   1030  ND2 ASN A 258      70.980  60.590  50.420  1.00  0.00           N
ATOM   1031 1HD2 ASN A 258      71.121  60.016  51.226  1.00  0.00           H
ATOM   1032 2HD2 ASN A 258      71.839  60.820  49.961  1.00  0.00           H
ATOM   1033  C   ASN A 258      67.220  62.140  52.620  1.00  0.00           C
ATOM   1034  O   ASN A 258      66.060  62.210  52.180  1.00  0.00           O
ATOM   1035  N   SER A 259      67.330  61.750  53.870  1.00  0.00           N
ATOM   1036  HN  SER A 259      68.223  61.650  54.301  1.00  0.00           H
ATOM   1037  CA  SER A 259      66.330  61.200  54.770  1.00  0.00           C
ATOM   1038  HA  SER A 259      65.493  60.821  54.202  1.00  0.00           H
ATOM   1039  CB  SER A 259      66.900  60.130  55.800  1.00  0.00           C
ATOM   1040  HB1 SER A 259      66.011  59.751  56.349  1.00  0.00           H
ATOM   1041  HB2 SER A 259      67.473  60.603  56.625  1.00  0.00           H
ATOM   1042  OG  SER A 259      67.470  59.050  55.060  1.00  0.00           O
ATOM   1043  HG1 SER A 259      68.249  59.340  54.580  1.00  0.00           H
ATOM   1044  C   SER A 259      65.570  62.260  55.570  1.00  0.00           C
ATOM   1045  O   SER A 259      64.500  62.020  56.150  1.00  0.00           O
ATOM   1046  N   ASN A 260      66.050  63.480  55.650  1.00  0.00           N
ATOM   1047  HN  ASN A 260      66.960  63.720  55.320  1.00  0.00           H
ATOM   1048  CA  ASN A 260      65.360  64.580  56.240  1.00  0.00           C
ATOM   1049  HA  ASN A 260      64.910  64.210  57.150  1.00  0.00           H
ATOM   1050  CB  ASN A 260      66.350  65.790  56.680  1.00  0.00           C
ATOM   1051  HB1 ASN A 260      66.839  66.179  55.762  1.00  0.00           H
ATOM   1052  HB2 ASN A 260      67.127  65.392  57.367  1.00  0.00           H
ATOM   1053  CG  ASN A 260      65.680  66.960  57.300  1.00  0.00           C
ATOM   1054  OD1 ASN A 260      64.550  66.860  57.760  1.00  0.00           O
ATOM   1055  ND2 ASN A 260      66.300  68.170  57.170  1.00  0.00           N
ATOM   1056 1HD2 ASN A 260      67.210  68.310  56.780  1.00  0.00           H
ATOM   1057 2HD2 ASN A 260      65.750  68.950  57.470  1.00  0.00           H
ATOM   1058  C   ASN A 260      64.270  65.100  55.270  1.00  0.00           C
ATOM   1059  O   ASN A 260      64.450  66.020  54.550  1.00  0.00           O
ATOM   1060  N   ARG A 261      63.160  64.400  55.120  1.00  0.00           N
ATOM   1061  HN  ARG A 261      63.100  63.522  55.589  1.00  0.00           H
ATOM   1062  CA  ARG A 261      62.040  64.740  54.260  1.00  0.00           C
ATOM   1063  HA  ARG A 261      62.050  65.818  54.320  1.00  0.00           H
ATOM   1064  CB  ARG A 261      62.371  64.300  52.780  1.00  0.00           C
ATOM   1065  HB1 ARG A 261      63.374  64.648  52.452  1.00  0.00           H
ATOM   1066  HB2 ARG A 261      61.538  64.751  52.199  1.00  0.00           H
ATOM   1067  CG  ARG A 261      62.310  62.800  52.520  1.00  0.00           C
ATOM   1068  HG1 ARG A 261      61.246  62.539  52.701  1.00  0.00           H
ATOM   1069  HG2 ARG A 261      62.993  62.227  53.183  1.00  0.00           H
ATOM   1070  CD  ARG A 261      62.480  62.610  50.990  1.00  0.00           C
ATOM   1071  HD1 ARG A 261      63.531  62.810  50.690  1.00  0.00           H
ATOM   1072  HD2 ARG A 261      61.820  63.330  50.460  1.00  0.00           H
ATOM   1073  NE  ARG A 261      62.080  61.180  50.700  1.00  0.00           N
ATOM   1074  HE  ARG A 261      61.311  60.910  50.121  1.00  0.00           H
ATOM   1075  CZ  ARG A 261      62.890  60.160  51.020  1.00  0.00           C
ATOM   1076  NH1 ARG A 261      63.910  60.390  51.790  1.00  0.00           N
ATOM   1077 1HH1 ARG A 261      64.150  61.349  51.940  1.00  0.00           H
ATOM   1078 2HH1 ARG A 261      64.650  59.720  51.730  1.00  0.00           H
ATOM   1079  NH2 ARG A 261      62.710  59.020  50.350  1.00  0.00           N
ATOM   1080 1HH2 ARG A 261      61.901  58.810  49.801  1.00  0.00           H
ATOM   1081 2HH2 ARG A 261      63.308  58.243  50.549  1.00  0.00           H
ATOM   1082  C   ARG A 261      60.790  64.070  54.780  1.00  0.00           C
ATOM   1083  O   ARG A 261      60.820  63.110  55.560  1.00  0.00           O
ATOM   1084  N   TYR A 262      59.590  64.500  54.390  1.00  0.00           N
ATOM   1085  HN  TYR A 262      59.570  65.383  53.928  1.00  0.00           H
ATOM   1086  CA  TYR A 262      58.300  63.740  54.590  1.00  0.00           C
ATOM   1087  HA  TYR A 262      58.290  63.210  55.531  1.00  0.00           H
ATOM   1088  CB  TYR A 262      57.170  64.820  54.500  1.00  0.00           C
ATOM   1089  HB1 TYR A 262      56.909  65.051  53.445  1.00  0.00           H
ATOM   1090  HB2 TYR A 262      57.571  65.691  55.061  1.00  0.00           H
ATOM   1091  CG  TYR A 262      55.850  64.410  55.100  1.00  0.00           C
ATOM   1092  CD1 TYR A 262      54.820  63.600  54.380  1.00  0.00           C
ATOM   1093  HD1 TYR A 262      55.091  63.219  53.407  1.00  0.00           H
ATOM   1094  CE1 TYR A 262      53.560  63.490  54.890  1.00  0.00           C
ATOM   1095  HE1 TYR A 262      52.819  62.929  54.339  1.00  0.00           H
ATOM   1096  CZ  TYR A 262      53.220  64.120  56.140  1.00  0.00           C
ATOM   1097  OH  TYR A 262      51.980  63.920  56.680  1.00  0.00           O
ATOM   1098  HH  TYR A 262      51.420  63.600  55.969  1.00  0.00           H
ATOM   1099  CD2 TYR A 262      55.470  65.000  56.330  1.00  0.00           C
ATOM   1100  HD2 TYR A 262      56.129  65.709  56.809  1.00  0.00           H
ATOM   1101  CE2 TYR A 262      54.220  64.840  56.850  1.00  0.00           C
ATOM   1102  HE2 TYR A 262      53.850  65.310  57.750  1.00  0.00           H
ATOM   1103  C   TYR A 262      58.260  62.610  53.510  1.00  0.00           C
ATOM   1104  O   TYR A 262      58.420  62.990  52.340  1.00  0.00           O
ATOM   1105  N   PRO A 263      58.030  61.360  53.790  1.00  0.00           N
ATOM   1106  CD  PRO A 263      57.670  60.460  52.720  1.00  0.00           C
ATOM   1107  HD1 PRO A 263      58.589  60.180  52.161  1.00  0.00           H
ATOM   1108  HD2 PRO A 263      56.988  60.892  51.957  1.00  0.00           H
ATOM   1109  CA  PRO A 263      57.500  60.850  55.140  1.00  0.00           C
ATOM   1110  HA  PRO A 263      56.980  61.660  55.630  1.00  0.00           H
ATOM   1111  CB  PRO A 263      56.500  59.840  54.640  1.00  0.00           C
ATOM   1112  HB1 PRO A 263      55.563  60.378  54.381  1.00  0.00           H
ATOM   1113  HB2 PRO A 263      56.242  59.046  55.374  1.00  0.00           H
ATOM   1114  CG  PRO A 263      57.080  59.250  53.400  1.00  0.00           C
ATOM   1115  HG1 PRO A 263      57.879  58.491  53.540  1.00  0.00           H
ATOM   1116  HG2 PRO A 263      56.271  58.821  52.771  1.00  0.00           H
ATOM   1117  C   PRO A 263      58.600  60.240  55.950  1.00  0.00           C
ATOM   1118  O   PRO A 263      58.250  59.670  56.960  1.00  0.00           O
ATOM   1119  N   ALA A 264      59.820  60.270  55.490  1.00  0.00           N
ATOM   1120  HN  ALA A 264      60.020  60.819  54.682  1.00  0.00           H
ATOM   1121  CA  ALA A 264      60.890  59.540  56.120  1.00  0.00           C
ATOM   1122  HA  ALA A 264      60.559  58.527  56.291  1.00  0.00           H
ATOM   1123  CB  ALA A 264      62.230  59.510  55.340  1.00  0.00           C
ATOM   1124  HB1 ALA A 264      62.111  58.973  54.375  1.00  0.00           H
ATOM   1125  HB2 ALA A 264      63.030  58.940  55.860  1.00  0.00           H
ATOM   1126  HB3 ALA A 264      62.589  60.527  55.071  1.00  0.00           H
ATOM   1127  C   ALA A 264      61.220  60.140  57.560  1.00  0.00           C
ATOM   1128  O   ALA A 264      61.460  59.370  58.450  1.00  0.00           O
ATOM   1129  N   VAL A 265      61.050  61.410  57.890  1.00  0.00           N
ATOM   1130  HN  VAL A 265      60.731  62.058  57.202  1.00  0.00           H
ATOM   1131  CA  VAL A 265      61.540  62.160  59.060  1.00  0.00           C
ATOM   1132  HA  VAL A 265      62.580  61.870  59.050  1.00  0.00           H
ATOM   1133  CB  VAL A 265      61.590  63.640  58.880  1.00  0.00           C
ATOM   1134  HB  VAL A 265      62.099  63.770  57.901  1.00  0.00           H
ATOM   1135  CG1 VAL A 265      60.120  64.279  58.760  1.00  0.00           C
ATOM   1136 1HG1 VAL A 265      60.211  65.358  58.508  1.00  0.00           H
ATOM   1137 2HG1 VAL A 265      59.570  64.170  59.720  1.00  0.00           H
ATOM   1138 3HG1 VAL A 265      59.448  63.799  58.018  1.00  0.00           H
ATOM   1139  CG2 VAL A 265      62.439  64.330  59.970  1.00  0.00           C
ATOM   1140 1HG2 VAL A 265      62.680  65.398  59.780  1.00  0.00           H
ATOM   1141 2HG2 VAL A 265      63.396  63.766  60.000  1.00  0.00           H
ATOM   1142 3HG2 VAL A 265      62.040  64.140  60.989  1.00  0.00           H
ATOM   1143  C   VAL A 265      60.790  61.690  60.310  1.00  0.00           C
ATOM   1144  O   VAL A 265      61.260  61.690  61.470  1.00  0.00           O
ATOM   1145  N   ILE A 266      59.530  61.210  60.080  1.00  0.00           N
ATOM   1146  HN  ILE A 266      59.269  61.210  59.118  1.00  0.00           H
ATOM   1147  CA  ILE A 266      58.570  60.780  61.110  1.00  0.00           C
ATOM   1148  HA  ILE A 266      58.371  61.546  61.846  1.00  0.00           H
ATOM   1149  CB  ILE A 266      57.200  60.510  60.470  1.00  0.00           C
ATOM   1150  HB  ILE A 266      57.250  59.710  59.700  1.00  0.00           H
ATOM   1151  CG2 ILE A 266      56.150  60.040  61.510  1.00  0.00           C
ATOM   1152 1HG2 ILE A 266      56.460  59.039  61.880  1.00  0.00           H
ATOM   1153 2HG2 ILE A 266      55.070  60.050  61.250  1.00  0.00           H
ATOM   1154 3HG2 ILE A 266      56.321  60.703  62.384  1.00  0.00           H
ATOM   1155  CG1 ILE A 266      56.710  61.760  59.660  1.00  0.00           C
ATOM   1156 1HG1 ILE A 266      57.480  62.350  59.120  1.00  0.00           H
ATOM   1157 2HG1 ILE A 266      56.300  62.470  60.410  1.00  0.00           H
ATOM   1158  CD  ILE A 266      55.721  61.430  58.559  1.00  0.00           C
ATOM   1159  HD1 ILE A 266      55.959  60.465  58.063  1.00  0.00           H
ATOM   1160  HD2 ILE A 266      55.630  62.198  57.762  1.00  0.00           H
ATOM   1161  HD3 ILE A 266      54.694  61.299  58.963  1.00  0.00           H
ATOM   1162  C   ILE A 266      59.100  59.530  61.790  1.00  0.00           C
ATOM   1163  O   ILE A 266      59.090  59.450  63.020  1.00  0.00           O
ATOM   1164  N   LEU A 267      59.590  58.580  60.980  1.00  0.00           N
ATOM   1165  HN  LEU A 267      59.470  58.720  60.000  1.00  0.00           H
ATOM   1166  CA  LEU A 267      60.350  57.400  61.490  1.00  0.00           C
ATOM   1167  HA  LEU A 267      59.611  56.761  61.950  1.00  0.00           H
ATOM   1168  CB  LEU A 267      60.850  56.580  60.290  1.00  0.00           C
ATOM   1169  HB1 LEU A 267      61.471  55.709  60.590  1.00  0.00           H
ATOM   1170  HB2 LEU A 267      61.481  57.191  59.609  1.00  0.00           H
ATOM   1171  CG  LEU A 267      59.730  56.030  59.400  1.00  0.00           C
ATOM   1172  HG  LEU A 267      58.958  56.812  59.240  1.00  0.00           H
ATOM   1173  CD1 LEU A 267      60.340  55.580  58.090  1.00  0.00           C
ATOM   1174 1HD1 LEU A 267      61.092  54.798  58.330  1.00  0.00           H
ATOM   1175 2HD1 LEU A 267      60.950  56.350  57.570  1.00  0.00           H
ATOM   1176 3HD1 LEU A 267      59.523  55.211  57.433  1.00  0.00           H
ATOM   1177  CD2 LEU A 267      58.981  54.950  60.070  1.00  0.00           C
ATOM   1178 1HD2 LEU A 267      58.318  55.361  60.862  1.00  0.00           H
ATOM   1179 2HD2 LEU A 267      59.587  54.134  60.518  1.00  0.00           H
ATOM   1180 3HD2 LEU A 267      58.257  54.418  59.417  1.00  0.00           H
ATOM   1181  C   LEU A 267      61.450  57.770  62.440  1.00  0.00           C
ATOM   1182  O   LEU A 267      61.600  57.130  63.510  1.00  0.00           O
ATOM   1183  N   PHE A 268      62.280  58.760  62.040  1.00  0.00           N
ATOM   1184  HN  PHE A 268      62.069  59.392  61.298  1.00  0.00           H
ATOM   1185  CA  PHE A 268      63.270  59.330  63.000  1.00  0.00           C
ATOM   1186  HA  PHE A 268      63.841  58.479  63.340  1.00  0.00           H
ATOM   1187  CB  PHE A 268      64.310  60.160  62.160  1.00  0.00           C
ATOM   1188  HB1 PHE A 268      63.664  60.627  61.385  1.00  0.00           H
ATOM   1189  HB2 PHE A 268      64.970  59.440  61.630  1.00  0.00           H
ATOM   1190  CG  PHE A 268      65.070  61.290  62.890  1.00  0.00           C
ATOM   1191  CD1 PHE A 268      64.530  62.530  63.080  1.00  0.00           C
ATOM   1192  HD1 PHE A 268      63.496  62.610  62.779  1.00  0.00           H
ATOM   1193  CE1 PHE A 268      65.230  63.580  63.690  1.00  0.00           C
ATOM   1194  HE1 PHE A 268      64.800  64.571  63.690  1.00  0.00           H
ATOM   1195  CZ  PHE A 268      66.590  63.380  64.030  1.00  0.00           C
ATOM   1196  HZ  PHE A 268      67.189  64.199  64.400  1.00  0.00           H
ATOM   1197  CD2 PHE A 268      66.370  61.071  63.330  1.00  0.00           C
ATOM   1198  HD2 PHE A 268      66.803  60.084  63.260  1.00  0.00           H
ATOM   1199  CE2 PHE A 268      67.130  62.110  63.850  1.00  0.00           C
ATOM   1200  HE2 PHE A 268      68.150  61.870  64.110  1.00  0.00           H
ATOM   1201  C   PHE A 268      62.850  59.990  64.250  1.00  0.00           C
ATOM   1202  O   PHE A 268      63.420  59.790  65.320  1.00  0.00           O
ATOM   1203  N   TYR A 269      61.880  60.900  64.160  1.00  0.00           N
ATOM   1204  HN  TYR A 269      61.560  61.150  63.250  1.00  0.00           H
ATOM   1205  CA  TYR A 269      61.150  61.540  65.230  1.00  0.00           C
ATOM   1206  HA  TYR A 269      61.949  61.950  65.830  1.00  0.00           H
ATOM   1207  CB  TYR A 269      60.139  62.620  64.820  1.00  0.00           C
ATOM   1208  HB1 TYR A 269      59.374  62.839  65.596  1.00  0.00           H
ATOM   1209  HB2 TYR A 269      59.472  62.391  63.962  1.00  0.00           H
ATOM   1210  CG  TYR A 269      60.710  64.030  64.600  1.00  0.00           C
ATOM   1211  CD1 TYR A 269      61.510  64.610  65.660  1.00  0.00           C
ATOM   1212  HD1 TYR A 269      61.690  64.040  66.560  1.00  0.00           H
ATOM   1213  CE1 TYR A 269      61.900  65.900  65.530  1.00  0.00           C
ATOM   1214  HE1 TYR A 269      62.391  66.461  66.311  1.00  0.00           H
ATOM   1215  CZ  TYR A 269      61.590  66.630  64.340  1.00  0.00           C
ATOM   1216  OH  TYR A 269      61.870  67.930  64.110  1.00  0.00           O
ATOM   1217  HH  TYR A 269      61.150  68.210  63.540  1.00  0.00           H
ATOM   1218  CD2 TYR A 269      60.400  64.730  63.440  1.00  0.00           C
ATOM   1219  HD2 TYR A 269      59.788  64.289  62.668  1.00  0.00           H
ATOM   1220  CE2 TYR A 269      60.880  66.040  63.280  1.00  0.00           C
ATOM   1221  HE2 TYR A 269      60.750  66.602  62.367  1.00  0.00           H
ATOM   1222  C   TYR A 269      60.480  60.550  66.140  1.00  0.00           C
ATOM   1223  O   TYR A 269      60.590  60.660  67.380  1.00  0.00           O
ATOM   1224  N   VAL A 270      59.710  59.610  65.720  1.00  0.00           N
ATOM   1225  HN  VAL A 270      59.550  59.510  64.741  1.00  0.00           H
ATOM   1226  CA  VAL A 270      59.020  58.700  66.590  1.00  0.00           C
ATOM   1227  HA  VAL A 270      58.551  59.269  67.379  1.00  0.00           H
ATOM   1228  CB  VAL A 270      57.770  58.000  66.030  1.00  0.00           C
ATOM   1229  HB  VAL A 270      57.269  58.802  65.448  1.00  0.00           H
ATOM   1230  CG1 VAL A 270      58.000  56.840  65.029  1.00  0.00           C
ATOM   1231 1HG1 VAL A 270      57.014  56.611  64.572  1.00  0.00           H
ATOM   1232 2HG1 VAL A 270      58.382  55.926  65.532  1.00  0.00           H
ATOM   1233 3HG1 VAL A 270      58.798  57.129  64.312  1.00  0.00           H
ATOM   1234  CG2 VAL A 270      56.720  57.600  67.080  1.00  0.00           C
ATOM   1235 1HG2 VAL A 270      56.550  58.452  67.772  1.00  0.00           H
ATOM   1236 2HG2 VAL A 270      57.081  56.818  67.782  1.00  0.00           H
ATOM   1237 3HG2 VAL A 270      55.774  57.311  66.572  1.00  0.00           H
ATOM   1238  C   VAL A 270      59.950  57.670  67.320  1.00  0.00           C
ATOM   1239  O   VAL A 270      59.830  57.510  68.520  1.00  0.00           O
ATOM   1240  N   ASN A 271      61.020  57.090  66.780  1.00  0.00           N
ATOM   1241  HN  ASN A 271      61.161  57.140  65.795  1.00  0.00           H
ATOM   1242  CA  ASN A 271      62.140  56.500  67.600  1.00  0.00           C
ATOM   1243  HA  ASN A 271      61.819  55.709  68.261  1.00  0.00           H
ATOM   1244  CB  ASN A 271      63.180  55.780  66.630  1.00  0.00           C
ATOM   1245  HB1 ASN A 271      63.983  55.238  67.172  1.00  0.00           H
ATOM   1246  HB2 ASN A 271      63.579  56.508  65.892  1.00  0.00           H
ATOM   1247  CG  ASN A 271      62.510  54.620  66.100  1.00  0.00           C
ATOM   1248  OD1 ASN A 271      62.200  53.540  66.670  1.00  0.00           O
ATOM   1249  ND2 ASN A 271      62.230  54.620  64.770  1.00  0.00           N
ATOM   1250 1HD2 ASN A 271      62.399  55.446  64.232  1.00  0.00           H
ATOM   1251 2HD2 ASN A 271      61.819  53.797  64.379  1.00  0.00           H
ATOM   1252  C   ASN A 271      62.930  57.450  68.490  1.00  0.00           C
ATOM   1253  O   ASN A 271      63.260  56.940  69.570  1.00  0.00           O
ATOM   1254  N   ALA A 272      63.230  58.740  68.110  1.00  0.00           N
ATOM   1255  HN  ALA A 272      63.031  59.209  67.253  1.00  0.00           H
ATOM   1256  CA  ALA A 272      63.780  59.710  69.090  1.00  0.00           C
ATOM   1257  HA  ALA A 272      64.589  59.170  69.560  1.00  0.00           H
ATOM   1258  CB  ALA A 272      64.260  60.920  68.390  1.00  0.00           C
ATOM   1259  HB1 ALA A 272      63.439  61.290  67.740  1.00  0.00           H
ATOM   1260  HB2 ALA A 272      65.155  60.641  67.793  1.00  0.00           H
ATOM   1261  HB3 ALA A 272      64.589  61.619  69.189  1.00  0.00           H
ATOM   1262  C   ALA A 272      62.780  59.960  70.240  1.00  0.00           C
ATOM   1263  O   ALA A 272      63.210  59.930  71.400  1.00  0.00           O
ATOM   1264  N   CYS A 273      61.500  60.220  70.010  1.00  0.00           N
ATOM   1265  HN  CYS A 273      61.220  60.320  69.059  1.00  0.00           H
ATOM   1266  CA  CYS A 273      60.490  60.339  71.070  1.00  0.00           C
ATOM   1267  HA  CYS A 273      60.883  61.197  71.594  1.00  0.00           H
ATOM   1268  CB  CYS A 273      59.070  60.770  70.580  1.00  0.00           C
ATOM   1269  HB1 CYS A 273      58.431  60.900  71.479  1.00  0.00           H
ATOM   1270  HB2 CYS A 273      58.611  59.992  69.932  1.00  0.00           H
ATOM   1271  SG  CYS A 273      59.140  62.450  69.830  1.00  0.00           S
ATOM   1272  HG1 CYS A 273      59.470  61.991  68.632  1.00  0.00           H
ATOM   1273  C   CYS A 273      60.390  59.130  71.960  1.00  0.00           C
ATOM   1274  O   CYS A 273      60.370  59.220  73.150  1.00  0.00           O
ATOM   1275  N   PHE A 274      60.310  57.870  71.370  1.00  0.00           N
ATOM   1276  HN  PHE A 274      60.290  57.770  70.378  1.00  0.00           H
ATOM   1277  CA  PHE A 274      60.540  56.660  72.150  1.00  0.00           C
ATOM   1278  HA  PHE A 274      59.877  56.771  72.994  1.00  0.00           H
ATOM   1279  CB  PHE A 274      60.140  55.410  71.330  1.00  0.00           C
ATOM   1280  HB1 PHE A 274      60.747  54.574  71.738  1.00  0.00           H
ATOM   1281  HB2 PHE A 274      60.360  55.550  70.250  1.00  0.00           H
ATOM   1282  CG  PHE A 274      58.690  54.990  71.560  1.00  0.00           C
ATOM   1283  CD1 PHE A 274      58.280  54.490  72.870  1.00  0.00           C
ATOM   1284  HD1 PHE A 274      59.031  54.340  73.631  1.00  0.00           H
ATOM   1285  CE1 PHE A 274      56.960  54.320  73.200  1.00  0.00           C
ATOM   1286  HE1 PHE A 274      56.790  53.851  74.158  1.00  0.00           H
ATOM   1287  CZ  PHE A 274      55.960  54.630  72.290  1.00  0.00           C
ATOM   1288  HZ  PHE A 274      54.939  54.430  72.580  1.00  0.00           H
ATOM   1289  CD2 PHE A 274      57.680  55.350  70.660  1.00  0.00           C
ATOM   1290  HD2 PHE A 274      58.021  55.852  69.767  1.00  0.00           H
ATOM   1291  CE2 PHE A 274      56.320  55.090  70.990  1.00  0.00           C
ATOM   1292  HE2 PHE A 274      55.543  55.339  70.282  1.00  0.00           H
ATOM   1293  C   PHE A 274      61.870  56.550  72.900  1.00  0.00           C
ATOM   1294  O   PHE A 274      61.870  56.300  74.090  1.00  0.00           O
ATOM   1295  N   PHE A 275      63.040  56.950  72.270  1.00  0.00           N
ATOM   1296  HN  PHE A 275      63.030  57.080  71.281  1.00  0.00           H
ATOM   1297  CA  PHE A 275      64.350  56.870  72.840  1.00  0.00           C
ATOM   1298  HA  PHE A 275      64.580  55.881  73.209  1.00  0.00           H
ATOM   1299  CB  PHE A 275      65.440  57.309  71.799  1.00  0.00           C
ATOM   1300  HB1 PHE A 275      65.270  58.332  71.399  1.00  0.00           H
ATOM   1301  HB2 PHE A 275      65.539  56.557  70.988  1.00  0.00           H
ATOM   1302  CG  PHE A 275      66.820  57.440  72.480  1.00  0.00           C
ATOM   1303  CD1 PHE A 275      67.740  56.440  72.270  1.00  0.00           C
ATOM   1304  HD1 PHE A 275      67.449  55.536  71.758  1.00  0.00           H
ATOM   1305  CE1 PHE A 275      69.070  56.540  72.770  1.00  0.00           C
ATOM   1306  HE1 PHE A 275      69.769  55.731  72.620  1.00  0.00           H
ATOM   1307  CZ  PHE A 275      69.430  57.770  73.370  1.00  0.00           C
ATOM   1308  HZ  PHE A 275      70.455  57.810  73.708  1.00  0.00           H
ATOM   1309  CD2 PHE A 275      67.270  58.650  73.080  1.00  0.00           C
ATOM   1310  HD2 PHE A 275      66.638  59.513  73.230  1.00  0.00           H
ATOM   1311  CE2 PHE A 275      68.620  58.820  73.520  1.00  0.00           C
ATOM   1312  HE2 PHE A 275      68.972  59.635  74.134  1.00  0.00           H
ATOM   1313  C   PHE A 275      64.370  57.680  74.130  1.00  0.00           C
ATOM   1314  O   PHE A 275      64.860  57.220  75.220  1.00  0.00           O
ATOM   1315  N   VAL A 276      63.910  58.900  74.070  1.00  0.00           N
ATOM   1316  HN  VAL A 276      63.571  59.279  73.212  1.00  0.00           H
ATOM   1317  CA  VAL A 276      63.930  59.910  75.160  1.00  0.00           C
ATOM   1318  HA  VAL A 276      64.960  60.130  75.400  1.00  0.00           H
ATOM   1319  CB  VAL A 276      63.380  61.220  74.750  1.00  0.00           C
ATOM   1320  HB  VAL A 276      62.426  61.019  74.218  1.00  0.00           H
ATOM   1321  CG1 VAL A 276      63.040  62.210  75.900  1.00  0.00           C
ATOM   1322 1HG1 VAL A 276      62.086  61.788  76.282  1.00  0.00           H
ATOM   1323 2HG1 VAL A 276      62.699  63.112  75.349  1.00  0.00           H
ATOM   1324 3HG1 VAL A 276      63.812  62.310  76.692  1.00  0.00           H
ATOM   1325  CG2 VAL A 276      64.330  61.950  73.790  1.00  0.00           C
ATOM   1326 1HG2 VAL A 276      65.271  62.230  74.310  1.00  0.00           H
ATOM   1327 2HG2 VAL A 276      63.848  62.894  73.459  1.00  0.00           H
ATOM   1328 3HG2 VAL A 276      64.759  61.421  72.912  1.00  0.00           H
ATOM   1329  C   VAL A 276      63.170  59.390  76.420  1.00  0.00           C
ATOM   1330  O   VAL A 276      63.570  59.480  77.550  1.00  0.00           O
ATOM   1331  N   GLY A 277      61.950  58.830  76.180  1.00  0.00           N
ATOM   1332  HN  GLY A 277      61.457  58.820  75.314  1.00  0.00           H
ATOM   1333  CA  GLY A 277      61.230  58.160  77.220  1.00  0.00           C
ATOM   1334  HA1 GLY A 277      60.248  57.879  76.869  1.00  0.00           H
ATOM   1335  HA2 GLY A 277      61.150  58.832  78.062  1.00  0.00           H
ATOM   1336  C   GLY A 277      61.870  56.950  77.780  1.00  0.00           C
ATOM   1337  O   GLY A 277      61.860  56.790  79.020  1.00  0.00           O
ATOM   1338  N   SER A 278      62.530  56.130  76.910  1.00  0.00           N
ATOM   1339  HN  SER A 278      62.460  56.331  75.936  1.00  0.00           H
ATOM   1340  CA  SER A 278      63.270  54.990  77.320  1.00  0.00           C
ATOM   1341  HA  SER A 278      62.641  54.261  77.809  1.00  0.00           H
ATOM   1342  CB  SER A 278      63.960  54.350  76.120  1.00  0.00           C
ATOM   1343  HB1 SER A 278      64.419  53.383  76.419  1.00  0.00           H
ATOM   1344  HB2 SER A 278      64.817  54.898  75.672  1.00  0.00           H
ATOM   1345  OG  SER A 278      63.050  53.930  75.060  1.00  0.00           O
ATOM   1346  HG1 SER A 278      62.660  54.730  74.700  1.00  0.00           H
ATOM   1347  C   SER A 278      64.420  55.400  78.240  1.00  0.00           C
ATOM   1348  O   SER A 278      64.660  54.800  79.350  1.00  0.00           O
ATOM   1349  N   ILE A 279      65.100  56.470  77.970  1.00  0.00           N
ATOM   1350  HN  ILE A 279      64.849  56.991  77.158  1.00  0.00           H
ATOM   1351  CA  ILE A 279      66.130  57.120  78.830  1.00  0.00           C
ATOM   1352  HA  ILE A 279      66.898  56.382  79.010  1.00  0.00           H
ATOM   1353  CB  ILE A 279      66.810  58.330  78.200  1.00  0.00           C
ATOM   1354  HB  ILE A 279      66.040  59.060  77.870  1.00  0.00           H
ATOM   1355  CG2 ILE A 279      67.600  59.100  79.271  1.00  0.00           C
ATOM   1356 1HG2 ILE A 279      68.257  58.414  79.847  1.00  0.00           H
ATOM   1357 2HG2 ILE A 279      66.903  59.518  80.027  1.00  0.00           H
ATOM   1358 3HG2 ILE A 279      68.111  59.972  78.809  1.00  0.00           H
ATOM   1359  CG1 ILE A 279      67.620  57.820  77.010  1.00  0.00           C
ATOM   1360 1HG1 ILE A 279      66.852  57.910  76.212  1.00  0.00           H
ATOM   1361 2HG1 ILE A 279      67.821  56.746  77.211  1.00  0.00           H
ATOM   1362  CD  ILE A 279      68.920  58.500  76.720  1.00  0.00           C
ATOM   1363  HD1 ILE A 279      69.479  57.841  76.021  1.00  0.00           H
ATOM   1364  HD2 ILE A 279      69.480  58.540  77.679  1.00  0.00           H
ATOM   1365  HD3 ILE A 279      68.739  59.484  76.238  1.00  0.00           H
ATOM   1366  C   ILE A 279      65.500  57.420  80.230  1.00  0.00           C
ATOM   1367  O   ILE A 279      66.180  57.240  81.290  1.00  0.00           O
ATOM   1368  N   GLY A 280      64.250  57.970  80.340  1.00  0.00           N
ATOM   1369  HN  GLY A 280      63.681  58.279  79.582  1.00  0.00           H
ATOM   1370  CA  GLY A 280      63.760  58.450  81.590  1.00  0.00           C
ATOM   1371  HA1 GLY A 280      62.824  58.988  81.550  1.00  0.00           H
ATOM   1372  HA2 GLY A 280      64.501  59.011  82.141  1.00  0.00           H
ATOM   1373  C   GLY A 280      63.350  57.320  82.530  1.00  0.00           C
ATOM   1374  O   GLY A 280      63.340  57.460  83.780  1.00  0.00           O
ATOM   1375  N   TRP A 281      62.980  56.150  81.910  1.00  0.00           N
ATOM   1376  HN  TRP A 281      62.910  56.150  80.916  1.00  0.00           H
ATOM   1377  CA  TRP A 281      62.750  54.940  82.730  1.00  0.00           C
ATOM   1378  HA  TRP A 281      62.208  55.211  83.623  1.00  0.00           H
ATOM   1379  CB  TRP A 281      62.020  53.890  81.820  1.00  0.00           C
ATOM   1380  HB1 TRP A 281      62.050  52.858  82.231  1.00  0.00           H
ATOM   1381  HB2 TRP A 281      62.451  53.870  80.797  1.00  0.00           H
ATOM   1382  CG  TRP A 281      60.540  53.970  81.770  1.00  0.00           C
ATOM   1383  CD1 TRP A 281      59.930  54.680  80.790  1.00  0.00           C
ATOM   1384  HD1 TRP A 281      60.470  55.251  80.049  1.00  0.00           H
ATOM   1385  NE1 TRP A 281      58.510  54.660  81.010  1.00  0.00           N
ATOM   1386  HE1 TRP A 281      57.820  55.310  80.780  1.00  0.00           H
ATOM   1387  CE2 TRP A 281      58.230  53.820  82.030  1.00  0.00           C
ATOM   1388  CD2 TRP A 281      59.480  53.470  82.620  1.00  0.00           C
ATOM   1389  CE3 TRP A 281      59.450  52.740  83.860  1.00  0.00           C
ATOM   1390  HE3 TRP A 281      60.401  52.730  84.371  1.00  0.00           H
ATOM   1391  CZ3 TRP A 281      58.200  52.450  84.440  1.00  0.00           C
ATOM   1392  HZ3 TRP A 281      58.110  51.801  85.299  1.00  0.00           H
ATOM   1393  CZ2 TRP A 281      56.990  53.410  82.590  1.00  0.00           C
ATOM   1394  HZ2 TRP A 281      56.015  53.752  82.278  1.00  0.00           H
ATOM   1395  CH2 TRP A 281      57.020  52.670  83.700  1.00  0.00           C
ATOM   1396  HH2 TRP A 281      56.104  52.312  84.148  1.00  0.00           H
ATOM   1397  C   TRP A 281      64.070  54.390  83.250  1.00  0.00           C
ATOM   1398  O   TRP A 281      64.080  53.700  84.270  1.00  0.00           O
ATOM   1399  N   LEU A 282      65.200  54.790  82.690  1.00  0.00           N
ATOM   1400  HN  LEU A 282      65.180  55.449  81.942  1.00  0.00           H
ATOM   1401  CA  LEU A 282      66.470  54.290  83.170  1.00  0.00           C
ATOM   1402  HA  LEU A 282      66.359  53.336  83.662  1.00  0.00           H
ATOM   1403  CB  LEU A 282      67.400  54.070  82.000  1.00  0.00           C
ATOM   1404  HB1 LEU A 282      68.344  53.698  82.452  1.00  0.00           H
ATOM   1405  HB2 LEU A 282      67.649  54.998  81.441  1.00  0.00           H
ATOM   1406  CG  LEU A 282      66.940  53.030  81.000  1.00  0.00           C
ATOM   1407  HG  LEU A 282      65.908  53.371  80.770  1.00  0.00           H
ATOM   1408  CD1 LEU A 282      67.770  53.010  79.650  1.00  0.00           C
ATOM   1409 1HD1 LEU A 282      67.790  54.027  79.201  1.00  0.00           H
ATOM   1410 2HD1 LEU A 282      67.259  52.349  78.918  1.00  0.00           H
ATOM   1411 3HD1 LEU A 282      68.781  52.600  79.860  1.00  0.00           H
ATOM   1412  CD2 LEU A 282      66.750  51.680  81.680  1.00  0.00           C
ATOM   1413 1HD2 LEU A 282      65.990  51.670  82.490  1.00  0.00           H
ATOM   1414 2HD2 LEU A 282      67.737  51.361  82.079  1.00  0.00           H
ATOM   1415 3HD2 LEU A 282      66.431  50.953  80.903  1.00  0.00           H
ATOM   1416  C   LEU A 282      67.080  55.200  84.190  1.00  0.00           C
ATOM   1417  O   LEU A 282      68.360  55.060  84.350  1.00  0.00           O
ATOM   1418  N   ALA A 283      66.340  56.070  84.860  1.00  0.00           N
ATOM   1419  HN  ALA A 283      65.353  56.080  84.720  1.00  0.00           H
ATOM   1420  CA  ALA A 283      66.790  56.950  85.950  1.00  0.00           C
ATOM   1421  HA  ALA A 283      67.754  57.372  85.709  1.00  0.00           H
ATOM   1422  CB  ALA A 283      65.630  57.950  85.980  1.00  0.00           C
ATOM   1423  HB1 ALA A 283      65.339  58.322  84.975  1.00  0.00           H
ATOM   1424  HB2 ALA A 283      65.830  58.862  86.581  1.00  0.00           H
ATOM   1425  HB3 ALA A 283      64.661  57.550  86.350  1.00  0.00           H
ATOM   1426  C   ALA A 283      66.880  56.210  87.270  1.00  0.00           C
ATOM   1427  O   ALA A 283      66.210  56.560  88.270  1.00  0.00           O
ATOM   1428  N   GLN A 284      67.690  55.190  87.310  1.00  0.00           N
ATOM   1429  HN  GLN A 284      68.139  54.920  86.462  1.00  0.00           H
ATOM   1430  CA  GLN A 284      67.930  54.320  88.430  1.00  0.00           C
ATOM   1431  HA  GLN A 284      67.729  54.922  89.303  1.00  0.00           H
ATOM   1432  CB  GLN A 284      67.040  53.050  88.390  1.00  0.00           C
ATOM   1433  HB1 GLN A 284      65.995  53.321  88.651  1.00  0.00           H
ATOM   1434  HB2 GLN A 284      67.309  52.313  89.177  1.00  0.00           H
ATOM   1435  CG  GLN A 284      67.200  52.210  87.090  1.00  0.00           C
ATOM   1436  HG1 GLN A 284      68.256  51.891  86.951  1.00  0.00           H
ATOM   1437  HG2 GLN A 284      66.918  52.944  86.306  1.00  0.00           H
ATOM   1438  CD  GLN A 284      66.400  50.950  87.080  1.00  0.00           C
ATOM   1439  OE1 GLN A 284      66.830  49.840  87.440  1.00  0.00           O
ATOM   1440  NE2 GLN A 284      65.090  51.020  86.770  1.00  0.00           N
ATOM   1441 1HE2 GLN A 284      64.720  50.099  86.650  1.00  0.00           H
ATOM   1442 2HE2 GLN A 284      64.560  51.839  86.990  1.00  0.00           H
ATOM   1443  C   GLN A 284      69.410  54.120  88.600  1.00  0.00           C
ATOM   1444  O   GLN A 284      70.140  54.680  87.770  1.00  0.00           O
ATOM   1445  N   PHE A 285      69.790  53.440  89.680  1.00  0.00           N
ATOM   1446  HN  PHE A 285      69.075  53.208  90.334  1.00  0.00           H
ATOM   1447  CA  PHE A 285      71.140  52.870  90.020  1.00  0.00           C
ATOM   1448  HA  PHE A 285      70.939  52.227  90.864  1.00  0.00           H
ATOM   1449  CB  PHE A 285      71.570  51.879  88.910  1.00  0.00           C
ATOM   1450  HB1 PHE A 285      71.480  52.391  87.928  1.00  0.00           H
ATOM   1451  HB2 PHE A 285      70.954  50.956  88.950  1.00  0.00           H
ATOM   1452  CG  PHE A 285      73.000  51.560  89.210  1.00  0.00           C
ATOM   1453  CD1 PHE A 285      73.410  50.550  90.160  1.00  0.00           C
ATOM   1454  HD1 PHE A 285      72.668  50.099  90.802  1.00  0.00           H
ATOM   1455  CE1 PHE A 285      74.730  49.950  90.070  1.00  0.00           C
ATOM   1456  HE1 PHE A 285      74.999  49.053  90.608  1.00  0.00           H
ATOM   1457  CZ  PHE A 285      75.670  50.630  89.310  1.00  0.00           C
ATOM   1458  HZ  PHE A 285      76.627  50.152  89.160  1.00  0.00           H
ATOM   1459  CD2 PHE A 285      74.020  52.140  88.470  1.00  0.00           C
ATOM   1460  HD2 PHE A 285      73.741  52.907  87.763  1.00  0.00           H
ATOM   1461  CE2 PHE A 285      75.360  51.730  88.510  1.00  0.00           C
ATOM   1462  HE2 PHE A 285      76.040  52.010  87.720  1.00  0.00           H
ATOM   1463  C   PHE A 285      72.040  53.870  90.570  1.00  0.00           C
ATOM   1464  O   PHE A 285      72.650  53.600  91.660  1.00  0.00           O
ATOM   1465  N   MET A 286      72.080  55.050  90.030  1.00  0.00           N
ATOM   1466  HN  MET A 286      71.591  55.240  89.182  1.00  0.00           H
ATOM   1467  CA  MET A 286      72.601  56.220  90.760  1.00  0.00           C
ATOM   1468  HA  MET A 286      73.614  55.892  90.939  1.00  0.00           H
ATOM   1469  CB  MET A 286      72.530  57.460  89.870  1.00  0.00           C
ATOM   1470  HB1 MET A 286      72.851  57.079  88.877  1.00  0.00           H
ATOM   1471  HB2 MET A 286      73.186  58.295  90.198  1.00  0.00           H
ATOM   1472  CG  MET A 286      71.130  58.050  89.600  1.00  0.00           C
ATOM   1473  HG1 MET A 286      70.528  57.157  89.871  1.00  0.00           H
ATOM   1474  HG2 MET A 286      70.990  58.280  88.522  1.00  0.00           H
ATOM   1475  SD  MET A 286      70.780  59.430  90.640  1.00  0.00           S
ATOM   1476  CE  MET A 286      69.050  59.680  90.110  1.00  0.00           C
ATOM   1477  HE1 MET A 286      68.412  60.308  90.768  1.00  0.00           H
ATOM   1478  HE2 MET A 286      68.461  58.741  90.180  1.00  0.00           H
ATOM   1479  HE3 MET A 286      68.920  59.940  89.038  1.00  0.00           H
ATOM   1480  C   MET A 286      72.030  56.380  92.160  1.00  0.00           C
ATOM   1481  O   MET A 286      70.890  56.080  92.400  1.00  0.00           O
ATOM   1482  N   ASP A 287      72.840  56.850  93.150  1.00  0.00           N
ATOM   1483  HN  ASP A 287      73.829  56.940  93.060  1.00  0.00           H
ATOM   1484  CA  ASP A 287      72.510  56.760  94.600  1.00  0.00           C
ATOM   1485  HA  ASP A 287      72.250  55.740  94.840  1.00  0.00           H
ATOM   1486  CB  ASP A 287      73.770  57.290  95.420  1.00  0.00           C
ATOM   1487  HB1 ASP A 287      73.421  57.151  96.466  1.00  0.00           H
ATOM   1488  HB2 ASP A 287      74.081  58.333  95.199  1.00  0.00           H
ATOM   1489  CG  ASP A 287      74.970  56.390  95.260  1.00  0.00           C
ATOM   1490  OD1 ASP A 287      76.100  56.760  95.700  1.00  0.00           O
ATOM   1491  OD2 ASP A 287      74.770  55.300  94.730  1.00  0.00           O
ATOM   1492  C   ASP A 287      71.340  57.600  95.100  1.00  0.00           C
ATOM   1493  O   ASP A 287      70.820  57.420  96.190  1.00  0.00           O
ATOM   1494  N   GLY A 288      70.830  58.520  94.320  1.00  0.00           N
ATOM   1495  HN  GLY A 288      71.221  58.620  93.408  1.00  0.00           H
ATOM   1496  CA  GLY A 288      69.680  59.380  94.640  1.00  0.00           C
ATOM   1497  HA1 GLY A 288      69.881  60.314  94.138  1.00  0.00           H
ATOM   1498  HA2 GLY A 288      69.750  59.500  95.711  1.00  0.00           H
ATOM   1499  C   GLY A 288      68.340  58.860  94.110  1.00  0.00           C
ATOM   1500  O   GLY A 288      67.230  59.360  94.390  1.00  0.00           O
ATOM   1501  N   ALA A 289      68.410  57.800  93.260  1.00  0.00           N
ATOM   1502  HN  ALA A 289      69.280  57.330  93.130  1.00  0.00           H
ATOM   1503  CA  ALA A 289      67.250  57.190  92.770  1.00  0.00           C
ATOM   1504  HA  ALA A 289      66.781  58.038  92.291  1.00  0.00           H
ATOM   1505  CB  ALA A 289      67.790  56.280  91.620  1.00  0.00           C
ATOM   1506  HB1 ALA A 289      66.880  55.800  91.200  1.00  0.00           H
ATOM   1507  HB2 ALA A 289      68.390  55.430  92.010  1.00  0.00           H
ATOM   1508  HB3 ALA A 289      68.399  56.719  90.801  1.00  0.00           H
ATOM   1509  C   ALA A 289      66.330  56.580  93.890  1.00  0.00           C
ATOM   1510  O   ALA A 289      65.110  56.890  93.860  1.00  0.00           O
ATOM   1511  N   ARG A 290      66.790  55.850  94.940  1.00  0.00           N
ATOM   1512  HN  ARG A 290      67.724  55.519  95.050  1.00  0.00           H
ATOM   1513  CA  ARG A 290      65.790  55.250  95.830  1.00  0.00           C
ATOM   1514  HA  ARG A 290      65.005  54.726  95.306  1.00  0.00           H
ATOM   1515  CB  ARG A 290      66.350  54.130  96.760  1.00  0.00           C
ATOM   1516  HB1 ARG A 290      65.607  53.769  97.503  1.00  0.00           H
ATOM   1517  HB2 ARG A 290      67.230  54.610  97.240  1.00  0.00           H
ATOM   1518  CG  ARG A 290      66.710  52.950  95.820  1.00  0.00           C
ATOM   1519  HG1 ARG A 290      67.382  53.321  95.017  1.00  0.00           H
ATOM   1520  HG2 ARG A 290      65.769  52.569  95.369  1.00  0.00           H
ATOM   1521  CD  ARG A 290      67.430  51.800  96.580  1.00  0.00           C
ATOM   1522  HD1 ARG A 290      66.861  51.361  97.428  1.00  0.00           H
ATOM   1523  HD2 ARG A 290      68.238  52.329  97.129  1.00  0.00           H
ATOM   1524  NE  ARG A 290      68.040  50.910  95.580  1.00  0.00           N
ATOM   1525  HE  ARG A 290      69.031  50.810  95.670  1.00  0.00           H
ATOM   1526  CZ  ARG A 290      67.550  49.980  94.800  1.00  0.00           C
ATOM   1527  NH1 ARG A 290      66.260  49.680  94.830  1.00  0.00           N
ATOM   1528 1HH1 ARG A 290      65.647  50.313  95.302  1.00  0.00           H
ATOM   1529 2HH1 ARG A 290      65.901  48.932  94.271  1.00  0.00           H
ATOM   1530  NH2 ARG A 290      68.330  49.250  94.130  1.00  0.00           N
ATOM   1531 1HH2 ARG A 290      69.231  49.640  93.940  1.00  0.00           H
ATOM   1532 2HH2 ARG A 290      67.961  48.522  93.552  1.00  0.00           H
ATOM   1533  C   ARG A 290      64.850  56.150  96.640  1.00  0.00           C
ATOM   1534  O   ARG A 290      63.680  55.840  96.720  1.00  0.00           O
ATOM   1535  N   ARG A 291      65.380  57.240  97.190  1.00  0.00           N
ATOM   1536  HN  ARG A 291      66.369  57.370  97.200  1.00  0.00           H
ATOM   1537  CA  ARG A 291      64.540  58.060  98.070  1.00  0.00           C
ATOM   1538  HA  ARG A 291      63.569  57.619  98.240  1.00  0.00           H
ATOM   1539  CB  ARG A 291      65.220  58.080  99.520  1.00  0.00           C
ATOM   1540  HB1 ARG A 291      64.800  58.761 100.291  1.00  0.00           H
ATOM   1541  HB2 ARG A 291      66.190  58.590  99.340  1.00  0.00           H
ATOM   1542  CG  ARG A 291      65.560  56.620 100.060  1.00  0.00           C
ATOM   1543  HG1 ARG A 291      66.169  56.650 100.989  1.00  0.00           H
ATOM   1544  HG2 ARG A 291      66.118  56.112  99.244  1.00  0.00           H
ATOM   1545  CD  ARG A 291      64.280  55.740 100.351  1.00  0.00           C
ATOM   1546  HD1 ARG A 291      64.581  54.748 100.751  1.00  0.00           H
ATOM   1547  HD2 ARG A 291      63.655  55.760  99.433  1.00  0.00           H
ATOM   1548  NE  ARG A 291      63.580  56.450 101.450  1.00  0.00           N
ATOM   1549  HE  ARG A 291      63.920  57.379 101.600  1.00  0.00           H
ATOM   1550  CZ  ARG A 291      62.600  55.920 102.160  1.00  0.00           C
ATOM   1551  NH1 ARG A 291      62.040  54.790 101.820  1.00  0.00           N
ATOM   1552 1HH1 ARG A 291      61.459  54.360 102.511  1.00  0.00           H
ATOM   1553 2HH1 ARG A 291      62.259  54.283 100.985  1.00  0.00           H
ATOM   1554  NH2 ARG A 291      62.100  56.640 103.200  1.00  0.00           N
ATOM   1555 1HH2 ARG A 291      62.642  57.393 103.572  1.00  0.00           H
ATOM   1556 2HH2 ARG A 291      61.460  56.160 103.800  1.00  0.00           H
ATOM   1557  C   ARG A 291      64.400  59.490  97.650  1.00  0.00           C
ATOM   1558  O   ARG A 291      63.480  60.200  98.030  1.00  0.00           O
ATOM   1559  N   GLU A 292      65.370  60.050  96.900  1.00  0.00           N
ATOM   1560  HN  GLU A 292      66.050  59.500  96.420  1.00  0.00           H
ATOM   1561  CA  GLU A 292      65.500  61.460  96.640  1.00  0.00           C
ATOM   1562  HA  GLU A 292      65.139  62.001  97.502  1.00  0.00           H
ATOM   1563  CB  GLU A 292      66.980  62.000  96.570  1.00  0.00           C
ATOM   1564  HB1 GLU A 292      66.980  63.057  96.228  1.00  0.00           H
ATOM   1565  HB2 GLU A 292      67.452  61.408  95.757  1.00  0.00           H
ATOM   1566  CG  GLU A 292      67.840  61.760  97.770  1.00  0.00           C
ATOM   1567  HG1 GLU A 292      68.856  62.129  97.511  1.00  0.00           H
ATOM   1568  HG2 GLU A 292      67.910  60.656  97.870  1.00  0.00           H
ATOM   1569  CD  GLU A 292      67.350  62.280  99.100  1.00  0.00           C
ATOM   1570  OE1 GLU A 292      66.840  61.410  99.900  1.00  0.00           O
ATOM   1571  OE2 GLU A 292      67.230  63.530  99.360  1.00  0.00           O
ATOM   1572  C   GLU A 292      64.700  62.020  95.480  1.00  0.00           C
ATOM   1573  O   GLU A 292      64.680  63.220  95.230  1.00  0.00           O
ATOM   1574  N   ILE A 293      63.970  61.120  94.770  1.00  0.00           N
ATOM   1575  HN  ILE A 293      64.171  60.157  94.931  1.00  0.00           H
ATOM   1576  CA  ILE A 293      63.030  61.481  93.760  1.00  0.00           C
ATOM   1577  HA  ILE A 293      63.189  62.503  93.452  1.00  0.00           H
ATOM   1578  CB  ILE A 293      63.170  60.580  92.450  1.00  0.00           C
ATOM   1579  HB  ILE A 293      62.719  59.568  92.530  1.00  0.00           H
ATOM   1580  CG2 ILE A 293      62.331  61.440  91.460  1.00  0.00           C
ATOM   1581 1HG2 ILE A 293      62.511  61.049  90.436  1.00  0.00           H
ATOM   1582 2HG2 ILE A 293      62.609  62.516  91.470  1.00  0.00           H
ATOM   1583 3HG2 ILE A 293      61.244  61.440  91.691  1.00  0.00           H
ATOM   1584  CG1 ILE A 293      64.660  60.430  91.940  1.00  0.00           C
ATOM   1585 1HG1 ILE A 293      65.199  59.822  92.698  1.00  0.00           H
ATOM   1586 2HG1 ILE A 293      65.061  61.463  92.020  1.00  0.00           H
ATOM   1587  CD  ILE A 293      65.000  59.820  90.560  1.00  0.00           C
ATOM   1588  HD1 ILE A 293      64.499  60.391  89.749  1.00  0.00           H
ATOM   1589  HD2 ILE A 293      64.820  58.728  90.460  1.00  0.00           H
ATOM   1590  HD3 ILE A 293      66.082  59.900  90.320  1.00  0.00           H
ATOM   1591  C   ILE A 293      61.590  61.500  94.260  1.00  0.00           C
ATOM   1592  O   ILE A 293      60.980  62.520  94.440  1.00  0.00           O
ATOM   1593  N   VAL A 294      61.030  60.300  94.570  1.00  0.00           N
ATOM   1594  HN  VAL A 294      61.522  59.467  94.329  1.00  0.00           H
ATOM   1595  CA  VAL A 294      59.640  60.190  94.970  1.00  0.00           C
ATOM   1596  HA  VAL A 294      59.048  60.972  94.519  1.00  0.00           H
ATOM   1597  CB  VAL A 294      59.030  58.830  94.510  1.00  0.00           C
ATOM   1598  HB  VAL A 294      57.981  58.770  94.870  1.00  0.00           H
ATOM   1599  CG1 VAL A 294      58.980  58.580  92.970  1.00  0.00           C
ATOM   1600 1HG1 VAL A 294      59.968  58.819  92.521  1.00  0.00           H
ATOM   1601 2HG1 VAL A 294      58.203  59.198  92.472  1.00  0.00           H
ATOM   1602 3HG1 VAL A 294      58.690  57.511  92.880  1.00  0.00           H
ATOM   1603  CG2 VAL A 294      59.700  57.730  95.260  1.00  0.00           C
ATOM   1604 1HG2 VAL A 294      59.441  57.650  96.337  1.00  0.00           H
ATOM   1605 2HG2 VAL A 294      60.807  57.830  95.240  1.00  0.00           H
ATOM   1606 3HG2 VAL A 294      59.300  56.851  94.711  1.00  0.00           H
ATOM   1607  C   VAL A 294      59.450  60.360  96.450  1.00  0.00           C
ATOM   1608  O   VAL A 294      58.350  60.590  96.940  1.00  0.00           O
ATOM   1609  N   CYS A 295      60.480  60.420  97.370  1.00  0.00           N
ATOM   1610  HN  CYS A 295      61.394  60.192  97.042  1.00  0.00           H
ATOM   1611  CA  CYS A 295      60.301  60.600  98.790  1.00  0.00           C
ATOM   1612  HA  CYS A 295      59.274  60.379  99.042  1.00  0.00           H
ATOM   1613  CB  CYS A 295      61.070  59.660  99.710  1.00  0.00           C
ATOM   1614  HB1 CYS A 295      60.648  59.620 100.736  1.00  0.00           H
ATOM   1615  HB2 CYS A 295      62.167  59.820  99.790  1.00  0.00           H
ATOM   1616  SG  CYS A 295      61.040  57.950  99.240  1.00  0.00           S
ATOM   1617  C   CYS A 295      60.540  62.010  99.290  1.00  0.00           C
ATOM   1618  O   CYS A 295      61.270  62.810  98.660  1.00  0.00           O
ATOM   1619  N   ARG A 296      59.830  62.400 100.340  1.00  0.00           N
ATOM   1620  HN  ARG A 296      59.199  61.789 100.811  1.00  0.00           H
ATOM   1621  CA  ARG A 296      60.230  63.580 101.090  1.00  0.00           C
ATOM   1622  HA  ARG A 296      60.630  64.289 100.381  1.00  0.00           H
ATOM   1623  CB  ARG A 296      59.130  64.310 101.870  1.00  0.00           C
ATOM   1624  HB1 ARG A 296      59.520  65.290 102.220  1.00  0.00           H
ATOM   1625  HB2 ARG A 296      58.820  63.720 102.759  1.00  0.00           H
ATOM   1626  CG  ARG A 296      57.870  64.670 101.040  1.00  0.00           C
ATOM   1627  HG1 ARG A 296      57.280  63.740 100.890  1.00  0.00           H
ATOM   1628  HG2 ARG A 296      58.319  65.039 100.093  1.00  0.00           H
ATOM   1629  CD  ARG A 296      56.940  65.670 101.730  1.00  0.00           C
ATOM   1630  HD1 ARG A 296      56.770  65.281 102.757  1.00  0.00           H
ATOM   1631  HD2 ARG A 296      56.018  65.910 101.159  1.00  0.00           H
ATOM   1632  NE  ARG A 296      57.670  66.900 101.900  1.00  0.00           N
ATOM   1633  HE  ARG A 296      58.647  66.940 101.691  1.00  0.00           H
ATOM   1634  CZ  ARG A 296      57.230  67.860 102.700  1.00  0.00           C
ATOM   1635  NH1 ARG A 296      55.920  68.050 102.910  1.00  0.00           N
ATOM   1636 1HH1 ARG A 296      55.269  67.549 102.339  1.00  0.00           H
ATOM   1637 2HH1 ARG A 296      55.701  68.877 103.428  1.00  0.00           H
ATOM   1638  NH2 ARG A 296      58.050  68.810 103.160  1.00  0.00           N
ATOM   1639 1HH2 ARG A 296      59.050  68.810 103.150  1.00  0.00           H
ATOM   1640 2HH2 ARG A 296      57.669  69.573 103.682  1.00  0.00           H
ATOM   1641  C   ARG A 296      61.330  63.220 102.090  1.00  0.00           C
ATOM   1642  O   ARG A 296      61.390  62.030 102.430  1.00  0.00           O
ATOM   1643  N   ALA A 297      62.100  64.270 102.550  1.00  0.00           N
ATOM   1644  HN  ALA A 297      62.090  65.186 102.157  1.00  0.00           H
ATOM   1645  CA  ALA A 297      63.000  64.290 103.750  1.00  0.00           C
ATOM   1646  HA  ALA A 297      63.957  63.911 103.421  1.00  0.00           H
ATOM   1647  CB  ALA A 297      63.160  65.741 104.320  1.00  0.00           C
ATOM   1648  HB1 ALA A 297      63.668  66.496 103.683  1.00  0.00           H
ATOM   1649  HB2 ALA A 297      63.741  65.640 105.261  1.00  0.00           H
ATOM   1650  HB3 ALA A 297      62.254  66.238 104.728  1.00  0.00           H
ATOM   1651  C   ALA A 297      62.680  63.370 104.860  1.00  0.00           C
ATOM   1652  O   ALA A 297      63.430  62.450 105.170  1.00  0.00           O
ATOM   1653  N   ASP A 298      61.480  63.550 105.450  1.00  0.00           N
ATOM   1654  HN  ASP A 298      60.878  64.252 105.079  1.00  0.00           H
ATOM   1655  CA  ASP A 298      60.900  62.830 106.580  1.00  0.00           C
ATOM   1656  HA  ASP A 298      61.483  62.910 107.485  1.00  0.00           H
ATOM   1657  CB  ASP A 298      59.470  63.360 107.010  1.00  0.00           C
ATOM   1658  HB1 ASP A 298      59.030  62.829 107.881  1.00  0.00           H
ATOM   1659  HB2 ASP A 298      58.791  63.330 106.131  1.00  0.00           H
ATOM   1660  CG  ASP A 298      59.510  64.820 107.460  1.00  0.00           C
ATOM   1661  OD1 ASP A 298      58.510  65.380 107.980  1.00  0.00           O
ATOM   1662  OD2 ASP A 298      60.470  65.540 107.100  1.00  0.00           O
ATOM   1663  C   ASP A 298      60.780  61.310 106.400  1.00  0.00           C
ATOM   1664  O   ASP A 298      60.610  60.660 107.450  1.00  0.00           O
ATOM   1665  N   GLY A 299      60.890  60.810 105.210  1.00  0.00           N
ATOM   1666  HN  GLY A 299      61.160  61.420 104.470  1.00  0.00           H
ATOM   1667  CA  GLY A 299      60.550  59.420 104.810  1.00  0.00           C
ATOM   1668  HA1 GLY A 299      60.680  58.769 105.661  1.00  0.00           H
ATOM   1669  HA2 GLY A 299      61.197  59.291 103.954  1.00  0.00           H
ATOM   1670  C   GLY A 299      59.110  59.180 104.430  1.00  0.00           C
ATOM   1671  O   GLY A 299      58.680  58.040 104.350  1.00  0.00           O
ATOM   1672  N   THR A 300      58.350  60.280 104.260  1.00  0.00           N
ATOM   1673  HN  THR A 300      58.919  61.099 104.270  1.00  0.00           H
ATOM   1674  CA  THR A 300      56.970  60.260 103.840  1.00  0.00           C
ATOM   1675  HA  THR A 300      56.622  59.276 104.118  1.00  0.00           H
ATOM   1676  CB  THR A 300      55.950  61.150 104.550  1.00  0.00           C
ATOM   1677  HB  THR A 300      56.020  60.881 105.626  1.00  0.00           H
ATOM   1678  OG1 THR A 300      54.570  60.960 104.190  1.00  0.00           O
ATOM   1679  HG1 THR A 300      54.400  60.071 104.510  1.00  0.00           H
ATOM   1680  CG2 THR A 300      56.400  62.630 104.389  1.00  0.00           C
ATOM   1681 1HG2 THR A 300      55.997  63.325 105.156  1.00  0.00           H
ATOM   1682 2HG2 THR A 300      56.140  62.960 103.361  1.00  0.00           H
ATOM   1683 3HG2 THR A 300      57.502  62.680 104.520  1.00  0.00           H
ATOM   1684  C   THR A 300      56.990  60.490 102.230  1.00  0.00           C
ATOM   1685  O   THR A 300      57.930  61.070 101.670  1.00  0.00           O
ATOM   1686  N   MET A 301      56.000  60.090 101.440  1.00  0.00           N
ATOM   1687  HN  MET A 301      55.264  59.563 101.858  1.00  0.00           H
ATOM   1688  CA  MET A 301      55.950  60.350  99.970  1.00  0.00           C
ATOM   1689  HA  MET A 301      56.927  60.101  99.581  1.00  0.00           H
ATOM   1690  CB  MET A 301      55.130  59.380  99.180  1.00  0.00           C
ATOM   1691  HB1 MET A 301      55.581  58.379  99.350  1.00  0.00           H
ATOM   1692  HB2 MET A 301      55.160  59.752  98.134  1.00  0.00           H
ATOM   1693  CG  MET A 301      53.750  59.150  99.710  1.00  0.00           C
ATOM   1694  HG1 MET A 301      53.790  58.921 100.797  1.00  0.00           H
ATOM   1695  HG2 MET A 301      53.249  58.289  99.219  1.00  0.00           H
ATOM   1696  SD  MET A 301      52.720  60.620  99.420  1.00  0.00           S
ATOM   1697  CE  MET A 301      51.400  60.290 100.630  1.00  0.00           C
ATOM   1698  HE1 MET A 301      50.868  59.327 100.479  1.00  0.00           H
ATOM   1699  HE2 MET A 301      50.622  61.068 100.470  1.00  0.00           H
ATOM   1700  HE3 MET A 301      51.769  60.350 101.677  1.00  0.00           H
ATOM   1701  C   MET A 301      55.660  61.800  99.580  1.00  0.00           C
ATOM   1702  O   MET A 301      54.900  62.530 100.250  1.00  0.00           O
ATOM   1703  N   ARG A 302      56.320  62.270  98.440  1.00  0.00           N
ATOM   1704  HN  ARG A 302      56.831  61.599  97.909  1.00  0.00           H
ATOM   1705  CA  ARG A 302      56.190  63.660  97.880  1.00  0.00           C
ATOM   1706  HA  ARG A 302      56.170  64.289  98.758  1.00  0.00           H
ATOM   1707  CB  ARG A 302      57.360  64.090  96.900  1.00  0.00           C
ATOM   1708  HB1 ARG A 302      56.979  64.802  96.138  1.00  0.00           H
ATOM   1709  HB2 ARG A 302      57.719  63.163  96.402  1.00  0.00           H
ATOM   1710  CG  ARG A 302      58.490  64.860  97.670  1.00  0.00           C
ATOM   1711  HG1 ARG A 302      58.840  64.110  98.410  1.00  0.00           H
ATOM   1712  HG2 ARG A 302      58.012  65.737  98.158  1.00  0.00           H
ATOM   1713  CD  ARG A 302      59.580  65.300  96.720  1.00  0.00           C
ATOM   1714  HD1 ARG A 302      59.240  66.119  96.051  1.00  0.00           H
ATOM   1715  HD2 ARG A 302      59.860  64.469  96.039  1.00  0.00           H
ATOM   1716  NE  ARG A 302      60.740  65.690  97.580  1.00  0.00           N
ATOM   1717  HE  ARG A 302      60.501  65.799  98.545  1.00  0.00           H
ATOM   1718  CZ  ARG A 302      62.060  65.480  97.310  1.00  0.00           C
ATOM   1719  NH1 ARG A 302      62.860  65.620  98.340  1.00  0.00           N
ATOM   1720 1HH1 ARG A 302      62.542  65.988  99.214  1.00  0.00           H
ATOM   1721 2HH1 ARG A 302      63.840  65.560  98.150  1.00  0.00           H
ATOM   1722  NH2 ARG A 302      62.410  65.020  96.140  1.00  0.00           N
ATOM   1723 1HH2 ARG A 302      61.667  64.869  95.488  1.00  0.00           H
ATOM   1724 2HH2 ARG A 302      63.270  64.510  96.130  1.00  0.00           H
ATOM   1725  C   ARG A 302      54.830  63.990  97.260  1.00  0.00           C
ATOM   1726  O   ARG A 302      54.320  63.190  96.500  1.00  0.00           O
ATOM   1727  N   LEU A 303      54.240  65.150  97.590  1.00  0.00           N
ATOM   1728  HN  LEU A 303      54.669  65.899  98.089  1.00  0.00           H
ATOM   1729  CA  LEU A 303      53.050  65.660  97.030  1.00  0.00           C
ATOM   1730  HA  LEU A 303      52.423  64.903  96.582  1.00  0.00           H
ATOM   1731  CB  LEU A 303      52.191  66.330  98.180  1.00  0.00           C
ATOM   1732  HB1 LEU A 303      51.164  66.290  97.758  1.00  0.00           H
ATOM   1733  HB2 LEU A 303      52.569  67.347  98.419  1.00  0.00           H
ATOM   1734  CG  LEU A 303      51.910  65.480  99.500  1.00  0.00           C
ATOM   1735  HG  LEU A 303      52.848  65.340 100.079  1.00  0.00           H
ATOM   1736  CD1 LEU A 303      50.971  66.331 100.360  1.00  0.00           C
ATOM   1737 1HD1 LEU A 303      51.576  67.245 100.539  1.00  0.00           H
ATOM   1738 2HD1 LEU A 303      50.839  65.797 101.325  1.00  0.00           H
ATOM   1739 3HD1 LEU A 303      50.035  66.672  99.867  1.00  0.00           H
ATOM   1740  CD2 LEU A 303      51.190  64.150  99.460  1.00  0.00           C
ATOM   1741 1HD2 LEU A 303      51.880  63.280  99.510  1.00  0.00           H
ATOM   1742 2HD2 LEU A 303      50.540  64.100  98.560  1.00  0.00           H
ATOM   1743 3HD2 LEU A 303      50.660  64.030 100.429  1.00  0.00           H
ATOM   1744  C   LEU A 303      53.270  66.650  95.910  1.00  0.00           C
ATOM   1745  O   LEU A 303      52.380  67.080  95.200  1.00  0.00           O
ATOM   1746  N   GLY A 304      54.580  66.970  95.550  1.00  0.00           N
ATOM   1747  HN  GLY A 304      55.239  66.421  96.059  1.00  0.00           H
ATOM   1748  CA  GLY A 304      54.980  68.000  94.600  1.00  0.00           C
ATOM   1749  HA1 GLY A 304      54.380  67.880  93.710  1.00  0.00           H
ATOM   1750  HA2 GLY A 304      56.045  67.869  94.479  1.00  0.00           H
ATOM   1751  C   GLY A 304      54.710  69.460  94.940  1.00  0.00           C
ATOM   1752  O   GLY A 304      54.610  70.290  94.050  1.00  0.00           O
ATOM   1753  N   GLU A 305      54.570  69.810  96.250  1.00  0.00           N
ATOM   1754  HN  GLU A 305      54.700  69.141  96.978  1.00  0.00           H
ATOM   1755  CA  GLU A 305      54.280  71.240  96.650  1.00  0.00           C
ATOM   1756  HA  GLU A 305      53.414  71.549  96.083  1.00  0.00           H
ATOM   1757  CB  GLU A 305      53.890  71.240  98.160  1.00  0.00           C
ATOM   1758  HB1 GLU A 305      54.159  72.157  98.728  1.00  0.00           H
ATOM   1759  HB2 GLU A 305      54.652  70.508  98.501  1.00  0.00           H
ATOM   1760  CG  GLU A 305      52.460  70.720  98.420  1.00  0.00           C
ATOM   1761  HG1 GLU A 305      52.360  69.709  97.970  1.00  0.00           H
ATOM   1762  HG2 GLU A 305      51.648  71.351  97.999  1.00  0.00           H
ATOM   1763  CD  GLU A 305      52.280  70.810  99.970  1.00  0.00           C
ATOM   1764  OE1 GLU A 305      52.960  70.160 100.750  1.00  0.00           O
ATOM   1765  OE2 GLU A 305      51.320  71.550 100.350  1.00  0.00           O
ATOM   1766  C   GLU A 305      55.480  72.190  96.370  1.00  0.00           C
ATOM   1767  O   GLU A 305      56.590  71.950  96.890  1.00  0.00           O
ATOM   1768  N   PRO A 306      55.270  73.270  95.600  1.00  0.00           N
ATOM   1769  CD  PRO A 306      54.030  73.560  94.780  1.00  0.00           C
ATOM   1770  HD1 PRO A 306      53.300  74.050  95.460  1.00  0.00           H
ATOM   1771  HD2 PRO A 306      53.680  72.730  94.130  1.00  0.00           H
ATOM   1772  CA  PRO A 306      56.250  74.380  95.300  1.00  0.00           C
ATOM   1773  HA  PRO A 306      56.972  73.989  94.598  1.00  0.00           H
ATOM   1774  CB  PRO A 306      55.560  75.490  94.450  1.00  0.00           C
ATOM   1775  HB1 PRO A 306      56.246  76.057  93.784  1.00  0.00           H
ATOM   1776  HB2 PRO A 306      55.069  76.252  95.092  1.00  0.00           H
ATOM   1777  CG  PRO A 306      54.590  74.550  93.770  1.00  0.00           C
ATOM   1778  HG1 PRO A 306      53.751  75.159  93.371  1.00  0.00           H
ATOM   1779  HG2 PRO A 306      55.198  74.011  93.012  1.00  0.00           H
ATOM   1780  C   PRO A 306      57.020  74.880  96.450  1.00  0.00           C
ATOM   1781  O   PRO A 306      58.220  75.070  96.380  1.00  0.00           O
ATOM   1782  N   THR A 307      56.360  75.080  97.600  1.00  0.00           N
ATOM   1783  HN  THR A 307      55.376  74.939  97.520  1.00  0.00           H
ATOM   1784  CA  THR A 307      56.770  75.890  98.790  1.00  0.00           C
ATOM   1785  HA  THR A 307      57.610  76.520  98.540  1.00  0.00           H
ATOM   1786  CB  THR A 307      55.670  76.800  99.320  1.00  0.00           C
ATOM   1787  HB  THR A 307      55.841  77.141 100.363  1.00  0.00           H
ATOM   1788  OG1 THR A 307      54.420  76.110  99.220  1.00  0.00           O
ATOM   1789  HG1 THR A 307      54.540  75.331  99.769  1.00  0.00           H
ATOM   1790  CG2 THR A 307      55.600  77.940  98.390  1.00  0.00           C
ATOM   1791 1HG2 THR A 307      56.637  78.329  98.300  1.00  0.00           H
ATOM   1792 2HG2 THR A 307      54.982  78.758  98.819  1.00  0.00           H
ATOM   1793 3HG2 THR A 307      55.349  77.749  97.325  1.00  0.00           H
ATOM   1794  C   THR A 307      57.330  75.000  99.930  1.00  0.00           C
ATOM   1795  O   THR A 307      57.360  75.380 101.070  1.00  0.00           O
ATOM   1796  N   SER A 308      57.600  73.710  99.650  1.00  0.00           N
ATOM   1797  HN  SER A 308      57.409  73.398  98.723  1.00  0.00           H
ATOM   1798  CA  SER A 308      57.900  72.650 100.650  1.00  0.00           C
ATOM   1799  HA  SER A 308      57.277  72.871 101.504  1.00  0.00           H
ATOM   1800  CB  SER A 308      57.550  71.280 100.000  1.00  0.00           C
ATOM   1801  HB1 SER A 308      56.459  71.270  99.790  1.00  0.00           H
ATOM   1802  HB2 SER A 308      57.821  70.447 100.683  1.00  0.00           H
ATOM   1803  OG  SER A 308      58.260  71.060  98.790  1.00  0.00           O
ATOM   1804  HG1 SER A 308      57.931  71.619  98.082  1.00  0.00           H
ATOM   1805  C   SER A 308      59.310  72.560 101.160  1.00  0.00           C
ATOM   1806  O   SER A 308      59.650  71.740 102.030  1.00  0.00           O
ATOM   1807  N   ASN A 309      60.230  73.490 100.710  1.00  0.00           N
ATOM   1808  HN  ASN A 309      59.941  74.097  99.973  1.00  0.00           H
ATOM   1809  CA  ASN A 309      61.640  73.550 101.020  1.00  0.00           C
ATOM   1810  HA  ASN A 309      62.019  74.358 100.411  1.00  0.00           H
ATOM   1811  CB  ASN A 309      61.909  73.890 102.540  1.00  0.00           C
ATOM   1812  HB1 ASN A 309      62.998  73.880 102.762  1.00  0.00           H
ATOM   1813  HB2 ASN A 309      61.448  73.127 103.202  1.00  0.00           H
ATOM   1814  CG  ASN A 309      61.240  75.210 102.940  1.00  0.00           C
ATOM   1815  OD1 ASN A 309      60.370  75.250 103.840  1.00  0.00           O
ATOM   1816  ND2 ASN A 309      61.500  76.280 102.200  1.00  0.00           N
ATOM   1817 1HD2 ASN A 309      60.948  77.083 102.421  1.00  0.00           H
ATOM   1818 2HD2 ASN A 309      62.296  76.290 101.593  1.00  0.00           H
ATOM   1819  C   ASN A 309      62.440  72.370 100.620  1.00  0.00           C
ATOM   1820  O   ASN A 309      63.390  71.940 101.260  1.00  0.00           O
ATOM   1821  N   GLU A 310      62.050  71.850  99.390  1.00  0.00           N
ATOM   1822  HN  GLU A 310      61.383  72.288  98.792  1.00  0.00           H
ATOM   1823  CA  GLU A 310      62.640  70.690  98.780  1.00  0.00           C
ATOM   1824  HA  GLU A 310      63.585  70.469  99.253  1.00  0.00           H
ATOM   1825  CB  GLU A 310      61.660  69.530  98.930  1.00  0.00           C
ATOM   1826  HB1 GLU A 310      62.128  68.774  98.263  1.00  0.00           H
ATOM   1827  HB2 GLU A 310      60.871  69.860  98.221  1.00  0.00           H
ATOM   1828  CG  GLU A 310      61.100  69.200 100.290  1.00  0.00           C
ATOM   1829  HG1 GLU A 310      60.130  69.630 100.620  1.00  0.00           H
ATOM   1830  HG2 GLU A 310      61.787  69.618 101.057  1.00  0.00           H
ATOM   1831  CD  GLU A 310      60.880  67.700 100.520  1.00  0.00           C
ATOM   1832  OE1 GLU A 310      61.690  67.020 101.220  1.00  0.00           O
ATOM   1833  OE2 GLU A 310      59.970  67.200  99.900  1.00  0.00           O
ATOM   1834  C   GLU A 310      62.930  70.930  97.260  1.00  0.00           C
ATOM   1835  O   GLU A 310      62.440  71.870  96.700  1.00  0.00           O
ATOM   1836  N   THR A 311      63.610  69.950  96.580  1.00  0.00           N
ATOM   1837  HN  THR A 311      64.012  69.196  97.093  1.00  0.00           H
ATOM   1838  CA  THR A 311      63.830  69.920  95.180  1.00  0.00           C
ATOM   1839  HA  THR A 311      63.960  70.947  94.871  1.00  0.00           H
ATOM   1840  CB  THR A 311      65.110  68.980  94.710  1.00  0.00           C
ATOM   1841  HB  THR A 311      66.005  69.583  94.971  1.00  0.00           H
ATOM   1842  OG1 THR A 311      65.080  68.750  93.270  1.00  0.00           O
ATOM   1843  HG1 THR A 311      65.251  69.595  92.848  1.00  0.00           H
ATOM   1844  CG2 THR A 311      65.240  67.580  95.390  1.00  0.00           C
ATOM   1845 1HG2 THR A 311      66.197  67.121  95.061  1.00  0.00           H
ATOM   1846 2HG2 THR A 311      64.459  66.899  94.990  1.00  0.00           H
ATOM   1847 3HG2 THR A 311      65.210  67.630  96.499  1.00  0.00           H
ATOM   1848  C   THR A 311      62.620  69.390  94.430  1.00  0.00           C
ATOM   1849  O   THR A 311      62.070  68.380  94.750  1.00  0.00           O
ATOM   1850  N   LEU A 312      62.060  70.140  93.370  1.00  0.00           N
ATOM   1851  HN  LEU A 312      62.430  71.050  93.200  1.00  0.00           H
ATOM   1852  CA  LEU A 312      60.860  69.710  92.560  1.00  0.00           C
ATOM   1853  HA  LEU A 312      60.107  69.278  93.202  1.00  0.00           H
ATOM   1854  CB  LEU A 312      60.190  70.890  91.841  1.00  0.00           C
ATOM   1855  HB1 LEU A 312      59.468  70.629  91.037  1.00  0.00           H
ATOM   1856  HB2 LEU A 312      60.978  71.496  91.345  1.00  0.00           H
ATOM   1857  CG  LEU A 312      59.300  71.770  92.730  1.00  0.00           C
ATOM   1858  HG  LEU A 312      59.858  72.139  93.617  1.00  0.00           H
ATOM   1859  CD1 LEU A 312      58.820  73.000  92.000  1.00  0.00           C
ATOM   1860 1HD1 LEU A 312      58.140  72.740  91.160  1.00  0.00           H
ATOM   1861 2HD1 LEU A 312      59.713  73.492  91.559  1.00  0.00           H
ATOM   1862 3HD1 LEU A 312      58.280  73.820  92.520  1.00  0.00           H
ATOM   1863  CD2 LEU A 312      58.040  71.010  93.220  1.00  0.00           C
ATOM   1864 1HD2 LEU A 312      58.311  70.238  93.972  1.00  0.00           H
ATOM   1865 2HD2 LEU A 312      57.520  70.520  92.370  1.00  0.00           H
ATOM   1866 3HD2 LEU A 312      57.380  71.750  93.720  1.00  0.00           H
ATOM   1867  C   LEU A 312      61.220  68.620  91.470  1.00  0.00           C
ATOM   1868  O   LEU A 312      60.770  68.520  90.330  1.00  0.00           O
ATOM   1869  N   SER A 313      62.180  67.760  91.840  1.00  0.00           N
ATOM   1870  HN  SER A 313      62.622  67.740  92.733  1.00  0.00           H
ATOM   1871  CA  SER A 313      62.780  66.770  90.920  1.00  0.00           C
ATOM   1872  HA  SER A 313      63.121  67.291  90.038  1.00  0.00           H
ATOM   1873  CB  SER A 313      63.950  65.970  91.530  1.00  0.00           C
ATOM   1874  HB1 SER A 313      64.170  64.958  91.129  1.00  0.00           H
ATOM   1875  HB2 SER A 313      63.680  65.860  92.602  1.00  0.00           H
ATOM   1876  OG  SER A 313      65.100  66.830  91.360  1.00  0.00           O
ATOM   1877  HG1 SER A 313      65.010  67.521  92.021  1.00  0.00           H
ATOM   1878  C   SER A 313      61.790  65.750  90.350  1.00  0.00           C
ATOM   1879  O   SER A 313      61.890  65.400  89.200  1.00  0.00           O
ATOM   1880  N   CYS A 314      60.810  65.330  91.190  1.00  0.00           N
ATOM   1881  HN  CYS A 314      60.790  65.740  92.099  1.00  0.00           H
ATOM   1882  CA  CYS A 314      59.760  64.510  90.640  1.00  0.00           C
ATOM   1883  HA  CYS A 314      60.261  63.678  90.169  1.00  0.00           H
ATOM   1884  CB  CYS A 314      58.910  63.990  91.810  1.00  0.00           C
ATOM   1885  HB1 CYS A 314      58.172  64.718  92.209  1.00  0.00           H
ATOM   1886  HB2 CYS A 314      59.539  63.671  92.668  1.00  0.00           H
ATOM   1887  SG  CYS A 314      57.900  62.490  91.570  1.00  0.00           S
ATOM   1888  C   CYS A 314      58.850  65.180  89.550  1.00  0.00           C
ATOM   1889  O   CYS A 314      58.490  64.500  88.540  1.00  0.00           O
ATOM   1890  N   VAL A 315      58.490  66.430  89.660  1.00  0.00           N
ATOM   1891  HN  VAL A 315      58.700  66.989  90.459  1.00  0.00           H
ATOM   1892  CA  VAL A 315      57.960  67.250  88.620  1.00  0.00           C
ATOM   1893  HA  VAL A 315      56.992  66.841  88.371  1.00  0.00           H
ATOM   1894  CB  VAL A 315      57.680  68.660  89.050  1.00  0.00           C
ATOM   1895  HB  VAL A 315      58.639  69.220  89.080  1.00  0.00           H
ATOM   1896  CG1 VAL A 315      56.780  69.380  87.970  1.00  0.00           C
ATOM   1897 1HG1 VAL A 315      57.291  69.550  86.998  1.00  0.00           H
ATOM   1898 2HG1 VAL A 315      56.329  70.343  88.291  1.00  0.00           H
ATOM   1899 3HG1 VAL A 315      55.970  68.630  87.840  1.00  0.00           H
ATOM   1900  CG2 VAL A 315      56.870  68.700  90.350  1.00  0.00           C
ATOM   1901 1HG2 VAL A 315      57.520  68.510  91.230  1.00  0.00           H
ATOM   1902 2HG2 VAL A 315      56.042  67.972  90.490  1.00  0.00           H
ATOM   1903 3HG2 VAL A 315      56.401  69.707  90.380  1.00  0.00           H
ATOM   1904  C   VAL A 315      58.730  67.420  87.260  1.00  0.00           C
ATOM   1905  O   VAL A 315      58.260  67.190  86.150  1.00  0.00           O
ATOM   1906  N   ILE A 316      60.060  67.670  87.460  1.00  0.00           N
ATOM   1907  HN  ILE A 316      60.431  67.911  88.353  1.00  0.00           H
ATOM   1908  CA  ILE A 316      61.040  67.720  86.340  1.00  0.00           C
ATOM   1909  HA  ILE A 316      60.718  68.433  85.596  1.00  0.00           H
ATOM   1910  CB  ILE A 316      62.420  68.200  86.850  1.00  0.00           C
ATOM   1911  HB  ILE A 316      62.730  67.461  87.619  1.00  0.00           H
ATOM   1912  CG2 ILE A 316      63.420  68.150  85.770  1.00  0.00           C
ATOM   1913 1HG2 ILE A 316      64.346  68.698  86.049  1.00  0.00           H
ATOM   1914 2HG2 ILE A 316      63.081  68.599  84.812  1.00  0.00           H
ATOM   1915 3HG2 ILE A 316      63.759  67.122  85.520  1.00  0.00           H
ATOM   1916  CG1 ILE A 316      62.380  69.660  87.410  1.00  0.00           C
ATOM   1917 1HG1 ILE A 316      61.401  69.850  87.900  1.00  0.00           H
ATOM   1918 2HG1 ILE A 316      62.360  70.339  86.531  1.00  0.00           H
ATOM   1919  CD  ILE A 316      63.440  70.081  88.450  1.00  0.00           C
ATOM   1920  HD1 ILE A 316      64.441  69.730  88.120  1.00  0.00           H
ATOM   1921  HD2 ILE A 316      63.200  69.619  89.432  1.00  0.00           H
ATOM   1922  HD3 ILE A 316      63.380  71.185  88.559  1.00  0.00           H
ATOM   1923  C   ILE A 316      61.210  66.380  85.570  1.00  0.00           C
ATOM   1924  O   ILE A 316      61.100  66.400  84.380  1.00  0.00           O
ATOM   1925  N   ILE A 317      61.380  65.250  86.250  1.00  0.00           N
ATOM   1926  HN  ILE A 317      61.390  65.380  87.239  1.00  0.00           H
ATOM   1927  CA  ILE A 317      61.410  63.940  85.560  1.00  0.00           C
ATOM   1928  HA  ILE A 317      62.079  64.120  84.731  1.00  0.00           H
ATOM   1929  CB  ILE A 317      62.110  62.810  86.270  1.00  0.00           C
ATOM   1930  HB  ILE A 317      63.115  63.101  86.642  1.00  0.00           H
ATOM   1931  CG2 ILE A 317      61.440  62.431  87.610  1.00  0.00           C
ATOM   1932 1HG2 ILE A 317      60.384  62.138  87.429  1.00  0.00           H
ATOM   1933 2HG2 ILE A 317      61.340  63.327  88.258  1.00  0.00           H
ATOM   1934 3HG2 ILE A 317      61.991  61.618  88.131  1.00  0.00           H
ATOM   1935  CG1 ILE A 317      62.240  61.590  85.300  1.00  0.00           C
ATOM   1936 1HG1 ILE A 317      62.409  62.029  84.293  1.00  0.00           H
ATOM   1937 2HG1 ILE A 317      61.382  60.891  85.200  1.00  0.00           H
ATOM   1938  CD  ILE A 317      63.480  60.700  85.571  1.00  0.00           C
ATOM   1939  HD1 ILE A 317      64.421  61.291  85.550  1.00  0.00           H
ATOM   1940  HD2 ILE A 317      63.450  59.925  84.775  1.00  0.00           H
ATOM   1941  HD3 ILE A 317      63.320  60.141  86.518  1.00  0.00           H
ATOM   1942  C   ILE A 317      60.080  63.550  84.840  1.00  0.00           C
ATOM   1943  O   ILE A 317      60.080  63.120  83.700  1.00  0.00           O
ATOM   1944  N   PHE A 318      58.970  63.650  85.570  1.00  0.00           N
ATOM   1945  HN  PHE A 318      59.010  63.989  86.507  1.00  0.00           H
ATOM   1946  CA  PHE A 318      57.640  63.370  85.090  1.00  0.00           C
ATOM   1947  HA  PHE A 318      57.500  62.358  84.739  1.00  0.00           H
ATOM   1948  CB  PHE A 318      56.600  63.610  86.230  1.00  0.00           C
ATOM   1949  HB1 PHE A 318      56.700  64.611  86.701  1.00  0.00           H
ATOM   1950  HB2 PHE A 318      56.810  62.869  87.031  1.00  0.00           H
ATOM   1951  CG  PHE A 318      55.160  63.390  85.810  1.00  0.00           C
ATOM   1952  CD1 PHE A 318      54.750  62.080  85.420  1.00  0.00           C
ATOM   1953  HD1 PHE A 318      55.519  61.321  85.440  1.00  0.00           H
ATOM   1954  CE1 PHE A 318      53.400  61.810  85.160  1.00  0.00           C
ATOM   1955  HE1 PHE A 318      53.081  60.822  84.861  1.00  0.00           H
ATOM   1956  CZ  PHE A 318      52.430  62.830  85.360  1.00  0.00           C
ATOM   1957  HZ  PHE A 318      51.376  62.601  85.300  1.00  0.00           H
ATOM   1958  CD2 PHE A 318      54.160  64.390  85.840  1.00  0.00           C
ATOM   1959  HD2 PHE A 318      54.480  65.389  86.100  1.00  0.00           H
ATOM   1960  CE2 PHE A 318      52.790  64.070  85.760  1.00  0.00           C
ATOM   1961  HE2 PHE A 318      52.052  64.858  85.810  1.00  0.00           H
ATOM   1962  C   PHE A 318      57.280  64.150  83.830  1.00  0.00           C
ATOM   1963  O   PHE A 318      56.650  63.650  82.890  1.00  0.00           O
ATOM   1964  N   VAL A 319      57.630  65.400  83.690  1.00  0.00           N
ATOM   1965  HN  VAL A 319      58.052  65.953  84.404  1.00  0.00           H
ATOM   1966  CA  VAL A 319      57.060  66.190  82.560  1.00  0.00           C
ATOM   1967  HA  VAL A 319      56.030  65.950  82.340  1.00  0.00           H
ATOM   1968  CB  VAL A 319      56.920  67.670  82.830  1.00  0.00           C
ATOM   1969  HB  VAL A 319      56.439  68.061  81.908  1.00  0.00           H
ATOM   1970  CG1 VAL A 319      55.890  68.000  83.930  1.00  0.00           C
ATOM   1971 1HG1 VAL A 319      55.910  69.108  84.010  1.00  0.00           H
ATOM   1972 2HG1 VAL A 319      55.999  67.443  84.885  1.00  0.00           H
ATOM   1973 3HG1 VAL A 319      54.908  67.710  83.499  1.00  0.00           H
ATOM   1974  CG2 VAL A 319      58.330  68.399  83.051  1.00  0.00           C
ATOM   1975 1HG2 VAL A 319      59.110  68.180  82.290  1.00  0.00           H
ATOM   1976 2HG2 VAL A 319      58.667  68.162  84.082  1.00  0.00           H
ATOM   1977 3HG2 VAL A 319      58.199  69.498  82.949  1.00  0.00           H
ATOM   1978  C   VAL A 319      57.650  65.860  81.290  1.00  0.00           C
ATOM   1979  O   VAL A 319      56.970  65.490  80.350  1.00  0.00           O
ATOM   1980  N   ILE A 320      58.980  65.710  81.270  1.00  0.00           N
ATOM   1981  HN  ILE A 320      59.469  65.840  82.129  1.00  0.00           H
ATOM   1982  CA  ILE A 320      59.700  65.190  80.130  1.00  0.00           C
ATOM   1983  HA  ILE A 320      59.471  65.819  79.282  1.00  0.00           H
ATOM   1984  CB  ILE A 320      61.150  65.300  80.310  1.00  0.00           C
ATOM   1985  HB  ILE A 320      61.430  64.530  81.060  1.00  0.00           H
ATOM   1986  CG2 ILE A 320      61.950  64.860  79.030  1.00  0.00           C
ATOM   1987 1HG2 ILE A 320      61.740  65.580  78.210  1.00  0.00           H
ATOM   1988 2HG2 ILE A 320      61.769  63.866  78.568  1.00  0.00           H
ATOM   1989 3HG2 ILE A 320      63.041  64.890  79.240  1.00  0.00           H
ATOM   1990  CG1 ILE A 320      61.570  66.730  80.920  1.00  0.00           C
ATOM   1991 1HG1 ILE A 320      60.800  67.080  81.640  1.00  0.00           H
ATOM   1992 2HG1 ILE A 320      61.650  67.390  80.030  1.00  0.00           H
ATOM   1993  CD  ILE A 320      62.910  66.740  81.620  1.00  0.00           C
ATOM   1994  HD1 ILE A 320      63.838  66.900  81.031  1.00  0.00           H
ATOM   1995  HD2 ILE A 320      63.020  65.883  82.318  1.00  0.00           H
ATOM   1996  HD3 ILE A 320      62.840  67.655  82.247  1.00  0.00           H
ATOM   1997  C   ILE A 320      59.350  63.750  79.600  1.00  0.00           C
ATOM   1998  O   ILE A 320      59.350  63.580  78.370  1.00  0.00           O
ATOM   1999  N   VAL A 321      59.140  62.690  80.540  1.00  0.00           N
ATOM   2000  HN  VAL A 321      59.421  62.780  81.492  1.00  0.00           H
ATOM   2001  CA  VAL A 321      58.630  61.390  80.200  1.00  0.00           C
ATOM   2002  HA  VAL A 321      59.180  61.040  79.339  1.00  0.00           H
ATOM   2003  CB  VAL A 321      58.980  60.470  81.390  1.00  0.00           C
ATOM   2004  HB  VAL A 321      58.296  60.762  82.215  1.00  0.00           H
ATOM   2005  CG1 VAL A 321      58.680  58.950  81.230  1.00  0.00           C
ATOM   2006 1HG1 VAL A 321      59.198  58.571  80.323  1.00  0.00           H
ATOM   2007 2HG1 VAL A 321      57.607  58.810  80.979  1.00  0.00           H
ATOM   2008 3HG1 VAL A 321      58.910  58.420  82.179  1.00  0.00           H
ATOM   2009  CG2 VAL A 321      60.490  60.590  81.730  1.00  0.00           C
ATOM   2010 1HG2 VAL A 321      60.711  61.413  82.442  1.00  0.00           H
ATOM   2011 2HG2 VAL A 321      61.087  60.640  80.794  1.00  0.00           H
ATOM   2012 3HG2 VAL A 321      60.879  59.651  82.179  1.00  0.00           H
ATOM   2013  C   VAL A 321      57.160  61.370  79.760  1.00  0.00           C
ATOM   2014  O   VAL A 321      56.840  60.680  78.810  1.00  0.00           O
ATOM   2015  N   TYR A 322      56.280  62.150  80.420  1.00  0.00           N
ATOM   2016  HN  TYR A 322      56.529  62.558  81.296  1.00  0.00           H
ATOM   2017  CA  TYR A 322      54.900  62.290  79.930  1.00  0.00           C
ATOM   2018  HA  TYR A 322      54.410  61.330  79.860  1.00  0.00           H
ATOM   2019  CB  TYR A 322      54.060  63.080  81.020  1.00  0.00           C
ATOM   2020  HB1 TYR A 322      54.438  64.125  81.000  1.00  0.00           H
ATOM   2021  HB2 TYR A 322      54.160  62.550  81.991  1.00  0.00           H
ATOM   2022  CG  TYR A 322      52.590  63.300  80.620  1.00  0.00           C
ATOM   2023  CD1 TYR A 322      51.760  62.180  80.590  1.00  0.00           C
ATOM   2024  HD1 TYR A 322      52.190  61.201  80.740  1.00  0.00           H
ATOM   2025  CE1 TYR A 322      50.450  62.250  80.290  1.00  0.00           C
ATOM   2026  HE1 TYR A 322      49.771  61.411  80.270  1.00  0.00           H
ATOM   2027  CZ  TYR A 322      49.880  63.510  79.890  1.00  0.00           C
ATOM   2028  OH  TYR A 322      48.500  63.630  79.610  1.00  0.00           O
ATOM   2029  HH  TYR A 322      47.961  62.961  80.039  1.00  0.00           H
ATOM   2030  CD2 TYR A 322      52.080  64.560  80.300  1.00  0.00           C
ATOM   2031  HD2 TYR A 322      52.681  65.451  80.190  1.00  0.00           H
ATOM   2032  CE2 TYR A 322      50.700  64.640  79.920  1.00  0.00           C
ATOM   2033  HE2 TYR A 322      50.320  65.620  79.670  1.00  0.00           H
ATOM   2034  C   TYR A 322      54.850  62.970  78.450  1.00  0.00           C
ATOM   2035  O   TYR A 322      54.170  62.460  77.570  1.00  0.00           O
ATOM   2036  N   TYR A 323      55.680  64.000  78.310  1.00  0.00           N
ATOM   2037  HN  TYR A 323      56.210  64.300  79.100  1.00  0.00           H
ATOM   2038  CA  TYR A 323      55.810  64.760  77.090  1.00  0.00           C
ATOM   2039  HA  TYR A 323      54.804  65.062  76.839  1.00  0.00           H
ATOM   2040  CB  TYR A 323      56.870  65.950  77.230  1.00  0.00           C
ATOM   2041  HB1 TYR A 323      57.866  65.467  77.321  1.00  0.00           H
ATOM   2042  HB2 TYR A 323      56.599  66.503  78.154  1.00  0.00           H
ATOM   2043  CG  TYR A 323      56.810  66.980  76.110  1.00  0.00           C
ATOM   2044  CD1 TYR A 323      56.240  68.260  76.270  1.00  0.00           C
ATOM   2045  HD1 TYR A 323      55.810  68.510  77.229  1.00  0.00           H
ATOM   2046  CE1 TYR A 323      56.300  69.220  75.280  1.00  0.00           C
ATOM   2047  HE1 TYR A 323      55.717  70.114  75.441  1.00  0.00           H
ATOM   2048  CZ  TYR A 323      56.880  68.870  74.110  1.00  0.00           C
ATOM   2049  OH  TYR A 323      56.780  69.690  72.930  1.00  0.00           O
ATOM   2050  HH  TYR A 323      55.848  69.920  72.910  1.00  0.00           H
ATOM   2051  CD2 TYR A 323      57.330  66.620  74.870  1.00  0.00           C
ATOM   2052  HD2 TYR A 323      57.812  65.677  74.659  1.00  0.00           H
ATOM   2053  CE2 TYR A 323      57.400  67.570  73.880  1.00  0.00           C
ATOM   2054  HE2 TYR A 323      57.839  67.261  72.943  1.00  0.00           H
ATOM   2055  C   TYR A 323      56.300  63.760  76.030  1.00  0.00           C
ATOM   2056  O   TYR A 323      55.780  63.770  74.930  1.00  0.00           O
ATOM   2057  N   ALA A 324      57.330  62.980  76.330  1.00  0.00           N
ATOM   2058  HN  ALA A 324      57.861  63.050  77.171  1.00  0.00           H
ATOM   2059  CA  ALA A 324      57.880  62.050  75.450  1.00  0.00           C
ATOM   2060  HA  ALA A 324      58.309  62.509  74.572  1.00  0.00           H
ATOM   2061  CB  ALA A 324      59.140  61.430  76.149  1.00  0.00           C
ATOM   2062  HB1 ALA A 324      60.028  62.098  76.140  1.00  0.00           H
ATOM   2063  HB2 ALA A 324      59.439  60.493  75.632  1.00  0.00           H
ATOM   2064  HB3 ALA A 324      58.999  61.239  77.235  1.00  0.00           H
ATOM   2065  C   ALA A 324      56.900  60.970  75.010  1.00  0.00           C
ATOM   2066  O   ALA A 324      56.740  60.700  73.810  1.00  0.00           O
ATOM   2067  N   LEU A 325      56.150  60.380  76.000  1.00  0.00           N
ATOM   2068  HN  LEU A 325      56.290  60.701  76.933  1.00  0.00           H
ATOM   2069  CA  LEU A 325      55.140  59.410  75.720  1.00  0.00           C
ATOM   2070  HA  LEU A 325      55.442  58.575  75.106  1.00  0.00           H
ATOM   2071  CB  LEU A 325      54.580  58.790  77.060  1.00  0.00           C
ATOM   2072  HB1 LEU A 325      54.339  59.692  77.662  1.00  0.00           H
ATOM   2073  HB2 LEU A 325      55.411  58.299  77.611  1.00  0.00           H
ATOM   2074  CG  LEU A 325      53.360  57.870  76.960  1.00  0.00           C
ATOM   2075  HG  LEU A 325      52.527  58.442  76.498  1.00  0.00           H
ATOM   2076  CD1 LEU A 325      53.650  56.620  76.150  1.00  0.00           C
ATOM   2077 1HD1 LEU A 325      54.431  55.939  76.551  1.00  0.00           H
ATOM   2078 2HD1 LEU A 325      53.650  56.950  75.089  1.00  0.00           H
ATOM   2079 3HD1 LEU A 325      52.752  55.971  76.230  1.00  0.00           H
ATOM   2080  CD2 LEU A 325      52.830  57.460  78.330  1.00  0.00           C
ATOM   2081 1HD2 LEU A 325      52.840  58.385  78.947  1.00  0.00           H
ATOM   2082 2HD2 LEU A 325      53.429  56.681  78.849  1.00  0.00           H
ATOM   2083 3HD2 LEU A 325      51.806  57.048  78.210  1.00  0.00           H
ATOM   2084  C   LEU A 325      53.980  59.960  74.870  1.00  0.00           C
ATOM   2085  O   LEU A 325      53.590  59.350  73.900  1.00  0.00           O
ATOM   2086  N   MET A 326      53.480  61.140  75.190  1.00  0.00           N
ATOM   2087  HN  MET A 326      53.831  61.561  76.022  1.00  0.00           H
ATOM   2088  CA  MET A 326      52.470  61.880  74.460  1.00  0.00           C
ATOM   2089  HA  MET A 326      51.670  61.200  74.210  1.00  0.00           H
ATOM   2090  CB  MET A 326      51.680  62.901  75.370  1.00  0.00           C
ATOM   2091  HB1 MET A 326      50.984  63.616  74.883  1.00  0.00           H
ATOM   2092  HB2 MET A 326      52.378  63.687  75.729  1.00  0.00           H
ATOM   2093  CG  MET A 326      50.750  62.220  76.530  1.00  0.00           C
ATOM   2094  HG1 MET A 326      50.061  62.979  76.959  1.00  0.00           H
ATOM   2095  HG2 MET A 326      51.460  61.870  77.310  1.00  0.00           H
ATOM   2096  SD  MET A 326      49.730  60.770  76.130  1.00  0.00           S
ATOM   2097  CE  MET A 326      48.490  60.640  77.510  1.00  0.00           C
ATOM   2098  HE1 MET A 326      48.859  60.171  78.447  1.00  0.00           H
ATOM   2099  HE2 MET A 326      47.601  60.040  77.220  1.00  0.00           H
ATOM   2100  HE3 MET A 326      48.170  61.669  77.780  1.00  0.00           H
ATOM   2101  C   MET A 326      52.880  62.350  73.040  1.00  0.00           C
ATOM   2102  O   MET A 326      52.130  62.120  72.110  1.00  0.00           O
ATOM   2103  N   ALA A 327      54.090  62.860  72.830  1.00  0.00           N
ATOM   2104  HN  ALA A 327      54.632  63.011  73.653  1.00  0.00           H
ATOM   2105  CA  ALA A 327      54.680  63.170  71.550  1.00  0.00           C
ATOM   2106  HA  ALA A 327      53.949  63.811  71.079  1.00  0.00           H
ATOM   2107  CB  ALA A 327      55.970  63.940  71.770  1.00  0.00           C
ATOM   2108  HB1 ALA A 327      55.900  64.800  72.470  1.00  0.00           H
ATOM   2109  HB2 ALA A 327      56.368  64.388  70.834  1.00  0.00           H
ATOM   2110  HB3 ALA A 327      56.731  63.269  72.221  1.00  0.00           H
ATOM   2111  C   ALA A 327      54.890  62.000  70.590  1.00  0.00           C
ATOM   2112  O   ALA A 327      54.520  61.970  69.410  1.00  0.00           O
ATOM   2113  N   GLY A 328      55.320  60.890  71.270  1.00  0.00           N
ATOM   2114  HN  GLY A 328      55.708  60.960  72.186  1.00  0.00           H
ATOM   2115  CA  GLY A 328      55.500  59.600  70.640  1.00  0.00           C
ATOM   2116  HA1 GLY A 328      55.810  58.981  71.469  1.00  0.00           H
ATOM   2117  HA2 GLY A 328      56.139  59.740  69.781  1.00  0.00           H
ATOM   2118  C   GLY A 328      54.210  59.020  69.990  1.00  0.00           C
ATOM   2119  O   GLY A 328      54.250  58.460  68.880  1.00  0.00           O
ATOM   2120  N   VAL A 329      52.990  59.140  70.590  1.00  0.00           N
ATOM   2121  HN  VAL A 329      52.799  59.533  71.486  1.00  0.00           H
ATOM   2122  CA  VAL A 329      51.830  58.470  70.010  1.00  0.00           C
ATOM   2123  HA  VAL A 329      52.150  57.610  69.440  1.00  0.00           H
ATOM   2124  CB  VAL A 329      50.770  58.070  71.050  1.00  0.00           C
ATOM   2125  HB  VAL A 329      49.889  57.650  70.519  1.00  0.00           H
ATOM   2126  CG1 VAL A 329      51.360  56.930  71.850  1.00  0.00           C
ATOM   2127 1HG1 VAL A 329      52.230  57.360  72.390  1.00  0.00           H
ATOM   2128 2HG1 VAL A 329      51.649  56.033  71.262  1.00  0.00           H
ATOM   2129 3HG1 VAL A 329      50.681  56.521  72.629  1.00  0.00           H
ATOM   2130  CG2 VAL A 329      50.280  59.200  72.040  1.00  0.00           C
ATOM   2131 1HG2 VAL A 329      51.158  59.559  72.619  1.00  0.00           H
ATOM   2132 2HG2 VAL A 329      49.470  58.840  72.710  1.00  0.00           H
ATOM   2133 3HG2 VAL A 329      49.941  59.987  71.333  1.00  0.00           H
ATOM   2134  C   VAL A 329      51.130  59.400  69.030  1.00  0.00           C
ATOM   2135  O   VAL A 329      50.530  58.910  68.090  1.00  0.00           O
ATOM   2136  N   VAL A 330      51.210  60.710  69.180  1.00  0.00           N
ATOM   2137  HN  VAL A 330      51.700  61.180  69.910  1.00  0.00           H
ATOM   2138  CA  VAL A 330      50.720  61.670  68.180  1.00  0.00           C
ATOM   2139  HA  VAL A 330      49.708  61.339  68.000  1.00  0.00           H
ATOM   2140  CB  VAL A 330      50.550  63.070  68.730  1.00  0.00           C
ATOM   2141  HB  VAL A 330      49.963  62.951  69.666  1.00  0.00           H
ATOM   2142  CG1 VAL A 330      51.870  63.710  69.110  1.00  0.00           C
ATOM   2143 1HG1 VAL A 330      51.860  64.780  69.410  1.00  0.00           H
ATOM   2144 2HG1 VAL A 330      52.559  63.630  68.242  1.00  0.00           H
ATOM   2145 3HG1 VAL A 330      52.300  63.110  69.940  1.00  0.00           H
ATOM   2146  CG2 VAL A 330      49.790  63.970  67.720  1.00  0.00           C
ATOM   2147 1HG2 VAL A 330      50.453  64.081  66.836  1.00  0.00           H
ATOM   2148 2HG2 VAL A 330      49.540  64.972  68.131  1.00  0.00           H
ATOM   2149 3HG2 VAL A 330      48.848  63.469  67.409  1.00  0.00           H
ATOM   2150  C   VAL A 330      51.560  61.700  66.920  1.00  0.00           C
ATOM   2151  O   VAL A 330      51.070  61.750  65.800  1.00  0.00           O
ATOM   2152  N   TRP A 331      52.890  61.480  66.970  1.00  0.00           N
ATOM   2153  HN  TRP A 331      53.261  61.330  67.883  1.00  0.00           H
ATOM   2154  CA  TRP A 331      53.760  61.090  65.870  1.00  0.00           C
ATOM   2155  HA  TRP A 331      53.441  61.779  65.102  1.00  0.00           H
ATOM   2156  CB  TRP A 331      55.260  61.080  66.100  1.00  0.00           C
ATOM   2157  HB1 TRP A 331      55.750  60.590  65.231  1.00  0.00           H
ATOM   2158  HB2 TRP A 331      55.520  60.589  67.062  1.00  0.00           H
ATOM   2159  CG  TRP A 331      55.860  62.430  66.090  1.00  0.00           C
ATOM   2160  CD1 TRP A 331      56.520  63.080  67.090  1.00  0.00           C
ATOM   2161  HD1 TRP A 331      56.500  62.861  68.147  1.00  0.00           H
ATOM   2162  NE1 TRP A 331      57.050  64.230  66.580  1.00  0.00           N
ATOM   2163  HE1 TRP A 331      57.461  64.952  67.091  1.00  0.00           H
ATOM   2164  CE2 TRP A 331      56.750  64.380  65.280  1.00  0.00           C
ATOM   2165  CD2 TRP A 331      56.080  63.190  64.910  1.00  0.00           C
ATOM   2166  CE3 TRP A 331      55.740  63.080  63.610  1.00  0.00           C
ATOM   2167  HE3 TRP A 331      55.117  62.286  63.228  1.00  0.00           H
ATOM   2168  CZ3 TRP A 331      56.110  64.070  62.730  1.00  0.00           C
ATOM   2169  HZ3 TRP A 331      55.651  64.050  61.752  1.00  0.00           H
ATOM   2170  CZ2 TRP A 331      57.270  65.280  64.400  1.00  0.00           C
ATOM   2171  HZ2 TRP A 331      57.906  66.125  64.619  1.00  0.00           H
ATOM   2172  CH2 TRP A 331      56.830  65.180  63.120  1.00  0.00           C
ATOM   2173  HH2 TRP A 331      56.941  65.954  62.376  1.00  0.00           H
ATOM   2174  C   TRP A 331      53.360  59.820  65.280  1.00  0.00           C
ATOM   2175  O   TRP A 331      53.220  59.830  64.030  1.00  0.00           O
ATOM   2176  N   PHE A 332      53.020  58.820  66.130  1.00  0.00           N
ATOM   2177  HN  PHE A 332      52.990  58.971  67.115  1.00  0.00           H
ATOM   2178  CA  PHE A 332      52.390  57.650  65.560  1.00  0.00           C
ATOM   2179  HA  PHE A 332      53.090  57.390  64.780  1.00  0.00           H
ATOM   2180  CB  PHE A 332      52.440  56.370  66.510  1.00  0.00           C
ATOM   2181  HB1 PHE A 332      52.039  56.590  67.522  1.00  0.00           H
ATOM   2182  HB2 PHE A 332      53.512  56.120  66.660  1.00  0.00           H
ATOM   2183  CG  PHE A 332      51.710  55.150  66.030  1.00  0.00           C
ATOM   2184  CD1 PHE A 332      51.810  54.700  64.660  1.00  0.00           C
ATOM   2185  HD1 PHE A 332      52.263  55.335  63.914  1.00  0.00           H
ATOM   2186  CE1 PHE A 332      51.520  53.410  64.230  1.00  0.00           C
ATOM   2187  HE1 PHE A 332      51.670  53.060  63.219  1.00  0.00           H
ATOM   2188  CZ  PHE A 332      50.940  52.550  65.200  1.00  0.00           C
ATOM   2189  HZ  PHE A 332      50.659  51.538  64.949  1.00  0.00           H
ATOM   2190  CD2 PHE A 332      51.210  54.170  66.980  1.00  0.00           C
ATOM   2191  HD2 PHE A 332      51.031  54.459  68.006  1.00  0.00           H
ATOM   2192  CE2 PHE A 332      50.740  52.900  66.570  1.00  0.00           C
ATOM   2193  HE2 PHE A 332      50.400  52.160  67.280  1.00  0.00           H
ATOM   2194  C   PHE A 332      51.060  57.940  64.800  1.00  0.00           C
ATOM   2195  O   PHE A 332      50.810  57.450  63.690  1.00  0.00           O
ATOM   2196  N   VAL A 333      50.170  58.750  65.330  1.00  0.00           N
ATOM   2197  HN  VAL A 333      50.240  59.070  66.271  1.00  0.00           H
ATOM   2198  CA  VAL A 333      48.960  59.070  64.540  1.00  0.00           C
ATOM   2199  HA  VAL A 333      48.690  58.091  64.171  1.00  0.00           H
ATOM   2200  CB  VAL A 333      47.870  59.710  65.410  1.00  0.00           C
ATOM   2201  HB  VAL A 333      48.411  60.501  65.971  1.00  0.00           H
ATOM   2202  CG1 VAL A 333      46.700  60.331  64.570  1.00  0.00           C
ATOM   2203 1HG1 VAL A 333      46.330  59.459  63.989  1.00  0.00           H
ATOM   2204 2HG1 VAL A 333      47.168  61.017  63.833  1.00  0.00           H
ATOM   2205 3HG1 VAL A 333      45.864  60.867  65.068  1.00  0.00           H
ATOM   2206  CG2 VAL A 333      47.280  58.650  66.440  1.00  0.00           C
ATOM   2207 1HG2 VAL A 333      46.583  59.267  67.047  1.00  0.00           H
ATOM   2208 2HG2 VAL A 333      48.060  58.400  67.190  1.00  0.00           H
ATOM   2209 3HG2 VAL A 333      46.799  57.767  65.969  1.00  0.00           H
ATOM   2210  C   VAL A 333      49.230  59.830  63.230  1.00  0.00           C
ATOM   2211  O   VAL A 333      48.750  59.430  62.170  1.00  0.00           O
ATOM   2212  N   VAL A 334      50.210  60.790  63.170  1.00  0.00           N
ATOM   2213  HN  VAL A 334      50.679  61.020  64.019  1.00  0.00           H
ATOM   2214  CA  VAL A 334      50.720  61.530  61.980  1.00  0.00           C
ATOM   2215  HA  VAL A 334      49.868  62.041  61.559  1.00  0.00           H
ATOM   2216  CB  VAL A 334      51.650  62.630  62.340  1.00  0.00           C
ATOM   2217  HB  VAL A 334      52.451  62.290  63.031  1.00  0.00           H
ATOM   2218  CG1 VAL A 334      52.400  63.160  61.079  1.00  0.00           C
ATOM   2219 1HG1 VAL A 334      51.812  63.748  60.343  1.00  0.00           H
ATOM   2220 2HG1 VAL A 334      52.888  62.383  60.453  1.00  0.00           H
ATOM   2221 3HG1 VAL A 334      53.184  63.863  61.432  1.00  0.00           H
ATOM   2222  CG2 VAL A 334      50.960  63.760  63.040  1.00  0.00           C
ATOM   2223 1HG2 VAL A 334      51.673  64.382  63.622  1.00  0.00           H
ATOM   2224 2HG2 VAL A 334      50.289  63.290  63.791  1.00  0.00           H
ATOM   2225 3HG2 VAL A 334      50.461  64.559  62.451  1.00  0.00           H
ATOM   2226  C   VAL A 334      51.210  60.500  60.880  1.00  0.00           C
ATOM   2227  O   VAL A 334      50.890  60.610  59.710  1.00  0.00           O
ATOM   2228  N   LEU A 335      52.040  59.500  61.290  1.00  0.00           N
ATOM   2229  HN  LEU A 335      52.241  59.440  62.264  1.00  0.00           H
ATOM   2230  CA  LEU A 335      52.500  58.470  60.340  1.00  0.00           C
ATOM   2231  HA  LEU A 335      52.938  58.908  59.455  1.00  0.00           H
ATOM   2232  CB  LEU A 335      53.470  57.540  61.040  1.00  0.00           C
ATOM   2233  HB1 LEU A 335      52.853  57.072  61.837  1.00  0.00           H
ATOM   2234  HB2 LEU A 335      54.198  58.129  61.638  1.00  0.00           H
ATOM   2235  CG  LEU A 335      54.190  56.530  60.180  1.00  0.00           C
ATOM   2236  HG  LEU A 335      53.373  55.932  59.722  1.00  0.00           H
ATOM   2237  CD1 LEU A 335      54.990  57.040  58.910  1.00  0.00           C
ATOM   2238 1HD1 LEU A 335      55.938  57.419  59.349  1.00  0.00           H
ATOM   2239 2HD1 LEU A 335      54.452  57.897  58.451  1.00  0.00           H
ATOM   2240 3HD1 LEU A 335      55.250  56.291  58.131  1.00  0.00           H
ATOM   2241  CD2 LEU A 335      54.980  55.530  61.081  1.00  0.00           C
ATOM   2242 1HD2 LEU A 335      55.621  54.919  60.409  1.00  0.00           H
ATOM   2243 2HD2 LEU A 335      54.193  54.942  61.598  1.00  0.00           H
ATOM   2244 3HD2 LEU A 335      55.696  55.988  61.796  1.00  0.00           H
ATOM   2245  C   LEU A 335      51.330  57.700  59.710  1.00  0.00           C
ATOM   2246  O   LEU A 335      51.340  57.350  58.490  1.00  0.00           O
ATOM   2247  N   THR A 336      50.340  57.390  60.520  1.00  0.00           N
ATOM   2248  HN  THR A 336      50.310  57.430  61.516  1.00  0.00           H
ATOM   2249  CA  THR A 336      49.110  56.800  59.910  1.00  0.00           C
ATOM   2250  HA  THR A 336      49.540  56.060  59.250  1.00  0.00           H
ATOM   2251  CB  THR A 336      48.190  56.040  60.820  1.00  0.00           C
ATOM   2252  HB  THR A 336      47.240  55.790  60.300  1.00  0.00           H
ATOM   2253  OG1 THR A 336      47.920  56.640  62.070  1.00  0.00           O
ATOM   2254  HG1 THR A 336      48.601  57.301  62.210  1.00  0.00           H
ATOM   2255  CG2 THR A 336      48.820  54.660  61.180  1.00  0.00           C
ATOM   2256 1HG2 THR A 336      49.140  54.270  60.190  1.00  0.00           H
ATOM   2257 2HG2 THR A 336      48.068  53.959  61.601  1.00  0.00           H
ATOM   2258 3HG2 THR A 336      49.651  54.760  61.911  1.00  0.00           H
ATOM   2259  C   THR A 336      48.380  57.700  59.030  1.00  0.00           C
ATOM   2260  O   THR A 336      47.910  57.120  58.080  1.00  0.00           O
ATOM   2261  N   TYR A 337      48.260  59.020  59.260  1.00  0.00           N
ATOM   2262  HN  TYR A 337      48.560  59.350  60.151  1.00  0.00           H
ATOM   2263  CA  TYR A 337      47.800  60.050  58.320  1.00  0.00           C
ATOM   2264  HA  TYR A 337      46.766  59.891  58.051  1.00  0.00           H
ATOM   2265  CB  TYR A 337      47.740  61.400  59.040  1.00  0.00           C
ATOM   2266  HB1 TYR A 337      48.553  61.591  59.773  1.00  0.00           H
ATOM   2267  HB2 TYR A 337      46.799  61.380  59.631  1.00  0.00           H
ATOM   2268  CG  TYR A 337      47.520  62.620  58.120  1.00  0.00           C
ATOM   2269  CD1 TYR A 337      46.210  63.010  57.800  1.00  0.00           C
ATOM   2270  HD1 TYR A 337      45.350  62.510  58.220  1.00  0.00           H
ATOM   2271  CE1 TYR A 337      45.920  64.150  57.030  1.00  0.00           C
ATOM   2272  HE1 TYR A 337      44.914  64.401  56.728  1.00  0.00           H
ATOM   2273  CZ  TYR A 337      47.020  64.890  56.480  1.00  0.00           C
ATOM   2274  OH  TYR A 337      46.730  65.970  55.630  1.00  0.00           O
ATOM   2275  HH  TYR A 337      45.783  66.121  55.660  1.00  0.00           H
ATOM   2276  CD2 TYR A 337      48.540  63.360  57.590  1.00  0.00           C
ATOM   2277  HD2 TYR A 337      49.565  63.041  57.709  1.00  0.00           H
ATOM   2278  CE2 TYR A 337      48.310  64.460  56.720  1.00  0.00           C
ATOM   2279  HE2 TYR A 337      49.131  65.021  56.299  1.00  0.00           H
ATOM   2280  C   TYR A 337      48.620  60.100  57.040  1.00  0.00           C
ATOM   2281  O   TYR A 337      48.010  60.100  55.950  1.00  0.00           O
ATOM   2282  N   ALA A 338      50.000  60.120  57.150  1.00  0.00           N
ATOM   2283  HN  ALA A 338      50.449  60.270  58.028  1.00  0.00           H
ATOM   2284  CA  ALA A 338      50.840  60.070  56.040  1.00  0.00           C
ATOM   2285  HA  ALA A 338      50.540  60.879  55.391  1.00  0.00           H
ATOM   2286  CB  ALA A 338      52.290  60.290  56.540  1.00  0.00           C
ATOM   2287  HB1 ALA A 338      52.330  61.182  57.201  1.00  0.00           H
ATOM   2288  HB2 ALA A 338      52.949  60.629  55.712  1.00  0.00           H
ATOM   2289  HB3 ALA A 338      52.570  59.379  57.111  1.00  0.00           H
ATOM   2290  C   ALA A 338      50.750  58.830  55.130  1.00  0.00           C
ATOM   2291  O   ALA A 338      50.670  59.050  53.930  1.00  0.00           O
ATOM   2292  N   TRP A 339      50.790  57.620  55.750  1.00  0.00           N
ATOM   2293  HN  TRP A 339      50.989  57.381  56.697  1.00  0.00           H
ATOM   2294  CA  TRP A 339      50.540  56.410  54.930  1.00  0.00           C
ATOM   2295  HA  TRP A 339      51.319  56.410  54.181  1.00  0.00           H
ATOM   2296  CB  TRP A 339      50.730  55.160  55.880  1.00  0.00           C
ATOM   2297  HB1 TRP A 339      50.570  54.213  55.322  1.00  0.00           H
ATOM   2298  HB2 TRP A 339      50.008  55.120  56.723  1.00  0.00           H
ATOM   2299  CG  TRP A 339      52.130  54.980  56.400  1.00  0.00           C
ATOM   2300  CD1 TRP A 339      53.300  55.540  55.940  1.00  0.00           C
ATOM   2301  HD1 TRP A 339      53.390  56.291  55.169  1.00  0.00           H
ATOM   2302  NE1 TRP A 339      54.310  54.940  56.550  1.00  0.00           N
ATOM   2303  HE1 TRP A 339      55.212  54.970  56.179  1.00  0.00           H
ATOM   2304  CE2 TRP A 339      53.920  54.070  57.460  1.00  0.00           C
ATOM   2305  CD2 TRP A 339      52.500  54.110  57.450  1.00  0.00           C
ATOM   2306  CE3 TRP A 339      51.780  53.250  58.330  1.00  0.00           C
ATOM   2307  HE3 TRP A 339      50.701  53.220  58.290  1.00  0.00           H
ATOM   2308  CZ3 TRP A 339      52.540  52.490  59.290  1.00  0.00           C
ATOM   2309  HZ3 TRP A 339      51.940  51.870  59.940  1.00  0.00           H
ATOM   2310  CZ2 TRP A 339      54.630  53.260  58.300  1.00  0.00           C
ATOM   2311  HZ2 TRP A 339      55.696  53.409  58.390  1.00  0.00           H
ATOM   2312  CH2 TRP A 339      53.940  52.560  59.300  1.00  0.00           C
ATOM   2313  HH2 TRP A 339      54.510  52.170  60.130  1.00  0.00           H
ATOM   2314  C   TRP A 339      49.220  56.360  54.310  1.00  0.00           C
ATOM   2315  O   TRP A 339      49.120  56.000  53.140  1.00  0.00           O
HETATM 2316  N   HSD A 340      48.100  56.780  55.040  1.00  0.00           N
HETATM 2317  HN  HSD A 340      48.210  57.020  56.001  1.00  0.00           H
HETATM 2318  CA  HSD A 340      46.820  56.770  54.300  1.00  0.00           C
HETATM 2319  HA  HSD A 340      46.518  55.864  53.797  1.00  0.00           H
HETATM 2320  CB  HSD A 340      45.660  57.050  55.340  1.00  0.00           C
HETATM 2321  HB1 HSD A 340      46.022  57.936  55.904  1.00  0.00           H
HETATM 2322  HB2 HSD A 340      45.500  56.188  56.022  1.00  0.00           H
HETATM 2323  ND1 HSD A 340      43.350  58.170  55.180  1.00  0.00           N
HETATM 2324  HD1 HSD A 340      43.619  59.017  55.639  1.00  0.00           H
HETATM 2325  CG  HSD A 340      44.230  57.160  54.870  1.00  0.00           C
HETATM 2326  CE1 HSD A 340      42.160  57.880  54.600  1.00  0.00           C
HETATM 2327  HE1 HSD A 340      41.228  58.441  54.670  1.00  0.00           H
HETATM 2328  NE2 HSD A 340      42.180  56.750  53.930  1.00  0.00           N
HETATM 2329  CD2 HSD A 340      43.510  56.280  54.070  1.00  0.00           C
HETATM 2330  HD2 HSD A 340      43.730  55.302  53.661  1.00  0.00           H
HETATM 2331  C   HSD A 340      46.750  57.760  53.200  1.00  0.00           C
HETATM 2332  O   HSD A 340      46.290  57.420  52.130  1.00  0.00           O
ATOM   2333  N   THR A 341      47.260  58.970  53.450  1.00  0.00           N
ATOM   2334  HN  THR A 341      47.541  59.171  54.385  1.00  0.00           H
ATOM   2335  CA  THR A 341      47.270  60.040  52.480  1.00  0.00           C
ATOM   2336  HA  THR A 341      46.279  60.130  52.060  1.00  0.00           H
ATOM   2337  CB  THR A 341      47.380  61.520  52.940  1.00  0.00           C
ATOM   2338  HB  THR A 341      47.450  62.279  52.131  1.00  0.00           H
ATOM   2339  OG1 THR A 341      48.420  61.750  53.870  1.00  0.00           O
ATOM   2340  HG1 THR A 341      48.181  61.223  54.636  1.00  0.00           H
ATOM   2341  CG2 THR A 341      46.010  61.820  53.620  1.00  0.00           C
ATOM   2342 1HG2 THR A 341      46.090  62.892  53.900  1.00  0.00           H
ATOM   2343 2HG2 THR A 341      45.829  61.247  54.554  1.00  0.00           H
ATOM   2344 3HG2 THR A 341      45.211  61.630  52.871  1.00  0.00           H
ATOM   2345  C   THR A 341      48.170  59.700  51.210  1.00  0.00           C
ATOM   2346  O   THR A 341      47.820  60.000  50.080  1.00  0.00           O
ATOM   2347  N   SER A 342      49.360  59.190  51.410  1.00  0.00           N
ATOM   2348  HN  SER A 342      49.620  59.130  52.371  1.00  0.00           H
ATOM   2349  CA  SER A 342      50.250  58.800  50.380  1.00  0.00           C
ATOM   2350  HA  SER A 342      50.450  59.661  49.759  1.00  0.00           H
ATOM   2351  CB  SER A 342      51.640  58.180  50.940  1.00  0.00           C
ATOM   2352  HB1 SER A 342      51.580  57.329  51.651  1.00  0.00           H
ATOM   2353  HB2 SER A 342      52.063  58.995  51.564  1.00  0.00           H
ATOM   2354  OG  SER A 342      52.600  57.770  49.920  1.00  0.00           O
ATOM   2355  HG1 SER A 342      53.425  58.052  50.322  1.00  0.00           H
ATOM   2356  C   SER A 342      49.780  57.710  49.410  1.00  0.00           C
ATOM   2357  O   SER A 342      49.810  57.880  48.210  1.00  0.00           O
ATOM   2358  N   PHE A 343      49.200  56.580  49.970  1.00  0.00           N
ATOM   2359  HN  PHE A 343      49.230  56.440  50.957  1.00  0.00           H
ATOM   2360  CA  PHE A 343      48.660  55.470  49.140  1.00  0.00           C
ATOM   2361  HA  PHE A 343      49.316  55.231  48.315  1.00  0.00           H
ATOM   2362  CB  PHE A 343      48.150  54.270  50.030  1.00  0.00           C
ATOM   2363  HB1 PHE A 343      47.961  53.394  49.373  1.00  0.00           H
ATOM   2364  HB2 PHE A 343      47.216  54.601  50.532  1.00  0.00           H
ATOM   2365  CG  PHE A 343      49.190  53.690  50.890  1.00  0.00           C
ATOM   2366  CD1 PHE A 343      50.530  53.660  50.620  1.00  0.00           C
ATOM   2367  HD1 PHE A 343      50.929  54.269  49.822  1.00  0.00           H
ATOM   2368  CE1 PHE A 343      51.450  52.970  51.440  1.00  0.00           C
ATOM   2369  HE1 PHE A 343      52.489  53.110  51.180  1.00  0.00           H
ATOM   2370  CZ  PHE A 343      50.940  52.280  52.530  1.00  0.00           C
ATOM   2371  HZ  PHE A 343      51.611  51.739  53.181  1.00  0.00           H
ATOM   2372  CD2 PHE A 343      48.690  52.970  52.000  1.00  0.00           C
ATOM   2373  HD2 PHE A 343      47.628  53.000  52.190  1.00  0.00           H
ATOM   2374  CE2 PHE A 343      49.590  52.230  52.790  1.00  0.00           C
ATOM   2375  HE2 PHE A 343      49.069  51.799  53.632  1.00  0.00           H
ATOM   2376  C   PHE A 343      47.420  55.940  48.290  1.00  0.00           C
ATOM   2377  O   PHE A 343      47.120  55.510  47.180  1.00  0.00           O
ATOM   2378  N   LYS A 344      46.630  56.880  48.790  1.00  0.00           N
ATOM   2379  HN  LYS A 344      46.809  57.109  49.744  1.00  0.00           H
ATOM   2380  CA  LYS A 344      45.580  57.490  48.120  1.00  0.00           C
ATOM   2381  HA  LYS A 344      44.916  56.776  47.657  1.00  0.00           H
ATOM   2382  CB  LYS A 344      44.780  58.330  49.160  1.00  0.00           C
ATOM   2383  HB1 LYS A 344      44.111  59.049  48.641  1.00  0.00           H
ATOM   2384  HB2 LYS A 344      45.458  58.948  49.788  1.00  0.00           H
ATOM   2385  CG  LYS A 344      43.850  57.530  50.160  1.00  0.00           C
ATOM   2386  HG1 LYS A 344      43.520  58.270  50.920  1.00  0.00           H
ATOM   2387  HG2 LYS A 344      44.497  56.783  50.668  1.00  0.00           H
ATOM   2388  CD  LYS A 344      42.690  56.810  49.380  1.00  0.00           C
ATOM   2389  HD1 LYS A 344      43.020  55.950  48.760  1.00  0.00           H
ATOM   2390  HD2 LYS A 344      42.093  57.497  48.743  1.00  0.00           H
ATOM   2391  CE  LYS A 344      41.740  56.220  50.400  1.00  0.00           C
ATOM   2392  HE1 LYS A 344      42.281  55.539  51.091  1.00  0.00           H
ATOM   2393  HE2 LYS A 344      40.860  55.740  49.920  1.00  0.00           H
ATOM   2394  NZ  LYS A 344      41.130  57.260  51.200  1.00  0.00           N
ATOM   2395  HZ1 LYS A 344      41.070  58.163  50.688  1.00  0.00           H
ATOM   2396  HZ2 LYS A 344      41.619  57.400  52.108  1.00  0.00           H
ATOM   2397  HZ3 LYS A 344      40.216  56.969  51.602  1.00  0.00           H
ATOM   2398  C   LYS A 344      46.010  58.340  46.980  1.00  0.00           C
ATOM   2399  O   LYS A 344      45.390  58.480  45.900  1.00  0.00           O
ATOM   2400  N   ALA A 345      47.240  58.850  47.140  1.00  0.00           N
ATOM   2401  HN  ALA A 345      47.739  58.521  47.938  1.00  0.00           H
ATOM   2402  CA  ALA A 345      47.920  59.770  46.170  1.00  0.00           C
ATOM   2403  HA  ALA A 345      47.190  60.110  45.450  1.00  0.00           H
ATOM   2404  CB  ALA A 345      48.510  60.940  46.970  1.00  0.00           C
ATOM   2405  HB1 ALA A 345      47.627  61.422  47.442  1.00  0.00           H
ATOM   2406  HB2 ALA A 345      49.032  61.672  46.318  1.00  0.00           H
ATOM   2407  HB3 ALA A 345      49.290  60.660  47.710  1.00  0.00           H
ATOM   2408  C   ALA A 345      48.970  59.000  45.290  1.00  0.00           C
ATOM   2409  O   ALA A 345      49.730  59.660  44.590  1.00  0.00           O
ATOM   2410  N   LEU A 346      48.990  57.710  45.110  1.00  0.00           N
ATOM   2411  HN  LEU A 346      48.181  57.260  45.480  1.00  0.00           H
ATOM   2412  CA  LEU A 346      50.010  57.000  44.340  1.00  0.00           C
ATOM   2413  HA  LEU A 346      50.963  57.461  44.551  1.00  0.00           H
ATOM   2414  CB  LEU A 346      50.180  55.510  44.790  1.00  0.00           C
ATOM   2415  HB1 LEU A 346      49.288  54.999  44.369  1.00  0.00           H
ATOM   2416  HB2 LEU A 346      50.330  55.500  45.891  1.00  0.00           H
ATOM   2417  CG  LEU A 346      51.310  54.730  44.030  1.00  0.00           C
ATOM   2418  HG  LEU A 346      51.509  55.278  43.084  1.00  0.00           H
ATOM   2419  CD1 LEU A 346      52.610  54.790  44.821  1.00  0.00           C
ATOM   2420 1HD1 LEU A 346      52.829  55.796  45.238  1.00  0.00           H
ATOM   2421 2HD1 LEU A 346      53.474  54.649  44.137  1.00  0.00           H
ATOM   2422 3HD1 LEU A 346      52.759  54.063  45.647  1.00  0.00           H
ATOM   2423  CD2 LEU A 346      50.910  53.320  43.540  1.00  0.00           C
ATOM   2424 1HD2 LEU A 346      50.529  52.618  44.312  1.00  0.00           H
ATOM   2425 2HD2 LEU A 346      51.802  52.809  43.119  1.00  0.00           H
ATOM   2426 3HD2 LEU A 346      50.080  53.430  42.810  1.00  0.00           H
ATOM   2427  C   LEU A 346      49.630  57.080  42.840  1.00  0.00           C
ATOM   2428  O   LEU A 346      48.670  56.500  42.370  1.00  0.00           O
ATOM   2429  N   GLY A 347      50.430  57.790  41.970  1.00  0.00           N
ATOM   2430  HN  GLY A 347      51.252  58.291  42.230  1.00  0.00           H
ATOM   2431  CA  GLY A 347      49.960  57.920  40.630  1.00  0.00           C
ATOM   2432  HA1 GLY A 347      49.481  58.888  40.590  1.00  0.00           H
ATOM   2433  HA2 GLY A 347      49.289  57.169  40.240  1.00  0.00           H
ATOM   2434  C   GLY A 347      51.060  58.070  39.720  1.00  0.00           C
ATOM   2435  O   GLY A 347      52.240  57.970  40.140  1.00  0.00           O
ATOM   2436  N   THR A 348      50.750  58.240  38.380  1.00  0.00           N
ATOM   2437  HN  THR A 348      49.810  58.460  38.130  1.00  0.00           H
ATOM   2438  CA  THR A 348      51.740  58.380  37.350  1.00  0.00           C
ATOM   2439  HA  THR A 348      52.505  57.625  37.451  1.00  0.00           H
ATOM   2440  CB  THR A 348      51.160  58.190  35.920  1.00  0.00           C
ATOM   2441  HB  THR A 348      52.001  58.550  35.289  1.00  0.00           H
ATOM   2442  OG1 THR A 348      50.050  58.930  35.610  1.00  0.00           O
ATOM   2443  HG1 THR A 348      49.403  58.532  36.197  1.00  0.00           H
ATOM   2444  CG2 THR A 348      50.870  56.680  35.650  1.00  0.00           C
ATOM   2445 1HG2 THR A 348      51.853  56.168  35.570  1.00  0.00           H
ATOM   2446 2HG2 THR A 348      50.296  56.519  34.713  1.00  0.00           H
ATOM   2447 3HG2 THR A 348      50.339  56.169  36.482  1.00  0.00           H
ATOM   2448  C   THR A 348      52.520  59.730  37.340  1.00  0.00           C
ATOM   2449  O   THR A 348      53.740  59.720  37.220  1.00  0.00           O
ATOM   2450  N   THR A 349      51.791  60.830  37.630  1.00  0.00           N
ATOM   2451  HN  THR A 349      50.812  60.749  37.801  1.00  0.00           H
ATOM   2452  CA  THR A 349      52.370  62.190  37.610  1.00  0.00           C
ATOM   2453  HA  THR A 349      53.383  62.140  37.981  1.00  0.00           H
ATOM   2454  CB  THR A 349      52.310  62.920  36.270  1.00  0.00           C
ATOM   2455  HB  THR A 349      52.470  64.013  36.390  1.00  0.00           H
ATOM   2456  OG1 THR A 349      51.050  62.680  35.580  1.00  0.00           O
ATOM   2457  HG1 THR A 349      51.150  61.809  35.189  1.00  0.00           H
ATOM   2458  CG2 THR A 349      53.440  62.389  35.340  1.00  0.00           C
ATOM   2459 1HG2 THR A 349      54.359  62.460  35.960  1.00  0.00           H
ATOM   2460 2HG2 THR A 349      53.620  62.920  34.380  1.00  0.00           H
ATOM   2461 3HG2 THR A 349      53.201  61.327  35.121  1.00  0.00           H
ATOM   2462  C   THR A 349      51.730  63.020  38.650  1.00  0.00           C
ATOM   2463  O   THR A 349      52.160  64.160  38.860  1.00  0.00           O
ATOM   2464  N   TYR A 350      50.670  62.560  39.400  1.00  0.00           N
ATOM   2465  HN  TYR A 350      50.142  61.733  39.221  1.00  0.00           H
ATOM   2466  CA  TYR A 350      50.080  63.260  40.460  1.00  0.00           C
ATOM   2467  HA  TYR A 350      49.910  64.280  40.150  1.00  0.00           H
ATOM   2468  CB  TYR A 350      48.780  62.580  40.950  1.00  0.00           C
ATOM   2469  HB1 TYR A 350      48.880  61.485  41.109  1.00  0.00           H
ATOM   2470  HB2 TYR A 350      48.021  62.630  40.141  1.00  0.00           H
ATOM   2471  CG  TYR A 350      48.040  63.170  42.190  1.00  0.00           C
ATOM   2472  CD1 TYR A 350      47.700  64.550  42.180  1.00  0.00           C
ATOM   2473  HD1 TYR A 350      47.840  65.130  41.280  1.00  0.00           H
ATOM   2474  CE1 TYR A 350      47.110  65.050  43.360  1.00  0.00           C
ATOM   2475  HE1 TYR A 350      46.889  66.106  43.400  1.00  0.00           H
ATOM   2476  CZ  TYR A 350      46.840  64.190  44.460  1.00  0.00           C
ATOM   2477  OH  TYR A 350      46.210  64.690  45.590  1.00  0.00           O
ATOM   2478  HH  TYR A 350      46.340  65.639  45.660  1.00  0.00           H
ATOM   2479  CD2 TYR A 350      47.740  62.310  43.250  1.00  0.00           C
ATOM   2480  HD2 TYR A 350      48.099  61.293  43.320  1.00  0.00           H
ATOM   2481  CE2 TYR A 350      47.130  62.840  44.360  1.00  0.00           C
ATOM   2482  HE2 TYR A 350      46.809  62.179  45.151  1.00  0.00           H
ATOM   2483  C   TYR A 350      51.050  63.290  41.610  1.00  0.00           C
ATOM   2484  O   TYR A 350      51.880  62.430  41.760  1.00  0.00           O
ATOM   2485  N   GLN A 351      50.970  64.350  42.390  1.00  0.00           N
ATOM   2486  HN  GLN A 351      50.262  64.998  42.121  1.00  0.00           H
ATOM   2487  CA  GLN A 351      51.910  64.720  43.400  1.00  0.00           C
ATOM   2488  HA  GLN A 351      52.672  63.958  43.460  1.00  0.00           H
ATOM   2489  CB  GLN A 351      52.730  65.980  43.020  1.00  0.00           C
ATOM   2490  HB1 GLN A 351      53.419  66.250  43.849  1.00  0.00           H
ATOM   2491  HB2 GLN A 351      52.012  66.828  42.990  1.00  0.00           H
ATOM   2492  CG  GLN A 351      53.730  65.760  41.821  1.00  0.00           C
ATOM   2493  HG1 GLN A 351      54.381  66.652  41.700  1.00  0.00           H
ATOM   2494  HG2 GLN A 351      53.075  65.629  40.933  1.00  0.00           H
ATOM   2495  CD  GLN A 351      54.590  64.530  42.010  1.00  0.00           C
ATOM   2496  OE1 GLN A 351      55.240  64.390  43.080  1.00  0.00           O
ATOM   2497  NE2 GLN A 351      54.570  63.710  40.970  1.00  0.00           N
ATOM   2498 1HE2 GLN A 351      54.961  62.799  41.100  1.00  0.00           H
ATOM   2499 2HE2 GLN A 351      54.069  63.950  40.139  1.00  0.00           H
ATOM   2500  C   GLN A 351      51.150  64.820  44.710  1.00  0.00           C
ATOM   2501  O   GLN A 351      50.240  65.610  44.790  1.00  0.00           O
ATOM   2502  N   PRO A 352      51.440  64.030  45.710  1.00  0.00           N
ATOM   2503  CD  PRO A 352      52.520  63.020  45.710  1.00  0.00           C
ATOM   2504  HD1 PRO A 352      53.521  63.501  45.730  1.00  0.00           H
ATOM   2505  HD2 PRO A 352      52.410  62.269  44.899  1.00  0.00           H
ATOM   2506  CA  PRO A 352      50.810  64.250  47.000  1.00  0.00           C
ATOM   2507  HA  PRO A 352      49.779  63.970  46.840  1.00  0.00           H
ATOM   2508  CB  PRO A 352      51.600  63.300  47.910  1.00  0.00           C
ATOM   2509  HB1 PRO A 352      50.858  62.879  48.622  1.00  0.00           H
ATOM   2510  HB2 PRO A 352      52.325  63.934  48.463  1.00  0.00           H
ATOM   2511  CG  PRO A 352      52.270  62.260  47.030  1.00  0.00           C
ATOM   2512  HG1 PRO A 352      53.200  61.900  47.520  1.00  0.00           H
ATOM   2513  HG2 PRO A 352      51.686  61.344  46.799  1.00  0.00           H
ATOM   2514  C   PRO A 352      50.870  65.690  47.490  1.00  0.00           C
ATOM   2515  O   PRO A 352      51.730  66.440  46.940  1.00  0.00           O
ATOM   2516  N   LEU A 353      49.920  66.110  48.270  1.00  0.00           N
ATOM   2517  HN  LEU A 353      49.391  65.382  48.699  1.00  0.00           H
ATOM   2518  CA  LEU A 353      49.680  67.450  48.760  1.00  0.00           C
ATOM   2519  HA  LEU A 353      49.680  68.101  47.899  1.00  0.00           H
ATOM   2520  CB  LEU A 353      48.300  67.630  49.400  1.00  0.00           C
ATOM   2521  HB1 LEU A 353      48.230  66.877  50.213  1.00  0.00           H
ATOM   2522  HB2 LEU A 353      47.527  67.339  48.657  1.00  0.00           H
ATOM   2523  CG  LEU A 353      47.950  69.080  49.840  1.00  0.00           C
ATOM   2524  HG  LEU A 353      48.828  69.509  50.369  1.00  0.00           H
ATOM   2525  CD1 LEU A 353      47.600  69.960  48.700  1.00  0.00           C
ATOM   2526 1HD1 LEU A 353      46.638  69.609  48.269  1.00  0.00           H
ATOM   2527 2HD1 LEU A 353      48.403  70.040  47.937  1.00  0.00           H
ATOM   2528 3HD1 LEU A 353      47.320  70.970  49.070  1.00  0.00           H
ATOM   2529  CD2 LEU A 353      46.860  69.020  50.930  1.00  0.00           C
ATOM   2530 1HD2 LEU A 353      46.470  69.989  51.310  1.00  0.00           H
ATOM   2531 2HD2 LEU A 353      47.202  68.397  51.784  1.00  0.00           H
ATOM   2532 3HD2 LEU A 353      45.918  68.609  50.509  1.00  0.00           H
ATOM   2533  C   LEU A 353      50.790  67.910  49.730  1.00  0.00           C
ATOM   2534  O   LEU A 353      51.330  67.140  50.560  1.00  0.00           O
ATOM   2535  N   SER A 354      51.260  69.140  49.630  1.00  0.00           N
ATOM   2536  HN  SER A 354      51.021  69.757  48.884  1.00  0.00           H
ATOM   2537  CA  SER A 354      52.320  69.690  50.410  1.00  0.00           C
ATOM   2538  HA  SER A 354      52.649  69.003  51.177  1.00  0.00           H
ATOM   2539  CB  SER A 354      53.560  69.829  49.400  1.00  0.00           C
ATOM   2540  HB1 SER A 354      53.349  70.733  48.788  1.00  0.00           H
ATOM   2541  HB2 SER A 354      53.640  68.975  48.694  1.00  0.00           H
ATOM   2542  OG  SER A 354      54.780  70.110  50.120  1.00  0.00           O
ATOM   2543  HG1 SER A 354      55.000  69.320  50.620  1.00  0.00           H
ATOM   2544  C   SER A 354      52.010  71.090  51.130  1.00  0.00           C
ATOM   2545  O   SER A 354      52.890  71.970  51.090  1.00  0.00           O
ATOM   2546  N   GLY A 355      50.860  71.200  51.830  1.00  0.00           N
ATOM   2547  HN  GLY A 355      50.255  70.407  51.840  1.00  0.00           H
ATOM   2548  CA  GLY A 355      50.380  72.470  52.410  1.00  0.00           C
ATOM   2549  HA1 GLY A 355      49.419  72.690  51.970  1.00  0.00           H
ATOM   2550  HA2 GLY A 355      51.096  73.236  52.151  1.00  0.00           H
ATOM   2551  C   GLY A 355      50.100  72.330  53.850  1.00  0.00           C
ATOM   2552  O   GLY A 355      49.950  73.330  54.570  1.00  0.00           O
ATOM   2553  N   LYS A 356      50.250  71.090  54.390  1.00  0.00           N
ATOM   2554  HN  LYS A 356      50.450  70.258  53.879  1.00  0.00           H
ATOM   2555  CA  LYS A 356      49.830  70.970  55.800  1.00  0.00           C
ATOM   2556  HA  LYS A 356      49.288  71.813  56.201  1.00  0.00           H
ATOM   2557  CB  LYS A 356      48.830  69.800  55.820  1.00  0.00           C
ATOM   2558  HB1 LYS A 356      48.331  69.630  56.798  1.00  0.00           H
ATOM   2559  HB2 LYS A 356      49.309  68.843  55.521  1.00  0.00           H
ATOM   2560  CG  LYS A 356      47.550  70.000  54.910  1.00  0.00           C
ATOM   2561  HG1 LYS A 356      46.846  69.155  55.061  1.00  0.00           H
ATOM   2562  HG2 LYS A 356      47.910  69.930  53.861  1.00  0.00           H
ATOM   2563  CD  LYS A 356      46.800  71.300  55.300  1.00  0.00           C
ATOM   2564  HD1 LYS A 356      47.280  72.210  54.880  1.00  0.00           H
ATOM   2565  HD2 LYS A 356      46.690  71.430  56.398  1.00  0.00           H
ATOM   2566  CE  LYS A 356      45.390  71.240  54.650  1.00  0.00           C
ATOM   2567  HE1 LYS A 356      44.729  70.469  55.101  1.00  0.00           H
ATOM   2568  HE2 LYS A 356      45.390  70.989  53.568  1.00  0.00           H
ATOM   2569  NZ  LYS A 356      44.660  72.550  54.700  1.00  0.00           N
ATOM   2570  HZ1 LYS A 356      45.000  73.250  54.010  1.00  0.00           H
ATOM   2571  HZ2 LYS A 356      44.809  72.998  55.627  1.00  0.00           H
ATOM   2572  HZ3 LYS A 356      43.649  72.510  54.460  1.00  0.00           H
ATOM   2573  C   LYS A 356      50.860  70.610  56.850  1.00  0.00           C
ATOM   2574  O   LYS A 356      50.590  70.360  58.090  1.00  0.00           O
ATOM   2575  N   THR A 357      52.120  70.550  56.430  1.00  0.00           N
ATOM   2576  HN  THR A 357      52.330  70.650  55.460  1.00  0.00           H
ATOM   2577  CA  THR A 357      53.230  70.230  57.300  1.00  0.00           C
ATOM   2578  HA  THR A 357      52.991  69.335  57.857  1.00  0.00           H
ATOM   2579  CB  THR A 357      54.590  69.980  56.540  1.00  0.00           C
ATOM   2580  HB  THR A 357      55.338  69.501  57.208  1.00  0.00           H
ATOM   2581  OG1 THR A 357      55.090  71.070  55.740  1.00  0.00           O
ATOM   2582  HG1 THR A 357      55.520  71.641  56.381  1.00  0.00           H
ATOM   2583  CG2 THR A 357      54.361  68.890  55.460  1.00  0.00           C
ATOM   2584 1HG2 THR A 357      55.364  68.642  55.052  1.00  0.00           H
ATOM   2585 2HG2 THR A 357      53.598  69.231  54.728  1.00  0.00           H
ATOM   2586 3HG2 THR A 357      54.031  67.953  55.958  1.00  0.00           H
ATOM   2587  C   THR A 357      53.450  71.190  58.420  1.00  0.00           C
ATOM   2588  O   THR A 357      53.570  70.740  59.540  1.00  0.00           O
ATOM   2589  N   SER A 358      53.520  72.560  58.100  1.00  0.00           N
ATOM   2590  HN  SER A 358      53.440  73.000  57.209  1.00  0.00           H
ATOM   2591  CA  SER A 358      53.510  73.570  59.130  1.00  0.00           C
ATOM   2592  HA  SER A 358      54.490  73.520  59.580  1.00  0.00           H
ATOM   2593  CB  SER A 358      53.220  75.010  58.680  1.00  0.00           C
ATOM   2594  HB1 SER A 358      54.121  75.320  58.109  1.00  0.00           H
ATOM   2595  HB2 SER A 358      53.089  75.743  59.504  1.00  0.00           H
ATOM   2596  OG  SER A 358      52.130  75.120  57.770  1.00  0.00           O
ATOM   2597  HG1 SER A 358      52.362  74.778  56.904  1.00  0.00           H
ATOM   2598  C   SER A 358      52.520  73.310  60.300  1.00  0.00           C
ATOM   2599  O   SER A 358      52.960  73.310  61.450  1.00  0.00           O
ATOM   2600  N   TYR A 359      51.220  73.110  60.030  1.00  0.00           N
ATOM   2601  HN  TYR A 359      51.080  73.210  59.048  1.00  0.00           H
ATOM   2602  CA  TYR A 359      50.180  72.950  61.070  1.00  0.00           C
ATOM   2603  HA  TYR A 359      50.200  73.771  61.771  1.00  0.00           H
ATOM   2604  CB  TYR A 359      48.730  72.870  60.390  1.00  0.00           C
ATOM   2605  HB1 TYR A 359      47.915  72.900  61.144  1.00  0.00           H
ATOM   2606  HB2 TYR A 359      48.690  72.090  59.600  1.00  0.00           H
ATOM   2607  CG  TYR A 359      48.540  74.140  59.690  1.00  0.00           C
ATOM   2608  CD1 TYR A 359      48.670  74.210  58.270  1.00  0.00           C
ATOM   2609  HD1 TYR A 359      49.069  73.363  57.732  1.00  0.00           H
ATOM   2610  CE1 TYR A 359      48.320  75.360  57.531  1.00  0.00           C
ATOM   2611  HE1 TYR A 359      48.501  75.491  56.474  1.00  0.00           H
ATOM   2612  CZ  TYR A 359      47.670  76.460  58.220  1.00  0.00           C
ATOM   2613  OH  TYR A 359      47.180  77.540  57.470  1.00  0.00           O
ATOM   2614  HH  TYR A 359      47.688  77.650  56.663  1.00  0.00           H
ATOM   2615  CD2 TYR A 359      47.970  75.310  60.310  1.00  0.00           C
ATOM   2616  HD2 TYR A 359      47.880  75.310  61.386  1.00  0.00           H
ATOM   2617  CE2 TYR A 359      47.560  76.370  59.600  1.00  0.00           C
ATOM   2618  HE2 TYR A 359      47.002  77.167  60.069  1.00  0.00           H
ATOM   2619  C   TYR A 359      50.350  71.660  61.840  1.00  0.00           C
ATOM   2620  O   TYR A 359      50.340  71.640  63.080  1.00  0.00           O
ATOM   2621  N   PHE A 360      50.550  70.580  61.149  1.00  0.00           N
ATOM   2622  HN  PHE A 360      50.709  70.649  60.168  1.00  0.00           H
ATOM   2623  CA  PHE A 360      50.900  69.370  61.840  1.00  0.00           C
ATOM   2624  HA  PHE A 360      50.151  69.250  62.609  1.00  0.00           H
ATOM   2625  CB  PHE A 360      50.830  68.210  60.850  1.00  0.00           C
ATOM   2626  HB1 PHE A 360      51.360  67.360  61.330  1.00  0.00           H
ATOM   2627  HB2 PHE A 360      51.312  68.511  59.896  1.00  0.00           H
ATOM   2628  CG  PHE A 360      49.420  67.880  60.510  1.00  0.00           C
ATOM   2629  CD1 PHE A 360      48.680  67.410  61.570  1.00  0.00           C
ATOM   2630  HD1 PHE A 360      49.109  67.250  62.548  1.00  0.00           H
ATOM   2631  CE1 PHE A 360      47.380  66.990  61.261  1.00  0.00           C
ATOM   2632  HE1 PHE A 360      46.745  66.514  61.994  1.00  0.00           H
ATOM   2633  CZ  PHE A 360      46.880  66.850  59.960  1.00  0.00           C
ATOM   2634  HZ  PHE A 360      45.930  66.340  59.900  1.00  0.00           H
ATOM   2635  CD2 PHE A 360      48.990  67.760  59.200  1.00  0.00           C
ATOM   2636  HD2 PHE A 360      49.631  68.011  58.368  1.00  0.00           H
ATOM   2637  CE2 PHE A 360      47.710  67.310  58.851  1.00  0.00           C
ATOM   2638  HE2 PHE A 360      47.448  67.270  57.804  1.00  0.00           H
ATOM   2639  C   PHE A 360      52.170  69.280  62.630  1.00  0.00           C
ATOM   2640  O   PHE A 360      52.230  68.590  63.610  1.00  0.00           O
HETATM 2641  N   HSD A 361      53.290  69.940  62.150  1.00  0.00           N
HETATM 2642  HN  HSD A 361      53.310  70.321  61.229  1.00  0.00           H
HETATM 2643  CA  HSD A 361      54.480  70.010  62.960  1.00  0.00           C
HETATM 2644  HA  HSD A 361      54.680  69.008  63.311  1.00  0.00           H
HETATM 2645  CB  HSD A 361      55.700  70.589  62.139  1.00  0.00           C
HETATM 2646  HB1 HSD A 361      55.569  71.674  61.939  1.00  0.00           H
HETATM 2647  HB2 HSD A 361      55.740  70.133  61.127  1.00  0.00           H
HETATM 2648  ND1 HSD A 361      57.780  71.640  63.100  1.00  0.00           N
HETATM 2649  HD1 HSD A 361      57.640  72.590  62.820  1.00  0.00           H
HETATM 2650  CG  HSD A 361      56.970  70.480  62.940  1.00  0.00           C
HETATM 2651  CE1 HSD A 361      58.840  71.120  63.750  1.00  0.00           C
HETATM 2652  HE1 HSD A 361      59.646  71.777  64.078  1.00  0.00           H
HETATM 2653  NE2 HSD A 361      58.810  69.800  63.960  1.00  0.00           N
HETATM 2654  CD2 HSD A 361      57.610  69.420  63.440  1.00  0.00           C
HETATM 2655  HD2 HSD A 361      57.280  68.389  63.400  1.00  0.00           H
HETATM 2656  C   HSD A 361      54.230  70.890  64.150  1.00  0.00           C
HETATM 2657  O   HSD A 361      54.790  70.690  65.220  1.00  0.00           O
ATOM   2658  N   LEU A 362      53.310  71.940  64.080  1.00  0.00           N
ATOM   2659  HN  LEU A 362      52.911  72.229  63.213  1.00  0.00           H
ATOM   2660  CA  LEU A 362      53.030  72.820  65.190  1.00  0.00           C
ATOM   2661  HA  LEU A 362      53.894  73.202  65.712  1.00  0.00           H
ATOM   2662  CB  LEU A 362      52.390  74.110  64.750  1.00  0.00           C
ATOM   2663  HB1 LEU A 362      51.493  73.921  64.122  1.00  0.00           H
ATOM   2664  HB2 LEU A 362      53.221  74.611  64.209  1.00  0.00           H
ATOM   2665  CG  LEU A 362      51.870  75.050  65.840  1.00  0.00           C
ATOM   2666  HG  LEU A 362      51.130  74.550  66.500  1.00  0.00           H
ATOM   2667  CD1 LEU A 362      53.030  75.699  66.601  1.00  0.00           C
ATOM   2668 1HD1 LEU A 362      52.641  76.149  67.539  1.00  0.00           H
ATOM   2669 2HD1 LEU A 362      53.613  76.393  65.957  1.00  0.00           H
ATOM   2670 3HD1 LEU A 362      53.746  74.924  66.948  1.00  0.00           H
ATOM   2671  CD2 LEU A 362      51.140  76.240  65.110  1.00  0.00           C
ATOM   2672 1HD2 LEU A 362      51.892  76.782  64.498  1.00  0.00           H
ATOM   2673 2HD2 LEU A 362      50.640  76.879  65.869  1.00  0.00           H
ATOM   2674 3HD2 LEU A 362      50.320  75.720  64.570  1.00  0.00           H
ATOM   2675  C   LEU A 362      52.240  72.080  66.230  1.00  0.00           C
ATOM   2676  O   LEU A 362      52.450  72.160  67.440  1.00  0.00           O
ATOM   2677  N   LEU A 363      51.240  71.260  65.850  1.00  0.00           N
ATOM   2678  HN  LEU A 363      50.890  71.320  64.919  1.00  0.00           H
ATOM   2679  CA  LEU A 363      50.460  70.450  66.700  1.00  0.00           C
ATOM   2680  HA  LEU A 363      50.100  70.960  67.581  1.00  0.00           H
ATOM   2681  CB  LEU A 363      49.330  69.850  65.700  1.00  0.00           C
ATOM   2682  HB1 LEU A 363      49.829  69.351  64.842  1.00  0.00           H
ATOM   2683  HB2 LEU A 363      48.610  70.620  65.350  1.00  0.00           H
ATOM   2684  CG  LEU A 363      48.420  68.850  66.390  1.00  0.00           C
ATOM   2685  HG  LEU A 363      49.020  67.979  66.730  1.00  0.00           H
ATOM   2686  CD1 LEU A 363      47.580  69.320  67.590  1.00  0.00           C
ATOM   2687 1HD1 LEU A 363      48.281  69.550  68.421  1.00  0.00           H
ATOM   2688 2HD1 LEU A 363      46.902  68.512  67.939  1.00  0.00           H
ATOM   2689 3HD1 LEU A 363      47.098  70.313  67.470  1.00  0.00           H
ATOM   2690  CD2 LEU A 363      47.319  68.401  65.390  1.00  0.00           C
ATOM   2691 1HD2 LEU A 363      46.812  69.286  64.952  1.00  0.00           H
ATOM   2692 2HD2 LEU A 363      46.591  67.741  65.909  1.00  0.00           H
ATOM   2693 3HD2 LEU A 363      47.793  67.786  64.595  1.00  0.00           H
ATOM   2694  C   LEU A 363      51.240  69.370  67.310  1.00  0.00           C
ATOM   2695  O   LEU A 363      51.070  69.060  68.560  1.00  0.00           O
ATOM   2696  N   THR A 364      52.070  68.590  66.600  1.00  0.00           N
ATOM   2697  HN  THR A 364      52.100  68.749  65.616  1.00  0.00           H
ATOM   2698  CA  THR A 364      52.890  67.540  67.240  1.00  0.00           C
ATOM   2699  HA  THR A 364      52.172  66.862  67.679  1.00  0.00           H
ATOM   2700  CB  THR A 364      53.840  66.710  66.430  1.00  0.00           C
ATOM   2701  HB  THR A 364      54.552  66.078  67.002  1.00  0.00           H
ATOM   2702  OG1 THR A 364      54.680  67.570  65.590  1.00  0.00           O
ATOM   2703  HG1 THR A 364      55.480  67.720  66.100  1.00  0.00           H
ATOM   2704  CG2 THR A 364      53.120  65.820  65.430  1.00  0.00           C
ATOM   2705 1HG2 THR A 364      53.882  65.178  64.939  1.00  0.00           H
ATOM   2706 2HG2 THR A 364      52.519  66.361  64.669  1.00  0.00           H
ATOM   2707 3HG2 THR A 364      52.482  65.162  66.058  1.00  0.00           H
ATOM   2708  C   THR A 364      53.650  67.930  68.530  1.00  0.00           C
ATOM   2709  O   THR A 364      53.910  67.100  69.360  1.00  0.00           O
ATOM   2710  N   TRP A 365      54.060  69.220  68.590  1.00  0.00           N
ATOM   2711  HN  TRP A 365      53.821  69.948  67.952  1.00  0.00           H
ATOM   2712  CA  TRP A 365      54.740  69.670  69.770  1.00  0.00           C
ATOM   2713  HA  TRP A 365      55.021  68.827  70.383  1.00  0.00           H
ATOM   2714  CB  TRP A 365      56.050  70.439  69.350  1.00  0.00           C
ATOM   2715  HB1 TRP A 365      56.622  70.821  70.223  1.00  0.00           H
ATOM   2716  HB2 TRP A 365      55.748  71.276  68.685  1.00  0.00           H
ATOM   2717  CG  TRP A 365      56.900  69.560  68.510  1.00  0.00           C
ATOM   2718  CD1 TRP A 365      57.110  69.900  67.200  1.00  0.00           C
ATOM   2719  HD1 TRP A 365      56.719  70.773  66.699  1.00  0.00           H
ATOM   2720  NE1 TRP A 365      57.910  68.930  66.600  1.00  0.00           N
ATOM   2721  HE1 TRP A 365      58.451  68.950  65.788  1.00  0.00           H
ATOM   2722  CE2 TRP A 365      58.160  67.950  67.440  1.00  0.00           C
ATOM   2723  CD2 TRP A 365      57.540  68.290  68.720  1.00  0.00           C
ATOM   2724  CE3 TRP A 365      57.660  67.490  69.840  1.00  0.00           C
ATOM   2725  HE3 TRP A 365      57.259  67.771  70.802  1.00  0.00           H
ATOM   2726  CZ3 TRP A 365      58.330  66.290  69.620  1.00  0.00           C
ATOM   2727  HZ3 TRP A 365      58.490  65.730  70.530  1.00  0.00           H
ATOM   2728  CZ2 TRP A 365      58.870  66.740  67.330  1.00  0.00           C
ATOM   2729  HZ2 TRP A 365      59.332  66.428  66.405  1.00  0.00           H
ATOM   2730  CH2 TRP A 365      58.990  65.910  68.420  1.00  0.00           C
ATOM   2731  HH2 TRP A 365      59.630  65.040  68.400  1.00  0.00           H
ATOM   2732  C   TRP A 365      53.880  70.480  70.730  1.00  0.00           C
ATOM   2733  O   TRP A 365      54.120  70.380  71.920  1.00  0.00           O
ATOM   2734  N   SER A 366      52.920  71.270  70.270  1.00  0.00           N
ATOM   2735  HN  SER A 366      52.830  71.430  69.290  1.00  0.00           H
ATOM   2736  CA  SER A 366      52.100  72.050  71.100  1.00  0.00           C
ATOM   2737  HA  SER A 366      52.691  72.250  71.981  1.00  0.00           H
ATOM   2738  CB  SER A 366      51.530  73.270  70.370  1.00  0.00           C
ATOM   2739  HB1 SER A 366      52.329  73.949  70.001  1.00  0.00           H
ATOM   2740  HB2 SER A 366      50.949  73.820  71.141  1.00  0.00           H
ATOM   2741  OG  SER A 366      50.660  72.920  69.290  1.00  0.00           O
ATOM   2742  HG1 SER A 366      51.193  72.840  68.496  1.00  0.00           H
ATOM   2743  C   SER A 366      51.000  71.290  71.780  1.00  0.00           C
ATOM   2744  O   SER A 366      50.750  71.510  72.940  1.00  0.00           O
ATOM   2745  N   LEU A 367      50.420  70.220  71.200  1.00  0.00           N
ATOM   2746  HN  LEU A 367      50.883  69.908  70.375  1.00  0.00           H
ATOM   2747  CA  LEU A 367      49.480  69.400  71.880  1.00  0.00           C
ATOM   2748  HA  LEU A 367      48.850  70.140  72.350  1.00  0.00           H
ATOM   2749  CB  LEU A 367      48.600  68.480  70.940  1.00  0.00           C
ATOM   2750  HB1 LEU A 367      49.246  68.032  70.154  1.00  0.00           H
ATOM   2751  HB2 LEU A 367      47.990  69.250  70.420  1.00  0.00           H
ATOM   2752  CG  LEU A 367      47.700  67.400  71.610  1.00  0.00           C
ATOM   2753  HG  LEU A 367      48.371  66.759  72.221  1.00  0.00           H
ATOM   2754  CD1 LEU A 367      46.610  67.950  72.550  1.00  0.00           C
ATOM   2755 1HD1 LEU A 367      46.200  67.191  73.250  1.00  0.00           H
ATOM   2756 2HD1 LEU A 367      45.793  68.408  71.952  1.00  0.00           H
ATOM   2757 3HD1 LEU A 367      46.909  68.817  73.178  1.00  0.00           H
ATOM   2758  CD2 LEU A 367      46.980  66.460  70.560  1.00  0.00           C
ATOM   2759 1HD2 LEU A 367      46.390  65.760  71.190  1.00  0.00           H
ATOM   2760 2HD2 LEU A 367      47.717  65.992  69.873  1.00  0.00           H
ATOM   2761 3HD2 LEU A 367      46.260  67.000  69.910  1.00  0.00           H
ATOM   2762  C   LEU A 367      50.070  68.710  73.050  1.00  0.00           C
ATOM   2763  O   LEU A 367      49.550  69.010  74.150  1.00  0.00           O
ATOM   2764  N   PRO A 368      51.280  67.920  73.000  1.00  0.00           N
ATOM   2765  CD  PRO A 368      51.530  67.050  71.880  1.00  0.00           C
ATOM   2766  HD1 PRO A 368      51.951  67.440  70.929  1.00  0.00           H
ATOM   2767  HD2 PRO A 368      50.589  66.510  71.640  1.00  0.00           H
ATOM   2768  CA  PRO A 368      51.890  67.390  74.220  1.00  0.00           C
ATOM   2769  HA  PRO A 368      51.190  66.760  74.750  1.00  0.00           H
ATOM   2770  CB  PRO A 368      53.129  66.680  73.720  1.00  0.00           C
ATOM   2771  HB1 PRO A 368      53.451  65.948  74.492  1.00  0.00           H
ATOM   2772  HB2 PRO A 368      53.936  67.405  73.478  1.00  0.00           H
ATOM   2773  CG  PRO A 368      52.620  66.020  72.420  1.00  0.00           C
ATOM   2774  HG1 PRO A 368      53.477  65.980  71.713  1.00  0.00           H
ATOM   2775  HG2 PRO A 368      52.139  65.037  72.611  1.00  0.00           H
ATOM   2776  C   PRO A 368      52.280  68.450  75.230  1.00  0.00           C
ATOM   2777  O   PRO A 368      52.360  68.170  76.410  1.00  0.00           O
ATOM   2778  N   PHE A 369      52.610  69.610  74.760  1.00  0.00           N
ATOM   2779  HN  PHE A 369      52.610  69.809  73.783  1.00  0.00           H
ATOM   2780  CA  PHE A 369      52.890  70.710  75.700  1.00  0.00           C
ATOM   2781  HA  PHE A 369      53.699  70.390  76.340  1.00  0.00           H
ATOM   2782  CB  PHE A 369      53.420  71.940  75.050  1.00  0.00           C
ATOM   2783  HB1 PHE A 369      52.708  72.361  74.308  1.00  0.00           H
ATOM   2784  HB2 PHE A 369      54.279  71.690  74.391  1.00  0.00           H
ATOM   2785  CG  PHE A 369      53.740  73.120  75.940  1.00  0.00           C
ATOM   2786  CD1 PHE A 369      54.710  73.100  76.860  1.00  0.00           C
ATOM   2787  HD1 PHE A 369      55.372  72.248  76.900  1.00  0.00           H
ATOM   2788  CE1 PHE A 369      54.840  74.120  77.810  1.00  0.00           C
ATOM   2789  HE1 PHE A 369      55.630  73.970  78.530  1.00  0.00           H
ATOM   2790  CZ  PHE A 369      53.930  75.150  77.740  1.00  0.00           C
ATOM   2791  HZ  PHE A 369      54.010  75.936  78.477  1.00  0.00           H
ATOM   2792  CD2 PHE A 369      52.840  74.250  75.800  1.00  0.00           C
ATOM   2793  HD2 PHE A 369      52.113  74.439  75.023  1.00  0.00           H
ATOM   2794  CE2 PHE A 369      52.960  75.270  76.780  1.00  0.00           C
ATOM   2795  HE2 PHE A 369      52.281  76.109  76.800  1.00  0.00           H
ATOM   2796  C   PHE A 369      51.690  71.170  76.480  1.00  0.00           C
ATOM   2797  O   PHE A 369      51.730  71.250  77.690  1.00  0.00           O
ATOM   2798  N   VAL A 370      50.560  71.340  75.790  1.00  0.00           N
ATOM   2799  HN  VAL A 370      50.580  71.350  74.794  1.00  0.00           H
ATOM   2800  CA  VAL A 370      49.270  71.690  76.290  1.00  0.00           C
ATOM   2801  HA  VAL A 370      49.360  72.598  76.869  1.00  0.00           H
ATOM   2802  CB  VAL A 370      48.200  71.870  75.210  1.00  0.00           C
ATOM   2803  HB  VAL A 370      48.310  71.093  74.423  1.00  0.00           H
ATOM   2804  CG1 VAL A 370      46.760  71.850  75.760  1.00  0.00           C
ATOM   2805 1HG1 VAL A 370      46.141  72.060  74.861  1.00  0.00           H
ATOM   2806 2HG1 VAL A 370      46.700  72.644  76.534  1.00  0.00           H
ATOM   2807 3HG1 VAL A 370      46.400  70.870  76.140  1.00  0.00           H
ATOM   2808  CG2 VAL A 370      48.400  73.240  74.541  1.00  0.00           C
ATOM   2809 1HG2 VAL A 370      47.688  73.210  73.688  1.00  0.00           H
ATOM   2810 2HG2 VAL A 370      49.423  73.370  74.129  1.00  0.00           H
ATOM   2811 3HG2 VAL A 370      48.181  74.016  75.306  1.00  0.00           H
ATOM   2812  C   VAL A 370      48.800  70.730  77.300  1.00  0.00           C
ATOM   2813  O   VAL A 370      48.320  71.150  78.310  1.00  0.00           O
ATOM   2814  N   LEU A 371      48.880  69.390  76.970  1.00  0.00           N
ATOM   2815  HN  LEU A 371      49.218  69.141  76.065  1.00  0.00           H
ATOM   2816  CA  LEU A 371      48.680  68.310  77.940  1.00  0.00           C
ATOM   2817  HA  LEU A 371      47.705  68.439  78.388  1.00  0.00           H
ATOM   2818  CB  LEU A 371      48.760  66.870  77.320  1.00  0.00           C
ATOM   2819  HB1 LEU A 371      48.629  66.046  78.053  1.00  0.00           H
ATOM   2820  HB2 LEU A 371      49.779  66.730  76.900  1.00  0.00           H
ATOM   2821  CG  LEU A 371      47.690  66.600  76.240  1.00  0.00           C
ATOM   2822  HG  LEU A 371      47.590  67.382  75.458  1.00  0.00           H
ATOM   2823  CD1 LEU A 371      48.070  65.220  75.559  1.00  0.00           C
ATOM   2824 1HD1 LEU A 371      47.808  64.404  76.266  1.00  0.00           H
ATOM   2825 2HD1 LEU A 371      49.115  65.280  75.188  1.00  0.00           H
ATOM   2826 3HD1 LEU A 371      47.412  64.961  74.703  1.00  0.00           H
ATOM   2827  CD2 LEU A 371      46.340  66.400  77.010  1.00  0.00           C
ATOM   2828 1HD2 LEU A 371      45.559  66.610  76.249  1.00  0.00           H
ATOM   2829 2HD2 LEU A 371      46.190  67.072  77.882  1.00  0.00           H
ATOM   2830 3HD2 LEU A 371      46.350  65.383  77.459  1.00  0.00           H
ATOM   2831  C   LEU A 371      49.620  68.390  79.140  1.00  0.00           C
ATOM   2832  O   LEU A 371      49.300  68.090  80.290  1.00  0.00           O
ATOM   2833  N   THR A 372      50.910  68.650  78.900  1.00  0.00           N
ATOM   2834  HN  THR A 372      51.039  69.068  78.004  1.00  0.00           H
ATOM   2835  CA  THR A 372      51.950  68.840  79.870  1.00  0.00           C
ATOM   2836  HA  THR A 372      51.960  67.979  80.521  1.00  0.00           H
ATOM   2837  CB  THR A 372      53.410  69.090  79.340  1.00  0.00           C
ATOM   2838  HB  THR A 372      53.430  70.023  78.738  1.00  0.00           H
ATOM   2839  OG1 THR A 372      53.820  68.020  78.520  1.00  0.00           O
ATOM   2840  HG1 THR A 372      53.106  67.779  77.926  1.00  0.00           H
ATOM   2841  CG2 THR A 372      54.370  69.210  80.570  1.00  0.00           C
ATOM   2842 1HG2 THR A 372      54.169  70.134  81.153  1.00  0.00           H
ATOM   2843 2HG2 THR A 372      55.354  69.391  80.088  1.00  0.00           H
ATOM   2844 3HG2 THR A 372      54.380  68.419  81.351  1.00  0.00           H
ATOM   2845  C   THR A 372      51.730  70.050  80.870  1.00  0.00           C
ATOM   2846  O   THR A 372      51.940  69.880  82.090  1.00  0.00           O
ATOM   2847  N   VAL A 373      51.170  71.180  80.370  1.00  0.00           N
ATOM   2848  HN  VAL A 373      51.120  71.410  79.401  1.00  0.00           H
ATOM   2849  CA  VAL A 373      50.730  72.270  81.240  1.00  0.00           C
ATOM   2850  HA  VAL A 373      51.480  72.430  82.000  1.00  0.00           H
ATOM   2851  CB  VAL A 373      50.440  73.550  80.450  1.00  0.00           C
ATOM   2852  HB  VAL A 373      49.594  73.252  79.793  1.00  0.00           H
ATOM   2853  CG1 VAL A 373      49.889  74.650  81.409  1.00  0.00           C
ATOM   2854 1HG1 VAL A 373      49.632  75.565  80.833  1.00  0.00           H
ATOM   2855 2HG1 VAL A 373      50.736  74.871  82.095  1.00  0.00           H
ATOM   2856 3HG1 VAL A 373      49.000  74.440  82.040  1.00  0.00           H
ATOM   2857  CG2 VAL A 373      51.650  74.020  79.640  1.00  0.00           C
ATOM   2858 1HG2 VAL A 373      51.440  75.060  79.310  1.00  0.00           H
ATOM   2859 2HG2 VAL A 373      51.820  73.451  78.701  1.00  0.00           H
ATOM   2860 3HG2 VAL A 373      52.654  73.980  80.112  1.00  0.00           H
ATOM   2861  C   VAL A 373      49.530  71.730  81.960  1.00  0.00           C
ATOM   2862  O   VAL A 373      49.390  71.880  83.200  1.00  0.00           O
ATOM   2863  N   ALA A 374      48.460  71.210  81.240  1.00  0.00           N
ATOM   2864  HN  ALA A 374      48.400  71.310  80.250  1.00  0.00           H
ATOM   2865  CA  ALA A 374      47.190  70.921  81.730  1.00  0.00           C
ATOM   2866  HA  ALA A 374      46.743  71.833  82.097  1.00  0.00           H
ATOM   2867  CB  ALA A 374      46.141  70.450  80.670  1.00  0.00           C
ATOM   2868  HB1 ALA A 374      46.658  69.693  80.042  1.00  0.00           H
ATOM   2869  HB2 ALA A 374      45.799  71.273  80.007  1.00  0.00           H
ATOM   2870  HB3 ALA A 374      45.215  70.058  81.143  1.00  0.00           H
ATOM   2871  C   ALA A 374      47.210  69.880  82.860  1.00  0.00           C
ATOM   2872  O   ALA A 374      46.410  69.990  83.770  1.00  0.00           O
ATOM   2873  N   ILE A 375      48.190  68.940  82.800  1.00  0.00           N
ATOM   2874  HN  ILE A 375      48.728  68.800  81.972  1.00  0.00           H
ATOM   2875  CA  ILE A 375      48.329  67.890  83.790  1.00  0.00           C
ATOM   2876  HA  ILE A 375      47.327  67.572  84.038  1.00  0.00           H
ATOM   2877  CB  ILE A 375      49.060  66.640  83.310  1.00  0.00           C
ATOM   2878  HB  ILE A 375      48.661  66.400  82.301  1.00  0.00           H
ATOM   2879  CG2 ILE A 375      50.600  66.860  83.200  1.00  0.00           C
ATOM   2880 1HG2 ILE A 375      50.770  67.751  82.559  1.00  0.00           H
ATOM   2881 2HG2 ILE A 375      51.059  66.101  82.531  1.00  0.00           H
ATOM   2882 3HG2 ILE A 375      51.198  67.049  84.117  1.00  0.00           H
ATOM   2883  CG1 ILE A 375      48.810  65.380  84.190  1.00  0.00           C
ATOM   2884 1HG1 ILE A 375      47.790  65.400  84.630  1.00  0.00           H
ATOM   2885 2HG1 ILE A 375      49.478  65.420  85.077  1.00  0.00           H
ATOM   2886  CD  ILE A 375      48.821  64.090  83.350  1.00  0.00           C
ATOM   2887  HD1 ILE A 375      49.764  64.110  82.764  1.00  0.00           H
ATOM   2888  HD2 ILE A 375      48.040  64.090  82.560  1.00  0.00           H
ATOM   2889  HD3 ILE A 375      48.900  63.192  83.999  1.00  0.00           H
ATOM   2890  C   ILE A 375      49.110  68.360  85.000  1.00  0.00           C
ATOM   2891  O   ILE A 375      49.160  67.710  86.110  1.00  0.00           O
ATOM   2892  N   LEU A 376      49.740  69.550  85.000  1.00  0.00           N
ATOM   2893  HN  LEU A 376      49.730  70.059  84.142  1.00  0.00           H
ATOM   2894  CA  LEU A 376      50.270  70.170  86.170  1.00  0.00           C
ATOM   2895  HA  LEU A 376      50.519  69.442  86.928  1.00  0.00           H
ATOM   2896  CB  LEU A 376      51.540  71.030  85.999  1.00  0.00           C
ATOM   2897  HB1 LEU A 376      51.760  71.480  86.991  1.00  0.00           H
ATOM   2898  HB2 LEU A 376      51.391  71.824  85.236  1.00  0.00           H
ATOM   2899  CG  LEU A 376      52.880  70.240  85.700  1.00  0.00           C
ATOM   2900  HG  LEU A 376      52.920  69.901  84.643  1.00  0.00           H
ATOM   2901  CD1 LEU A 376      54.070  71.220  85.940  1.00  0.00           C
ATOM   2902 1HD1 LEU A 376      54.120  71.430  87.030  1.00  0.00           H
ATOM   2903 2HD1 LEU A 376      53.870  72.170  85.400  1.00  0.00           H
ATOM   2904 3HD1 LEU A 376      54.986  70.642  85.691  1.00  0.00           H
ATOM   2905  CD2 LEU A 376      53.020  69.050  86.620  1.00  0.00           C
ATOM   2906 1HD2 LEU A 376      52.960  69.340  87.691  1.00  0.00           H
ATOM   2907 2HD2 LEU A 376      53.960  68.510  86.380  1.00  0.00           H
ATOM   2908 3HD2 LEU A 376      52.174  68.354  86.431  1.00  0.00           H
ATOM   2909  C   LEU A 376      49.180  71.020  86.780  1.00  0.00           C
ATOM   2910  O   LEU A 376      49.350  71.370  87.970  1.00  0.00           O
ATOM   2911  N   ALA A 377      47.990  71.270  86.130  1.00  0.00           N
ATOM   2912  HN  ALA A 377      47.861  71.101  85.156  1.00  0.00           H
ATOM   2913  CA  ALA A 377      46.910  72.100  86.640  1.00  0.00           C
ATOM   2914  HA  ALA A 377      47.351  72.971  87.101  1.00  0.00           H
ATOM   2915  CB  ALA A 377      45.970  72.550  85.510  1.00  0.00           C
ATOM   2916  HB1 ALA A 377      45.152  73.248  85.789  1.00  0.00           H
ATOM   2917  HB2 ALA A 377      45.421  71.671  85.110  1.00  0.00           H
ATOM   2918  HB3 ALA A 377      46.519  72.950  84.631  1.00  0.00           H
ATOM   2919  C   ALA A 377      46.150  71.330  87.750  1.00  0.00           C
ATOM   2920  O   ALA A 377      45.380  71.980  88.460  1.00  0.00           O
ATOM   2921  N   VAL A 378      46.320  70.020  87.850  1.00  0.00           N
ATOM   2922  HN  VAL A 378      46.871  69.689  87.088  1.00  0.00           H
ATOM   2923  CA  VAL A 378      45.900  69.130  88.920  1.00  0.00           C
ATOM   2924  HA  VAL A 378      44.890  69.380  89.210  1.00  0.00           H
ATOM   2925  CB  VAL A 378      46.120  67.740  88.500  1.00  0.00           C
ATOM   2926  HB  VAL A 378      47.072  67.780  87.929  1.00  0.00           H
ATOM   2927  CG1 VAL A 378      46.160  66.731  89.701  1.00  0.00           C
ATOM   2928 1HG1 VAL A 378      46.492  65.745  89.308  1.00  0.00           H
ATOM   2929 2HG1 VAL A 378      45.152  66.890  90.139  1.00  0.00           H
ATOM   2930 3HG1 VAL A 378      46.887  67.029  90.486  1.00  0.00           H
ATOM   2931  CG2 VAL A 378      45.050  67.240  87.460  1.00  0.00           C
ATOM   2932 1HG2 VAL A 378      44.980  67.940  86.600  1.00  0.00           H
ATOM   2933 2HG2 VAL A 378      44.033  67.080  87.879  1.00  0.00           H
ATOM   2934 3HG2 VAL A 378      45.480  66.320  87.010  1.00  0.00           H
ATOM   2935  C   VAL A 378      46.680  69.570  90.240  1.00  0.00           C
ATOM   2936  O   VAL A 378      46.140  69.480  91.330  1.00  0.00           O
ATOM   2937  N   ALA A 379      47.930  70.050  90.120  1.00  0.00           N
ATOM   2938  HN  ALA A 379      48.391  70.090  89.237  1.00  0.00           H
ATOM   2939  CA  ALA A 379      48.830  70.640  91.080  1.00  0.00           C
ATOM   2940  HA  ALA A 379      49.739  70.940  90.580  1.00  0.00           H
ATOM   2941  CB  ALA A 379      48.210  71.829  91.760  1.00  0.00           C
ATOM   2942  HB1 ALA A 379      48.911  72.150  92.561  1.00  0.00           H
ATOM   2943  HB2 ALA A 379      47.201  71.650  92.190  1.00  0.00           H
ATOM   2944  HB3 ALA A 379      47.999  72.626  91.015  1.00  0.00           H
ATOM   2945  C   ALA A 379      49.300  69.610  92.110  1.00  0.00           C
ATOM   2946  O   ALA A 379      49.520  69.890  93.290  1.00  0.00           O
ATOM   2947  N   GLN A 380      49.290  68.350  91.670  1.00  0.00           N
ATOM   2948  HN  GLN A 380      49.240  68.170  90.691  1.00  0.00           H
ATOM   2949  CA  GLN A 380      49.500  67.130  92.490  1.00  0.00           C
ATOM   2950  HA  GLN A 380      50.001  67.381  93.413  1.00  0.00           H
ATOM   2951  CB  GLN A 380      48.260  66.310  92.800  1.00  0.00           C
ATOM   2952  HB1 GLN A 380      48.542  65.415  93.393  1.00  0.00           H
ATOM   2953  HB2 GLN A 380      47.731  65.881  91.922  1.00  0.00           H
ATOM   2954  CG  GLN A 380      47.140  67.110  93.480  1.00  0.00           C
ATOM   2955  HG1 GLN A 380      46.850  67.979  92.851  1.00  0.00           H
ATOM   2956  HG2 GLN A 380      47.580  67.660  94.340  1.00  0.00           H
ATOM   2957  CD  GLN A 380      45.880  66.360  93.890  1.00  0.00           C
ATOM   2958  OE1 GLN A 380      45.400  66.310  95.030  1.00  0.00           O
ATOM   2959  NE2 GLN A 380      45.400  65.540  92.990  1.00  0.00           N
ATOM   2960 1HE2 GLN A 380      44.530  65.050  93.040  1.00  0.00           H
ATOM   2961 2HE2 GLN A 380      46.040  65.430  92.230  1.00  0.00           H
ATOM   2962  C   GLN A 380      50.450  66.200  91.610  1.00  0.00           C
ATOM   2963  O   GLN A 380      50.120  65.790  90.500  1.00  0.00           O
ATOM   2964  N   VAL A 381      51.630  65.880  92.190  1.00  0.00           N
ATOM   2965  HN  VAL A 381      52.022  66.262  93.023  1.00  0.00           H
ATOM   2966  CA  VAL A 381      52.470  64.920  91.540  1.00  0.00           C
ATOM   2967  HA  VAL A 381      51.860  64.320  90.880  1.00  0.00           H
ATOM   2968  CB  VAL A 381      53.630  65.429  90.630  1.00  0.00           C
ATOM   2969  HB  VAL A 381      54.184  66.216  91.184  1.00  0.00           H
ATOM   2970  CG1 VAL A 381      54.530  64.280  90.340  1.00  0.00           C
ATOM   2971 1HG1 VAL A 381      54.959  63.891  91.288  1.00  0.00           H
ATOM   2972 2HG1 VAL A 381      55.328  64.509  89.602  1.00  0.00           H
ATOM   2973 3HG1 VAL A 381      53.927  63.376  90.109  1.00  0.00           H
ATOM   2974  CG2 VAL A 381      53.091  66.070  89.340  1.00  0.00           C
ATOM   2975 1HG2 VAL A 381      52.499  66.951  89.670  1.00  0.00           H
ATOM   2976 2HG2 VAL A 381      52.397  65.417  88.768  1.00  0.00           H
ATOM   2977 3HG2 VAL A 381      53.882  66.308  88.597  1.00  0.00           H
ATOM   2978  C   VAL A 381      52.910  63.970  92.630  1.00  0.00           C
ATOM   2979  O   VAL A 381      53.430  64.400  93.670  1.00  0.00           O
ATOM   2980  N   ASP A 382      52.620  62.650  92.500  1.00  0.00           N
ATOM   2981  HN  ASP A 382      52.260  62.270  91.651  1.00  0.00           H
ATOM   2982  CA  ASP A 382      52.760  61.510  93.370  1.00  0.00           C
ATOM   2983  HA  ASP A 382      52.960  61.870  94.369  1.00  0.00           H
ATOM   2984  CB  ASP A 382      51.330  60.750  93.310  1.00  0.00           C
ATOM   2985  HB1 ASP A 382      51.360  60.060  94.180  1.00  0.00           H
ATOM   2986  HB2 ASP A 382      51.200  60.140  92.390  1.00  0.00           H
ATOM   2987  CG  ASP A 382      50.170  61.660  93.450  1.00  0.00           C
ATOM   2988  OD1 ASP A 382      50.140  62.690  94.240  1.00  0.00           O
ATOM   2989  OD2 ASP A 382      49.150  61.350  92.850  1.00  0.00           O
ATOM   2990  C   ASP A 382      53.860  60.600  92.850  1.00  0.00           C
ATOM   2991  O   ASP A 382      54.540  60.920  91.860  1.00  0.00           O
ATOM   2992  N   GLY A 383      54.150  59.560  93.620  1.00  0.00           N
ATOM   2993  HN  GLY A 383      53.609  59.319  94.422  1.00  0.00           H
ATOM   2994  CA  GLY A 383      55.300  58.710  93.390  1.00  0.00           C
ATOM   2995  HA1 GLY A 383      56.080  59.110  94.020  1.00  0.00           H
ATOM   2996  HA2 GLY A 383      55.521  58.790  92.336  1.00  0.00           H
ATOM   2997  C   GLY A 383      55.050  57.200  93.640  1.00  0.00           C
ATOM   2998  O   GLY A 383      54.520  56.860  94.660  1.00  0.00           O
ATOM   2999  N   ASP A 384      55.560  56.370  92.780  1.00  0.00           N
ATOM   3000  HN  ASP A 384      56.174  56.672  92.055  1.00  0.00           H
ATOM   3001  CA  ASP A 384      55.700  54.950  93.110  1.00  0.00           C
ATOM   3002  HA  ASP A 384      55.159  54.670  94.002  1.00  0.00           H
ATOM   3003  CB  ASP A 384      55.030  54.080  92.000  1.00  0.00           C
ATOM   3004  HB1 ASP A 384      55.537  54.170  91.015  1.00  0.00           H
ATOM   3005  HB2 ASP A 384      53.988  54.421  91.820  1.00  0.00           H
ATOM   3006  CG  ASP A 384      55.190  52.570  92.430  1.00  0.00           C
ATOM   3007  OD1 ASP A 384      55.100  52.210  93.660  1.00  0.00           O
ATOM   3008  OD2 ASP A 384      55.160  51.770  91.500  1.00  0.00           O
ATOM   3009  C   ASP A 384      57.170  54.580  93.550  1.00  0.00           C
ATOM   3010  O   ASP A 384      58.050  54.770  92.730  1.00  0.00           O
ATOM   3011  N   SER A 385      57.350  54.110  94.790  1.00  0.00           N
ATOM   3012  HN  SER A 385      56.503  54.020  95.308  1.00  0.00           H
ATOM   3013  CA  SER A 385      58.600  53.480  95.190  1.00  0.00           C
ATOM   3014  HA  SER A 385      59.411  54.151  94.950  1.00  0.00           H
ATOM   3015  CB  SER A 385      58.580  53.240  96.680  1.00  0.00           C
ATOM   3016  HB1 SER A 385      57.872  52.402  96.859  1.00  0.00           H
ATOM   3017  HB2 SER A 385      58.309  54.193  97.182  1.00  0.00           H
ATOM   3018  OG  SER A 385      59.830  52.750  97.150  1.00  0.00           O
ATOM   3019  HG1 SER A 385      60.529  53.380  96.960  1.00  0.00           H
ATOM   3020  C   SER A 385      58.890  52.160  94.450  1.00  0.00           C
ATOM   3021  O   SER A 385      60.020  51.780  94.070  1.00  0.00           O
ATOM   3022  N   VAL A 386      57.830  51.390  94.080  1.00  0.00           N
ATOM   3023  HN  VAL A 386      56.885  51.589  94.329  1.00  0.00           H
ATOM   3024  CA  VAL A 386      57.930  50.100  93.410  1.00  0.00           C
ATOM   3025  HA  VAL A 386      58.668  49.611  94.029  1.00  0.00           H
ATOM   3026  CB  VAL A 386      56.510  49.350  93.590  1.00  0.00           C
ATOM   3027  HB  VAL A 386      55.719  49.860  93.000  1.00  0.00           H
ATOM   3028  CG1 VAL A 386      56.680  47.900  93.020  1.00  0.00           C
ATOM   3029 1HG1 VAL A 386      55.781  47.391  93.429  1.00  0.00           H
ATOM   3030 2HG1 VAL A 386      57.564  47.368  93.432  1.00  0.00           H
ATOM   3031 3HG1 VAL A 386      56.680  47.790  91.914  1.00  0.00           H
ATOM   3032  CG2 VAL A 386      56.209  49.200  95.130  1.00  0.00           C
ATOM   3033 1HG2 VAL A 386      55.414  48.443  95.299  1.00  0.00           H
ATOM   3034 2HG2 VAL A 386      55.951  50.236  95.439  1.00  0.00           H
ATOM   3035 3HG2 VAL A 386      57.093  48.829  95.692  1.00  0.00           H
ATOM   3036  C   VAL A 386      58.460  50.010  92.010  1.00  0.00           C
ATOM   3037  O   VAL A 386      59.460  49.370  91.810  1.00  0.00           O
ATOM   3038  N   SER A 387      58.010  50.890  91.050  1.00  0.00           N
ATOM   3039  HN  SER A 387      57.082  51.249  91.110  1.00  0.00           H
ATOM   3040  CA  SER A 387      58.720  51.090  89.800  1.00  0.00           C
ATOM   3041  HA  SER A 387      59.170  50.140  89.550  1.00  0.00           H
ATOM   3042  CB  SER A 387      57.760  51.491  88.690  1.00  0.00           C
ATOM   3043  HB1 SER A 387      58.268  51.739  87.734  1.00  0.00           H
ATOM   3044  HB2 SER A 387      57.204  52.384  89.047  1.00  0.00           H
ATOM   3045  OG  SER A 387      56.740  50.540  88.370  1.00  0.00           O
ATOM   3046  HG1 SER A 387      56.192  51.018  87.743  1.00  0.00           H
ATOM   3047  C   SER A 387      59.840  52.100  89.980  1.00  0.00           C
ATOM   3048  O   SER A 387      60.730  52.160  89.130  1.00  0.00           O
ATOM   3049  N   GLY A 388      59.770  52.960  91.030  1.00  0.00           N
ATOM   3050  HN  GLY A 388      59.049  52.860  91.711  1.00  0.00           H
ATOM   3051  CA  GLY A 388      60.641  54.050  91.079  1.00  0.00           C
ATOM   3052  HA1 GLY A 388      61.632  53.772  90.753  1.00  0.00           H
ATOM   3053  HA2 GLY A 388      60.680  54.221  92.145  1.00  0.00           H
ATOM   3054  C   GLY A 388      60.220  55.260  90.360  1.00  0.00           C
ATOM   3055  O   GLY A 388      61.060  56.140  90.060  1.00  0.00           O
ATOM   3056  N   ILE A 389      58.990  55.480  90.020  1.00  0.00           N
ATOM   3057  HN  ILE A 389      58.248  54.949  90.421  1.00  0.00           H
ATOM   3058  CA  ILE A 389      58.660  56.560  89.090  1.00  0.00           C
ATOM   3059  HA  ILE A 389      59.524  57.146  88.812  1.00  0.00           H
ATOM   3060  CB  ILE A 389      58.160  55.960  87.770  1.00  0.00           C
ATOM   3061  HB  ILE A 389      58.120  56.770  87.010  1.00  0.00           H
ATOM   3062  CG2 ILE A 389      59.200  55.029  87.210  1.00  0.00           C
ATOM   3063 1HG2 ILE A 389      60.180  55.540  87.330  1.00  0.00           H
ATOM   3064 2HG2 ILE A 389      59.070  54.860  86.120  1.00  0.00           H
ATOM   3065 3HG2 ILE A 389      59.250  54.009  87.646  1.00  0.00           H
ATOM   3066  CG1 ILE A 389      56.790  55.320  87.870  1.00  0.00           C
ATOM   3067 1HG1 ILE A 389      55.970  56.070  87.840  1.00  0.00           H
ATOM   3068 2HG1 ILE A 389      56.780  54.699  88.791  1.00  0.00           H
ATOM   3069  CD  ILE A 389      56.421  54.370  86.760  1.00  0.00           C
ATOM   3070  HD1 ILE A 389      57.120  53.510  86.690  1.00  0.00           H
ATOM   3071  HD2 ILE A 389      56.571  54.842  85.766  1.00  0.00           H
ATOM   3072  HD3 ILE A 389      55.372  54.007  86.810  1.00  0.00           H
ATOM   3073  C   ILE A 389      57.630  57.520  89.690  1.00  0.00           C
ATOM   3074  O   ILE A 389      57.030  57.320  90.780  1.00  0.00           O
ATOM   3075  N   CYS A 390      57.370  58.640  88.990  1.00  0.00           N
ATOM   3076  HN  CYS A 390      57.888  58.799  88.153  1.00  0.00           H
ATOM   3077  CA  CYS A 390      56.560  59.730  89.380  1.00  0.00           C
ATOM   3078  HA  CYS A 390      56.370  59.800  90.441  1.00  0.00           H
ATOM   3079  CB  CYS A 390      57.250  61.060  89.050  1.00  0.00           C
ATOM   3080  HB1 CYS A 390      56.470  61.840  89.180  1.00  0.00           H
ATOM   3081  HB2 CYS A 390      57.500  61.320  87.999  1.00  0.00           H
ATOM   3082  SG  CYS A 390      58.700  61.290  90.120  1.00  0.00           S
ATOM   3083  C   CYS A 390      55.280  59.730  88.560  1.00  0.00           C
ATOM   3084  O   CYS A 390      55.240  59.580  87.380  1.00  0.00           O
ATOM   3085  N   PHE A 391      54.160  59.780  89.320  1.00  0.00           N
ATOM   3086  HN  PHE A 391      54.160  60.068  90.275  1.00  0.00           H
ATOM   3087  CA  PHE A 391      52.860  59.390  88.829  1.00  0.00           C
ATOM   3088  HA  PHE A 391      52.731  59.777  87.829  1.00  0.00           H
ATOM   3089  CB  PHE A 391      52.530  57.830  88.840  1.00  0.00           C
ATOM   3090  HB1 PHE A 391      53.550  57.390  88.810  1.00  0.00           H
ATOM   3091  HB2 PHE A 391      51.972  57.571  87.914  1.00  0.00           H
ATOM   3092  CG  PHE A 391      51.850  57.390  90.110  1.00  0.00           C
ATOM   3093  CD1 PHE A 391      52.440  57.540  91.380  1.00  0.00           C
ATOM   3094  HD1 PHE A 391      53.428  57.969  91.460  1.00  0.00           H
ATOM   3095  CE1 PHE A 391      51.670  57.330  92.470  1.00  0.00           C
ATOM   3096  HE1 PHE A 391      52.039  57.600  93.449  1.00  0.00           H
ATOM   3097  CZ  PHE A 391      50.410  56.800  92.400  1.00  0.00           C
ATOM   3098  HZ  PHE A 391      49.817  56.679  93.294  1.00  0.00           H
ATOM   3099  CD2 PHE A 391      50.550  56.870  90.060  1.00  0.00           C
ATOM   3100  HD2 PHE A 391      50.099  56.890  89.079  1.00  0.00           H
ATOM   3101  CE2 PHE A 391      49.830  56.540  91.160  1.00  0.00           C
ATOM   3102  HE2 PHE A 391      48.859  56.069  91.120  1.00  0.00           H
ATOM   3103  C   PHE A 391      51.830  60.250  89.440  1.00  0.00           C
ATOM   3104  O   PHE A 391      52.130  61.140  90.240  1.00  0.00           O
ATOM   3105  N   VAL A 392      50.500  60.110  89.020  1.00  0.00           N
ATOM   3106  HN  VAL A 392      50.320  59.469  88.278  1.00  0.00           H
ATOM   3107  CA  VAL A 392      49.400  60.840  89.549  1.00  0.00           C
ATOM   3108  HA  VAL A 392      49.692  61.222  90.516  1.00  0.00           H
ATOM   3109  CB  VAL A 392      48.830  62.020  88.680  1.00  0.00           C
ATOM   3110  HB  VAL A 392      48.010  62.470  89.280  1.00  0.00           H
ATOM   3111  CG1 VAL A 392      49.929  63.060  88.410  1.00  0.00           C
ATOM   3112 1HG1 VAL A 392      49.462  63.887  87.832  1.00  0.00           H
ATOM   3113 2HG1 VAL A 392      50.543  62.447  87.716  1.00  0.00           H
ATOM   3114 3HG1 VAL A 392      50.442  63.452  89.314  1.00  0.00           H
ATOM   3115  CG2 VAL A 392      48.360  61.430  87.320  1.00  0.00           C
ATOM   3116 1HG2 VAL A 392      47.579  60.649  87.430  1.00  0.00           H
ATOM   3117 2HG2 VAL A 392      49.198  60.832  86.901  1.00  0.00           H
ATOM   3118 3HG2 VAL A 392      48.001  62.128  86.533  1.00  0.00           H
ATOM   3119  C   VAL A 392      48.280  59.780  89.800  1.00  0.00           C
ATOM   3120  O   VAL A 392      47.910  58.970  88.990  1.00  0.00           O
ATOM   3121  N   GLY A 393      47.680  59.840  91.050  1.00  0.00           N
ATOM   3122  HN  GLY A 393      47.991  60.572  91.651  1.00  0.00           H
ATOM   3123  CA  GLY A 393      46.500  59.050  91.440  1.00  0.00           C
ATOM   3124  HA1 GLY A 393      46.320  58.191  90.811  1.00  0.00           H
ATOM   3125  HA2 GLY A 393      45.688  59.762  91.460  1.00  0.00           H
ATOM   3126  C   GLY A 393      46.630  58.510  92.840  1.00  0.00           C
ATOM   3127  O   GLY A 393      45.790  57.670  93.110  1.00  0.00           O
ATOM   3128  N   TYR A 394      47.610  58.930  93.620  1.00  0.00           N
ATOM   3129  HN  TYR A 394      48.292  59.592  93.319  1.00  0.00           H
ATOM   3130  CA  TYR A 394      47.720  58.430  94.990  1.00  0.00           C
ATOM   3131  HA  TYR A 394      47.810  57.354  95.010  1.00  0.00           H
ATOM   3132  CB  TYR A 394      49.070  58.840  95.600  1.00  0.00           C
ATOM   3133  HB1 TYR A 394      49.130  59.933  95.790  1.00  0.00           H
ATOM   3134  HB2 TYR A 394      49.810  58.660  94.791  1.00  0.00           H
ATOM   3135  CG  TYR A 394      49.570  58.050  96.850  1.00  0.00           C
ATOM   3136  CD1 TYR A 394      50.740  57.240  96.680  1.00  0.00           C
ATOM   3137  HD1 TYR A 394      51.260  57.120  95.741  1.00  0.00           H
ATOM   3138  CE1 TYR A 394      51.260  56.590  97.860  1.00  0.00           C
ATOM   3139  HE1 TYR A 394      52.190  56.040  97.860  1.00  0.00           H
ATOM   3140  CZ  TYR A 394      50.610  56.670  99.050  1.00  0.00           C
ATOM   3141  OH  TYR A 394      51.020  56.030 100.210  1.00  0.00           O
ATOM   3142  HH  TYR A 394      51.844  55.568 100.039  1.00  0.00           H
ATOM   3143  CD2 TYR A 394      48.910  58.050  98.100  1.00  0.00           C
ATOM   3144  HD2 TYR A 394      47.964  58.553  98.231  1.00  0.00           H
ATOM   3145  CE2 TYR A 394      49.510  57.410  99.191  1.00  0.00           C
ATOM   3146  HE2 TYR A 394      49.093  57.569 100.174  1.00  0.00           H
ATOM   3147  C   TYR A 394      46.530  58.700  95.810  1.00  0.00           C
ATOM   3148  O   TYR A 394      46.040  57.790  96.490  1.00  0.00           O
ATOM   3149  N   LYS A 395      46.000  59.990  95.910  1.00  0.00           N
ATOM   3150  HN  LYS A 395      46.578  60.647  95.432  1.00  0.00           H
ATOM   3151  CA  LYS A 395      44.750  60.290  96.520  1.00  0.00           C
ATOM   3152  HA  LYS A 395      44.800  59.869  97.513  1.00  0.00           H
ATOM   3153  CB  LYS A 395      44.560  61.820  96.610  1.00  0.00           C
ATOM   3154  HB1 LYS A 395      44.791  62.261  95.617  1.00  0.00           H
ATOM   3155  HB2 LYS A 395      45.308  62.139  97.368  1.00  0.00           H
ATOM   3156  CG  LYS A 395      43.170  62.280  97.120  1.00  0.00           C
ATOM   3157  HG1 LYS A 395      42.970  61.950  98.161  1.00  0.00           H
ATOM   3158  HG2 LYS A 395      42.381  61.801  96.501  1.00  0.00           H
ATOM   3159  CD  LYS A 395      43.040  63.780  96.900  1.00  0.00           C
ATOM   3160  HD1 LYS A 395      42.680  63.780  95.849  1.00  0.00           H
ATOM   3161  HD2 LYS A 395      44.021  64.301  96.920  1.00  0.00           H
ATOM   3162  CE  LYS A 395      42.150  64.370  97.890  1.00  0.00           C
ATOM   3163  HE1 LYS A 395      42.639  64.340  98.887  1.00  0.00           H
ATOM   3164  HE2 LYS A 395      41.196  63.823  98.049  1.00  0.00           H
ATOM   3165  NZ  LYS A 395      41.831  65.670  97.371  1.00  0.00           N
ATOM   3166  HZ1 LYS A 395      41.184  65.508  96.572  1.00  0.00           H
ATOM   3167  HZ2 LYS A 395      42.608  66.298  97.081  1.00  0.00           H
ATOM   3168  HZ3 LYS A 395      41.301  66.308  97.999  1.00  0.00           H
ATOM   3169  C   LYS A 395      43.530  59.620  95.880  1.00  0.00           C
ATOM   3170  O   LYS A 395      42.660  59.130  96.560  1.00  0.00           O
ATOM   3171  N   ASN A 396      43.360  59.670  94.500  1.00  0.00           N
ATOM   3172  HN  ASN A 396      43.981  60.251  93.979  1.00  0.00           H
ATOM   3173  CA  ASN A 396      42.230  59.039  93.850  1.00  0.00           C
ATOM   3174  HA  ASN A 396      42.081  58.108  94.376  1.00  0.00           H
ATOM   3175  CB  ASN A 396      41.000  59.990  93.890  1.00  0.00           C
ATOM   3176  HB1 ASN A 396      41.020  60.760  93.090  1.00  0.00           H
ATOM   3177  HB2 ASN A 396      40.860  60.491  94.872  1.00  0.00           H
ATOM   3178  CG  ASN A 396      39.640  59.220  93.690  1.00  0.00           C
ATOM   3179  OD1 ASN A 396      39.030  59.140  92.560  1.00  0.00           O
ATOM   3180  ND2 ASN A 396      39.120  58.610  94.750  1.00  0.00           N
ATOM   3181 1HD2 ASN A 396      39.684  58.630  95.575  1.00  0.00           H
ATOM   3182 2HD2 ASN A 396      38.412  57.932  94.551  1.00  0.00           H
ATOM   3183  C   ASN A 396      42.600  58.630  92.440  1.00  0.00           C
ATOM   3184  O   ASN A 396      43.470  59.210  91.830  1.00  0.00           O
ATOM   3185  N   TYR A 397      42.010  57.590  91.840  1.00  0.00           N
ATOM   3186  HN  TYR A 397      41.389  57.019  92.371  1.00  0.00           H
ATOM   3187  CA  TYR A 397      42.240  57.130  90.480  1.00  0.00           C
ATOM   3188  HA  TYR A 397      43.317  57.120  90.400  1.00  0.00           H
ATOM   3189  CB  TYR A 397      41.610  55.810  90.280  1.00  0.00           C
ATOM   3190  HB1 TYR A 397      41.749  55.262  91.237  1.00  0.00           H
ATOM   3191  HB2 TYR A 397      42.048  55.253  89.424  1.00  0.00           H
ATOM   3192  CG  TYR A 397      40.020  55.770  90.060  1.00  0.00           C
ATOM   3193  CD1 TYR A 397      39.510  55.230  88.900  1.00  0.00           C
ATOM   3194  HD1 TYR A 397      40.164  54.989  88.075  1.00  0.00           H
ATOM   3195  CE1 TYR A 397      38.160  55.120  88.670  1.00  0.00           C
ATOM   3196  HE1 TYR A 397      37.680  54.640  87.830  1.00  0.00           H
ATOM   3197  CZ  TYR A 397      37.270  55.450  89.720  1.00  0.00           C
ATOM   3198  OH  TYR A 397      35.880  55.110  89.610  1.00  0.00           O
ATOM   3199  HH  TYR A 397      35.522  55.548  90.386  1.00  0.00           H
ATOM   3200  CD2 TYR A 397      39.110  56.030  91.120  1.00  0.00           C
ATOM   3201  HD2 TYR A 397      39.468  56.289  92.106  1.00  0.00           H
ATOM   3202  CE2 TYR A 397      37.760  55.830  90.950  1.00  0.00           C
ATOM   3203  HE2 TYR A 397      37.058  56.041  91.743  1.00  0.00           H
ATOM   3204  C   TYR A 397      41.840  58.020  89.320  1.00  0.00           C
ATOM   3205  O   TYR A 397      42.340  58.070  88.220  1.00  0.00           O
ATOM   3206  N   ARG A 398      40.760  58.860  89.550  1.00  0.00           N
ATOM   3207  HN  ARG A 398      40.330  58.870  90.450  1.00  0.00           H
ATOM   3208  CA  ARG A 398      40.130  59.630  88.440  1.00  0.00           C
ATOM   3209  HA  ARG A 398      39.618  58.978  87.748  1.00  0.00           H
ATOM   3210  CB  ARG A 398      38.950  60.580  88.880  1.00  0.00           C
ATOM   3211  HB1 ARG A 398      38.270  59.920  89.460  1.00  0.00           H
ATOM   3212  HB2 ARG A 398      38.319  60.940  88.039  1.00  0.00           H
ATOM   3213  CG  ARG A 398      39.260  61.740  89.890  1.00  0.00           C
ATOM   3214  HG1 ARG A 398      40.106  62.377  89.552  1.00  0.00           H
ATOM   3215  HG2 ARG A 398      39.681  61.309  90.823  1.00  0.00           H
ATOM   3216  CD  ARG A 398      38.120  62.580  90.470  1.00  0.00           C
ATOM   3217  HD1 ARG A 398      37.380  61.790  90.720  1.00  0.00           H
ATOM   3218  HD2 ARG A 398      37.531  63.289  89.851  1.00  0.00           H
ATOM   3219  NE  ARG A 398      38.550  63.200  91.730  1.00  0.00           N
ATOM   3220  HE  ARG A 398      38.280  62.730  92.570  1.00  0.00           H
ATOM   3221  CZ  ARG A 398      38.700  64.490  91.920  1.00  0.00           C
ATOM   3222  NH1 ARG A 398      38.900  65.300  90.980  1.00  0.00           N
ATOM   3223 1HH1 ARG A 398      39.179  65.051  90.052  1.00  0.00           H
ATOM   3224 2HH1 ARG A 398      39.060  66.252  91.241  1.00  0.00           H
ATOM   3225  NH2 ARG A 398      38.630  65.050  93.100  1.00  0.00           N
ATOM   3226 1HH2 ARG A 398      38.092  64.562  93.788  1.00  0.00           H
ATOM   3227 2HH2 ARG A 398      38.790  66.033  93.190  1.00  0.00           H
ATOM   3228  C   ARG A 398      41.050  60.510  87.560  1.00  0.00           C
ATOM   3229  O   ARG A 398      40.890  60.450  86.350  1.00  0.00           O
ATOM   3230  N   TYR A 399      42.010  61.280  88.180  1.00  0.00           N
ATOM   3231  HN  TYR A 399      41.960  61.411  89.167  1.00  0.00           H
ATOM   3232  CA  TYR A 399      43.120  61.940  87.490  1.00  0.00           C
ATOM   3233  HA  TYR A 399      42.701  62.838  87.061  1.00  0.00           H
ATOM   3234  CB  TYR A 399      44.170  62.360  88.530  1.00  0.00           C
ATOM   3235  HB1 TYR A 399      45.083  62.892  88.189  1.00  0.00           H
ATOM   3236  HB2 TYR A 399      44.441  61.365  88.942  1.00  0.00           H
ATOM   3237  CG  TYR A 399      43.520  63.160  89.600  1.00  0.00           C
ATOM   3238  CD1 TYR A 399      43.190  62.560  90.840  1.00  0.00           C
ATOM   3239  HD1 TYR A 399      43.339  61.504  91.009  1.00  0.00           H
ATOM   3240  CE1 TYR A 399      42.760  63.310  91.910  1.00  0.00           C
ATOM   3241  HE1 TYR A 399      42.710  62.738  92.824  1.00  0.00           H
ATOM   3242  CZ  TYR A 399      42.610  64.670  91.840  1.00  0.00           C
ATOM   3243  OH  TYR A 399      42.130  65.290  93.020  1.00  0.00           O
ATOM   3244  HH  TYR A 399      42.320  66.208  92.811  1.00  0.00           H
ATOM   3245  CD2 TYR A 399      43.340  64.540  89.510  1.00  0.00           C
ATOM   3246  HD2 TYR A 399      43.659  65.049  88.612  1.00  0.00           H
ATOM   3247  CE2 TYR A 399      42.820  65.279  90.580  1.00  0.00           C
ATOM   3248  HE2 TYR A 399      42.659  66.337  90.429  1.00  0.00           H
ATOM   3249  C   TYR A 399      43.910  61.150  86.390  1.00  0.00           C
ATOM   3250  O   TYR A 399      44.260  61.630  85.310  1.00  0.00           O
ATOM   3251  N   ARG A 400      44.280  59.870  86.620  1.00  0.00           N
ATOM   3252  HN  ARG A 400      43.940  59.400  87.431  1.00  0.00           H
ATOM   3253  CA  ARG A 400      44.950  59.050  85.640  1.00  0.00           C
ATOM   3254  HA  ARG A 400      45.690  59.640  85.120  1.00  0.00           H
ATOM   3255  CB  ARG A 400      45.860  57.920  86.280  1.00  0.00           C
ATOM   3256  HB1 ARG A 400      46.795  58.457  86.549  1.00  0.00           H
ATOM   3257  HB2 ARG A 400      46.100  57.231  85.442  1.00  0.00           H
ATOM   3258  CG  ARG A 400      45.321  57.100  87.430  1.00  0.00           C
ATOM   3259  HG1 ARG A 400      44.333  56.647  87.198  1.00  0.00           H
ATOM   3260  HG2 ARG A 400      45.079  57.782  88.273  1.00  0.00           H
ATOM   3261  CD  ARG A 400      46.280  56.020  87.881  1.00  0.00           C
ATOM   3262  HD1 ARG A 400      47.167  56.508  88.338  1.00  0.00           H
ATOM   3263  HD2 ARG A 400      46.652  55.477  86.985  1.00  0.00           H
ATOM   3264  NE  ARG A 400      45.620  55.040  88.849  1.00  0.00           N
ATOM   3265  HE  ARG A 400      45.751  55.191  89.829  1.00  0.00           H
ATOM   3266  CZ  ARG A 400      45.540  53.750  88.560  1.00  0.00           C
ATOM   3267  NH1 ARG A 400      45.300  53.330  87.410  1.00  0.00           N
ATOM   3268 1HH1 ARG A 400      45.320  53.947  86.623  1.00  0.00           H
ATOM   3269 2HH1 ARG A 400      45.131  52.347  87.340  1.00  0.00           H
ATOM   3270  NH2 ARG A 400      45.640  52.830  89.510  1.00  0.00           N
ATOM   3271 1HH2 ARG A 400      45.560  53.190  90.440  1.00  0.00           H
ATOM   3272 2HH2 ARG A 400      45.230  51.929  89.370  1.00  0.00           H
ATOM   3273  C   ARG A 400      43.980  58.460  84.690  1.00  0.00           C
ATOM   3274  O   ARG A 400      44.360  58.250  83.530  1.00  0.00           O
ATOM   3275  N   ALA A 401      42.740  58.040  85.080  1.00  0.00           N
ATOM   3276  HN  ALA A 401      42.560  58.040  86.061  1.00  0.00           H
ATOM   3277  CA  ALA A 401      41.740  57.620  84.130  1.00  0.00           C
ATOM   3278  HA  ALA A 401      42.102  56.725  83.647  1.00  0.00           H
ATOM   3279  CB  ALA A 401      40.470  57.260  84.921  1.00  0.00           C
ATOM   3280  HB1 ALA A 401      39.667  56.798  84.308  1.00  0.00           H
ATOM   3281  HB2 ALA A 401      39.950  58.110  85.410  1.00  0.00           H
ATOM   3282  HB3 ALA A 401      40.728  56.466  85.654  1.00  0.00           H
ATOM   3283  C   ALA A 401      41.490  58.660  82.970  1.00  0.00           C
ATOM   3284  O   ALA A 401      41.470  58.320  81.830  1.00  0.00           O
ATOM   3285  N   GLY A 402      41.380  60.000  83.310  1.00  0.00           N
ATOM   3286  HN  GLY A 402      41.290  60.179  84.287  1.00  0.00           H
ATOM   3287  CA  GLY A 402      41.060  61.039  82.399  1.00  0.00           C
ATOM   3288  HA1 GLY A 402      40.606  61.847  82.955  1.00  0.00           H
ATOM   3289  HA2 GLY A 402      40.671  60.601  81.492  1.00  0.00           H
ATOM   3290  C   GLY A 402      42.320  61.710  81.790  1.00  0.00           C
ATOM   3291  O   GLY A 402      42.310  62.000  80.650  1.00  0.00           O
ATOM   3292  N   PHE A 403      43.500  61.830  82.530  1.00  0.00           N
ATOM   3293  HN  PHE A 403      43.540  61.530  83.480  1.00  0.00           H
ATOM   3294  CA  PHE A 403      44.580  62.590  81.970  1.00  0.00           C
ATOM   3295  HA  PHE A 403      44.269  63.012  81.026  1.00  0.00           H
ATOM   3296  CB  PHE A 403      45.160  63.690  82.920  1.00  0.00           C
ATOM   3297  HB1 PHE A 403      45.912  64.232  82.308  1.00  0.00           H
ATOM   3298  HB2 PHE A 403      45.628  63.271  83.837  1.00  0.00           H
ATOM   3299  CG  PHE A 403      44.130  64.730  83.250  1.00  0.00           C
ATOM   3300  CD1 PHE A 403      43.910  65.720  82.270  1.00  0.00           C
ATOM   3301  HD1 PHE A 403      44.552  65.620  81.408  1.00  0.00           H
ATOM   3302  CE1 PHE A 403      43.090  66.820  82.570  1.00  0.00           C
ATOM   3303  HE1 PHE A 403      42.940  67.571  81.809  1.00  0.00           H
ATOM   3304  CZ  PHE A 403      42.490  66.900  83.830  1.00  0.00           C
ATOM   3305  HZ  PHE A 403      41.911  67.729  84.210  1.00  0.00           H
ATOM   3306  CD2 PHE A 403      43.500  64.780  84.450  1.00  0.00           C
ATOM   3307  HD2 PHE A 403      43.769  64.081  85.228  1.00  0.00           H
ATOM   3308  CE2 PHE A 403      42.690  65.880  84.740  1.00  0.00           C
ATOM   3309  HE2 PHE A 403      42.129  65.860  85.662  1.00  0.00           H
ATOM   3310  C   PHE A 403      45.690  61.720  81.480  1.00  0.00           C
ATOM   3311  O   PHE A 403      46.630  62.220  80.810  1.00  0.00           O
ATOM   3312  N   VAL A 404      45.580  60.390  81.570  1.00  0.00           N
ATOM   3313  HN  VAL A 404      44.781  60.160  82.120  1.00  0.00           H
ATOM   3314  CA  VAL A 404      46.620  59.540  81.110  1.00  0.00           C
ATOM   3315  HA  VAL A 404      47.449  60.029  80.621  1.00  0.00           H
ATOM   3316  CB  VAL A 404      47.370  58.960  82.360  1.00  0.00           C
ATOM   3317  HB  VAL A 404      46.620  58.360  82.920  1.00  0.00           H
ATOM   3318  CG1 VAL A 404      48.560  58.020  82.020  1.00  0.00           C
ATOM   3319 1HG1 VAL A 404      48.219  57.268  81.278  1.00  0.00           H
ATOM   3320 2HG1 VAL A 404      48.791  57.448  82.944  1.00  0.00           H
ATOM   3321 3HG1 VAL A 404      49.537  58.419  81.671  1.00  0.00           H
ATOM   3322  CG2 VAL A 404      47.821  60.079  83.220  1.00  0.00           C
ATOM   3323 1HG2 VAL A 404      47.114  60.766  83.734  1.00  0.00           H
ATOM   3324 2HG2 VAL A 404      48.420  60.690  82.510  1.00  0.00           H
ATOM   3325 3HG2 VAL A 404      48.527  59.761  84.016  1.00  0.00           H
ATOM   3326  C   VAL A 404      45.990  58.530  80.210  1.00  0.00           C
ATOM   3327  O   VAL A 404      46.280  58.460  79.030  1.00  0.00           O
ATOM   3328  N   LEU A 405      45.080  57.590  80.750  1.00  0.00           N
ATOM   3329  HN  LEU A 405      44.910  57.640  81.731  1.00  0.00           H
ATOM   3330  CA  LEU A 405      44.490  56.500  79.980  1.00  0.00           C
ATOM   3331  HA  LEU A 405      45.322  55.999  79.509  1.00  0.00           H
ATOM   3332  CB  LEU A 405      43.870  55.640  81.111  1.00  0.00           C
ATOM   3333  HB1 LEU A 405      43.027  56.195  81.576  1.00  0.00           H
ATOM   3334  HB2 LEU A 405      44.598  55.451  81.928  1.00  0.00           H
ATOM   3335  CG  LEU A 405      43.330  54.250  80.580  1.00  0.00           C
ATOM   3336  HG  LEU A 405      42.587  54.511  79.797  1.00  0.00           H
ATOM   3337  CD1 LEU A 405      44.470  53.400  80.090  1.00  0.00           C
ATOM   3338 1HD1 LEU A 405      44.968  53.967  79.274  1.00  0.00           H
ATOM   3339 2HD1 LEU A 405      44.039  52.508  79.589  1.00  0.00           H
ATOM   3340 3HD1 LEU A 405      45.239  53.140  80.849  1.00  0.00           H
ATOM   3341  CD2 LEU A 405      42.470  53.530  81.580  1.00  0.00           C
ATOM   3342 1HD2 LEU A 405      42.051  52.642  81.061  1.00  0.00           H
ATOM   3343 2HD2 LEU A 405      41.699  54.221  81.981  1.00  0.00           H
ATOM   3344 3HD2 LEU A 405      43.108  53.131  82.398  1.00  0.00           H
ATOM   3345  C   LEU A 405      43.500  56.890  78.900  1.00  0.00           C
ATOM   3346  O   LEU A 405      43.590  56.450  77.760  1.00  0.00           O
ATOM   3347  N   ALA A 406      42.510  57.750  79.110  1.00  0.00           N
ATOM   3348  HN  ALA A 406      42.400  58.000  80.069  1.00  0.00           H
ATOM   3349  CA  ALA A 406      41.540  58.090  78.120  1.00  0.00           C
ATOM   3350  HA  ALA A 406      41.049  57.149  77.920  1.00  0.00           H
ATOM   3351  CB  ALA A 406      40.410  58.930  78.690  1.00  0.00           C
ATOM   3352  HB1 ALA A 406      39.998  58.417  79.585  1.00  0.00           H
ATOM   3353  HB2 ALA A 406      39.651  59.000  77.881  1.00  0.00           H
ATOM   3354  HB3 ALA A 406      40.680  59.950  79.040  1.00  0.00           H
ATOM   3355  C   ALA A 406      42.070  58.730  76.780  1.00  0.00           C
ATOM   3356  O   ALA A 406      41.520  58.320  75.760  1.00  0.00           O
ATOM   3357  N   PRO A 407      42.990  59.710  76.690  1.00  0.00           N
ATOM   3358  CD  PRO A 407      43.470  60.470  77.830  1.00  0.00           C
ATOM   3359  HD1 PRO A 407      44.140  59.890  78.500  1.00  0.00           H
ATOM   3360  HD2 PRO A 407      42.703  60.918  78.498  1.00  0.00           H
ATOM   3361  CA  PRO A 407      43.780  60.060  75.480  1.00  0.00           C
ATOM   3362  HA  PRO A 407      43.142  60.539  74.752  1.00  0.00           H
ATOM   3363  CB  PRO A 407      44.930  61.000  75.960  1.00  0.00           C
ATOM   3364  HB1 PRO A 407      45.160  61.840  75.270  1.00  0.00           H
ATOM   3365  HB2 PRO A 407      45.860  60.430  76.170  1.00  0.00           H
ATOM   3366  CG  PRO A 407      44.390  61.630  77.330  1.00  0.00           C
ATOM   3367  HG1 PRO A 407      45.170  61.960  78.050  1.00  0.00           H
ATOM   3368  HG2 PRO A 407      43.707  62.474  77.099  1.00  0.00           H
ATOM   3369  C   PRO A 407      44.250  58.860  74.620  1.00  0.00           C
ATOM   3370  O   PRO A 407      44.260  58.870  73.390  1.00  0.00           O
ATOM   3371  N   ILE A 408      44.820  57.860  75.300  1.00  0.00           N
ATOM   3372  HN  ILE A 408      44.930  57.900  76.290  1.00  0.00           H
ATOM   3373  CA  ILE A 408      45.300  56.660  74.670  1.00  0.00           C
ATOM   3374  HA  ILE A 408      45.909  57.039  73.862  1.00  0.00           H
ATOM   3375  CB  ILE A 408      46.240  55.890  75.600  1.00  0.00           C
ATOM   3376  HB  ILE A 408      45.488  55.549  76.342  1.00  0.00           H
ATOM   3377  CG2 ILE A 408      46.820  54.750  74.730  1.00  0.00           C
ATOM   3378 1HG2 ILE A 408      45.920  54.120  74.560  1.00  0.00           H
ATOM   3379 2HG2 ILE A 408      47.579  54.181  75.309  1.00  0.00           H
ATOM   3380 3HG2 ILE A 408      47.271  55.101  73.778  1.00  0.00           H
ATOM   3381  CG1 ILE A 408      47.340  56.770  76.290  1.00  0.00           C
ATOM   3382 1HG1 ILE A 408      47.761  56.028  77.002  1.00  0.00           H
ATOM   3383 2HG1 ILE A 408      46.912  57.637  76.838  1.00  0.00           H
ATOM   3384  CD  ILE A 408      48.420  57.410  75.340  1.00  0.00           C
ATOM   3385  HD1 ILE A 408      48.689  56.563  74.673  1.00  0.00           H
ATOM   3386  HD2 ILE A 408      49.330  57.730  75.890  1.00  0.00           H
ATOM   3387  HD3 ILE A 408      47.911  58.179  74.721  1.00  0.00           H
ATOM   3388  C   ILE A 408      44.160  55.910  73.980  1.00  0.00           C
ATOM   3389  O   ILE A 408      44.480  55.170  73.040  1.00  0.00           O
ATOM   3390  N   GLY A 409      42.910  56.060  74.490  1.00  0.00           N
ATOM   3391  HN  GLY A 409      42.800  56.491  75.382  1.00  0.00           H
ATOM   3392  CA  GLY A 409      41.860  55.490  73.800  1.00  0.00           C
ATOM   3393  HA1 GLY A 409      40.939  55.610  74.351  1.00  0.00           H
ATOM   3394  HA2 GLY A 409      42.080  54.442  73.660  1.00  0.00           H
ATOM   3395  C   GLY A 409      41.630  56.090  72.500  1.00  0.00           C
ATOM   3396  O   GLY A 409      41.400  55.420  71.520  1.00  0.00           O
ATOM   3397  N   LEU A 410      41.730  57.400  72.490  1.00  0.00           N
ATOM   3398  HN  LEU A 410      41.989  57.878  73.326  1.00  0.00           H
ATOM   3399  CA  LEU A 410      41.360  58.120  71.240  1.00  0.00           C
ATOM   3400  HA  LEU A 410      40.400  57.760  70.900  1.00  0.00           H
ATOM   3401  CB  LEU A 410      41.091  59.610  71.450  1.00  0.00           C
ATOM   3402  HB1 LEU A 410      42.097  59.889  71.829  1.00  0.00           H
ATOM   3403  HB2 LEU A 410      40.337  59.841  72.233  1.00  0.00           H
ATOM   3404  CG  LEU A 410      40.760  60.510  70.159  1.00  0.00           C
ATOM   3405  HG  LEU A 410      41.425  60.252  69.307  1.00  0.00           H
ATOM   3406  CD1 LEU A 410      39.300  60.331  69.670  1.00  0.00           C
ATOM   3407 1HD1 LEU A 410      39.121  60.966  68.776  1.00  0.00           H
ATOM   3408 2HD1 LEU A 410      38.460  60.560  70.360  1.00  0.00           H
ATOM   3409 3HD1 LEU A 410      39.160  59.308  69.259  1.00  0.00           H
ATOM   3410  CD2 LEU A 410      40.970  62.030  70.350  1.00  0.00           C
ATOM   3411 1HD2 LEU A 410      40.279  62.451  71.111  1.00  0.00           H
ATOM   3412 2HD2 LEU A 410      40.820  62.550  69.380  1.00  0.00           H
ATOM   3413 3HD2 LEU A 410      42.040  62.180  70.610  1.00  0.00           H
ATOM   3414  C   LEU A 410      42.350  57.920  70.090  1.00  0.00           C
ATOM   3415  O   LEU A 410      41.890  57.840  68.920  1.00  0.00           O
ATOM   3416  N   VAL A 411      43.710  57.830  70.370  1.00  0.00           N
ATOM   3417  HN  VAL A 411      44.040  57.880  71.310  1.00  0.00           H
ATOM   3418  CA  VAL A 411      44.740  57.570  69.330  1.00  0.00           C
ATOM   3419  HA  VAL A 411      44.500  58.349  68.621  1.00  0.00           H
ATOM   3420  CB  VAL A 411      46.280  57.800  69.720  1.00  0.00           C
ATOM   3421  HB  VAL A 411      46.922  57.880  68.817  1.00  0.00           H
ATOM   3422  CG1 VAL A 411      46.259  59.180  70.410  1.00  0.00           C
ATOM   3423 1HG1 VAL A 411      47.265  59.652  70.410  1.00  0.00           H
ATOM   3424 2HG1 VAL A 411      45.921  59.200  71.468  1.00  0.00           H
ATOM   3425 3HG1 VAL A 411      45.833  59.994  69.785  1.00  0.00           H
ATOM   3426  CG2 VAL A 411      46.870  56.680  70.600  1.00  0.00           C
ATOM   3427 1HG2 VAL A 411      46.870  55.743  70.002  1.00  0.00           H
ATOM   3428 2HG2 VAL A 411      46.382  56.610  71.596  1.00  0.00           H
ATOM   3429 3HG2 VAL A 411      47.944  56.881  70.801  1.00  0.00           H
ATOM   3430  C   VAL A 411      44.560  56.270  68.520  1.00  0.00           C
ATOM   3431  O   VAL A 411      44.700  56.170  67.280  1.00  0.00           O
ATOM   3432  N   LEU A 412      44.110  55.200  69.220  1.00  0.00           N
ATOM   3433  HN  LEU A 412      44.100  55.220  70.216  1.00  0.00           H
ATOM   3434  CA  LEU A 412      43.660  54.000  68.600  1.00  0.00           C
ATOM   3435  HA  LEU A 412      44.524  53.648  68.057  1.00  0.00           H
ATOM   3436  CB  LEU A 412      43.090  52.990  69.580  1.00  0.00           C
ATOM   3437  HB1 LEU A 412      42.228  53.411  70.141  1.00  0.00           H
ATOM   3438  HB2 LEU A 412      43.860  52.860  70.370  1.00  0.00           H
ATOM   3439  CG  LEU A 412      42.770  51.550  69.070  1.00  0.00           C
ATOM   3440  HG  LEU A 412      42.099  51.710  68.199  1.00  0.00           H
ATOM   3441  CD1 LEU A 412      44.000  50.750  68.589  1.00  0.00           C
ATOM   3442 1HD1 LEU A 412      44.620  51.450  67.990  1.00  0.00           H
ATOM   3443 2HD1 LEU A 412      43.690  49.961  67.871  1.00  0.00           H
ATOM   3444 3HD1 LEU A 412      44.503  50.307  69.475  1.00  0.00           H
ATOM   3445  CD2 LEU A 412      41.980  50.620  70.040  1.00  0.00           C
ATOM   3446 1HD2 LEU A 412      41.111  51.249  70.330  1.00  0.00           H
ATOM   3447 2HD2 LEU A 412      42.560  50.320  70.939  1.00  0.00           H
ATOM   3448 3HD2 LEU A 412      41.609  49.718  69.509  1.00  0.00           H
ATOM   3449  C   LEU A 412      42.460  54.230  67.660  1.00  0.00           C
ATOM   3450  O   LEU A 412      42.450  53.590  66.610  1.00  0.00           O
ATOM   3451  N   ILE A 413      41.460  55.140  67.960  1.00  0.00           N
ATOM   3452  HN  ILE A 413      41.450  55.570  68.860  1.00  0.00           H
ATOM   3453  CA  ILE A 413      40.410  55.480  66.980  1.00  0.00           C
ATOM   3454  HA  ILE A 413      40.011  54.572  66.551  1.00  0.00           H
ATOM   3455  CB  ILE A 413      39.290  56.180  67.790  1.00  0.00           C
ATOM   3456  HB  ILE A 413      39.469  57.157  68.288  1.00  0.00           H
ATOM   3457  CG2 ILE A 413      38.110  56.390  66.869  1.00  0.00           C
ATOM   3458 1HG2 ILE A 413      37.520  55.480  66.630  1.00  0.00           H
ATOM   3459 2HG2 ILE A 413      38.379  56.908  65.924  1.00  0.00           H
ATOM   3460 3HG2 ILE A 413      37.387  57.043  67.402  1.00  0.00           H
ATOM   3461  CG1 ILE A 413      39.030  55.440  69.140  1.00  0.00           C
ATOM   3462 1HG1 ILE A 413      38.147  55.901  69.632  1.00  0.00           H
ATOM   3463 2HG1 ILE A 413      39.842  55.530  69.892  1.00  0.00           H
ATOM   3464  CD  ILE A 413      38.610  53.930  69.130  1.00  0.00           C
ATOM   3465  HD1 ILE A 413      38.470  53.409  70.101  1.00  0.00           H
ATOM   3466  HD2 ILE A 413      39.433  53.438  68.568  1.00  0.00           H
ATOM   3467  HD3 ILE A 413      37.669  53.690  68.590  1.00  0.00           H
ATOM   3468  C   ILE A 413      40.910  56.270  65.790  1.00  0.00           C
ATOM   3469  O   ILE A 413      40.730  55.830  64.670  1.00  0.00           O
ATOM   3470  N   VAL A 414      41.620  57.350  66.030  1.00  0.00           N
ATOM   3471  HN  VAL A 414      41.590  57.771  66.933  1.00  0.00           H
ATOM   3472  CA  VAL A 414      42.050  58.080  64.860  1.00  0.00           C
ATOM   3473  HA  VAL A 414      41.145  58.211  64.287  1.00  0.00           H
ATOM   3474  CB  VAL A 414      42.530  59.480  65.360  1.00  0.00           C
ATOM   3475  HB  VAL A 414      43.040  59.180  66.300  1.00  0.00           H
ATOM   3476  CG1 VAL A 414      43.321  60.300  64.360  1.00  0.00           C
ATOM   3477 1HG1 VAL A 414      44.217  59.802  63.932  1.00  0.00           H
ATOM   3478 2HG1 VAL A 414      43.611  61.282  64.791  1.00  0.00           H
ATOM   3479 3HG1 VAL A 414      42.665  60.491  63.484  1.00  0.00           H
ATOM   3480  CG2 VAL A 414      41.260  60.280  65.860  1.00  0.00           C
ATOM   3481 1HG2 VAL A 414      41.530  61.280  66.260  1.00  0.00           H
ATOM   3482 2HG2 VAL A 414      40.682  59.782  66.667  1.00  0.00           H
ATOM   3483 3HG2 VAL A 414      40.553  60.569  65.053  1.00  0.00           H
ATOM   3484  C   VAL A 414      42.990  57.440  63.900  1.00  0.00           C
ATOM   3485  O   VAL A 414      42.880  57.490  62.690  1.00  0.00           O
ATOM   3486  N   GLY A 415      44.020  56.820  64.460  1.00  0.00           N
ATOM   3487  HN  GLY A 415      44.181  56.830  65.444  1.00  0.00           H
ATOM   3488  CA  GLY A 415      45.080  56.220  63.670  1.00  0.00           C
ATOM   3489  HA1 GLY A 415      45.901  56.050  64.351  1.00  0.00           H
ATOM   3490  HA2 GLY A 415      45.349  56.848  62.833  1.00  0.00           H
ATOM   3491  C   GLY A 415      44.550  54.900  63.060  1.00  0.00           C
ATOM   3492  O   GLY A 415      44.810  54.540  61.900  1.00  0.00           O
ATOM   3493  N   GLY A 416      43.690  54.120  63.800  1.00  0.00           N
ATOM   3494  HN  GLY A 416      43.339  54.501  64.652  1.00  0.00           H
ATOM   3495  CA  GLY A 416      43.140  52.890  63.230  1.00  0.00           C
ATOM   3496  HA1 GLY A 416      42.570  52.460  64.040  1.00  0.00           H
ATOM   3497  HA2 GLY A 416      43.915  52.186  62.968  1.00  0.00           H
ATOM   3498  C   GLY A 416      42.270  52.970  62.050  1.00  0.00           C
ATOM   3499  O   GLY A 416      42.280  52.070  61.230  1.00  0.00           O
ATOM   3500  N   TYR A 417      41.480  54.060  61.990  1.00  0.00           N
ATOM   3501  HN  TYR A 417      41.460  54.708  62.748  1.00  0.00           H
ATOM   3502  CA  TYR A 417      40.660  54.290  60.810  1.00  0.00           C
ATOM   3503  HA  TYR A 417      40.070  53.420  60.560  1.00  0.00           H
ATOM   3504  CB  TYR A 417      39.660  55.440  61.020  1.00  0.00           C
ATOM   3505  HB1 TYR A 417      40.211  56.342  61.361  1.00  0.00           H
ATOM   3506  HB2 TYR A 417      38.842  55.300  61.759  1.00  0.00           H
ATOM   3507  CG  TYR A 417      38.910  55.860  59.860  1.00  0.00           C
ATOM   3508  CD1 TYR A 417      37.820  55.060  59.420  1.00  0.00           C
ATOM   3509  HD1 TYR A 417      37.520  54.169  59.951  1.00  0.00           H
ATOM   3510  CE1 TYR A 417      37.260  55.280  58.100  1.00  0.00           C
ATOM   3511  HE1 TYR A 417      36.366  54.768  57.778  1.00  0.00           H
ATOM   3512  CZ  TYR A 417      37.810  56.280  57.310  1.00  0.00           C
ATOM   3513  OH  TYR A 417      37.240  56.500  56.030  1.00  0.00           O
ATOM   3514  HH  TYR A 417      37.520  57.321  55.619  1.00  0.00           H
ATOM   3515  CD2 TYR A 417      39.370  56.900  59.070  1.00  0.00           C
ATOM   3516  HD2 TYR A 417      40.223  57.442  59.451  1.00  0.00           H
ATOM   3517  CE2 TYR A 417      38.860  57.120  57.820  1.00  0.00           C
ATOM   3518  HE2 TYR A 417      39.350  57.800  57.140  1.00  0.00           H
ATOM   3519  C   TYR A 417      41.540  54.490  59.610  1.00  0.00           C
ATOM   3520  O   TYR A 417      41.320  54.070  58.460  1.00  0.00           O
ATOM   3521  N   PHE A 418      42.690  55.210  59.630  1.00  0.00           N
ATOM   3522  HN  PHE A 418      43.071  55.771  60.361  1.00  0.00           H
ATOM   3523  CA  PHE A 418      43.600  55.360  58.520  1.00  0.00           C
ATOM   3524  HA  PHE A 418      42.928  55.591  57.707  1.00  0.00           H
ATOM   3525  CB  PHE A 418      44.710  56.380  58.940  1.00  0.00           C
ATOM   3526  HB1 PHE A 418      45.483  56.531  58.157  1.00  0.00           H
ATOM   3527  HB2 PHE A 418      45.152  55.998  59.885  1.00  0.00           H
ATOM   3528  CG  PHE A 418      44.100  57.680  59.350  1.00  0.00           C
ATOM   3529  CD1 PHE A 418      44.840  58.460  60.340  1.00  0.00           C
ATOM   3530  HD1 PHE A 418      45.682  58.069  60.891  1.00  0.00           H
ATOM   3531  CE1 PHE A 418      44.460  59.770  60.440  1.00  0.00           C
ATOM   3532  HE1 PHE A 418      44.971  60.391  61.161  1.00  0.00           H
ATOM   3533  CZ  PHE A 418      43.500  60.380  59.730  1.00  0.00           C
ATOM   3534  HZ  PHE A 418      43.450  61.459  59.750  1.00  0.00           H
ATOM   3535  CD2 PHE A 418      42.990  58.290  58.670  1.00  0.00           C
ATOM   3536  HD2 PHE A 418      42.378  57.868  57.887  1.00  0.00           H
ATOM   3537  CE2 PHE A 418      42.740  59.630  58.910  1.00  0.00           C
ATOM   3538  HE2 PHE A 418      41.948  60.101  58.348  1.00  0.00           H
ATOM   3539  C   PHE A 418      44.330  54.120  58.100  1.00  0.00           C
ATOM   3540  O   PHE A 418      44.650  54.000  56.950  1.00  0.00           O
ATOM   3541  N   LEU A 419      44.720  53.240  59.071  1.00  0.00           N
ATOM   3542  HN  LEU A 419      44.541  53.429  60.033  1.00  0.00           H
ATOM   3543  CA  LEU A 419      45.360  51.950  58.830  1.00  0.00           C
ATOM   3544  HA  LEU A 419      46.252  52.090  58.238  1.00  0.00           H
ATOM   3545  CB  LEU A 419      45.830  51.230  60.150  1.00  0.00           C
ATOM   3546  HB1 LEU A 419      44.943  50.861  60.708  1.00  0.00           H
ATOM   3547  HB2 LEU A 419      46.381  51.992  60.741  1.00  0.00           H
ATOM   3548  CG  LEU A 419      46.870  50.090  59.950  1.00  0.00           C
ATOM   3549  HG  LEU A 419      47.378  50.240  58.973  1.00  0.00           H
ATOM   3550  CD1 LEU A 419      47.980  49.981  61.011  1.00  0.00           C
ATOM   3551 1HD1 LEU A 419      47.473  49.881  61.994  1.00  0.00           H
ATOM   3552 2HD1 LEU A 419      48.637  50.876  60.980  1.00  0.00           H
ATOM   3553 3HD1 LEU A 419      48.594  49.073  60.829  1.00  0.00           H
ATOM   3554  CD2 LEU A 419      46.140  48.740  59.910  1.00  0.00           C
ATOM   3555 1HD2 LEU A 419      45.532  48.670  60.838  1.00  0.00           H
ATOM   3556 2HD2 LEU A 419      46.903  47.936  59.840  1.00  0.00           H
ATOM   3557 3HD2 LEU A 419      45.360  48.710  59.120  1.00  0.00           H
ATOM   3558  C   LEU A 419      44.490  50.990  58.020  1.00  0.00           C
ATOM   3559  O   LEU A 419      44.920  50.420  57.030  1.00  0.00           O
ATOM   3560  N   ILE A 420      43.170  50.810  58.300  1.00  0.00           N
ATOM   3561  HN  ILE A 420      42.770  51.300  59.070  1.00  0.00           H
ATOM   3562  CA  ILE A 420      42.330  49.850  57.600  1.00  0.00           C
ATOM   3563  HA  ILE A 420      42.941  48.969  57.470  1.00  0.00           H
ATOM   3564  CB  ILE A 420      41.000  49.510  58.320  1.00  0.00           C
ATOM   3565  HB  ILE A 420      40.661  48.572  57.831  1.00  0.00           H
ATOM   3566  CG2 ILE A 420      41.460  49.040  59.710  1.00  0.00           C
ATOM   3567 1HG2 ILE A 420      40.718  48.348  60.161  1.00  0.00           H
ATOM   3568 2HG2 ILE A 420      41.630  49.997  60.248  1.00  0.00           H
ATOM   3569 3HG2 ILE A 420      42.397  48.452  59.610  1.00  0.00           H
ATOM   3570  CG1 ILE A 420      39.900  50.630  58.380  1.00  0.00           C
ATOM   3571 1HG1 ILE A 420      39.650  50.810  57.312  1.00  0.00           H
ATOM   3572 2HG1 ILE A 420      40.241  51.572  58.861  1.00  0.00           H
ATOM   3573  CD  ILE A 420      38.700  50.140  59.150  1.00  0.00           C
ATOM   3574  HD1 ILE A 420      38.640  49.055  58.919  1.00  0.00           H
ATOM   3575  HD2 ILE A 420      37.829  50.721  58.779  1.00  0.00           H
ATOM   3576  HD3 ILE A 420      38.790  50.330  60.241  1.00  0.00           H
ATOM   3577  C   ILE A 420      42.090  50.470  56.220  1.00  0.00           C
ATOM   3578  O   ILE A 420      42.010  49.720  55.190  1.00  0.00           O
ATOM   3579  N   ARG A 421      41.920  51.840  56.160  1.00  0.00           N
ATOM   3580  HN  ARG A 421      41.729  52.333  57.005  1.00  0.00           H
ATOM   3581  CA  ARG A 421      41.730  52.460  54.860  1.00  0.00           C
ATOM   3582  HA  ARG A 421      40.930  51.890  54.410  1.00  0.00           H
ATOM   3583  CB  ARG A 421      41.230  53.960  54.910  1.00  0.00           C
ATOM   3584  HB1 ARG A 421      41.070  54.391  53.899  1.00  0.00           H
ATOM   3585  HB2 ARG A 421      42.000  54.570  55.430  1.00  0.00           H
ATOM   3586  CG  ARG A 421      39.780  54.270  55.500  1.00  0.00           C
ATOM   3587  HG1 ARG A 421      39.840  55.376  55.590  1.00  0.00           H
ATOM   3588  HG2 ARG A 421      39.581  53.892  56.526  1.00  0.00           H
ATOM   3589  CD  ARG A 421      38.530  53.960  54.650  1.00  0.00           C
ATOM   3590  HD1 ARG A 421      38.791  54.241  53.607  1.00  0.00           H
ATOM   3591  HD2 ARG A 421      37.592  54.469  54.959  1.00  0.00           H
ATOM   3592  NE  ARG A 421      38.240  52.490  54.660  1.00  0.00           N
ATOM   3593  HE  ARG A 421      38.510  51.940  55.450  1.00  0.00           H
ATOM   3594  CZ  ARG A 421      37.500  51.870  53.800  1.00  0.00           C
ATOM   3595  NH1 ARG A 421      36.780  52.290  52.820  1.00  0.00           N
ATOM   3596 1HH1 ARG A 421      36.730  53.271  52.630  1.00  0.00           H
ATOM   3597 2HH1 ARG A 421      36.204  51.633  52.335  1.00  0.00           H
ATOM   3598  NH2 ARG A 421      37.480  50.540  53.940  1.00  0.00           N
ATOM   3599 1HH2 ARG A 421      38.070  50.060  54.590  1.00  0.00           H
ATOM   3600 2HH2 ARG A 421      36.721  50.060  53.500  1.00  0.00           H
ATOM   3601  C   ARG A 421      43.010  52.390  53.970  1.00  0.00           C
ATOM   3602  O   ARG A 421      42.900  52.140  52.780  1.00  0.00           O
ATOM   3603  N   GLY A 422      44.200  52.430  54.590  1.00  0.00           N
ATOM   3604  HN  GLY A 422      44.190  52.721  55.543  1.00  0.00           H
ATOM   3605  CA  GLY A 422      45.530  52.040  54.080  1.00  0.00           C
ATOM   3606  HA1 GLY A 422      46.235  52.119  54.895  1.00  0.00           H
ATOM   3607  HA2 GLY A 422      45.690  52.810  53.340  1.00  0.00           H
ATOM   3608  C   GLY A 422      45.640  50.720  53.400  1.00  0.00           C
ATOM   3609  O   GLY A 422      46.030  50.650  52.230  1.00  0.00           O
ATOM   3610  N   VAL A 423      45.210  49.690  54.140  1.00  0.00           N
ATOM   3611  HN  VAL A 423      44.890  49.850  55.070  1.00  0.00           H
ATOM   3612  CA  VAL A 423      45.170  48.300  53.680  1.00  0.00           C
ATOM   3613  HA  VAL A 423      46.092  48.090  53.159  1.00  0.00           H
ATOM   3614  CB  VAL A 423      44.980  47.270  54.820  1.00  0.00           C
ATOM   3615  HB  VAL A 423      44.146  47.561  55.493  1.00  0.00           H
ATOM   3616  CG1 VAL A 423      44.750  45.800  54.240  1.00  0.00           C
ATOM   3617 1HG1 VAL A 423      43.687  45.660  53.949  1.00  0.00           H
ATOM   3618 2HG1 VAL A 423      44.760  45.067  55.074  1.00  0.00           H
ATOM   3619 3HG1 VAL A 423      45.459  45.630  53.401  1.00  0.00           H
ATOM   3620  CG2 VAL A 423      46.300  47.321  55.570  1.00  0.00           C
ATOM   3621 1HG2 VAL A 423      47.229  47.350  54.961  1.00  0.00           H
ATOM   3622 2HG2 VAL A 423      46.330  46.525  56.345  1.00  0.00           H
ATOM   3623 3HG2 VAL A 423      46.260  48.307  56.079  1.00  0.00           H
ATOM   3624  C   VAL A 423      44.130  48.110  52.560  1.00  0.00           C
ATOM   3625  O   VAL A 423      44.370  47.510  51.530  1.00  0.00           O
ATOM   3626  N   MET A 424      42.950  48.800  52.690  1.00  0.00           N
ATOM   3627  HN  MET A 424      42.691  49.258  53.537  1.00  0.00           H
ATOM   3628  CA  MET A 424      42.010  48.920  51.610  1.00  0.00           C
ATOM   3629  HA  MET A 424      41.609  47.958  51.329  1.00  0.00           H
ATOM   3630  CB  MET A 424      40.770  49.740  52.040  1.00  0.00           C
ATOM   3631  HB1 MET A 424      40.949  50.736  52.498  1.00  0.00           H
ATOM   3632  HB2 MET A 424      40.430  49.140  52.911  1.00  0.00           H
ATOM   3633  CG  MET A 424      39.681  49.929  50.969  1.00  0.00           C
ATOM   3634  HG1 MET A 424      38.650  49.920  51.384  1.00  0.00           H
ATOM   3635  HG2 MET A 424      39.739  49.018  50.336  1.00  0.00           H
ATOM   3636  SD  MET A 424      39.890  51.250  49.750  1.00  0.00           S
ATOM   3637  CE  MET A 424      39.980  52.790  50.849  1.00  0.00           C
ATOM   3638  HE1 MET A 424      39.006  53.021  51.332  1.00  0.00           H
ATOM   3639  HE2 MET A 424      40.069  53.684  50.195  1.00  0.00           H
ATOM   3640  HE3 MET A 424      40.832  52.750  51.562  1.00  0.00           H
ATOM   3641  C   MET A 424      42.660  49.410  50.380  1.00  0.00           C
ATOM   3642  O   MET A 424      42.610  48.870  49.240  1.00  0.00           O
ATOM   3643  N   THR A 425      43.360  50.540  50.410  1.00  0.00           N
ATOM   3644  HN  THR A 425      43.499  51.097  51.226  1.00  0.00           H
ATOM   3645  CA  THR A 425      44.020  51.150  49.200  1.00  0.00           C
ATOM   3646  HA  THR A 425      43.238  51.370  48.488  1.00  0.00           H
ATOM   3647  CB  THR A 425      44.550  52.570  49.500  1.00  0.00           C
ATOM   3648  HB  THR A 425      45.462  52.510  50.131  1.00  0.00           H
ATOM   3649  OG1 THR A 425      43.500  53.380  50.090  1.00  0.00           O
ATOM   3650  HG1 THR A 425      43.199  52.929  50.882  1.00  0.00           H
ATOM   3651  CG2 THR A 425      44.999  53.110  48.090  1.00  0.00           C
ATOM   3652 1HG2 THR A 425      46.096  53.110  47.909  1.00  0.00           H
ATOM   3653 2HG2 THR A 425      44.761  54.196  48.090  1.00  0.00           H
ATOM   3654 3HG2 THR A 425      44.419  52.519  47.349  1.00  0.00           H
ATOM   3655  C   THR A 425      45.110  50.270  48.520  1.00  0.00           C
ATOM   3656  O   THR A 425      45.220  50.140  47.290  1.00  0.00           O
ATOM   3657  N   LEU A 426      45.850  49.570  49.370  1.00  0.00           N
ATOM   3658  HN  LEU A 426      45.810  49.711  50.356  1.00  0.00           H
ATOM   3659  CA  LEU A 426      46.860  48.640  48.950  1.00  0.00           C
ATOM   3660  HA  LEU A 426      47.509  49.220  48.311  1.00  0.00           H
ATOM   3661  CB  LEU A 426      47.760  48.020  50.080  1.00  0.00           C
ATOM   3662  HB1 LEU A 426      48.378  47.202  49.651  1.00  0.00           H
ATOM   3663  HB2 LEU A 426      46.980  47.570  50.730  1.00  0.00           H
ATOM   3664  CG  LEU A 426      48.560  49.170  50.780  1.00  0.00           C
ATOM   3665  HG  LEU A 426      47.932  50.077  50.919  1.00  0.00           H
ATOM   3666  CD1 LEU A 426      48.940  48.680  52.180  1.00  0.00           C
ATOM   3667 1HD1 LEU A 426      49.478  49.527  52.658  1.00  0.00           H
ATOM   3668 2HD1 LEU A 426      49.750  47.920  52.180  1.00  0.00           H
ATOM   3669 3HD1 LEU A 426      48.097  48.158  52.681  1.00  0.00           H
ATOM   3670  CD2 LEU A 426      49.820  49.530  49.920  1.00  0.00           C
ATOM   3671 1HD2 LEU A 426      49.740  50.309  49.131  1.00  0.00           H
ATOM   3672 2HD2 LEU A 426      50.131  48.578  49.439  1.00  0.00           H
ATOM   3673 3HD2 LEU A 426      50.630  49.870  50.600  1.00  0.00           H
ATOM   3674  C   LEU A 426      46.310  47.490  48.040  1.00  0.00           C
ATOM   3675  O   LEU A 426      46.840  47.240  46.950  1.00  0.00           O
ATOM   3676  N   PHE A 427      45.230  46.850  48.530  1.00  0.00           N
ATOM   3677  HN  PHE A 427      44.929  47.031  49.463  1.00  0.00           H
ATOM   3678  CA  PHE A 427      44.510  45.870  47.750  1.00  0.00           C
ATOM   3679  HA  PHE A 427      45.168  45.032  47.571  1.00  0.00           H
ATOM   3680  CB  PHE A 427      43.320  45.250  48.590  1.00  0.00           C
ATOM   3681  HB1 PHE A 427      42.507  45.992  48.740  1.00  0.00           H
ATOM   3682  HB2 PHE A 427      43.620  44.849  49.582  1.00  0.00           H
ATOM   3683  CG  PHE A 427      42.770  44.050  47.830  1.00  0.00           C
ATOM   3684  CD1 PHE A 427      43.600  42.900  47.980  1.00  0.00           C
ATOM   3685  HD1 PHE A 427      44.546  43.059  48.478  1.00  0.00           H
ATOM   3686  CE1 PHE A 427      43.230  41.700  47.470  1.00  0.00           C
ATOM   3687  HE1 PHE A 427      43.840  40.830  47.660  1.00  0.00           H
ATOM   3688  CZ  PHE A 427      42.030  41.610  46.710  1.00  0.00           C
ATOM   3689  HZ  PHE A 427      41.711  40.662  46.301  1.00  0.00           H
ATOM   3690  CD2 PHE A 427      41.520  43.940  47.100  1.00  0.00           C
ATOM   3691  HD2 PHE A 427      40.824  44.765  47.060  1.00  0.00           H
ATOM   3692  CE2 PHE A 427      41.190  42.690  46.500  1.00  0.00           C
ATOM   3693  HE2 PHE A 427      40.383  42.650  45.783  1.00  0.00           H
ATOM   3694  C   PHE A 427      43.960  46.500  46.370  1.00  0.00           C
ATOM   3695  O   PHE A 427      43.940  45.880  45.300  1.00  0.00           O
ATOM   3696  N   SER A 428      43.470  47.770  46.330  1.00  0.00           N
ATOM   3697  HN  SER A 428      43.400  48.282  47.183  1.00  0.00           H
ATOM   3698  CA  SER A 428      43.020  48.450  45.060  1.00  0.00           C
ATOM   3699  HA  SER A 428      42.142  47.971  44.651  1.00  0.00           H
ATOM   3700  CB  SER A 428      42.500  49.820  45.410  1.00  0.00           C
ATOM   3701  HB1 SER A 428      43.288  50.578  45.609  1.00  0.00           H
ATOM   3702  HB2 SER A 428      41.948  49.800  46.374  1.00  0.00           H
ATOM   3703  OG  SER A 428      41.560  50.280  44.390  1.00  0.00           O
ATOM   3704  HG1 SER A 428      41.992  50.974  43.887  1.00  0.00           H
ATOM   3705  C   SER A 428      44.150  48.550  44.070  1.00  0.00           C
ATOM   3706  O   SER A 428      43.960  48.390  42.880  1.00  0.00           O
ATOM   3707  N   ILE A 429      45.330  48.930  44.560  1.00  0.00           N
ATOM   3708  HN  ILE A 429      45.370  49.242  45.506  1.00  0.00           H
ATOM   3709  CA  ILE A 429      46.460  49.110  43.750  1.00  0.00           C
ATOM   3710  HA  ILE A 429      46.301  49.846  42.975  1.00  0.00           H
ATOM   3711  CB  ILE A 429      47.560  49.670  44.670  1.00  0.00           C
ATOM   3712  HB  ILE A 429      47.590  48.963  45.527  1.00  0.00           H
ATOM   3713  CG2 ILE A 429      48.970  49.540  43.960  1.00  0.00           C
ATOM   3714 1HG2 ILE A 429      48.840  49.910  42.920  1.00  0.00           H
ATOM   3715 2HG2 ILE A 429      49.451  48.539  43.940  1.00  0.00           H
ATOM   3716 3HG2 ILE A 429      49.694  50.223  44.452  1.00  0.00           H
ATOM   3717  CG1 ILE A 429      47.300  51.110  45.140  1.00  0.00           C
ATOM   3718 1HG1 ILE A 429      46.327  51.230  45.662  1.00  0.00           H
ATOM   3719 2HG1 ILE A 429      47.440  51.800  44.280  1.00  0.00           H
ATOM   3720  CD  ILE A 429      48.340  51.520  46.270  1.00  0.00           C
ATOM   3721  HD1 ILE A 429      49.320  51.680  45.770  1.00  0.00           H
ATOM   3722  HD2 ILE A 429      48.330  50.686  47.004  1.00  0.00           H
ATOM   3723  HD3 ILE A 429      48.139  52.515  46.722  1.00  0.00           H
ATOM   3724  C   ILE A 429      46.960  47.860  43.000  1.00  0.00           C
ATOM   3725  O   ILE A 429      47.320  47.870  41.850  1.00  0.00           O
ATOM   3726  N   LYS A 430      46.860  46.650  43.600  1.00  0.00           N
ATOM   3727  HN  LYS A 430      46.492  46.580  44.525  1.00  0.00           H
ATOM   3728  CA  LYS A 430      47.210  45.470  42.940  1.00  0.00           C
ATOM   3729  HA  LYS A 430      47.948  45.689  42.182  1.00  0.00           H
ATOM   3730  CB  LYS A 430      48.010  44.520  43.930  1.00  0.00           C
ATOM   3731  HB1 LYS A 430      48.972  45.041  44.120  1.00  0.00           H
ATOM   3732  HB2 LYS A 430      48.289  43.542  43.481  1.00  0.00           H
ATOM   3733  CG  LYS A 430      47.380  44.200  45.290  1.00  0.00           C
ATOM   3734  HG1 LYS A 430      47.020  45.070  45.880  1.00  0.00           H
ATOM   3735  HG2 LYS A 430      48.155  43.793  45.975  1.00  0.00           H
ATOM   3736  CD  LYS A 430      46.180  43.240  45.250  1.00  0.00           C
ATOM   3737  HD1 LYS A 430      45.319  43.700  44.720  1.00  0.00           H
ATOM   3738  HD2 LYS A 430      45.779  43.140  46.281  1.00  0.00           H
ATOM   3739  CE  LYS A 430      46.510  41.840  44.730  1.00  0.00           C
ATOM   3740  HE1 LYS A 430      46.879  41.870  43.682  1.00  0.00           H
ATOM   3741  HE2 LYS A 430      45.631  41.161  44.720  1.00  0.00           H
ATOM   3742  NZ  LYS A 430      47.540  41.120  45.490  1.00  0.00           N
ATOM   3743  HZ1 LYS A 430      48.391  41.690  45.670  1.00  0.00           H
ATOM   3744  HZ2 LYS A 430      47.940  40.320  44.960  1.00  0.00           H
ATOM   3745  HZ3 LYS A 430      47.139  40.699  46.352  1.00  0.00           H
ATOM   3746  C   LYS A 430      46.090  44.630  42.350  1.00  0.00           C
ATOM   3747  O   LYS A 430      46.350  43.500  41.980  1.00  0.00           O
ATOM   3748  N   SER A 431      44.970  45.230  42.210  1.00  0.00           N
ATOM   3749  HN  SER A 431      44.871  46.135  42.618  1.00  0.00           H
ATOM   3750  CA  SER A 431      43.800  44.740  41.600  1.00  0.00           C
ATOM   3751  HA  SER A 431      43.971  43.675  41.560  1.00  0.00           H
ATOM   3752  CB  SER A 431      42.480  44.971  42.410  1.00  0.00           C
ATOM   3753  HB1 SER A 431      41.695  44.567  41.736  1.00  0.00           H
ATOM   3754  HB2 SER A 431      42.361  46.064  42.569  1.00  0.00           H
ATOM   3755  OG  SER A 431      42.550  44.250  43.610  1.00  0.00           O
ATOM   3756  HG1 SER A 431      43.013  44.803  44.243  1.00  0.00           H
ATOM   3757  C   SER A 431      43.630  45.080  40.130  1.00  0.00           C
ATOM   3758  O   SER A 431      42.740  44.530  39.450  1.00  0.00           O
ATOM   3759  N   ASN A 432      44.500  46.000  39.630  1.00  0.00           N
ATOM   3760  HN  ASN A 432      45.151  46.481  40.211  1.00  0.00           H
ATOM   3761  CA  ASN A 432      44.570  46.250  38.230  1.00  0.00           C
ATOM   3762  HA  ASN A 432      45.378  46.949  38.070  1.00  0.00           H
ATOM   3763  CB  ASN A 432      44.940  44.950  37.460  1.00  0.00           C
ATOM   3764  HB1 ASN A 432      45.190  45.250  36.420  1.00  0.00           H
ATOM   3765  HB2 ASN A 432      44.031  44.321  37.350  1.00  0.00           H
ATOM   3766  CG  ASN A 432      46.150  44.190  37.940  1.00  0.00           C
ATOM   3767  OD1 ASN A 432      47.090  44.670  38.610  1.00  0.00           O
ATOM   3768  ND2 ASN A 432      46.310  42.960  37.370  1.00  0.00           N
ATOM   3769 1HD2 ASN A 432      45.548  42.429  36.999  1.00  0.00           H
ATOM   3770 2HD2 ASN A 432      47.146  42.572  37.758  1.00  0.00           H
ATOM   3771  C   ASN A 432      43.400  47.040  37.620  1.00  0.00           C
ATOM   3772  O   ASN A 432      42.400  47.260  38.250  1.00  0.00           O
HETATM 3773  N   HSD A 433      43.660  47.520  36.390  1.00  0.00           N
HETATM 3774  HN  HSD A 433      44.511  47.190  35.990  1.00  0.00           H
HETATM 3775  CA  HSD A 433      42.970  48.510  35.651  1.00  0.00           C
HETATM 3776  HA  HSD A 433      43.332  48.500  34.633  1.00  0.00           H
HETATM 3777  CB  HSD A 433      41.420  48.210  35.590  1.00  0.00           C
HETATM 3778  HB1 HSD A 433      40.978  48.511  36.564  1.00  0.00           H
HETATM 3779  HB2 HSD A 433      41.320  47.121  35.390  1.00  0.00           H
HETATM 3780  ND1 HSD A 433      40.620  48.440  33.260  1.00  0.00           N
HETATM 3781  HD1 HSD A 433      41.210  47.669  33.020  1.00  0.00           H
HETATM 3782  CG  HSD A 433      40.640  48.910  34.560  1.00  0.00           C
HETATM 3783  CE1 HSD A 433      39.810  49.250  32.490  1.00  0.00           C
HETATM 3784  HE1 HSD A 433      39.660  49.100  31.421  1.00  0.00           H
HETATM 3785  NE2 HSD A 433      39.350  50.230  33.230  1.00  0.00           N
HETATM 3786  CD2 HSD A 433      39.890  50.040  34.540  1.00  0.00           C
HETATM 3787  HD2 HSD A 433      39.689  50.802  35.282  1.00  0.00           H
HETATM 3788  C   HSD A 433      43.180  49.950  36.100  1.00  0.00           C
HETATM 3789  O   HSD A 433      43.130  50.260  37.310  1.00  0.00           O
ATOM   3790  N   PRO A 434      43.560  50.930  35.320  1.00  0.00           N
ATOM   3791  CD  PRO A 434      43.810  52.290  35.810  1.00  0.00           C
ATOM   3792  HD1 PRO A 434      44.805  52.270  36.303  1.00  0.00           H
ATOM   3793  HD2 PRO A 434      43.039  52.590  36.551  1.00  0.00           H
ATOM   3794  CA  PRO A 434      44.300  50.880  34.060  1.00  0.00           C
ATOM   3795  HA  PRO A 434      43.511  50.511  33.421  1.00  0.00           H
ATOM   3796  CB  PRO A 434      44.730  52.290  33.670  1.00  0.00           C
ATOM   3797  HB1 PRO A 434      44.529  52.421  32.586  1.00  0.00           H
ATOM   3798  HB2 PRO A 434      45.768  52.550  33.969  1.00  0.00           H
ATOM   3799  CG  PRO A 434      43.790  53.180  34.550  1.00  0.00           C
ATOM   3800  HG1 PRO A 434      44.090  54.231  34.750  1.00  0.00           H
ATOM   3801  HG2 PRO A 434      42.784  53.290  34.092  1.00  0.00           H
ATOM   3802  C   PRO A 434      45.480  49.860  34.080  1.00  0.00           C
ATOM   3803  O   PRO A 434      46.120  49.770  35.100  1.00  0.00           O
ATOM   3804  N   GLY A 435      45.720  49.130  33.060  1.00  0.00           N
ATOM   3805  HN  GLY A 435      45.089  49.260  32.299  1.00  0.00           H
ATOM   3806  CA  GLY A 435      46.700  48.030  32.840  1.00  0.00           C
ATOM   3807  HA1 GLY A 435      47.624  48.582  32.750  1.00  0.00           H
ATOM   3808  HA2 GLY A 435      46.279  47.569  31.958  1.00  0.00           H
ATOM   3809  C   GLY A 435      46.840  47.030  33.970  1.00  0.00           C
ATOM   3810  O   GLY A 435      45.930  46.800  34.760  1.00  0.00           O
ATOM   3811  N   LEU A 436      48.030  46.320  34.090  1.00  0.00           N
ATOM   3812  HN  LEU A 436      48.743  46.399  33.397  1.00  0.00           H
ATOM   3813  CA  LEU A 436      48.350  45.390  35.170  1.00  0.00           C
ATOM   3814  HA  LEU A 436      47.571  45.270  35.909  1.00  0.00           H
ATOM   3815  CB  LEU A 436      48.710  44.010  34.680  1.00  0.00           C
ATOM   3816  HB1 LEU A 436      48.901  43.408  35.593  1.00  0.00           H
ATOM   3817  HB2 LEU A 436      49.597  44.050  34.012  1.00  0.00           H
ATOM   3818  CG  LEU A 436      47.600  43.310  33.860  1.00  0.00           C
ATOM   3819  HG  LEU A 436      46.649  43.500  34.401  1.00  0.00           H
ATOM   3820  CD1 LEU A 436      47.540  43.740  32.400  1.00  0.00           C
ATOM   3821 1HD1 LEU A 436      47.550  44.843  32.270  1.00  0.00           H
ATOM   3822 2HD1 LEU A 436      46.601  43.351  31.951  1.00  0.00           H
ATOM   3823 3HD1 LEU A 436      48.351  43.289  31.789  1.00  0.00           H
ATOM   3824  CD2 LEU A 436      47.780  41.830  33.910  1.00  0.00           C
ATOM   3825 1HD2 LEU A 436      46.863  41.232  33.721  1.00  0.00           H
ATOM   3826 2HD2 LEU A 436      48.090  41.590  34.949  1.00  0.00           H
ATOM   3827 3HD2 LEU A 436      48.654  41.443  33.344  1.00  0.00           H
ATOM   3828  C   LEU A 436      49.570  45.980  36.000  1.00  0.00           C
ATOM   3829  O   LEU A 436      50.370  46.780  35.510  1.00  0.00           O
ATOM   3830  N   LEU A 437      49.620  45.650  37.340  1.00  0.00           N
ATOM   3831  HN  LEU A 437      48.826  45.223  37.767  1.00  0.00           H
ATOM   3832  CA  LEU A 437      50.790  45.960  38.160  1.00  0.00           C
ATOM   3833  HA  LEU A 437      51.039  46.988  37.940  1.00  0.00           H
ATOM   3834  CB  LEU A 437      50.350  46.070  39.660  1.00  0.00           C
ATOM   3835  HB1 LEU A 437      50.150  45.029  39.990  1.00  0.00           H
ATOM   3836  HB2 LEU A 437      49.391  46.630  39.690  1.00  0.00           H
ATOM   3837  CG  LEU A 437      51.390  46.540  40.730  1.00  0.00           C
ATOM   3838  HG  LEU A 437      52.234  45.827  40.619  1.00  0.00           H
ATOM   3839  CD1 LEU A 437      51.600  48.090  40.730  1.00  0.00           C
ATOM   3840 1HD1 LEU A 437      50.596  48.562  40.790  1.00  0.00           H
ATOM   3841 2HD1 LEU A 437      52.063  48.351  39.755  1.00  0.00           H
ATOM   3842 3HD1 LEU A 437      52.170  48.560  41.560  1.00  0.00           H
ATOM   3843  CD2 LEU A 437      50.880  46.370  42.180  1.00  0.00           C
ATOM   3844 1HD2 LEU A 437      50.790  45.293  42.439  1.00  0.00           H
ATOM   3845 2HD2 LEU A 437      49.859  46.780  42.330  1.00  0.00           H
ATOM   3846 3HD2 LEU A 437      51.529  46.900  42.909  1.00  0.00           H
ATOM   3847  C   LEU A 437      51.990  45.030  37.910  1.00  0.00           C
ATOM   3848  O   LEU A 437      51.910  43.810  37.730  1.00  0.00           O
ATOM   3849  N   SER A 438      53.250  45.630  37.700  1.00  0.00           N
ATOM   3850  HN  SER A 438      53.190  46.618  37.580  1.00  0.00           H
ATOM   3851  CA  SER A 438      54.550  45.040  37.480  1.00  0.00           C
ATOM   3852  HA  SER A 438      54.430  44.219  36.789  1.00  0.00           H
ATOM   3853  CB  SER A 438      55.550  45.980  36.770  1.00  0.00           C
ATOM   3854  HB1 SER A 438      55.221  46.090  35.714  1.00  0.00           H
ATOM   3855  HB2 SER A 438      56.567  45.531  36.770  1.00  0.00           H
ATOM   3856  OG  SER A 438      55.710  47.250  37.520  1.00  0.00           O
ATOM   3857  HG1 SER A 438      56.237  47.011  38.286  1.00  0.00           H
ATOM   3858  C   SER A 438      55.120  44.330  38.720  1.00  0.00           C
ATOM   3859  O   SER A 438      55.080  44.750  39.880  1.00  0.00           O
ATOM   3860  N   GLU A 439      55.710  43.150  38.510  1.00  0.00           N
ATOM   3861  HN  GLU A 439      55.890  42.680  37.650  1.00  0.00           H
ATOM   3862  CA  GLU A 439      55.869  42.130  39.620  1.00  0.00           C
ATOM   3863  HA  GLU A 439      54.928  42.070  40.146  1.00  0.00           H
ATOM   3864  CB  GLU A 439      56.240  40.720  39.160  1.00  0.00           C
ATOM   3865  HB1 GLU A 439      56.500  40.139  40.071  1.00  0.00           H
ATOM   3866  HB2 GLU A 439      57.192  40.740  38.589  1.00  0.00           H
ATOM   3867  CG  GLU A 439      55.101  40.060  38.409  1.00  0.00           C
ATOM   3868  HG1 GLU A 439      55.050  40.459  37.374  1.00  0.00           H
ATOM   3869  HG2 GLU A 439      54.153  40.191  38.974  1.00  0.00           H
ATOM   3870  CD  GLU A 439      55.150  38.590  38.160  1.00  0.00           C
ATOM   3871  OE1 GLU A 439      54.110  38.130  37.540  1.00  0.00           O
ATOM   3872  OE2 GLU A 439      56.060  37.860  38.600  1.00  0.00           O
ATOM   3873  C   GLU A 439      56.780  42.530  40.780  1.00  0.00           C
ATOM   3874  O   GLU A 439      56.600  42.180  41.930  1.00  0.00           O
ATOM   3875  N   LYS A 440      57.900  43.250  40.570  1.00  0.00           N
ATOM   3876  HN  LYS A 440      58.040  43.601  39.648  1.00  0.00           H
ATOM   3877  CA  LYS A 440      58.630  43.810  41.700  1.00  0.00           C
ATOM   3878  HA  LYS A 440      58.991  42.918  42.191  1.00  0.00           H
ATOM   3879  CB  LYS A 440      59.890  44.630  41.240  1.00  0.00           C
ATOM   3880  HB1 LYS A 440      60.201  45.212  42.133  1.00  0.00           H
ATOM   3881  HB2 LYS A 440      59.621  45.397  40.483  1.00  0.00           H
ATOM   3882  CG  LYS A 440      60.990  43.780  40.620  1.00  0.00           C
ATOM   3883  HG1 LYS A 440      60.620  43.140  39.790  1.00  0.00           H
ATOM   3884  HG2 LYS A 440      61.468  43.183  41.426  1.00  0.00           H
ATOM   3885  CD  LYS A 440      62.140  44.660  39.880  1.00  0.00           C
ATOM   3886  HD1 LYS A 440      61.658  44.891  38.906  1.00  0.00           H
ATOM   3887  HD2 LYS A 440      62.918  43.882  39.720  1.00  0.00           H
ATOM   3888  CE  LYS A 440      62.660  45.800  40.680  1.00  0.00           C
ATOM   3889  HE1 LYS A 440      63.190  45.420  41.580  1.00  0.00           H
ATOM   3890  HE2 LYS A 440      61.882  46.508  41.039  1.00  0.00           H
ATOM   3891  NZ  LYS A 440      63.680  46.610  39.970  1.00  0.00           N
ATOM   3892  HZ1 LYS A 440      63.970  47.360  40.630  1.00  0.00           H
ATOM   3893  HZ2 LYS A 440      63.370  46.980  39.049  1.00  0.00           H
ATOM   3894  HZ3 LYS A 440      64.534  46.044  39.791  1.00  0.00           H
ATOM   3895  C   LYS A 440      57.840  44.780  42.610  1.00  0.00           C
ATOM   3896  O   LYS A 440      57.870  44.790  43.830  1.00  0.00           O
ATOM   3897  N   ALA A 441      57.170  45.730  41.900  1.00  0.00           N
ATOM   3898  HN  ALA A 441      57.340  45.890  40.931  1.00  0.00           H
ATOM   3899  CA  ALA A 441      56.210  46.640  42.550  1.00  0.00           C
ATOM   3900  HA  ALA A 441      56.691  47.261  43.291  1.00  0.00           H
ATOM   3901  CB  ALA A 441      55.530  47.580  41.520  1.00  0.00           C
ATOM   3902  HB1 ALA A 441      54.964  48.365  42.066  1.00  0.00           H
ATOM   3903  HB2 ALA A 441      54.880  47.080  40.770  1.00  0.00           H
ATOM   3904  HB3 ALA A 441      56.419  48.020  41.020  1.00  0.00           H
ATOM   3905  C   ALA A 441      55.080  45.840  43.240  1.00  0.00           C
ATOM   3906  O   ALA A 441      54.840  46.180  44.380  1.00  0.00           O
ATOM   3907  N   ALA A 442      54.440  44.780  42.590  1.00  0.00           N
ATOM   3908  HN  ALA A 442      54.580  44.480  41.650  1.00  0.00           H
ATOM   3909  CA  ALA A 442      53.350  43.940  43.190  1.00  0.00           C
ATOM   3910  HA  ALA A 442      52.552  44.648  43.360  1.00  0.00           H
ATOM   3911  CB  ALA A 442      52.680  42.890  42.219  1.00  0.00           C
ATOM   3912  HB1 ALA A 442      53.422  42.078  42.070  1.00  0.00           H
ATOM   3913  HB2 ALA A 442      52.362  43.298  41.236  1.00  0.00           H
ATOM   3914  HB3 ALA A 442      51.738  42.459  42.621  1.00  0.00           H
ATOM   3915  C   ALA A 442      53.880  43.320  44.450  1.00  0.00           C
ATOM   3916  O   ALA A 442      53.280  43.300  45.550  1.00  0.00           O
ATOM   3917  N   SER A 443      55.150  42.720  44.449  1.00  0.00           N
ATOM   3918  HN  SER A 443      55.526  42.651  43.529  1.00  0.00           H
ATOM   3919  CA  SER A 443      55.750  42.040  45.520  1.00  0.00           C
ATOM   3920  HA  SER A 443      54.984  41.343  45.828  1.00  0.00           H
ATOM   3921  CB  SER A 443      57.100  41.400  45.221  1.00  0.00           C
ATOM   3922  HB1 SER A 443      57.487  41.023  46.192  1.00  0.00           H
ATOM   3923  HB2 SER A 443      57.671  42.211  44.720  1.00  0.00           H
ATOM   3924  OG  SER A 443      56.910  40.440  44.160  1.00  0.00           O
ATOM   3925  HG1 SER A 443      56.980  40.931  43.338  1.00  0.00           H
ATOM   3926  C   SER A 443      55.960  42.980  46.690  1.00  0.00           C
ATOM   3927  O   SER A 443      55.730  42.650  47.810  1.00  0.00           O
ATOM   3928  N   LYS A 444      56.370  44.240  46.440  1.00  0.00           N
ATOM   3929  HN  LYS A 444      56.799  44.440  45.562  1.00  0.00           H
ATOM   3930  CA  LYS A 444      56.420  45.260  47.460  1.00  0.00           C
ATOM   3931  HA  LYS A 444      56.991  44.779  48.241  1.00  0.00           H
ATOM   3932  CB  LYS A 444      57.250  46.420  47.019  1.00  0.00           C
ATOM   3933  HB1 LYS A 444      57.179  47.257  47.746  1.00  0.00           H
ATOM   3934  HB2 LYS A 444      56.972  46.857  46.036  1.00  0.00           H
ATOM   3935  CG  LYS A 444      58.780  46.080  46.990  1.00  0.00           C
ATOM   3936  HG1 LYS A 444      59.360  47.000  46.760  1.00  0.00           H
ATOM   3937  HG2 LYS A 444      59.071  45.358  46.198  1.00  0.00           H
ATOM   3938  CD  LYS A 444      59.310  45.510  48.300  1.00  0.00           C
ATOM   3939  HD1 LYS A 444      59.001  44.444  48.250  1.00  0.00           H
ATOM   3940  HD2 LYS A 444      58.790  46.120  49.070  1.00  0.00           H
ATOM   3941  CE  LYS A 444      60.800  45.390  48.520  1.00  0.00           C
ATOM   3942  HE1 LYS A 444      61.547  46.167  48.251  1.00  0.00           H
ATOM   3943  HE2 LYS A 444      61.131  44.578  47.838  1.00  0.00           H
ATOM   3944  NZ  LYS A 444      61.081  45.070  49.960  1.00  0.00           N
ATOM   3945  HZ1 LYS A 444      60.377  44.347  50.211  1.00  0.00           H
ATOM   3946  HZ2 LYS A 444      60.990  45.982  50.451  1.00  0.00           H
ATOM   3947  HZ3 LYS A 444      62.026  44.672  50.129  1.00  0.00           H
ATOM   3948  C   LYS A 444      55.050  45.780  47.950  1.00  0.00           C
ATOM   3949  O   LYS A 444      54.950  46.000  49.140  1.00  0.00           O
ATOM   3950  N   ILE A 445      54.050  45.920  47.060  1.00  0.00           N
ATOM   3951  HN  ILE A 445      54.259  45.890  46.085  1.00  0.00           H
ATOM   3952  CA  ILE A 445      52.730  46.260  47.590  1.00  0.00           C
ATOM   3953  HA  ILE A 445      52.850  47.162  48.171  1.00  0.00           H
ATOM   3954  CB  ILE A 445      51.790  46.620  46.470  1.00  0.00           C
ATOM   3955  HB  ILE A 445      51.710  45.878  45.648  1.00  0.00           H
ATOM   3956  CG2 ILE A 445      50.360  46.670  47.040  1.00  0.00           C
ATOM   3957 1HG2 ILE A 445      50.100  47.429  47.809  1.00  0.00           H
ATOM   3958 2HG2 ILE A 445      49.831  45.702  47.170  1.00  0.00           H
ATOM   3959 3HG2 ILE A 445      49.849  47.131  46.168  1.00  0.00           H
ATOM   3960  CG1 ILE A 445      52.220  48.040  45.910  1.00  0.00           C
ATOM   3961 1HG1 ILE A 445      51.630  48.280  45.000  1.00  0.00           H
ATOM   3962 2HG1 ILE A 445      53.232  47.920  45.469  1.00  0.00           H
ATOM   3963  CD  ILE A 445      52.370  49.230  46.810  1.00  0.00           C
ATOM   3964  HD1 ILE A 445      51.365  49.481  47.212  1.00  0.00           H
ATOM   3965  HD2 ILE A 445      52.792  50.103  46.268  1.00  0.00           H
ATOM   3966  HD3 ILE A 445      53.095  48.928  47.595  1.00  0.00           H
ATOM   3967  C   ILE A 445      52.140  45.170  48.440  1.00  0.00           C
ATOM   3968  O   ILE A 445      51.680  45.360  49.540  1.00  0.00           O
ATOM   3969  N   ASN A 446      52.280  43.910  47.980  1.00  0.00           N
ATOM   3970  HN  ASN A 446      52.631  43.670  47.078  1.00  0.00           H
ATOM   3971  CA  ASN A 446      52.000  42.690  48.740  1.00  0.00           C
ATOM   3972  HA  ASN A 446      50.987  42.780  49.101  1.00  0.00           H
ATOM   3973  CB  ASN A 446      52.170  41.450  47.750  1.00  0.00           C
ATOM   3974  HB1 ASN A 446      52.110  40.510  48.340  1.00  0.00           H
ATOM   3975  HB2 ASN A 446      53.209  41.390  47.360  1.00  0.00           H
ATOM   3976  CG  ASN A 446      51.160  41.280  46.550  1.00  0.00           C
ATOM   3977  OD1 ASN A 446      50.070  41.900  46.300  1.00  0.00           O
ATOM   3978  ND2 ASN A 446      51.500  40.220  45.720  1.00  0.00           N
ATOM   3979 1HD2 ASN A 446      52.241  39.630  46.040  1.00  0.00           H
ATOM   3980 2HD2 ASN A 446      50.811  39.940  45.051  1.00  0.00           H
ATOM   3981  C   ASN A 446      52.820  42.540  50.100  1.00  0.00           C
ATOM   3982  O   ASN A 446      52.200  42.220  51.110  1.00  0.00           O
ATOM   3983  N   GLU A 447      54.160  42.810  50.160  1.00  0.00           N
ATOM   3984  HN  GLU A 447      54.678  42.900  49.313  1.00  0.00           H
ATOM   3985  CA  GLU A 447      54.960  42.800  51.400  1.00  0.00           C
ATOM   3986  HA  GLU A 447      54.849  41.846  51.892  1.00  0.00           H
ATOM   3987  CB  GLU A 447      56.380  43.151  50.940  1.00  0.00           C
ATOM   3988  HB1 GLU A 447      56.529  44.192  50.583  1.00  0.00           H
ATOM   3989  HB2 GLU A 447      56.630  42.410  50.150  1.00  0.00           H
ATOM   3990  CG  GLU A 447      57.540  42.990  52.050  1.00  0.00           C
ATOM   3991  HG1 GLU A 447      57.821  41.958  52.351  1.00  0.00           H
ATOM   3992  HG2 GLU A 447      57.192  43.438  53.006  1.00  0.00           H
ATOM   3993  CD  GLU A 447      58.900  43.530  51.610  1.00  0.00           C
ATOM   3994  OE1 GLU A 447      59.480  43.110  50.540  1.00  0.00           O
ATOM   3995  OE2 GLU A 447      59.410  44.470  52.300  1.00  0.00           O
ATOM   3996  C   GLU A 447      54.380  43.910  52.320  1.00  0.00           C
ATOM   3997  O   GLU A 447      54.200  43.730  53.510  1.00  0.00           O
ATOM   3998  N   THR A 448      54.190  45.160  51.789  1.00  0.00           N
ATOM   3999  HN  THR A 448      54.031  45.249  50.809  1.00  0.00           H
ATOM   4000  CA  THR A 448      53.800  46.250  52.670  1.00  0.00           C
ATOM   4001  HA  THR A 448      54.490  46.300  53.500  1.00  0.00           H
ATOM   4002  CB  THR A 448      53.720  47.660  52.060  1.00  0.00           C
ATOM   4003  HB  THR A 448      52.741  47.850  51.570  1.00  0.00           H
ATOM   4004  OG1 THR A 448      54.870  47.860  51.180  1.00  0.00           O
ATOM   4005  HG1 THR A 448      54.740  47.229  50.469  1.00  0.00           H
ATOM   4006  CG2 THR A 448      53.850  48.760  53.100  1.00  0.00           C
ATOM   4007 1HG2 THR A 448      52.922  48.700  53.709  1.00  0.00           H
ATOM   4008 2HG2 THR A 448      53.830  49.693  52.498  1.00  0.00           H
ATOM   4009 3HG2 THR A 448      54.688  48.700  53.828  1.00  0.00           H
ATOM   4010  C   THR A 448      52.450  45.990  53.340  1.00  0.00           C
ATOM   4011  O   THR A 448      52.230  46.280  54.510  1.00  0.00           O
ATOM   4012  N   MET A 449      51.480  45.440  52.591  1.00  0.00           N
ATOM   4013  HN  MET A 449      51.642  45.228  51.630  1.00  0.00           H
ATOM   4014  CA  MET A 449      50.180  45.191  53.080  1.00  0.00           C
ATOM   4015  HA  MET A 449      49.882  46.123  53.537  1.00  0.00           H
ATOM   4016  CB  MET A 449      49.260  44.950  51.890  1.00  0.00           C
ATOM   4017  HB1 MET A 449      49.761  44.409  51.059  1.00  0.00           H
ATOM   4018  HB2 MET A 449      48.860  45.929  51.550  1.00  0.00           H
ATOM   4019  CG  MET A 449      47.980  44.130  52.250  1.00  0.00           C
ATOM   4020  HG1 MET A 449      47.579  44.691  53.121  1.00  0.00           H
ATOM   4021  HG2 MET A 449      48.320  43.119  52.560  1.00  0.00           H
ATOM   4022  SD  MET A 449      46.690  43.930  50.930  1.00  0.00           S
ATOM   4023  CE  MET A 449      47.810  42.920  49.870  1.00  0.00           C
ATOM   4024  HE1 MET A 449      48.589  43.519  49.351  1.00  0.00           H
ATOM   4025  HE2 MET A 449      47.248  42.448  49.037  1.00  0.00           H
ATOM   4026  HE3 MET A 449      48.231  42.159  50.561  1.00  0.00           H
ATOM   4027  C   MET A 449      50.070  44.110  54.120  1.00  0.00           C
ATOM   4028  O   MET A 449      49.400  44.310  55.130  1.00  0.00           O
ATOM   4029  N   LEU A 450      50.800  43.020  53.980  1.00  0.00           N
ATOM   4030  HN  LEU A 450      51.331  42.950  53.139  1.00  0.00           H
ATOM   4031  CA  LEU A 450      51.050  42.080  54.980  1.00  0.00           C
ATOM   4032  HA  LEU A 450      50.133  41.671  55.379  1.00  0.00           H
ATOM   4033  CB  LEU A 450      51.810  40.880  54.460  1.00  0.00           C
ATOM   4034  HB1 LEU A 450      52.669  41.199  53.831  1.00  0.00           H
ATOM   4035  HB2 LEU A 450      51.197  40.327  53.717  1.00  0.00           H
ATOM   4036  CG  LEU A 450      52.350  39.820  55.490  1.00  0.00           C
ATOM   4037  HG  LEU A 450      52.828  40.269  56.387  1.00  0.00           H
ATOM   4038  CD1 LEU A 450      51.260  38.870  55.900  1.00  0.00           C
ATOM   4039 1HD1 LEU A 450      51.611  37.896  56.302  1.00  0.00           H
ATOM   4040 2HD1 LEU A 450      50.860  38.560  54.911  1.00  0.00           H
ATOM   4041 3HD1 LEU A 450      50.469  39.330  56.530  1.00  0.00           H
ATOM   4042  CD2 LEU A 450      53.470  38.960  54.790  1.00  0.00           C
ATOM   4043 1HD2 LEU A 450      53.759  38.201  55.549  1.00  0.00           H
ATOM   4044 2HD2 LEU A 450      54.338  39.618  54.571  1.00  0.00           H
ATOM   4045 3HD2 LEU A 450      53.100  38.500  53.849  1.00  0.00           H
ATOM   4046  C   LEU A 450      51.680  42.640  56.280  1.00  0.00           C
ATOM   4047  O   LEU A 450      51.220  42.420  57.370  1.00  0.00           O
ATOM   4048  N   ARG A 451      52.730  43.560  56.140  1.00  0.00           N
ATOM   4049  HN  ARG A 451      53.159  43.630  55.242  1.00  0.00           H
ATOM   4050  CA  ARG A 451      53.490  44.140  57.210  1.00  0.00           C
ATOM   4051  HA  ARG A 451      53.751  43.297  57.832  1.00  0.00           H
ATOM   4052  CB  ARG A 451      54.730  44.830  56.580  1.00  0.00           C
ATOM   4053  HB1 ARG A 451      54.509  45.723  55.958  1.00  0.00           H
ATOM   4054  HB2 ARG A 451      55.240  44.189  55.829  1.00  0.00           H
ATOM   4055  CG  ARG A 451      55.830  45.149  57.610  1.00  0.00           C
ATOM   4056  HG1 ARG A 451      56.199  44.162  57.959  1.00  0.00           H
ATOM   4057  HG2 ARG A 451      55.346  45.866  58.306  1.00  0.00           H
ATOM   4058  CD  ARG A 451      57.070  45.750  57.080  1.00  0.00           C
ATOM   4059  HD1 ARG A 451      57.050  46.808  56.741  1.00  0.00           H
ATOM   4060  HD2 ARG A 451      57.722  45.258  56.327  1.00  0.00           H
ATOM   4061  NE  ARG A 451      57.900  45.710  58.300  1.00  0.00           N
ATOM   4062  HE  ARG A 451      57.509  45.449  59.182  1.00  0.00           H
ATOM   4063  CZ  ARG A 451      59.260  45.770  58.380  1.00  0.00           C
ATOM   4064  NH1 ARG A 451      60.050  46.260  57.520  1.00  0.00           N
ATOM   4065 1HH1 ARG A 451      59.701  46.938  56.872  1.00  0.00           H
ATOM   4066 2HH1 ARG A 451      60.944  46.521  57.882  1.00  0.00           H
ATOM   4067  NH2 ARG A 451      59.760  45.420  59.560  1.00  0.00           N
ATOM   4068 1HH2 ARG A 451      60.721  45.590  59.780  1.00  0.00           H
ATOM   4069 2HH2 ARG A 451      59.289  44.739  60.121  1.00  0.00           H
ATOM   4070  C   ARG A 451      52.670  45.080  58.040  1.00  0.00           C
ATOM   4071  O   ARG A 451      52.600  45.050  59.260  1.00  0.00           O
ATOM   4072  N   LEU A 452      51.990  46.010  57.400  1.00  0.00           N
ATOM   4073  HN  LEU A 452      52.010  46.000  56.403  1.00  0.00           H
ATOM   4074  CA  LEU A 452      50.990  46.900  57.960  1.00  0.00           C
ATOM   4075  HA  LEU A 452      51.440  47.579  58.669  1.00  0.00           H
ATOM   4076  CB  LEU A 452      50.290  47.640  56.840  1.00  0.00           C
ATOM   4077  HB1 LEU A 452      49.641  46.932  56.281  1.00  0.00           H
ATOM   4078  HB2 LEU A 452      51.059  48.050  56.151  1.00  0.00           H
ATOM   4079  CG  LEU A 452      49.400  48.890  57.250  1.00  0.00           C
ATOM   4080  HG  LEU A 452      48.451  48.540  57.710  1.00  0.00           H
ATOM   4081  CD1 LEU A 452      50.050  49.790  58.250  1.00  0.00           C
ATOM   4082 1HD1 LEU A 452      51.090  49.880  57.870  1.00  0.00           H
ATOM   4083 2HD1 LEU A 452      50.100  49.359  59.273  1.00  0.00           H
ATOM   4084 3HD1 LEU A 452      49.548  50.774  58.370  1.00  0.00           H
ATOM   4085  CD2 LEU A 452      49.110  49.710  55.960  1.00  0.00           C
ATOM   4086 1HD2 LEU A 452      50.052  50.021  55.459  1.00  0.00           H
ATOM   4087 2HD2 LEU A 452      48.530  50.609  56.260  1.00  0.00           H
ATOM   4088 3HD2 LEU A 452      48.411  49.201  55.261  1.00  0.00           H
ATOM   4089  C   LEU A 452      49.870  46.240  58.680  1.00  0.00           C
ATOM   4090  O   LEU A 452      49.310  46.700  59.660  1.00  0.00           O
ATOM   4091  N   GLY A 453      49.360  45.130  58.121  1.00  0.00           N
ATOM   4092  HN  GLY A 453      49.663  44.827  57.221  1.00  0.00           H
ATOM   4093  CA  GLY A 453      48.240  44.450  58.810  1.00  0.00           C
ATOM   4094  HA1 GLY A 453      47.849  43.818  58.027  1.00  0.00           H
ATOM   4095  HA2 GLY A 453      47.440  45.120  59.090  1.00  0.00           H
ATOM   4096  C   GLY A 453      48.550  43.630  60.020  1.00  0.00           C
ATOM   4097  O   GLY A 453      47.780  43.560  61.000  1.00  0.00           O
ATOM   4098  N   ILE A 454      49.760  42.960  59.940  1.00  0.00           N
ATOM   4099  HN  ILE A 454      50.428  43.010  59.202  1.00  0.00           H
ATOM   4100  CA  ILE A 454      50.270  42.270  61.150  1.00  0.00           C
ATOM   4101  HA  ILE A 454      49.451  41.691  61.550  1.00  0.00           H
ATOM   4102  CB  ILE A 454      51.520  41.440  60.880  1.00  0.00           C
ATOM   4103  HB  ILE A 454      52.259  42.109  60.390  1.00  0.00           H
ATOM   4104  CG2 ILE A 454      52.280  40.880  62.110  1.00  0.00           C
ATOM   4105 1HG2 ILE A 454      51.719  40.018  62.531  1.00  0.00           H
ATOM   4106 2HG2 ILE A 454      52.451  41.714  62.823  1.00  0.00           H
ATOM   4107 3HG2 ILE A 454      53.325  40.611  61.841  1.00  0.00           H
ATOM   4108  CG1 ILE A 454      51.240  40.260  59.960  1.00  0.00           C
ATOM   4109 1HG1 ILE A 454      50.491  40.570  59.201  1.00  0.00           H
ATOM   4110 2HG1 ILE A 454      50.670  39.571  60.619  1.00  0.00           H
ATOM   4111  CD  ILE A 454      52.411  39.490  59.210  1.00  0.00           C
ATOM   4112  HD1 ILE A 454      52.089  38.558  58.699  1.00  0.00           H
ATOM   4113  HD2 ILE A 454      53.206  39.192  59.926  1.00  0.00           H
ATOM   4114  HD3 ILE A 454      52.928  40.128  58.462  1.00  0.00           H
ATOM   4115  C   ILE A 454      50.650  43.320  62.330  1.00  0.00           C
ATOM   4116  O   ILE A 454      50.290  43.170  63.520  1.00  0.00           O
ATOM   4117  N   PHE A 455      51.220  44.420  61.860  1.00  0.00           N
ATOM   4118  HN  PHE A 455      51.440  44.470  60.889  1.00  0.00           H
ATOM   4119  CA  PHE A 455      51.600  45.570  62.710  1.00  0.00           C
ATOM   4120  HA  PHE A 455      52.370  45.280  63.410  1.00  0.00           H
ATOM   4121  CB  PHE A 455      52.400  46.560  61.790  1.00  0.00           C
ATOM   4122  HB1 PHE A 455      51.752  46.869  60.942  1.00  0.00           H
ATOM   4123  HB2 PHE A 455      53.271  46.039  61.339  1.00  0.00           H
ATOM   4124  CG  PHE A 455      52.810  47.860  62.430  1.00  0.00           C
ATOM   4125  CD1 PHE A 455      52.140  49.120  62.200  1.00  0.00           C
ATOM   4126  HD1 PHE A 455      51.205  49.001  61.673  1.00  0.00           H
ATOM   4127  CE1 PHE A 455      52.560  50.330  62.740  1.00  0.00           C
ATOM   4128  HE1 PHE A 455      51.879  51.161  62.630  1.00  0.00           H
ATOM   4129  CZ  PHE A 455      53.730  50.390  63.480  1.00  0.00           C
ATOM   4130  HZ  PHE A 455      54.119  51.328  63.849  1.00  0.00           H
ATOM   4131  CD2 PHE A 455      54.020  47.980  63.140  1.00  0.00           C
ATOM   4132  HD2 PHE A 455      54.671  47.119  63.180  1.00  0.00           H
ATOM   4133  CE2 PHE A 455      54.480  49.240  63.620  1.00  0.00           C
ATOM   4134  HE2 PHE A 455      55.427  49.200  64.138  1.00  0.00           H
ATOM   4135  C   PHE A 455      50.420  46.320  63.330  1.00  0.00           C
ATOM   4136  O   PHE A 455      50.610  46.820  64.460  1.00  0.00           O
ATOM   4137  N   GLY A 456      49.340  46.530  62.630  1.00  0.00           N
ATOM   4138  HN  GLY A 456      49.330  46.300  61.660  1.00  0.00           H
ATOM   4139  CA  GLY A 456      48.140  47.240  63.050  1.00  0.00           C
ATOM   4140  HA1 GLY A 456      47.520  47.520  62.211  1.00  0.00           H
ATOM   4141  HA2 GLY A 456      48.431  48.182  63.491  1.00  0.00           H
ATOM   4142  C   GLY A 456      47.390  46.460  64.080  1.00  0.00           C
ATOM   4143  O   GLY A 456      46.980  46.990  65.110  1.00  0.00           O
ATOM   4144  N   PHE A 457      47.360  45.170  63.900  1.00  0.00           N
ATOM   4145  HN  PHE A 457      47.729  44.821  63.042  1.00  0.00           H
ATOM   4146  CA  PHE A 457      46.990  44.290  64.970  1.00  0.00           C
ATOM   4147  HA  PHE A 457      46.070  44.670  65.390  1.00  0.00           H
ATOM   4148  CB  PHE A 457      46.820  42.860  64.440  1.00  0.00           C
ATOM   4149  HB1 PHE A 457      46.790  42.137  65.283  1.00  0.00           H
ATOM   4150  HB2 PHE A 457      47.702  42.619  63.809  1.00  0.00           H
ATOM   4151  CG  PHE A 457      45.570  42.610  63.660  1.00  0.00           C
ATOM   4152  CD1 PHE A 457      45.590  41.750  62.490  1.00  0.00           C
ATOM   4153  HD1 PHE A 457      46.572  41.409  62.199  1.00  0.00           H
ATOM   4154  CE1 PHE A 457      44.460  41.470  61.750  1.00  0.00           C
ATOM   4155  HE1 PHE A 457      44.430  40.878  60.847  1.00  0.00           H
ATOM   4156  CZ  PHE A 457      43.240  42.050  62.160  1.00  0.00           C
ATOM   4157  HZ  PHE A 457      42.349  41.860  61.580  1.00  0.00           H
ATOM   4158  CD2 PHE A 457      44.340  43.000  64.050  1.00  0.00           C
ATOM   4159  HD2 PHE A 457      44.300  43.610  64.940  1.00  0.00           H
ATOM   4160  CE2 PHE A 457      43.140  42.680  63.420  1.00  0.00           C
ATOM   4161  HE2 PHE A 457      42.181  43.069  63.730  1.00  0.00           H
ATOM   4162  C   PHE A 457      47.970  44.280  66.160  1.00  0.00           C
ATOM   4163  O   PHE A 457      47.460  44.380  67.280  1.00  0.00           O
ATOM   4164  N   LEU A 458      49.270  44.200  65.990  1.00  0.00           N
ATOM   4165  HN  LEU A 458      49.702  44.280  65.096  1.00  0.00           H
ATOM   4166  CA  LEU A 458      50.260  44.260  67.100  1.00  0.00           C
ATOM   4167  HA  LEU A 458      49.948  43.436  67.723  1.00  0.00           H
ATOM   4168  CB  LEU A 458      51.620  44.001  66.420  1.00  0.00           C
ATOM   4169  HB1 LEU A 458      51.789  44.787  65.653  1.00  0.00           H
ATOM   4170  HB2 LEU A 458      51.510  43.016  65.918  1.00  0.00           H
ATOM   4171  CG  LEU A 458      52.840  44.070  67.340  1.00  0.00           C
ATOM   4172  HG  LEU A 458      52.790  44.948  68.019  1.00  0.00           H
ATOM   4173  CD1 LEU A 458      52.851  42.940  68.410  1.00  0.00           C
ATOM   4174 1HD1 LEU A 458      52.067  43.201  69.153  1.00  0.00           H
ATOM   4175 2HD1 LEU A 458      53.847  43.000  68.898  1.00  0.00           H
ATOM   4176 3HD1 LEU A 458      52.659  41.957  67.929  1.00  0.00           H
ATOM   4177  CD2 LEU A 458      54.080  44.089  66.460  1.00  0.00           C
ATOM   4178 1HD2 LEU A 458      54.130  43.097  65.963  1.00  0.00           H
ATOM   4179 2HD2 LEU A 458      55.038  44.280  66.989  1.00  0.00           H
ATOM   4180 3HD2 LEU A 458      54.170  44.883  65.687  1.00  0.00           H
ATOM   4181  C   LEU A 458      50.160  45.440  67.980  1.00  0.00           C
ATOM   4182  O   LEU A 458      49.820  45.400  69.140  1.00  0.00           O
ATOM   4183  N   ALA A 459      50.170  46.670  67.390  1.00  0.00           N
ATOM   4184  HN  ALA A 459      50.371  46.700  66.414  1.00  0.00           H
ATOM   4185  CA  ALA A 459      49.800  47.940  68.020  1.00  0.00           C
ATOM   4186  HA  ALA A 459      50.501  48.221  68.792  1.00  0.00           H
ATOM   4187  CB  ALA A 459      49.670  48.880  66.840  1.00  0.00           C
ATOM   4188  HB1 ALA A 459      49.420  49.908  67.179  1.00  0.00           H
ATOM   4189  HB2 ALA A 459      49.022  48.571  65.992  1.00  0.00           H
ATOM   4190  HB3 ALA A 459      50.677  48.860  66.371  1.00  0.00           H
ATOM   4191  C   ALA A 459      48.440  48.000  68.750  1.00  0.00           C
ATOM   4192  O   ALA A 459      48.340  48.300  69.980  1.00  0.00           O
ATOM   4193  N   PHE A 460      47.350  47.480  68.150  1.00  0.00           N
ATOM   4194  HN  PHE A 460      47.549  47.031  67.282  1.00  0.00           H
ATOM   4195  CA  PHE A 460      46.030  47.250  68.740  1.00  0.00           C
ATOM   4196  HA  PHE A 460      45.690  48.220  69.070  1.00  0.00           H
ATOM   4197  CB  PHE A 460      45.020  46.799  67.710  1.00  0.00           C
ATOM   4198  HB1 PHE A 460      45.430  45.981  67.081  1.00  0.00           H
ATOM   4199  HB2 PHE A 460      44.768  47.636  67.025  1.00  0.00           H
ATOM   4200  CG  PHE A 460      43.680  46.300  68.310  1.00  0.00           C
ATOM   4201  CD1 PHE A 460      43.030  45.240  67.710  1.00  0.00           C
ATOM   4202  HD1 PHE A 460      43.430  44.780  66.819  1.00  0.00           H
ATOM   4203  CE1 PHE A 460      41.810  44.840  68.080  1.00  0.00           C
ATOM   4204  HE1 PHE A 460      41.491  43.902  67.651  1.00  0.00           H
ATOM   4205  CZ  PHE A 460      41.110  45.600  69.050  1.00  0.00           C
ATOM   4206  HZ  PHE A 460      40.111  45.330  69.360  1.00  0.00           H
ATOM   4207  CD2 PHE A 460      42.970  47.131  69.140  1.00  0.00           C
ATOM   4208  HD2 PHE A 460      43.486  48.014  69.487  1.00  0.00           H
ATOM   4209  CE2 PHE A 460      41.700  46.700  69.580  1.00  0.00           C
ATOM   4210  HE2 PHE A 460      41.210  47.420  70.220  1.00  0.00           H
ATOM   4211  C   PHE A 460      46.110  46.270  69.920  1.00  0.00           C
ATOM   4212  O   PHE A 460      45.400  46.420  70.950  1.00  0.00           O
ATOM   4213  N   GLY A 461      46.870  45.140  69.780  1.00  0.00           N
ATOM   4214  HN  GLY A 461      47.369  44.980  68.932  1.00  0.00           H
ATOM   4215  CA  GLY A 461      47.180  44.231  70.830  1.00  0.00           C
ATOM   4216  HA1 GLY A 461      47.875  43.545  70.367  1.00  0.00           H
ATOM   4217  HA2 GLY A 461      46.214  43.797  71.041  1.00  0.00           H
ATOM   4218  C   GLY A 461      47.820  44.940  72.030  1.00  0.00           C
ATOM   4219  O   GLY A 461      47.390  44.820  73.160  1.00  0.00           O
ATOM   4220  N   PHE A 462      48.740  45.830  71.760  1.00  0.00           N
ATOM   4221  HN  PHE A 462      48.780  46.072  70.794  1.00  0.00           H
ATOM   4222  CA  PHE A 462      49.450  46.580  72.800  1.00  0.00           C
ATOM   4223  HA  PHE A 462      49.629  45.774  73.497  1.00  0.00           H
ATOM   4224  CB  PHE A 462      50.710  47.300  72.420  1.00  0.00           C
ATOM   4225  HB1 PHE A 462      51.180  47.949  73.189  1.00  0.00           H
ATOM   4226  HB2 PHE A 462      50.521  47.898  71.503  1.00  0.00           H
ATOM   4227  CG  PHE A 462      51.880  46.390  72.030  1.00  0.00           C
ATOM   4228  CD1 PHE A 462      52.170  45.250  72.790  1.00  0.00           C
ATOM   4229  HD1 PHE A 462      51.490  45.030  73.600  1.00  0.00           H
ATOM   4230  CE1 PHE A 462      53.380  44.540  72.680  1.00  0.00           C
ATOM   4231  HE1 PHE A 462      53.641  43.676  73.273  1.00  0.00           H
ATOM   4232  CZ  PHE A 462      54.270  44.930  71.640  1.00  0.00           C
ATOM   4233  HZ  PHE A 462      55.152  44.328  71.480  1.00  0.00           H
ATOM   4234  CD2 PHE A 462      52.650  46.650  70.930  1.00  0.00           C
ATOM   4235  HD2 PHE A 462      52.461  47.478  70.262  1.00  0.00           H
ATOM   4236  CE2 PHE A 462      53.910  45.960  70.790  1.00  0.00           C
ATOM   4237  HE2 PHE A 462      54.469  46.300  69.931  1.00  0.00           H
ATOM   4238  C   PHE A 462      48.570  47.550  73.630  1.00  0.00           C
ATOM   4239  O   PHE A 462      48.670  47.580  74.880  1.00  0.00           O
ATOM   4240  N   VAL A 463      47.700  48.420  72.970  1.00  0.00           N
ATOM   4241  HN  VAL A 463      47.740  48.200  71.999  1.00  0.00           H
ATOM   4242  CA  VAL A 463      46.680  49.250  73.620  1.00  0.00           C
ATOM   4243  HA  VAL A 463      47.202  49.822  74.373  1.00  0.00           H
ATOM   4244  CB  VAL A 463      46.040  50.260  72.610  1.00  0.00           C
ATOM   4245  HB  VAL A 463      45.658  49.758  71.696  1.00  0.00           H
ATOM   4246  CG1 VAL A 463      44.990  51.170  73.320  1.00  0.00           C
ATOM   4247 1HG1 VAL A 463      45.540  51.520  74.220  1.00  0.00           H
ATOM   4248 2HG1 VAL A 463      44.014  50.732  73.619  1.00  0.00           H
ATOM   4249 3HG1 VAL A 463      44.760  52.019  72.641  1.00  0.00           H
ATOM   4250  CG2 VAL A 463      47.130  51.310  72.080  1.00  0.00           C
ATOM   4251 1HG2 VAL A 463      48.033  50.828  71.649  1.00  0.00           H
ATOM   4252 2HG2 VAL A 463      47.390  51.979  72.929  1.00  0.00           H
ATOM   4253 3HG2 VAL A 463      46.619  51.971  71.348  1.00  0.00           H
ATOM   4254  C   VAL A 463      45.580  48.410  74.240  1.00  0.00           C
ATOM   4255  O   VAL A 463      45.210  48.730  75.370  1.00  0.00           O
ATOM   4256  N   LEU A 464      45.090  47.350  73.590  1.00  0.00           N
ATOM   4257  HN  LEU A 464      45.380  47.130  72.661  1.00  0.00           H
ATOM   4258  CA  LEU A 464      44.130  46.480  74.220  1.00  0.00           C
ATOM   4259  HA  LEU A 464      43.336  47.163  74.481  1.00  0.00           H
ATOM   4260  CB  LEU A 464      43.600  45.419  73.310  1.00  0.00           C
ATOM   4261  HB1 LEU A 464      44.356  44.614  73.191  1.00  0.00           H
ATOM   4262  HB2 LEU A 464      43.399  45.872  72.316  1.00  0.00           H
ATOM   4263  CG  LEU A 464      42.190  44.810  73.740  1.00  0.00           C
ATOM   4264  HG  LEU A 464      42.460  44.219  74.641  1.00  0.00           H
ATOM   4265  CD1 LEU A 464      41.110  45.840  74.010  1.00  0.00           C
ATOM   4266 1HD1 LEU A 464      40.168  45.259  74.110  1.00  0.00           H
ATOM   4267 2HD1 LEU A 464      40.919  46.583  73.207  1.00  0.00           H
ATOM   4268 3HD1 LEU A 464      41.240  46.461  74.922  1.00  0.00           H
ATOM   4269  CD2 LEU A 464      41.620  43.730  72.759  1.00  0.00           C
ATOM   4270 1HD2 LEU A 464      42.411  42.959  72.650  1.00  0.00           H
ATOM   4271 2HD2 LEU A 464      41.342  43.998  71.718  1.00  0.00           H
ATOM   4272 3HD2 LEU A 464      40.852  43.101  73.259  1.00  0.00           H
ATOM   4273  C   LEU A 464      44.630  45.780  75.480  1.00  0.00           C
ATOM   4274  O   LEU A 464      43.910  45.720  76.500  1.00  0.00           O
ATOM   4275  N   ILE A 465      45.850  45.200  75.490  1.00  0.00           N
ATOM   4276  HN  ILE A 465      46.348  45.031  74.643  1.00  0.00           H
ATOM   4277  CA  ILE A 465      46.540  44.670  76.670  1.00  0.00           C
ATOM   4278  HA  ILE A 465      45.908  43.998  77.232  1.00  0.00           H
ATOM   4279  CB  ILE A 465      47.950  44.000  76.260  1.00  0.00           C
ATOM   4280  HB  ILE A 465      48.493  44.714  75.606  1.00  0.00           H
ATOM   4281  CG2 ILE A 465      48.890  43.750  77.560  1.00  0.00           C
ATOM   4282 1HG2 ILE A 465      49.901  43.410  77.250  1.00  0.00           H
ATOM   4283 2HG2 ILE A 465      48.430  43.001  78.239  1.00  0.00           H
ATOM   4284 3HG2 ILE A 465      49.050  44.690  78.130  1.00  0.00           H
ATOM   4285  CG1 ILE A 465      47.770  42.700  75.440  1.00  0.00           C
ATOM   4286 1HG1 ILE A 465      46.927  42.820  74.727  1.00  0.00           H
ATOM   4287 2HG1 ILE A 465      47.518  41.854  76.114  1.00  0.00           H
ATOM   4288  CD  ILE A 465      48.980  42.319  74.600  1.00  0.00           C
ATOM   4289  HD1 ILE A 465      49.905  42.310  75.216  1.00  0.00           H
ATOM   4290  HD2 ILE A 465      49.100  43.163  73.888  1.00  0.00           H
ATOM   4291  HD3 ILE A 465      48.801  41.357  74.074  1.00  0.00           H
ATOM   4292  C   ILE A 465      46.740  45.770  77.690  1.00  0.00           C
ATOM   4293  O   ILE A 465      46.430  45.700  78.860  1.00  0.00           O
ATOM   4294  N   THR A 466      47.120  46.970  77.250  1.00  0.00           N
ATOM   4295  HN  THR A 466      47.200  47.111  76.266  1.00  0.00           H
ATOM   4296  CA  THR A 466      47.240  48.120  78.110  1.00  0.00           C
ATOM   4297  HA  THR A 466      47.838  47.742  78.927  1.00  0.00           H
ATOM   4298  CB  THR A 466      47.950  49.390  77.490  1.00  0.00           C
ATOM   4299  HB  THR A 466      47.348  49.530  76.567  1.00  0.00           H
ATOM   4300  OG1 THR A 466      49.330  49.170  77.150  1.00  0.00           O
ATOM   4301  HG1 THR A 466      49.240  48.470  76.500  1.00  0.00           H
ATOM   4302  CG2 THR A 466      47.960  50.520  78.490  1.00  0.00           C
ATOM   4303 1HG2 THR A 466      48.349  50.091  79.438  1.00  0.00           H
ATOM   4304 2HG2 THR A 466      46.906  50.851  78.600  1.00  0.00           H
ATOM   4305 3HG2 THR A 466      48.529  51.429  78.200  1.00  0.00           H
ATOM   4306  C   THR A 466      45.890  48.480  78.840  1.00  0.00           C
ATOM   4307  O   THR A 466      45.820  48.430  80.040  1.00  0.00           O
ATOM   4308  N   PHE A 467      44.780  48.720  78.130  1.00  0.00           N
ATOM   4309  HN  PHE A 467      44.780  48.881  77.146  1.00  0.00           H
ATOM   4310  CA  PHE A 467      43.510  48.880  78.770  1.00  0.00           C
ATOM   4311  HA  PHE A 467      43.570  49.723  79.442  1.00  0.00           H
ATOM   4312  CB  PHE A 467      42.220  49.250  77.890  1.00  0.00           C
ATOM   4313  HB1 PHE A 467      41.291  48.781  78.280  1.00  0.00           H
ATOM   4314  HB2 PHE A 467      42.350  48.990  76.818  1.00  0.00           H
ATOM   4315  CG  PHE A 467      41.980  50.710  77.820  1.00  0.00           C
ATOM   4316  CD1 PHE A 467      42.820  51.620  77.180  1.00  0.00           C
ATOM   4317  HD1 PHE A 467      43.760  51.270  76.780  1.00  0.00           H
ATOM   4318  CE1 PHE A 467      42.500  53.000  77.110  1.00  0.00           C
ATOM   4319  HE1 PHE A 467      43.193  53.713  76.688  1.00  0.00           H
ATOM   4320  CZ  PHE A 467      41.340  53.470  77.750  1.00  0.00           C
ATOM   4321  HZ  PHE A 467      41.210  54.540  77.690  1.00  0.00           H
ATOM   4322  CD2 PHE A 467      40.780  51.180  78.350  1.00  0.00           C
ATOM   4323  HD2 PHE A 467      40.218  50.528  79.002  1.00  0.00           H
ATOM   4324  CE2 PHE A 467      40.470  52.540  78.280  1.00  0.00           C
ATOM   4325  HE2 PHE A 467      39.518  52.911  78.631  1.00  0.00           H
ATOM   4326  C   PHE A 467      43.130  47.700  79.730  1.00  0.00           C
ATOM   4327  O   PHE A 467      42.700  47.940  80.880  1.00  0.00           O
ATOM   4328  N   SER A 468      43.360  46.480  79.260  1.00  0.00           N
ATOM   4329  HN  SER A 468      43.691  46.370  78.326  1.00  0.00           H
ATOM   4330  CA  SER A 468      42.970  45.220  80.030  1.00  0.00           C
ATOM   4331  HA  SER A 468      41.925  45.320  80.281  1.00  0.00           H
ATOM   4332  CB  SER A 468      43.230  43.970  79.230  1.00  0.00           C
ATOM   4333  HB1 SER A 468      43.041  43.045  79.817  1.00  0.00           H
ATOM   4334  HB2 SER A 468      44.322  43.850  79.070  1.00  0.00           H
ATOM   4335  OG  SER A 468      42.480  44.010  78.020  1.00  0.00           O
ATOM   4336  HG1 SER A 468      42.919  44.529  77.342  1.00  0.00           H
ATOM   4337  C   SER A 468      43.680  45.120  81.370  1.00  0.00           C
ATOM   4338  O   SER A 468      43.100  44.800  82.370  1.00  0.00           O
ATOM   4339  N   CYS A 469      44.960  45.430  81.370  1.00  0.00           N
ATOM   4340  HN  CYS A 469      45.402  45.621  80.497  1.00  0.00           H
ATOM   4341  CA  CYS A 469      45.820  45.700  82.500  1.00  0.00           C
ATOM   4342  HA  CYS A 469      45.740  44.751  83.009  1.00  0.00           H
ATOM   4343  CB  CYS A 469      47.400  45.930  82.260  1.00  0.00           C
ATOM   4344  HB1 CYS A 469      48.051  46.060  83.151  1.00  0.00           H
ATOM   4345  HB2 CYS A 469      47.490  46.807  81.583  1.00  0.00           H
ATOM   4346  SG  CYS A 469      48.100  44.640  81.180  1.00  0.00           S
ATOM   4347  HG1 CYS A 469      47.471  45.030  80.081  1.00  0.00           H
ATOM   4348  C   CYS A 469      45.350  46.750  83.510  1.00  0.00           C
ATOM   4349  O   CYS A 469      45.160  46.510  84.700  1.00  0.00           O
HETATM 4350  N   HSD A 470      44.940  47.900  82.990  1.00  0.00           N
HETATM 4351  HN  HSD A 470      44.920  48.020  82.000  1.00  0.00           H
HETATM 4352  CA  HSD A 470      44.280  48.920  83.770  1.00  0.00           C
HETATM 4353  HA  HSD A 470      44.809  49.200  84.669  1.00  0.00           H
HETATM 4354  CB  HSD A 470      44.180  50.230  82.960  1.00  0.00           C
HETATM 4355  HB1 HSD A 470      43.430  50.940  83.370  1.00  0.00           H
HETATM 4356  HB2 HSD A 470      44.000  50.030  81.882  1.00  0.00           H
HETATM 4357  ND1 HSD A 470      46.580  50.600  82.240  1.00  0.00           N
HETATM 4358  HD1 HSD A 470      46.480  50.191  81.333  1.00  0.00           H
HETATM 4359  CG  HSD A 470      45.560  50.810  83.120  1.00  0.00           C
HETATM 4360  CE1 HSD A 470      47.610  51.410  82.650  1.00  0.00           C
HETATM 4361  HE1 HSD A 470      48.494  51.490  82.017  1.00  0.00           H
HETATM 4362  NE2 HSD A 470      47.270  52.120  83.720  1.00  0.00           N
HETATM 4363  CD2 HSD A 470      45.980  51.720  84.040  1.00  0.00           C
HETATM 4364  HD2 HSD A 470      45.340  52.270  84.720  1.00  0.00           H
HETATM 4365  C   HSD A 470      42.860  48.570  84.280  1.00  0.00           C
HETATM 4366  O   HSD A 470      42.410  49.230  85.180  1.00  0.00           O
ATOM   4367  N   PHE A 471      42.160  47.580  83.670  1.00  0.00           N
ATOM   4368  HN  PHE A 471      42.646  47.144  82.916  1.00  0.00           H
ATOM   4369  CA  PHE A 471      40.960  46.930  84.200  1.00  0.00           C
ATOM   4370  HA  PHE A 471      40.409  47.712  84.701  1.00  0.00           H
ATOM   4371  CB  PHE A 471      40.150  46.480  82.920  1.00  0.00           C
ATOM   4372  HB1 PHE A 471      40.719  45.851  82.202  1.00  0.00           H
ATOM   4373  HB2 PHE A 471      39.980  47.437  82.382  1.00  0.00           H
ATOM   4374  CG  PHE A 471      38.710  45.850  83.200  1.00  0.00           C
ATOM   4375  CD1 PHE A 471      37.910  46.210  84.300  1.00  0.00           C
ATOM   4376  HD1 PHE A 471      38.228  47.066  84.877  1.00  0.00           H
ATOM   4377  CE1 PHE A 471      36.770  45.420  84.540  1.00  0.00           C
ATOM   4378  HE1 PHE A 471      36.138  45.621  85.392  1.00  0.00           H
ATOM   4379  CZ  PHE A 471      36.450  44.400  83.690  1.00  0.00           C
ATOM   4380  HZ  PHE A 471      35.582  43.772  83.830  1.00  0.00           H
ATOM   4381  CD2 PHE A 471      38.470  44.710  82.440  1.00  0.00           C
ATOM   4382  HD2 PHE A 471      39.214  44.368  81.736  1.00  0.00           H
ATOM   4383  CE2 PHE A 471      37.340  44.010  82.620  1.00  0.00           C
ATOM   4384  HE2 PHE A 471      36.959  43.127  82.129  1.00  0.00           H
ATOM   4385  C   PHE A 471      41.190  45.940  85.300  1.00  0.00           C
ATOM   4386  O   PHE A 471      40.350  45.910  86.150  1.00  0.00           O
ATOM   4387  N   TYR A 472      42.370  45.230  85.340  1.00  0.00           N
ATOM   4388  HN  TYR A 472      43.069  45.410  84.651  1.00  0.00           H
ATOM   4389  CA  TYR A 472      42.680  44.410  86.430  1.00  0.00           C
ATOM   4390  HA  TYR A 472      41.890  43.710  86.660  1.00  0.00           H
ATOM   4391  CB  TYR A 472      44.000  43.650  86.070  1.00  0.00           C
ATOM   4392  HB1 TYR A 472      44.801  44.331  85.710  1.00  0.00           H
ATOM   4393  HB2 TYR A 472      43.831  42.914  85.254  1.00  0.00           H
ATOM   4394  CG  TYR A 472      44.590  42.840  87.190  1.00  0.00           C
ATOM   4395  CD1 TYR A 472      44.060  41.570  87.500  1.00  0.00           C
ATOM   4396  HD1 TYR A 472      43.413  41.102  86.773  1.00  0.00           H
ATOM   4397  CE1 TYR A 472      44.480  40.860  88.600  1.00  0.00           C
ATOM   4398  HE1 TYR A 472      44.060  39.870  88.700  1.00  0.00           H
ATOM   4399  CZ  TYR A 472      45.410  41.410  89.480  1.00  0.00           C
ATOM   4400  OH  TYR A 472      45.840  40.730  90.650  1.00  0.00           O
ATOM   4401  HH  TYR A 472      45.278  39.997  90.911  1.00  0.00           H
ATOM   4402  CD2 TYR A 472      45.520  43.440  88.080  1.00  0.00           C
ATOM   4403  HD2 TYR A 472      45.859  44.458  87.960  1.00  0.00           H
ATOM   4404  CE2 TYR A 472      45.950  42.690  89.180  1.00  0.00           C
ATOM   4405  HE2 TYR A 472      46.624  43.103  89.915  1.00  0.00           H
ATOM   4406  C   TYR A 472      42.840  45.240  87.670  1.00  0.00           C
ATOM   4407  O   TYR A 472      42.430  44.890  88.780  1.00  0.00           O
ATOM   4408  N   ASP A 473      43.480  46.440  87.530  1.00  0.00           N
ATOM   4409  HN  ASP A 473      43.921  46.711  86.678  1.00  0.00           H
ATOM   4410  CA  ASP A 473      43.610  47.460  88.540  1.00  0.00           C
ATOM   4411  HA  ASP A 473      44.097  47.053  89.414  1.00  0.00           H
ATOM   4412  CB  ASP A 473      44.670  48.490  87.990  1.00  0.00           C
ATOM   4413  HB1 ASP A 473      44.850  48.380  86.899  1.00  0.00           H
ATOM   4414  HB2 ASP A 473      45.609  48.140  88.470  1.00  0.00           H
ATOM   4415  CG  ASP A 473      44.600  49.930  88.290  1.00  0.00           C
ATOM   4416  OD1 ASP A 473      44.480  50.280  89.490  1.00  0.00           O
ATOM   4417  OD2 ASP A 473      44.800  50.680  87.320  1.00  0.00           O
ATOM   4418  C   ASP A 473      42.330  48.100  89.080  1.00  0.00           C
ATOM   4419  O   ASP A 473      41.990  48.040  90.280  1.00  0.00           O
ATOM   4420  N   PHE A 474      41.470  48.520  88.140  1.00  0.00           N
ATOM   4421  HN  PHE A 474      41.690  48.660  87.178  1.00  0.00           H
ATOM   4422  CA  PHE A 474      40.180  49.110  88.430  1.00  0.00           C
ATOM   4423  HA  PHE A 474      40.389  49.917  89.117  1.00  0.00           H
ATOM   4424  CB  PHE A 474      39.520  49.540  87.080  1.00  0.00           C
ATOM   4425  HB1 PHE A 474      39.600  48.751  86.301  1.00  0.00           H
ATOM   4426  HB2 PHE A 474      40.137  50.326  86.593  1.00  0.00           H
ATOM   4427  CG  PHE A 474      38.160  49.940  87.140  1.00  0.00           C
ATOM   4428  CD1 PHE A 474      37.980  51.260  87.620  1.00  0.00           C
ATOM   4429  HD1 PHE A 474      38.832  51.901  87.790  1.00  0.00           H
ATOM   4430  CE1 PHE A 474      36.680  51.830  87.730  1.00  0.00           C
ATOM   4431  HE1 PHE A 474      36.610  52.862  88.041  1.00  0.00           H
ATOM   4432  CZ  PHE A 474      35.580  51.030  87.390  1.00  0.00           C
ATOM   4433  HZ  PHE A 474      34.639  51.560  87.390  1.00  0.00           H
ATOM   4434  CD2 PHE A 474      37.040  49.200  86.760  1.00  0.00           C
ATOM   4435  HD2 PHE A 474      37.030  48.206  86.338  1.00  0.00           H
ATOM   4436  CE2 PHE A 474      35.770  49.780  86.860  1.00  0.00           C
ATOM   4437  HE2 PHE A 474      34.967  49.188  86.448  1.00  0.00           H
ATOM   4438  C   PHE A 474      39.210  48.200  89.290  1.00  0.00           C
ATOM   4439  O   PHE A 474      38.650  48.630  90.280  1.00  0.00           O
ATOM   4440  N   PHE A 475      39.240  46.900  88.800  1.00  0.00           N
ATOM   4441  HN  PHE A 475      39.827  46.592  88.054  1.00  0.00           H
ATOM   4442  CA  PHE A 475      38.370  45.850  89.370  1.00  0.00           C
ATOM   4443  HA  PHE A 475      37.368  46.251  89.410  1.00  0.00           H
ATOM   4444  CB  PHE A 475      38.520  44.650  88.420  1.00  0.00           C
ATOM   4445  HB1 PHE A 475      39.603  44.419  88.330  1.00  0.00           H
ATOM   4446  HB2 PHE A 475      38.209  44.981  87.406  1.00  0.00           H
ATOM   4447  CG  PHE A 475      37.820  43.340  88.810  1.00  0.00           C
ATOM   4448  CD1 PHE A 475      38.150  42.570  89.910  1.00  0.00           C
ATOM   4449  HD1 PHE A 475      39.033  42.791  90.492  1.00  0.00           H
ATOM   4450  CE1 PHE A 475      37.450  41.410  90.120  1.00  0.00           C
ATOM   4451  HE1 PHE A 475      37.620  40.870  91.040  1.00  0.00           H
ATOM   4452  CZ  PHE A 475      36.370  41.000  89.360  1.00  0.00           C
ATOM   4453  HZ  PHE A 475      35.828  40.116  89.661  1.00  0.00           H
ATOM   4454  CD2 PHE A 475      36.690  42.930  87.970  1.00  0.00           C
ATOM   4455  HD2 PHE A 475      36.459  43.591  87.148  1.00  0.00           H
ATOM   4456  CE2 PHE A 475      36.040  41.800  88.250  1.00  0.00           C
ATOM   4457  HE2 PHE A 475      35.250  41.520  87.570  1.00  0.00           H
ATOM   4458  C   PHE A 475      38.650  45.420  90.790  1.00  0.00           C
ATOM   4459  O   PHE A 475      37.720  45.110  91.510  1.00  0.00           O
ATOM   4460  N   ASN A 476      39.970  45.400  91.130  1.00  0.00           N
ATOM   4461  HN  ASN A 476      40.684  45.662  90.486  1.00  0.00           H
ATOM   4462  CA  ASN A 476      40.340  45.130  92.460  1.00  0.00           C
ATOM   4463  HA  ASN A 476      39.603  44.552  92.998  1.00  0.00           H
ATOM   4464  CB  ASN A 476      41.600  44.230  92.570  1.00  0.00           C
ATOM   4465  HB1 ASN A 476      41.839  44.081  93.645  1.00  0.00           H
ATOM   4466  HB2 ASN A 476      42.431  44.821  92.129  1.00  0.00           H
ATOM   4467  CG  ASN A 476      41.550  42.920  91.880  1.00  0.00           C
ATOM   4468  OD1 ASN A 476      40.630  42.150  92.140  1.00  0.00           O
ATOM   4469  ND2 ASN A 476      42.410  42.730  90.930  1.00  0.00           N
ATOM   4470 1HD2 ASN A 476      43.030  43.460  90.640  1.00  0.00           H
ATOM   4471 2HD2 ASN A 476      42.420  41.859  90.439  1.00  0.00           H
ATOM   4472  C   ASN A 476      40.640  46.360  93.300  1.00  0.00           C
ATOM   4473  O   ASN A 476      41.210  46.320  94.400  1.00  0.00           O
ATOM   4474  N   GLN A 477      40.230  47.540  92.880  1.00  0.00           N
ATOM   4475  HN  GLN A 477      39.833  47.480  91.967  1.00  0.00           H
ATOM   4476  CA  GLN A 477      40.460  48.820  93.650  1.00  0.00           C
ATOM   4477  HA  GLN A 477      41.532  48.950  93.680  1.00  0.00           H
ATOM   4478  CB  GLN A 477      40.050  50.050  92.790  1.00  0.00           C
ATOM   4479  HB1 GLN A 477      39.101  49.760  92.290  1.00  0.00           H
ATOM   4480  HB2 GLN A 477      40.776  50.209  91.964  1.00  0.00           H
ATOM   4481  CG  GLN A 477      39.680  51.370  93.560  1.00  0.00           C
ATOM   4482  HG1 GLN A 477      40.675  51.778  93.839  1.00  0.00           H
ATOM   4483  HG2 GLN A 477      39.151  51.360  94.537  1.00  0.00           H
ATOM   4484  CD  GLN A 477      38.980  52.320  92.700  1.00  0.00           C
ATOM   4485  OE1 GLN A 477      37.840  52.650  93.020  1.00  0.00           O
ATOM   4486  NE2 GLN A 477      39.520  52.570  91.500  1.00  0.00           N
ATOM   4487 1HE2 GLN A 477      38.952  53.148  90.912  1.00  0.00           H
ATOM   4488 2HE2 GLN A 477      40.514  52.600  91.400  1.00  0.00           H
ATOM   4489  C   GLN A 477      39.890  48.880  95.040  1.00  0.00           C
ATOM   4490  O   GLN A 477      40.640  49.150  96.010  1.00  0.00           O
ATOM   4491  N   ALA A 478      38.600  48.650  95.240  1.00  0.00           N
ATOM   4492  HN  ALA A 478      38.056  48.529  94.414  1.00  0.00           H
ATOM   4493  CA  ALA A 478      37.920  48.680  96.500  1.00  0.00           C
ATOM   4494  HA  ALA A 478      38.219  49.616  96.948  1.00  0.00           H
ATOM   4495  CB  ALA A 478      36.380  48.770  96.159  1.00  0.00           C
ATOM   4496  HB1 ALA A 478      36.111  47.726  95.891  1.00  0.00           H
ATOM   4497  HB2 ALA A 478      36.102  49.506  95.375  1.00  0.00           H
ATOM   4498  HB3 ALA A 478      36.050  49.090  97.171  1.00  0.00           H
ATOM   4499  C   ALA A 478      38.230  47.630  97.490  1.00  0.00           C
ATOM   4500  O   ALA A 478      38.460  47.940  98.650  1.00  0.00           O
ATOM   4501  N   GLU A 479      38.400  46.430  96.960  1.00  0.00           N
ATOM   4502  HN  GLU A 479      38.119  46.179  96.037  1.00  0.00           H
ATOM   4503  CA  GLU A 479      39.010  45.370  97.730  1.00  0.00           C
ATOM   4504  HA  GLU A 479      38.370  45.180  98.579  1.00  0.00           H
ATOM   4505  CB  GLU A 479      39.010  44.030  96.910  1.00  0.00           C
ATOM   4506  HB1 GLU A 479      39.758  43.392  97.428  1.00  0.00           H
ATOM   4507  HB2 GLU A 479      39.319  44.349  95.892  1.00  0.00           H
ATOM   4508  CG  GLU A 479      37.580  43.420  96.810  1.00  0.00           C
ATOM   4509  HG1 GLU A 479      37.749  42.614  96.064  1.00  0.00           H
ATOM   4510  HG2 GLU A 479      36.820  44.160  96.480  1.00  0.00           H
ATOM   4511  CD  GLU A 479      37.080  42.670  98.000  1.00  0.00           C
ATOM   4512  OE1 GLU A 479      37.380  41.500  98.130  1.00  0.00           O
ATOM   4513  OE2 GLU A 479      36.310  43.270  98.860  1.00  0.00           O
ATOM   4514  C   GLU A 479      40.460  45.520  98.360  1.00  0.00           C
ATOM   4515  O   GLU A 479      40.720  45.320  99.500  1.00  0.00           O
ATOM   4516  N   TRP A 480      41.430  46.020  97.559  1.00  0.00           N
ATOM   4517  HN  TRP A 480      41.261  46.000  96.577  1.00  0.00           H
ATOM   4518  CA  TRP A 480      42.750  46.391  97.980  1.00  0.00           C
ATOM   4519  HA  TRP A 480      43.224  45.533  98.434  1.00  0.00           H
ATOM   4520  CB  TRP A 480      43.650  46.780  96.790  1.00  0.00           C
ATOM   4521  HB1 TRP A 480      44.665  47.069  97.138  1.00  0.00           H
ATOM   4522  HB2 TRP A 480      43.181  47.598  96.202  1.00  0.00           H
ATOM   4523  CG  TRP A 480      43.870  45.690  95.790  1.00  0.00           C
ATOM   4524  CD1 TRP A 480      43.990  44.380  96.011  1.00  0.00           C
ATOM   4525  HD1 TRP A 480      43.811  43.903  96.963  1.00  0.00           H
ATOM   4526  NE1 TRP A 480      44.220  43.700  94.890  1.00  0.00           N
ATOM   4527  HE1 TRP A 480      44.350  42.732  94.890  1.00  0.00           H
ATOM   4528  CE2 TRP A 480      44.470  44.550  93.860  1.00  0.00           C
ATOM   4529  CD2 TRP A 480      44.200  45.850  94.410  1.00  0.00           C
ATOM   4530  CE3 TRP A 480      44.370  46.940  93.610  1.00  0.00           C
ATOM   4531  HE3 TRP A 480      44.131  47.947  93.919  1.00  0.00           H
ATOM   4532  CZ3 TRP A 480      44.820  46.750  92.310  1.00  0.00           C
ATOM   4533  HZ3 TRP A 480      44.880  47.610  91.660  1.00  0.00           H
ATOM   4534  CZ2 TRP A 480      44.740  44.320  92.490  1.00  0.00           C
ATOM   4535  HZ2 TRP A 480      44.979  43.315  92.172  1.00  0.00           H
ATOM   4536  CH2 TRP A 480      44.940  45.450  91.770  1.00  0.00           C
ATOM   4537  HH2 TRP A 480      45.250  45.340  90.741  1.00  0.00           H
ATOM   4538  C   TRP A 480      42.660  47.450  99.060  1.00  0.00           C
ATOM   4539  O   TRP A 480      43.290  47.320 100.110  1.00  0.00           O
ATOM   4540  N   GLU A 481      41.860  48.500  98.820  1.00  0.00           N
ATOM   4541  HN  GLU A 481      41.348  48.560  97.967  1.00  0.00           H
ATOM   4542  CA  GLU A 481      41.570  49.510  99.720  1.00  0.00           C
ATOM   4543  HA  GLU A 481      42.489  50.029  99.950  1.00  0.00           H
ATOM   4544  CB  GLU A 481      40.760  50.810  99.170  1.00  0.00           C
ATOM   4545  HB1 GLU A 481      40.010  50.480  98.420  1.00  0.00           H
ATOM   4546  HB2 GLU A 481      41.450  51.420  98.550  1.00  0.00           H
ATOM   4547  CG  GLU A 481      40.139  51.710 100.260  1.00  0.00           C
ATOM   4548  HG1 GLU A 481      40.871  51.610 101.091  1.00  0.00           H
ATOM   4549  HG2 GLU A 481      39.216  51.193 100.598  1.00  0.00           H
ATOM   4550  CD  GLU A 481      39.990  53.160  99.860  1.00  0.00           C
ATOM   4551  OE1 GLU A 481      40.180  54.110 100.700  1.00  0.00           O
ATOM   4552  OE2 GLU A 481      39.560  53.530  98.710  1.00  0.00           O
ATOM   4553  C   GLU A 481      40.960  49.090 101.100  1.00  0.00           C
ATOM   4554  O   GLU A 481      41.590  49.370 102.120  1.00  0.00           O
ATOM   4555  N   ARG A 482      39.950  48.190 101.100  1.00  0.00           N
ATOM   4556  HN  ARG A 482      39.385  48.109 100.283  1.00  0.00           H
ATOM   4557  CA  ARG A 482      39.440  47.580 102.330  1.00  0.00           C
ATOM   4558  HA  ARG A 482      39.290  48.370 103.050  1.00  0.00           H
ATOM   4559  CB  ARG A 482      38.100  46.860 102.140  1.00  0.00           C
ATOM   4560  HB1 ARG A 482      37.288  47.521 101.769  1.00  0.00           H
ATOM   4561  HB2 ARG A 482      37.691  46.451 103.088  1.00  0.00           H
ATOM   4562  CG  ARG A 482      38.031  45.690 101.160  1.00  0.00           C
ATOM   4563  HG1 ARG A 482      38.669  45.920 100.281  1.00  0.00           H
ATOM   4564  HG2 ARG A 482      36.994  45.760 100.768  1.00  0.00           H
ATOM   4565  CD  ARG A 482      38.280  44.340 101.881  1.00  0.00           C
ATOM   4566  HD1 ARG A 482      37.535  44.320 102.705  1.00  0.00           H
ATOM   4567  HD2 ARG A 482      39.247  44.240 102.418  1.00  0.00           H
ATOM   4568  NE  ARG A 482      38.080  43.160 101.020  1.00  0.00           N
ATOM   4569  HE  ARG A 482      37.560  43.240 100.170  1.00  0.00           H
ATOM   4570  CZ  ARG A 482      38.160  41.950 101.550  1.00  0.00           C
ATOM   4571  NH1 ARG A 482      37.730  41.010 100.750  1.00  0.00           N
ATOM   4572 1HH1 ARG A 482      37.450  41.280  99.829  1.00  0.00           H
ATOM   4573 2HH1 ARG A 482      37.650  40.080 101.110  1.00  0.00           H
ATOM   4574  NH2 ARG A 482      38.700  41.720 102.730  1.00  0.00           N
ATOM   4575 1HH2 ARG A 482      39.150  42.430 103.270  1.00  0.00           H
ATOM   4576 2HH2 ARG A 482      38.740  40.795 103.108  1.00  0.00           H
ATOM   4577  C   ARG A 482      40.520  46.740 103.060  1.00  0.00           C
ATOM   4578  O   ARG A 482      40.610  46.770 104.270  1.00  0.00           O
ATOM   4579  N   SER A 483      41.320  45.960 102.290  1.00  0.00           N
ATOM   4580  HN  SER A 483      41.121  45.950 101.313  1.00  0.00           H
ATOM   4581  CA  SER A 483      42.440  45.200 102.840  1.00  0.00           C
ATOM   4582  HA  SER A 483      42.121  44.571 103.658  1.00  0.00           H
ATOM   4583  CB  SER A 483      43.190  44.320 101.800  1.00  0.00           C
ATOM   4584  HB1 SER A 483      44.009  43.751 102.289  1.00  0.00           H
ATOM   4585  HB2 SER A 483      43.598  44.898 100.943  1.00  0.00           H
ATOM   4586  OG  SER A 483      42.160  43.420 101.290  1.00  0.00           O
ATOM   4587  HG1 SER A 483      41.736  43.895 100.573  1.00  0.00           H
ATOM   4588  C   SER A 483      43.500  46.070 103.540  1.00  0.00           C
ATOM   4589  O   SER A 483      43.950  45.810 104.660  1.00  0.00           O
ATOM   4590  N   PHE A 484      43.910  47.240 102.940  1.00  0.00           N
ATOM   4591  HN  PHE A 484      43.538  47.511 102.056  1.00  0.00           H
ATOM   4592  CA  PHE A 484      44.860  48.150 103.500  1.00  0.00           C
ATOM   4593  HA  PHE A 484      45.656  47.536 103.893  1.00  0.00           H
ATOM   4594  CB  PHE A 484      45.340  49.260 102.490  1.00  0.00           C
ATOM   4595  HB1 PHE A 484      44.450  49.730 102.020  1.00  0.00           H
ATOM   4596  HB2 PHE A 484      45.872  48.828 101.616  1.00  0.00           H
ATOM   4597  CG  PHE A 484      46.120  50.340 103.160  1.00  0.00           C
ATOM   4598  CD1 PHE A 484      47.380  50.000 103.780  1.00  0.00           C
ATOM   4599  HD1 PHE A 484      47.680  48.982 103.980  1.00  0.00           H
ATOM   4600  CE1 PHE A 484      48.220  51.020 104.320  1.00  0.00           C
ATOM   4601  HE1 PHE A 484      49.157  50.681 104.738  1.00  0.00           H
ATOM   4602  CZ  PHE A 484      47.830  52.380 104.260  1.00  0.00           C
ATOM   4603  HZ  PHE A 484      48.464  53.175 104.622  1.00  0.00           H
ATOM   4604  CD2 PHE A 484      45.750  51.690 103.140  1.00  0.00           C
ATOM   4605  HD2 PHE A 484      44.770  51.920 102.750  1.00  0.00           H
ATOM   4606  CE2 PHE A 484      46.610  52.690 103.720  1.00  0.00           C
ATOM   4607  HE2 PHE A 484      46.341  53.736 103.690  1.00  0.00           H
ATOM   4608  C   PHE A 484      44.250  48.730 104.790  1.00  0.00           C
ATOM   4609  O   PHE A 484      44.890  48.760 105.810  1.00  0.00           O
ATOM   4610  N   ARG A 485      42.930  49.090 104.770  1.00  0.00           N
ATOM   4611  HN  ARG A 485      42.291  48.890 104.031  1.00  0.00           H
ATOM   4612  CA  ARG A 485      42.330  49.570 105.950  1.00  0.00           C
ATOM   4613  HA  ARG A 485      42.829  50.458 106.309  1.00  0.00           H
ATOM   4614  CB  ARG A 485      40.910  50.010 105.680  1.00  0.00           C
ATOM   4615  HB1 ARG A 485      40.380  50.240 106.629  1.00  0.00           H
ATOM   4616  HB2 ARG A 485      40.347  49.105 105.368  1.00  0.00           H
ATOM   4617  CG  ARG A 485      40.790  51.300 104.830  1.00  0.00           C
ATOM   4618  HG1 ARG A 485      39.686  51.400 104.760  1.00  0.00           H
ATOM   4619  HG2 ARG A 485      41.202  50.989 103.846  1.00  0.00           H
ATOM   4620  CD  ARG A 485      41.480  52.510 105.260  1.00  0.00           C
ATOM   4621  HD1 ARG A 485      42.553  52.331 105.489  1.00  0.00           H
ATOM   4622  HD2 ARG A 485      41.062  53.018 106.156  1.00  0.00           H
ATOM   4623  NE  ARG A 485      41.320  53.460 104.100  1.00  0.00           N
ATOM   4624  HE  ARG A 485      40.460  53.490 103.590  1.00  0.00           H
ATOM   4625  CZ  ARG A 485      42.250  54.200 103.630  1.00  0.00           C
ATOM   4626  NH1 ARG A 485      43.420  54.350 104.240  1.00  0.00           N
ATOM   4627 1HH1 ARG A 485      43.410  54.210 105.230  1.00  0.00           H
ATOM   4628 2HH1 ARG A 485      44.108  54.998 103.911  1.00  0.00           H
ATOM   4629  NH2 ARG A 485      42.030  54.790 102.510  1.00  0.00           N
ATOM   4630 1HH2 ARG A 485      41.220  54.650 101.940  1.00  0.00           H
ATOM   4631 2HH2 ARG A 485      42.771  55.391 102.210  1.00  0.00           H
ATOM   4632  C   ARG A 485      42.290  48.670 107.240  1.00  0.00           C
ATOM   4633  O   ARG A 485      42.690  49.040 108.320  1.00  0.00           O
ATOM   4634  N   ASP A 486      41.820  47.410 107.081  1.00  0.00           N
ATOM   4635  HN  ASP A 486      41.568  47.148 106.152  1.00  0.00           H
ATOM   4636  CA  ASP A 486      42.050  46.310 108.090  1.00  0.00           C
ATOM   4637  HA  ASP A 486      41.622  46.718 108.995  1.00  0.00           H
ATOM   4638  CB  ASP A 486      41.290  45.050 107.750  1.00  0.00           C
ATOM   4639  HB1 ASP A 486      41.731  44.249 108.381  1.00  0.00           H
ATOM   4640  HB2 ASP A 486      41.551  44.950 106.675  1.00  0.00           H
ATOM   4641  CG  ASP A 486      39.790  45.140 107.850  1.00  0.00           C
ATOM   4642  OD1 ASP A 486      39.230  46.140 108.360  1.00  0.00           O
ATOM   4643  OD2 ASP A 486      39.060  44.150 107.450  1.00  0.00           O
ATOM   4644  C   ASP A 486      43.540  46.030 108.340  1.00  0.00           C
ATOM   4645  O   ASP A 486      43.940  45.840 109.490  1.00  0.00           O
ATOM   4646  N   TYR A 487      44.430  46.080 107.290  1.00  0.00           N
ATOM   4647  HN  TYR A 487      44.170  46.020 106.329  1.00  0.00           H
ATOM   4648  CA  TYR A 487      45.830  45.900 107.530  1.00  0.00           C
ATOM   4649  HA  TYR A 487      45.790  44.893 107.919  1.00  0.00           H
ATOM   4650  CB  TYR A 487      46.580  45.830 106.240  1.00  0.00           C
ATOM   4651  HB1 TYR A 487      46.690  46.868 105.861  1.00  0.00           H
ATOM   4652  HB2 TYR A 487      46.221  45.222 105.382  1.00  0.00           H
ATOM   4653  CG  TYR A 487      47.960  45.370 106.390  1.00  0.00           C
ATOM   4654  CD1 TYR A 487      48.230  44.040 106.850  1.00  0.00           C
ATOM   4655  HD1 TYR A 487      47.437  43.327 107.021  1.00  0.00           H
ATOM   4656  CE1 TYR A 487      49.590  43.610 106.870  1.00  0.00           C
ATOM   4657  HE1 TYR A 487      49.810  42.562 107.010  1.00  0.00           H
ATOM   4658  CZ  TYR A 487      50.640  44.510 106.580  1.00  0.00           C
ATOM   4659  OH  TYR A 487      51.960  44.030 106.450  1.00  0.00           O
ATOM   4660  HH  TYR A 487      51.810  43.108 106.230  1.00  0.00           H
ATOM   4661  CD2 TYR A 487      49.090  46.230 106.190  1.00  0.00           C
ATOM   4662  HD2 TYR A 487      48.850  47.230 105.860  1.00  0.00           H
ATOM   4663  CE2 TYR A 487      50.460  45.770 106.200  1.00  0.00           C
ATOM   4664  HE2 TYR A 487      51.229  46.499 105.990  1.00  0.00           H
ATOM   4665  C   TYR A 487      46.420  46.930 108.520  1.00  0.00           C
ATOM   4666  O   TYR A 487      47.030  46.550 109.450  1.00  0.00           O
ATOM   4667  N   VAL A 488      46.100  48.220 108.350  1.00  0.00           N
ATOM   4668  HN  VAL A 488      45.670  48.350 107.460  1.00  0.00           H
ATOM   4669  CA  VAL A 488      46.360  49.300 109.290  1.00  0.00           C
ATOM   4670  HA  VAL A 488      47.428  49.360 109.440  1.00  0.00           H
ATOM   4671  CB  VAL A 488      45.780  50.600 108.700  1.00  0.00           C
ATOM   4672  HB  VAL A 488      44.747  50.349 108.379  1.00  0.00           H
ATOM   4673  CG1 VAL A 488      45.491  51.760 109.670  1.00  0.00           C
ATOM   4674 1HG1 VAL A 488      45.309  52.675 109.067  1.00  0.00           H
ATOM   4675 2HG1 VAL A 488      46.387  51.870 110.318  1.00  0.00           H
ATOM   4676 3HG1 VAL A 488      44.565  51.599 110.263  1.00  0.00           H
ATOM   4677  CG2 VAL A 488      46.610  50.990 107.500  1.00  0.00           C
ATOM   4678 1HG2 VAL A 488      47.652  50.629 107.630  1.00  0.00           H
ATOM   4679 2HG2 VAL A 488      46.690  52.095 107.430  1.00  0.00           H
ATOM   4680 3HG2 VAL A 488      46.271  50.691 106.484  1.00  0.00           H
ATOM   4681  C   VAL A 488      45.840  49.130 110.600  1.00  0.00           C
ATOM   4682  O   VAL A 488      46.630  49.360 111.560  1.00  0.00           O
ATOM   4683  N   LEU A 489      44.640  48.680 110.700  1.00  0.00           N
ATOM   4684  HN  LEU A 489      43.989  48.490 109.969  1.00  0.00           H
ATOM   4685  CA  LEU A 489      44.020  48.270 111.980  1.00  0.00           C
ATOM   4686  HA  LEU A 489      44.070  49.113 112.653  1.00  0.00           H
ATOM   4687  CB  LEU A 489      42.530  47.940 111.700  1.00  0.00           C
ATOM   4688  HB1 LEU A 489      42.640  47.110 110.970  1.00  0.00           H
ATOM   4689  HB2 LEU A 489      42.090  48.860 111.260  1.00  0.00           H
ATOM   4690  CG  LEU A 489      41.680  47.620 112.850  1.00  0.00           C
ATOM   4691  HG  LEU A 489      42.240  46.801 113.350  1.00  0.00           H
ATOM   4692  CD1 LEU A 489      41.590  48.739 113.900  1.00  0.00           C
ATOM   4693 1HD1 LEU A 489      40.920  48.460 114.741  1.00  0.00           H
ATOM   4694 2HD1 LEU A 489      41.258  49.716 113.487  1.00  0.00           H
ATOM   4695 3HD1 LEU A 489      42.621  48.960 114.250  1.00  0.00           H
ATOM   4696  CD2 LEU A 489      40.240  47.250 112.470  1.00  0.00           C
ATOM   4697 1HD2 LEU A 489      39.751  46.881 113.397  1.00  0.00           H
ATOM   4698 2HD2 LEU A 489      40.260  46.341 111.831  1.00  0.00           H
ATOM   4699 3HD2 LEU A 489      39.681  48.128 112.081  1.00  0.00           H
ATOM   4700  C   LEU A 489      44.740  47.180 112.700  1.00  0.00           C
ATOM   4701  O   LEU A 489      45.010  47.170 113.910  1.00  0.00           O
ATOM   4702  N   CYS A 490      45.180  46.140 111.890  1.00  0.00           N
ATOM   4703  HN  CYS A 490      44.899  46.060 110.937  1.00  0.00           H
ATOM   4704  CA  CYS A 490      46.090  45.120 112.360  1.00  0.00           C
ATOM   4705  HA  CYS A 490      45.631  44.571 113.169  1.00  0.00           H
ATOM   4706  CB  CYS A 490      46.060  43.960 111.330  1.00  0.00           C
ATOM   4707  HB1 CYS A 490      46.471  44.210 110.329  1.00  0.00           H
ATOM   4708  HB2 CYS A 490      44.968  43.810 111.190  1.00  0.00           H
ATOM   4709  SG  CYS A 490      46.800  42.380 111.820  1.00  0.00           S
ATOM   4710  C   CYS A 490      47.450  45.450 112.790  1.00  0.00           C
ATOM   4711  O   CYS A 490      47.950  44.890 113.750  1.00  0.00           O
ATOM   4712  N   GLN A 491      48.070  46.410 112.040  1.00  0.00           N
ATOM   4713  HN  GLN A 491      47.561  46.789 111.271  1.00  0.00           H
ATOM   4714  CA  GLN A 491      49.430  46.750 112.400  1.00  0.00           C
ATOM   4715  HA  GLN A 491      49.998  45.843 112.549  1.00  0.00           H
ATOM   4716  CB  GLN A 491      50.091  47.590 111.320  1.00  0.00           C
ATOM   4717  HB1 GLN A 491      51.047  48.009 111.699  1.00  0.00           H
ATOM   4718  HB2 GLN A 491      49.435  48.466 111.129  1.00  0.00           H
ATOM   4719  CG  GLN A 491      50.450  46.880 109.970  1.00  0.00           C
ATOM   4720  HG1 GLN A 491      50.789  47.638 109.232  1.00  0.00           H
ATOM   4721  HG2 GLN A 491      49.553  46.521 109.422  1.00  0.00           H
ATOM   4722  CD  GLN A 491      51.640  45.950 110.000  1.00  0.00           C
ATOM   4723  OE1 GLN A 491      52.730  46.240 109.490  1.00  0.00           O
ATOM   4724  NE2 GLN A 491      51.540  44.760 110.650  1.00  0.00           N
ATOM   4725 1HE2 GLN A 491      52.299  44.111 110.590  1.00  0.00           H
ATOM   4726 2HE2 GLN A 491      50.626  44.469 110.931  1.00  0.00           H
ATOM   4727  C   GLN A 491      49.540  47.580 113.660  1.00  0.00           C
ATOM   4728  O   GLN A 491      50.570  47.700 114.220  1.00  0.00           O
ATOM   4729  N   ALA A 492      48.400  48.030 114.180  1.00  0.00           N
ATOM   4730  HN  ALA A 492      47.622  47.851 113.582  1.00  0.00           H
ATOM   4731  CA  ALA A 492      48.350  48.850 115.390  1.00  0.00           C
ATOM   4732  HA  ALA A 492      49.359  49.180 115.590  1.00  0.00           H
ATOM   4733  CB  ALA A 492      47.460  50.070 115.239  1.00  0.00           C
ATOM   4734  HB1 ALA A 492      46.404  49.771 115.061  1.00  0.00           H
ATOM   4735  HB2 ALA A 492      47.630  50.569 114.262  1.00  0.00           H
ATOM   4736  HB3 ALA A 492      47.480  50.803 116.074  1.00  0.00           H
ATOM   4737  C   ALA A 492      47.950  47.870 116.560  1.00  0.00           C
ATOM   4738  O   ALA A 492      47.810  48.280 117.710  1.00  0.00           O
ATOM   4739  N   ASN A 493      47.880  46.510 116.360  1.00  0.00           N
ATOM   4740  HN  ASN A 493      48.010  46.040 115.490  1.00  0.00           H
ATOM   4741  CA  ASN A 493      47.510  45.580 117.440  1.00  0.00           C
ATOM   4742  HA  ASN A 493      47.750  45.961 118.422  1.00  0.00           H
ATOM   4743  CB  ASN A 493      45.970  45.460 117.390  1.00  0.00           C
ATOM   4744  HB1 ASN A 493      45.739  44.798 118.252  1.00  0.00           H
ATOM   4745  HB2 ASN A 493      45.680  45.000 116.421  1.00  0.00           H
ATOM   4746  CG  ASN A 493      45.010  46.600 117.760  1.00  0.00           C
ATOM   4747  OD1 ASN A 493      44.630  46.770 118.880  1.00  0.00           O
ATOM   4748  ND2 ASN A 493      44.540  47.320 116.730  1.00  0.00           N
ATOM   4749 1HD2 ASN A 493      44.091  48.169 117.010  1.00  0.00           H
ATOM   4750 2HD2 ASN A 493      44.799  47.090 115.792  1.00  0.00           H
ATOM   4751  C   ASN A 493      48.260  44.300 117.290  1.00  0.00           C
ATOM   4752  O   ASN A 493      47.800  43.350 117.840  1.00  0.00           O
ATOM   4753  N   VAL A 494      49.470  44.220 116.580  1.00  0.00           N
ATOM   4754  HN  VAL A 494      49.988  45.046 116.371  1.00  0.00           H
ATOM   4755  CA  VAL A 494      50.120  42.980 116.240  1.00  0.00           C
ATOM   4756  HA  VAL A 494      49.416  42.437 115.627  1.00  0.00           H
ATOM   4757  CB  VAL A 494      51.480  43.110 115.530  1.00  0.00           C
ATOM   4758  HB  VAL A 494      52.189  43.559 116.259  1.00  0.00           H
ATOM   4759  CG1 VAL A 494      52.010  41.640 115.071  1.00  0.00           C
ATOM   4760 1HG1 VAL A 494      52.000  40.900 115.899  1.00  0.00           H
ATOM   4761 2HG1 VAL A 494      53.040  41.710 114.660  1.00  0.00           H
ATOM   4762 3HG1 VAL A 494      51.537  41.328 114.115  1.00  0.00           H
ATOM   4763  CG2 VAL A 494      51.300  44.070 114.340  1.00  0.00           C
ATOM   4764 1HG2 VAL A 494      52.172  43.970 113.659  1.00  0.00           H
ATOM   4765 2HG2 VAL A 494      51.079  45.093 114.711  1.00  0.00           H
ATOM   4766 3HG2 VAL A 494      50.400  43.840 113.730  1.00  0.00           H
ATOM   4767  C   VAL A 494      50.380  42.140 117.510  1.00  0.00           C
ATOM   4768  O   VAL A 494      50.120  40.960 117.580  1.00  0.00           O
ATOM   4769  N   THR A 495      50.990  42.770 118.510  1.00  0.00           N
ATOM   4770  HN  THR A 495      51.380  43.661 118.290  1.00  0.00           H
ATOM   4771  CA  THR A 495      51.340  42.260 119.850  1.00  0.00           C
ATOM   4772  HA  THR A 495      51.410  41.186 119.760  1.00  0.00           H
ATOM   4773  CB  THR A 495      52.640  42.890 120.380  1.00  0.00           C
ATOM   4774  HB  THR A 495      52.940  42.680 121.429  1.00  0.00           H
ATOM   4775  OG1 THR A 495      52.630  44.240 120.270  1.00  0.00           O
ATOM   4776  HG1 THR A 495      52.148  44.591 121.022  1.00  0.00           H
ATOM   4777  CG2 THR A 495      53.870  42.369 119.611  1.00  0.00           C
ATOM   4778 1HG2 THR A 495      53.930  41.286 119.849  1.00  0.00           H
ATOM   4779 2HG2 THR A 495      54.721  42.931 120.051  1.00  0.00           H
ATOM   4780 3HG2 THR A 495      53.860  42.551 118.514  1.00  0.00           H
ATOM   4781  C   THR A 495      50.280  42.470 120.920  1.00  0.00           C
ATOM   4782  O   THR A 495      50.450  42.110 122.080  1.00  0.00           O
ATOM   4783  N   ILE A 496      49.130  42.990 120.500  1.00  0.00           N
ATOM   4784  HN  ILE A 496      49.040  43.261 119.545  1.00  0.00           H
ATOM   4785  CA  ILE A 496      47.970  43.120 121.300  1.00  0.00           C
ATOM   4786  HA  ILE A 496      48.260  43.070 122.339  1.00  0.00           H
ATOM   4787  CB  ILE A 496      47.390  44.530 121.120  1.00  0.00           C
ATOM   4788  HB  ILE A 496      46.777  44.560 120.195  1.00  0.00           H
ATOM   4789  CG2 ILE A 496      46.540  44.820 122.340  1.00  0.00           C
ATOM   4790 1HG2 ILE A 496      47.072  44.770 123.314  1.00  0.00           H
ATOM   4791 2HG2 ILE A 496      45.827  43.986 122.511  1.00  0.00           H
ATOM   4792 3HG2 ILE A 496      45.988  45.784 122.350  1.00  0.00           H
ATOM   4793  CG1 ILE A 496      48.550  45.590 121.019  1.00  0.00           C
ATOM   4794 1HG1 ILE A 496      49.058  45.530 120.033  1.00  0.00           H
ATOM   4795 2HG1 ILE A 496      49.364  45.530 121.773  1.00  0.00           H
ATOM   4796  CD  ILE A 496      48.020  47.080 120.929  1.00  0.00           C
ATOM   4797  HD1 ILE A 496      48.727  47.618 120.263  1.00  0.00           H
ATOM   4798  HD2 ILE A 496      47.890  47.621 121.891  1.00  0.00           H
ATOM   4799  HD3 ILE A 496      47.103  47.080 120.302  1.00  0.00           H
ATOM   4800  C   ILE A 496      46.960  42.110 121.040  1.00  0.00           C
ATOM   4801  O   ILE A 496      46.460  41.860 119.950  1.00  0.00           O
ATOM   4802  N   GLY A 497      46.760  41.260 122.060  1.00  0.00           N
ATOM   4803  HN  GLY A 497      47.169  41.310 122.968  1.00  0.00           H
ATOM   4804  CA  GLY A 497      46.060  40.000 121.890  1.00  0.00           C
ATOM   4805  HA1 GLY A 497      45.457  40.000 120.995  1.00  0.00           H
ATOM   4806  HA2 GLY A 497      45.629  39.639 122.812  1.00  0.00           H
ATOM   4807  C   GLY A 497      47.010  38.850 121.740  1.00  0.00           C
ATOM   4808  O   GLY A 497      46.720  37.790 121.190  1.00  0.00           O
ATOM   4809  N   LEU A 498      48.220  38.960 122.300  1.00  0.00           N
ATOM   4810  HN  LEU A 498      48.520  39.780 122.780  1.00  0.00           H
ATOM   4811  CA  LEU A 498      49.280  38.000 121.930  1.00  0.00           C
ATOM   4812  HA  LEU A 498      48.859  37.208 121.329  1.00  0.00           H
ATOM   4813  CB  LEU A 498      50.390  38.820 121.130  1.00  0.00           C
ATOM   4814  HB1 LEU A 498      50.660  39.688 121.769  1.00  0.00           H
ATOM   4815  HB2 LEU A 498      49.798  39.191 120.267  1.00  0.00           H
ATOM   4816  CG  LEU A 498      51.420  37.870 120.530  1.00  0.00           C
ATOM   4817  HG  LEU A 498      51.780  37.239 121.371  1.00  0.00           H
ATOM   4818  CD1 LEU A 498      50.770  36.941 119.550  1.00  0.00           C
ATOM   4819 1HD1 LEU A 498      51.482  36.308 118.978  1.00  0.00           H
ATOM   4820 2HD1 LEU A 498      50.372  37.606 118.754  1.00  0.00           H
ATOM   4821 3HD1 LEU A 498      49.988  36.339 120.061  1.00  0.00           H
ATOM   4822  CD2 LEU A 498      52.560  38.590 119.940  1.00  0.00           C
ATOM   4823 1HD2 LEU A 498      52.250  39.220 119.080  1.00  0.00           H
ATOM   4824 2HD2 LEU A 498      53.377  37.863 119.741  1.00  0.00           H
ATOM   4825 3HD2 LEU A 498      52.961  39.342 120.652  1.00  0.00           H
ATOM   4826  C   LEU A 498      49.960  37.510 123.210  1.00  0.00           C
ATOM   4827  O   LEU A 498      50.750  38.280 123.760  1.00  0.00           O
ATOM   4828  N   PRO A 499      49.760  36.340 123.820  1.00  0.00           N
ATOM   4829  CD  PRO A 499      48.650  35.530 123.550  1.00  0.00           C
ATOM   4830  HD1 PRO A 499      48.780  35.061 122.551  1.00  0.00           H
ATOM   4831  HD2 PRO A 499      47.737  36.162 123.550  1.00  0.00           H
ATOM   4832  CA  PRO A 499      50.620  35.760 124.820  1.00  0.00           C
ATOM   4833  HA  PRO A 499      50.400  36.229 125.768  1.00  0.00           H
ATOM   4834  CB  PRO A 499      50.060  34.310 125.020  1.00  0.00           C
ATOM   4835  HB1 PRO A 499      50.100  33.971 126.078  1.00  0.00           H
ATOM   4836  HB2 PRO A 499      50.572  33.608 124.328  1.00  0.00           H
ATOM   4837  CG  PRO A 499      48.590  34.560 124.640  1.00  0.00           C
ATOM   4838  HG1 PRO A 499      48.169  33.577 124.339  1.00  0.00           H
ATOM   4839  HG2 PRO A 499      47.832  34.919 125.368  1.00  0.00           H
ATOM   4840  C   PRO A 499      52.140  35.760 124.580  1.00  0.00           C
ATOM   4841  O   PRO A 499      52.670  35.490 123.480  1.00  0.00           O
ATOM   4842  N   THR A 500      52.820  35.870 125.680  1.00  0.00           N
ATOM   4843  HN  THR A 500      52.427  36.001 126.586  1.00  0.00           H
ATOM   4844  CA  THR A 500      54.280  35.850 125.840  1.00  0.00           C
ATOM   4845  HA  THR A 500      54.769  36.748 125.491  1.00  0.00           H
ATOM   4846  CB  THR A 500      54.740  35.740 127.340  1.00  0.00           C
ATOM   4847  HB  THR A 500      55.121  34.727 127.591  1.00  0.00           H
ATOM   4848  OG1 THR A 500      53.730  36.140 128.230  1.00  0.00           O
ATOM   4849  HG1 THR A 500      53.213  35.355 128.429  1.00  0.00           H
ATOM   4850  CG2 THR A 500      55.909  36.650 127.490  1.00  0.00           C
ATOM   4851 1HG2 THR A 500      55.551  37.697 127.390  1.00  0.00           H
ATOM   4852 2HG2 THR A 500      56.752  36.580 126.768  1.00  0.00           H
ATOM   4853 3HG2 THR A 500      56.393  36.579 128.487  1.00  0.00           H
ATOM   4854  C   THR A 500      54.950  34.630 125.200  1.00  0.00           C
ATOM   4855  O   THR A 500      56.110  34.770 124.780  1.00  0.00           O
ATOM   4856  N   LYS A 501      54.270  33.480 125.160  1.00  0.00           N
ATOM   4857  HN  LYS A 501      53.362  33.440 125.569  1.00  0.00           H
ATOM   4858  CA  LYS A 501      54.880  32.290 124.540  1.00  0.00           C
ATOM   4859  HA  LYS A 501      55.949  32.440 124.560  1.00  0.00           H
ATOM   4860  CB  LYS A 501      54.620  31.010 125.430  1.00  0.00           C
ATOM   4861  HB1 LYS A 501      55.139  31.330 126.359  1.00  0.00           H
ATOM   4862  HB2 LYS A 501      55.182  30.097 125.139  1.00  0.00           H
ATOM   4863  CG  LYS A 501      53.170  30.760 125.730  1.00  0.00           C
ATOM   4864  HG1 LYS A 501      52.709  31.692 126.121  1.00  0.00           H
ATOM   4865  HG2 LYS A 501      53.210  29.990 126.530  1.00  0.00           H
ATOM   4866  CD  LYS A 501      52.310  30.210 124.650  1.00  0.00           C
ATOM   4867  HD1 LYS A 501      52.110  31.012 123.908  1.00  0.00           H
ATOM   4868  HD2 LYS A 501      51.314  30.130 125.138  1.00  0.00           H
ATOM   4869  CE  LYS A 501      52.730  28.880 124.030  1.00  0.00           C
ATOM   4870  HE1 LYS A 501      52.820  28.159 124.871  1.00  0.00           H
ATOM   4871  HE2 LYS A 501      53.667  28.980 123.442  1.00  0.00           H
ATOM   4872  NZ  LYS A 501      51.700  28.410 123.020  1.00  0.00           N
ATOM   4873  HZ1 LYS A 501      52.150  27.810 122.300  1.00  0.00           H
ATOM   4874  HZ2 LYS A 501      51.330  29.231 122.500  1.00  0.00           H
ATOM   4875  HZ3 LYS A 501      50.893  27.922 123.458  1.00  0.00           H
ATOM   4876  C   LYS A 501      54.500  32.130 123.130  1.00  0.00           C
ATOM   4877  O   LYS A 501      54.880  31.140 122.500  1.00  0.00           O
ATOM   4878  N   GLN A 502      53.660  33.040 122.540  1.00  0.00           N
ATOM   4879  HN  GLN A 502      53.292  33.886 122.918  1.00  0.00           H
ATOM   4880  CA  GLN A 502      53.310  32.910 121.130  1.00  0.00           C
ATOM   4881  HA  GLN A 502      53.330  31.864 120.861  1.00  0.00           H
ATOM   4882  CB  GLN A 502      51.950  33.480 120.850  1.00  0.00           C
ATOM   4883  HB1 GLN A 502      51.750  33.460 119.758  1.00  0.00           H
ATOM   4884  HB2 GLN A 502      51.721  34.476 121.288  1.00  0.00           H
ATOM   4885  CG  GLN A 502      50.840  32.640 121.500  1.00  0.00           C
ATOM   4886  HG1 GLN A 502      49.849  33.120 121.350  1.00  0.00           H
ATOM   4887  HG2 GLN A 502      50.940  32.470 122.593  1.00  0.00           H
ATOM   4888  CD  GLN A 502      50.750  31.210 120.840  1.00  0.00           C
ATOM   4889  OE1 GLN A 502      51.300  30.250 121.370  1.00  0.00           O
ATOM   4890  NE2 GLN A 502      50.010  31.140 119.680  1.00  0.00           N
ATOM   4891 1HE2 GLN A 502      49.821  30.282 119.201  1.00  0.00           H
ATOM   4892 2HE2 GLN A 502      49.810  32.000 119.210  1.00  0.00           H
ATOM   4893  C   GLN A 502      54.300  33.560 120.200  1.00  0.00           C
ATOM   4894  O   GLN A 502      55.000  34.480 120.620  1.00  0.00           O
ATOM   4895  N   PRO A 503      54.440  33.080 118.960  1.00  0.00           N
ATOM   4896  CD  PRO A 503      53.810  31.890 118.300  1.00  0.00           C
ATOM   4897  HD1 PRO A 503      52.832  32.110 117.821  1.00  0.00           H
ATOM   4898  HD2 PRO A 503      53.620  31.141 119.099  1.00  0.00           H
ATOM   4899  CA  PRO A 503      55.180  33.810 117.830  1.00  0.00           C
ATOM   4900  HA  PRO A 503      56.204  33.971 118.131  1.00  0.00           H
ATOM   4901  CB  PRO A 503      55.060  32.880 116.590  1.00  0.00           C
ATOM   4902  HB1 PRO A 503      56.113  32.790 116.249  1.00  0.00           H
ATOM   4903  HB2 PRO A 503      54.313  33.119 115.803  1.00  0.00           H
ATOM   4904  CG  PRO A 503      54.820  31.510 117.260  1.00  0.00           C
ATOM   4905  HG1 PRO A 503      54.460  30.851 116.441  1.00  0.00           H
ATOM   4906  HG2 PRO A 503      55.707  31.062 117.758  1.00  0.00           H
ATOM   4907  C   PRO A 503      54.570  35.100 117.510  1.00  0.00           C
ATOM   4908  O   PRO A 503      53.400  35.270 117.880  1.00  0.00           O
ATOM   4909  N   ILE A 504      55.340  36.060 116.880  1.00  0.00           N
ATOM   4910  HN  ILE A 504      56.300  35.940 116.640  1.00  0.00           H
ATOM   4911  CA  ILE A 504      54.770  37.340 116.390  1.00  0.00           C
ATOM   4912  HA  ILE A 504      54.089  37.711 117.141  1.00  0.00           H
ATOM   4913  CB  ILE A 504      55.770  38.520 116.181  1.00  0.00           C
ATOM   4914  HB  ILE A 504      56.375  38.238 115.293  1.00  0.00           H
ATOM   4915  CG2 ILE A 504      55.040  39.850 115.980  1.00  0.00           C
ATOM   4916 1HG2 ILE A 504      54.317  40.161 116.763  1.00  0.00           H
ATOM   4917 2HG2 ILE A 504      54.420  39.780 115.060  1.00  0.00           H
ATOM   4918 3HG2 ILE A 504      55.850  40.610 115.940  1.00  0.00           H
ATOM   4919  CG1 ILE A 504      56.730  38.641 117.440  1.00  0.00           C
ATOM   4920 1HG1 ILE A 504      57.466  39.465 117.321  1.00  0.00           H
ATOM   4921 2HG1 ILE A 504      57.303  37.695 117.339  1.00  0.00           H
ATOM   4922  CD  ILE A 504      55.970  38.719 118.710  1.00  0.00           C
ATOM   4923  HD1 ILE A 504      56.660  38.770 119.580  1.00  0.00           H
ATOM   4924  HD2 ILE A 504      55.411  37.762 118.790  1.00  0.00           H
ATOM   4925  HD3 ILE A 504      55.327  39.625 118.720  1.00  0.00           H
ATOM   4926  C   ILE A 504      53.930  37.060 115.100  1.00  0.00           C
ATOM   4927  O   ILE A 504      54.470  36.570 114.120  1.00  0.00           O
ATOM   4928  N   PRO A 505      52.670  37.440 115.030  1.00  0.00           N
ATOM   4929  CD  PRO A 505      51.850  37.690 116.160  1.00  0.00           C
ATOM   4930  HD1 PRO A 505      52.081  38.636 116.693  1.00  0.00           H
ATOM   4931  HD2 PRO A 505      51.770  36.839 116.870  1.00  0.00           H
ATOM   4932  CA  PRO A 505      51.830  37.100 113.870  1.00  0.00           C
ATOM   4933  HA  PRO A 505      52.208  36.224 113.363  1.00  0.00           H
ATOM   4934  CB  PRO A 505      50.400  37.019 114.460  1.00  0.00           C
ATOM   4935  HB1 PRO A 505      50.261  35.946 114.709  1.00  0.00           H
ATOM   4936  HB2 PRO A 505      49.619  37.320 113.729  1.00  0.00           H
ATOM   4937  CG  PRO A 505      50.390  37.900 115.650  1.00  0.00           C
ATOM   4938  HG1 PRO A 505      50.320  38.985 115.421  1.00  0.00           H
ATOM   4939  HG2 PRO A 505      49.689  37.610 116.461  1.00  0.00           H
ATOM   4940  C   PRO A 505      51.910  38.090 112.770  1.00  0.00           C
ATOM   4941  O   PRO A 505      51.550  39.250 112.950  1.00  0.00           O
ATOM   4942  N   ASP A 506      52.370  37.640 111.570  1.00  0.00           N
ATOM   4943  HN  ASP A 506      52.712  36.713 111.439  1.00  0.00           H
ATOM   4944  CA  ASP A 506      52.220  38.420 110.340  1.00  0.00           C
ATOM   4945  HA  ASP A 506      52.702  39.363 110.551  1.00  0.00           H
ATOM   4946  CB  ASP A 506      52.910  37.620 109.170  1.00  0.00           C
ATOM   4947  HB1 ASP A 506      52.266  36.815 108.757  1.00  0.00           H
ATOM   4948  HB2 ASP A 506      53.921  37.240 109.430  1.00  0.00           H
ATOM   4949  CG  ASP A 506      53.090  38.450 107.920  1.00  0.00           C
ATOM   4950  OD1 ASP A 506      53.400  37.810 106.890  1.00  0.00           O
ATOM   4951  OD2 ASP A 506      53.040  39.720 107.960  1.00  0.00           O
ATOM   4952  C   ASP A 506      50.740  38.770 110.110  1.00  0.00           C
ATOM   4953  O   ASP A 506      49.800  37.950 110.000  1.00  0.00           O
ATOM   4954  N   CYS A 507      50.420  40.080 110.000  1.00  0.00           N
ATOM   4955  HN  CYS A 507      51.135  40.774 110.020  1.00  0.00           H
ATOM   4956  CA  CYS A 507      49.030  40.570 109.700  1.00  0.00           C
ATOM   4957  HA  CYS A 507      48.431  40.140 110.489  1.00  0.00           H
ATOM   4958  CB  CYS A 507      48.840  42.080 109.760  1.00  0.00           C
ATOM   4959  HB1 CYS A 507      47.941  42.500 109.260  1.00  0.00           H
ATOM   4960  HB2 CYS A 507      49.719  42.480 109.211  1.00  0.00           H
ATOM   4961  SG  CYS A 507      48.730  42.620 111.500  1.00  0.00           S
ATOM   4962  C   CYS A 507      48.680  40.030 108.290  1.00  0.00           C
ATOM   4963  O   CYS A 507      49.400  40.220 107.290  1.00  0.00           O
ATOM   4964  N   GLU A 508      47.630  39.280 108.200  1.00  0.00           N
ATOM   4965  HN  GLU A 508      47.072  38.951 108.958  1.00  0.00           H
ATOM   4966  CA  GLU A 508      47.170  38.660 106.920  1.00  0.00           C
ATOM   4967  HA  GLU A 508      47.953  38.078 106.458  1.00  0.00           H
ATOM   4968  CB  GLU A 508      45.979  37.650 107.050  1.00  0.00           C
ATOM   4969  HB1 GLU A 508      45.612  37.242 106.084  1.00  0.00           H
ATOM   4970  HB2 GLU A 508      45.186  38.017 107.735  1.00  0.00           H
ATOM   4971  CG  GLU A 508      46.460  36.350 107.650  1.00  0.00           C
ATOM   4972  HG1 GLU A 508      46.870  36.570 108.659  1.00  0.00           H
ATOM   4973  HG2 GLU A 508      47.351  36.050 107.059  1.00  0.00           H
ATOM   4974  CD  GLU A 508      45.510  35.150 107.650  1.00  0.00           C
ATOM   4975  OE1 GLU A 508      45.920  34.080 108.000  1.00  0.00           O
ATOM   4976  OE2 GLU A 508      44.260  35.250 107.360  1.00  0.00           O
ATOM   4977  C   GLU A 508      46.480  39.580 106.010  1.00  0.00           C
ATOM   4978  O   GLU A 508      45.360  40.050 106.270  1.00  0.00           O
ATOM   4979  N   ILE A 509      47.070  39.820 104.820  1.00  0.00           N
ATOM   4980  HN  ILE A 509      47.873  39.338 104.479  1.00  0.00           H
ATOM   4981  CA  ILE A 509      46.460  40.570 103.740  1.00  0.00           C
ATOM   4982  HA  ILE A 509      45.678  41.232 104.081  1.00  0.00           H
ATOM   4983  CB  ILE A 509      47.460  41.410 102.950  1.00  0.00           C
ATOM   4984  HB  ILE A 509      48.349  40.820 102.640  1.00  0.00           H
ATOM   4985  CG2 ILE A 509      46.820  42.081 101.770  1.00  0.00           C
ATOM   4986 1HG2 ILE A 509      45.874  42.568 102.089  1.00  0.00           H
ATOM   4987 2HG2 ILE A 509      46.700  41.378 100.918  1.00  0.00           H
ATOM   4988 3HG2 ILE A 509      47.507  42.886 101.432  1.00  0.00           H
ATOM   4989  CG1 ILE A 509      48.110  42.490 103.820  1.00  0.00           C
ATOM   4990 1HG1 ILE A 509      48.359  42.202 104.864  1.00  0.00           H
ATOM   4991 2HG1 ILE A 509      47.501  43.418 103.860  1.00  0.00           H
ATOM   4992  CD  ILE A 509      49.500  42.820 103.210  1.00  0.00           C
ATOM   4993  HD1 ILE A 509      49.510  42.620 102.118  1.00  0.00           H
ATOM   4994  HD2 ILE A 509      50.258  42.102 103.589  1.00  0.00           H
ATOM   4995  HD3 ILE A 509      49.730  43.880 103.450  1.00  0.00           H
ATOM   4996  C   ILE A 509      45.770  39.590 102.760  1.00  0.00           C
ATOM   4997  O   ILE A 509      46.420  38.740 102.220  1.00  0.00           O
ATOM   4998  N   LYS A 510      44.430  39.590 102.700  1.00  0.00           N
ATOM   4999  HN  LYS A 510      44.052  40.247 103.347  1.00  0.00           H
ATOM   5000  CA  LYS A 510      43.600  38.779 101.830  1.00  0.00           C
ATOM   5001  HA  LYS A 510      43.858  37.736 101.939  1.00  0.00           H
ATOM   5002  CB  LYS A 510      42.140  38.990 102.170  1.00  0.00           C
ATOM   5003  HB1 LYS A 510      41.930  40.079 102.240  1.00  0.00           H
ATOM   5004  HB2 LYS A 510      41.990  38.669 103.223  1.00  0.00           H
ATOM   5005  CG  LYS A 510      41.059  38.320 101.330  1.00  0.00           C
ATOM   5006  HG1 LYS A 510      41.290  38.741 100.328  1.00  0.00           H
ATOM   5007  HG2 LYS A 510      40.046  38.688 101.598  1.00  0.00           H
ATOM   5008  CD  LYS A 510      41.070  36.780 101.330  1.00  0.00           C
ATOM   5009  HD1 LYS A 510      41.270  36.520 102.391  1.00  0.00           H
ATOM   5010  HD2 LYS A 510      41.928  36.441 100.711  1.00  0.00           H
ATOM   5011  CE  LYS A 510      39.840  36.080 100.840  1.00  0.00           C
ATOM   5012  HE1 LYS A 510      38.982  36.469 101.429  1.00  0.00           H
ATOM   5013  HE2 LYS A 510      39.920  34.989 101.030  1.00  0.00           H
ATOM   5014  NZ  LYS A 510      39.740  36.339  99.400  1.00  0.00           N
ATOM   5015  HZ1 LYS A 510      39.025  35.685  99.023  1.00  0.00           H
ATOM   5016  HZ2 LYS A 510      40.589  36.310  98.801  1.00  0.00           H
ATOM   5017  HZ3 LYS A 510      39.248  37.253  99.330  1.00  0.00           H
ATOM   5018  C   LYS A 510      43.850  39.060 100.390  1.00  0.00           C
ATOM   5019  O   LYS A 510      43.840  38.100  99.600  1.00  0.00           O
ATOM   5020  N   ASN A 511      43.930  40.300 100.000  1.00  0.00           N
ATOM   5021  HN  ASN A 511      44.000  41.042 100.662  1.00  0.00           H
ATOM   5022  CA  ASN A 511      44.110  40.640  98.620  1.00  0.00           C
ATOM   5023  HA  ASN A 511      44.663  39.786  98.258  1.00  0.00           H
ATOM   5024  CB  ASN A 511      42.770  40.690  97.790  1.00  0.00           C
ATOM   5025  HB1 ASN A 511      42.200  41.620  98.000  1.00  0.00           H
ATOM   5026  HB2 ASN A 511      42.239  39.758  98.080  1.00  0.00           H
ATOM   5027  CG  ASN A 511      42.880  40.630  96.250  1.00  0.00           C
ATOM   5028  OD1 ASN A 511      43.960  40.690  95.690  1.00  0.00           O
ATOM   5029  ND2 ASN A 511      41.750  40.570  95.540  1.00  0.00           N
ATOM   5030 1HD2 ASN A 511      41.810  40.490  94.545  1.00  0.00           H
ATOM   5031 2HD2 ASN A 511      40.869  40.520  96.010  1.00  0.00           H
ATOM   5032  C   ASN A 511      45.050  41.850  98.370  1.00  0.00           C
ATOM   5033  O   ASN A 511      44.930  42.810  99.100  1.00  0.00           O
ATOM   5034  N   ARG A 512      46.030  41.870  97.430  1.00  0.00           N
ATOM   5035  HN  ARG A 512      46.140  41.179  96.719  1.00  0.00           H
ATOM   5036  CA  ARG A 512      46.990  42.970  97.300  1.00  0.00           C
ATOM   5037  HA  ARG A 512      46.488  43.874  97.611  1.00  0.00           H
ATOM   5038  CB  ARG A 512      48.380  42.700  97.980  1.00  0.00           C
ATOM   5039  HB1 ARG A 512      48.160  42.350  99.011  1.00  0.00           H
ATOM   5040  HB2 ARG A 512      48.800  43.729  97.970  1.00  0.00           H
ATOM   5041  CG  ARG A 512      49.410  41.751  97.409  1.00  0.00           C
ATOM   5042  HG1 ARG A 512      49.569  41.989  96.336  1.00  0.00           H
ATOM   5043  HG2 ARG A 512      49.018  40.715  97.500  1.00  0.00           H
ATOM   5044  CD  ARG A 512      50.880  41.880  97.990  1.00  0.00           C
ATOM   5045  HD1 ARG A 512      50.970  41.560  99.050  1.00  0.00           H
ATOM   5046  HD2 ARG A 512      51.160  42.941  97.820  1.00  0.00           H
ATOM   5047  NE  ARG A 512      51.670  40.900  97.150  1.00  0.00           N
ATOM   5048  HE  ARG A 512      51.230  40.420  96.391  1.00  0.00           H
[truncated: 2,441,286 more chars]
