# Supplementary material for: Residue 6.43 defines receptor function in class F GPCRs
Source: Nat Commun. 2021 Jun 24;12:3919. doi: 10.1038/s41467-021-24004-z (PMC8225760; doi:10.1038/s41467-021-24004-z)
Supplement: Supplementary file 15 — Supplementary Data 12 [file 41467_2021_24004_MOESM15_ESM.txt]

TITLE     Title t=   0.00000 step= 0
REMARK    GENERATED BY TRJCONV
REMARK    THIS IS A SIMULATION BOX
HELIX    1   1 GLU A  224  ASN A  258  1                                  35
HELIX    2   2 ALA A  264  LEU A  282  1                                  19
HELIX    3   3 SER A  313  GLY A  347  1                                  35
HELIX    4   4 THR A  357  VAL A  378  1                                  22
HELIX    5   5 ARG A  398  LYS A  430  1                                  33
HELIX    6   6 GLU A  439  PHE A  475  1                                  37
HELIX    7   7 GLU A  479  ILE A  496  1                                  18
HELIX    8   8 LEU A  515  VAL A  536  1                                  22
HELIX    9   9 THR A  541  ARG A  551  1                                  11
SHEET    1   1 1 LEU A 197  ARG A 199  0
SHEET    2   2 1 CYS A 213  ILE A 215  0
SHEET    3   3 1 VAL A 381  GLY A 383  0
SHEET    4   4 1 CYS A 390  VAL A 392  0
CRYST1  110.598  110.598  143.050  90.00  90.00 120.00 P 1           1
MODEL        1
ATOM      1  N   SER A 190      56.380  59.000 116.880  1.00  0.00           N
ATOM      2  HT1 SER A 190      56.340  58.449 115.999  1.00  0.00           H
ATOM      3  HT2 SER A 190      57.294  58.799 117.332  1.00  0.00           H
ATOM      4  HT3 SER A 190      56.400  60.019 116.670  1.00  0.00           H
ATOM      5  CA  SER A 190      55.250  58.540 117.740  1.00  0.00           C
ATOM      6  HA  SER A 190      55.580  58.980 118.670  1.00  0.00           H
ATOM      7  CB  SER A 190      53.940  59.300 117.490  1.00  0.00           C
ATOM      8  HB1 SER A 190      53.980  60.409 117.540  1.00  0.00           H
ATOM      9  HB2 SER A 190      53.310  59.130 118.389  1.00  0.00           H
ATOM     10  OG  SER A 190      53.150  58.900 116.380  1.00  0.00           O
ATOM     11  HG1 SER A 190      53.542  59.292 115.596  1.00  0.00           H
ATOM     12  C   SER A 190      55.150  57.040 117.670  1.00  0.00           C
ATOM     13  O   SER A 190      56.100  56.300 117.700  1.00  0.00           O
ATOM     14  N   GLY A 191      53.860  56.530 117.710  1.00  0.00           N
ATOM     15  HN  GLY A 191      53.120  57.170 117.520  1.00  0.00           H
ATOM     16  CA  GLY A 191      53.490  55.120 117.880  1.00  0.00           C
ATOM     17  HA1 GLY A 191      52.453  55.080 118.179  1.00  0.00           H
ATOM     18  HA2 GLY A 191      54.043  54.758 118.734  1.00  0.00           H
ATOM     19  C   GLY A 191      53.570  54.060 116.860  1.00  0.00           C
ATOM     20  O   GLY A 191      53.790  54.390 115.660  1.00  0.00           O
ATOM     21  N   GLN A 192      53.450  52.740 117.280  1.00  0.00           N
ATOM     22  HN  GLN A 192      53.560  52.500 118.241  1.00  0.00           H
ATOM     23  CA  GLN A 192      53.550  51.640 116.350  1.00  0.00           C
ATOM     24  HA  GLN A 192      54.493  51.851 115.868  1.00  0.00           H
ATOM     25  CB  GLN A 192      53.670  50.280 117.000  1.00  0.00           C
ATOM     26  HB1 GLN A 192      54.509  50.270 117.729  1.00  0.00           H
ATOM     27  HB2 GLN A 192      53.910  49.442 116.311  1.00  0.00           H
ATOM     28  CG  GLN A 192      52.430  49.890 117.881  1.00  0.00           C
ATOM     29  HG1 GLN A 192      52.102  50.725 118.536  1.00  0.00           H
ATOM     30  HG2 GLN A 192      52.738  49.064 118.557  1.00  0.00           H
ATOM     31  CD  GLN A 192      51.290  49.320 116.960  1.00  0.00           C
ATOM     32  OE1 GLN A 192      50.190  49.880 116.790  1.00  0.00           O
ATOM     33  NE2 GLN A 192      51.500  48.190 116.400  1.00  0.00           N
ATOM     34 1HE2 GLN A 192      52.290  47.600 116.570  1.00  0.00           H
ATOM     35 2HE2 GLN A 192      50.711  47.741 115.981  1.00  0.00           H
ATOM     36  C   GLN A 192      52.540  51.570 115.220  1.00  0.00           C
ATOM     37  O   GLN A 192      51.460  52.120 115.170  1.00  0.00           O
ATOM     38  N   CYS A 193      52.960  50.970 114.070  1.00  0.00           N
ATOM     39  HN  CYS A 193      53.899  50.641 114.000  1.00  0.00           H
ATOM     40  CA  CYS A 193      52.070  50.700 112.970  1.00  0.00           C
ATOM     41  HA  CYS A 193      51.030  50.740 113.260  1.00  0.00           H
ATOM     42  CB  CYS A 193      52.249  51.610 111.670  1.00  0.00           C
ATOM     43  HB1 CYS A 193      51.862  51.044 110.795  1.00  0.00           H
ATOM     44  HB2 CYS A 193      53.345  51.640 111.489  1.00  0.00           H
ATOM     45  SG  CYS A 193      51.390  53.230 111.620  1.00  0.00           S
ATOM     46  C   CYS A 193      52.210  49.240 112.610  1.00  0.00           C
ATOM     47  O   CYS A 193      53.190  48.530 112.920  1.00  0.00           O
ATOM     48  N   GLU A 194      51.180  48.560 112.050  1.00  0.00           N
ATOM     49  HN  GLU A 194      50.391  49.139 111.860  1.00  0.00           H
ATOM     50  CA  GLU A 194      51.230  47.070 111.810  1.00  0.00           C
ATOM     51  HA  GLU A 194      51.430  46.490 112.699  1.00  0.00           H
ATOM     52  CB  GLU A 194      49.930  46.519 111.290  1.00  0.00           C
ATOM     53  HB1 GLU A 194      49.980  45.453 110.981  1.00  0.00           H
ATOM     54  HB2 GLU A 194      49.497  47.164 110.495  1.00  0.00           H
ATOM     55  CG  GLU A 194      48.890  46.350 112.480  1.00  0.00           C
ATOM     56  HG1 GLU A 194      49.109  47.297 113.018  1.00  0.00           H
ATOM     57  HG2 GLU A 194      49.081  45.417 113.052  1.00  0.00           H
ATOM     58  CD  GLU A 194      47.450  46.370 112.060  1.00  0.00           C
ATOM     59  OE1 GLU A 194      46.990  47.160 111.250  1.00  0.00           O
ATOM     60  OE2 GLU A 194      46.740  45.470 112.520  1.00  0.00           O
ATOM     61  C   GLU A 194      52.350  46.680 110.780  1.00  0.00           C
ATOM     62  O   GLU A 194      52.780  47.510 110.010  1.00  0.00           O
ATOM     63  N   VAL A 195      52.920  45.440 110.820  1.00  0.00           N
ATOM     64  HN  VAL A 195      52.510  44.701 111.349  1.00  0.00           H
ATOM     65  CA  VAL A 195      54.270  45.070 110.200  1.00  0.00           C
ATOM     66  HA  VAL A 195      54.969  45.848 110.469  1.00  0.00           H
ATOM     67  CB  VAL A 195      55.010  43.820 110.540  1.00  0.00           C
ATOM     68  HB  VAL A 195      54.428  42.937 110.199  1.00  0.00           H
ATOM     69  CG1 VAL A 195      56.430  43.700 109.950  1.00  0.00           C
ATOM     70 1HG1 VAL A 195      56.330  43.420 108.880  1.00  0.00           H
ATOM     71 2HG1 VAL A 195      56.988  42.873 110.438  1.00  0.00           H
ATOM     72 3HG1 VAL A 195      56.849  44.729 109.930  1.00  0.00           H
ATOM     73  CG2 VAL A 195      55.111  43.600 112.100  1.00  0.00           C
ATOM     74 1HG2 VAL A 195      55.640  42.640 112.280  1.00  0.00           H
ATOM     75 2HG2 VAL A 195      54.094  43.670 112.543  1.00  0.00           H
ATOM     76 3HG2 VAL A 195      55.718  44.258 112.758  1.00  0.00           H
ATOM     77  C   VAL A 195      54.220  45.310 108.650  1.00  0.00           C
ATOM     78  O   VAL A 195      55.170  45.940 108.090  1.00  0.00           O
ATOM     79  N   PRO A 196      53.100  45.020 107.840  1.00  0.00           N
ATOM     80  CD  PRO A 196      52.070  43.980 108.070  1.00  0.00           C
ATOM     81  HD1 PRO A 196      51.127  44.511 108.321  1.00  0.00           H
ATOM     82  HD2 PRO A 196      52.331  43.268 108.882  1.00  0.00           H
ATOM     83  CA  PRO A 196      53.090  45.480 106.450  1.00  0.00           C
ATOM     84  HA  PRO A 196      54.067  45.450 105.991  1.00  0.00           H
ATOM     85  CB  PRO A 196      52.120  44.530 105.810  1.00  0.00           C
ATOM     86  HB1 PRO A 196      52.360  44.260 104.759  1.00  0.00           H
ATOM     87  HB2 PRO A 196      51.097  44.961 105.850  1.00  0.00           H
ATOM     88  CG  PRO A 196      52.060  43.300 106.750  1.00  0.00           C
ATOM     89  HG1 PRO A 196      51.180  42.720 106.400  1.00  0.00           H
ATOM     90  HG2 PRO A 196      53.007  42.742 106.590  1.00  0.00           H
ATOM     91  C   PRO A 196      52.750  46.890 106.130  1.00  0.00           C
ATOM     92  O   PRO A 196      52.620  47.290 104.990  1.00  0.00           O
ATOM     93  N   LEU A 197      52.480  47.730 107.150  1.00  0.00           N
ATOM     94  HN  LEU A 197      52.450  47.451 108.107  1.00  0.00           H
ATOM     95  CA  LEU A 197      52.130  49.130 106.990  1.00  0.00           C
ATOM     96  HA  LEU A 197      51.970  49.270 105.931  1.00  0.00           H
ATOM     97  CB  LEU A 197      50.830  49.550 107.780  1.00  0.00           C
ATOM     98  HB1 LEU A 197      50.740  50.644 107.609  1.00  0.00           H
ATOM     99  HB2 LEU A 197      51.039  49.361 108.855  1.00  0.00           H
ATOM    100  CG  LEU A 197      49.660  48.710 107.360  1.00  0.00           C
ATOM    101  HG  LEU A 197      49.790  47.610 107.450  1.00  0.00           H
ATOM    102  CD1 LEU A 197      48.430  49.050 108.260  1.00  0.00           C
ATOM    103 1HD1 LEU A 197      47.570  48.370 108.080  1.00  0.00           H
ATOM    104 2HD1 LEU A 197      48.132  50.084 107.982  1.00  0.00           H
ATOM    105 3HD1 LEU A 197      48.690  49.080 109.340  1.00  0.00           H
ATOM    106  CD2 LEU A 197      49.350  48.900 105.900  1.00  0.00           C
ATOM    107 1HD2 LEU A 197      48.422  48.351 105.631  1.00  0.00           H
ATOM    108 2HD2 LEU A 197      50.179  48.630 105.211  1.00  0.00           H
ATOM    109 3HD2 LEU A 197      49.089  49.963 105.710  1.00  0.00           H
ATOM    110  C   LEU A 197      53.250  49.950 107.490  1.00  0.00           C
ATOM    111  O   LEU A 197      54.000  49.600 108.390  1.00  0.00           O
ATOM    112  N   VAL A 198      53.440  51.170 106.950  1.00  0.00           N
ATOM    113  HN  VAL A 198      52.711  51.450 106.330  1.00  0.00           H
ATOM    114  CA  VAL A 198      54.490  52.070 107.320  1.00  0.00           C
ATOM    115  HA  VAL A 198      55.220  51.610 107.970  1.00  0.00           H
ATOM    116  CB  VAL A 198      55.230  52.520 106.080  1.00  0.00           C
ATOM    117  HB  VAL A 198      54.579  52.950 105.289  1.00  0.00           H
ATOM    118  CG1 VAL A 198      56.250  53.590 106.390  1.00  0.00           C
ATOM    119 1HG1 VAL A 198      55.861  54.547 106.799  1.00  0.00           H
ATOM    120 2HG1 VAL A 198      56.798  53.829 105.453  1.00  0.00           H
ATOM    121 3HG1 VAL A 198      56.968  53.231 107.158  1.00  0.00           H
ATOM    122  CG2 VAL A 198      55.891  51.280 105.450  1.00  0.00           C
ATOM    123 1HG2 VAL A 198      55.166  50.525 105.078  1.00  0.00           H
ATOM    124 2HG2 VAL A 198      56.548  50.732 106.158  1.00  0.00           H
ATOM    125 3HG2 VAL A 198      56.540  51.310 104.550  1.00  0.00           H
ATOM    126  C   VAL A 198      53.850  53.320 107.920  1.00  0.00           C
ATOM    127  O   VAL A 198      53.010  53.970 107.390  1.00  0.00           O
ATOM    128  N   ARG A 199      54.450  53.650 109.160  1.00  0.00           N
ATOM    129  HN  ARG A 199      55.074  53.066 109.673  1.00  0.00           H
ATOM    130  CA  ARG A 199      54.110  54.850 109.900  1.00  0.00           C
ATOM    131  HA  ARG A 199      53.039  54.810 110.030  1.00  0.00           H
ATOM    132  CB  ARG A 199      54.851  54.800 111.310  1.00  0.00           C
ATOM    133  HB1 ARG A 199      55.913  54.591 111.062  1.00  0.00           H
ATOM    134  HB2 ARG A 199      54.481  53.902 111.849  1.00  0.00           H
ATOM    135  CG  ARG A 199      54.740  56.130 112.080  1.00  0.00           C
ATOM    136  HG1 ARG A 199      55.281  56.961 111.579  1.00  0.00           H
ATOM    137  HG2 ARG A 199      55.248  55.841 113.026  1.00  0.00           H
ATOM    138  CD  ARG A 199      53.300  56.700 112.410  1.00  0.00           C
ATOM    139  HD1 ARG A 199      52.719  56.920 111.489  1.00  0.00           H
ATOM    140  HD2 ARG A 199      53.350  57.704 112.882  1.00  0.00           H
ATOM    141  NE  ARG A 199      52.650  55.830 113.460  1.00  0.00           N
ATOM    142  HE  ARG A 199      53.250  55.280 114.040  1.00  0.00           H
ATOM    143  CZ  ARG A 199      51.410  56.010 113.940  1.00  0.00           C
ATOM    144  NH1 ARG A 199      50.650  57.020 113.600  1.00  0.00           N
ATOM    145 1HH1 ARG A 199      51.051  57.702 112.988  1.00  0.00           H
ATOM    146 2HH1 ARG A 199      49.908  57.211 114.242  1.00  0.00           H
ATOM    147  NH2 ARG A 199      50.929  55.180 114.840  1.00  0.00           N
ATOM    148 1HH2 ARG A 199      51.550  54.401 114.930  1.00  0.00           H
ATOM    149 2HH2 ARG A 199      49.958  55.180 115.078  1.00  0.00           H
ATOM    150  C   ARG A 199      54.410  56.130 109.090  1.00  0.00           C
ATOM    151  O   ARG A 199      55.590  56.380 108.760  1.00  0.00           O
ATOM    152  N   THR A 200      53.380  57.020 108.820  1.00  0.00           N
ATOM    153  HN  THR A 200      52.466  56.799 109.151  1.00  0.00           H
ATOM    154  CA  THR A 200      53.570  58.400 108.330  1.00  0.00           C
ATOM    155  HA  THR A 200      54.560  58.760 108.570  1.00  0.00           H
ATOM    156  CB  THR A 200      53.550  58.380 106.770  1.00  0.00           C
ATOM    157  HB  THR A 200      54.494  57.898 106.439  1.00  0.00           H
ATOM    158  OG1 THR A 200      53.561  59.630 106.180  1.00  0.00           O
ATOM    159  HG1 THR A 200      54.471  59.818 105.942  1.00  0.00           H
ATOM    160  CG2 THR A 200      52.370  57.470 106.271  1.00  0.00           C
ATOM    161 1HG2 THR A 200      52.499  56.465 106.728  1.00  0.00           H
ATOM    162 2HG2 THR A 200      52.410  57.350 105.167  1.00  0.00           H
ATOM    163 3HG2 THR A 200      51.396  57.927 106.548  1.00  0.00           H
ATOM    164  C   THR A 200      52.620  59.380 108.830  1.00  0.00           C
ATOM    165  O   THR A 200      51.570  58.970 109.240  1.00  0.00           O
ATOM    166  N   ASP A 201      53.070  60.660 108.900  1.00  0.00           N
ATOM    167  HN  ASP A 201      54.041  60.830 108.750  1.00  0.00           H
ATOM    168  CA  ASP A 201      52.280  61.740 109.400  1.00  0.00           C
ATOM    169  HA  ASP A 201      51.489  61.550 110.111  1.00  0.00           H
ATOM    170  CB  ASP A 201      53.280  62.780 109.980  1.00  0.00           C
ATOM    171  HB1 ASP A 201      52.751  63.739 110.170  1.00  0.00           H
ATOM    172  HB2 ASP A 201      54.054  62.921 109.196  1.00  0.00           H
ATOM    173  CG  ASP A 201      53.880  62.370 111.320  1.00  0.00           C
ATOM    174  OD1 ASP A 201      54.870  62.900 111.700  1.00  0.00           O
ATOM    175  OD2 ASP A 201      53.260  61.500 111.970  1.00  0.00           O
ATOM    176  C   ASP A 201      51.600  62.440 108.260  1.00  0.00           C
ATOM    177  O   ASP A 201      50.820  63.390 108.550  1.00  0.00           O
ATOM    178  N   ASN A 202      51.710  61.950 107.030  1.00  0.00           N
ATOM    179  HN  ASN A 202      52.368  61.222 106.851  1.00  0.00           H
ATOM    180  CA  ASN A 202      51.080  62.530 105.900  1.00  0.00           C
ATOM    181  HA  ASN A 202      51.020  63.591 106.090  1.00  0.00           H
ATOM    182  CB  ASN A 202      51.930  62.080 104.700  1.00  0.00           C
ATOM    183  HB1 ASN A 202      52.000  61.005 104.429  1.00  0.00           H
ATOM    184  HB2 ASN A 202      52.997  62.359 104.840  1.00  0.00           H
ATOM    185  CG  ASN A 202      51.530  62.900 103.470  1.00  0.00           C
ATOM    186  OD1 ASN A 202      50.430  63.540 103.390  1.00  0.00           O
ATOM    187  ND2 ASN A 202      52.310  62.810 102.350  1.00  0.00           N
ATOM    188 1HD2 ASN A 202      53.098  62.202 102.450  1.00  0.00           H
ATOM    189 2HD2 ASN A 202      51.958  63.192 101.496  1.00  0.00           H
ATOM    190  C   ASN A 202      49.720  61.950 105.690  1.00  0.00           C
ATOM    191  O   ASN A 202      49.560  60.830 105.210  1.00  0.00           O
ATOM    192  N   PRO A 203      48.650  62.720 105.980  1.00  0.00           N
ATOM    193  CD  PRO A 203      48.580  64.000 106.670  1.00  0.00           C
ATOM    194  HD1 PRO A 203      49.291  64.791 106.350  1.00  0.00           H
ATOM    195  HD2 PRO A 203      48.690  63.671 107.726  1.00  0.00           H
ATOM    196  CA  PRO A 203      47.290  62.260 105.820  1.00  0.00           C
ATOM    197  HA  PRO A 203      47.190  61.373 106.428  1.00  0.00           H
ATOM    198  CB  PRO A 203      46.360  63.370 106.329  1.00  0.00           C
ATOM    199  HB1 PRO A 203      45.958  63.129 107.336  1.00  0.00           H
ATOM    200  HB2 PRO A 203      45.495  63.579 105.664  1.00  0.00           H
ATOM    201  CG  PRO A 203      47.230  64.660 106.420  1.00  0.00           C
ATOM    202  HG1 PRO A 203      47.120  65.190 105.450  1.00  0.00           H
ATOM    203  HG2 PRO A 203      46.871  65.409 107.159  1.00  0.00           H
ATOM    204  C   PRO A 203      46.930  61.960 104.320  1.00  0.00           C
ATOM    205  O   PRO A 203      45.820  61.460 104.090  1.00  0.00           O
ATOM    206  N   LYS A 204      47.790  62.270 103.330  1.00  0.00           N
ATOM    207  HN  LYS A 204      48.552  62.892 103.490  1.00  0.00           H
ATOM    208  CA  LYS A 204      47.610  61.850 101.930  1.00  0.00           C
ATOM    209  HA  LYS A 204      46.537  61.840 101.810  1.00  0.00           H
ATOM    210  CB  LYS A 204      48.260  62.880 100.960  1.00  0.00           C
ATOM    211  HB1 LYS A 204      48.340  62.670  99.872  1.00  0.00           H
ATOM    212  HB2 LYS A 204      49.289  63.210 101.220  1.00  0.00           H
ATOM    213  CG  LYS A 204      47.680  64.340 100.920  1.00  0.00           C
ATOM    214  HG1 LYS A 204      46.584  64.220 100.781  1.00  0.00           H
ATOM    215  HG2 LYS A 204      48.229  64.939 100.162  1.00  0.00           H
ATOM    216  CD  LYS A 204      47.700  65.230 102.170  1.00  0.00           C
ATOM    217  HD1 LYS A 204      48.726  65.310 102.589  1.00  0.00           H
ATOM    218  HD2 LYS A 204      47.219  64.739 103.042  1.00  0.00           H
ATOM    219  CE  LYS A 204      47.170  66.640 101.901  1.00  0.00           C
ATOM    220  HE1 LYS A 204      47.733  67.203 101.126  1.00  0.00           H
ATOM    221  HE2 LYS A 204      47.180  67.169 102.878  1.00  0.00           H
ATOM    222  NZ  LYS A 204      45.710  66.690 101.660  1.00  0.00           N
ATOM    223  HZ1 LYS A 204      45.520  66.710 100.638  1.00  0.00           H
ATOM    224  HZ2 LYS A 204      45.261  67.478 102.169  1.00  0.00           H
ATOM    225  HZ3 LYS A 204      45.252  65.893 102.148  1.00  0.00           H
ATOM    226  C   LYS A 204      48.160  60.470 101.530  1.00  0.00           C
ATOM    227  O   LYS A 204      48.040  60.020 100.460  1.00  0.00           O
ATOM    228  N   SER A 205      48.850  59.770 102.490  1.00  0.00           N
ATOM    229  HN  SER A 205      48.980  60.180 103.390  1.00  0.00           H
ATOM    230  CA  SER A 205      49.470  58.470 102.320  1.00  0.00           C
ATOM    231  HA  SER A 205      49.281  58.231 101.284  1.00  0.00           H
ATOM    232  CB  SER A 205      51.010  58.550 102.740  1.00  0.00           C
ATOM    233  HB1 SER A 205      51.462  57.547 102.891  1.00  0.00           H
ATOM    234  HB2 SER A 205      51.020  59.079 103.717  1.00  0.00           H
ATOM    235  OG  SER A 205      51.860  59.360 101.900  1.00  0.00           O
ATOM    236  HG1 SER A 205      51.920  58.861 101.082  1.00  0.00           H
ATOM    237  C   SER A 205      48.890  57.350 103.030  1.00  0.00           C
ATOM    238  O   SER A 205      49.370  56.220 102.860  1.00  0.00           O
ATOM    239  N   TRP A 206      47.840  57.530 103.830  1.00  0.00           N
ATOM    240  HN  TRP A 206      47.362  58.377 104.049  1.00  0.00           H
ATOM    241  CA  TRP A 206      47.360  56.480 104.760  1.00  0.00           C
ATOM    242  HA  TRP A 206      48.222  55.939 105.121  1.00  0.00           H
ATOM    243  CB  TRP A 206      46.600  56.940 106.020  1.00  0.00           C
ATOM    244  HB1 TRP A 206      46.320  56.061 106.639  1.00  0.00           H
ATOM    245  HB2 TRP A 206      45.657  57.492 105.819  1.00  0.00           H
ATOM    246  CG  TRP A 206      47.330  57.900 106.860  1.00  0.00           C
ATOM    247  CD1 TRP A 206      48.710  57.840 106.950  1.00  0.00           C
ATOM    248  HD1 TRP A 206      49.289  57.181 106.321  1.00  0.00           H
ATOM    249  NE1 TRP A 206      49.090  58.820 107.770  1.00  0.00           N
ATOM    250  HE1 TRP A 206      49.977  58.830 108.178  1.00  0.00           H
ATOM    251  CE2 TRP A 206      48.060  59.500 108.280  1.00  0.00           C
ATOM    252  CD2 TRP A 206      46.870  59.000 107.700  1.00  0.00           C
ATOM    253  CE3 TRP A 206      45.650  59.470 108.050  1.00  0.00           C
ATOM    254  HE3 TRP A 206      44.730  59.010 107.720  1.00  0.00           H
ATOM    255  CZ3 TRP A 206      45.600  60.500 108.970  1.00  0.00           C
ATOM    256  HZ3 TRP A 206      44.601  60.700 109.330  1.00  0.00           H
ATOM    257  CZ2 TRP A 206      48.010  60.580 109.140  1.00  0.00           C
ATOM    258  HZ2 TRP A 206      48.939  60.960 109.540  1.00  0.00           H
ATOM    259  CH2 TRP A 206      46.780  61.030 109.610  1.00  0.00           C
ATOM    260  HH2 TRP A 206      46.691  61.735 110.424  1.00  0.00           H
ATOM    261  C   TRP A 206      46.560  55.410 104.080  1.00  0.00           C
ATOM    262  O   TRP A 206      45.940  55.620 103.030  1.00  0.00           O
ATOM    263  N   TYR A 207      46.500  54.190 104.730  1.00  0.00           N
ATOM    264  HN  TYR A 207      46.942  53.999 105.603  1.00  0.00           H
ATOM    265  CA  TYR A 207      45.760  53.070 104.190  1.00  0.00           C
ATOM    266  HA  TYR A 207      45.570  53.180 103.132  1.00  0.00           H
ATOM    267  CB  TYR A 207      46.710  51.880 104.350  1.00  0.00           C
ATOM    268  HB1 TYR A 207      46.820  51.790 105.452  1.00  0.00           H
ATOM    269  HB2 TYR A 207      47.664  51.960 103.787  1.00  0.00           H
ATOM    270  CG  TYR A 207      46.080  50.600 103.940  1.00  0.00           C
ATOM    271  CD1 TYR A 207      45.860  50.380 102.590  1.00  0.00           C
ATOM    272  HD1 TYR A 207      46.111  51.162 101.888  1.00  0.00           H
ATOM    273  CE1 TYR A 207      45.260  49.190 102.160  1.00  0.00           C
ATOM    274  HE1 TYR A 207      45.070  49.040 101.108  1.00  0.00           H
ATOM    275  CZ  TYR A 207      44.850  48.310 103.090  1.00  0.00           C
ATOM    276  OH  TYR A 207      44.320  47.030 102.780  1.00  0.00           O
ATOM    277  HH  TYR A 207      43.688  47.201 102.078  1.00  0.00           H
ATOM    278  CD2 TYR A 207      45.690  49.670 104.931  1.00  0.00           C
ATOM    279  HD2 TYR A 207      45.879  49.819 105.983  1.00  0.00           H
ATOM    280  CE2 TYR A 207      45.100  48.510 104.500  1.00  0.00           C
ATOM    281  HE2 TYR A 207      45.030  47.668 105.172  1.00  0.00           H
ATOM    282  C   TYR A 207      44.480  52.880 104.990  1.00  0.00           C
ATOM    283  O   TYR A 207      44.480  52.850 106.200  1.00  0.00           O
ATOM    284  N   GLU A 208      43.320  52.920 104.230  1.00  0.00           N
ATOM    285  HN  GLU A 208      43.320  53.089 103.247  1.00  0.00           H
ATOM    286  CA  GLU A 208      41.990  52.730 104.730  1.00  0.00           C
ATOM    287  HA  GLU A 208      41.328  52.991 103.918  1.00  0.00           H
ATOM    288  CB  GLU A 208      41.700  51.310 105.170  1.00  0.00           C
ATOM    289  HB1 GLU A 208      40.669  51.200 105.570  1.00  0.00           H
ATOM    290  HB2 GLU A 208      42.312  50.969 106.032  1.00  0.00           H
ATOM    291  CG  GLU A 208      41.831  50.220 104.040  1.00  0.00           C
ATOM    292  HG1 GLU A 208      41.640  49.173 104.359  1.00  0.00           H
ATOM    293  HG2 GLU A 208      42.913  50.101 103.821  1.00  0.00           H
ATOM    294  CD  GLU A 208      41.060  50.430 102.720  1.00  0.00           C
ATOM    295  OE1 GLU A 208      41.560  51.140 101.870  1.00  0.00           O
ATOM    296  OE2 GLU A 208      39.890  49.990 102.570  1.00  0.00           O
ATOM    297  C   GLU A 208      41.640  53.800 105.770  1.00  0.00           C
ATOM    298  O   GLU A 208      41.930  54.950 105.770  1.00  0.00           O
ATOM    299  N   ASP A 209      40.910  53.270 106.800  1.00  0.00           N
ATOM    300  HN  ASP A 209      40.612  52.346 106.571  1.00  0.00           H
ATOM    301  CA  ASP A 209      40.460  53.850 107.970  1.00  0.00           C
ATOM    302  HA  ASP A 209      40.420  54.918 107.810  1.00  0.00           H
ATOM    303  CB  ASP A 209      39.130  53.080 108.390  1.00  0.00           C
ATOM    304  HB1 ASP A 209      38.679  53.661 109.222  1.00  0.00           H
ATOM    305  HB2 ASP A 209      39.401  52.058 108.731  1.00  0.00           H
ATOM    306  CG  ASP A 209      38.060  52.930 107.270  1.00  0.00           C
ATOM    307  OD1 ASP A 209      36.970  53.500 107.360  1.00  0.00           O
ATOM    308  OD2 ASP A 209      38.370  52.250 106.290  1.00  0.00           O
ATOM    309  C   ASP A 209      41.510  53.700 109.110  1.00  0.00           C
ATOM    310  O   ASP A 209      41.230  53.940 110.280  1.00  0.00           O
ATOM    311  N   VAL A 210      42.790  53.350 108.720  1.00  0.00           N
ATOM    312  HN  VAL A 210      42.940  53.080 107.772  1.00  0.00           H
ATOM    313  CA  VAL A 210      43.860  53.160 109.610  1.00  0.00           C
ATOM    314  HA  VAL A 210      43.418  52.919 110.565  1.00  0.00           H
ATOM    315  CB  VAL A 210      44.720  52.020 109.150  1.00  0.00           C
ATOM    316  HB  VAL A 210      45.273  52.352 108.246  1.00  0.00           H
ATOM    317  CG1 VAL A 210      45.740  51.610 110.200  1.00  0.00           C
ATOM    318 1HG1 VAL A 210      46.329  50.711 109.920  1.00  0.00           H
ATOM    319 2HG1 VAL A 210      45.220  51.460 111.170  1.00  0.00           H
ATOM    320 3HG1 VAL A 210      46.417  52.477 110.359  1.00  0.00           H
ATOM    321  CG2 VAL A 210      43.890  50.820 108.850  1.00  0.00           C
ATOM    322 1HG2 VAL A 210      43.438  50.850 107.836  1.00  0.00           H
ATOM    323 2HG2 VAL A 210      43.002  50.820 109.518  1.00  0.00           H
ATOM    324 3HG2 VAL A 210      44.421  49.858 109.010  1.00  0.00           H
ATOM    325  C   VAL A 210      44.720  54.450 109.760  1.00  0.00           C
ATOM    326  O   VAL A 210      45.440  54.870 108.810  1.00  0.00           O
ATOM    327  N   GLU A 211      44.540  55.200 110.940  1.00  0.00           N
ATOM    328  HN  GLU A 211      44.081  54.780 111.719  1.00  0.00           H
ATOM    329  CA  GLU A 211      45.310  56.370 111.240  1.00  0.00           C
ATOM    330  HA  GLU A 211      45.199  56.862 110.286  1.00  0.00           H
ATOM    331  CB  GLU A 211      44.600  57.310 112.250  1.00  0.00           C
ATOM    332  HB1 GLU A 211      45.303  58.143 112.461  1.00  0.00           H
ATOM    333  HB2 GLU A 211      44.470  56.742 113.197  1.00  0.00           H
ATOM    334  CG  GLU A 211      43.350  57.890 111.630  1.00  0.00           C
ATOM    335  HG1 GLU A 211      42.720  57.010 111.380  1.00  0.00           H
ATOM    336  HG2 GLU A 211      43.550  58.449 110.691  1.00  0.00           H
ATOM    337  CD  GLU A 211      42.620  58.690 112.670  1.00  0.00           C
ATOM    338  OE1 GLU A 211      41.850  58.070 113.450  1.00  0.00           O
ATOM    339  OE2 GLU A 211      42.710  59.980 112.770  1.00  0.00           O
ATOM    340  C   GLU A 211      46.740  56.180 111.430  1.00  0.00           C
ATOM    341  O   GLU A 211      47.240  55.360 112.150  1.00  0.00           O
ATOM    342  N   GLY A 212      47.480  57.040 110.770  1.00  0.00           N
ATOM    343  HN  GLY A 212      47.091  57.777 110.222  1.00  0.00           H
ATOM    344  CA  GLY A 212      48.950  57.120 110.680  1.00  0.00           C
ATOM    345  HA1 GLY A 212      49.211  57.030 111.724  1.00  0.00           H
ATOM    346  HA2 GLY A 212      49.221  58.072 110.249  1.00  0.00           H
ATOM    347  C   GLY A 212      49.730  56.160 109.850  1.00  0.00           C
ATOM    348  O   GLY A 212      50.930  56.230 109.710  1.00  0.00           O
ATOM    349  N   CYS A 213      49.179  55.180 109.270  1.00  0.00           N
ATOM    350  HN  CYS A 213      48.187  55.190 109.171  1.00  0.00           H
ATOM    351  CA  CYS A 213      49.760  53.950 108.680  1.00  0.00           C
ATOM    352  HA  CYS A 213      50.839  53.970 108.710  1.00  0.00           H
ATOM    353  CB  CYS A 213      49.410  52.540 109.440  1.00  0.00           C
ATOM    354  HB1 CYS A 213      50.160  51.830 109.030  1.00  0.00           H
ATOM    355  HB2 CYS A 213      48.390  52.260 109.100  1.00  0.00           H
ATOM    356  SG  CYS A 213      49.450  52.770 111.270  1.00  0.00           S
ATOM    357  C   CYS A 213      49.400  53.920 107.190  1.00  0.00           C
ATOM    358  O   CYS A 213      48.260  53.560 106.850  1.00  0.00           O
ATOM    359  N   GLY A 214      50.370  54.120 106.330  1.00  0.00           N
ATOM    360  HN  GLY A 214      51.249  54.310 106.760  1.00  0.00           H
ATOM    361  CA  GLY A 214      50.290  53.860 104.880  1.00  0.00           C
ATOM    362  HA1 GLY A 214      51.002  54.482 104.358  1.00  0.00           H
ATOM    363  HA2 GLY A 214      49.289  54.000 104.500  1.00  0.00           H
ATOM    364  C   GLY A 214      50.730  52.500 104.570  1.00  0.00           C
ATOM    365  O   GLY A 214      51.150  51.710 105.440  1.00  0.00           O
ATOM    366  N   ILE A 215      50.670  52.060 103.350  1.00  0.00           N
ATOM    367  HN  ILE A 215      50.430  52.559 102.521  1.00  0.00           H
ATOM    368  CA  ILE A 215      51.040  50.670 103.000  1.00  0.00           C
ATOM    369  HA  ILE A 215      51.150  50.111 103.918  1.00  0.00           H
ATOM    370  CB  ILE A 215      50.040  49.960 102.060  1.00  0.00           C
ATOM    371  HB  ILE A 215      49.099  50.200 102.600  1.00  0.00           H
ATOM    372  CG2 ILE A 215      49.920  50.650 100.650  1.00  0.00           C
ATOM    373 1HG2 ILE A 215      50.789  50.360 100.021  1.00  0.00           H
ATOM    374 2HG2 ILE A 215      49.830  51.754 100.740  1.00  0.00           H
ATOM    375 3HG2 ILE A 215      48.959  50.310 100.209  1.00  0.00           H
ATOM    376  CG1 ILE A 215      50.220  48.430 102.029  1.00  0.00           C
ATOM    377 1HG1 ILE A 215      50.240  48.007 103.056  1.00  0.00           H
ATOM    378 2HG1 ILE A 215      51.194  48.231 101.533  1.00  0.00           H
ATOM    379  CD  ILE A 215      49.140  47.780 101.280  1.00  0.00           C
ATOM    380  HD1 ILE A 215      48.138  47.970 101.721  1.00  0.00           H
ATOM    381  HD2 ILE A 215      49.160  46.669 101.280  1.00  0.00           H
ATOM    382  HD3 ILE A 215      49.190  47.961 100.185  1.00  0.00           H
ATOM    383  C   ILE A 215      52.440  50.660 102.170  1.00  0.00           C
ATOM    384  O   ILE A 215      52.700  51.590 101.400  1.00  0.00           O
ATOM    385  N   GLN A 216      53.350  49.690 102.550  1.00  0.00           N
ATOM    386  HN  GLN A 216      53.081  49.112 103.317  1.00  0.00           H
ATOM    387  CA  GLN A 216      54.550  49.330 101.750  1.00  0.00           C
ATOM    388  HA  GLN A 216      55.411  49.880 102.100  1.00  0.00           H
ATOM    389  CB  GLN A 216      54.671  47.800 102.140  1.00  0.00           C
ATOM    390  HB1 GLN A 216      55.249  47.271 101.352  1.00  0.00           H
ATOM    391  HB2 GLN A 216      53.643  47.397 102.019  1.00  0.00           H
ATOM    392  CG  GLN A 216      55.320  47.611 103.580  1.00  0.00           C
ATOM    393  HG1 GLN A 216      55.300  46.575 103.982  1.00  0.00           H
ATOM    394  HG2 GLN A 216      54.822  48.267 104.326  1.00  0.00           H
ATOM    395  CD  GLN A 216      56.810  47.970 103.540  1.00  0.00           C
ATOM    396  OE1 GLN A 216      57.490  47.940 102.500  1.00  0.00           O
ATOM    397  NE2 GLN A 216      57.390  48.290 104.740  1.00  0.00           N
ATOM    398 1HE2 GLN A 216      56.861  48.061 105.558  1.00  0.00           H
ATOM    399 2HE2 GLN A 216      58.223  48.832 104.630  1.00  0.00           H
ATOM    400  C   GLN A 216      54.510  49.530 100.240  1.00  0.00           C
ATOM    401  O   GLN A 216      53.550  49.160  99.590  1.00  0.00           O
ATOM    402  N   CYS A 217      55.520  50.270  99.760  1.00  0.00           N
ATOM    403  HN  CYS A 217      56.247  50.559 100.378  1.00  0.00           H
ATOM    404  CA  CYS A 217      55.710  50.630  98.380  1.00  0.00           C
ATOM    405  HA  CYS A 217      54.917  51.273  98.029  1.00  0.00           H
ATOM    406  CB  CYS A 217      57.070  51.460  98.190  1.00  0.00           C
ATOM    407  HB1 CYS A 217      58.031  50.990  98.490  1.00  0.00           H
ATOM    408  HB2 CYS A 217      57.000  52.329  98.879  1.00  0.00           H
ATOM    409  SG  CYS A 217      57.270  52.240  96.530  1.00  0.00           S
ATOM    410  C   CYS A 217      55.860  49.390  97.470  1.00  0.00           C
ATOM    411  O   CYS A 217      55.160  49.320  96.480  1.00  0.00           O
ATOM    412  N   GLN A 218      56.660  48.400  97.830  1.00  0.00           N
ATOM    413  HN  GLN A 218      57.021  48.510  98.753  1.00  0.00           H
ATOM    414  CA  GLN A 218      56.760  47.170  97.160  1.00  0.00           C
ATOM    415  HA  GLN A 218      56.780  47.280  96.086  1.00  0.00           H
ATOM    416  CB  GLN A 218      58.120  46.510  97.690  1.00  0.00           C
ATOM    417  HB1 GLN A 218      58.309  45.483  97.311  1.00  0.00           H
ATOM    418  HB2 GLN A 218      58.060  46.350  98.788  1.00  0.00           H
ATOM    419  CG  GLN A 218      59.380  47.380  97.340  1.00  0.00           C
ATOM    420  HG1 GLN A 218      60.251  46.940  97.871  1.00  0.00           H
ATOM    421  HG2 GLN A 218      59.240  48.419  97.709  1.00  0.00           H
ATOM    422  CD  GLN A 218      59.790  47.470  95.890  1.00  0.00           C
ATOM    423  OE1 GLN A 218      59.480  48.440  95.210  1.00  0.00           O
ATOM    424  NE2 GLN A 218      60.570  46.460  95.420  1.00  0.00           N
ATOM    425 1HE2 GLN A 218      61.066  46.559  94.557  1.00  0.00           H
ATOM    426 2HE2 GLN A 218      60.850  45.781  96.099  1.00  0.00           H
ATOM    427  C   GLN A 218      55.590  46.240  97.400  1.00  0.00           C
ATOM    428  O   GLN A 218      54.820  46.480  98.310  1.00  0.00           O
ATOM    429  N   ASN A 219      55.370  45.210  96.650  1.00  0.00           N
ATOM    430  HN  ASN A 219      55.939  45.030  95.851  1.00  0.00           H
ATOM    431  CA  ASN A 219      54.310  44.320  96.940  1.00  0.00           C
ATOM    432  HA  ASN A 219      53.432  44.949  96.960  1.00  0.00           H
ATOM    433  CB  ASN A 219      53.930  43.530  95.700  1.00  0.00           C
ATOM    434  HB1 ASN A 219      54.753  42.797  95.560  1.00  0.00           H
ATOM    435  HB2 ASN A 219      54.010  44.149  94.781  1.00  0.00           H
ATOM    436  CG  ASN A 219      52.580  42.740  95.810  1.00  0.00           C
ATOM    437  OD1 ASN A 219      52.410  41.860  96.650  1.00  0.00           O
ATOM    438  ND2 ASN A 219      51.630  43.200  95.010  1.00  0.00           N
ATOM    439 1HD2 ASN A 219      50.734  42.802  95.209  1.00  0.00           H
ATOM    440 2HD2 ASN A 219      51.789  43.955  94.374  1.00  0.00           H
ATOM    441  C   ASN A 219      54.440  43.500  98.240  1.00  0.00           C
ATOM    442  O   ASN A 219      55.260  42.570  98.290  1.00  0.00           O
ATOM    443  N   PRO A 220      53.540  43.670  99.270  1.00  0.00           N
ATOM    444  CD  PRO A 220      52.400  44.530  99.230  1.00  0.00           C
ATOM    445  HD1 PRO A 220      51.773  44.172  98.385  1.00  0.00           H
ATOM    446  HD2 PRO A 220      52.560  45.627  99.150  1.00  0.00           H
ATOM    447  CA  PRO A 220      53.820  42.950 100.580  1.00  0.00           C
ATOM    448  HA  PRO A 220      54.832  43.190 100.871  1.00  0.00           H
ATOM    449  CB  PRO A 220      53.040  43.830 101.460  1.00  0.00           C
ATOM    450  HB1 PRO A 220      53.607  44.775 101.609  1.00  0.00           H
ATOM    451  HB2 PRO A 220      52.680  43.380 102.410  1.00  0.00           H
ATOM    452  CG  PRO A 220      51.830  44.140 100.660  1.00  0.00           C
ATOM    453  HG1 PRO A 220      51.240  43.199 100.650  1.00  0.00           H
ATOM    454  HG2 PRO A 220      51.214  44.975 101.058  1.00  0.00           H
ATOM    455  C   PRO A 220      53.450  41.460 100.640  1.00  0.00           C
ATOM    456  O   PRO A 220      53.610  40.840 101.730  1.00  0.00           O
ATOM    457  N   LEU A 221      52.880  40.910  99.520  1.00  0.00           N
ATOM    458  HN  LEU A 221      52.559  41.492  98.777  1.00  0.00           H
ATOM    459  CA  LEU A 221      52.580  39.500  99.350  1.00  0.00           C
ATOM    460  HA  LEU A 221      52.730  39.079 100.333  1.00  0.00           H
ATOM    461  CB  LEU A 221      51.110  39.179  98.961  1.00  0.00           C
ATOM    462  HB1 LEU A 221      50.931  38.083  98.940  1.00  0.00           H
ATOM    463  HB2 LEU A 221      50.969  39.623  97.952  1.00  0.00           H
ATOM    464  CG  LEU A 221      50.060  39.840  99.860  1.00  0.00           C
ATOM    465  HG  LEU A 221      50.230  40.931  99.980  1.00  0.00           H
ATOM    466  CD1 LEU A 221      48.660  39.610  99.280  1.00  0.00           C
ATOM    467 1HD1 LEU A 221      48.390  40.231  98.399  1.00  0.00           H
ATOM    468 2HD1 LEU A 221      47.917  39.971 100.023  1.00  0.00           H
ATOM    469 3HD1 LEU A 221      48.500  38.552  98.980  1.00  0.00           H
ATOM    470  CD2 LEU A 221      50.020  39.310 101.290  1.00  0.00           C
ATOM    471 1HD2 LEU A 221      51.020  39.490 101.740  1.00  0.00           H
ATOM    472 2HD2 LEU A 221      49.720  38.241 101.330  1.00  0.00           H
ATOM    473 3HD2 LEU A 221      49.311  39.920 101.890  1.00  0.00           H
ATOM    474  C   LEU A 221      53.600  38.830  98.400  1.00  0.00           C
ATOM    475  O   LEU A 221      53.700  37.590  98.190  1.00  0.00           O
ATOM    476  N   PHE A 222      54.460  39.630  97.820  1.00  0.00           N
ATOM    477  HN  PHE A 222      54.510  40.613  97.980  1.00  0.00           H
ATOM    478  CA  PHE A 222      55.720  39.250  97.280  1.00  0.00           C
ATOM    479  HA  PHE A 222      55.770  38.198  97.040  1.00  0.00           H
ATOM    480  CB  PHE A 222      56.200  40.010  95.960  1.00  0.00           C
ATOM    481  HB1 PHE A 222      57.272  39.780  95.780  1.00  0.00           H
ATOM    482  HB2 PHE A 222      56.130  41.119  95.990  1.00  0.00           H
ATOM    483  CG  PHE A 222      55.410  39.580  94.750  1.00  0.00           C
ATOM    484  CD1 PHE A 222      54.030  39.240  94.680  1.00  0.00           C
ATOM    485  HD1 PHE A 222      53.427  39.180  95.574  1.00  0.00           H
ATOM    486  CE1 PHE A 222      53.450  38.980  93.490  1.00  0.00           C
ATOM    487  HE1 PHE A 222      52.412  38.681  93.480  1.00  0.00           H
ATOM    488  CZ  PHE A 222      54.180  38.900  92.270  1.00  0.00           C
ATOM    489  HZ  PHE A 222      53.660  38.610  91.369  1.00  0.00           H
ATOM    490  CD2 PHE A 222      56.159  39.610  93.530  1.00  0.00           C
ATOM    491  HD2 PHE A 222      57.196  39.902  93.450  1.00  0.00           H
ATOM    492  CE2 PHE A 222      55.580  39.250  92.350  1.00  0.00           C
ATOM    493  HE2 PHE A 222      56.021  39.501  91.397  1.00  0.00           H
ATOM    494  C   PHE A 222      56.730  39.530  98.370  1.00  0.00           C
ATOM    495  O   PHE A 222      56.340  40.210  99.380  1.00  0.00           O
ATOM    496  N   THR A 223      57.940  38.930  98.280  1.00  0.00           N
ATOM    497  HN  THR A 223      58.110  38.271  97.551  1.00  0.00           H
ATOM    498  CA  THR A 223      59.070  39.260  99.250  1.00  0.00           C
ATOM    499  HA  THR A 223      58.769  40.023  99.952  1.00  0.00           H
ATOM    500  CB  THR A 223      59.700  38.070 100.130  1.00  0.00           C
ATOM    501  HB  THR A 223      58.857  37.418 100.441  1.00  0.00           H
ATOM    502  OG1 THR A 223      60.410  38.450 101.300  1.00  0.00           O
ATOM    503  HG1 THR A 223      59.682  38.689 101.878  1.00  0.00           H
ATOM    504  CG2 THR A 223      60.570  37.200  99.260  1.00  0.00           C
ATOM    505 1HG2 THR A 223      61.528  37.649  98.921  1.00  0.00           H
ATOM    506 2HG2 THR A 223      60.002  36.741  98.423  1.00  0.00           H
ATOM    507 3HG2 THR A 223      60.849  36.274  99.808  1.00  0.00           H
ATOM    508  C   THR A 223      60.240  39.790  98.400  1.00  0.00           C
ATOM    509  O   THR A 223      60.300  39.630  97.210  1.00  0.00           O
ATOM    510  N   GLU A 224      61.200  40.390  99.020  1.00  0.00           N
ATOM    511  HN  GLU A 224      61.061  40.340 100.006  1.00  0.00           H
ATOM    512  CA  GLU A 224      62.350  41.170  98.450  1.00  0.00           C
ATOM    513  HA  GLU A 224      61.918  42.105  98.128  1.00  0.00           H
ATOM    514  CB  GLU A 224      63.260  41.500  99.670  1.00  0.00           C
ATOM    515  HB1 GLU A 224      63.609  40.512 100.039  1.00  0.00           H
ATOM    516  HB2 GLU A 224      62.588  41.931 100.442  1.00  0.00           H
ATOM    517  CG  GLU A 224      64.350  42.500  99.270  1.00  0.00           C
ATOM    518  HG1 GLU A 224      64.021  43.518  98.971  1.00  0.00           H
ATOM    519  HG2 GLU A 224      64.839  42.131  98.343  1.00  0.00           H
ATOM    520  CD  GLU A 224      65.330  42.710 100.450  1.00  0.00           C
ATOM    521  OE1 GLU A 224      66.510  42.960 100.150  1.00  0.00           O
ATOM    522  OE2 GLU A 224      64.880  42.730 101.610  1.00  0.00           O
ATOM    523  C   GLU A 224      63.030  40.580  97.140  1.00  0.00           C
ATOM    524  O   GLU A 224      63.090  41.100  96.050  1.00  0.00           O
ATOM    525  N   ALA A 225      63.350  39.280  97.380  1.00  0.00           N
ATOM    526  HN  ALA A 225      63.270  38.939  98.313  1.00  0.00           H
ATOM    527  CA  ALA A 225      64.090  38.470  96.460  1.00  0.00           C
ATOM    528  HA  ALA A 225      64.936  39.064  96.148  1.00  0.00           H
ATOM    529  CB  ALA A 225      64.480  37.140  96.970  1.00  0.00           C
ATOM    530  HB1 ALA A 225      63.884  36.305  96.543  1.00  0.00           H
ATOM    531  HB2 ALA A 225      64.330  37.140  98.071  1.00  0.00           H
ATOM    532  HB3 ALA A 225      65.550  36.980  96.720  1.00  0.00           H
ATOM    533  C   ALA A 225      63.400  38.170  95.110  1.00  0.00           C
ATOM    534  O   ALA A 225      63.970  38.070  94.030  1.00  0.00           O
ATOM    535  N   GLU A 226      62.030  38.130  95.150  1.00  0.00           N
ATOM    536  HN  GLU A 226      61.521  38.130  96.008  1.00  0.00           H
ATOM    537  CA  GLU A 226      61.160  38.020  93.970  1.00  0.00           C
ATOM    538  HA  GLU A 226      61.450  37.150  93.400  1.00  0.00           H
ATOM    539  CB  GLU A 226      59.640  37.880  94.380  1.00  0.00           C
ATOM    540  HB1 GLU A 226      58.990  37.850  93.480  1.00  0.00           H
ATOM    541  HB2 GLU A 226      59.420  38.730  95.060  1.00  0.00           H
ATOM    542  CG  GLU A 226      59.460  36.630  95.200  1.00  0.00           C
ATOM    543  HG1 GLU A 226      59.962  36.750  96.183  1.00  0.00           H
ATOM    544  HG2 GLU A 226      59.869  35.681  94.791  1.00  0.00           H
ATOM    545  CD  GLU A 226      57.970  36.350  95.470  1.00  0.00           C
ATOM    546  OE1 GLU A 226      57.240  36.040  94.540  1.00  0.00           O
ATOM    547  OE2 GLU A 226      57.580  36.410  96.710  1.00  0.00           O
ATOM    548  C   GLU A 226      61.280  39.260  93.080  1.00  0.00           C
ATOM    549  O   GLU A 226      61.460  39.180  91.880  1.00  0.00           O
HETATM  550  N   HSD A 227      61.260  40.490  93.650  1.00  0.00           N
HETATM  551  HN  HSD A 227      61.170  40.550  94.641  1.00  0.00           H
HETATM  552  CA  HSD A 227      61.410  41.710  92.810  1.00  0.00           C
HETATM  553  HA  HSD A 227      60.667  41.750  92.027  1.00  0.00           H
HETATM  554  CB  HSD A 227      61.160  42.970  93.610  1.00  0.00           C
HETATM  555  HB1 HSD A 227      61.220  43.789  92.861  1.00  0.00           H
HETATM  556  HB2 HSD A 227      62.020  43.040  94.310  1.00  0.00           H
HETATM  557  ND1 HSD A 227      58.690  43.590  93.750  1.00  0.00           N
HETATM  558  HD1 HSD A 227      58.680  43.930  92.810  1.00  0.00           H
HETATM  559  CG  HSD A 227      59.840  43.020  94.330  1.00  0.00           C
HETATM  560  CE1 HSD A 227      57.749  43.460  94.650  1.00  0.00           C
HETATM  561  HE1 HSD A 227      56.718  43.738  94.432  1.00  0.00           H
HETATM  562  NE2 HSD A 227      58.180  42.920  95.790  1.00  0.00           N
HETATM  563  CD2 HSD A 227      59.520  42.680  95.600  1.00  0.00           C
HETATM  564  HD2 HSD A 227      60.167  42.292  96.377  1.00  0.00           H
HETATM  565  C   HSD A 227      62.780  41.770  92.220  1.00  0.00           C
HETATM  566  O   HSD A 227      62.840  42.160  91.060  1.00  0.00           O
ATOM    567  N   GLN A 228      63.800  41.300  92.960  1.00  0.00           N
ATOM    568  HN  GLN A 228      63.640  41.190  93.938  1.00  0.00           H
ATOM    569  CA  GLN A 228      65.110  41.090  92.370  1.00  0.00           C
ATOM    570  HA  GLN A 228      65.399  42.038  91.941  1.00  0.00           H
ATOM    571  CB  GLN A 228      66.041  40.650  93.480  1.00  0.00           C
ATOM    572  HB1 GLN A 228      67.052  40.402  93.093  1.00  0.00           H
ATOM    573  HB2 GLN A 228      65.730  39.769  94.081  1.00  0.00           H
ATOM    574  CG  GLN A 228      66.220  41.760  94.630  1.00  0.00           C
ATOM    575  HG1 GLN A 228      67.249  41.530  94.980  1.00  0.00           H
ATOM    576  HG2 GLN A 228      65.437  41.680  95.413  1.00  0.00           H
ATOM    577  CD  GLN A 228      66.360  43.200  94.160  1.00  0.00           C
ATOM    578  OE1 GLN A 228      65.560  44.090  94.360  1.00  0.00           O
ATOM    579  NE2 GLN A 228      67.450  43.470  93.310  1.00  0.00           N
ATOM    580 1HE2 GLN A 228      67.600  44.402  92.979  1.00  0.00           H
ATOM    581 2HE2 GLN A 228      67.958  42.822  92.742  1.00  0.00           H
ATOM    582  C   GLN A 228      65.150  40.170  91.120  1.00  0.00           C
ATOM    583  O   GLN A 228      65.680  40.590  90.070  1.00  0.00           O
ATOM    584  N   ASP A 229      64.520  39.000  91.210  1.00  0.00           N
ATOM    585  HN  ASP A 229      64.111  38.671  92.058  1.00  0.00           H
ATOM    586  CA  ASP A 229      64.300  38.220  90.040  1.00  0.00           C
ATOM    587  HA  ASP A 229      65.200  37.880  89.550  1.00  0.00           H
ATOM    588  CB  ASP A 229      63.530  36.940  90.599  1.00  0.00           C
ATOM    589  HB1 ASP A 229      62.545  37.141  91.072  1.00  0.00           H
ATOM    590  HB2 ASP A 229      64.184  36.487  91.375  1.00  0.00           H
ATOM    591  CG  ASP A 229      63.270  35.920  89.570  1.00  0.00           C
ATOM    592  OD1 ASP A 229      64.020  35.870  88.550  1.00  0.00           O
ATOM    593  OD2 ASP A 229      62.270  35.140  89.680  1.00  0.00           O
ATOM    594  C   ASP A 229      63.550  38.890  88.890  1.00  0.00           C
ATOM    595  O   ASP A 229      63.990  39.000  87.750  1.00  0.00           O
ATOM    596  N   MET A 230      62.340  39.470  89.210  1.00  0.00           N
ATOM    597  HN  MET A 230      62.080  39.420  90.171  1.00  0.00           H
ATOM    598  CA  MET A 230      61.430  40.200  88.270  1.00  0.00           C
ATOM    599  HA  MET A 230      61.269  39.466  87.495  1.00  0.00           H
ATOM    600  CB  MET A 230      60.150  40.600  89.030  1.00  0.00           C
ATOM    601  HB1 MET A 230      60.490  41.230  89.880  1.00  0.00           H
ATOM    602  HB2 MET A 230      59.568  39.748  89.441  1.00  0.00           H
ATOM    603  CG  MET A 230      58.980  41.291  88.210  1.00  0.00           C
ATOM    604  HG1 MET A 230      59.338  42.096  87.534  1.00  0.00           H
ATOM    605  HG2 MET A 230      58.253  41.788  88.887  1.00  0.00           H
ATOM    606  SD  MET A 230      58.200  40.070  87.160  1.00  0.00           S
ATOM    607  CE  MET A 230      57.290  41.490  86.360  1.00  0.00           C
ATOM    608  HE1 MET A 230      57.959  42.179  85.801  1.00  0.00           H
ATOM    609  HE2 MET A 230      56.828  42.113  87.154  1.00  0.00           H
ATOM    610  HE3 MET A 230      56.391  41.230  85.761  1.00  0.00           H
ATOM    611  C   MET A 230      62.080  41.370  87.520  1.00  0.00           C
ATOM    612  O   MET A 230      62.070  41.550  86.320  1.00  0.00           O
HETATM  613  N   HSD A 231      62.720  42.270  88.300  1.00  0.00           N
HETATM  614  HN  HSD A 231      62.660  42.190  89.292  1.00  0.00           H
HETATM  615  CA  HSD A 231      63.460  43.320  87.690  1.00  0.00           C
HETATM  616  HA  HSD A 231      62.863  44.027  87.132  1.00  0.00           H
HETATM  617  CB  HSD A 231      64.120  44.200  88.810  1.00  0.00           C
HETATM  618  HB1 HSD A 231      64.857  44.907  88.372  1.00  0.00           H
HETATM  619  HB2 HSD A 231      64.558  43.453  89.507  1.00  0.00           H
HETATM  620  ND1 HSD A 231      62.450  45.860  89.370  1.00  0.00           N
HETATM  621  HD1 HSD A 231      62.350  46.169  88.424  1.00  0.00           H
HETATM  622  CG  HSD A 231      63.240  44.840  89.780  1.00  0.00           C
HETATM  623  CE1 HSD A 231      61.950  46.570  90.420  1.00  0.00           C
HETATM  624  HE1 HSD A 231      61.308  47.443  90.310  1.00  0.00           H
HETATM  625  NE2 HSD A 231      62.430  46.070  91.540  1.00  0.00           N
HETATM  626  CD2 HSD A 231      63.250  45.000  91.150  1.00  0.00           C
HETATM  627  HD2 HSD A 231      63.799  44.501  91.939  1.00  0.00           H
HETATM  628  C   HSD A 231      64.580  42.810  86.820  1.00  0.00           C
HETATM  629  O   HSD A 231      64.720  43.350  85.720  1.00  0.00           O
ATOM    630  N   SER A 232      65.340  41.790  87.211  1.00  0.00           N
ATOM    631  HN  SER A 232      65.221  41.304  88.073  1.00  0.00           H
ATOM    632  CA  SER A 232      66.400  41.300  86.390  1.00  0.00           C
ATOM    633  HA  SER A 232      66.950  42.169  86.060  1.00  0.00           H
ATOM    634  CB  SER A 232      67.310  40.460  87.250  1.00  0.00           C
ATOM    635  HB1 SER A 232      66.800  39.621  87.770  1.00  0.00           H
ATOM    636  HB2 SER A 232      67.730  41.040  88.100  1.00  0.00           H
ATOM    637  OG  SER A 232      68.500  40.009  86.580  1.00  0.00           O
ATOM    638  HG1 SER A 232      68.844  40.799  86.155  1.00  0.00           H
ATOM    639  C   SER A 232      65.910  40.540  85.140  1.00  0.00           C
ATOM    640  O   SER A 232      66.500  40.520  84.110  1.00  0.00           O
ATOM    641  N   TYR A 233      64.710  40.000  85.180  1.00  0.00           N
ATOM    642  HN  TYR A 233      64.089  39.880  85.951  1.00  0.00           H
ATOM    643  CA  TYR A 233      64.070  39.420  84.080  1.00  0.00           C
ATOM    644  HA  TYR A 233      64.638  38.642  83.591  1.00  0.00           H
ATOM    645  CB  TYR A 233      62.830  38.761  84.660  1.00  0.00           C
ATOM    646  HB1 TYR A 233      62.421  39.418  85.457  1.00  0.00           H
ATOM    647  HB2 TYR A 233      63.091  37.886  85.293  1.00  0.00           H
ATOM    648  CG  TYR A 233      61.830  38.310  83.600  1.00  0.00           C
ATOM    649  CD1 TYR A 233      60.700  39.160  83.300  1.00  0.00           C
ATOM    650  HD1 TYR A 233      60.590  40.100  83.820  1.00  0.00           H
ATOM    651  CE1 TYR A 233      59.841  38.799  82.280  1.00  0.00           C
ATOM    652  HE1 TYR A 233      59.063  39.476  81.957  1.00  0.00           H
ATOM    653  CZ  TYR A 233      59.870  37.540  81.690  1.00  0.00           C
ATOM    654  OH  TYR A 233      58.950  37.250  80.720  1.00  0.00           O
ATOM    655  HH  TYR A 233      58.119  37.671  80.950  1.00  0.00           H
ATOM    656  CD2 TYR A 233      61.820  37.100  82.980  1.00  0.00           C
ATOM    657  HD2 TYR A 233      62.654  36.437  83.151  1.00  0.00           H
ATOM    658  CE2 TYR A 233      60.830  36.660  81.990  1.00  0.00           C
ATOM    659  HE2 TYR A 233      60.979  35.785  81.374  1.00  0.00           H
ATOM    660  C   TYR A 233      63.690  40.360  82.950  1.00  0.00           C
ATOM    661  O   TYR A 233      63.870  40.150  81.750  1.00  0.00           O
ATOM    662  N   ILE A 234      63.110  41.540  83.381  1.00  0.00           N
ATOM    663  HN  ILE A 234      62.922  41.728  84.341  1.00  0.00           H
ATOM    664  CA  ILE A 234      62.760  42.590  82.470  1.00  0.00           C
ATOM    665  HA  ILE A 234      62.199  42.149  81.659  1.00  0.00           H
ATOM    666  CB  ILE A 234      62.010  43.690  83.250  1.00  0.00           C
ATOM    667  HB  ILE A 234      62.612  44.021  84.123  1.00  0.00           H
ATOM    668  CG2 ILE A 234      61.710  45.030  82.380  1.00  0.00           C
ATOM    669 1HG2 ILE A 234      60.823  45.000  81.712  1.00  0.00           H
ATOM    670 2HG2 ILE A 234      62.568  45.190  81.692  1.00  0.00           H
ATOM    671 3HG2 ILE A 234      61.650  45.929  83.029  1.00  0.00           H
ATOM    672  CG1 ILE A 234      60.710  43.190  83.890  1.00  0.00           C
ATOM    673 1HG1 ILE A 234      60.760  42.151  84.280  1.00  0.00           H
ATOM    674 2HG1 ILE A 234      59.967  43.250  83.067  1.00  0.00           H
ATOM    675  CD  ILE A 234      60.340  44.099  85.150  1.00  0.00           C
ATOM    676  HD1 ILE A 234      60.531  45.157  84.868  1.00  0.00           H
ATOM    677  HD2 ILE A 234      61.009  43.810  85.989  1.00  0.00           H
ATOM    678  HD3 ILE A 234      59.289  44.080  85.510  1.00  0.00           H
ATOM    679  C   ILE A 234      64.090  43.140  81.810  1.00  0.00           C
ATOM    680  O   ILE A 234      64.170  43.470  80.630  1.00  0.00           O
ATOM    681  N   ALA A 235      65.150  43.240  82.660  1.00  0.00           N
ATOM    682  HN  ALA A 235      65.020  43.180  83.647  1.00  0.00           H
ATOM    683  CA  ALA A 235      66.460  43.700  82.260  1.00  0.00           C
ATOM    684  HA  ALA A 235      66.340  44.673  81.808  1.00  0.00           H
ATOM    685  CB  ALA A 235      67.380  43.990  83.470  1.00  0.00           C
ATOM    686  HB1 ALA A 235      66.829  44.761  84.051  1.00  0.00           H
ATOM    687  HB2 ALA A 235      68.330  44.470  83.150  1.00  0.00           H
ATOM    688  HB3 ALA A 235      67.600  43.008  83.941  1.00  0.00           H
ATOM    689  C   ALA A 235      67.130  42.750  81.280  1.00  0.00           C
ATOM    690  O   ALA A 235      67.790  43.200  80.330  1.00  0.00           O
ATOM    691  N   ALA A 236      67.080  41.410  81.470  1.00  0.00           N
ATOM    692  HN  ALA A 236      66.981  41.023  82.384  1.00  0.00           H
ATOM    693  CA  ALA A 236      67.650  40.480  80.540  1.00  0.00           C
ATOM    694  HA  ALA A 236      68.705  40.649  80.381  1.00  0.00           H
ATOM    695  CB  ALA A 236      67.440  39.060  81.200  1.00  0.00           C
ATOM    696  HB1 ALA A 236      66.379  38.870  81.470  1.00  0.00           H
ATOM    697  HB2 ALA A 236      68.111  38.970  82.081  1.00  0.00           H
ATOM    698  HB3 ALA A 236      67.760  38.181  80.601  1.00  0.00           H
ATOM    699  C   ALA A 236      66.790  40.470  79.260  1.00  0.00           C
ATOM    700  O   ALA A 236      67.290  40.510  78.110  1.00  0.00           O
ATOM    701  N   PHE A 237      65.410  40.380  79.380  1.00  0.00           N
ATOM    702  HN  PHE A 237      64.999  40.280  80.283  1.00  0.00           H
ATOM    703  CA  PHE A 237      64.560  40.170  78.270  1.00  0.00           C
ATOM    704  HA  PHE A 237      65.058  39.413  77.682  1.00  0.00           H
ATOM    705  CB  PHE A 237      63.270  39.409  78.700  1.00  0.00           C
ATOM    706  HB1 PHE A 237      62.667  40.104  79.323  1.00  0.00           H
ATOM    707  HB2 PHE A 237      63.628  38.544  79.297  1.00  0.00           H
ATOM    708  CG  PHE A 237      62.460  38.860  77.470  1.00  0.00           C
ATOM    709  CD1 PHE A 237      63.110  38.400  76.350  1.00  0.00           C
ATOM    710  HD1 PHE A 237      64.178  38.280  76.240  1.00  0.00           H
ATOM    711  CE1 PHE A 237      62.280  37.870  75.310  1.00  0.00           C
ATOM    712  HE1 PHE A 237      62.749  37.361  74.481  1.00  0.00           H
ATOM    713  CZ  PHE A 237      60.900  38.030  75.330  1.00  0.00           C
ATOM    714  HZ  PHE A 237      60.250  37.710  74.530  1.00  0.00           H
ATOM    715  CD2 PHE A 237      61.050  38.840  77.610  1.00  0.00           C
ATOM    716  HD2 PHE A 237      60.670  39.280  78.520  1.00  0.00           H
ATOM    717  CE2 PHE A 237      60.280  38.620  76.460  1.00  0.00           C
ATOM    718  HE2 PHE A 237      59.206  38.650  76.350  1.00  0.00           H
ATOM    719  C   PHE A 237      64.340  41.400  77.450  1.00  0.00           C
ATOM    720  O   PHE A 237      64.170  41.420  76.250  1.00  0.00           O
ATOM    721  N   GLY A 238      64.500  42.570  78.080  1.00  0.00           N
ATOM    722  HN  GLY A 238      64.520  42.570  79.077  1.00  0.00           H
ATOM    723  CA  GLY A 238      64.440  43.860  77.480  1.00  0.00           C
ATOM    724  HA1 GLY A 238      64.130  44.550  78.250  1.00  0.00           H
ATOM    725  HA2 GLY A 238      63.689  43.950  76.709  1.00  0.00           H
ATOM    726  C   GLY A 238      65.690  44.230  76.790  1.00  0.00           C
ATOM    727  O   GLY A 238      65.630  44.940  75.810  1.00  0.00           O
ATOM    728  N   ALA A 239      66.890  43.820  77.260  1.00  0.00           N
ATOM    729  HN  ALA A 239      66.910  43.240  78.070  1.00  0.00           H
ATOM    730  CA  ALA A 239      68.130  44.120  76.530  1.00  0.00           C
ATOM    731  HA  ALA A 239      68.241  45.186  76.399  1.00  0.00           H
ATOM    732  CB  ALA A 239      69.360  43.670  77.360  1.00  0.00           C
ATOM    733  HB1 ALA A 239      69.400  42.560  77.380  1.00  0.00           H
ATOM    734  HB2 ALA A 239      69.440  44.050  78.401  1.00  0.00           H
ATOM    735  HB3 ALA A 239      70.299  43.940  76.831  1.00  0.00           H
ATOM    736  C   ALA A 239      68.140  43.500  75.150  1.00  0.00           C
ATOM    737  O   ALA A 239      68.410  44.150  74.130  1.00  0.00           O
ATOM    738  N   VAL A 240      67.780  42.210  75.130  1.00  0.00           N
ATOM    739  HN  VAL A 240      67.661  41.633  75.935  1.00  0.00           H
ATOM    740  CA  VAL A 240      67.640  41.320  73.960  1.00  0.00           C
ATOM    741  HA  VAL A 240      68.577  41.310  73.422  1.00  0.00           H
ATOM    742  CB  VAL A 240      67.310  39.850  74.330  1.00  0.00           C
ATOM    743  HB  VAL A 240      66.385  39.820  74.943  1.00  0.00           H
ATOM    744  CG1 VAL A 240      66.940  38.951  73.140  1.00  0.00           C
ATOM    745 1HG1 VAL A 240      65.952  39.289  72.761  1.00  0.00           H
ATOM    746 2HG1 VAL A 240      66.890  37.895  73.482  1.00  0.00           H
ATOM    747 3HG1 VAL A 240      67.619  39.090  72.271  1.00  0.00           H
ATOM    748  CG2 VAL A 240      68.520  39.130  75.040  1.00  0.00           C
ATOM    749 1HG2 VAL A 240      69.408  38.880  74.421  1.00  0.00           H
ATOM    750 2HG2 VAL A 240      68.140  38.209  75.531  1.00  0.00           H
ATOM    751 3HG2 VAL A 240      68.950  39.781  75.831  1.00  0.00           H
ATOM    752  C   VAL A 240      66.560  41.950  73.040  1.00  0.00           C
ATOM    753  O   VAL A 240      66.860  42.180  71.880  1.00  0.00           O
ATOM    754  N   THR A 241      65.330  42.300  73.590  1.00  0.00           N
ATOM    755  HN  THR A 241      65.031  42.011  74.497  1.00  0.00           H
ATOM    756  CA  THR A 241      64.200  42.660  72.800  1.00  0.00           C
ATOM    757  HA  THR A 241      64.070  41.887  72.057  1.00  0.00           H
ATOM    758  CB  THR A 241      62.970  42.780  73.660  1.00  0.00           C
ATOM    759  HB  THR A 241      63.221  43.323  74.595  1.00  0.00           H
ATOM    760  OG1 THR A 241      62.620  41.450  74.000  1.00  0.00           O
ATOM    761  HG1 THR A 241      63.023  41.299  74.857  1.00  0.00           H
ATOM    762  CG2 THR A 241      61.810  43.500  72.900  1.00  0.00           C
ATOM    763 1HG2 THR A 241      61.529  42.949  71.978  1.00  0.00           H
ATOM    764 2HG2 THR A 241      61.910  44.590  72.710  1.00  0.00           H
ATOM    765 3HG2 THR A 241      60.931  43.500  73.579  1.00  0.00           H
ATOM    766  C   THR A 241      64.400  44.020  72.100  1.00  0.00           C
ATOM    767  O   THR A 241      64.060  44.170  70.950  1.00  0.00           O
ATOM    768  N   GLY A 242      65.020  45.010  72.820  1.00  0.00           N
ATOM    769  HN  GLY A 242      65.310  44.850  73.760  1.00  0.00           H
ATOM    770  CA  GLY A 242      65.300  46.300  72.340  1.00  0.00           C
ATOM    771  HA1 GLY A 242      65.771  46.801  73.172  1.00  0.00           H
ATOM    772  HA2 GLY A 242      64.479  46.791  71.839  1.00  0.00           H
ATOM    773  C   GLY A 242      66.380  46.360  71.290  1.00  0.00           C
ATOM    774  O   GLY A 242      66.350  47.190  70.400  1.00  0.00           O
ATOM    775  N   LEU A 243      67.440  45.510  71.370  1.00  0.00           N
ATOM    776  HN  LEU A 243      67.460  44.805  72.075  1.00  0.00           H
ATOM    777  CA  LEU A 243      68.550  45.480  70.440  1.00  0.00           C
ATOM    778  HA  LEU A 243      68.918  46.476  70.241  1.00  0.00           H
ATOM    779  CB  LEU A 243      69.740  44.720  71.070  1.00  0.00           C
ATOM    780  HB1 LEU A 243      70.476  44.293  70.354  1.00  0.00           H
ATOM    781  HB2 LEU A 243      69.229  43.938  71.671  1.00  0.00           H
ATOM    782  CG  LEU A 243      70.640  45.580  72.040  1.00  0.00           C
ATOM    783  HG  LEU A 243      70.000  45.970  72.860  1.00  0.00           H
ATOM    784  CD1 LEU A 243      71.750  44.740  72.670  1.00  0.00           C
ATOM    785 1HD1 LEU A 243      72.330  45.230  73.481  1.00  0.00           H
ATOM    786 2HD1 LEU A 243      72.424  44.378  71.865  1.00  0.00           H
ATOM    787 3HD1 LEU A 243      71.369  43.848  73.211  1.00  0.00           H
ATOM    788  CD2 LEU A 243      71.270  46.740  71.240  1.00  0.00           C
ATOM    789 1HD2 LEU A 243      71.974  46.328  70.486  1.00  0.00           H
ATOM    790 2HD2 LEU A 243      71.840  47.400  71.930  1.00  0.00           H
ATOM    791 3HD2 LEU A 243      70.539  47.371  70.690  1.00  0.00           H
ATOM    792  C   LEU A 243      68.090  44.950  69.160  1.00  0.00           C
ATOM    793  O   LEU A 243      68.370  45.500  68.080  1.00  0.00           O
ATOM    794  N   CYS A 244      67.370  43.780  69.130  1.00  0.00           N
ATOM    795  HN  CYS A 244      67.180  43.108  69.842  1.00  0.00           H
ATOM    796  CA  CYS A 244      66.890  43.190  67.840  1.00  0.00           C
ATOM    797  HA  CYS A 244      67.810  42.990  67.310  1.00  0.00           H
ATOM    798  CB  CYS A 244      66.130  41.900  68.070  1.00  0.00           C
ATOM    799  HB1 CYS A 244      65.950  41.500  67.049  1.00  0.00           H
ATOM    800  HB2 CYS A 244      65.201  42.120  68.639  1.00  0.00           H
ATOM    801  SG  CYS A 244      67.090  40.690  69.000  1.00  0.00           S
ATOM    802  HG1 CYS A 244      67.240  41.342  70.143  1.00  0.00           H
ATOM    803  C   CYS A 244      65.990  44.100  66.990  1.00  0.00           C
ATOM    804  O   CYS A 244      66.090  44.230  65.800  1.00  0.00           O
ATOM    805  N   THR A 245      65.020  44.780  67.650  1.00  0.00           N
ATOM    806  HN  THR A 245      64.860  44.439  68.573  1.00  0.00           H
ATOM    807  CA  THR A 245      64.170  45.870  67.130  1.00  0.00           C
ATOM    808  HA  THR A 245      63.661  45.551  66.232  1.00  0.00           H
ATOM    809  CB  THR A 245      63.090  46.140  68.190  1.00  0.00           C
ATOM    810  HB  THR A 245      62.608  47.084  67.859  1.00  0.00           H
ATOM    811  OG1 THR A 245      63.570  46.440  69.510  1.00  0.00           O
ATOM    812  HG1 THR A 245      63.659  45.616  69.996  1.00  0.00           H
ATOM    813  CG2 THR A 245      62.030  45.020  68.310  1.00  0.00           C
ATOM    814 1HG2 THR A 245      62.351  44.106  68.852  1.00  0.00           H
ATOM    815 2HG2 THR A 245      61.700  44.670  67.309  1.00  0.00           H
ATOM    816 3HG2 THR A 245      61.162  45.459  68.849  1.00  0.00           H
ATOM    817  C   THR A 245      64.980  46.980  66.680  1.00  0.00           C
ATOM    818  O   THR A 245      64.680  47.490  65.590  1.00  0.00           O
ATOM    819  N   LEU A 246      66.000  47.410  67.320  1.00  0.00           N
ATOM    820  HN  LEU A 246      66.301  47.109  68.222  1.00  0.00           H
ATOM    821  CA  LEU A 246      66.810  48.510  66.790  1.00  0.00           C
ATOM    822  HA  LEU A 246      66.118  49.332  66.680  1.00  0.00           H
ATOM    823  CB  LEU A 246      67.830  48.900  67.830  1.00  0.00           C
ATOM    824  HB1 LEU A 246      68.370  47.970  68.110  1.00  0.00           H
ATOM    825  HB2 LEU A 246      67.247  49.202  68.725  1.00  0.00           H
ATOM    826  CG  LEU A 246      68.800  50.020  67.480  1.00  0.00           C
ATOM    827  HG  LEU A 246      69.512  49.619  66.728  1.00  0.00           H
ATOM    828  CD1 LEU A 246      68.090  51.280  66.950  1.00  0.00           C
ATOM    829 1HD1 LEU A 246      67.180  51.520  67.540  1.00  0.00           H
ATOM    830 2HD1 LEU A 246      67.781  51.130  65.893  1.00  0.00           H
ATOM    831 3HD1 LEU A 246      68.722  52.193  66.960  1.00  0.00           H
ATOM    832  CD2 LEU A 246      69.730  50.360  68.630  1.00  0.00           C
ATOM    833 1HD2 LEU A 246      70.370  49.510  68.950  1.00  0.00           H
ATOM    834 2HD2 LEU A 246      69.179  50.520  69.581  1.00  0.00           H
ATOM    835 3HD2 LEU A 246      70.330  51.249  68.340  1.00  0.00           H
ATOM    836  C   LEU A 246      67.550  48.190  65.580  1.00  0.00           C
ATOM    837  O   LEU A 246      67.580  49.060  64.760  1.00  0.00           O
ATOM    838  N   PHE A 247      68.030  47.010  65.330  1.00  0.00           N
ATOM    839  HN  PHE A 247      67.719  46.297  65.953  1.00  0.00           H
ATOM    840  CA  PHE A 247      68.570  46.550  64.120  1.00  0.00           C
ATOM    841  HA  PHE A 247      69.466  47.127  63.941  1.00  0.00           H
ATOM    842  CB  PHE A 247      69.020  45.170  64.420  1.00  0.00           C
ATOM    843  HB1 PHE A 247      68.322  44.661  65.118  1.00  0.00           H
ATOM    844  HB2 PHE A 247      69.998  45.310  64.929  1.00  0.00           H
ATOM    845  CG  PHE A 247      69.270  44.200  63.280  1.00  0.00           C
ATOM    846  CD1 PHE A 247      68.340  43.210  63.070  1.00  0.00           C
ATOM    847  HD1 PHE A 247      67.458  43.240  63.692  1.00  0.00           H
ATOM    848  CE1 PHE A 247      68.500  42.250  62.070  1.00  0.00           C
ATOM    849  HE1 PHE A 247      67.731  41.521  61.860  1.00  0.00           H
ATOM    850  CZ  PHE A 247      69.720  42.260  61.310  1.00  0.00           C
ATOM    851  HZ  PHE A 247      69.830  41.403  60.662  1.00  0.00           H
ATOM    852  CD2 PHE A 247      70.450  44.150  62.560  1.00  0.00           C
ATOM    853  HD2 PHE A 247      71.265  44.637  63.077  1.00  0.00           H
ATOM    854  CE2 PHE A 247      70.700  43.180  61.640  1.00  0.00           C
ATOM    855  HE2 PHE A 247      71.627  43.050  61.101  1.00  0.00           H
ATOM    856  C   PHE A 247      67.640  46.490  62.920  1.00  0.00           C
ATOM    857  O   PHE A 247      67.980  47.000  61.820  1.00  0.00           O
ATOM    858  N   THR A 248      66.340  46.050  63.110  1.00  0.00           N
ATOM    859  HN  THR A 248      65.992  45.612  63.936  1.00  0.00           H
ATOM    860  CA  THR A 248      65.390  46.120  61.970  1.00  0.00           C
ATOM    861  HA  THR A 248      65.929  45.860  61.071  1.00  0.00           H
ATOM    862  CB  THR A 248      64.180  45.180  62.170  1.00  0.00           C
ATOM    863  HB  THR A 248      63.351  45.230  61.431  1.00  0.00           H
ATOM    864  OG1 THR A 248      63.560  45.310  63.500  1.00  0.00           O
ATOM    865  HG1 THR A 248      62.742  45.799  63.380  1.00  0.00           H
ATOM    866  CG2 THR A 248      64.770  43.790  61.961  1.00  0.00           C
ATOM    867 1HG2 THR A 248      65.191  43.619  60.947  1.00  0.00           H
ATOM    868 2HG2 THR A 248      63.941  43.061  62.090  1.00  0.00           H
ATOM    869 3HG2 THR A 248      65.523  43.522  62.733  1.00  0.00           H
ATOM    870  C   THR A 248      64.950  47.530  61.750  1.00  0.00           C
ATOM    871  O   THR A 248      64.750  47.830  60.560  1.00  0.00           O
ATOM    872  N   LEU A 249      64.840  48.430  62.750  1.00  0.00           N
ATOM    873  HN  LEU A 249      65.109  48.211  63.685  1.00  0.00           H
ATOM    874  CA  LEU A 249      64.530  49.800  62.530  1.00  0.00           C
ATOM    875  HA  LEU A 249      63.653  49.870  61.902  1.00  0.00           H
ATOM    876  CB  LEU A 249      64.169  50.440  63.930  1.00  0.00           C
ATOM    877  HB1 LEU A 249      64.950  50.400  64.720  1.00  0.00           H
ATOM    878  HB2 LEU A 249      63.406  49.726  64.307  1.00  0.00           H
ATOM    879  CG  LEU A 249      63.620  51.880  63.860  1.00  0.00           C
ATOM    880  HG  LEU A 249      64.383  52.512  63.358  1.00  0.00           H
ATOM    881  CD1 LEU A 249      62.190  51.900  63.220  1.00  0.00           C
ATOM    882 1HD1 LEU A 249      61.418  51.209  63.621  1.00  0.00           H
ATOM    883 2HD1 LEU A 249      62.180  51.552  62.165  1.00  0.00           H
ATOM    884 3HD1 LEU A 249      61.780  52.931  63.270  1.00  0.00           H
ATOM    885  CD2 LEU A 249      63.370  52.400  65.240  1.00  0.00           C
ATOM    886 1HD2 LEU A 249      64.327  52.569  65.778  1.00  0.00           H
ATOM    887 2HD2 LEU A 249      62.872  51.592  65.818  1.00  0.00           H
ATOM    888 3HD2 LEU A 249      62.720  53.300  65.240  1.00  0.00           H
ATOM    889  C   LEU A 249      65.520  50.640  61.740  1.00  0.00           C
ATOM    890  O   LEU A 249      65.130  51.490  60.970  1.00  0.00           O
ATOM    891  N   ALA A 250      66.900  50.350  61.880  1.00  0.00           N
ATOM    892  HN  ALA A 250      67.139  49.843  62.705  1.00  0.00           H
ATOM    893  CA  ALA A 250      67.880  50.810  61.000  1.00  0.00           C
ATOM    894  HA  ALA A 250      67.900  51.890  60.980  1.00  0.00           H
ATOM    895  CB  ALA A 250      69.200  50.430  61.600  1.00  0.00           C
ATOM    896  HB1 ALA A 250      69.140  49.399  62.010  1.00  0.00           H
ATOM    897  HB2 ALA A 250      69.460  51.070  62.470  1.00  0.00           H
ATOM    898  HB3 ALA A 250      70.043  50.390  60.878  1.00  0.00           H
ATOM    899  C   ALA A 250      67.760  50.290  59.580  1.00  0.00           C
ATOM    900  O   ALA A 250      68.230  51.000  58.660  1.00  0.00           O
ATOM    901  N   THR A 251      67.210  49.020  59.360  1.00  0.00           N
ATOM    902  HN  THR A 251      66.900  48.370  60.050  1.00  0.00           H
ATOM    903  CA  THR A 251      67.230  48.450  57.970  1.00  0.00           C
ATOM    904  HA  THR A 251      68.261  48.490  57.650  1.00  0.00           H
ATOM    905  CB  THR A 251      66.690  46.960  57.639  1.00  0.00           C
ATOM    906  HB  THR A 251      66.809  46.801  56.546  1.00  0.00           H
ATOM    907  OG1 THR A 251      65.360  46.690  58.040  1.00  0.00           O
ATOM    908  HG1 THR A 251      65.209  47.252  58.803  1.00  0.00           H
ATOM    909  CG2 THR A 251      67.600  46.010  58.470  1.00  0.00           C
ATOM    910 1HG2 THR A 251      67.530  46.070  59.577  1.00  0.00           H
ATOM    911 2HG2 THR A 251      68.650  46.250  58.200  1.00  0.00           H
ATOM    912 3HG2 THR A 251      67.450  44.940  58.210  1.00  0.00           H
ATOM    913  C   THR A 251      66.490  49.350  56.940  1.00  0.00           C
ATOM    914  O   THR A 251      67.010  49.720  55.870  1.00  0.00           O
ATOM    915  N   PHE A 252      65.280  49.780  57.330  1.00  0.00           N
ATOM    916  HN  PHE A 252      64.920  49.510  58.220  1.00  0.00           H
ATOM    917  CA  PHE A 252      64.580  50.710  56.490  1.00  0.00           C
ATOM    918  HA  PHE A 252      64.500  50.272  55.505  1.00  0.00           H
ATOM    919  CB  PHE A 252      63.130  50.870  56.880  1.00  0.00           C
ATOM    920  HB1 PHE A 252      62.561  51.050  55.942  1.00  0.00           H
ATOM    921  HB2 PHE A 252      62.960  51.801  57.461  1.00  0.00           H
ATOM    922  CG  PHE A 252      62.460  49.790  57.610  1.00  0.00           C
ATOM    923  CD1 PHE A 252      61.620  48.810  56.970  1.00  0.00           C
ATOM    924  HD1 PHE A 252      61.540  48.800  55.893  1.00  0.00           H
ATOM    925  CE1 PHE A 252      60.950  47.800  57.740  1.00  0.00           C
ATOM    926  HE1 PHE A 252      60.368  47.048  57.229  1.00  0.00           H
ATOM    927  CZ  PHE A 252      61.100  47.850  59.210  1.00  0.00           C
ATOM    928  HZ  PHE A 252      60.720  46.971  59.710  1.00  0.00           H
ATOM    929  CD2 PHE A 252      62.510  49.790  59.010  1.00  0.00           C
ATOM    930  HD2 PHE A 252      63.118  50.517  59.528  1.00  0.00           H
ATOM    931  CE2 PHE A 252      61.860  48.850  59.780  1.00  0.00           C
ATOM    932  HE2 PHE A 252      61.940  48.870  60.857  1.00  0.00           H
ATOM    933  C   PHE A 252      65.190  52.110  56.210  1.00  0.00           C
ATOM    934  O   PHE A 252      65.180  52.470  55.040  1.00  0.00           O
ATOM    935  N   VAL A 253      65.770  52.830  57.270  1.00  0.00           N
ATOM    936  HN  VAL A 253      65.750  52.441  58.188  1.00  0.00           H
ATOM    937  CA  VAL A 253      66.520  54.050  57.090  1.00  0.00           C
ATOM    938  HA  VAL A 253      65.774  54.617  56.553  1.00  0.00           H
ATOM    939  CB  VAL A 253      66.860  54.770  58.420  1.00  0.00           C
ATOM    940  HB  VAL A 253      67.471  54.129  59.091  1.00  0.00           H
ATOM    941  CG1 VAL A 253      67.700  56.090  58.210  1.00  0.00           C
ATOM    942 1HG1 VAL A 253      67.890  56.580  59.189  1.00  0.00           H
ATOM    943 2HG1 VAL A 253      67.150  56.710  57.470  1.00  0.00           H
ATOM    944 3HG1 VAL A 253      68.676  55.758  57.797  1.00  0.00           H
ATOM    945  CG2 VAL A 253      65.570  55.221  59.070  1.00  0.00           C
ATOM    946 1HG2 VAL A 253      64.844  55.628  58.334  1.00  0.00           H
ATOM    947 2HG2 VAL A 253      65.770  55.779  60.009  1.00  0.00           H
ATOM    948 3HG2 VAL A 253      64.958  54.367  59.431  1.00  0.00           H
ATOM    949  C   VAL A 253      67.690  53.920  56.190  1.00  0.00           C
ATOM    950  O   VAL A 253      67.990  54.850  55.440  1.00  0.00           O
ATOM    951  N   ALA A 254      68.350  52.770  56.180  1.00  0.00           N
ATOM    952  HN  ALA A 254      68.049  52.108  56.862  1.00  0.00           H
ATOM    953  CA  ALA A 254      69.540  52.540  55.380  1.00  0.00           C
ATOM    954  HA  ALA A 254      69.973  53.516  55.219  1.00  0.00           H
ATOM    955  CB  ALA A 254      70.460  51.640  56.210  1.00  0.00           C
ATOM    956  HB1 ALA A 254      69.949  50.739  56.611  1.00  0.00           H
ATOM    957  HB2 ALA A 254      70.890  52.130  57.110  1.00  0.00           H
ATOM    958  HB3 ALA A 254      71.309  51.180  55.660  1.00  0.00           H
ATOM    959  C   ALA A 254      69.320  52.050  53.960  1.00  0.00           C
ATOM    960  O   ALA A 254      70.270  51.790  53.200  1.00  0.00           O
ATOM    961  N   ASP A 255      68.030  51.840  53.520  1.00  0.00           N
ATOM    962  HN  ASP A 255      67.305  51.999  54.186  1.00  0.00           H
ATOM    963  CA  ASP A 255      67.720  51.470  52.150  1.00  0.00           C
ATOM    964  HA  ASP A 255      68.432  51.911  51.468  1.00  0.00           H
ATOM    965  CB  ASP A 255      67.661  49.990  52.130  1.00  0.00           C
ATOM    966  HB1 ASP A 255      66.767  49.659  52.702  1.00  0.00           H
ATOM    967  HB2 ASP A 255      68.616  49.631  52.568  1.00  0.00           H
ATOM    968  CG  ASP A 255      67.610  49.430  50.720  1.00  0.00           C
ATOM    969  OD1 ASP A 255      68.030  50.130  49.710  1.00  0.00           O
ATOM    970  OD2 ASP A 255      67.100  48.280  50.520  1.00  0.00           O
ATOM    971  C   ASP A 255      66.410  52.160  51.970  1.00  0.00           C
ATOM    972  O   ASP A 255      65.420  51.640  51.480  1.00  0.00           O
ATOM    973  N   TRP A 256      66.370  53.450  52.360  1.00  0.00           N
ATOM    974  HN  TRP A 256      67.246  53.732  52.743  1.00  0.00           H
ATOM    975  CA  TRP A 256      65.160  54.270  52.520  1.00  0.00           C
ATOM    976  HA  TRP A 256      64.491  53.651  53.099  1.00  0.00           H
ATOM    977  CB  TRP A 256      65.680  55.560  53.199  1.00  0.00           C
ATOM    978  HB1 TRP A 256      66.500  56.060  52.640  1.00  0.00           H
ATOM    979  HB2 TRP A 256      66.093  55.298  54.197  1.00  0.00           H
ATOM    980  CG  TRP A 256      64.610  56.500  53.650  1.00  0.00           C
ATOM    981  CD1 TRP A 256      64.640  57.820  53.270  1.00  0.00           C
ATOM    982  HD1 TRP A 256      65.288  58.129  52.463  1.00  0.00           H
ATOM    983  NE1 TRP A 256      63.600  58.470  53.820  1.00  0.00           N
ATOM    984  HE1 TRP A 256      63.319  59.383  53.619  1.00  0.00           H
ATOM    985  CE2 TRP A 256      62.860  57.610  54.640  1.00  0.00           C
ATOM    986  CD2 TRP A 256      63.510  56.350  54.580  1.00  0.00           C
ATOM    987  CE3 TRP A 256      63.000  55.260  55.330  1.00  0.00           C
ATOM    988  HE3 TRP A 256      63.499  54.302  55.300  1.00  0.00           H
ATOM    989  CZ3 TRP A 256      61.930  55.490  56.170  1.00  0.00           C
ATOM    990  HZ3 TRP A 256      61.491  54.712  56.778  1.00  0.00           H
ATOM    991  CZ2 TRP A 256      61.750  57.810  55.450  1.00  0.00           C
ATOM    992  HZ2 TRP A 256      61.278  58.774  55.570  1.00  0.00           H
ATOM    993  CH2 TRP A 256      61.260  56.780  56.180  1.00  0.00           C
ATOM    994  HH2 TRP A 256      60.464  56.860  56.906  1.00  0.00           H
ATOM    995  C   TRP A 256      64.480  54.660  51.250  1.00  0.00           C
ATOM    996  O   TRP A 256      63.300  54.900  51.200  1.00  0.00           O
ATOM    997  N   ARG A 257      65.180  54.750  50.080  1.00  0.00           N
ATOM    998  HN  ARG A 257      66.084  54.348  49.959  1.00  0.00           H
ATOM    999  CA  ARG A 257      64.570  55.480  48.990  1.00  0.00           C
ATOM   1000  HA  ARG A 257      64.001  56.358  49.259  1.00  0.00           H
ATOM   1001  CB  ARG A 257      65.690  55.960  47.960  1.00  0.00           C
ATOM   1002  HB1 ARG A 257      65.130  56.460  47.140  1.00  0.00           H
ATOM   1003  HB2 ARG A 257      66.222  55.107  47.488  1.00  0.00           H
ATOM   1004  CG  ARG A 257      66.720  56.940  48.610  1.00  0.00           C
ATOM   1005  HG1 ARG A 257      67.438  57.229  47.812  1.00  0.00           H
ATOM   1006  HG2 ARG A 257      67.313  56.317  49.313  1.00  0.00           H
ATOM   1007  CD  ARG A 257      66.160  58.080  49.430  1.00  0.00           C
ATOM   1008  HD1 ARG A 257      65.589  57.770  50.331  1.00  0.00           H
ATOM   1009  HD2 ARG A 257      65.402  58.608  48.812  1.00  0.00           H
ATOM   1010  NE  ARG A 257      67.300  58.990  49.800  1.00  0.00           N
ATOM   1011  HE  ARG A 257      68.221  58.620  49.680  1.00  0.00           H
ATOM   1012  CZ  ARG A 257      67.170  60.050  50.610  1.00  0.00           C
ATOM   1013  NH1 ARG A 257      65.960  60.520  50.950  1.00  0.00           N
ATOM   1014 1HH1 ARG A 257      65.100  60.160  50.590  1.00  0.00           H
ATOM   1015 2HH1 ARG A 257      65.811  61.048  51.786  1.00  0.00           H
ATOM   1016  NH2 ARG A 257      68.220  60.510  51.240  1.00  0.00           N
ATOM   1017 1HH2 ARG A 257      69.134  60.132  51.091  1.00  0.00           H
ATOM   1018 2HH2 ARG A 257      68.040  61.272  51.861  1.00  0.00           H
ATOM   1019  C   ARG A 257      63.510  54.540  48.210  1.00  0.00           C
ATOM   1020  O   ARG A 257      62.790  54.920  47.320  1.00  0.00           O
ATOM   1021  N   ASN A 258      63.470  53.250  48.510  1.00  0.00           N
ATOM   1022  HN  ASN A 258      64.091  52.889  49.201  1.00  0.00           H
ATOM   1023  CA  ASN A 258      62.440  52.330  47.960  1.00  0.00           C
ATOM   1024  HA  ASN A 258      61.810  52.800  47.220  1.00  0.00           H
ATOM   1025  CB  ASN A 258      63.160  51.110  47.369  1.00  0.00           C
ATOM   1026  HB1 ASN A 258      62.554  50.355  46.824  1.00  0.00           H
ATOM   1027  HB2 ASN A 258      63.581  50.568  48.243  1.00  0.00           H
ATOM   1028  CG  ASN A 258      64.310  51.440  46.440  1.00  0.00           C
ATOM   1029  OD1 ASN A 258      65.410  51.000  46.620  1.00  0.00           O
ATOM   1030  ND2 ASN A 258      64.000  52.320  45.430  1.00  0.00           N
ATOM   1031 1HD2 ASN A 258      63.165  52.857  45.549  1.00  0.00           H
ATOM   1032 2HD2 ASN A 258      64.699  52.660  44.801  1.00  0.00           H
ATOM   1033  C   ASN A 258      61.590  51.840  49.090  1.00  0.00           C
ATOM   1034  O   ASN A 258      60.800  50.900  48.940  1.00  0.00           O
ATOM   1035  N   SER A 259      61.660  52.400  50.350  1.00  0.00           N
ATOM   1036  HN  SER A 259      62.269  53.169  50.530  1.00  0.00           H
ATOM   1037  CA  SER A 259      61.030  51.770  51.560  1.00  0.00           C
ATOM   1038  HA  SER A 259      60.437  50.906  51.299  1.00  0.00           H
ATOM   1039  CB  SER A 259      62.120  51.450  52.600  1.00  0.00           C
ATOM   1040  HB1 SER A 259      62.600  52.350  53.040  1.00  0.00           H
ATOM   1041  HB2 SER A 259      62.918  51.001  51.971  1.00  0.00           H
ATOM   1042  OG  SER A 259      61.730  50.450  53.610  1.00  0.00           O
ATOM   1043  HG1 SER A 259      61.349  50.911  54.361  1.00  0.00           H
ATOM   1044  C   SER A 259      60.110  52.760  52.250  1.00  0.00           C
ATOM   1045  O   SER A 259      59.410  52.460  53.160  1.00  0.00           O
ATOM   1046  N   ASN A 260      60.020  54.040  51.790  1.00  0.00           N
ATOM   1047  HN  ASN A 260      60.561  54.281  50.988  1.00  0.00           H
ATOM   1048  CA  ASN A 260      59.180  55.100  52.440  1.00  0.00           C
ATOM   1049  HA  ASN A 260      58.910  54.830  53.450  1.00  0.00           H
ATOM   1050  CB  ASN A 260      60.090  56.420  52.520  1.00  0.00           C
ATOM   1051  HB1 ASN A 260      60.983  56.269  53.162  1.00  0.00           H
ATOM   1052  HB2 ASN A 260      59.502  57.187  53.068  1.00  0.00           H
ATOM   1053  CG  ASN A 260      60.430  57.050  51.130  1.00  0.00           C
ATOM   1054  OD1 ASN A 260      59.770  56.750  50.130  1.00  0.00           O
ATOM   1055  ND2 ASN A 260      61.630  57.670  51.030  1.00  0.00           N
ATOM   1056 1HD2 ASN A 260      61.989  57.929  50.133  1.00  0.00           H
ATOM   1057 2HD2 ASN A 260      62.191  57.770  51.851  1.00  0.00           H
ATOM   1058  C   ASN A 260      57.870  55.280  51.700  1.00  0.00           C
ATOM   1059  O   ASN A 260      57.050  56.130  52.000  1.00  0.00           O
ATOM   1060  N   ARG A 261      57.590  54.380  50.800  1.00  0.00           N
ATOM   1061  HN  ARG A 261      58.236  53.684  50.497  1.00  0.00           H
ATOM   1062  CA  ARG A 261      56.240  54.410  50.200  1.00  0.00           C
ATOM   1063  HA  ARG A 261      55.800  55.391  50.300  1.00  0.00           H
ATOM   1064  CB  ARG A 261      56.230  54.040  48.680  1.00  0.00           C
ATOM   1065  HB1 ARG A 261      55.208  54.100  48.249  1.00  0.00           H
ATOM   1066  HB2 ARG A 261      56.569  52.982  48.690  1.00  0.00           H
ATOM   1067  CG  ARG A 261      57.260  54.770  47.760  1.00  0.00           C
ATOM   1068  HG1 ARG A 261      57.160  54.411  46.713  1.00  0.00           H
ATOM   1069  HG2 ARG A 261      58.239  54.480  48.199  1.00  0.00           H
ATOM   1070  CD  ARG A 261      57.250  56.320  47.880  1.00  0.00           C
ATOM   1071  HD1 ARG A 261      58.068  56.719  47.242  1.00  0.00           H
ATOM   1072  HD2 ARG A 261      57.400  56.701  48.912  1.00  0.00           H
ATOM   1073  NE  ARG A 261      55.900  56.720  47.410  1.00  0.00           N
ATOM   1074  HE  ARG A 261      55.329  55.969  47.079  1.00  0.00           H
ATOM   1075  CZ  ARG A 261      55.570  57.910  46.970  1.00  0.00           C
ATOM   1076  NH1 ARG A 261      56.350  58.980  47.270  1.00  0.00           N
ATOM   1077 1HH1 ARG A 261      57.081  58.720  47.901  1.00  0.00           H
ATOM   1078 2HH1 ARG A 261      56.290  59.752  46.638  1.00  0.00           H
ATOM   1079  NH2 ARG A 261      54.540  58.160  46.250  1.00  0.00           N
ATOM   1080 1HH2 ARG A 261      53.869  57.449  46.040  1.00  0.00           H
ATOM   1081 2HH2 ARG A 261      54.590  59.071  45.840  1.00  0.00           H
ATOM   1082  C   ARG A 261      55.430  53.410  51.020  1.00  0.00           C
ATOM   1083  O   ARG A 261      55.870  52.690  51.830  1.00  0.00           O
ATOM   1084  N   TYR A 262      54.060  53.400  50.770  1.00  0.00           N
ATOM   1085  HN  TYR A 262      53.720  54.120  50.170  1.00  0.00           H
ATOM   1086  CA  TYR A 262      53.060  52.360  51.240  1.00  0.00           C
ATOM   1087  HA  TYR A 262      53.100  52.380  52.319  1.00  0.00           H
ATOM   1088  CB  TYR A 262      51.580  52.690  50.880  1.00  0.00           C
ATOM   1089  HB1 TYR A 262      50.849  51.859  50.790  1.00  0.00           H
ATOM   1090  HB2 TYR A 262      51.480  53.209  49.902  1.00  0.00           H
ATOM   1091  CG  TYR A 262      51.020  53.670  51.910  1.00  0.00           C
ATOM   1092  CD1 TYR A 262      51.690  54.740  52.430  1.00  0.00           C
ATOM   1093  HD1 TYR A 262      52.665  55.062  52.098  1.00  0.00           H
ATOM   1094  CE1 TYR A 262      51.140  55.560  53.430  1.00  0.00           C
ATOM   1095  HE1 TYR A 262      51.741  56.421  53.680  1.00  0.00           H
ATOM   1096  CZ  TYR A 262      49.820  55.250  53.970  1.00  0.00           C
ATOM   1097  OH  TYR A 262      49.250  55.940  55.070  1.00  0.00           O
ATOM   1098  HH  TYR A 262      49.952  56.511  55.391  1.00  0.00           H
ATOM   1099  CD2 TYR A 262      49.670  53.440  52.390  1.00  0.00           C
ATOM   1100  HD2 TYR A 262      49.111  52.602  52.001  1.00  0.00           H
ATOM   1101  CE2 TYR A 262      49.090  54.220  53.390  1.00  0.00           C
ATOM   1102  HE2 TYR A 262      48.142  54.050  53.879  1.00  0.00           H
ATOM   1103  C   TYR A 262      53.390  50.900  50.670  1.00  0.00           C
ATOM   1104  O   TYR A 262      53.860  50.720  49.550  1.00  0.00           O
ATOM   1105  N   PRO A 263      53.080  49.790  51.310  1.00  0.00           N
ATOM   1106  CD  PRO A 263      52.880  48.470  50.680  1.00  0.00           C
ATOM   1107  HD1 PRO A 263      53.799  48.170  50.131  1.00  0.00           H
ATOM   1108  HD2 PRO A 263      51.978  48.560  50.038  1.00  0.00           H
ATOM   1109  CA  PRO A 263      52.620  49.750  52.730  1.00  0.00           C
ATOM   1110  HA  PRO A 263      52.008  50.572  53.071  1.00  0.00           H
ATOM   1111  CB  PRO A 263      51.820  48.370  52.780  1.00  0.00           C
ATOM   1112  HB1 PRO A 263      50.824  48.629  52.362  1.00  0.00           H
ATOM   1113  HB2 PRO A 263      51.840  47.861  53.768  1.00  0.00           H
ATOM   1114  CG  PRO A 263      52.520  47.480  51.700  1.00  0.00           C
ATOM   1115  HG1 PRO A 263      53.341  46.829  52.070  1.00  0.00           H
ATOM   1116  HG2 PRO A 263      51.771  46.721  51.390  1.00  0.00           H
ATOM   1117  C   PRO A 263      53.840  49.670  53.600  1.00  0.00           C
ATOM   1118  O   PRO A 263      53.740  49.780  54.830  1.00  0.00           O
ATOM   1119  N   ALA A 264      55.050  49.380  52.990  1.00  0.00           N
ATOM   1120  HN  ALA A 264      55.100  49.071  52.043  1.00  0.00           H
ATOM   1121  CA  ALA A 264      56.250  49.290  53.670  1.00  0.00           C
ATOM   1122  HA  ALA A 264      56.160  48.359  54.210  1.00  0.00           H
ATOM   1123  CB  ALA A 264      57.340  49.160  52.560  1.00  0.00           C
ATOM   1124  HB1 ALA A 264      57.560  50.111  52.030  1.00  0.00           H
ATOM   1125  HB2 ALA A 264      56.900  48.540  51.750  1.00  0.00           H
ATOM   1126  HB3 ALA A 264      58.267  48.572  52.730  1.00  0.00           H
ATOM   1127  C   ALA A 264      56.690  50.330  54.550  1.00  0.00           C
ATOM   1128  O   ALA A 264      57.220  50.030  55.600  1.00  0.00           O
ATOM   1129  N   VAL A 265      56.420  51.670  54.330  1.00  0.00           N
ATOM   1130  HN  VAL A 265      55.779  51.920  53.609  1.00  0.00           H
ATOM   1131  CA  VAL A 265      56.649  52.730  55.350  1.00  0.00           C
ATOM   1132  HA  VAL A 265      57.697  52.700  55.612  1.00  0.00           H
ATOM   1133  CB  VAL A 265      56.340  54.130  54.800  1.00  0.00           C
ATOM   1134  HB  VAL A 265      56.812  54.180  53.796  1.00  0.00           H
ATOM   1135  CG1 VAL A 265      54.870  54.510  54.651  1.00  0.00           C
ATOM   1136 1HG1 VAL A 265      54.359  53.798  53.968  1.00  0.00           H
ATOM   1137 2HG1 VAL A 265      54.720  55.550  54.290  1.00  0.00           H
ATOM   1138 3HG1 VAL A 265      54.412  54.381  55.655  1.00  0.00           H
ATOM   1139  CG2 VAL A 265      57.120  55.150  55.650  1.00  0.00           C
ATOM   1140 1HG2 VAL A 265      58.208  54.930  55.690  1.00  0.00           H
ATOM   1141 2HG2 VAL A 265      56.731  55.220  56.688  1.00  0.00           H
ATOM   1142 3HG2 VAL A 265      56.980  56.169  55.230  1.00  0.00           H
ATOM   1143  C   VAL A 265      55.880  52.500  56.670  1.00  0.00           C
ATOM   1144  O   VAL A 265      56.360  52.870  57.670  1.00  0.00           O
ATOM   1145  N   ILE A 266      54.670  51.880  56.730  1.00  0.00           N
ATOM   1146  HN  ILE A 266      54.190  51.550  55.921  1.00  0.00           H
ATOM   1147  CA  ILE A 266      53.910  51.670  57.930  1.00  0.00           C
ATOM   1148  HA  ILE A 266      53.840  52.602  58.471  1.00  0.00           H
ATOM   1149  CB  ILE A 266      52.510  51.230  57.560  1.00  0.00           C
ATOM   1150  HB  ILE A 266      52.560  50.196  57.158  1.00  0.00           H
ATOM   1151  CG2 ILE A 266      51.790  51.110  58.960  1.00  0.00           C
ATOM   1152 1HG2 ILE A 266      51.890  52.032  59.571  1.00  0.00           H
ATOM   1153 2HG2 ILE A 266      52.129  50.204  59.508  1.00  0.00           H
ATOM   1154 3HG2 ILE A 266      50.698  50.940  58.850  1.00  0.00           H
ATOM   1155  CG1 ILE A 266      51.740  52.070  56.540  1.00  0.00           C
ATOM   1156 1HG1 ILE A 266      50.748  51.669  56.240  1.00  0.00           H
ATOM   1157 2HG1 ILE A 266      52.362  51.960  55.627  1.00  0.00           H
ATOM   1158  CD  ILE A 266      51.689  53.560  56.920  1.00  0.00           C
ATOM   1159  HD1 ILE A 266      50.972  53.979  56.182  1.00  0.00           H
ATOM   1160  HD2 ILE A 266      52.713  53.991  56.910  1.00  0.00           H
ATOM   1161  HD3 ILE A 266      51.193  53.699  57.904  1.00  0.00           H
ATOM   1162  C   ILE A 266      54.670  50.590  58.790  1.00  0.00           C
ATOM   1163  O   ILE A 266      54.580  50.630  60.020  1.00  0.00           O
ATOM   1164  N   LEU A 267      55.480  49.710  58.180  1.00  0.00           N
ATOM   1165  HN  LEU A 267      55.640  49.810  57.201  1.00  0.00           H
ATOM   1166  CA  LEU A 267      56.380  48.760  58.860  1.00  0.00           C
ATOM   1167  HA  LEU A 267      55.743  48.222  59.547  1.00  0.00           H
ATOM   1168  CB  LEU A 267      57.210  47.840  57.890  1.00  0.00           C
ATOM   1169  HB1 LEU A 267      57.958  47.311  58.519  1.00  0.00           H
ATOM   1170  HB2 LEU A 267      57.830  48.450  57.200  1.00  0.00           H
ATOM   1171  CG  LEU A 267      56.460  46.820  57.020  1.00  0.00           C
ATOM   1172  HG  LEU A 267      55.620  47.270  56.450  1.00  0.00           H
ATOM   1173  CD1 LEU A 267      57.590  46.199  56.250  1.00  0.00           C
ATOM   1174 1HD1 LEU A 267      58.047  45.395  56.866  1.00  0.00           H
ATOM   1175 2HD1 LEU A 267      58.334  46.944  55.898  1.00  0.00           H
ATOM   1176 3HD1 LEU A 267      57.180  45.730  55.330  1.00  0.00           H
ATOM   1177  CD2 LEU A 267      55.760  45.750  57.920  1.00  0.00           C
ATOM   1178 1HD2 LEU A 267      56.359  45.401  58.788  1.00  0.00           H
ATOM   1179 2HD2 LEU A 267      55.422  44.875  57.324  1.00  0.00           H
ATOM   1180 3HD2 LEU A 267      54.851  46.290  58.260  1.00  0.00           H
ATOM   1181  C   LEU A 267      57.410  49.470  59.750  1.00  0.00           C
ATOM   1182  O   LEU A 267      57.620  49.050  60.890  1.00  0.00           O
ATOM   1183  N   PHE A 268      57.970  50.580  59.280  1.00  0.00           N
ATOM   1184  HN  PHE A 268      57.831  50.868  58.335  1.00  0.00           H
ATOM   1185  CA  PHE A 268      58.800  51.390  60.000  1.00  0.00           C
ATOM   1186  HA  PHE A 268      59.544  50.696  60.362  1.00  0.00           H
ATOM   1187  CB  PHE A 268      59.570  52.400  59.060  1.00  0.00           C
ATOM   1188  HB1 PHE A 268      58.831  52.830  58.351  1.00  0.00           H
ATOM   1189  HB2 PHE A 268      60.294  51.938  58.356  1.00  0.00           H
ATOM   1190  CG  PHE A 268      60.270  53.500  59.790  1.00  0.00           C
ATOM   1191  CD1 PHE A 268      59.580  54.730  60.000  1.00  0.00           C
ATOM   1192  HD1 PHE A 268      58.538  54.710  59.719  1.00  0.00           H
ATOM   1193  CE1 PHE A 268      60.130  55.750  60.780  1.00  0.00           C
ATOM   1194  HE1 PHE A 268      59.551  56.579  61.160  1.00  0.00           H
ATOM   1195  CZ  PHE A 268      61.490  55.680  61.030  1.00  0.00           C
ATOM   1196  HZ  PHE A 268      61.929  56.479  61.609  1.00  0.00           H
ATOM   1197  CD2 PHE A 268      61.630  53.480  60.090  1.00  0.00           C
ATOM   1198  HD2 PHE A 268      62.221  52.618  59.819  1.00  0.00           H
ATOM   1199  CE2 PHE A 268      62.179  54.500  60.840  1.00  0.00           C
ATOM   1200  HE2 PHE A 268      63.227  54.470  61.102  1.00  0.00           H
ATOM   1201  C   PHE A 268      58.040  52.000  61.220  1.00  0.00           C
ATOM   1202  O   PHE A 268      58.400  52.000  62.400  1.00  0.00           O
ATOM   1203  N   TYR A 269      56.800  52.440  60.960  1.00  0.00           N
ATOM   1204  HN  TYR A 269      56.379  52.500  60.058  1.00  0.00           H
ATOM   1205  CA  TYR A 269      55.990  53.030  62.070  1.00  0.00           C
ATOM   1206  HA  TYR A 269      56.629  53.729  62.589  1.00  0.00           H
ATOM   1207  CB  TYR A 269      54.660  53.670  61.500  1.00  0.00           C
ATOM   1208  HB1 TYR A 269      54.241  54.049  62.457  1.00  0.00           H
ATOM   1209  HB2 TYR A 269      53.989  52.939  61.000  1.00  0.00           H
ATOM   1210  CG  TYR A 269      54.930  54.840  60.600  1.00  0.00           C
ATOM   1211  CD1 TYR A 269      56.019  55.740  60.759  1.00  0.00           C
ATOM   1212  HD1 TYR A 269      56.706  55.579  61.577  1.00  0.00           H
ATOM   1213  CE1 TYR A 269      56.310  56.810  59.910  1.00  0.00           C
ATOM   1214  HE1 TYR A 269      57.154  57.473  60.021  1.00  0.00           H
ATOM   1215  CZ  TYR A 269      55.500  57.090  58.850  1.00  0.00           C
ATOM   1216  OH  TYR A 269      55.850  58.120  57.950  1.00  0.00           O
ATOM   1217  HH  TYR A 269      55.720  57.789  57.058  1.00  0.00           H
ATOM   1218  CD2 TYR A 269      54.150  55.120  59.520  1.00  0.00           C
ATOM   1219  HD2 TYR A 269      53.328  54.449  59.320  1.00  0.00           H
ATOM   1220  CE2 TYR A 269      54.350  56.290  58.700  1.00  0.00           C
ATOM   1221  HE2 TYR A 269      53.648  56.541  57.918  1.00  0.00           H
ATOM   1222  C   TYR A 269      55.670  51.960  63.120  1.00  0.00           C
ATOM   1223  O   TYR A 269      55.810  52.130  64.330  1.00  0.00           O
ATOM   1224  N   VAL A 270      55.180  50.730  62.730  1.00  0.00           N
ATOM   1225  HN  VAL A 270      55.120  50.510  61.759  1.00  0.00           H
ATOM   1226  CA  VAL A 270      54.950  49.650  63.720  1.00  0.00           C
ATOM   1227  HA  VAL A 270      54.269  50.041  64.461  1.00  0.00           H
ATOM   1228  CB  VAL A 270      54.310  48.480  63.040  1.00  0.00           C
ATOM   1229  HB  VAL A 270      54.891  48.109  62.169  1.00  0.00           H
ATOM   1230  CG1 VAL A 270      54.080  47.310  63.980  1.00  0.00           C
ATOM   1231 1HG1 VAL A 270      53.652  47.628  64.955  1.00  0.00           H
ATOM   1232 2HG1 VAL A 270      55.020  46.760  64.200  1.00  0.00           H
ATOM   1233 3HG1 VAL A 270      53.400  46.500  63.640  1.00  0.00           H
ATOM   1234  CG2 VAL A 270      52.970  48.970  62.521  1.00  0.00           C
ATOM   1235 1HG2 VAL A 270      53.050  49.885  61.896  1.00  0.00           H
ATOM   1236 2HG2 VAL A 270      52.371  49.230  63.419  1.00  0.00           H
ATOM   1237 3HG2 VAL A 270      52.368  48.257  61.918  1.00  0.00           H
ATOM   1238  C   VAL A 270      56.200  49.200  64.440  1.00  0.00           C
ATOM   1239  O   VAL A 270      56.270  49.180  65.690  1.00  0.00           O
ATOM   1240  N   ASN A 271      57.340  49.010  63.690  1.00  0.00           N
ATOM   1241  HN  ASN A 271      57.290  49.120  62.700  1.00  0.00           H
ATOM   1242  CA  ASN A 271      58.570  48.570  64.310  1.00  0.00           C
ATOM   1243  HA  ASN A 271      58.359  47.745  64.974  1.00  0.00           H
ATOM   1244  CB  ASN A 271      59.670  48.210  63.180  1.00  0.00           C
ATOM   1245  HB1 ASN A 271      59.961  49.192  62.749  1.00  0.00           H
ATOM   1246  HB2 ASN A 271      59.138  47.688  62.357  1.00  0.00           H
ATOM   1247  CG  ASN A 271      60.850  47.430  63.590  1.00  0.00           C
ATOM   1248  OD1 ASN A 271      61.270  46.510  62.840  1.00  0.00           O
ATOM   1249  ND2 ASN A 271      61.550  47.790  64.720  1.00  0.00           N
ATOM   1250 1HD2 ASN A 271      61.154  48.474  65.334  1.00  0.00           H
ATOM   1251 2HD2 ASN A 271      62.531  47.600  64.720  1.00  0.00           H
ATOM   1252  C   ASN A 271      59.130  49.570  65.350  1.00  0.00           C
ATOM   1253  O   ASN A 271      59.550  49.260  66.440  1.00  0.00           O
ATOM   1254  N   ALA A 272      59.040  50.870  64.980  1.00  0.00           N
ATOM   1255  HN  ALA A 272      58.761  50.940  64.025  1.00  0.00           H
ATOM   1256  CA  ALA A 272      59.550  51.940  65.800  1.00  0.00           C
ATOM   1257  HA  ALA A 272      60.572  51.709  66.061  1.00  0.00           H
ATOM   1258  CB  ALA A 272      59.470  53.190  64.991  1.00  0.00           C
ATOM   1259  HB1 ALA A 272      60.077  54.027  65.398  1.00  0.00           H
ATOM   1260  HB2 ALA A 272      58.390  53.390  64.820  1.00  0.00           H
ATOM   1261  HB3 ALA A 272      59.953  52.788  64.075  1.00  0.00           H
ATOM   1262  C   ALA A 272      58.790  52.070  67.070  1.00  0.00           C
ATOM   1263  O   ALA A 272      59.320  52.150  68.160  1.00  0.00           O
ATOM   1264  N   CYS A 273      57.490  52.000  66.920  1.00  0.00           N
ATOM   1265  HN  CYS A 273      57.081  51.950  66.012  1.00  0.00           H
ATOM   1266  CA  CYS A 273      56.580  52.030  68.070  1.00  0.00           C
ATOM   1267  HA  CYS A 273      56.871  52.962  68.531  1.00  0.00           H
ATOM   1268  CB  CYS A 273      55.130  52.060  67.670  1.00  0.00           C
ATOM   1269  HB1 CYS A 273      54.536  52.000  68.606  1.00  0.00           H
ATOM   1270  HB2 CYS A 273      54.899  51.156  67.067  1.00  0.00           H
ATOM   1271  SG  CYS A 273      54.690  53.610  66.760  1.00  0.00           S
ATOM   1272  HG1 CYS A 273      54.650  52.927  65.625  1.00  0.00           H
ATOM   1273  C   CYS A 273      56.790  50.860  69.010  1.00  0.00           C
ATOM   1274  O   CYS A 273      56.770  51.050  70.230  1.00  0.00           O
ATOM   1275  N   PHE A 274      57.110  49.610  68.530  1.00  0.00           N
ATOM   1276  HN  PHE A 274      56.949  49.379  67.574  1.00  0.00           H
ATOM   1277  CA  PHE A 274      57.340  48.350  69.310  1.00  0.00           C
ATOM   1278  HA  PHE A 274      56.666  48.239  70.145  1.00  0.00           H
ATOM   1279  CB  PHE A 274      57.340  47.020  68.450  1.00  0.00           C
ATOM   1280  HB1 PHE A 274      57.620  46.260  69.210  1.00  0.00           H
ATOM   1281  HB2 PHE A 274      58.008  47.030  67.562  1.00  0.00           H
ATOM   1282  CG  PHE A 274      55.940  46.540  67.980  1.00  0.00           C
ATOM   1283  CD1 PHE A 274      55.920  45.390  67.210  1.00  0.00           C
ATOM   1284  HD1 PHE A 274      56.889  44.971  66.980  1.00  0.00           H
ATOM   1285  CE1 PHE A 274      54.720  44.770  66.760  1.00  0.00           C
ATOM   1286  HE1 PHE A 274      54.890  43.832  66.251  1.00  0.00           H
ATOM   1287  CZ  PHE A 274      53.490  45.320  67.200  1.00  0.00           C
ATOM   1288  HZ  PHE A 274      52.550  44.930  66.840  1.00  0.00           H
ATOM   1289  CD2 PHE A 274      54.680  47.110  68.380  1.00  0.00           C
ATOM   1290  HD2 PHE A 274      54.560  48.031  68.931  1.00  0.00           H
ATOM   1291  CE2 PHE A 274      53.470  46.500  68.010  1.00  0.00           C
ATOM   1292  HE2 PHE A 274      52.541  46.909  68.379  1.00  0.00           H
ATOM   1293  C   PHE A 274      58.640  48.510  70.020  1.00  0.00           C
ATOM   1294  O   PHE A 274      58.910  48.130  71.160  1.00  0.00           O
ATOM   1295  N   PHE A 275      59.640  49.140  69.260  1.00  0.00           N
ATOM   1296  HN  PHE A 275      59.331  49.478  68.374  1.00  0.00           H
ATOM   1297  CA  PHE A 275      60.970  49.450  69.750  1.00  0.00           C
ATOM   1298  HA  PHE A 275      61.420  48.509  70.030  1.00  0.00           H
ATOM   1299  CB  PHE A 275      61.980  50.030  68.710  1.00  0.00           C
ATOM   1300  HB1 PHE A 275      61.342  50.778  68.192  1.00  0.00           H
ATOM   1301  HB2 PHE A 275      62.241  49.308  67.908  1.00  0.00           H
ATOM   1302  CG  PHE A 275      63.180  50.760  69.230  1.00  0.00           C
ATOM   1303  CD1 PHE A 275      64.260  50.050  69.720  1.00  0.00           C
ATOM   1304  HD1 PHE A 275      64.041  49.003  69.870  1.00  0.00           H
ATOM   1305  CE1 PHE A 275      65.470  50.610  70.120  1.00  0.00           C
ATOM   1306  HE1 PHE A 275      66.099  49.941  70.689  1.00  0.00           H
ATOM   1307  CZ  PHE A 275      65.640  51.990  69.890  1.00  0.00           C
ATOM   1308  HZ  PHE A 275      66.562  52.421  70.251  1.00  0.00           H
ATOM   1309  CD2 PHE A 275      63.430  52.100  68.900  1.00  0.00           C
ATOM   1310  HD2 PHE A 275      62.739  52.711  68.339  1.00  0.00           H
ATOM   1311  CE2 PHE A 275      64.650  52.700  69.170  1.00  0.00           C
ATOM   1312  HE2 PHE A 275      64.690  53.750  68.920  1.00  0.00           H
ATOM   1313  C   PHE A 275      60.870  50.340  71.010  1.00  0.00           C
ATOM   1314  O   PHE A 275      61.230  49.870  72.050  1.00  0.00           O
ATOM   1315  N   VAL A 276      60.410  51.610  70.749  1.00  0.00           N
ATOM   1316  HN  VAL A 276      60.073  51.719  69.818  1.00  0.00           H
ATOM   1317  CA  VAL A 276      60.250  52.630  71.870  1.00  0.00           C
ATOM   1318  HA  VAL A 276      61.237  52.640  72.309  1.00  0.00           H
ATOM   1319  CB  VAL A 276      59.840  53.970  71.250  1.00  0.00           C
ATOM   1320  HB  VAL A 276      59.028  53.739  70.528  1.00  0.00           H
ATOM   1321  CG1 VAL A 276      59.510  55.020  72.310  1.00  0.00           C
ATOM   1322 1HG1 VAL A 276      58.546  54.839  72.832  1.00  0.00           H
ATOM   1323 2HG1 VAL A 276      59.450  56.004  71.798  1.00  0.00           H
ATOM   1324 3HG1 VAL A 276      60.320  55.040  73.070  1.00  0.00           H
ATOM   1325  CG2 VAL A 276      61.001  54.450  70.360  1.00  0.00           C
ATOM   1326 1HG2 VAL A 276      61.050  53.749  69.499  1.00  0.00           H
ATOM   1327 2HG2 VAL A 276      62.004  54.450  70.837  1.00  0.00           H
ATOM   1328 3HG2 VAL A 276      60.639  55.433  69.989  1.00  0.00           H
ATOM   1329  C   VAL A 276      59.350  52.110  72.970  1.00  0.00           C
ATOM   1330  O   VAL A 276      59.640  52.200  74.150  1.00  0.00           O
ATOM   1331  N   GLY A 277      58.210  51.440  72.700  1.00  0.00           N
ATOM   1332  HN  GLY A 277      57.822  51.370  71.784  1.00  0.00           H
ATOM   1333  CA  GLY A 277      57.480  50.640  73.680  1.00  0.00           C
ATOM   1334  HA1 GLY A 277      56.789  50.019  73.129  1.00  0.00           H
ATOM   1335  HA2 GLY A 277      56.930  51.350  74.280  1.00  0.00           H
ATOM   1336  C   GLY A 277      58.270  49.690  74.550  1.00  0.00           C
ATOM   1337  O   GLY A 277      58.030  49.610  75.760  1.00  0.00           O
ATOM   1338  N   SER A 278      59.200  48.970  73.900  1.00  0.00           N
ATOM   1339  HN  SER A 278      59.110  48.990  72.907  1.00  0.00           H
ATOM   1340  CA  SER A 278      60.140  47.970  74.630  1.00  0.00           C
ATOM   1341  HA  SER A 278      59.498  47.459  75.332  1.00  0.00           H
ATOM   1342  CB  SER A 278      60.780  47.030  73.590  1.00  0.00           C
ATOM   1343  HB1 SER A 278      61.468  46.322  74.099  1.00  0.00           H
ATOM   1344  HB2 SER A 278      61.329  47.559  72.782  1.00  0.00           H
ATOM   1345  OG  SER A 278      59.890  46.240  72.910  1.00  0.00           O
ATOM   1346  HG1 SER A 278      59.460  46.890  72.350  1.00  0.00           H
ATOM   1347  C   SER A 278      61.160  48.630  75.540  1.00  0.00           C
ATOM   1348  O   SER A 278      61.510  47.910  76.460  1.00  0.00           O
ATOM   1349  N   ILE A 279      61.650  49.880  75.270  1.00  0.00           N
ATOM   1350  HN  ILE A 279      61.250  50.479  74.581  1.00  0.00           H
ATOM   1351  CA  ILE A 279      62.510  50.580  76.070  1.00  0.00           C
ATOM   1352  HA  ILE A 279      63.232  49.878  76.461  1.00  0.00           H
ATOM   1353  CB  ILE A 279      63.090  51.880  75.440  1.00  0.00           C
ATOM   1354  HB  ILE A 279      62.259  52.561  75.160  1.00  0.00           H
ATOM   1355  CG2 ILE A 279      64.200  52.490  76.320  1.00  0.00           C
ATOM   1356 1HG2 ILE A 279      63.751  52.769  77.297  1.00  0.00           H
ATOM   1357 2HG2 ILE A 279      64.640  53.379  75.820  1.00  0.00           H
ATOM   1358 3HG2 ILE A 279      64.890  51.670  76.610  1.00  0.00           H
ATOM   1359  CG1 ILE A 279      63.720  51.661  74.030  1.00  0.00           C
ATOM   1360 1HG1 ILE A 279      64.117  52.652  73.722  1.00  0.00           H
ATOM   1361 2HG1 ILE A 279      62.949  51.540  73.239  1.00  0.00           H
ATOM   1362  CD  ILE A 279      64.850  50.639  73.970  1.00  0.00           C
ATOM   1363  HD1 ILE A 279      64.443  49.737  74.476  1.00  0.00           H
ATOM   1364  HD2 ILE A 279      65.761  51.031  74.471  1.00  0.00           H
ATOM   1365  HD3 ILE A 279      65.120  50.290  72.951  1.00  0.00           H
ATOM   1366  C   ILE A 279      61.780  51.070  77.180  1.00  0.00           C
ATOM   1367  O   ILE A 279      62.120  50.860  78.330  1.00  0.00           O
ATOM   1368  N   GLY A 280      60.590  51.660  76.920  1.00  0.00           N
ATOM   1369  HN  GLY A 280      60.281  51.730  75.974  1.00  0.00           H
ATOM   1370  CA  GLY A 280      59.520  51.920  77.930  1.00  0.00           C
ATOM   1371  HA1 GLY A 280      58.610  52.030  77.360  1.00  0.00           H
ATOM   1372  HA2 GLY A 280      59.849  52.718  78.579  1.00  0.00           H
ATOM   1373  C   GLY A 280      59.260  50.830  78.850  1.00  0.00           C
ATOM   1374  O   GLY A 280      59.180  51.070  80.080  1.00  0.00           O
ATOM   1375  N   TRP A 281      59.050  49.600  78.440  1.00  0.00           N
ATOM   1376  HN  TRP A 281      59.000  49.361  77.473  1.00  0.00           H
ATOM   1377  CA  TRP A 281      58.810  48.500  79.350  1.00  0.00           C
ATOM   1378  HA  TRP A 281      58.141  48.879  80.109  1.00  0.00           H
ATOM   1379  CB  TRP A 281      58.240  47.090  78.760  1.00  0.00           C
ATOM   1380  HB1 TRP A 281      58.200  46.400  79.630  1.00  0.00           H
ATOM   1381  HB2 TRP A 281      58.993  46.729  78.027  1.00  0.00           H
ATOM   1382  CG  TRP A 281      56.910  47.200  78.030  1.00  0.00           C
ATOM   1383  CD1 TRP A 281      56.700  46.910  76.720  1.00  0.00           C
ATOM   1384  HD1 TRP A 281      57.369  46.431  76.021  1.00  0.00           H
ATOM   1385  NE1 TRP A 281      55.420  47.390  76.410  1.00  0.00           N
ATOM   1386  HE1 TRP A 281      54.968  47.370  75.546  1.00  0.00           H
ATOM   1387  CE2 TRP A 281      54.810  47.780  77.580  1.00  0.00           C
ATOM   1388  CD2 TRP A 281      55.750  47.750  78.590  1.00  0.00           C
ATOM   1389  CE3 TRP A 281      55.490  48.180  79.890  1.00  0.00           C
ATOM   1390  HE3 TRP A 281      56.267  48.110  80.637  1.00  0.00           H
ATOM   1391  CZ3 TRP A 281      54.250  48.710  80.110  1.00  0.00           C
ATOM   1392  HZ3 TRP A 281      53.951  48.929  81.125  1.00  0.00           H
ATOM   1393  CZ2 TRP A 281      53.490  48.260  77.830  1.00  0.00           C
ATOM   1394  HZ2 TRP A 281      52.737  48.310  77.057  1.00  0.00           H
ATOM   1395  CH2 TRP A 281      53.220  48.690  79.150  1.00  0.00           C
ATOM   1396  HH2 TRP A 281      52.269  48.930  79.601  1.00  0.00           H
ATOM   1397  C   TRP A 281      60.100  48.120  80.150  1.00  0.00           C
ATOM   1398  O   TRP A 281      60.030  47.790  81.370  1.00  0.00           O
ATOM   1399  N   LEU A 282      61.310  48.060  79.531  1.00  0.00           N
ATOM   1400  HN  LEU A 282      61.411  48.272  78.562  1.00  0.00           H
ATOM   1401  CA  LEU A 282      62.650  47.820  80.100  1.00  0.00           C
ATOM   1402  HA  LEU A 282      62.690  46.918  80.692  1.00  0.00           H
ATOM   1403  CB  LEU A 282      63.610  47.951  78.950  1.00  0.00           C
ATOM   1404  HB1 LEU A 282      63.421  48.945  78.492  1.00  0.00           H
ATOM   1405  HB2 LEU A 282      63.329  47.147  78.237  1.00  0.00           H
ATOM   1406  CG  LEU A 282      65.170  47.790  79.210  1.00  0.00           C
ATOM   1407  HG  LEU A 282      65.420  48.750  79.710  1.00  0.00           H
ATOM   1408  CD1 LEU A 282      65.550  46.590  80.040  1.00  0.00           C
ATOM   1409 1HD1 LEU A 282      64.853  46.580  80.906  1.00  0.00           H
ATOM   1410 2HD1 LEU A 282      66.609  46.650  80.370  1.00  0.00           H
ATOM   1411 3HD1 LEU A 282      65.520  45.638  79.469  1.00  0.00           H
ATOM   1412  CD2 LEU A 282      65.900  47.860  77.820  1.00  0.00           C
ATOM   1413 1HD2 LEU A 282      66.990  48.050  77.920  1.00  0.00           H
ATOM   1414 2HD2 LEU A 282      65.479  48.722  77.259  1.00  0.00           H
ATOM   1415 3HD2 LEU A 282      65.820  46.937  77.208  1.00  0.00           H
ATOM   1416  C   LEU A 282      63.090  48.850  81.140  1.00  0.00           C
ATOM   1417  O   LEU A 282      63.570  48.410  82.160  1.00  0.00           O
ATOM   1418  N   ALA A 283      62.870  50.150  80.860  1.00  0.00           N
ATOM   1419  HN  ALA A 283      62.510  50.380  79.959  1.00  0.00           H
ATOM   1420  CA  ALA A 283      63.310  51.230  81.750  1.00  0.00           C
ATOM   1421  HA  ALA A 283      64.364  51.180  81.981  1.00  0.00           H
ATOM   1422  CB  ALA A 283      63.050  52.580  81.090  1.00  0.00           C
ATOM   1423  HB1 ALA A 283      62.019  52.830  80.760  1.00  0.00           H
ATOM   1424  HB2 ALA A 283      63.591  52.710  80.128  1.00  0.00           H
ATOM   1425  HB3 ALA A 283      63.320  53.501  81.650  1.00  0.00           H
ATOM   1426  C   ALA A 283      62.560  51.210  83.130  1.00  0.00           C
ATOM   1427  O   ALA A 283      61.550  51.840  83.350  1.00  0.00           O
ATOM   1428  N   GLN A 284      63.050  50.450  84.090  1.00  0.00           N
ATOM   1429  HN  GLN A 284      63.905  49.943  84.010  1.00  0.00           H
ATOM   1430  CA  GLN A 284      62.600  50.390  85.480  1.00  0.00           C
ATOM   1431  HA  GLN A 284      62.329  51.402  85.741  1.00  0.00           H
ATOM   1432  CB  GLN A 284      61.350  49.500  85.769  1.00  0.00           C
ATOM   1433  HB1 GLN A 284      60.460  49.890  85.230  1.00  0.00           H
ATOM   1434  HB2 GLN A 284      61.259  49.530  86.876  1.00  0.00           H
ATOM   1435  CG  GLN A 284      61.361  48.010  85.320  1.00  0.00           C
ATOM   1436  HG1 GLN A 284      61.170  47.900  84.231  1.00  0.00           H
ATOM   1437  HG2 GLN A 284      60.534  47.506  85.864  1.00  0.00           H
ATOM   1438  CD  GLN A 284      62.680  47.220  85.630  1.00  0.00           C
ATOM   1439  OE1 GLN A 284      62.920  46.990  86.870  1.00  0.00           O
ATOM   1440  NE2 GLN A 284      63.500  46.840  84.670  1.00  0.00           N
ATOM   1441 1HE2 GLN A 284      64.289  46.321  85.000  1.00  0.00           H
ATOM   1442 2HE2 GLN A 284      63.249  47.010  83.717  1.00  0.00           H
ATOM   1443  C   GLN A 284      63.770  50.070  86.410  1.00  0.00           C
ATOM   1444  O   GLN A 284      64.740  49.460  86.000  1.00  0.00           O
ATOM   1445  N   PHE A 285      63.610  50.420  87.710  1.00  0.00           N
ATOM   1446  HN  PHE A 285      62.731  50.869  87.850  1.00  0.00           H
ATOM   1447  CA  PHE A 285      64.520  50.270  88.830  1.00  0.00           C
ATOM   1448  HA  PHE A 285      64.290  51.151  89.411  1.00  0.00           H
ATOM   1449  CB  PHE A 285      64.170  49.030  89.680  1.00  0.00           C
ATOM   1450  HB1 PHE A 285      64.210  48.102  89.071  1.00  0.00           H
ATOM   1451  HB2 PHE A 285      63.132  49.110  90.069  1.00  0.00           H
ATOM   1452  CG  PHE A 285      65.030  48.730  90.870  1.00  0.00           C
ATOM   1453  CD1 PHE A 285      65.260  49.740  91.800  1.00  0.00           C
ATOM   1454  HD1 PHE A 285      64.901  50.758  91.820  1.00  0.00           H
ATOM   1455  CE1 PHE A 285      66.050  49.500  92.970  1.00  0.00           C
ATOM   1456  HE1 PHE A 285      66.150  50.153  93.824  1.00  0.00           H
ATOM   1457  CZ  PHE A 285      66.760  48.320  93.050  1.00  0.00           C
ATOM   1458  HZ  PHE A 285      67.451  48.070  93.841  1.00  0.00           H
ATOM   1459  CD2 PHE A 285      65.660  47.510  91.050  1.00  0.00           C
ATOM   1460  HD2 PHE A 285      65.510  46.790  90.260  1.00  0.00           H
ATOM   1461  CE2 PHE A 285      66.490  47.280  92.080  1.00  0.00           C
ATOM   1462  HE2 PHE A 285      66.999  46.331  92.160  1.00  0.00           H
ATOM   1463  C   PHE A 285      65.940  50.520  88.520  1.00  0.00           C
ATOM   1464  O   PHE A 285      66.800  49.660  88.480  1.00  0.00           O
ATOM   1465  N   MET A 286      66.280  51.840  88.200  1.00  0.00           N
ATOM   1466  HN  MET A 286      65.643  52.566  88.449  1.00  0.00           H
ATOM   1467  CA  MET A 286      67.590  52.280  87.840  1.00  0.00           C
ATOM   1468  HA  MET A 286      67.951  51.679  87.019  1.00  0.00           H
ATOM   1469  CB  MET A 286      67.470  53.770  87.430  1.00  0.00           C
ATOM   1470  HB1 MET A 286      68.453  54.211  87.159  1.00  0.00           H
ATOM   1471  HB2 MET A 286      67.062  54.287  88.325  1.00  0.00           H
ATOM   1472  CG  MET A 286      66.530  53.950  86.230  1.00  0.00           C
ATOM   1473  HG1 MET A 286      66.510  53.021  85.621  1.00  0.00           H
ATOM   1474  HG2 MET A 286      67.030  54.681  85.559  1.00  0.00           H
ATOM   1475  SD  MET A 286      64.790  54.460  86.670  1.00  0.00           S
ATOM   1476  CE  MET A 286      64.210  54.700  84.970  1.00  0.00           C
ATOM   1477  HE1 MET A 286      64.841  55.381  84.359  1.00  0.00           H
ATOM   1478  HE2 MET A 286      63.167  55.081  84.960  1.00  0.00           H
ATOM   1479  HE3 MET A 286      64.180  53.726  84.438  1.00  0.00           H
ATOM   1480  C   MET A 286      68.630  52.220  88.940  1.00  0.00           C
ATOM   1481  O   MET A 286      68.280  52.530  90.090  1.00  0.00           O
ATOM   1482  N   ASP A 287      69.900  51.840  88.760  1.00  0.00           N
ATOM   1483  HN  ASP A 287      70.230  51.600  87.850  1.00  0.00           H
ATOM   1484  CA  ASP A 287      70.890  51.830  89.780  1.00  0.00           C
ATOM   1485  HA  ASP A 287      70.500  51.219  90.581  1.00  0.00           H
ATOM   1486  CB  ASP A 287      72.110  51.050  89.200  1.00  0.00           C
ATOM   1487  HB1 ASP A 287      72.570  51.729  88.451  1.00  0.00           H
ATOM   1488  HB2 ASP A 287      71.890  50.009  88.880  1.00  0.00           H
ATOM   1489  CG  ASP A 287      73.210  50.790  90.200  1.00  0.00           C
ATOM   1490  OD1 ASP A 287      72.980  50.550  91.450  1.00  0.00           O
ATOM   1491  OD2 ASP A 287      74.340  50.560  89.680  1.00  0.00           O
ATOM   1492  C   ASP A 287      71.160  53.160  90.500  1.00  0.00           C
ATOM   1493  O   ASP A 287      71.330  53.230  91.750  1.00  0.00           O
ATOM   1494  N   GLY A 288      71.080  54.300  89.801  1.00  0.00           N
ATOM   1495  HN  GLY A 288      70.899  54.360  88.822  1.00  0.00           H
ATOM   1496  CA  GLY A 288      71.170  55.540  90.510  1.00  0.00           C
ATOM   1497  HA1 GLY A 288      71.170  56.273  89.717  1.00  0.00           H
ATOM   1498  HA2 GLY A 288      72.031  55.520  91.161  1.00  0.00           H
ATOM   1499  C   GLY A 288      69.930  55.940  91.210  1.00  0.00           C
ATOM   1500  O   GLY A 288      70.050  56.500  92.290  1.00  0.00           O
ATOM   1501  N   ALA A 289      68.820  55.800  90.480  1.00  0.00           N
ATOM   1502  HN  ALA A 289      68.840  55.419  89.559  1.00  0.00           H
ATOM   1503  CA  ALA A 289      67.570  56.550  90.860  1.00  0.00           C
ATOM   1504  HA  ALA A 289      67.759  57.444  91.436  1.00  0.00           H
ATOM   1505  CB  ALA A 289      66.930  57.050  89.560  1.00  0.00           C
ATOM   1506  HB1 ALA A 289      66.519  56.258  88.898  1.00  0.00           H
ATOM   1507  HB2 ALA A 289      67.769  57.580  89.060  1.00  0.00           H
ATOM   1508  HB3 ALA A 289      66.157  57.803  89.821  1.00  0.00           H
ATOM   1509  C   ALA A 289      66.710  55.680  91.720  1.00  0.00           C
ATOM   1510  O   ALA A 289      65.820  56.280  92.350  1.00  0.00           O
ATOM   1511  N   ARG A 290      67.010  54.350  91.810  1.00  0.00           N
ATOM   1512  HN  ARG A 290      67.775  53.998  91.277  1.00  0.00           H
ATOM   1513  CA  ARG A 290      66.340  53.280  92.620  1.00  0.00           C
ATOM   1514  HA  ARG A 290      66.150  52.431  91.980  1.00  0.00           H
ATOM   1515  CB  ARG A 290      67.270  52.880  93.820  1.00  0.00           C
ATOM   1516  HB1 ARG A 290      66.810  52.170  94.540  1.00  0.00           H
ATOM   1517  HB2 ARG A 290      67.460  53.801  94.411  1.00  0.00           H
ATOM   1518  CG  ARG A 290      68.550  52.250  93.330  1.00  0.00           C
ATOM   1519  HG1 ARG A 290      69.074  53.036  92.746  1.00  0.00           H
ATOM   1520  HG2 ARG A 290      68.230  51.400  92.690  1.00  0.00           H
ATOM   1521  CD  ARG A 290      69.380  51.901  94.530  1.00  0.00           C
ATOM   1522  HD1 ARG A 290      68.858  51.077  95.062  1.00  0.00           H
ATOM   1523  HD2 ARG A 290      69.499  52.804  95.166  1.00  0.00           H
ATOM   1524  NE  ARG A 290      70.670  51.370  94.030  1.00  0.00           N
ATOM   1525  HE  ARG A 290      70.959  51.649  93.114  1.00  0.00           H
ATOM   1526  CZ  ARG A 290      71.550  50.660  94.700  1.00  0.00           C
ATOM   1527  NH1 ARG A 290      71.340  50.300  95.930  1.00  0.00           N
ATOM   1528 1HH1 ARG A 290      70.489  50.640  96.330  1.00  0.00           H
ATOM   1529 2HH1 ARG A 290      71.989  50.000  96.629  1.00  0.00           H
ATOM   1530  NH2 ARG A 290      72.650  50.330  94.080  1.00  0.00           N
ATOM   1531 1HH2 ARG A 290      72.790  50.580  93.122  1.00  0.00           H
ATOM   1532 2HH2 ARG A 290      73.229  49.701  94.599  1.00  0.00           H
ATOM   1533  C   ARG A 290      64.860  53.450  93.000  1.00  0.00           C
ATOM   1534  O   ARG A 290      64.020  53.770  92.200  1.00  0.00           O
ATOM   1535  N   ARG A 291      64.500  53.360  94.330  1.00  0.00           N
ATOM   1536  HN  ARG A 291      65.178  53.180  95.038  1.00  0.00           H
ATOM   1537  CA  ARG A 291      63.130  53.450  94.791  1.00  0.00           C
ATOM   1538  HA  ARG A 291      62.414  53.117  94.054  1.00  0.00           H
ATOM   1539  CB  ARG A 291      63.020  52.840  96.150  1.00  0.00           C
ATOM   1540  HB1 ARG A 291      61.967  52.870  96.501  1.00  0.00           H
ATOM   1541  HB2 ARG A 291      63.669  53.239  96.959  1.00  0.00           H
ATOM   1542  CG  ARG A 291      63.330  51.310  96.150  1.00  0.00           C
ATOM   1543  HG1 ARG A 291      63.109  50.969  97.184  1.00  0.00           H
ATOM   1544  HG2 ARG A 291      64.426  51.161  96.040  1.00  0.00           H
ATOM   1545  CD  ARG A 291      62.650  50.600  94.970  1.00  0.00           C
ATOM   1546  HD1 ARG A 291      62.900  51.019  93.972  1.00  0.00           H
ATOM   1547  HD2 ARG A 291      61.570  50.520  95.220  1.00  0.00           H
ATOM   1548  NE  ARG A 291      63.230  49.250  94.970  1.00  0.00           N
ATOM   1549  HE  ARG A 291      63.868  48.971  95.688  1.00  0.00           H
ATOM   1550  CZ  ARG A 291      63.070  48.240  94.170  1.00  0.00           C
ATOM   1551  NH1 ARG A 291      62.250  48.450  93.160  1.00  0.00           N
ATOM   1552 1HH1 ARG A 291      62.320  47.764  92.435  1.00  0.00           H
ATOM   1553 2HH1 ARG A 291      61.699  49.282  93.110  1.00  0.00           H
ATOM   1554  NH2 ARG A 291      63.680  47.070  94.201  1.00  0.00           N
ATOM   1555 1HH2 ARG A 291      64.434  46.901  94.835  1.00  0.00           H
ATOM   1556 2HH2 ARG A 291      63.620  46.467  93.406  1.00  0.00           H
ATOM   1557  C   ARG A 291      62.670  54.980  94.980  1.00  0.00           C
ATOM   1558  O   ARG A 291      61.470  55.200  95.090  1.00  0.00           O
ATOM   1559  N   GLU A 292      63.600  55.930  95.030  1.00  0.00           N
ATOM   1560  HN  GLU A 292      64.555  55.679  94.899  1.00  0.00           H
ATOM   1561  CA  GLU A 292      63.450  57.330  95.380  1.00  0.00           C
ATOM   1562  HA  GLU A 292      62.963  57.330  96.344  1.00  0.00           H
ATOM   1563  CB  GLU A 292      64.730  58.121  95.340  1.00  0.00           C
ATOM   1564  HB1 GLU A 292      64.402  59.173  95.479  1.00  0.00           H
ATOM   1565  HB2 GLU A 292      65.262  58.060  94.367  1.00  0.00           H
ATOM   1566  CG  GLU A 292      65.800  57.780  96.460  1.00  0.00           C
ATOM   1567  HG1 GLU A 292      66.282  56.826  96.159  1.00  0.00           H
ATOM   1568  HG2 GLU A 292      65.329  57.700  97.463  1.00  0.00           H
ATOM   1569  CD  GLU A 292      66.890  58.870  96.560  1.00  0.00           C
ATOM   1570  OE1 GLU A 292      67.950  58.660  95.950  1.00  0.00           O
ATOM   1571  OE2 GLU A 292      66.730  59.860  97.280  1.00  0.00           O
ATOM   1572  C   GLU A 292      62.480  57.950  94.460  1.00  0.00           C
ATOM   1573  O   GLU A 292      61.650  58.800  94.770  1.00  0.00           O
ATOM   1574  N   ILE A 293      62.570  57.600  93.240  1.00  0.00           N
ATOM   1575  HN  ILE A 293      63.071  56.789  92.949  1.00  0.00           H
ATOM   1576  CA  ILE A 293      61.740  58.080  92.190  1.00  0.00           C
ATOM   1577  HA  ILE A 293      61.680  59.156  92.260  1.00  0.00           H
ATOM   1578  CB  ILE A 293      62.240  57.740  90.760  1.00  0.00           C
ATOM   1579  HB  ILE A 293      61.466  58.132  90.067  1.00  0.00           H
ATOM   1580  CG2 ILE A 293      63.550  58.481  90.540  1.00  0.00           C
ATOM   1581 1HG2 ILE A 293      63.992  58.179  89.567  1.00  0.00           H
ATOM   1582 2HG2 ILE A 293      64.359  58.260  91.269  1.00  0.00           H
ATOM   1583 3HG2 ILE A 293      63.470  59.583  90.649  1.00  0.00           H
ATOM   1584  CG1 ILE A 293      62.601  56.230  90.470  1.00  0.00           C
ATOM   1585 1HG1 ILE A 293      61.959  55.609  91.131  1.00  0.00           H
ATOM   1586 2HG1 ILE A 293      63.561  55.972  90.966  1.00  0.00           H
ATOM   1587  CD  ILE A 293      62.480  55.910  88.960  1.00  0.00           C
ATOM   1588  HD1 ILE A 293      62.987  56.675  88.334  1.00  0.00           H
ATOM   1589  HD2 ILE A 293      61.405  55.930  88.681  1.00  0.00           H
ATOM   1590  HD3 ILE A 293      62.860  54.890  88.740  1.00  0.00           H
ATOM   1591  C   ILE A 293      60.290  57.580  92.240  1.00  0.00           C
ATOM   1592  O   ILE A 293      59.430  58.280  91.810  1.00  0.00           O
ATOM   1593  N   VAL A 294      59.950  56.320  92.670  1.00  0.00           N
ATOM   1594  HN  VAL A 294      60.621  55.799  93.191  1.00  0.00           H
ATOM   1595  CA  VAL A 294      58.600  55.760  92.640  1.00  0.00           C
ATOM   1596  HA  VAL A 294      57.931  56.359  92.041  1.00  0.00           H
ATOM   1597  CB  VAL A 294      58.790  54.310  92.160  1.00  0.00           C
ATOM   1598  HB  VAL A 294      59.518  53.801  92.828  1.00  0.00           H
ATOM   1599  CG1 VAL A 294      57.609  53.421  92.460  1.00  0.00           C
ATOM   1600 1HG1 VAL A 294      57.640  52.397  92.029  1.00  0.00           H
ATOM   1601 2HG1 VAL A 294      56.678  53.936  92.143  1.00  0.00           H
ATOM   1602 3HG1 VAL A 294      57.500  53.271  93.556  1.00  0.00           H
ATOM   1603  CG2 VAL A 294      59.030  54.230  90.620  1.00  0.00           C
ATOM   1604 1HG2 VAL A 294      59.829  54.929  90.290  1.00  0.00           H
ATOM   1605 2HG2 VAL A 294      58.085  54.572  90.147  1.00  0.00           H
ATOM   1606 3HG2 VAL A 294      59.281  53.185  90.339  1.00  0.00           H
ATOM   1607  C   VAL A 294      57.930  55.780  94.060  1.00  0.00           C
ATOM   1608  O   VAL A 294      56.780  56.040  94.270  1.00  0.00           O
ATOM   1609  N   CYS A 295      58.780  55.690  95.150  1.00  0.00           N
ATOM   1610  HN  CYS A 295      59.743  55.509  94.969  1.00  0.00           H
ATOM   1611  CA  CYS A 295      58.450  55.570  96.560  1.00  0.00           C
ATOM   1612  HA  CYS A 295      57.376  55.480  96.620  1.00  0.00           H
ATOM   1613  CB  CYS A 295      59.160  54.420  97.260  1.00  0.00           C
ATOM   1614  HB1 CYS A 295      58.589  54.220  98.192  1.00  0.00           H
ATOM   1615  HB2 CYS A 295      60.196  54.722  97.522  1.00  0.00           H
ATOM   1616  SG  CYS A 295      59.160  52.880  96.420  1.00  0.00           S
ATOM   1617  C   CYS A 295      58.880  56.850  97.230  1.00  0.00           C
ATOM   1618  O   CYS A 295      60.000  57.330  97.070  1.00  0.00           O
ATOM   1619  N   ARG A 296      58.030  57.350  98.120  1.00  0.00           N
ATOM   1620  HN  ARG A 296      57.181  56.881  98.350  1.00  0.00           H
ATOM   1621  CA  ARG A 296      58.260  58.470  99.060  1.00  0.00           C
ATOM   1622  HA  ARG A 296      58.701  59.242  98.448  1.00  0.00           H
ATOM   1623  CB  ARG A 296      56.940  58.980  99.650  1.00  0.00           C
ATOM   1624  HB1 ARG A 296      57.191  59.693 100.463  1.00  0.00           H
ATOM   1625  HB2 ARG A 296      56.342  58.103  99.979  1.00  0.00           H
ATOM   1626  CG  ARG A 296      56.150  59.780  98.600  1.00  0.00           C
ATOM   1627  HG1 ARG A 296      55.960  59.079  97.759  1.00  0.00           H
ATOM   1628  HG2 ARG A 296      56.682  60.693  98.259  1.00  0.00           H
ATOM   1629  CD  ARG A 296      54.790  60.309  99.100  1.00  0.00           C
ATOM   1630  HD1 ARG A 296      54.174  59.465  99.478  1.00  0.00           H
ATOM   1631  HD2 ARG A 296      54.289  60.781  98.228  1.00  0.00           H
ATOM   1632  NE  ARG A 296      55.030  61.260 100.280  1.00  0.00           N
ATOM   1633  HE  ARG A 296      54.860  60.930 101.209  1.00  0.00           H
ATOM   1634  CZ  ARG A 296      55.350  62.520 100.180  1.00  0.00           C
ATOM   1635  NH1 ARG A 296      55.430  63.230  99.080  1.00  0.00           N
ATOM   1636 1HH1 ARG A 296      55.249  62.848  98.174  1.00  0.00           H
ATOM   1637 2HH1 ARG A 296      55.639  64.207  99.120  1.00  0.00           H
ATOM   1638  NH2 ARG A 296      55.440  63.170 101.300  1.00  0.00           N
ATOM   1639 1HH2 ARG A 296      55.300  62.760 102.201  1.00  0.00           H
ATOM   1640 2HH2 ARG A 296      55.729  64.127 101.270  1.00  0.00           H
ATOM   1641  C   ARG A 296      59.300  58.230 100.160  1.00  0.00           C
ATOM   1642  O   ARG A 296      59.410  57.100 100.660  1.00  0.00           O
ATOM   1643  N   ALA A 297      60.050  59.281 100.640  1.00  0.00           N
ATOM   1644  HN  ALA A 297      59.951  60.202 100.273  1.00  0.00           H
ATOM   1645  CA  ALA A 297      60.920  59.150 101.760  1.00  0.00           C
ATOM   1646  HA  ALA A 297      61.792  58.569 101.499  1.00  0.00           H
ATOM   1647  CB  ALA A 297      61.360  60.600 102.140  1.00  0.00           C
ATOM   1648  HB1 ALA A 297      62.160  60.640 102.910  1.00  0.00           H
ATOM   1649  HB2 ALA A 297      60.548  61.121 102.691  1.00  0.00           H
ATOM   1650  HB3 ALA A 297      61.589  61.199 101.232  1.00  0.00           H
ATOM   1651  C   ALA A 297      60.400  58.400 103.010  1.00  0.00           C
ATOM   1652  O   ALA A 297      61.140  57.580 103.590  1.00  0.00           O
ATOM   1653  N   ASP A 298      59.150  58.570 103.460  1.00  0.00           N
ATOM   1654  HN  ASP A 298      58.667  59.315 103.007  1.00  0.00           H
ATOM   1655  CA  ASP A 298      58.480  57.850 104.490  1.00  0.00           C
ATOM   1656  HA  ASP A 298      59.151  57.950 105.331  1.00  0.00           H
ATOM   1657  CB  ASP A 298      57.090  58.470 104.660  1.00  0.00           C
ATOM   1658  HB1 ASP A 298      56.618  57.988 105.543  1.00  0.00           H
ATOM   1659  HB2 ASP A 298      56.470  58.410 103.740  1.00  0.00           H
ATOM   1660  CG  ASP A 298      57.160  59.970 105.160  1.00  0.00           C
ATOM   1661  OD1 ASP A 298      56.070  60.530 105.500  1.00  0.00           O
ATOM   1662  OD2 ASP A 298      58.220  60.650 105.200  1.00  0.00           O
ATOM   1663  C   ASP A 298      58.500  56.290 104.230  1.00  0.00           C
ATOM   1664  O   ASP A 298      58.680  55.480 105.100  1.00  0.00           O
ATOM   1665  N   GLY A 299      58.340  55.810 102.950  1.00  0.00           N
ATOM   1666  HN  GLY A 299      58.459  56.437 102.184  1.00  0.00           H
ATOM   1667  CA  GLY A 299      58.200  54.330 102.710  1.00  0.00           C
ATOM   1668  HA1 GLY A 299      58.030  53.841 103.658  1.00  0.00           H
ATOM   1669  HA2 GLY A 299      59.124  54.022 102.243  1.00  0.00           H
ATOM   1670  C   GLY A 299      57.090  53.870 101.840  1.00  0.00           C
ATOM   1671  O   GLY A 299      57.100  52.690 101.450  1.00  0.00           O
ATOM   1672  N   THR A 300      56.210  54.791 101.290  1.00  0.00           N
ATOM   1673  HN  THR A 300      56.319  55.742 101.568  1.00  0.00           H
ATOM   1674  CA  THR A 300      55.030  54.460 100.420  1.00  0.00           C
ATOM   1675  HA  THR A 300      54.950  53.383 100.430  1.00  0.00           H
ATOM   1676  CB  THR A 300      53.750  55.210 101.000  1.00  0.00           C
ATOM   1677  HB  THR A 300      52.935  55.081 100.255  1.00  0.00           H
ATOM   1678  OG1 THR A 300      54.020  56.610 101.280  1.00  0.00           O
ATOM   1679  HG1 THR A 300      53.404  57.057 100.694  1.00  0.00           H
ATOM   1680  CG2 THR A 300      53.350  54.640 102.360  1.00  0.00           C
ATOM   1681 1HG2 THR A 300      52.940  53.610 102.280  1.00  0.00           H
ATOM   1682 2HG2 THR A 300      52.600  55.230 102.930  1.00  0.00           H
ATOM   1683 3HG2 THR A 300      54.281  54.470 102.941  1.00  0.00           H
ATOM   1684  C   THR A 300      55.270  54.900  98.960  1.00  0.00           C
ATOM   1685  O   THR A 300      56.240  55.530  98.640  1.00  0.00           O
ATOM   1686  N   MET A 301      54.520  54.520  98.010  1.00  0.00           N
ATOM   1687  HN  MET A 301      53.930  53.730  98.160  1.00  0.00           H
ATOM   1688  CA  MET A 301      54.440  55.210  96.710  1.00  0.00           C
ATOM   1689  HA  MET A 301      55.434  55.029  96.329  1.00  0.00           H
ATOM   1690  CB  MET A 301      53.290  54.630  95.890  1.00  0.00           C
ATOM   1691  HB1 MET A 301      52.929  55.342  95.118  1.00  0.00           H
ATOM   1692  HB2 MET A 301      52.502  54.530  96.668  1.00  0.00           H
ATOM   1693  CG  MET A 301      53.600  53.150  95.290  1.00  0.00           C
ATOM   1694  HG1 MET A 301      52.658  52.729  94.879  1.00  0.00           H
ATOM   1695  HG2 MET A 301      54.031  52.528  96.103  1.00  0.00           H
ATOM   1696  SD  MET A 301      54.810  53.180  94.070  1.00  0.00           S
ATOM   1697  CE  MET A 301      54.980  51.440  93.790  1.00  0.00           C
ATOM   1698  HE1 MET A 301      55.331  51.089  92.797  1.00  0.00           H
ATOM   1699  HE2 MET A 301      53.953  51.031  93.910  1.00  0.00           H
ATOM   1700  HE3 MET A 301      55.589  50.891  94.539  1.00  0.00           H
ATOM   1701  C   MET A 301      54.240  56.770  96.670  1.00  0.00           C
ATOM   1702  O   MET A 301      53.920  57.350  97.720  1.00  0.00           O
ATOM   1703  N   ARG A 302      54.500  57.440  95.480  1.00  0.00           N
ATOM   1704  HN  ARG A 302      54.850  56.859  94.749  1.00  0.00           H
ATOM   1705  CA  ARG A 302      54.120  58.840  95.210  1.00  0.00           C
ATOM   1706  HA  ARG A 302      54.651  59.361  95.992  1.00  0.00           H
ATOM   1707  CB  ARG A 302      54.520  59.370  93.870  1.00  0.00           C
ATOM   1708  HB1 ARG A 302      54.490  60.481  93.870  1.00  0.00           H
ATOM   1709  HB2 ARG A 302      53.960  59.010  92.980  1.00  0.00           H
ATOM   1710  CG  ARG A 302      56.090  59.120  93.610  1.00  0.00           C
ATOM   1711  HG1 ARG A 302      56.372  59.956  92.935  1.00  0.00           H
ATOM   1712  HG2 ARG A 302      56.290  58.099  93.220  1.00  0.00           H
ATOM   1713  CD  ARG A 302      57.071  59.200  94.809  1.00  0.00           C
ATOM   1714  HD1 ARG A 302      58.046  58.782  94.481  1.00  0.00           H
ATOM   1715  HD2 ARG A 302      56.668  58.647  95.685  1.00  0.00           H
ATOM   1716  NE  ARG A 302      57.110  60.600  95.280  1.00  0.00           N
ATOM   1717  HE  ARG A 302      56.253  61.108  95.370  1.00  0.00           H
ATOM   1718  CZ  ARG A 302      58.140  61.180  95.890  1.00  0.00           C
ATOM   1719  NH1 ARG A 302      58.030  62.370  96.430  1.00  0.00           N
ATOM   1720 1HH1 ARG A 302      57.224  62.937  96.261  1.00  0.00           H
ATOM   1721 2HH1 ARG A 302      58.873  62.691  96.861  1.00  0.00           H
ATOM   1722  NH2 ARG A 302      59.350  60.640  96.000  1.00  0.00           N
ATOM   1723 1HH2 ARG A 302      59.650  59.860  95.450  1.00  0.00           H
ATOM   1724 2HH2 ARG A 302      60.093  61.092  96.492  1.00  0.00           H
ATOM   1725  C   ARG A 302      52.630  59.080  95.510  1.00  0.00           C
ATOM   1726  O   ARG A 302      51.840  58.180  95.210  1.00  0.00           O
ATOM   1727  N   LEU A 303      52.260  60.320  95.970  1.00  0.00           N
ATOM   1728  HN  LEU A 303      52.864  61.096  96.131  1.00  0.00           H
ATOM   1729  CA  LEU A 303      50.920  60.700  96.210  1.00  0.00           C
ATOM   1730  HA  LEU A 303      50.649  60.018  97.002  1.00  0.00           H
ATOM   1731  CB  LEU A 303      50.980  62.150  96.740  1.00  0.00           C
ATOM   1732  HB1 LEU A 303      49.941  62.490  96.940  1.00  0.00           H
ATOM   1733  HB2 LEU A 303      51.339  62.898  96.002  1.00  0.00           H
ATOM   1734  CG  LEU A 303      51.670  62.270  98.050  1.00  0.00           C
ATOM   1735  HG  LEU A 303      52.750  62.070  97.880  1.00  0.00           H
ATOM   1736  CD1 LEU A 303      51.630  63.670  98.561  1.00  0.00           C
ATOM   1737 1HD1 LEU A 303      50.594  63.869  98.909  1.00  0.00           H
ATOM   1738 2HD1 LEU A 303      51.932  64.425  97.805  1.00  0.00           H
ATOM   1739 3HD1 LEU A 303      52.290  63.830  99.440  1.00  0.00           H
ATOM   1740  CD2 LEU A 303      51.201  61.230  99.150  1.00  0.00           C
ATOM   1741 1HD2 LEU A 303      51.649  60.231  98.960  1.00  0.00           H
ATOM   1742 2HD2 LEU A 303      50.092  61.270  99.200  1.00  0.00           H
ATOM   1743 3HD2 LEU A 303      51.638  61.638 100.086  1.00  0.00           H
ATOM   1744  C   LEU A 303      49.990  60.560  94.990  1.00  0.00           C
ATOM   1745  O   LEU A 303      50.500  60.760  93.860  1.00  0.00           O
ATOM   1746  N   GLY A 304      48.650  60.320  95.130  1.00  0.00           N
ATOM   1747  HN  GLY A 304      48.268  60.109  96.026  1.00  0.00           H
ATOM   1748  CA  GLY A 304      47.650  60.381  94.060  1.00  0.00           C
ATOM   1749  HA1 GLY A 304      46.894  59.634  94.252  1.00  0.00           H
ATOM   1750  HA2 GLY A 304      48.262  60.159  93.198  1.00  0.00           H
ATOM   1751  C   GLY A 304      46.990  61.800  94.040  1.00  0.00           C
ATOM   1752  O   GLY A 304      46.620  62.310  93.010  1.00  0.00           O
ATOM   1753  N   GLU A 305      46.920  62.510  95.221  1.00  0.00           N
ATOM   1754  HN  GLU A 305      47.128  62.074  96.093  1.00  0.00           H
ATOM   1755  CA  GLU A 305      46.340  63.870  95.390  1.00  0.00           C
ATOM   1756  HA  GLU A 305      45.292  63.900  95.130  1.00  0.00           H
ATOM   1757  CB  GLU A 305      46.261  64.300  96.840  1.00  0.00           C
ATOM   1758  HB1 GLU A 305      47.302  64.320  97.227  1.00  0.00           H
ATOM   1759  HB2 GLU A 305      45.800  63.471  97.419  1.00  0.00           H
ATOM   1760  CG  GLU A 305      45.421  65.550  97.060  1.00  0.00           C
ATOM   1761  HG1 GLU A 305      44.355  65.349  96.819  1.00  0.00           H
ATOM   1762  HG2 GLU A 305      45.868  66.407  96.512  1.00  0.00           H
ATOM   1763  CD  GLU A 305      45.400  65.880  98.580  1.00  0.00           C
ATOM   1764  OE1 GLU A 305      45.740  67.050  98.900  1.00  0.00           O
ATOM   1765  OE2 GLU A 305      44.780  65.150  99.340  1.00  0.00           O
ATOM   1766  C   GLU A 305      46.970  64.930  94.450  1.00  0.00           C
ATOM   1767  O   GLU A 305      48.190  65.040  94.460  1.00  0.00           O
ATOM   1768  N   PRO A 306      46.310  65.610  93.540  1.00  0.00           N
ATOM   1769  CD  PRO A 306      44.950  65.360  93.150  1.00  0.00           C
ATOM   1770  HD1 PRO A 306      44.135  65.241  93.896  1.00  0.00           H
ATOM   1771  HD2 PRO A 306      44.841  64.435  92.543  1.00  0.00           H
ATOM   1772  CA  PRO A 306      46.940  66.680  92.720  1.00  0.00           C
ATOM   1773  HA  PRO A 306      47.844  66.258  92.308  1.00  0.00           H
ATOM   1774  CB  PRO A 306      45.910  66.901  91.620  1.00  0.00           C
ATOM   1775  HB1 PRO A 306      46.090  66.198  90.778  1.00  0.00           H
ATOM   1776  HB2 PRO A 306      45.980  67.865  91.073  1.00  0.00           H
ATOM   1777  CG  PRO A 306      44.620  66.590  92.330  1.00  0.00           C
ATOM   1778  HG1 PRO A 306      44.209  67.413  92.952  1.00  0.00           H
ATOM   1779  HG2 PRO A 306      43.890  66.310  91.540  1.00  0.00           H
ATOM   1780  C   PRO A 306      47.140  67.950  93.430  1.00  0.00           C
ATOM   1781  O   PRO A 306      46.580  68.140  94.510  1.00  0.00           O
ATOM   1782  N   THR A 307      48.050  68.820  92.930  1.00  0.00           N
ATOM   1783  HN  THR A 307      48.359  68.581  92.013  1.00  0.00           H
ATOM   1784  CA  THR A 307      48.670  70.000  93.570  1.00  0.00           C
ATOM   1785  HA  THR A 307      49.337  70.388  92.814  1.00  0.00           H
ATOM   1786  CB  THR A 307      47.800  71.200  93.960  1.00  0.00           C
ATOM   1787  HB  THR A 307      48.392  72.013  94.432  1.00  0.00           H
ATOM   1788  OG1 THR A 307      46.770  70.800  94.830  1.00  0.00           O
ATOM   1789  HG1 THR A 307      46.770  69.841  94.880  1.00  0.00           H
ATOM   1790  CG2 THR A 307      47.180  71.660  92.580  1.00  0.00           C
ATOM   1791 1HG2 THR A 307      47.160  72.764  92.460  1.00  0.00           H
ATOM   1792 2HG2 THR A 307      46.239  71.079  92.470  1.00  0.00           H
ATOM   1793 3HG2 THR A 307      47.827  71.342  91.734  1.00  0.00           H
ATOM   1794  C   THR A 307      49.540  69.610  94.660  1.00  0.00           C
ATOM   1795  O   THR A 307      49.770  70.350  95.570  1.00  0.00           O
ATOM   1796  N   SER A 308      50.110  68.390  94.610  1.00  0.00           N
ATOM   1797  HN  SER A 308      50.130  67.792  93.812  1.00  0.00           H
ATOM   1798  CA  SER A 308      51.010  67.940  95.680  1.00  0.00           C
ATOM   1799  HA  SER A 308      50.779  68.432  96.613  1.00  0.00           H
ATOM   1800  CB  SER A 308      51.000  66.310  95.901  1.00  0.00           C
ATOM   1801  HB1 SER A 308      51.866  65.952  96.497  1.00  0.00           H
ATOM   1802  HB2 SER A 308      51.221  65.889  94.896  1.00  0.00           H
ATOM   1803  OG  SER A 308      49.750  65.880  96.440  1.00  0.00           O
ATOM   1804  HG1 SER A 308      49.106  65.880  95.727  1.00  0.00           H
ATOM   1805  C   SER A 308      52.430  68.320  95.300  1.00  0.00           C
ATOM   1806  O   SER A 308      53.360  68.230  96.110  1.00  0.00           O
ATOM   1807  N   ASN A 309      52.760  68.670  94.020  1.00  0.00           N
ATOM   1808  HN  ASN A 309      52.101  68.790  93.281  1.00  0.00           H
ATOM   1809  CA  ASN A 309      54.120  68.930  93.480  1.00  0.00           C
ATOM   1810  HA  ASN A 309      53.891  69.139  92.445  1.00  0.00           H
ATOM   1811  CB  ASN A 309      54.750  70.190  94.020  1.00  0.00           C
ATOM   1812  HB1 ASN A 309      55.771  70.340  93.609  1.00  0.00           H
ATOM   1813  HB2 ASN A 309      54.730  70.170  95.131  1.00  0.00           H
ATOM   1814  CG  ASN A 309      53.800  71.380  93.680  1.00  0.00           C
ATOM   1815  OD1 ASN A 309      53.090  71.810  94.560  1.00  0.00           O
ATOM   1816  ND2 ASN A 309      54.080  71.930  92.440  1.00  0.00           N
ATOM   1817 1HD2 ASN A 309      53.627  72.765  92.128  1.00  0.00           H
ATOM   1818 2HD2 ASN A 309      54.659  71.411  91.811  1.00  0.00           H
ATOM   1819  C   ASN A 309      55.110  67.780  93.540  1.00  0.00           C
ATOM   1820  O   ASN A 309      56.300  67.920  93.780  1.00  0.00           O
ATOM   1821  N   GLU A 310      54.600  66.530  93.380  1.00  0.00           N
ATOM   1822  HN  GLU A 310      53.634  66.371  93.191  1.00  0.00           H
ATOM   1823  CA  GLU A 310      55.340  65.280  93.340  1.00  0.00           C
ATOM   1824  HA  GLU A 310      56.001  65.340  94.192  1.00  0.00           H
ATOM   1825  CB  GLU A 310      54.370  64.050  93.340  1.00  0.00           C
ATOM   1826  HB1 GLU A 310      54.781  63.108  92.919  1.00  0.00           H
ATOM   1827  HB2 GLU A 310      53.560  64.410  92.670  1.00  0.00           H
ATOM   1828  CG  GLU A 310      53.770  63.681  94.740  1.00  0.00           C
ATOM   1829  HG1 GLU A 310      53.014  62.874  94.629  1.00  0.00           H
ATOM   1830  HG2 GLU A 310      53.352  64.617  95.168  1.00  0.00           H
ATOM   1831  CD  GLU A 310      54.850  63.080  95.700  1.00  0.00           C
ATOM   1832  OE1 GLU A 310      54.720  61.920  96.090  1.00  0.00           O
ATOM   1833  OE2 GLU A 310      55.750  63.780  96.070  1.00  0.00           O
ATOM   1834  C   GLU A 310      56.190  65.180  92.110  1.00  0.00           C
ATOM   1835  O   GLU A 310      55.870  65.660  91.010  1.00  0.00           O
ATOM   1836  N   THR A 311      57.400  64.480  92.270  1.00  0.00           N
ATOM   1837  HN  THR A 311      57.630  64.280  93.219  1.00  0.00           H
ATOM   1838  CA  THR A 311      58.380  64.210  91.240  1.00  0.00           C
ATOM   1839  HA  THR A 311      58.770  65.201  91.060  1.00  0.00           H
ATOM   1840  CB  THR A 311      59.660  63.400  91.730  1.00  0.00           C
ATOM   1841  HB  THR A 311      60.153  63.943  92.564  1.00  0.00           H
ATOM   1842  OG1 THR A 311      60.630  63.270  90.700  1.00  0.00           O
ATOM   1843  HG1 THR A 311      61.086  64.113  90.631  1.00  0.00           H
ATOM   1844  CG2 THR A 311      59.330  62.040  92.250  1.00  0.00           C
ATOM   1845 1HG2 THR A 311      60.212  61.489  92.641  1.00  0.00           H
ATOM   1846 2HG2 THR A 311      58.740  61.369  91.590  1.00  0.00           H
ATOM   1847 3HG2 THR A 311      58.606  62.211  93.075  1.00  0.00           H
ATOM   1848  C   THR A 311      57.780  63.560  90.010  1.00  0.00           C
ATOM   1849  O   THR A 311      57.200  62.500  90.110  1.00  0.00           O
ATOM   1850  N   LEU A 312      57.870  64.170  88.870  1.00  0.00           N
ATOM   1851  HN  LEU A 312      58.309  65.058  88.760  1.00  0.00           H
ATOM   1852  CA  LEU A 312      57.240  63.600  87.650  1.00  0.00           C
ATOM   1853  HA  LEU A 312      56.435  62.956  87.972  1.00  0.00           H
ATOM   1854  CB  LEU A 312      56.970  64.660  86.570  1.00  0.00           C
ATOM   1855  HB1 LEU A 312      56.662  64.272  85.575  1.00  0.00           H
ATOM   1856  HB2 LEU A 312      57.921  65.211  86.410  1.00  0.00           H
ATOM   1857  CG  LEU A 312      55.900  65.570  87.120  1.00  0.00           C
ATOM   1858  HG  LEU A 312      56.141  65.931  88.143  1.00  0.00           H
ATOM   1859  CD1 LEU A 312      55.630  66.820  86.310  1.00  0.00           C
ATOM   1860 1HD1 LEU A 312      54.890  67.420  86.880  1.00  0.00           H
ATOM   1861 2HD1 LEU A 312      55.201  66.431  85.362  1.00  0.00           H
ATOM   1862 3HD1 LEU A 312      56.501  67.491  86.150  1.00  0.00           H
ATOM   1863  CD2 LEU A 312      54.500  64.870  87.110  1.00  0.00           C
ATOM   1864 1HD2 LEU A 312      53.670  65.510  87.480  1.00  0.00           H
ATOM   1865 2HD2 LEU A 312      54.470  63.929  87.700  1.00  0.00           H
ATOM   1866 3HD2 LEU A 312      54.229  64.699  86.046  1.00  0.00           H
ATOM   1867  C   LEU A 312      58.170  62.500  87.020  1.00  0.00           C
ATOM   1868  O   LEU A 312      58.000  61.960  85.890  1.00  0.00           O
ATOM   1869  N   SER A 313      59.160  62.020  87.810  1.00  0.00           N
ATOM   1870  HN  SER A 313      59.210  62.461  88.702  1.00  0.00           H
ATOM   1871  CA  SER A 313      60.140  61.020  87.340  1.00  0.00           C
ATOM   1872  HA  SER A 313      60.866  61.517  86.713  1.00  0.00           H
ATOM   1873  CB  SER A 313      61.030  60.430  88.480  1.00  0.00           C
ATOM   1874  HB1 SER A 313      61.659  59.571  88.161  1.00  0.00           H
ATOM   1875  HB2 SER A 313      60.459  60.190  89.402  1.00  0.00           H
ATOM   1876  OG  SER A 313      61.960  61.390  89.000  1.00  0.00           O
ATOM   1877  HG1 SER A 313      61.558  61.943  89.674  1.00  0.00           H
ATOM   1878  C   SER A 313      59.720  59.860  86.420  1.00  0.00           C
ATOM   1879  O   SER A 313      60.290  59.710  85.350  1.00  0.00           O
ATOM   1880  N   CYS A 314      58.690  59.020  86.760  1.00  0.00           N
ATOM   1881  HN  CYS A 314      58.100  59.280  87.520  1.00  0.00           H
ATOM   1882  CA  CYS A 314      58.390  57.850  85.980  1.00  0.00           C
ATOM   1883  HA  CYS A 314      59.238  57.551  85.381  1.00  0.00           H
ATOM   1884  CB  CYS A 314      58.070  56.640  86.970  1.00  0.00           C
ATOM   1885  HB1 CYS A 314      58.929  56.450  87.649  1.00  0.00           H
ATOM   1886  HB2 CYS A 314      57.929  55.725  86.357  1.00  0.00           H
ATOM   1887  SG  CYS A 314      56.600  56.900  88.040  1.00  0.00           S
ATOM   1888  C   CYS A 314      57.210  58.170  85.100  1.00  0.00           C
ATOM   1889  O   CYS A 314      56.780  57.360  84.280  1.00  0.00           O
ATOM   1890  N   VAL A 315      56.750  59.450  85.160  1.00  0.00           N
ATOM   1891  HN  VAL A 315      57.193  60.125  85.744  1.00  0.00           H
ATOM   1892  CA  VAL A 315      55.610  59.900  84.360  1.00  0.00           C
ATOM   1893  HA  VAL A 315      54.901  59.111  84.160  1.00  0.00           H
ATOM   1894  CB  VAL A 315      54.890  61.090  84.900  1.00  0.00           C
ATOM   1895  HB  VAL A 315      55.621  61.871  85.200  1.00  0.00           H
ATOM   1896  CG1 VAL A 315      53.920  61.710  83.840  1.00  0.00           C
ATOM   1897 1HG1 VAL A 315      53.250  60.940  83.400  1.00  0.00           H
ATOM   1898 2HG1 VAL A 315      54.530  62.200  83.050  1.00  0.00           H
ATOM   1899 3HG1 VAL A 315      53.217  62.393  84.362  1.00  0.00           H
ATOM   1900  CG2 VAL A 315      54.160  60.639  86.160  1.00  0.00           C
ATOM   1901 1HG2 VAL A 315      54.922  60.399  86.932  1.00  0.00           H
ATOM   1902 2HG2 VAL A 315      53.483  59.804  85.881  1.00  0.00           H
ATOM   1903 3HG2 VAL A 315      53.466  61.374  86.622  1.00  0.00           H
ATOM   1904  C   VAL A 315      56.190  60.140  82.950  1.00  0.00           C
ATOM   1905  O   VAL A 315      55.450  59.900  82.010  1.00  0.00           O
ATOM   1906  N   ILE A 316      57.450  60.510  82.810  1.00  0.00           N
ATOM   1907  HN  ILE A 316      57.980  60.590  83.650  1.00  0.00           H
ATOM   1908  CA  ILE A 316      58.150  60.760  81.550  1.00  0.00           C
ATOM   1909  HA  ILE A 316      57.582  61.458  80.952  1.00  0.00           H
ATOM   1910  CB  ILE A 316      59.490  61.410  81.720  1.00  0.00           C
ATOM   1911  HB  ILE A 316      60.187  60.732  82.258  1.00  0.00           H
ATOM   1912  CG2 ILE A 316      60.240  61.810  80.410  1.00  0.00           C
ATOM   1913 1HG2 ILE A 316      60.529  61.022  79.682  1.00  0.00           H
ATOM   1914 2HG2 ILE A 316      61.220  62.190  80.770  1.00  0.00           H
ATOM   1915 3HG2 ILE A 316      59.709  62.562  79.789  1.00  0.00           H
ATOM   1916  CG1 ILE A 316      59.410  62.659  82.600  1.00  0.00           C
ATOM   1917 1HG1 ILE A 316      58.399  63.000  82.910  1.00  0.00           H
ATOM   1918 2HG1 ILE A 316      59.823  63.536  82.056  1.00  0.00           H
ATOM   1919  CD  ILE A 316      60.200  62.620  83.930  1.00  0.00           C
ATOM   1920  HD1 ILE A 316      61.292  62.450  83.820  1.00  0.00           H
ATOM   1921  HD2 ILE A 316      59.740  61.741  84.430  1.00  0.00           H
ATOM   1922  HD3 ILE A 316      59.970  63.569  84.460  1.00  0.00           H
ATOM   1923  C   ILE A 316      58.310  59.500  80.750  1.00  0.00           C
ATOM   1924  O   ILE A 316      57.920  59.400  79.560  1.00  0.00           O
ATOM   1925  N   ILE A 317      58.740  58.450  81.450  1.00  0.00           N
ATOM   1926  HN  ILE A 317      58.989  58.679  82.388  1.00  0.00           H
ATOM   1927  CA  ILE A 317      58.720  57.080  80.980  1.00  0.00           C
ATOM   1928  HA  ILE A 317      59.293  57.110  80.065  1.00  0.00           H
ATOM   1929  CB  ILE A 317      59.420  56.150  82.060  1.00  0.00           C
ATOM   1930  HB  ILE A 317      58.790  55.940  82.950  1.00  0.00           H
ATOM   1931  CG2 ILE A 317      59.810  54.750  81.470  1.00  0.00           C
ATOM   1932 1HG2 ILE A 317      60.191  54.710  80.427  1.00  0.00           H
ATOM   1933 2HG2 ILE A 317      58.879  54.149  81.390  1.00  0.00           H
ATOM   1934 3HG2 ILE A 317      60.487  54.163  82.127  1.00  0.00           H
ATOM   1935  CG1 ILE A 317      60.630  56.900  82.740  1.00  0.00           C
ATOM   1936 1HG1 ILE A 317      61.081  56.289  83.551  1.00  0.00           H
ATOM   1937 2HG1 ILE A 317      60.290  57.791  83.310  1.00  0.00           H
ATOM   1938  CD  ILE A 317      61.810  57.230  81.800  1.00  0.00           C
ATOM   1939  HD1 ILE A 317      61.479  57.832  80.927  1.00  0.00           H
ATOM   1940  HD2 ILE A 317      62.320  56.280  81.530  1.00  0.00           H
ATOM   1941  HD3 ILE A 317      62.580  57.840  82.320  1.00  0.00           H
ATOM   1942  C   ILE A 317      57.330  56.400  80.790  1.00  0.00           C
ATOM   1943  O   ILE A 317      57.210  55.450  80.040  1.00  0.00           O
ATOM   1944  N   PHE A 318      56.290  56.830  81.510  1.00  0.00           N
ATOM   1945  HN  PHE A 318      56.450  57.541  82.191  1.00  0.00           H
ATOM   1946  CA  PHE A 318      54.910  56.450  81.280  1.00  0.00           C
ATOM   1947  HA  PHE A 318      54.860  55.377  81.170  1.00  0.00           H
ATOM   1948  CB  PHE A 318      53.980  56.770  82.440  1.00  0.00           C
ATOM   1949  HB1 PHE A 318      54.099  57.815  82.798  1.00  0.00           H
ATOM   1950  HB2 PHE A 318      54.100  56.112  83.327  1.00  0.00           H
ATOM   1951  CG  PHE A 318      52.500  56.770  82.140  1.00  0.00           C
ATOM   1952  CD1 PHE A 318      51.900  55.650  81.730  1.00  0.00           C
ATOM   1953  HD1 PHE A 318      52.503  54.755  81.760  1.00  0.00           H
ATOM   1954  CE1 PHE A 318      50.580  55.590  81.260  1.00  0.00           C
ATOM   1955  HE1 PHE A 318      50.209  54.638  80.909  1.00  0.00           H
ATOM   1956  CZ  PHE A 318      49.900  56.780  81.110  1.00  0.00           C
ATOM   1957  HZ  PHE A 318      48.940  56.710  80.620  1.00  0.00           H
ATOM   1958  CD2 PHE A 318      51.820  58.010  81.950  1.00  0.00           C
ATOM   1959  HD2 PHE A 318      52.250  58.989  82.100  1.00  0.00           H
ATOM   1960  CE2 PHE A 318      50.470  58.010  81.410  1.00  0.00           C
ATOM   1961  HE2 PHE A 318      49.838  58.883  81.340  1.00  0.00           H
ATOM   1962  C   PHE A 318      54.480  56.940  79.960  1.00  0.00           C
ATOM   1963  O   PHE A 318      53.970  56.290  79.100  1.00  0.00           O
ATOM   1964  N   VAL A 319      54.850  58.140  79.600  1.00  0.00           N
ATOM   1965  HN  VAL A 319      55.353  58.723  80.233  1.00  0.00           H
ATOM   1966  CA  VAL A 319      54.420  58.730  78.320  1.00  0.00           C
ATOM   1967  HA  VAL A 319      53.370  58.500  78.220  1.00  0.00           H
ATOM   1968  CB  VAL A 319      54.760  60.170  78.340  1.00  0.00           C
ATOM   1969  HB  VAL A 319      55.793  60.340  78.711  1.00  0.00           H
ATOM   1970  CG1 VAL A 319      54.590  60.850  76.970  1.00  0.00           C
ATOM   1971 1HG1 VAL A 319      55.449  60.630  76.301  1.00  0.00           H
ATOM   1972 2HG1 VAL A 319      54.570  61.939  77.190  1.00  0.00           H
ATOM   1973 3HG1 VAL A 319      53.605  60.609  76.518  1.00  0.00           H
ATOM   1974  CG2 VAL A 319      53.801  60.801  79.400  1.00  0.00           C
ATOM   1975 1HG2 VAL A 319      53.999  61.885  79.539  1.00  0.00           H
ATOM   1976 2HG2 VAL A 319      53.901  60.367  80.417  1.00  0.00           H
ATOM   1977 3HG2 VAL A 319      52.743  60.689  79.078  1.00  0.00           H
ATOM   1978  C   VAL A 319      55.160  58.080  77.130  1.00  0.00           C
ATOM   1979  O   VAL A 319      54.690  57.820  76.040  1.00  0.00           O
ATOM   1980  N   ILE A 320      56.450  57.670  77.400  1.00  0.00           N
ATOM   1981  HN  ILE A 320      56.880  57.900  78.270  1.00  0.00           H
ATOM   1982  CA  ILE A 320      57.240  56.850  76.520  1.00  0.00           C
ATOM   1983  HA  ILE A 320      57.210  57.430  75.610  1.00  0.00           H
ATOM   1984  CB  ILE A 320      58.680  56.840  76.960  1.00  0.00           C
ATOM   1985  HB  ILE A 320      58.550  56.790  78.062  1.00  0.00           H
ATOM   1986  CG2 ILE A 320      59.410  55.540  76.520  1.00  0.00           C
ATOM   1987 1HG2 ILE A 320      59.290  55.460  75.419  1.00  0.00           H
ATOM   1988 2HG2 ILE A 320      58.941  54.702  77.079  1.00  0.00           H
ATOM   1989 3HG2 ILE A 320      60.486  55.540  76.799  1.00  0.00           H
ATOM   1990  CG1 ILE A 320      59.410  58.060  76.400  1.00  0.00           C
ATOM   1991 1HG1 ILE A 320      58.629  58.791  76.100  1.00  0.00           H
ATOM   1992 2HG1 ILE A 320      59.870  57.770  75.431  1.00  0.00           H
ATOM   1993  CD  ILE A 320      60.400  58.710  77.430  1.00  0.00           C
ATOM   1994  HD1 ILE A 320      60.551  59.804  77.310  1.00  0.00           H
ATOM   1995  HD2 ILE A 320      61.377  58.181  77.450  1.00  0.00           H
ATOM   1996  HD3 ILE A 320      60.031  58.690  78.478  1.00  0.00           H
ATOM   1997  C   ILE A 320      56.610  55.520  76.180  1.00  0.00           C
ATOM   1998  O   ILE A 320      56.470  55.140  75.000  1.00  0.00           O
ATOM   1999  N   VAL A 321      56.110  54.730  77.170  1.00  0.00           N
ATOM   2000  HN  VAL A 321      56.349  55.039  78.087  1.00  0.00           H
ATOM   2001  CA  VAL A 321      55.570  53.410  76.870  1.00  0.00           C
ATOM   2002  HA  VAL A 321      56.180  52.900  76.140  1.00  0.00           H
ATOM   2003  CB  VAL A 321      55.739  52.640  78.140  1.00  0.00           C
ATOM   2004  HB  VAL A 321      56.786  52.620  78.512  1.00  0.00           H
ATOM   2005  CG1 VAL A 321      54.850  53.100  79.370  1.00  0.00           C
ATOM   2006 1HG1 VAL A 321      53.761  53.120  79.150  1.00  0.00           H
ATOM   2007 2HG1 VAL A 321      55.149  54.157  79.539  1.00  0.00           H
ATOM   2008 3HG1 VAL A 321      55.140  52.420  80.200  1.00  0.00           H
ATOM   2009  CG2 VAL A 321      55.469  51.200  77.831  1.00  0.00           C
ATOM   2010 1HG2 VAL A 321      56.034  50.817  76.954  1.00  0.00           H
ATOM   2011 2HG2 VAL A 321      54.375  51.180  77.641  1.00  0.00           H
ATOM   2012 3HG2 VAL A 321      55.739  50.532  78.677  1.00  0.00           H
ATOM   2013  C   VAL A 321      54.150  53.570  76.350  1.00  0.00           C
ATOM   2014  O   VAL A 321      53.720  52.880  75.410  1.00  0.00           O
ATOM   2015  N   TYR A 322      53.340  54.510  76.880  1.00  0.00           N
ATOM   2016  HN  TYR A 322      53.619  55.167  77.577  1.00  0.00           H
ATOM   2017  CA  TYR A 322      51.920  54.410  76.630  1.00  0.00           C
ATOM   2018  HA  TYR A 322      51.619  53.375  76.570  1.00  0.00           H
ATOM   2019  CB  TYR A 322      51.230  54.990  77.910  1.00  0.00           C
ATOM   2020  HB1 TYR A 322      51.649  55.978  78.199  1.00  0.00           H
ATOM   2021  HB2 TYR A 322      51.440  54.371  78.809  1.00  0.00           H
ATOM   2022  CG  TYR A 322      49.780  55.070  77.600  1.00  0.00           C
ATOM   2023  CD1 TYR A 322      49.090  53.890  77.400  1.00  0.00           C
ATOM   2024  HD1 TYR A 322      49.479  52.913  77.649  1.00  0.00           H
ATOM   2025  CE1 TYR A 322      47.710  54.070  77.160  1.00  0.00           C
ATOM   2026  HE1 TYR A 322      47.041  53.222  77.150  1.00  0.00           H
ATOM   2027  CZ  TYR A 322      47.130  55.300  76.970  1.00  0.00           C
ATOM   2028  OH  TYR A 322      45.820  55.470  76.720  1.00  0.00           O
ATOM   2029  HH  TYR A 322      45.369  54.667  76.991  1.00  0.00           H
ATOM   2030  CD2 TYR A 322      49.210  56.330  77.400  1.00  0.00           C
ATOM   2031  HD2 TYR A 322      49.800  57.220  77.560  1.00  0.00           H
ATOM   2032  CE2 TYR A 322      47.840  56.440  77.140  1.00  0.00           C
ATOM   2033  HE2 TYR A 322      47.339  57.391  77.040  1.00  0.00           H
ATOM   2034  C   TYR A 322      51.530  55.120  75.300  1.00  0.00           C
ATOM   2035  O   TYR A 322      50.550  54.680  74.700  1.00  0.00           O
ATOM   2036  N   TYR A 323      52.370  56.070  74.920  1.00  0.00           N
ATOM   2037  HN  TYR A 323      53.049  56.440  75.549  1.00  0.00           H
ATOM   2038  CA  TYR A 323      52.110  56.630  73.600  1.00  0.00           C
ATOM   2039  HA  TYR A 323      51.108  56.981  73.400  1.00  0.00           H
ATOM   2040  CB  TYR A 323      53.010  57.920  73.460  1.00  0.00           C
ATOM   2041  HB1 TYR A 323      54.060  57.700  73.750  1.00  0.00           H
ATOM   2042  HB2 TYR A 323      52.660  58.640  74.230  1.00  0.00           H
ATOM   2043  CG  TYR A 323      52.910  58.630  72.060  1.00  0.00           C
ATOM   2044  CD1 TYR A 323      52.170  59.840  71.900  1.00  0.00           C
ATOM   2045  HD1 TYR A 323      51.589  60.070  72.781  1.00  0.00           H
ATOM   2046  CE1 TYR A 323      51.900  60.360  70.630  1.00  0.00           C
ATOM   2047  HE1 TYR A 323      51.201  61.169  70.480  1.00  0.00           H
ATOM   2048  CZ  TYR A 323      52.550  59.780  69.560  1.00  0.00           C
ATOM   2049  OH  TYR A 323      52.370  60.370  68.330  1.00  0.00           O
ATOM   2050  HH  TYR A 323      51.447  60.628  68.270  1.00  0.00           H
ATOM   2051  CD2 TYR A 323      53.630  58.090  70.970  1.00  0.00           C
ATOM   2052  HD2 TYR A 323      54.314  57.256  70.930  1.00  0.00           H
ATOM   2053  CE2 TYR A 323      53.380  58.630  69.680  1.00  0.00           C
ATOM   2054  HE2 TYR A 323      53.839  58.081  68.871  1.00  0.00           H
ATOM   2055  C   TYR A 323      52.550  55.670  72.520  1.00  0.00           C
ATOM   2056  O   TYR A 323      51.820  55.450  71.590  1.00  0.00           O
ATOM   2057  N   ALA A 324      53.680  55.010  72.720  1.00  0.00           N
ATOM   2058  HN  ALA A 324      54.172  55.080  73.584  1.00  0.00           H
ATOM   2059  CA  ALA A 324      54.130  54.010  71.750  1.00  0.00           C
ATOM   2060  HA  ALA A 324      54.260  54.420  70.759  1.00  0.00           H
ATOM   2061  CB  ALA A 324      55.510  53.570  72.160  1.00  0.00           C
ATOM   2062  HB1 ALA A 324      56.191  54.442  72.260  1.00  0.00           H
ATOM   2063  HB2 ALA A 324      55.939  52.802  71.481  1.00  0.00           H
ATOM   2064  HB3 ALA A 324      55.410  53.128  73.174  1.00  0.00           H
ATOM   2065  C   ALA A 324      53.300  52.750  71.620  1.00  0.00           C
ATOM   2066  O   ALA A 324      53.040  52.290  70.500  1.00  0.00           O
ATOM   2067  N   LEU A 325      52.690  52.220  72.740  1.00  0.00           N
ATOM   2068  HN  LEU A 325      53.110  52.500  73.600  1.00  0.00           H
ATOM   2069  CA  LEU A 325      51.690  51.090  72.830  1.00  0.00           C
ATOM   2070  HA  LEU A 325      52.029  50.153  72.412  1.00  0.00           H
ATOM   2071  CB  LEU A 325      51.280  51.010  74.290  1.00  0.00           C
ATOM   2072  HB1 LEU A 325      50.729  51.912  74.631  1.00  0.00           H
ATOM   2073  HB2 LEU A 325      52.251  50.990  74.830  1.00  0.00           H
ATOM   2074  CG  LEU A 325      50.390  49.810  74.730  1.00  0.00           C
ATOM   2075  HG  LEU A 325      49.496  49.889  74.074  1.00  0.00           H
ATOM   2076  CD1 LEU A 325      51.010  48.460  74.500  1.00  0.00           C
ATOM   2077 1HD1 LEU A 325      50.250  47.650  74.500  1.00  0.00           H
ATOM   2078 2HD1 LEU A 325      51.931  48.300  75.101  1.00  0.00           H
ATOM   2079 3HD1 LEU A 325      51.470  48.400  73.490  1.00  0.00           H
ATOM   2080  CD2 LEU A 325      49.971  50.011  76.220  1.00  0.00           C
ATOM   2081 1HD2 LEU A 325      49.990  51.104  76.419  1.00  0.00           H
ATOM   2082 2HD2 LEU A 325      50.768  49.531  76.828  1.00  0.00           H
ATOM   2083 3HD2 LEU A 325      48.966  49.558  76.361  1.00  0.00           H
ATOM   2084  C   LEU A 325      50.480  51.360  72.020  1.00  0.00           C
ATOM   2085  O   LEU A 325      50.040  50.610  71.090  1.00  0.00           O
ATOM   2086  N   MET A 326      49.940  52.590  72.230  1.00  0.00           N
ATOM   2087  HN  MET A 326      50.279  53.158  72.977  1.00  0.00           H
ATOM   2088  CA  MET A 326      48.720  53.110  71.590  1.00  0.00           C
ATOM   2089  HA  MET A 326      47.882  52.431  71.650  1.00  0.00           H
ATOM   2090  CB  MET A 326      48.150  54.440  72.290  1.00  0.00           C
ATOM   2091  HB1 MET A 326      47.382  54.939  71.661  1.00  0.00           H
ATOM   2092  HB2 MET A 326      48.972  55.172  72.440  1.00  0.00           H
ATOM   2093  CG  MET A 326      47.570  54.209  73.710  1.00  0.00           C
ATOM   2094  HG1 MET A 326      47.399  55.214  74.152  1.00  0.00           H
ATOM   2095  HG2 MET A 326      48.407  53.762  74.288  1.00  0.00           H
ATOM   2096  SD  MET A 326      46.080  53.110  73.620  1.00  0.00           S
ATOM   2097  CE  MET A 326      46.750  51.500  74.030  1.00  0.00           C
ATOM   2098  HE1 MET A 326      46.342  50.623  73.482  1.00  0.00           H
ATOM   2099  HE2 MET A 326      46.640  51.230  75.102  1.00  0.00           H
ATOM   2100  HE3 MET A 326      47.839  51.560  73.820  1.00  0.00           H
ATOM   2101  C   MET A 326      49.040  53.340  70.140  1.00  0.00           C
ATOM   2102  O   MET A 326      48.300  52.960  69.260  1.00  0.00           O
ATOM   2103  N   ALA A 327      50.240  53.990  69.870  1.00  0.00           N
ATOM   2104  HN  ALA A 327      50.919  54.200  70.569  1.00  0.00           H
ATOM   2105  CA  ALA A 327      50.610  54.170  68.520  1.00  0.00           C
ATOM   2106  HA  ALA A 327      49.718  54.601  68.089  1.00  0.00           H
ATOM   2107  CB  ALA A 327      51.720  55.250  68.300  1.00  0.00           C
ATOM   2108  HB1 ALA A 327      52.738  54.821  68.420  1.00  0.00           H
ATOM   2109  HB2 ALA A 327      51.690  56.111  69.001  1.00  0.00           H
ATOM   2110  HB3 ALA A 327      51.600  55.732  67.307  1.00  0.00           H
ATOM   2111  C   ALA A 327      50.820  52.980  67.680  1.00  0.00           C
ATOM   2112  O   ALA A 327      50.330  52.820  66.610  1.00  0.00           O
ATOM   2113  N   GLY A 328      51.490  51.930  68.240  1.00  0.00           N
ATOM   2114  HN  GLY A 328      51.769  51.990  69.196  1.00  0.00           H
ATOM   2115  CA  GLY A 328      51.630  50.650  67.540  1.00  0.00           C
ATOM   2116  HA1 GLY A 328      51.970  49.841  68.169  1.00  0.00           H
ATOM   2117  HA2 GLY A 328      52.248  50.770  66.662  1.00  0.00           H
ATOM   2118  C   GLY A 328      50.370  50.040  67.270  1.00  0.00           C
ATOM   2119  O   GLY A 328      50.210  49.590  66.160  1.00  0.00           O
ATOM   2120  N   VAL A 329      49.350  50.060  68.241  1.00  0.00           N
ATOM   2121  HN  VAL A 329      49.380  50.437  69.163  1.00  0.00           H
ATOM   2122  CA  VAL A 329      48.100  49.460  67.840  1.00  0.00           C
ATOM   2123  HA  VAL A 329      48.370  48.541  67.341  1.00  0.00           H
ATOM   2124  CB  VAL A 329      47.160  48.980  68.980  1.00  0.00           C
ATOM   2125  HB  VAL A 329      46.156  48.699  68.598  1.00  0.00           H
ATOM   2126  CG1 VAL A 329      47.720  47.730  69.600  1.00  0.00           C
ATOM   2127 1HG1 VAL A 329      48.249  47.081  68.871  1.00  0.00           H
ATOM   2128 2HG1 VAL A 329      46.982  47.211  70.248  1.00  0.00           H
ATOM   2129 3HG1 VAL A 329      48.386  48.128  70.396  1.00  0.00           H
ATOM   2130  CG2 VAL A 329      46.760  50.250  69.830  1.00  0.00           C
ATOM   2131 1HG2 VAL A 329      46.099  49.950  70.671  1.00  0.00           H
ATOM   2132 2HG2 VAL A 329      46.230  50.960  69.160  1.00  0.00           H
ATOM   2133 3HG2 VAL A 329      47.643  50.651  70.372  1.00  0.00           H
ATOM   2134  C   VAL A 329      47.420  50.300  66.830  1.00  0.00           C
ATOM   2135  O   VAL A 329      46.880  49.730  65.860  1.00  0.00           O
ATOM   2136  N   VAL A 330      47.420  51.650  66.880  1.00  0.00           N
ATOM   2137  HN  VAL A 330      47.719  52.198  67.657  1.00  0.00           H
ATOM   2138  CA  VAL A 330      46.840  52.400  65.790  1.00  0.00           C
ATOM   2139  HA  VAL A 330      45.891  51.960  65.520  1.00  0.00           H
ATOM   2140  CB  VAL A 330      46.670  53.880  66.200  1.00  0.00           C
ATOM   2141  HB  VAL A 330      47.692  54.251  66.430  1.00  0.00           H
ATOM   2142  CG1 VAL A 330      46.210  54.720  65.020  1.00  0.00           C
ATOM   2143 1HG1 VAL A 330      45.121  54.580  64.850  1.00  0.00           H
ATOM   2144 2HG1 VAL A 330      46.650  54.480  64.029  1.00  0.00           H
ATOM   2145 3HG1 VAL A 330      46.360  55.799  65.240  1.00  0.00           H
ATOM   2146  CG2 VAL A 330      45.680  54.020  67.420  1.00  0.00           C
ATOM   2147 1HG2 VAL A 330      44.688  53.559  67.230  1.00  0.00           H
ATOM   2148 2HG2 VAL A 330      45.630  55.108  67.640  1.00  0.00           H
ATOM   2149 3HG2 VAL A 330      46.091  53.539  68.333  1.00  0.00           H
ATOM   2150  C   VAL A 330      47.570  52.200  64.430  1.00  0.00           C
ATOM   2151  O   VAL A 330      46.880  51.940  63.420  1.00  0.00           O
ATOM   2152  N   TRP A 331      48.960  52.200  64.320  1.00  0.00           N
ATOM   2153  HN  TRP A 331      49.531  52.360  65.121  1.00  0.00           H
ATOM   2154  CA  TRP A 331      49.610  51.820  63.070  1.00  0.00           C
ATOM   2155  HA  TRP A 331      49.192  52.467  62.313  1.00  0.00           H
ATOM   2156  CB  TRP A 331      51.140  51.990  63.220  1.00  0.00           C
ATOM   2157  HB1 TRP A 331      51.639  51.442  62.392  1.00  0.00           H
ATOM   2158  HB2 TRP A 331      51.518  51.592  64.186  1.00  0.00           H
ATOM   2159  CG  TRP A 331      51.540  53.360  63.270  1.00  0.00           C
ATOM   2160  CD1 TRP A 331      52.100  54.030  64.310  1.00  0.00           C
ATOM   2161  HD1 TRP A 331      52.320  53.630  65.289  1.00  0.00           H
ATOM   2162  NE1 TRP A 331      52.310  55.360  63.980  1.00  0.00           N
ATOM   2163  HE1 TRP A 331      52.880  55.990  64.460  1.00  0.00           H
ATOM   2164  CE2 TRP A 331      51.830  55.580  62.820  1.00  0.00           C
ATOM   2165  CD2 TRP A 331      51.350  54.380  62.260  1.00  0.00           C
ATOM   2166  CE3 TRP A 331      50.840  54.340  60.910  1.00  0.00           C
ATOM   2167  HE3 TRP A 331      50.460  53.430  60.470  1.00  0.00           H
ATOM   2168  CZ3 TRP A 331      50.770  55.560  60.180  1.00  0.00           C
ATOM   2169  HZ3 TRP A 331      50.310  55.680  59.210  1.00  0.00           H
ATOM   2170  CZ2 TRP A 331      51.680  56.750  62.110  1.00  0.00           C
ATOM   2171  HZ2 TRP A 331      51.990  57.639  62.639  1.00  0.00           H
ATOM   2172  CH2 TRP A 331      51.330  56.730  60.730  1.00  0.00           C
ATOM   2173  HH2 TRP A 331      51.240  57.702  60.269  1.00  0.00           H
ATOM   2174  C   TRP A 331      49.210  50.480  62.480  1.00  0.00           C
ATOM   2175  O   TRP A 331      49.260  50.300  61.250  1.00  0.00           O
ATOM   2176  N   PHE A 332      48.850  49.500  63.400  1.00  0.00           N
ATOM   2177  HN  PHE A 332      48.990  49.761  64.352  1.00  0.00           H
ATOM   2178  CA  PHE A 332      48.390  48.170  63.020  1.00  0.00           C
ATOM   2179  HA  PHE A 332      49.108  47.801  62.302  1.00  0.00           H
ATOM   2180  CB  PHE A 332      48.470  47.170  64.269  1.00  0.00           C
ATOM   2181  HB1 PHE A 332      47.776  47.632  65.004  1.00  0.00           H
ATOM   2182  HB2 PHE A 332      49.475  47.170  64.742  1.00  0.00           H
ATOM   2183  CG  PHE A 332      48.140  45.810  63.870  1.00  0.00           C
ATOM   2184  CD1 PHE A 332      46.910  45.350  64.160  1.00  0.00           C
ATOM   2185  HD1 PHE A 332      46.159  46.021  64.550  1.00  0.00           H
ATOM   2186  CE1 PHE A 332      46.490  44.110  63.770  1.00  0.00           C
ATOM   2187  HE1 PHE A 332      45.515  43.782  64.098  1.00  0.00           H
ATOM   2188  CZ  PHE A 332      47.280  43.370  62.910  1.00  0.00           C
ATOM   2189  HZ  PHE A 332      46.801  42.452  62.601  1.00  0.00           H
ATOM   2190  CD2 PHE A 332      48.950  45.150  62.880  1.00  0.00           C
ATOM   2191  HD2 PHE A 332      49.930  45.450  62.540  1.00  0.00           H
ATOM   2192  CE2 PHE A 332      48.480  43.890  62.350  1.00  0.00           C
ATOM   2193  HE2 PHE A 332      49.064  43.357  61.615  1.00  0.00           H
ATOM   2194  C   PHE A 332      47.110  48.100  62.280  1.00  0.00           C
ATOM   2195  O   PHE A 332      46.960  47.380  61.280  1.00  0.00           O
ATOM   2196  N   VAL A 333      46.130  48.930  62.700  1.00  0.00           N
ATOM   2197  HN  VAL A 333      46.270  49.468  63.528  1.00  0.00           H
ATOM   2198  CA  VAL A 333      44.990  49.130  61.860  1.00  0.00           C
ATOM   2199  HA  VAL A 333      44.443  48.225  61.641  1.00  0.00           H
ATOM   2200  CB  VAL A 333      44.020  50.160  62.510  1.00  0.00           C
ATOM   2201  HB  VAL A 333      44.512  51.133  62.721  1.00  0.00           H
ATOM   2202  CG1 VAL A 333      42.760  50.310  61.630  1.00  0.00           C
ATOM   2203 1HG1 VAL A 333      42.041  51.009  62.109  1.00  0.00           H
ATOM   2204 2HG1 VAL A 333      42.382  49.276  61.481  1.00  0.00           H
ATOM   2205 3HG1 VAL A 333      43.020  50.789  60.662  1.00  0.00           H
ATOM   2206  CG2 VAL A 333      43.560  49.561  63.800  1.00  0.00           C
ATOM   2207 1HG2 VAL A 333      42.785  50.226  64.237  1.00  0.00           H
ATOM   2208 2HG2 VAL A 333      44.318  49.480  64.608  1.00  0.00           H
ATOM   2209 3HG2 VAL A 333      43.019  48.607  63.620  1.00  0.00           H
ATOM   2210  C   VAL A 333      45.350  49.710  60.490  1.00  0.00           C
ATOM   2211  O   VAL A 333      44.860  49.200  59.480  1.00  0.00           O
ATOM   2212  N   VAL A 334      46.230  50.740  60.460  1.00  0.00           N
ATOM   2213  HN  VAL A 334      46.670  51.020  61.310  1.00  0.00           H
ATOM   2214  CA  VAL A 334      46.570  51.400  59.200  1.00  0.00           C
ATOM   2215  HA  VAL A 334      45.657  51.701  58.708  1.00  0.00           H
ATOM   2216  CB  VAL A 334      47.380  52.690  59.490  1.00  0.00           C
ATOM   2217  HB  VAL A 334      48.330  52.420  60.000  1.00  0.00           H
ATOM   2218  CG1 VAL A 334      47.950  53.400  58.220  1.00  0.00           C
ATOM   2219 1HG1 VAL A 334      47.161  53.590  57.461  1.00  0.00           H
ATOM   2220 2HG1 VAL A 334      48.720  52.760  57.740  1.00  0.00           H
ATOM   2221 3HG1 VAL A 334      48.431  54.372  58.460  1.00  0.00           H
ATOM   2222  CG2 VAL A 334      46.410  53.690  60.220  1.00  0.00           C
ATOM   2223 1HG2 VAL A 334      45.403  53.720  59.751  1.00  0.00           H
ATOM   2224 2HG2 VAL A 334      46.861  54.702  60.140  1.00  0.00           H
ATOM   2225 3HG2 VAL A 334      46.470  53.259  61.242  1.00  0.00           H
ATOM   2226  C   VAL A 334      47.310  50.480  58.310  1.00  0.00           C
ATOM   2227  O   VAL A 334      46.960  50.250  57.160  1.00  0.00           O
ATOM   2228  N   LEU A 335      48.280  49.750  58.910  1.00  0.00           N
ATOM   2229  HN  LEU A 335      48.530  49.920  59.860  1.00  0.00           H
ATOM   2230  CA  LEU A 335      49.050  48.700  58.220  1.00  0.00           C
ATOM   2231  HA  LEU A 335      49.730  49.130  57.500  1.00  0.00           H
ATOM   2232  CB  LEU A 335      50.030  48.040  59.230  1.00  0.00           C
ATOM   2233  HB1 LEU A 335      49.367  47.598  60.004  1.00  0.00           H
ATOM   2234  HB2 LEU A 335      50.642  48.762  59.812  1.00  0.00           H
ATOM   2235  CG  LEU A 335      50.920  46.900  58.780  1.00  0.00           C
ATOM   2236  HG  LEU A 335      50.328  46.187  58.168  1.00  0.00           H
ATOM   2237  CD1 LEU A 335      52.120  47.500  57.910  1.00  0.00           C
ATOM   2238 1HD1 LEU A 335      52.881  48.031  58.521  1.00  0.00           H
ATOM   2239 2HD1 LEU A 335      51.821  48.337  57.243  1.00  0.00           H
ATOM   2240 3HD1 LEU A 335      52.608  46.673  57.352  1.00  0.00           H
ATOM   2241  CD2 LEU A 335      51.470  46.070  59.990  1.00  0.00           C
ATOM   2242 1HD2 LEU A 335      50.611  45.520  60.430  1.00  0.00           H
ATOM   2243 2HD2 LEU A 335      52.057  46.757  60.637  1.00  0.00           H
ATOM   2244 3HD2 LEU A 335      52.110  45.340  59.450  1.00  0.00           H
ATOM   2245  C   LEU A 335      48.170  47.530  57.630  1.00  0.00           C
ATOM   2246  O   LEU A 335      48.230  47.220  56.420  1.00  0.00           O
ATOM   2247  N   THR A 336      47.240  46.840  58.320  1.00  0.00           N
ATOM   2248  HN  THR A 336      46.991  47.139  59.238  1.00  0.00           H
ATOM   2249  CA  THR A 336      46.380  45.840  57.730  1.00  0.00           C
ATOM   2250  HA  THR A 336      46.941  44.999  57.350  1.00  0.00           H
ATOM   2251  CB  THR A 336      45.650  45.100  58.800  1.00  0.00           C
ATOM   2252  HB  THR A 336      44.943  44.433  58.262  1.00  0.00           H
ATOM   2253  OG1 THR A 336      44.920  46.020  59.650  1.00  0.00           O
ATOM   2254  HG1 THR A 336      45.579  46.519  60.139  1.00  0.00           H
ATOM   2255  CG2 THR A 336      46.590  44.250  59.670  1.00  0.00           C
ATOM   2256 1HG2 THR A 336      45.969  43.609  60.331  1.00  0.00           H
ATOM   2257 2HG2 THR A 336      47.211  44.921  60.301  1.00  0.00           H
ATOM   2258 3HG2 THR A 336      47.221  43.619  59.009  1.00  0.00           H
ATOM   2259  C   THR A 336      45.400  46.300  56.670  1.00  0.00           C
ATOM   2260  O   THR A 336      45.110  45.590  55.730  1.00  0.00           O
ATOM   2261  N   TYR A 337      44.830  47.500  56.720  1.00  0.00           N
ATOM   2262  HN  TYR A 337      44.850  48.087  57.526  1.00  0.00           H
ATOM   2263  CA  TYR A 337      44.050  48.090  55.660  1.00  0.00           C
ATOM   2264  HA  TYR A 337      43.243  47.452  55.331  1.00  0.00           H
ATOM   2265  CB  TYR A 337      43.410  49.400  56.220  1.00  0.00           C
ATOM   2266  HB1 TYR A 337      44.220  50.070  56.580  1.00  0.00           H
ATOM   2267  HB2 TYR A 337      42.680  49.230  57.040  1.00  0.00           H
ATOM   2268  CG  TYR A 337      42.650  50.020  55.100  1.00  0.00           C
ATOM   2269  CD1 TYR A 337      43.150  51.240  54.530  1.00  0.00           C
ATOM   2270  HD1 TYR A 337      44.089  51.689  54.820  1.00  0.00           H
ATOM   2271  CE1 TYR A 337      42.500  51.810  53.430  1.00  0.00           C
ATOM   2272  HE1 TYR A 337      42.880  52.659  52.881  1.00  0.00           H
ATOM   2273  CZ  TYR A 337      41.500  51.110  52.780  1.00  0.00           C
ATOM   2274  OH  TYR A 337      40.820  51.620  51.680  1.00  0.00           O
ATOM   2275  HH  TYR A 337      41.189  52.479  51.460  1.00  0.00           H
ATOM   2276  CD2 TYR A 337      41.510  49.490  54.540  1.00  0.00           C
ATOM   2277  HD2 TYR A 337      41.062  48.643  55.038  1.00  0.00           H
ATOM   2278  CE2 TYR A 337      40.920  49.970  53.380  1.00  0.00           C
ATOM   2279  HE2 TYR A 337      40.022  49.551  52.951  1.00  0.00           H
ATOM   2280  C   TYR A 337      44.890  48.280  54.390  1.00  0.00           C
ATOM   2281  O   TYR A 337      44.580  47.780  53.280  1.00  0.00           O
ATOM   2282  N   ALA A 338      46.110  48.900  54.579  1.00  0.00           N
ATOM   2283  HN  ALA A 338      46.352  49.304  55.458  1.00  0.00           H
ATOM   2284  CA  ALA A 338      47.170  49.110  53.630  1.00  0.00           C
ATOM   2285  HA  ALA A 338      46.759  49.731  52.848  1.00  0.00           H
ATOM   2286  CB  ALA A 338      48.340  49.900  54.260  1.00  0.00           C
ATOM   2287  HB1 ALA A 338      49.180  50.100  53.560  1.00  0.00           H
ATOM   2288  HB2 ALA A 338      48.730  49.300  55.110  1.00  0.00           H
ATOM   2289  HB3 ALA A 338      47.989  50.852  54.711  1.00  0.00           H
ATOM   2290  C   ALA A 338      47.600  47.800  52.940  1.00  0.00           C
ATOM   2291  O   ALA A 338      47.890  47.770  51.740  1.00  0.00           O
ATOM   2292  N   TRP A 339      47.710  46.730  53.720  1.00  0.00           N
ATOM   2293  HN  TRP A 339      47.590  46.780  54.709  1.00  0.00           H
ATOM   2294  CA  TRP A 339      47.930  45.380  53.270  1.00  0.00           C
ATOM   2295  HA  TRP A 339      48.757  45.490  52.583  1.00  0.00           H
ATOM   2296  CB  TRP A 339      48.300  44.450  54.430  1.00  0.00           C
ATOM   2297  HB1 TRP A 339      48.240  43.396  54.082  1.00  0.00           H
ATOM   2298  HB2 TRP A 339      47.612  44.540  55.298  1.00  0.00           H
ATOM   2299  CG  TRP A 339      49.680  44.600  54.960  1.00  0.00           C
ATOM   2300  CD1 TRP A 339      50.710  45.230  54.290  1.00  0.00           C
ATOM   2301  HD1 TRP A 339      50.650  45.708  53.323  1.00  0.00           H
ATOM   2302  NE1 TRP A 339      51.840  45.070  55.030  1.00  0.00           N
ATOM   2303  HE1 TRP A 339      52.741  45.120  54.659  1.00  0.00           H
ATOM   2304  CE2 TRP A 339      51.550  44.310  56.200  1.00  0.00           C
ATOM   2305  CD2 TRP A 339      50.170  44.000  56.150  1.00  0.00           C
ATOM   2306  CE3 TRP A 339      49.600  43.160  57.100  1.00  0.00           C
ATOM   2307  HE3 TRP A 339      48.550  42.910  57.120  1.00  0.00           H
ATOM   2308  CZ3 TRP A 339      50.420  42.690  58.090  1.00  0.00           C
ATOM   2309  HZ3 TRP A 339      50.169  41.947  58.833  1.00  0.00           H
ATOM   2310  CZ2 TRP A 339      52.330  43.780  57.150  1.00  0.00           C
ATOM   2311  HZ2 TRP A 339      53.390  43.930  57.290  1.00  0.00           H
ATOM   2312  CH2 TRP A 339      51.760  43.050  58.140  1.00  0.00           C
ATOM   2313  HH2 TRP A 339      52.369  42.631  58.928  1.00  0.00           H
ATOM   2314  C   TRP A 339      46.750  44.820  52.480  1.00  0.00           C
ATOM   2315  O   TRP A 339      46.960  44.190  51.470  1.00  0.00           O
HETATM 2316  N   HSD A 340      45.490  44.940  52.930  1.00  0.00           N
HETATM 2317  HN  HSD A 340      45.239  45.411  53.772  1.00  0.00           H
HETATM 2318  CA  HSD A 340      44.300  44.480  52.200  1.00  0.00           C
HETATM 2319  HA  HSD A 340      44.551  43.468  51.919  1.00  0.00           H
HETATM 2320  CB  HSD A 340      43.030  44.580  53.070  1.00  0.00           C
HETATM 2321  HB1 HSD A 340      43.200  45.519  53.639  1.00  0.00           H
HETATM 2322  HB2 HSD A 340      43.050  43.794  53.856  1.00  0.00           H
HETATM 2323  ND1 HSD A 340      41.240  43.420  51.500  1.00  0.00           N
HETATM 2324  HD1 HSD A 340      41.711  42.629  51.109  1.00  0.00           H
HETATM 2325  CG  HSD A 340      41.710  44.490  52.280  1.00  0.00           C
HETATM 2326  CE1 HSD A 340      39.910  43.620  51.380  1.00  0.00           C
HETATM 2327  HE1 HSD A 340      39.278  42.888  50.878  1.00  0.00           H
HETATM 2328  NE2 HSD A 340      39.510  44.760  51.870  1.00  0.00           N
HETATM 2329  CD2 HSD A 340      40.660  45.310  52.510  1.00  0.00           C
HETATM 2330  HD2 HSD A 340      40.610  46.230  53.080  1.00  0.00           H
HETATM 2331  C   HSD A 340      44.160  45.220  50.820  1.00  0.00           C
HETATM 2332  O   HSD A 340      43.750  44.580  49.880  1.00  0.00           O
ATOM   2333  N   THR A 341      44.410  46.520  50.710  1.00  0.00           N
ATOM   2334  HN  THR A 341      44.620  47.011  51.552  1.00  0.00           H
ATOM   2335  CA  THR A 341      44.210  47.260  49.460  1.00  0.00           C
ATOM   2336  HA  THR A 341      43.291  46.990  48.961  1.00  0.00           H
ATOM   2337  CB  THR A 341      44.060  48.740  49.670  1.00  0.00           C
ATOM   2338  HB  THR A 341      44.300  49.411  48.818  1.00  0.00           H
ATOM   2339  OG1 THR A 341      44.860  49.200  50.740  1.00  0.00           O
ATOM   2340  HG1 THR A 341      44.572  48.653  51.475  1.00  0.00           H
ATOM   2341  CG2 THR A 341      42.600  49.040  50.010  1.00  0.00           C
ATOM   2342 1HG2 THR A 341      41.970  48.560  49.230  1.00  0.00           H
ATOM   2343 2HG2 THR A 341      42.520  50.144  49.920  1.00  0.00           H
ATOM   2344 3HG2 THR A 341      42.231  48.691  50.998  1.00  0.00           H
ATOM   2345  C   THR A 341      45.250  46.970  48.450  1.00  0.00           C
ATOM   2346  O   THR A 341      45.070  46.900  47.210  1.00  0.00           O
ATOM   2347  N   SER A 342      46.470  46.720  48.940  1.00  0.00           N
ATOM   2348  HN  SER A 342      46.630  46.890  49.909  1.00  0.00           H
ATOM   2349  CA  SER A 342      47.600  46.200  48.180  1.00  0.00           C
ATOM   2350  HA  SER A 342      47.760  46.790  47.290  1.00  0.00           H
ATOM   2351  CB  SER A 342      48.910  46.190  49.010  1.00  0.00           C
ATOM   2352  HB1 SER A 342      48.910  45.430  49.820  1.00  0.00           H
ATOM   2353  HB2 SER A 342      49.250  47.121  49.511  1.00  0.00           H
ATOM   2354  OG  SER A 342      49.980  45.990  48.110  1.00  0.00           O
ATOM   2355  HG1 SER A 342      50.292  46.856  47.838  1.00  0.00           H
ATOM   2356  C   SER A 342      47.410  44.700  47.780  1.00  0.00           C
ATOM   2357  O   SER A 342      47.760  44.300  46.660  1.00  0.00           O
ATOM   2358  N   PHE A 343      46.600  43.870  48.560  1.00  0.00           N
ATOM   2359  HN  PHE A 343      46.262  44.119  49.465  1.00  0.00           H
ATOM   2360  CA  PHE A 343      46.220  42.560  48.030  1.00  0.00           C
ATOM   2361  HA  PHE A 343      47.092  42.179  47.519  1.00  0.00           H
ATOM   2362  CB  PHE A 343      45.800  41.500  49.040  1.00  0.00           C
ATOM   2363  HB1 PHE A 343      45.549  40.517  48.588  1.00  0.00           H
ATOM   2364  HB2 PHE A 343      44.847  41.941  49.401  1.00  0.00           H
ATOM   2365  CG  PHE A 343      46.720  41.290  50.210  1.00  0.00           C
ATOM   2366  CD1 PHE A 343      48.150  41.360  50.070  1.00  0.00           C
ATOM   2367  HD1 PHE A 343      48.571  41.570  49.098  1.00  0.00           H
ATOM   2368  CE1 PHE A 343      48.980  41.060  51.140  1.00  0.00           C
ATOM   2369  HE1 PHE A 343      50.039  41.050  50.930  1.00  0.00           H
ATOM   2370  CZ  PHE A 343      48.440  40.820  52.380  1.00  0.00           C
ATOM   2371  HZ  PHE A 343      48.952  40.499  53.274  1.00  0.00           H
ATOM   2372  CD2 PHE A 343      46.210  41.010  51.490  1.00  0.00           C
ATOM   2373  HD2 PHE A 343      45.156  40.940  51.711  1.00  0.00           H
ATOM   2374  CE2 PHE A 343      47.020  40.940  52.600  1.00  0.00           C
ATOM   2375  HE2 PHE A 343      46.619  40.900  53.602  1.00  0.00           H
ATOM   2376  C   PHE A 343      45.150  42.690  46.930  1.00  0.00           C
ATOM   2377  O   PHE A 343      45.150  41.870  46.000  1.00  0.00           O
ATOM   2378  N   LYS A 344      44.240  43.670  47.060  1.00  0.00           N
ATOM   2379  HN  LYS A 344      44.310  44.189  47.908  1.00  0.00           H
ATOM   2380  CA  LYS A 344      43.250  44.040  46.000  1.00  0.00           C
ATOM   2381  HA  LYS A 344      42.781  43.121  45.680  1.00  0.00           H
ATOM   2382  CB  LYS A 344      42.280  45.230  46.300  1.00  0.00           C
ATOM   2383  HB1 LYS A 344      41.599  45.510  45.469  1.00  0.00           H
ATOM   2384  HB2 LYS A 344      42.820  46.171  46.540  1.00  0.00           H
ATOM   2385  CG  LYS A 344      41.340  44.980  47.460  1.00  0.00           C
ATOM   2386  HG1 LYS A 344      41.841  44.640  48.391  1.00  0.00           H
ATOM   2387  HG2 LYS A 344      40.730  44.120  47.110  1.00  0.00           H
ATOM   2388  CD  LYS A 344      40.420  46.180  47.760  1.00  0.00           C
ATOM   2389  HD1 LYS A 344      40.008  46.542  46.795  1.00  0.00           H
ATOM   2390  HD2 LYS A 344      41.071  47.001  48.130  1.00  0.00           H
ATOM   2391  CE  LYS A 344      39.380  45.960  48.890  1.00  0.00           C
ATOM   2392  HE1 LYS A 344      39.963  45.970  49.835  1.00  0.00           H
ATOM   2393  HE2 LYS A 344      38.727  45.066  48.800  1.00  0.00           H
ATOM   2394  NZ  LYS A 344      38.470  47.160  49.020  1.00  0.00           N
ATOM   2395  HZ1 LYS A 344      37.631  46.830  49.539  1.00  0.00           H
ATOM   2396  HZ2 LYS A 344      38.211  47.558  48.094  1.00  0.00           H
ATOM   2397  HZ3 LYS A 344      38.941  47.952  49.501  1.00  0.00           H
ATOM   2398  C   LYS A 344      43.880  44.490  44.730  1.00  0.00           C
ATOM   2399  O   LYS A 344      43.490  43.940  43.670  1.00  0.00           O
ATOM   2400  N   ALA A 345      44.910  45.350  44.790  1.00  0.00           N
ATOM   2401  HN  ALA A 345      45.239  45.689  45.668  1.00  0.00           H
ATOM   2402  CA  ALA A 345      45.800  45.680  43.640  1.00  0.00           C
ATOM   2403  HA  ALA A 345      45.148  46.041  42.858  1.00  0.00           H
ATOM   2404  CB  ALA A 345      46.870  46.740  43.929  1.00  0.00           C
ATOM   2405  HB1 ALA A 345      46.366  47.516  44.544  1.00  0.00           H
ATOM   2406  HB2 ALA A 345      47.169  47.219  42.973  1.00  0.00           H
ATOM   2407  HB3 ALA A 345      47.741  46.440  44.551  1.00  0.00           H
ATOM   2408  C   ALA A 345      46.590  44.520  43.060  1.00  0.00           C
ATOM   2409  O   ALA A 345      46.800  44.450  41.810  1.00  0.00           O
ATOM   2410  N   LEU A 346      47.110  43.480  43.820  1.00  0.00           N
ATOM   2411  HN  LEU A 346      47.110  43.530  44.815  1.00  0.00           H
ATOM   2412  CA  LEU A 346      47.640  42.260  43.260  1.00  0.00           C
ATOM   2413  HA  LEU A 346      48.522  42.510  42.689  1.00  0.00           H
ATOM   2414  CB  LEU A 346      48.030  41.340  44.400  1.00  0.00           C
ATOM   2415  HB1 LEU A 346      47.160  41.170  45.070  1.00  0.00           H
ATOM   2416  HB2 LEU A 346      48.687  42.017  44.987  1.00  0.00           H
ATOM   2417  CG  LEU A 346      48.640  40.020  44.090  1.00  0.00           C
ATOM   2418  HG  LEU A 346      47.817  39.458  43.598  1.00  0.00           H
ATOM   2419  CD1 LEU A 346      49.780  39.941  43.059  1.00  0.00           C
ATOM   2420 1HD1 LEU A 346      49.890  38.866  42.799  1.00  0.00           H
ATOM   2421 2HD1 LEU A 346      50.720  40.300  43.530  1.00  0.00           H
ATOM   2422 3HD1 LEU A 346      49.562  40.594  42.188  1.00  0.00           H
ATOM   2423  CD2 LEU A 346      49.030  39.210  45.320  1.00  0.00           C
ATOM   2424 1HD2 LEU A 346      49.869  39.720  45.840  1.00  0.00           H
ATOM   2425 2HD2 LEU A 346      49.449  38.202  45.111  1.00  0.00           H
ATOM   2426 3HD2 LEU A 346      48.242  39.110  46.098  1.00  0.00           H
ATOM   2427  C   LEU A 346      46.640  41.480  42.420  1.00  0.00           C
ATOM   2428  O   LEU A 346      46.880  40.780  41.430  1.00  0.00           O
ATOM   2429  N   GLY A 347      45.400  41.520  42.880  1.00  0.00           N
ATOM   2430  HN  GLY A 347      45.280  42.112  43.673  1.00  0.00           H
ATOM   2431  CA  GLY A 347      44.160  40.810  42.220  1.00  0.00           C
ATOM   2432  HA1 GLY A 347      43.339  40.850  42.921  1.00  0.00           H
ATOM   2433  HA2 GLY A 347      44.450  39.808  41.940  1.00  0.00           H
ATOM   2434  C   GLY A 347      43.800  41.430  40.990  1.00  0.00           C
ATOM   2435  O   GLY A 347      43.930  40.810  39.930  1.00  0.00           O
ATOM   2436  N   THR A 348      43.420  42.710  41.020  1.00  0.00           N
ATOM   2437  HN  THR A 348      43.330  43.170  41.900  1.00  0.00           H
ATOM   2438  CA  THR A 348      43.110  43.570  39.860  1.00  0.00           C
ATOM   2439  HA  THR A 348      43.818  43.460  39.052  1.00  0.00           H
ATOM   2440  CB  THR A 348      41.720  43.360  39.230  1.00  0.00           C
ATOM   2441  HB  THR A 348      41.069  43.240  40.122  1.00  0.00           H
ATOM   2442  OG1 THR A 348      41.670  42.210  38.420  1.00  0.00           O
ATOM   2443  HG1 THR A 348      41.820  41.430  38.960  1.00  0.00           H
ATOM   2444  CG2 THR A 348      41.369  44.560  38.271  1.00  0.00           C
ATOM   2445 1HG2 THR A 348      41.430  45.447  38.938  1.00  0.00           H
ATOM   2446 2HG2 THR A 348      40.342  44.500  37.851  1.00  0.00           H
ATOM   2447 3HG2 THR A 348      42.156  44.671  37.494  1.00  0.00           H
ATOM   2448  C   THR A 348      43.430  45.010  40.220  1.00  0.00           C
ATOM   2449  O   THR A 348      43.270  45.510  41.400  1.00  0.00           O
ATOM   2450  N   THR A 349      43.960  45.740  39.290  1.00  0.00           N
ATOM   2451  HN  THR A 349      44.478  45.371  38.522  1.00  0.00           H
ATOM   2452  CA  THR A 349      44.280  47.210  39.350  1.00  0.00           C
ATOM   2453  HA  THR A 349      45.119  47.240  40.029  1.00  0.00           H
ATOM   2454  CB  THR A 349      44.710  47.940  38.070  1.00  0.00           C
ATOM   2455  HB  THR A 349      45.600  47.400  37.680  1.00  0.00           H
ATOM   2456  OG1 THR A 349      45.070  49.340  38.250  1.00  0.00           O
ATOM   2457  HG1 THR A 349      45.942  49.340  38.651  1.00  0.00           H
ATOM   2458  CG2 THR A 349      43.600  47.850  36.940  1.00  0.00           C
ATOM   2459 1HG2 THR A 349      42.643  48.249  37.339  1.00  0.00           H
ATOM   2460 2HG2 THR A 349      43.361  46.836  36.552  1.00  0.00           H
ATOM   2461 3HG2 THR A 349      43.750  48.550  36.090  1.00  0.00           H
ATOM   2462  C   THR A 349      43.210  48.000  40.050  1.00  0.00           C
ATOM   2463  O   THR A 349      42.040  47.740  39.940  1.00  0.00           O
ATOM   2464  N   TYR A 350      43.640  48.960  40.860  1.00  0.00           N
ATOM   2465  HN  TYR A 350      44.525  49.398  40.721  1.00  0.00           H
ATOM   2466  CA  TYR A 350      43.030  49.370  42.080  1.00  0.00           C
ATOM   2467  HA  TYR A 350      41.966  49.280  41.919  1.00  0.00           H
ATOM   2468  CB  TYR A 350      43.469  48.489  43.340  1.00  0.00           C
ATOM   2469  HB1 TYR A 350      44.565  48.510  43.521  1.00  0.00           H
ATOM   2470  HB2 TYR A 350      43.152  47.447  43.122  1.00  0.00           H
ATOM   2471  CG  TYR A 350      42.700  48.960  44.610  1.00  0.00           C
ATOM   2472  CD1 TYR A 350      41.370  48.640  44.790  1.00  0.00           C
ATOM   2473  HD1 TYR A 350      40.921  47.992  44.052  1.00  0.00           H
ATOM   2474  CE1 TYR A 350      40.649  49.130  45.870  1.00  0.00           C
ATOM   2475  HE1 TYR A 350      39.598  48.882  45.890  1.00  0.00           H
ATOM   2476  CZ  TYR A 350      41.280  49.970  46.850  1.00  0.00           C
ATOM   2477  OH  TYR A 350      40.470  50.530  47.870  1.00  0.00           O
ATOM   2478  HH  TYR A 350      40.830  51.381  48.130  1.00  0.00           H
ATOM   2479  CD2 TYR A 350      43.370  49.810  45.520  1.00  0.00           C
ATOM   2480  HD2 TYR A 350      44.416  49.989  45.321  1.00  0.00           H
ATOM   2481  CE2 TYR A 350      42.600  50.310  46.610  1.00  0.00           C
ATOM   2482  HE2 TYR A 350      43.122  50.953  47.303  1.00  0.00           H
ATOM   2483  C   TYR A 350      43.350  50.810  42.120  1.00  0.00           C
ATOM   2484  O   TYR A 350      44.480  51.250  42.250  1.00  0.00           O
ATOM   2485  N   GLN A 351      42.350  51.630  42.020  1.00  0.00           N
ATOM   2486  HN  GLN A 351      41.397  51.342  41.960  1.00  0.00           H
ATOM   2487  CA  GLN A 351      42.500  53.070  41.780  1.00  0.00           C
ATOM   2488  HA  GLN A 351      43.195  53.100  40.954  1.00  0.00           H
ATOM   2489  CB  GLN A 351      41.220  53.750  41.370  1.00  0.00           C
ATOM   2490  HB1 GLN A 351      41.230  54.851  41.220  1.00  0.00           H
ATOM   2491  HB2 GLN A 351      40.533  53.531  42.216  1.00  0.00           H
ATOM   2492  CG  GLN A 351      40.650  53.330  39.940  1.00  0.00           C
ATOM   2493  HG1 GLN A 351      39.971  54.149  39.620  1.00  0.00           H
ATOM   2494  HG2 GLN A 351      40.008  52.438  40.100  1.00  0.00           H
ATOM   2495  CD  GLN A 351      41.680  53.200  38.810  1.00  0.00           C
ATOM   2496  OE1 GLN A 351      42.350  54.110  38.330  1.00  0.00           O
ATOM   2497  NE2 GLN A 351      41.920  51.930  38.420  1.00  0.00           N
ATOM   2498 1HE2 GLN A 351      41.430  51.270  38.990  1.00  0.00           H
ATOM   2499 2HE2 GLN A 351      42.599  51.650  37.741  1.00  0.00           H
ATOM   2500  C   GLN A 351      43.200  53.850  42.900  1.00  0.00           C
ATOM   2501  O   GLN A 351      43.110  53.310  44.020  1.00  0.00           O
ATOM   2502  N   PRO A 352      44.040  54.910  42.710  1.00  0.00           N
ATOM   2503  CD  PRO A 352      44.240  55.560  41.380  1.00  0.00           C
ATOM   2504  HD1 PRO A 352      43.301  55.960  40.940  1.00  0.00           H
ATOM   2505  HD2 PRO A 352      44.650  54.800  40.680  1.00  0.00           H
ATOM   2506  CA  PRO A 352      44.660  55.760  43.700  1.00  0.00           C
ATOM   2507  HA  PRO A 352      45.575  55.197  43.811  1.00  0.00           H
ATOM   2508  CB  PRO A 352      44.919  57.110  43.020  1.00  0.00           C
ATOM   2509  HB1 PRO A 352      45.733  57.732  43.451  1.00  0.00           H
ATOM   2510  HB2 PRO A 352      43.925  57.598  43.110  1.00  0.00           H
ATOM   2511  CG  PRO A 352      45.160  56.740  41.610  1.00  0.00           C
ATOM   2512  HG1 PRO A 352      44.960  57.561  40.889  1.00  0.00           H
ATOM   2513  HG2 PRO A 352      46.193  56.349  41.490  1.00  0.00           H
ATOM   2514  C   PRO A 352      43.960  55.970  45.020  1.00  0.00           C
ATOM   2515  O   PRO A 352      42.760  56.180  45.030  1.00  0.00           O
ATOM   2516  N   LEU A 353      44.660  55.920  46.140  1.00  0.00           N
ATOM   2517  HN  LEU A 353      45.641  55.930  45.960  1.00  0.00           H
ATOM   2518  CA  LEU A 353      44.070  56.050  47.460  1.00  0.00           C
ATOM   2519  HA  LEU A 353      43.084  55.612  47.510  1.00  0.00           H
ATOM   2520  CB  LEU A 353      45.010  55.470  48.550  1.00  0.00           C
ATOM   2521  HB1 LEU A 353      44.558  55.450  49.564  1.00  0.00           H
ATOM   2522  HB2 LEU A 353      45.897  56.128  48.680  1.00  0.00           H
ATOM   2523  CG  LEU A 353      45.540  54.060  48.200  1.00  0.00           C
ATOM   2524  HG  LEU A 353      45.890  53.950  47.151  1.00  0.00           H
ATOM   2525  CD1 LEU A 353      46.730  53.670  49.050  1.00  0.00           C
ATOM   2526 1HD1 LEU A 353      46.640  54.109  50.067  1.00  0.00           H
ATOM   2527 2HD1 LEU A 353      47.685  53.951  48.558  1.00  0.00           H
ATOM   2528 3HD1 LEU A 353      46.750  52.560  49.100  1.00  0.00           H
ATOM   2529  CD2 LEU A 353      44.490  52.980  48.460  1.00  0.00           C
ATOM   2530 1HD2 LEU A 353      43.547  53.151  47.898  1.00  0.00           H
ATOM   2531 2HD2 LEU A 353      44.261  52.940  49.547  1.00  0.00           H
ATOM   2532 3HD2 LEU A 353      44.930  51.991  48.210  1.00  0.00           H
ATOM   2533  C   LEU A 353      43.730  57.550  47.690  1.00  0.00           C
ATOM   2534  O   LEU A 353      44.600  58.380  47.540  1.00  0.00           O
ATOM   2535  N   SER A 354      42.550  57.840  48.150  1.00  0.00           N
ATOM   2536  HN  SER A 354      41.873  57.133  48.339  1.00  0.00           H
ATOM   2537  CA  SER A 354      42.070  59.220  48.431  1.00  0.00           C
ATOM   2538  HA  SER A 354      42.070  59.774  47.504  1.00  0.00           H
ATOM   2539  CB  SER A 354      40.520  59.130  48.790  1.00  0.00           C
ATOM   2540  HB1 SER A 354      39.946  58.717  47.934  1.00  0.00           H
ATOM   2541  HB2 SER A 354      40.159  60.153  49.031  1.00  0.00           H
ATOM   2542  OG  SER A 354      40.300  58.250  49.910  1.00  0.00           O
ATOM   2543  HG1 SER A 354      40.499  57.346  49.652  1.00  0.00           H
ATOM   2544  C   SER A 354      42.830  60.050  49.470  1.00  0.00           C
ATOM   2545  O   SER A 354      43.420  59.500  50.370  1.00  0.00           O
ATOM   2546  N   GLY A 355      42.770  61.360  49.380  1.00  0.00           N
ATOM   2547  HN  GLY A 355      42.330  61.760  48.580  1.00  0.00           H
ATOM   2548  CA  GLY A 355      43.610  62.210  50.210  1.00  0.00           C
ATOM   2549  HA1 GLY A 355      43.371  62.071  51.254  1.00  0.00           H
ATOM   2550  HA2 GLY A 355      43.411  63.226  49.901  1.00  0.00           H
ATOM   2551  C   GLY A 355      45.130  62.140  50.020  1.00  0.00           C
ATOM   2552  O   GLY A 355      45.630  61.380  49.140  1.00  0.00           O
ATOM   2553  N   LYS A 356      45.910  62.910  50.810  1.00  0.00           N
ATOM   2554  HN  LYS A 356      45.548  63.503  51.524  1.00  0.00           H
ATOM   2555  CA  LYS A 356      47.340  62.980  50.730  1.00  0.00           C
ATOM   2556  HA  LYS A 356      47.769  62.341  49.972  1.00  0.00           H
ATOM   2557  CB  LYS A 356      48.000  64.420  50.670  1.00  0.00           C
ATOM   2558  HB1 LYS A 356      49.095  64.390  50.859  1.00  0.00           H
ATOM   2559  HB2 LYS A 356      47.501  65.009  51.469  1.00  0.00           H
ATOM   2560  CG  LYS A 356      47.640  65.020  49.290  1.00  0.00           C
ATOM   2561  HG1 LYS A 356      46.569  64.850  49.050  1.00  0.00           H
ATOM   2562  HG2 LYS A 356      48.189  64.421  48.532  1.00  0.00           H
ATOM   2563  CD  LYS A 356      47.840  66.520  49.190  1.00  0.00           C
ATOM   2564  HD1 LYS A 356      47.189  67.121  49.861  1.00  0.00           H
ATOM   2565  HD2 LYS A 356      47.460  66.910  48.221  1.00  0.00           H
ATOM   2566  CE  LYS A 356      49.270  66.970  49.510  1.00  0.00           C
ATOM   2567  HE1 LYS A 356      49.938  66.172  49.121  1.00  0.00           H
ATOM   2568  HE2 LYS A 356      49.569  67.040  50.578  1.00  0.00           H
ATOM   2569  NZ  LYS A 356      49.540  68.170  48.720  1.00  0.00           N
ATOM   2570  HZ1 LYS A 356      50.578  68.220  48.770  1.00  0.00           H
ATOM   2571  HZ2 LYS A 356      49.021  69.039  48.960  1.00  0.00           H
ATOM   2572  HZ3 LYS A 356      49.430  67.870  47.730  1.00  0.00           H
ATOM   2573  C   LYS A 356      47.860  62.390  52.000  1.00  0.00           C
ATOM   2574  O   LYS A 356      47.440  62.720  53.130  1.00  0.00           O
ATOM   2575  N   THR A 357      48.840  61.470  51.830  1.00  0.00           N
ATOM   2576  HN  THR A 357      49.320  61.400  50.959  1.00  0.00           H
ATOM   2577  CA  THR A 357      49.360  60.680  52.980  1.00  0.00           C
ATOM   2578  HA  THR A 357      48.461  60.201  53.339  1.00  0.00           H
ATOM   2579  CB  THR A 357      50.320  59.570  52.480  1.00  0.00           C
ATOM   2580  HB  THR A 357      50.911  59.129  53.311  1.00  0.00           H
ATOM   2581  OG1 THR A 357      51.140  60.120  51.420  1.00  0.00           O
ATOM   2582  HG1 THR A 357      51.881  60.520  51.881  1.00  0.00           H
ATOM   2583  CG2 THR A 357      49.500  58.450  51.810  1.00  0.00           C
ATOM   2584 1HG2 THR A 357      50.169  57.731  51.291  1.00  0.00           H
ATOM   2585 2HG2 THR A 357      48.710  58.850  51.140  1.00  0.00           H
ATOM   2586 3HG2 THR A 357      48.911  57.921  52.589  1.00  0.00           H
ATOM   2587  C   THR A 357      49.930  61.490  54.190  1.00  0.00           C
ATOM   2588  O   THR A 357      49.750  61.100  55.330  1.00  0.00           O
ATOM   2589  N   SER A 358      50.570  62.600  53.799  1.00  0.00           N
ATOM   2590  HN  SER A 358      50.590  62.778  52.819  1.00  0.00           H
ATOM   2591  CA  SER A 358      51.170  63.480  54.670  1.00  0.00           C
ATOM   2592  HA  SER A 358      51.862  62.828  55.182  1.00  0.00           H
ATOM   2593  CB  SER A 358      51.890  64.710  54.060  1.00  0.00           C
ATOM   2594  HB1 SER A 358      52.829  64.310  53.621  1.00  0.00           H
ATOM   2595  HB2 SER A 358      52.209  65.368  54.897  1.00  0.00           H
ATOM   2596  OG  SER A 358      51.150  65.390  53.040  1.00  0.00           O
ATOM   2597  HG1 SER A 358      51.370  65.100  52.151  1.00  0.00           H
ATOM   2598  C   SER A 358      50.180  64.000  55.650  1.00  0.00           C
ATOM   2599  O   SER A 358      50.360  63.920  56.840  1.00  0.00           O
ATOM   2600  N   TYR A 359      48.990  64.490  55.310  1.00  0.00           N
ATOM   2601  HN  TYR A 359      48.720  64.510  54.350  1.00  0.00           H
ATOM   2602  CA  TYR A 359      47.900  64.860  56.240  1.00  0.00           C
ATOM   2603  HA  TYR A 359      48.291  65.601  56.921  1.00  0.00           H
ATOM   2604  CB  TYR A 359      46.670  65.630  55.590  1.00  0.00           C
ATOM   2605  HB1 TYR A 359      45.765  65.821  56.204  1.00  0.00           H
ATOM   2606  HB2 TYR A 359      46.320  64.850  54.880  1.00  0.00           H
ATOM   2607  CG  TYR A 359      47.100  66.880  54.870  1.00  0.00           C
ATOM   2608  CD1 TYR A 359      47.810  67.860  55.570  1.00  0.00           C
ATOM   2609  HD1 TYR A 359      48.130  67.800  56.600  1.00  0.00           H
ATOM   2610  CE1 TYR A 359      48.150  69.030  54.910  1.00  0.00           C
ATOM   2611  HE1 TYR A 359      48.589  69.898  55.379  1.00  0.00           H
ATOM   2612  CZ  TYR A 359      47.850  69.210  53.590  1.00  0.00           C
ATOM   2613  OH  TYR A 359      48.110  70.430  52.970  1.00  0.00           O
ATOM   2614  HH  TYR A 359      47.701  70.430  52.102  1.00  0.00           H
ATOM   2615  CD2 TYR A 359      46.870  67.040  53.540  1.00  0.00           C
ATOM   2616  HD2 TYR A 359      46.472  66.255  52.914  1.00  0.00           H
ATOM   2617  CE2 TYR A 359      47.170  68.230  52.940  1.00  0.00           C
ATOM   2618  HE2 TYR A 359      46.660  68.380  52.000  1.00  0.00           H
ATOM   2619  C   TYR A 359      47.380  63.720  57.110  1.00  0.00           C
ATOM   2620  O   TYR A 359      47.080  63.810  58.330  1.00  0.00           O
ATOM   2621  N   PHE A 360      47.130  62.430  56.610  1.00  0.00           N
ATOM   2622  HN  PHE A 360      47.170  62.250  55.630  1.00  0.00           H
ATOM   2623  CA  PHE A 360      46.710  61.290  57.470  1.00  0.00           C
ATOM   2624  HA  PHE A 360      45.838  61.591  58.031  1.00  0.00           H
ATOM   2625  CB  PHE A 360      46.400  60.060  56.560  1.00  0.00           C
ATOM   2626  HB1 PHE A 360      46.340  59.080  57.080  1.00  0.00           H
ATOM   2627  HB2 PHE A 360      47.234  59.819  55.867  1.00  0.00           H
ATOM   2628  CG  PHE A 360      45.180  60.270  55.720  1.00  0.00           C
ATOM   2629  CD1 PHE A 360      45.220  60.490  54.320  1.00  0.00           C
ATOM   2630  HD1 PHE A 360      46.174  60.309  53.848  1.00  0.00           H
ATOM   2631  CE1 PHE A 360      44.090  60.660  53.570  1.00  0.00           C
ATOM   2632  HE1 PHE A 360      44.251  60.730  52.505  1.00  0.00           H
ATOM   2633  CZ  PHE A 360      42.890  60.830  54.280  1.00  0.00           C
ATOM   2634  HZ  PHE A 360      41.957  60.880  53.738  1.00  0.00           H
ATOM   2635  CD2 PHE A 360      43.980  60.130  56.369  1.00  0.00           C
ATOM   2636  HD2 PHE A 360      43.930  59.868  57.416  1.00  0.00           H
ATOM   2637  CE2 PHE A 360      42.850  60.540  55.700  1.00  0.00           C
ATOM   2638  HE2 PHE A 360      41.875  60.560  56.162  1.00  0.00           H
ATOM   2639  C   PHE A 360      47.670  60.850  58.460  1.00  0.00           C
ATOM   2640  O   PHE A 360      47.330  60.460  59.610  1.00  0.00           O
HETATM 2641  N   HSD A 361      48.990  60.890  58.160  1.00  0.00           N
HETATM 2642  HN  HSD A 361      49.301  61.301  57.307  1.00  0.00           H
HETATM 2643  CA  HSD A 361      50.060  60.700  59.120  1.00  0.00           C
HETATM 2644  HA  HSD A 361      49.920  59.748  59.611  1.00  0.00           H
HETATM 2645  CB  HSD A 361      51.460  60.600  58.410  1.00  0.00           C
HETATM 2646  HB1 HSD A 361      52.301  60.450  59.120  1.00  0.00           H
HETATM 2647  HB2 HSD A 361      51.629  61.516  57.803  1.00  0.00           H
HETATM 2648  ND1 HSD A 361      52.300  59.590  56.250  1.00  0.00           N
HETATM 2649  HD1 HSD A 361      53.087  60.198  56.140  1.00  0.00           H
HETATM 2650  CG  HSD A 361      51.420  59.540  57.330  1.00  0.00           C
HETATM 2651  CE1 HSD A 361      52.130  58.480  55.540  1.00  0.00           C
HETATM 2652  HE1 HSD A 361      52.778  58.141  54.732  1.00  0.00           H
HETATM 2653  NE2 HSD A 361      51.170  57.710  56.110  1.00  0.00           N
HETATM 2654  CD2 HSD A 361      50.720  58.410  57.280  1.00  0.00           C
HETATM 2655  HD2 HSD A 361      49.909  58.050  57.901  1.00  0.00           H
HETATM 2656  C   HSD A 361      50.170  61.730  60.200  1.00  0.00           C
HETATM 2657  O   HSD A 361      50.430  61.330  61.310  1.00  0.00           O
ATOM   2658  N   LEU A 362      49.850  63.010  59.930  1.00  0.00           N
ATOM   2659  HN  LEU A 362      49.761  63.348  58.996  1.00  0.00           H
ATOM   2660  CA  LEU A 362      49.710  63.950  61.100  1.00  0.00           C
ATOM   2661  HA  LEU A 362      50.611  64.020  61.691  1.00  0.00           H
ATOM   2662  CB  LEU A 362      49.440  65.440  60.569  1.00  0.00           C
ATOM   2663  HB1 LEU A 362      48.404  65.540  60.181  1.00  0.00           H
ATOM   2664  HB2 LEU A 362      50.096  65.510  59.675  1.00  0.00           H
ATOM   2665  CG  LEU A 362      49.620  66.630  61.550  1.00  0.00           C
ATOM   2666  HG  LEU A 362      48.663  66.720  62.108  1.00  0.00           H
ATOM   2667  CD1 LEU A 362      50.800  66.460  62.500  1.00  0.00           C
ATOM   2668 1HD1 LEU A 362      50.770  65.479  63.021  1.00  0.00           H
ATOM   2669 2HD1 LEU A 362      50.640  67.148  63.358  1.00  0.00           H
ATOM   2670 3HD1 LEU A 362      51.764  66.691  61.998  1.00  0.00           H
ATOM   2671  CD2 LEU A 362      49.929  67.850  60.749  1.00  0.00           C
ATOM   2672 1HD2 LEU A 362      50.211  68.703  61.403  1.00  0.00           H
ATOM   2673 2HD2 LEU A 362      49.166  68.187  60.016  1.00  0.00           H
ATOM   2674 3HD2 LEU A 362      50.810  67.740  60.080  1.00  0.00           H
ATOM   2675  C   LEU A 362      48.560  63.570  62.010  1.00  0.00           C
ATOM   2676  O   LEU A 362      48.660  63.720  63.230  1.00  0.00           O
ATOM   2677  N   LEU A 363      47.430  63.110  61.420  1.00  0.00           N
ATOM   2678  HN  LEU A 363      47.240  63.070  60.442  1.00  0.00           H
ATOM   2679  CA  LEU A 363      46.240  62.690  62.120  1.00  0.00           C
ATOM   2680  HA  LEU A 363      45.929  63.552  62.691  1.00  0.00           H
ATOM   2681  CB  LEU A 363      45.050  62.410  61.170  1.00  0.00           C
ATOM   2682  HB1 LEU A 363      45.220  61.490  60.570  1.00  0.00           H
ATOM   2683  HB2 LEU A 363      45.000  63.330  60.550  1.00  0.00           H
ATOM   2684  CG  LEU A 363      43.700  62.190  61.800  1.00  0.00           C
ATOM   2685  HG  LEU A 363      43.770  61.275  62.427  1.00  0.00           H
ATOM   2686  CD1 LEU A 363      43.259  63.390  62.590  1.00  0.00           C
ATOM   2687 1HD1 LEU A 363      42.218  63.410  62.977  1.00  0.00           H
ATOM   2688 2HD1 LEU A 363      43.419  64.265  61.924  1.00  0.00           H
ATOM   2689 3HD1 LEU A 363      43.919  63.490  63.479  1.00  0.00           H
ATOM   2690  CD2 LEU A 363      42.780  61.990  60.590  1.00  0.00           C
ATOM   2691 1HD2 LEU A 363      42.810  62.878  59.922  1.00  0.00           H
ATOM   2692 2HD2 LEU A 363      41.716  61.819  60.861  1.00  0.00           H
ATOM   2693 3HD2 LEU A 363      43.221  61.138  60.029  1.00  0.00           H
ATOM   2694  C   LEU A 363      46.540  61.500  62.970  1.00  0.00           C
ATOM   2695  O   LEU A 363      46.040  61.340  64.110  1.00  0.00           O
ATOM   2696  N   THR A 364      47.330  60.540  62.480  1.00  0.00           N
ATOM   2697  HN  THR A 364      47.830  60.610  61.620  1.00  0.00           H
ATOM   2698  CA  THR A 364      47.630  59.270  63.120  1.00  0.00           C
ATOM   2699  HA  THR A 364      46.684  58.921  63.508  1.00  0.00           H
ATOM   2700  CB  THR A 364      48.241  58.250  62.120  1.00  0.00           C
ATOM   2701  HB  THR A 364      49.253  58.568  61.792  1.00  0.00           H
ATOM   2702  OG1 THR A 364      47.390  58.150  61.000  1.00  0.00           O
ATOM   2703  HG1 THR A 364      47.460  59.000  60.560  1.00  0.00           H
ATOM   2704  CG2 THR A 364      48.220  56.880  62.750  1.00  0.00           C
ATOM   2705 1HG2 THR A 364      47.184  56.601  63.039  1.00  0.00           H
ATOM   2706 2HG2 THR A 364      48.848  56.651  63.637  1.00  0.00           H
ATOM   2707 3HG2 THR A 364      48.580  56.210  61.940  1.00  0.00           H
ATOM   2708  C   THR A 364      48.520  59.440  64.340  1.00  0.00           C
ATOM   2709  O   THR A 364      48.280  58.780  65.380  1.00  0.00           O
ATOM   2710  N   TRP A 365      49.560  60.320  64.300  1.00  0.00           N
ATOM   2711  HN  TRP A 365      49.730  60.860  63.480  1.00  0.00           H
ATOM   2712  CA  TRP A 365      50.320  60.620  65.480  1.00  0.00           C
ATOM   2713  HA  TRP A 365      50.430  59.669  65.980  1.00  0.00           H
ATOM   2714  CB  TRP A 365      51.660  61.380  65.070  1.00  0.00           C
ATOM   2715  HB1 TRP A 365      52.233  61.702  65.965  1.00  0.00           H
ATOM   2716  HB2 TRP A 365      51.450  62.279  64.451  1.00  0.00           H
ATOM   2717  CG  TRP A 365      52.570  60.530  64.240  1.00  0.00           C
ATOM   2718  CD1 TRP A 365      53.040  60.850  63.010  1.00  0.00           C
ATOM   2719  HD1 TRP A 365      52.670  61.709  62.470  1.00  0.00           H
ATOM   2720  NE1 TRP A 365      53.920  59.960  62.540  1.00  0.00           N
ATOM   2721  HE1 TRP A 365      54.478  60.050  61.744  1.00  0.00           H
ATOM   2722  CE2 TRP A 365      54.140  58.980  63.520  1.00  0.00           C
ATOM   2723  CD2 TRP A 365      53.320  59.330  64.620  1.00  0.00           C
ATOM   2724  CE3 TRP A 365      53.280  58.470  65.740  1.00  0.00           C
ATOM   2725  HE3 TRP A 365      52.565  58.669  66.525  1.00  0.00           H
ATOM   2726  CZ3 TRP A 365      54.030  57.320  65.730  1.00  0.00           C
ATOM   2727  HZ3 TRP A 365      53.970  56.710  66.620  1.00  0.00           H
ATOM   2728  CZ2 TRP A 365      54.900  57.810  63.529  1.00  0.00           C
ATOM   2729  HZ2 TRP A 365      55.446  57.542  62.637  1.00  0.00           H
ATOM   2730  CH2 TRP A 365      54.830  57.020  64.630  1.00  0.00           C
ATOM   2731  HH2 TRP A 365      55.530  56.200  64.690  1.00  0.00           H
ATOM   2732  C   TRP A 365      49.550  61.550  66.460  1.00  0.00           C
ATOM   2733  O   TRP A 365      49.780  61.430  67.680  1.00  0.00           O
ATOM   2734  N   SER A 366      48.590  62.330  65.970  1.00  0.00           N
ATOM   2735  HN  SER A 366      48.349  62.410  65.006  1.00  0.00           H
ATOM   2736  CA  SER A 366      47.740  63.100  66.880  1.00  0.00           C
ATOM   2737  HA  SER A 366      48.383  63.733  67.473  1.00  0.00           H
ATOM   2738  CB  SER A 366      46.840  64.060  66.000  1.00  0.00           C
ATOM   2739  HB1 SER A 366      46.062  63.601  65.352  1.00  0.00           H
ATOM   2740  HB2 SER A 366      47.509  64.619  65.311  1.00  0.00           H
ATOM   2741  OG  SER A 366      46.080  65.040  66.720  1.00  0.00           O
ATOM   2742  HG1 SER A 366      45.719  64.618  67.503  1.00  0.00           H
ATOM   2743  C   SER A 366      46.860  62.290  67.760  1.00  0.00           C
ATOM   2744  O   SER A 366      46.560  62.700  68.890  1.00  0.00           O
ATOM   2745  N   LEU A 367      46.340  61.070  67.330  1.00  0.00           N
ATOM   2746  HN  LEU A 367      46.571  60.779  66.405  1.00  0.00           H
ATOM   2747  CA  LEU A 367      45.540  60.270  68.100  1.00  0.00           C
ATOM   2748  HA  LEU A 367      44.825  60.946  68.547  1.00  0.00           H
ATOM   2749  CB  LEU A 367      44.831  59.220  67.190  1.00  0.00           C
ATOM   2750  HB1 LEU A 367      45.577  58.752  66.513  1.00  0.00           H
ATOM   2751  HB2 LEU A 367      44.177  59.803  66.507  1.00  0.00           H
ATOM   2752  CG  LEU A 367      44.050  58.130  67.840  1.00  0.00           C
ATOM   2753  HG  LEU A 367      44.632  57.598  68.623  1.00  0.00           H
ATOM   2754  CD1 LEU A 367      42.740  58.670  68.510  1.00  0.00           C
ATOM   2755 1HD1 LEU A 367      42.850  59.708  68.889  1.00  0.00           H
ATOM   2756 2HD1 LEU A 367      42.432  57.993  69.336  1.00  0.00           H
ATOM   2757 3HD1 LEU A 367      41.981  58.810  67.711  1.00  0.00           H
ATOM   2758  CD2 LEU A 367      43.600  57.060  66.810  1.00  0.00           C
ATOM   2759 1HD2 LEU A 367      44.487  56.781  66.202  1.00  0.00           H
ATOM   2760 2HD2 LEU A 367      42.889  57.531  66.099  1.00  0.00           H
ATOM   2761 3HD2 LEU A 367      43.279  56.128  67.321  1.00  0.00           H
ATOM   2762  C   LEU A 367      46.120  59.720  69.390  1.00  0.00           C
ATOM   2763  O   LEU A 367      45.340  59.810  70.400  1.00  0.00           O
ATOM   2764  N   PRO A 368      47.370  59.130  69.470  1.00  0.00           N
ATOM   2765  CD  PRO A 368      48.060  58.580  68.310  1.00  0.00           C
ATOM   2766  HD1 PRO A 368      48.110  59.339  67.501  1.00  0.00           H
ATOM   2767  HD2 PRO A 368      47.522  57.654  68.011  1.00  0.00           H
ATOM   2768  CA  PRO A 368      47.950  58.700  70.740  1.00  0.00           C
ATOM   2769  HA  PRO A 368      47.172  58.261  71.348  1.00  0.00           H
ATOM   2770  CB  PRO A 368      49.190  57.790  70.280  1.00  0.00           C
ATOM   2771  HB1 PRO A 368      48.878  56.724  70.250  1.00  0.00           H
ATOM   2772  HB2 PRO A 368      49.991  57.960  71.031  1.00  0.00           H
ATOM   2773  CG  PRO A 368      49.460  58.260  68.870  1.00  0.00           C
ATOM   2774  HG1 PRO A 368      50.120  59.150  68.940  1.00  0.00           H
ATOM   2775  HG2 PRO A 368      50.008  57.533  68.233  1.00  0.00           H
ATOM   2776  C   PRO A 368      48.350  59.880  71.580  1.00  0.00           C
ATOM   2777  O   PRO A 368      48.350  59.720  72.790  1.00  0.00           O
ATOM   2778  N   PHE A 369      48.530  61.090  70.980  1.00  0.00           N
ATOM   2779  HN  PHE A 369      48.500  61.070  69.983  1.00  0.00           H
ATOM   2780  CA  PHE A 369      48.670  62.390  71.630  1.00  0.00           C
ATOM   2781  HA  PHE A 369      49.481  62.210  72.320  1.00  0.00           H
ATOM   2782  CB  PHE A 369      49.210  63.450  70.570  1.00  0.00           C
ATOM   2783  HB1 PHE A 369      48.821  63.350  69.534  1.00  0.00           H
ATOM   2784  HB2 PHE A 369      50.311  63.320  70.630  1.00  0.00           H
ATOM   2785  CG  PHE A 369      48.960  64.890  71.060  1.00  0.00           C
ATOM   2786  CD1 PHE A 369      49.710  65.470  72.010  1.00  0.00           C
ATOM   2787  HD1 PHE A 369      50.553  64.968  72.461  1.00  0.00           H
ATOM   2788  CE1 PHE A 369      49.380  66.690  72.610  1.00  0.00           C
ATOM   2789  HE1 PHE A 369      50.071  67.150  73.301  1.00  0.00           H
ATOM   2790  CZ  PHE A 369      48.120  67.270  72.330  1.00  0.00           C
ATOM   2791  HZ  PHE A 369      47.799  68.192  72.791  1.00  0.00           H
ATOM   2792  CD2 PHE A 369      47.810  65.530  70.690  1.00  0.00           C
ATOM   2793  HD2 PHE A 369      47.199  65.120  69.899  1.00  0.00           H
ATOM   2794  CE2 PHE A 369      47.380  66.710  71.290  1.00  0.00           C
ATOM   2795  HE2 PHE A 369      46.468  67.191  70.969  1.00  0.00           H
ATOM   2796  C   PHE A 369      47.450  62.800  72.390  1.00  0.00           C
ATOM   2797  O   PHE A 369      47.550  63.150  73.550  1.00  0.00           O
ATOM   2798  N   VAL A 370      46.230  62.620  71.860  1.00  0.00           N
ATOM   2799  HN  VAL A 370      46.051  62.331  70.923  1.00  0.00           H
ATOM   2800  CA  VAL A 370      44.980  62.730  72.660  1.00  0.00           C
ATOM   2801  HA  VAL A 370      44.980  63.746  73.028  1.00  0.00           H
ATOM   2802  CB  VAL A 370      43.910  62.500  71.650  1.00  0.00           C
ATOM   2803  HB  VAL A 370      44.020  61.591  71.021  1.00  0.00           H
ATOM   2804  CG1 VAL A 370      42.540  62.621  72.330  1.00  0.00           C
ATOM   2805 1HG1 VAL A 370      41.708  62.550  71.598  1.00  0.00           H
ATOM   2806 2HG1 VAL A 370      42.620  63.578  72.889  1.00  0.00           H
ATOM   2807 3HG1 VAL A 370      42.329  61.734  72.964  1.00  0.00           H
ATOM   2808  CG2 VAL A 370      43.951  63.680  70.660  1.00  0.00           C
ATOM   2809 1HG2 VAL A 370      43.015  64.263  70.801  1.00  0.00           H
ATOM   2810 2HG2 VAL A 370      43.980  63.380  69.591  1.00  0.00           H
ATOM   2811 3HG2 VAL A 370      44.697  64.417  71.028  1.00  0.00           H
ATOM   2812  C   VAL A 370      44.820  61.760  73.810  1.00  0.00           C
ATOM   2813  O   VAL A 370      44.430  62.140  74.920  1.00  0.00           O
ATOM   2814  N   LEU A 371      45.160  60.460  73.530  1.00  0.00           N
ATOM   2815  HN  LEU A 371      45.390  60.120  72.621  1.00  0.00           H
ATOM   2816  CA  LEU A 371      45.070  59.440  74.500  1.00  0.00           C
ATOM   2817  HA  LEU A 371      44.131  59.630  74.999  1.00  0.00           H
ATOM   2818  CB  LEU A 371      45.090  58.060  73.900  1.00  0.00           C
ATOM   2819  HB1 LEU A 371      45.030  57.440  74.820  1.00  0.00           H
ATOM   2820  HB2 LEU A 371      46.071  58.070  73.379  1.00  0.00           H
ATOM   2821  CG  LEU A 371      44.150  57.650  72.790  1.00  0.00           C
ATOM   2822  HG  LEU A 371      44.060  58.428  72.002  1.00  0.00           H
ATOM   2823  CD1 LEU A 371      44.660  56.340  72.080  1.00  0.00           C
ATOM   2824 1HD1 LEU A 371      43.881  55.950  71.391  1.00  0.00           H
ATOM   2825 2HD1 LEU A 371      45.050  55.640  72.850  1.00  0.00           H
ATOM   2826 3HD1 LEU A 371      45.504  56.687  71.445  1.00  0.00           H
ATOM   2827  CD2 LEU A 371      42.770  57.350  73.380  1.00  0.00           C
ATOM   2828 1HD2 LEU A 371      42.010  56.980  72.660  1.00  0.00           H
ATOM   2829 2HD2 LEU A 371      42.370  58.140  74.050  1.00  0.00           H
ATOM   2830 3HD2 LEU A 371      42.950  56.452  74.009  1.00  0.00           H
ATOM   2831  C   LEU A 371      46.000  59.660  75.700  1.00  0.00           C
ATOM   2832  O   LEU A 371      45.530  59.590  76.820  1.00  0.00           O
ATOM   2833  N   THR A 372      47.330  60.050  75.411  1.00  0.00           N
ATOM   2834  HN  THR A 372      47.673  59.868  74.492  1.00  0.00           H
ATOM   2835  CA  THR A 372      48.320  60.560  76.380  1.00  0.00           C
ATOM   2836  HA  THR A 372      48.469  59.765  77.096  1.00  0.00           H
ATOM   2837  CB  THR A 372      49.660  60.850  75.750  1.00  0.00           C
ATOM   2838  HB  THR A 372      49.560  61.739  75.091  1.00  0.00           H
ATOM   2839  OG1 THR A 372      50.080  59.820  74.860  1.00  0.00           O
ATOM   2840  HG1 THR A 372      49.401  59.820  74.181  1.00  0.00           H
ATOM   2841  CG2 THR A 372      50.790  60.950  76.720  1.00  0.00           C
ATOM   2842 1HG2 THR A 372      51.110  59.909  76.940  1.00  0.00           H
ATOM   2843 2HG2 THR A 372      50.380  61.440  77.629  1.00  0.00           H
ATOM   2844 3HG2 THR A 372      51.681  61.531  76.400  1.00  0.00           H
ATOM   2845  C   THR A 372      47.780  61.790  77.180  1.00  0.00           C
ATOM   2846  O   THR A 372      47.880  61.810  78.390  1.00  0.00           O
ATOM   2847  N   VAL A 373      47.140  62.780  76.470  1.00  0.00           N
ATOM   2848  HN  VAL A 373      47.130  62.850  75.476  1.00  0.00           H
ATOM   2849  CA  VAL A 373      46.560  63.960  77.150  1.00  0.00           C
ATOM   2850  HA  VAL A 373      47.369  64.300  77.779  1.00  0.00           H
ATOM   2851  CB  VAL A 373      46.120  65.110  76.190  1.00  0.00           C
ATOM   2852  HB  VAL A 373      45.608  64.598  75.347  1.00  0.00           H
ATOM   2853  CG1 VAL A 373      45.079  66.010  76.910  1.00  0.00           C
ATOM   2854 1HG1 VAL A 373      45.602  66.672  77.633  1.00  0.00           H
ATOM   2855 2HG1 VAL A 373      44.166  65.494  77.277  1.00  0.00           H
ATOM   2856 3HG1 VAL A 373      44.720  66.680  76.100  1.00  0.00           H
ATOM   2857  CG2 VAL A 373      47.280  65.860  75.569  1.00  0.00           C
ATOM   2858 1HG2 VAL A 373      47.592  66.604  76.334  1.00  0.00           H
ATOM   2859 2HG2 VAL A 373      46.982  66.477  74.695  1.00  0.00           H
ATOM   2860 3HG2 VAL A 373      48.123  65.168  75.359  1.00  0.00           H
ATOM   2861  C   VAL A 373      45.440  63.540  78.090  1.00  0.00           C
ATOM   2862  O   VAL A 373      45.420  63.970  79.230  1.00  0.00           O
ATOM   2863  N   ALA A 374      44.500  62.650  77.610  1.00  0.00           N
ATOM   2864  HN  ALA A 374      44.610  62.310  76.679  1.00  0.00           H
ATOM   2865  CA  ALA A 374      43.310  62.280  78.310  1.00  0.00           C
ATOM   2866  HA  ALA A 374      42.858  63.253  78.430  1.00  0.00           H
ATOM   2867  CB  ALA A 374      42.420  61.430  77.370  1.00  0.00           C
ATOM   2868  HB1 ALA A 374      42.129  62.081  76.518  1.00  0.00           H
ATOM   2869  HB2 ALA A 374      41.450  61.180  77.850  1.00  0.00           H
ATOM   2870  HB3 ALA A 374      42.989  60.512  77.110  1.00  0.00           H
ATOM   2871  C   ALA A 374      43.630  61.620  79.630  1.00  0.00           C
ATOM   2872  O   ALA A 374      43.290  62.080  80.750  1.00  0.00           O
ATOM   2873  N   ILE A 375      44.450  60.570  79.560  1.00  0.00           N
ATOM   2874  HN  ILE A 375      44.911  60.199  78.758  1.00  0.00           H
ATOM   2875  CA  ILE A 375      44.930  59.990  80.790  1.00  0.00           C
ATOM   2876  HA  ILE A 375      44.044  59.612  81.278  1.00  0.00           H
ATOM   2877  CB  ILE A 375      45.840  58.790  80.590  1.00  0.00           C
ATOM   2878  HB  ILE A 375      45.200  58.100  80.000  1.00  0.00           H
ATOM   2879  CG2 ILE A 375      47.110  59.080  79.750  1.00  0.00           C
ATOM   2880 1HG2 ILE A 375      46.740  59.560  78.819  1.00  0.00           H
ATOM   2881 2HG2 ILE A 375      47.609  58.122  79.490  1.00  0.00           H
ATOM   2882 3HG2 ILE A 375      47.823  59.753  80.272  1.00  0.00           H
ATOM   2883  CG1 ILE A 375      46.120  57.930  81.850  1.00  0.00           C
ATOM   2884 1HG1 ILE A 375      46.721  58.591  82.511  1.00  0.00           H
ATOM   2885 2HG1 ILE A 375      46.739  57.072  81.511  1.00  0.00           H
ATOM   2886  CD  ILE A 375      44.960  57.330  82.620  1.00  0.00           C
ATOM   2887  HD1 ILE A 375      45.410  56.821  83.499  1.00  0.00           H
ATOM   2888  HD2 ILE A 375      44.390  56.580  82.030  1.00  0.00           H
ATOM   2889  HD3 ILE A 375      44.231  58.109  82.930  1.00  0.00           H
ATOM   2890  C   ILE A 375      45.670  60.920  81.790  1.00  0.00           C
ATOM   2891  O   ILE A 375      45.330  60.840  82.990  1.00  0.00           O
ATOM   2892  N   LEU A 376      46.510  61.860  81.409  1.00  0.00           N
ATOM   2893  HN  LEU A 376      46.699  61.979  80.438  1.00  0.00           H
ATOM   2894  CA  LEU A 376      47.180  62.780  82.320  1.00  0.00           C
ATOM   2895  HA  LEU A 376      47.501  62.319  83.242  1.00  0.00           H
ATOM   2896  CB  LEU A 376      48.480  63.310  81.710  1.00  0.00           C
ATOM   2897  HB1 LEU A 376      48.931  64.142  82.291  1.00  0.00           H
ATOM   2898  HB2 LEU A 376      48.270  63.579  80.652  1.00  0.00           H
ATOM   2899  CG  LEU A 376      49.490  62.150  81.700  1.00  0.00           C
ATOM   2900  HG  LEU A 376      49.008  61.247  81.269  1.00  0.00           H
ATOM   2901  CD1 LEU A 376      50.780  62.360  80.810  1.00  0.00           C
ATOM   2902 1HD1 LEU A 376      50.620  62.911  79.859  1.00  0.00           H
ATOM   2903 2HD1 LEU A 376      51.050  61.328  80.499  1.00  0.00           H
ATOM   2904 3HD1 LEU A 376      51.630  62.780  81.390  1.00  0.00           H
ATOM   2905  CD2 LEU A 376      50.020  61.780  83.110  1.00  0.00           C
ATOM   2906 1HD2 LEU A 376      49.362  61.142  83.738  1.00  0.00           H
ATOM   2907 2HD2 LEU A 376      50.481  62.561  83.751  1.00  0.00           H
ATOM   2908 3HD2 LEU A 376      50.942  61.219  82.849  1.00  0.00           H
ATOM   2909  C   LEU A 376      46.360  63.930  82.770  1.00  0.00           C
ATOM   2910  O   LEU A 376      46.570  64.480  83.850  1.00  0.00           O
ATOM   2911  N   ALA A 377      45.350  64.270  82.000  1.00  0.00           N
ATOM   2912  HN  ALA A 377      45.211  63.952  81.065  1.00  0.00           H
ATOM   2913  CA  ALA A 377      44.320  65.150  82.540  1.00  0.00           C
ATOM   2914  HA  ALA A 377      44.809  66.039  82.910  1.00  0.00           H
ATOM   2915  CB  ALA A 377      43.390  65.610  81.390  1.00  0.00           C
ATOM   2916  HB1 ALA A 377      44.051  66.151  80.679  1.00  0.00           H
ATOM   2917  HB2 ALA A 377      42.563  66.317  81.619  1.00  0.00           H
ATOM   2918  HB3 ALA A 377      42.898  64.717  80.949  1.00  0.00           H
ATOM   2919  C   ALA A 377      43.490  64.540  83.650  1.00  0.00           C
ATOM   2920  O   ALA A 377      43.170  65.270  84.660  1.00  0.00           O
ATOM   2921  N   VAL A 378      43.070  63.320  83.630  1.00  0.00           N
ATOM   2922  HN  VAL A 378      43.120  62.770  82.800  1.00  0.00           H
ATOM   2923  CA  VAL A 378      42.501  62.719  84.870  1.00  0.00           C
ATOM   2924  HA  VAL A 378      41.873  63.489  85.295  1.00  0.00           H
ATOM   2925  CB  VAL A 378      41.590  61.510  84.560  1.00  0.00           C
ATOM   2926  HB  VAL A 378      41.370  61.100  85.569  1.00  0.00           H
ATOM   2927  CG1 VAL A 378      40.309  61.929  83.791  1.00  0.00           C
ATOM   2928 1HG1 VAL A 378      39.614  61.075  83.651  1.00  0.00           H
ATOM   2929 2HG1 VAL A 378      40.552  62.303  82.773  1.00  0.00           H
ATOM   2930 3HG1 VAL A 378      39.791  62.709  84.389  1.00  0.00           H
ATOM   2931  CG2 VAL A 378      42.321  60.300  83.830  1.00  0.00           C
ATOM   2932 1HG2 VAL A 378      41.769  59.348  83.980  1.00  0.00           H
ATOM   2933 2HG2 VAL A 378      43.345  60.260  84.258  1.00  0.00           H
ATOM   2934 3HG2 VAL A 378      42.450  60.579  82.762  1.00  0.00           H
ATOM   2935  C   VAL A 378      43.590  62.390  85.890  1.00  0.00           C
ATOM   2936  O   VAL A 378      43.390  62.390  87.090  1.00  0.00           O
ATOM   2937  N   ALA A 379      44.880  62.200  85.480  1.00  0.00           N
ATOM   2938  HN  ALA A 379      45.001  62.110  84.495  1.00  0.00           H
ATOM   2939  CA  ALA A 379      46.090  62.030  86.290  1.00  0.00           C
ATOM   2940  HA  ALA A 379      46.891  62.110  85.570  1.00  0.00           H
ATOM   2941  CB  ALA A 379      46.300  63.180  87.280  1.00  0.00           C
ATOM   2942  HB1 ALA A 379      46.430  64.126  86.712  1.00  0.00           H
ATOM   2943  HB2 ALA A 379      47.305  63.190  87.752  1.00  0.00           H
ATOM   2944  HB3 ALA A 379      45.481  63.230  88.029  1.00  0.00           H
ATOM   2945  C   ALA A 379      46.280  60.750  87.050  1.00  0.00           C
ATOM   2946  O   ALA A 379      47.000  60.710  88.010  1.00  0.00           O
ATOM   2947  N   GLN A 380      45.460  59.780  86.610  1.00  0.00           N
ATOM   2948  HN  GLN A 380      44.879  59.991  85.828  1.00  0.00           H
ATOM   2949  CA  GLN A 380      45.270  58.470  87.120  1.00  0.00           C
ATOM   2950  HA  GLN A 380      45.310  58.480  88.199  1.00  0.00           H
ATOM   2951  CB  GLN A 380      43.920  57.830  86.650  1.00  0.00           C
ATOM   2952  HB1 GLN A 380      43.870  56.740  86.860  1.00  0.00           H
ATOM   2953  HB2 GLN A 380      43.820  57.800  85.544  1.00  0.00           H
ATOM   2954  CG  GLN A 380      42.640  58.510  87.210  1.00  0.00           C
ATOM   2955  HG1 GLN A 380      41.675  57.998  87.009  1.00  0.00           H
ATOM   2956  HG2 GLN A 380      42.620  59.498  86.701  1.00  0.00           H
ATOM   2957  CD  GLN A 380      42.770  58.710  88.710  1.00  0.00           C
ATOM   2958  OE1 GLN A 380      42.640  57.760  89.470  1.00  0.00           O
ATOM   2959  NE2 GLN A 380      43.070  59.930  89.160  1.00  0.00           N
ATOM   2960 1HE2 GLN A 380      43.211  60.000  90.147  1.00  0.00           H
ATOM   2961 2HE2 GLN A 380      43.491  60.601  88.549  1.00  0.00           H
ATOM   2962  C   GLN A 380      46.390  57.470  86.760  1.00  0.00           C
ATOM   2963  O   GLN A 380      46.200  56.420  86.100  1.00  0.00           O
ATOM   2964  N   VAL A 381      47.620  57.780  87.290  1.00  0.00           N
ATOM   2965  HN  VAL A 381      47.800  58.680  87.680  1.00  0.00           H
ATOM   2966  CA  VAL A 381      48.800  57.050  86.900  1.00  0.00           C
ATOM   2967  HA  VAL A 381      48.531  56.104  86.452  1.00  0.00           H
ATOM   2968  CB  VAL A 381      49.660  57.980  85.960  1.00  0.00           C
ATOM   2969  HB  VAL A 381      50.071  58.913  86.401  1.00  0.00           H
ATOM   2970  CG1 VAL A 381      50.990  57.220  85.510  1.00  0.00           C
ATOM   2971 1HG1 VAL A 381      51.618  57.090  86.418  1.00  0.00           H
ATOM   2972 2HG1 VAL A 381      51.360  58.009  84.821  1.00  0.00           H
ATOM   2973 3HG1 VAL A 381      50.699  56.296  84.968  1.00  0.00           H
ATOM   2974  CG2 VAL A 381      48.760  58.340  84.780  1.00  0.00           C
ATOM   2975 1HG2 VAL A 381      48.200  57.450  84.420  1.00  0.00           H
ATOM   2976 2HG2 VAL A 381      49.380  58.670  83.920  1.00  0.00           H
ATOM   2977 3HG2 VAL A 381      48.103  59.196  85.049  1.00  0.00           H
ATOM   2978  C   VAL A 381      49.580  56.660  88.170  1.00  0.00           C
ATOM   2979  O   VAL A 381      49.760  57.530  89.030  1.00  0.00           O
ATOM   2980  N   ASP A 382      50.010  55.400  88.310  1.00  0.00           N
ATOM   2981  HN  ASP A 382      49.920  54.760  87.550  1.00  0.00           H
ATOM   2982  CA  ASP A 382      50.600  54.920  89.550  1.00  0.00           C
ATOM   2983  HA  ASP A 382      51.009  55.689  90.189  1.00  0.00           H
ATOM   2984  CB  ASP A 382      49.440  54.231  90.290  1.00  0.00           C
ATOM   2985  HB1 ASP A 382      49.339  53.245  89.787  1.00  0.00           H
ATOM   2986  HB2 ASP A 382      48.454  54.708  90.101  1.00  0.00           H
ATOM   2987  CG  ASP A 382      49.770  54.090  91.760  1.00  0.00           C
ATOM   2988  OD1 ASP A 382      50.570  54.910  92.270  1.00  0.00           O
ATOM   2989  OD2 ASP A 382      49.060  53.360  92.560  1.00  0.00           O
ATOM   2990  C   ASP A 382      51.720  54.010  89.290  1.00  0.00           C
ATOM   2991  O   ASP A 382      51.680  53.310  88.300  1.00  0.00           O
ATOM   2992  N   GLY A 383      52.820  53.960  90.130  1.00  0.00           N
ATOM   2993  HN  GLY A 383      52.830  54.608  90.888  1.00  0.00           H
ATOM   2994  CA  GLY A 383      53.900  53.000  90.031  1.00  0.00           C
ATOM   2995  HA1 GLY A 383      54.687  53.299  90.707  1.00  0.00           H
ATOM   2996  HA2 GLY A 383      54.232  52.960  89.004  1.00  0.00           H
ATOM   2997  C   GLY A 383      53.420  51.630  90.510  1.00  0.00           C
ATOM   2998  O   GLY A 383      52.760  51.330  91.480  1.00  0.00           O
ATOM   2999  N   ASP A 384      53.900  50.620  89.730  1.00  0.00           N
ATOM   3000  HN  ASP A 384      54.340  50.710  88.840  1.00  0.00           H
ATOM   3001  CA  ASP A 384      53.740  49.260  90.070  1.00  0.00           C
ATOM   3002  HA  ASP A 384      52.706  49.190  90.371  1.00  0.00           H
ATOM   3003  CB  ASP A 384      53.690  48.410  88.690  1.00  0.00           C
ATOM   3004  HB1 ASP A 384      54.542  48.701  88.039  1.00  0.00           H
ATOM   3005  HB2 ASP A 384      52.783  48.689  88.112  1.00  0.00           H
ATOM   3006  CG  ASP A 384      53.680  46.890  88.790  1.00  0.00           C
ATOM   3007  OD1 ASP A 384      53.800  46.210  87.690  1.00  0.00           O
ATOM   3008  OD2 ASP A 384      53.540  46.310  89.900  1.00  0.00           O
ATOM   3009  C   ASP A 384      54.590  48.720  91.250  1.00  0.00           C
ATOM   3010  O   ASP A 384      55.810  48.660  91.340  1.00  0.00           O
ATOM   3011  N   SER A 385      53.900  48.140  92.280  1.00  0.00           N
ATOM   3012  HN  SER A 385      52.905  48.070  92.280  1.00  0.00           H
ATOM   3013  CA  SER A 385      54.440  47.600  93.560  1.00  0.00           C
ATOM   3014  HA  SER A 385      55.168  48.279  93.979  1.00  0.00           H
ATOM   3015  CB  SER A 385      53.370  47.280  94.640  1.00  0.00           C
ATOM   3016  HB1 SER A 385      52.920  48.210  95.050  1.00  0.00           H
ATOM   3017  HB2 SER A 385      53.849  46.901  95.568  1.00  0.00           H
ATOM   3018  OG  SER A 385      52.370  46.310  94.240  1.00  0.00           O
ATOM   3019  HG1 SER A 385      52.019  46.581  93.388  1.00  0.00           H
ATOM   3020  C   SER A 385      55.260  46.390  93.280  1.00  0.00           C
ATOM   3021  O   SER A 385      56.330  46.170  93.910  1.00  0.00           O
ATOM   3022  N   VAL A 386      54.970  45.650  92.140  1.00  0.00           N
ATOM   3023  HN  VAL A 386      54.223  45.859  91.513  1.00  0.00           H
ATOM   3024  CA  VAL A 386      55.780  44.570  91.680  1.00  0.00           C
ATOM   3025  HA  VAL A 386      56.139  44.071  92.568  1.00  0.00           H
ATOM   3026  CB  VAL A 386      55.010  43.560  90.870  1.00  0.00           C
ATOM   3027  HB  VAL A 386      54.383  43.978  90.053  1.00  0.00           H
ATOM   3028  CG1 VAL A 386      55.890  42.370  90.300  1.00  0.00           C
ATOM   3029 1HG1 VAL A 386      56.362  41.778  91.113  1.00  0.00           H
ATOM   3030 2HG1 VAL A 386      56.558  42.719  89.483  1.00  0.00           H
ATOM   3031 3HG1 VAL A 386      55.139  41.739  89.779  1.00  0.00           H
ATOM   3032  CG2 VAL A 386      54.150  42.790  91.890  1.00  0.00           C
ATOM   3033 1HG2 VAL A 386      54.864  42.257  92.553  1.00  0.00           H
ATOM   3034 2HG2 VAL A 386      53.342  42.152  91.471  1.00  0.00           H
ATOM   3035 3HG2 VAL A 386      53.479  43.451  92.480  1.00  0.00           H
ATOM   3036  C   VAL A 386      56.990  45.030  90.910  1.00  0.00           C
ATOM   3037  O   VAL A 386      58.140  44.570  91.220  1.00  0.00           O
ATOM   3038  N   SER A 387      56.850  45.870  89.890  1.00  0.00           N
ATOM   3039  HN  SER A 387      56.044  46.457  89.860  1.00  0.00           H
ATOM   3040  CA  SER A 387      57.930  45.990  88.900  1.00  0.00           C
ATOM   3041  HA  SER A 387      58.760  45.320  89.070  1.00  0.00           H
ATOM   3042  CB  SER A 387      57.370  45.700  87.440  1.00  0.00           C
ATOM   3043  HB1 SER A 387      57.029  44.646  87.510  1.00  0.00           H
ATOM   3044  HB2 SER A 387      58.150  45.830  86.660  1.00  0.00           H
ATOM   3045  OG  SER A 387      56.240  46.590  87.070  1.00  0.00           O
ATOM   3046  HG1 SER A 387      55.446  46.369  87.562  1.00  0.00           H
ATOM   3047  C   SER A 387      58.630  47.320  88.760  1.00  0.00           C
ATOM   3048  O   SER A 387      59.430  47.470  87.900  1.00  0.00           O
ATOM   3049  N   GLY A 388      58.070  48.290  89.520  1.00  0.00           N
ATOM   3050  HN  GLY A 388      57.601  47.901  90.309  1.00  0.00           H
ATOM   3051  CA  GLY A 388      58.340  49.740  89.530  1.00  0.00           C
ATOM   3052  HA1 GLY A 388      59.394  49.921  89.379  1.00  0.00           H
ATOM   3053  HA2 GLY A 388      57.991  50.169  90.458  1.00  0.00           H
ATOM   3054  C   GLY A 388      57.550  50.410  88.350  1.00  0.00           C
ATOM   3055  O   GLY A 388      57.560  51.610  88.270  1.00  0.00           O
ATOM   3056  N   ILE A 389      57.080  49.700  87.330  1.00  0.00           N
ATOM   3057  HN  ILE A 389      57.010  48.720  87.500  1.00  0.00           H
ATOM   3058  CA  ILE A 389      56.640  50.260  86.090  1.00  0.00           C
ATOM   3059  HA  ILE A 389      57.447  50.898  85.761  1.00  0.00           H
ATOM   3060  CB  ILE A 389      56.490  49.190  85.040  1.00  0.00           C
ATOM   3061  HB  ILE A 389      55.859  48.338  85.371  1.00  0.00           H
ATOM   3062  CG2 ILE A 389      55.740  49.790  83.800  1.00  0.00           C
ATOM   3063 1HG2 ILE A 389      56.281  50.691  83.439  1.00  0.00           H
ATOM   3064 2HG2 ILE A 389      54.720  50.130  84.080  1.00  0.00           H
ATOM   3065 3HG2 ILE A 389      55.619  48.985  83.045  1.00  0.00           H
ATOM   3066  CG1 ILE A 389      57.860  48.560  84.639  1.00  0.00           C
ATOM   3067 1HG1 ILE A 389      58.424  48.419  85.586  1.00  0.00           H
ATOM   3068 2HG1 ILE A 389      58.398  49.267  83.972  1.00  0.00           H
ATOM   3069  CD  ILE A 389      57.650  47.259  83.930  1.00  0.00           C
ATOM   3070  HD1 ILE A 389      56.853  46.622  84.368  1.00  0.00           H
ATOM   3071  HD2 ILE A 389      58.574  46.664  83.771  1.00  0.00           H
ATOM   3072  HD3 ILE A 389      57.190  47.400  82.929  1.00  0.00           H
ATOM   3073  C   ILE A 389      55.480  51.210  86.260  1.00  0.00           C
ATOM   3074  O   ILE A 389      54.420  50.820  86.760  1.00  0.00           O
ATOM   3075  N   CYS A 390      55.560  52.520  85.930  1.00  0.00           N
ATOM   3076  HN  CYS A 390      56.412  52.961  85.659  1.00  0.00           H
ATOM   3077  CA  CYS A 390      54.460  53.380  86.180  1.00  0.00           C
ATOM   3078  HA  CYS A 390      53.960  53.050  87.079  1.00  0.00           H
ATOM   3079  CB  CYS A 390      54.900  54.860  86.430  1.00  0.00           C
ATOM   3080  HB1 CYS A 390      54.061  55.580  86.540  1.00  0.00           H
ATOM   3081  HB2 CYS A 390      55.510  55.090  85.530  1.00  0.00           H
ATOM   3082  SG  CYS A 390      55.710  55.010  88.020  1.00  0.00           S
ATOM   3083  C   CYS A 390      53.560  53.300  84.960  1.00  0.00           C
ATOM   3084  O   CYS A 390      53.980  53.530  83.820  1.00  0.00           O
ATOM   3085  N   PHE A 391      52.280  53.030  85.110  1.00  0.00           N
ATOM   3086  HN  PHE A 391      51.839  52.960  86.001  1.00  0.00           H
ATOM   3087  CA  PHE A 391      51.400  52.820  84.040  1.00  0.00           C
ATOM   3088  HA  PHE A 391      51.640  53.381  83.149  1.00  0.00           H
ATOM   3089  CB  PHE A 391      51.290  51.310  83.710  1.00  0.00           C
ATOM   3090  HB1 PHE A 391      50.760  50.640  84.420  1.00  0.00           H
ATOM   3091  HB2 PHE A 391      52.272  50.819  83.540  1.00  0.00           H
ATOM   3092  CG  PHE A 391      50.620  51.210  82.350  1.00  0.00           C
ATOM   3093  CD1 PHE A 391      49.520  50.340  82.260  1.00  0.00           C
ATOM   3094  HD1 PHE A 391      49.231  49.733  83.106  1.00  0.00           H
ATOM   3095  CE1 PHE A 391      48.900  50.110  81.060  1.00  0.00           C
ATOM   3096  HE1 PHE A 391      48.067  49.428  80.980  1.00  0.00           H
ATOM   3097  CZ  PHE A 391      49.390  50.720  79.880  1.00  0.00           C
ATOM   3098  HZ  PHE A 391      48.781  50.800  78.991  1.00  0.00           H
ATOM   3099  CD2 PHE A 391      51.170  51.740  81.170  1.00  0.00           C
ATOM   3100  HD2 PHE A 391      51.972  52.462  81.130  1.00  0.00           H
ATOM   3101  CE2 PHE A 391      50.510  51.480  79.930  1.00  0.00           C
ATOM   3102  HE2 PHE A 391      50.789  51.998  79.024  1.00  0.00           H
ATOM   3103  C   PHE A 391      50.110  53.330  84.650  1.00  0.00           C
ATOM   3104  O   PHE A 391      50.110  53.720  85.840  1.00  0.00           O
ATOM   3105  N   VAL A 392      49.030  53.410  83.891  1.00  0.00           N
ATOM   3106  HN  VAL A 392      49.141  53.249  82.913  1.00  0.00           H
ATOM   3107  CA  VAL A 392      47.590  53.540  84.280  1.00  0.00           C
ATOM   3108  HA  VAL A 392      47.391  54.586  84.459  1.00  0.00           H
ATOM   3109  CB  VAL A 392      46.690  53.131  83.150  1.00  0.00           C
ATOM   3110  HB  VAL A 392      46.931  52.054  83.019  1.00  0.00           H
ATOM   3111  CG1 VAL A 392      45.280  53.490  83.550  1.00  0.00           C
ATOM   3112 1HG1 VAL A 392      45.240  54.543  83.901  1.00  0.00           H
ATOM   3113 2HG1 VAL A 392      44.711  52.791  84.199  1.00  0.00           H
ATOM   3114 3HG1 VAL A 392      44.709  53.350  82.608  1.00  0.00           H
ATOM   3115  CG2 VAL A 392      47.080  53.949  81.900  1.00  0.00           C
ATOM   3116 1HG2 VAL A 392      47.010  55.056  81.970  1.00  0.00           H
ATOM   3117 2HG2 VAL A 392      46.394  53.691  81.065  1.00  0.00           H
ATOM   3118 3HG2 VAL A 392      48.087  53.581  81.611  1.00  0.00           H
ATOM   3119  C   VAL A 392      47.220  52.810  85.560  1.00  0.00           C
ATOM   3120  O   VAL A 392      47.250  51.580  85.610  1.00  0.00           O
ATOM   3121  N   GLY A 393      46.750  53.610  86.570  1.00  0.00           N
ATOM   3122  HN  GLY A 393      46.459  54.544  86.379  1.00  0.00           H
ATOM   3123  CA  GLY A 393      46.470  53.140  87.920  1.00  0.00           C
ATOM   3124  HA1 GLY A 393      45.780  53.879  88.300  1.00  0.00           H
ATOM   3125  HA2 GLY A 393      47.419  53.220  88.429  1.00  0.00           H
ATOM   3126  C   GLY A 393      45.720  51.910  88.050  1.00  0.00           C
ATOM   3127  O   GLY A 393      44.750  51.690  87.300  1.00  0.00           O
ATOM   3128  N   TYR A 394      46.180  50.960  88.930  1.00  0.00           N
ATOM   3129  HN  TYR A 394      46.990  51.070  89.500  1.00  0.00           H
ATOM   3130  CA  TYR A 394      45.540  49.640  89.090  1.00  0.00           C
ATOM   3131  HA  TYR A 394      44.987  49.489  88.175  1.00  0.00           H
ATOM   3132  CB  TYR A 394      46.570  48.490  89.180  1.00  0.00           C
ATOM   3133  HB1 TYR A 394      46.930  48.280  88.150  1.00  0.00           H
ATOM   3134  HB2 TYR A 394      46.052  47.643  89.678  1.00  0.00           H
ATOM   3135  CG  TYR A 394      47.710  48.910  90.110  1.00  0.00           C
ATOM   3136  CD1 TYR A 394      48.860  49.460  89.580  1.00  0.00           C
ATOM   3137  HD1 TYR A 394      48.980  49.510  88.508  1.00  0.00           H
ATOM   3138  CE1 TYR A 394      49.990  49.780  90.340  1.00  0.00           C
ATOM   3139  HE1 TYR A 394      50.771  50.341  89.849  1.00  0.00           H
ATOM   3140  CZ  TYR A 394      49.920  49.650  91.720  1.00  0.00           C
ATOM   3141  OH  TYR A 394      50.880  50.170  92.550  1.00  0.00           O
ATOM   3142  HH  TYR A 394      51.559  50.540  91.981  1.00  0.00           H
ATOM   3143  CD2 TYR A 394      47.690  48.680  91.500  1.00  0.00           C
ATOM   3144  HD2 TYR A 394      46.839  48.210  91.970  1.00  0.00           H
ATOM   3145  CE2 TYR A 394      48.770  49.080  92.290  1.00  0.00           C
ATOM   3146  HE2 TYR A 394      48.720  49.050  93.369  1.00  0.00           H
ATOM   3147  C   TYR A 394      44.550  49.640  90.280  1.00  0.00           C
ATOM   3148  O   TYR A 394      43.880  48.650  90.490  1.00  0.00           O
ATOM   3149  N   LYS A 395      44.320  50.760  90.950  1.00  0.00           N
ATOM   3150  HN  LYS A 395      44.916  51.544  90.791  1.00  0.00           H
ATOM   3151  CA  LYS A 395      43.170  51.020  91.730  1.00  0.00           C
ATOM   3152  HA  LYS A 395      43.030  50.178  92.391  1.00  0.00           H
ATOM   3153  CB  LYS A 395      43.340  52.380  92.499  1.00  0.00           C
ATOM   3154  HB1 LYS A 395      44.154  52.199  93.234  1.00  0.00           H
ATOM   3155  HB2 LYS A 395      42.365  52.641  92.963  1.00  0.00           H
ATOM   3156  CG  LYS A 395      43.871  53.510  91.560  1.00  0.00           C
ATOM   3157  HG1 LYS A 395      43.056  53.832  90.877  1.00  0.00           H
ATOM   3158  HG2 LYS A 395      44.757  53.141  91.002  1.00  0.00           H
ATOM   3159  CD  LYS A 395      44.231  54.700  92.440  1.00  0.00           C
ATOM   3160  HD1 LYS A 395      45.166  54.481  92.998  1.00  0.00           H
ATOM   3161  HD2 LYS A 395      43.436  54.981  93.164  1.00  0.00           H
ATOM   3162  CE  LYS A 395      44.610  56.000  91.640  1.00  0.00           C
ATOM   3163  HE1 LYS A 395      43.742  56.369  91.052  1.00  0.00           H
ATOM   3164  HE2 LYS A 395      45.440  55.740  90.950  1.00  0.00           H
ATOM   3165  NZ  LYS A 395      45.210  57.090  92.470  1.00  0.00           N
ATOM   3166  HZ1 LYS A 395      44.600  57.380  93.260  1.00  0.00           H
ATOM   3167  HZ2 LYS A 395      45.468  57.904  91.875  1.00  0.00           H
ATOM   3168  HZ3 LYS A 395      46.037  56.731  92.988  1.00  0.00           H
ATOM   3169  C   LYS A 395      41.920  51.030  90.790  1.00  0.00           C
ATOM   3170  O   LYS A 395      41.930  51.690  89.780  1.00  0.00           O
ATOM   3171  N   ASN A 396      40.860  50.310  91.230  1.00  0.00           N
ATOM   3172  HN  ASN A 396      40.960  49.677  91.993  1.00  0.00           H
ATOM   3173  CA  ASN A 396      39.680  50.110  90.380  1.00  0.00           C
ATOM   3174  HA  ASN A 396      38.968  49.448  90.851  1.00  0.00           H
ATOM   3175  CB  ASN A 396      38.930  51.350  90.030  1.00  0.00           C
ATOM   3176  HB1 ASN A 396      38.046  51.189  89.377  1.00  0.00           H
ATOM   3177  HB2 ASN A 396      39.620  52.070  89.540  1.00  0.00           H
ATOM   3178  CG  ASN A 396      38.480  52.020  91.320  1.00  0.00           C
ATOM   3179  OD1 ASN A 396      38.400  51.510  92.440  1.00  0.00           O
ATOM   3180  ND2 ASN A 396      37.880  53.270  91.250  1.00  0.00           N
ATOM   3181 1HD2 ASN A 396      37.479  53.631  92.092  1.00  0.00           H
ATOM   3182 2HD2 ASN A 396      37.830  53.803  90.406  1.00  0.00           H
ATOM   3183  C   ASN A 396      40.090  49.390  89.070  1.00  0.00           C
ATOM   3184  O   ASN A 396      41.260  49.100  88.760  1.00  0.00           O
ATOM   3185  N   TYR A 397      39.160  49.100  88.160  1.00  0.00           N
ATOM   3186  HN  TYR A 397      38.194  49.150  88.401  1.00  0.00           H
ATOM   3187  CA  TYR A 397      39.380  48.570  86.780  1.00  0.00           C
ATOM   3188  HA  TYR A 397      40.433  48.359  86.670  1.00  0.00           H
ATOM   3189  CB  TYR A 397      38.580  47.250  86.590  1.00  0.00           C
ATOM   3190  HB1 TYR A 397      38.630  46.790  85.580  1.00  0.00           H
ATOM   3191  HB2 TYR A 397      37.491  47.430  86.720  1.00  0.00           H
ATOM   3192  CG  TYR A 397      39.000  46.180  87.550  1.00  0.00           C
ATOM   3193  CD1 TYR A 397      38.330  45.990  88.740  1.00  0.00           C
ATOM   3194  HD1 TYR A 397      37.578  46.732  88.961  1.00  0.00           H
ATOM   3195  CE1 TYR A 397      38.860  45.080  89.640  1.00  0.00           C
ATOM   3196  HE1 TYR A 397      38.289  44.830  90.522  1.00  0.00           H
ATOM   3197  CZ  TYR A 397      39.980  44.330  89.370  1.00  0.00           C
ATOM   3198  OH  TYR A 397      40.640  43.410  90.240  1.00  0.00           O
ATOM   3199  HH  TYR A 397      41.495  43.199  89.858  1.00  0.00           H
ATOM   3200  CD2 TYR A 397      40.150  45.400  87.200  1.00  0.00           C
ATOM   3201  HD2 TYR A 397      40.559  45.470  86.203  1.00  0.00           H
ATOM   3202  CE2 TYR A 397      40.600  44.450  88.050  1.00  0.00           C
ATOM   3203  HE2 TYR A 397      41.458  43.822  87.860  1.00  0.00           H
ATOM   3204  C   TYR A 397      38.940  49.480  85.690  1.00  0.00           C
ATOM   3205  O   TYR A 397      39.380  49.310  84.520  1.00  0.00           O
ATOM   3206  N   ARG A 398      38.160  50.490  85.980  1.00  0.00           N
ATOM   3207  HN  ARG A 398      37.564  50.291  86.755  1.00  0.00           H
ATOM   3208  CA  ARG A 398      37.630  51.410  85.040  1.00  0.00           C
ATOM   3209  HA  ARG A 398      37.250  50.780  84.250  1.00  0.00           H
ATOM   3210  CB  ARG A 398      36.519  52.170  85.770  1.00  0.00           C
ATOM   3211  HB1 ARG A 398      35.725  51.475  86.118  1.00  0.00           H
ATOM   3212  HB2 ARG A 398      35.951  52.879  85.131  1.00  0.00           H
ATOM   3213  CG  ARG A 398      37.040  53.080  86.910  1.00  0.00           C
ATOM   3214  HG1 ARG A 398      37.886  53.717  86.572  1.00  0.00           H
ATOM   3215  HG2 ARG A 398      37.541  52.389  87.621  1.00  0.00           H
ATOM   3216  CD  ARG A 398      35.990  53.990  87.560  1.00  0.00           C
ATOM   3217  HD1 ARG A 398      35.499  54.621  86.789  1.00  0.00           H
ATOM   3218  HD2 ARG A 398      36.442  54.472  88.453  1.00  0.00           H
ATOM   3219  NE  ARG A 398      34.880  53.100  88.110  1.00  0.00           N
ATOM   3220  HE  ARG A 398      34.960  52.106  88.180  1.00  0.00           H
ATOM   3221  CZ  ARG A 398      33.820  53.630  88.750  1.00  0.00           C
ATOM   3222  NH1 ARG A 398      33.730  54.880  89.080  1.00  0.00           N
ATOM   3223 1HH1 ARG A 398      34.512  55.501  89.030  1.00  0.00           H
ATOM   3224 2HH1 ARG A 398      33.060  55.100  89.790  1.00  0.00           H
ATOM   3225  NH2 ARG A 398      32.860  52.810  89.030  1.00  0.00           N
ATOM   3226 1HH2 ARG A 398      33.041  51.857  88.789  1.00  0.00           H
ATOM   3227 2HH2 ARG A 398      31.944  53.099  89.309  1.00  0.00           H
ATOM   3228  C   ARG A 398      38.630  52.260  84.290  1.00  0.00           C
ATOM   3229  O   ARG A 398      38.420  52.590  83.130  1.00  0.00           O
ATOM   3230  N   TYR A 399      39.780  52.670  84.860  1.00  0.00           N
ATOM   3231  HN  TYR A 399      39.950  52.350  85.789  1.00  0.00           H
ATOM   3232  CA  TYR A 399      40.810  53.420  84.100  1.00  0.00           C
ATOM   3233  HA  TYR A 399      40.360  54.181  83.480  1.00  0.00           H
ATOM   3234  CB  TYR A 399      41.850  54.070  85.060  1.00  0.00           C
ATOM   3235  HB1 TYR A 399      42.391  54.882  84.529  1.00  0.00           H
ATOM   3236  HB2 TYR A 399      42.520  53.260  85.420  1.00  0.00           H
ATOM   3237  CG  TYR A 399      41.050  54.680  86.240  1.00  0.00           C
ATOM   3238  CD1 TYR A 399      41.210  54.070  87.510  1.00  0.00           C
ATOM   3239  HD1 TYR A 399      41.973  53.327  87.691  1.00  0.00           H
ATOM   3240  CE1 TYR A 399      40.500  54.640  88.610  1.00  0.00           C
ATOM   3241  HE1 TYR A 399      40.600  54.339  89.642  1.00  0.00           H
ATOM   3242  CZ  TYR A 399      39.540  55.700  88.340  1.00  0.00           C
ATOM   3243  OH  TYR A 399      38.770  56.180  89.360  1.00  0.00           O
ATOM   3244  HH  TYR A 399      38.301  56.988  89.140  1.00  0.00           H
ATOM   3245  CD2 TYR A 399      40.050  55.600  86.010  1.00  0.00           C
ATOM   3246  HD2 TYR A 399      39.951  56.167  85.095  1.00  0.00           H
ATOM   3247  CE2 TYR A 399      39.330  56.180  87.040  1.00  0.00           C
ATOM   3248  HE2 TYR A 399      38.629  56.991  86.910  1.00  0.00           H
ATOM   3249  C   TYR A 399      41.500  52.560  83.140  1.00  0.00           C
ATOM   3250  O   TYR A 399      41.680  52.880  82.020  1.00  0.00           O
ATOM   3251  N   ARG A 400      41.830  51.330  83.670  1.00  0.00           N
ATOM   3252  HN  ARG A 400      41.750  51.160  84.649  1.00  0.00           H
ATOM   3253  CA  ARG A 400      42.270  50.310  82.810  1.00  0.00           C
ATOM   3254  HA  ARG A 400      43.153  50.661  82.298  1.00  0.00           H
ATOM   3255  CB  ARG A 400      42.900  49.030  83.500  1.00  0.00           C
ATOM   3256  HB1 ARG A 400      43.190  48.209  82.810  1.00  0.00           H
ATOM   3257  HB2 ARG A 400      42.140  48.620  84.200  1.00  0.00           H
ATOM   3258  CG  ARG A 400      44.250  49.290  84.200  1.00  0.00           C
ATOM   3259  HG1 ARG A 400      44.190  50.141  84.911  1.00  0.00           H
ATOM   3260  HG2 ARG A 400      45.042  49.530  83.459  1.00  0.00           H
ATOM   3261  CD  ARG A 400      44.830  48.200  85.140  1.00  0.00           C
ATOM   3262  HD1 ARG A 400      45.788  48.460  85.639  1.00  0.00           H
ATOM   3263  HD2 ARG A 400      44.950  47.321  84.471  1.00  0.00           H
ATOM   3264  NE  ARG A 400      43.710  47.960  86.140  1.00  0.00           N
ATOM   3265  HE  ARG A 400      42.889  48.521  86.250  1.00  0.00           H
ATOM   3266  CZ  ARG A 400      43.730  47.060  87.050  1.00  0.00           C
ATOM   3267  NH1 ARG A 400      44.659  46.120  87.120  1.00  0.00           N
ATOM   3268 1HH1 ARG A 400      45.425  46.019  86.485  1.00  0.00           H
ATOM   3269 2HH1 ARG A 400      44.352  45.275  87.558  1.00  0.00           H
ATOM   3270  NH2 ARG A 400      42.910  47.110  88.060  1.00  0.00           N
ATOM   3271 1HH2 ARG A 400      42.257  47.854  88.201  1.00  0.00           H
ATOM   3272 2HH2 ARG A 400      42.980  46.320  88.670  1.00  0.00           H
ATOM   3273  C   ARG A 400      41.370  49.860  81.660  1.00  0.00           C
ATOM   3274  O   ARG A 400      41.800  49.790  80.500  1.00  0.00           O
ATOM   3275  N   ALA A 401      40.060  49.640  82.000  1.00  0.00           N
ATOM   3276  HN  ALA A 401      39.869  49.690  82.977  1.00  0.00           H
ATOM   3277  CA  ALA A 401      38.980  49.220  81.090  1.00  0.00           C
ATOM   3278  HA  ALA A 401      39.181  48.296  80.568  1.00  0.00           H
ATOM   3279  CB  ALA A 401      37.581  49.260  81.921  1.00  0.00           C
ATOM   3280  HB1 ALA A 401      37.670  48.572  82.788  1.00  0.00           H
ATOM   3281  HB2 ALA A 401      36.754  48.998  81.225  1.00  0.00           H
ATOM   3282  HB3 ALA A 401      37.400  50.322  82.191  1.00  0.00           H
ATOM   3283  C   ALA A 401      38.830  50.220  79.980  1.00  0.00           C
ATOM   3284  O   ALA A 401      38.860  49.770  78.850  1.00  0.00           O
ATOM   3285  N   GLY A 402      38.810  51.540  80.400  1.00  0.00           N
ATOM   3286  HN  GLY A 402      38.780  51.739  81.377  1.00  0.00           H
ATOM   3287  CA  GLY A 402      38.600  52.650  79.460  1.00  0.00           C
ATOM   3288  HA1 GLY A 402      38.260  53.459  80.089  1.00  0.00           H
ATOM   3289  HA2 GLY A 402      37.871  52.480  78.681  1.00  0.00           H
ATOM   3290  C   GLY A 402      39.790  53.050  78.650  1.00  0.00           C
ATOM   3291  O   GLY A 402      39.630  53.180  77.380  1.00  0.00           O
ATOM   3292  N   PHE A 403      40.950  53.150  79.330  1.00  0.00           N
ATOM   3293  HN  PHE A 403      41.060  52.940  80.299  1.00  0.00           H
ATOM   3294  CA  PHE A 403      42.100  53.740  78.640  1.00  0.00           C
ATOM   3295  HA  PHE A 403      41.742  54.247  77.755  1.00  0.00           H
ATOM   3296  CB  PHE A 403      42.790  54.930  79.560  1.00  0.00           C
ATOM   3297  HB1 PHE A 403      43.580  55.390  78.930  1.00  0.00           H
ATOM   3298  HB2 PHE A 403      43.348  54.422  80.376  1.00  0.00           H
ATOM   3299  CG  PHE A 403      41.990  56.020  80.150  1.00  0.00           C
ATOM   3300  CD1 PHE A 403      41.620  57.150  79.371  1.00  0.00           C
ATOM   3301  HD1 PHE A 403      41.922  57.130  78.334  1.00  0.00           H
ATOM   3302  CE1 PHE A 403      41.040  58.310  79.880  1.00  0.00           C
ATOM   3303  HE1 PHE A 403      40.960  59.120  79.170  1.00  0.00           H
ATOM   3304  CZ  PHE A 403      40.840  58.380  81.250  1.00  0.00           C
ATOM   3305  HZ  PHE A 403      40.349  59.263  81.631  1.00  0.00           H
ATOM   3306  CD2 PHE A 403      41.720  56.140  81.530  1.00  0.00           C
ATOM   3307  HD2 PHE A 403      42.071  55.338  82.162  1.00  0.00           H
ATOM   3308  CE2 PHE A 403      41.150  57.300  82.059  1.00  0.00           C
ATOM   3309  HE2 PHE A 403      40.898  57.219  83.107  1.00  0.00           H
ATOM   3310  C   PHE A 403      43.310  52.890  78.200  1.00  0.00           C
ATOM   3311  O   PHE A 403      44.360  53.350  77.760  1.00  0.00           O
ATOM   3312  N   VAL A 404      43.180  51.550  78.270  1.00  0.00           N
ATOM   3313  HN  VAL A 404      42.377  51.148  78.702  1.00  0.00           H
ATOM   3314  CA  VAL A 404      44.260  50.640  77.940  1.00  0.00           C
ATOM   3315  HA  VAL A 404      44.939  51.160  77.281  1.00  0.00           H
ATOM   3316  CB  VAL A 404      44.930  50.040  79.150  1.00  0.00           C
ATOM   3317  HB  VAL A 404      44.240  49.420  79.760  1.00  0.00           H
ATOM   3318  CG1 VAL A 404      46.050  49.080  78.760  1.00  0.00           C
ATOM   3319 1HG1 VAL A 404      46.559  48.801  79.708  1.00  0.00           H
ATOM   3320 2HG1 VAL A 404      46.670  49.690  78.069  1.00  0.00           H
ATOM   3321 3HG1 VAL A 404      45.678  48.106  78.378  1.00  0.00           H
ATOM   3322  CG2 VAL A 404      45.510  51.120  80.070  1.00  0.00           C
ATOM   3323 1HG2 VAL A 404      44.829  51.951  80.350  1.00  0.00           H
ATOM   3324 2HG2 VAL A 404      46.420  51.560  79.610  1.00  0.00           H
ATOM   3325 3HG2 VAL A 404      45.988  50.671  80.967  1.00  0.00           H
ATOM   3326  C   VAL A 404      43.650  49.480  77.100  1.00  0.00           C
ATOM   3327  O   VAL A 404      44.040  49.260  75.940  1.00  0.00           O
ATOM   3328  N   LEU A 405      42.670  48.760  77.710  1.00  0.00           N
ATOM   3329  HN  LEU A 405      42.292  49.079  78.576  1.00  0.00           H
ATOM   3330  CA  LEU A 405      42.150  47.490  77.280  1.00  0.00           C
ATOM   3331  HA  LEU A 405      43.049  46.971  76.980  1.00  0.00           H
ATOM   3332  CB  LEU A 405      41.440  46.831  78.460  1.00  0.00           C
ATOM   3333  HB1 LEU A 405      40.896  45.933  78.097  1.00  0.00           H
ATOM   3334  HB2 LEU A 405      40.802  47.697  78.739  1.00  0.00           H
ATOM   3335  CG  LEU A 405      42.350  46.410  79.590  1.00  0.00           C
ATOM   3336  HG  LEU A 405      42.829  47.338  79.969  1.00  0.00           H
ATOM   3337  CD1 LEU A 405      41.460  45.880  80.700  1.00  0.00           C
ATOM   3338 1HD1 LEU A 405      40.962  44.904  80.511  1.00  0.00           H
ATOM   3339 2HD1 LEU A 405      40.573  46.508  80.929  1.00  0.00           H
ATOM   3340 3HD1 LEU A 405      42.030  45.720  81.640  1.00  0.00           H
ATOM   3341  CD2 LEU A 405      43.500  45.490  79.150  1.00  0.00           C
ATOM   3342 1HD2 LEU A 405      44.104  45.057  79.975  1.00  0.00           H
ATOM   3343 2HD2 LEU A 405      44.061  45.951  78.309  1.00  0.00           H
ATOM   3344 3HD2 LEU A 405      43.000  44.591  78.730  1.00  0.00           H
ATOM   3345  C   LEU A 405      41.220  47.630  76.060  1.00  0.00           C
ATOM   3346  O   LEU A 405      41.450  47.030  75.020  1.00  0.00           O
ATOM   3347  N   ALA A 406      40.310  48.650  76.120  1.00  0.00           N
ATOM   3348  HN  ALA A 406      40.199  49.073  77.016  1.00  0.00           H
ATOM   3349  CA  ALA A 406      39.350  49.030  75.110  1.00  0.00           C
ATOM   3350  HA  ALA A 406      38.848  48.137  74.769  1.00  0.00           H
ATOM   3351  CB  ALA A 406      38.190  49.960  75.600  1.00  0.00           C
ATOM   3352  HB1 ALA A 406      37.417  50.040  74.807  1.00  0.00           H
ATOM   3353  HB2 ALA A 406      38.631  50.902  75.991  1.00  0.00           H
ATOM   3354  HB3 ALA A 406      37.711  49.441  76.458  1.00  0.00           H
ATOM   3355  C   ALA A 406      39.990  49.530  73.790  1.00  0.00           C
ATOM   3356  O   ALA A 406      39.540  49.090  72.690  1.00  0.00           O
ATOM   3357  N   PRO A 407      41.010  50.340  73.620  1.00  0.00           N
ATOM   3358  CD  PRO A 407      41.280  51.420  74.600  1.00  0.00           C
ATOM   3359  HD1 PRO A 407      41.340  51.010  75.631  1.00  0.00           H
ATOM   3360  HD2 PRO A 407      40.451  52.159  74.600  1.00  0.00           H
ATOM   3361  CA  PRO A 407      41.640  50.610  72.320  1.00  0.00           C
ATOM   3362  HA  PRO A 407      41.007  50.871  71.486  1.00  0.00           H
ATOM   3363  CB  PRO A 407      42.560  51.740  72.540  1.00  0.00           C
ATOM   3364  HB1 PRO A 407      41.983  52.616  72.172  1.00  0.00           H
ATOM   3365  HB2 PRO A 407      43.569  51.670  72.080  1.00  0.00           H
ATOM   3366  CG  PRO A 407      42.590  52.000  74.090  1.00  0.00           C
ATOM   3367  HG1 PRO A 407      43.463  51.428  74.471  1.00  0.00           H
ATOM   3368  HG2 PRO A 407      42.700  53.072  74.360  1.00  0.00           H
ATOM   3369  C   PRO A 407      42.360  49.350  71.760  1.00  0.00           C
ATOM   3370  O   PRO A 407      42.230  49.080  70.610  1.00  0.00           O
ATOM   3371  N   ILE A 408      43.050  48.550  72.570  1.00  0.00           N
ATOM   3372  HN  ILE A 408      43.150  48.870  73.509  1.00  0.00           H
ATOM   3373  CA  ILE A 408      43.550  47.240  72.130  1.00  0.00           C
ATOM   3374  HA  ILE A 408      44.229  47.430  71.311  1.00  0.00           H
ATOM   3375  CB  ILE A 408      44.490  46.710  73.200  1.00  0.00           C
ATOM   3376  HB  ILE A 408      43.833  46.700  74.096  1.00  0.00           H
ATOM   3377  CG2 ILE A 408      44.840  45.200  73.120  1.00  0.00           C
ATOM   3378 1HG2 ILE A 408      45.380  44.890  74.040  1.00  0.00           H
ATOM   3379 2HG2 ILE A 408      45.609  44.940  72.361  1.00  0.00           H
ATOM   3380 3HG2 ILE A 408      43.898  44.629  72.980  1.00  0.00           H
ATOM   3381  CG1 ILE A 408      45.720  47.590  73.320  1.00  0.00           C
ATOM   3382 1HG1 ILE A 408      45.431  48.657  73.430  1.00  0.00           H
ATOM   3383 2HG1 ILE A 408      46.262  47.409  72.367  1.00  0.00           H
ATOM   3384  CD  ILE A 408      46.600  47.390  74.580  1.00  0.00           C
ATOM   3385  HD1 ILE A 408      46.027  47.561  75.515  1.00  0.00           H
ATOM   3386  HD2 ILE A 408      47.438  48.118  74.520  1.00  0.00           H
ATOM   3387  HD3 ILE A 408      46.981  46.347  74.550  1.00  0.00           H
ATOM   3388  C   ILE A 408      42.410  46.260  71.670  1.00  0.00           C
ATOM   3389  O   ILE A 408      42.540  45.640  70.580  1.00  0.00           O
ATOM   3390  N   GLY A 409      41.260  46.210  72.460  1.00  0.00           N
ATOM   3391  HN  GLY A 409      41.260  46.738  73.306  1.00  0.00           H
ATOM   3392  CA  GLY A 409      40.040  45.490  72.210  1.00  0.00           C
ATOM   3393  HA1 GLY A 409      39.360  45.710  73.020  1.00  0.00           H
ATOM   3394  HA2 GLY A 409      40.230  44.431  72.310  1.00  0.00           H
ATOM   3395  C   GLY A 409      39.490  45.860  70.890  1.00  0.00           C
ATOM   3396  O   GLY A 409      39.150  44.990  70.120  1.00  0.00           O
ATOM   3397  N   LEU A 410      39.380  47.140  70.620  1.00  0.00           N
ATOM   3398  HN  LEU A 410      39.681  47.812  71.292  1.00  0.00           H
ATOM   3399  CA  LEU A 410      38.970  47.700  69.340  1.00  0.00           C
ATOM   3400  HA  LEU A 410      38.178  47.018  69.069  1.00  0.00           H
ATOM   3401  CB  LEU A 410      38.579  49.240  69.391  1.00  0.00           C
ATOM   3402  HB1 LEU A 410      39.503  49.842  69.530  1.00  0.00           H
ATOM   3403  HB2 LEU A 410      38.034  49.339  70.353  1.00  0.00           H
ATOM   3404  CG  LEU A 410      37.670  49.980  68.370  1.00  0.00           C
ATOM   3405  HG  LEU A 410      38.179  50.120  67.392  1.00  0.00           H
ATOM   3406  CD1 LEU A 410      36.410  49.140  68.111  1.00  0.00           C
ATOM   3407 1HD1 LEU A 410      35.838  49.722  67.357  1.00  0.00           H
ATOM   3408 2HD1 LEU A 410      35.841  49.020  69.058  1.00  0.00           H
ATOM   3409 3HD1 LEU A 410      36.661  48.228  67.528  1.00  0.00           H
ATOM   3410  CD2 LEU A 410      37.281  51.410  68.880  1.00  0.00           C
ATOM   3411 1HD2 LEU A 410      36.730  51.150  69.810  1.00  0.00           H
ATOM   3412 2HD2 LEU A 410      36.626  51.953  68.166  1.00  0.00           H
ATOM   3413 3HD2 LEU A 410      38.157  51.998  69.229  1.00  0.00           H
ATOM   3414  C   LEU A 410      39.970  47.540  68.200  1.00  0.00           C
ATOM   3415  O   LEU A 410      39.570  47.160  67.110  1.00  0.00           O
ATOM   3416  N   VAL A 411      41.280  47.610  68.490  1.00  0.00           N
ATOM   3417  HN  VAL A 411      41.612  47.973  69.356  1.00  0.00           H
ATOM   3418  CA  VAL A 411      42.310  47.160  67.540  1.00  0.00           C
ATOM   3419  HA  VAL A 411      42.070  47.611  66.589  1.00  0.00           H
ATOM   3420  CB  VAL A 411      43.710  47.700  67.800  1.00  0.00           C
ATOM   3421  HB  VAL A 411      43.830  47.530  68.891  1.00  0.00           H
ATOM   3422  CG1 VAL A 411      44.800  47.000  66.920  1.00  0.00           C
ATOM   3423 1HG1 VAL A 411      44.810  45.897  67.050  1.00  0.00           H
ATOM   3424 2HG1 VAL A 411      45.865  47.271  67.081  1.00  0.00           H
ATOM   3425 3HG1 VAL A 411      44.499  47.120  65.857  1.00  0.00           H
ATOM   3426  CG2 VAL A 411      43.640  49.210  67.510  1.00  0.00           C
ATOM   3427 1HG2 VAL A 411      43.080  49.350  66.560  1.00  0.00           H
ATOM   3428 2HG2 VAL A 411      44.703  49.531  67.520  1.00  0.00           H
ATOM   3429 3HG2 VAL A 411      43.102  49.669  68.367  1.00  0.00           H
ATOM   3430  C   VAL A 411      42.270  45.750  67.150  1.00  0.00           C
ATOM   3431  O   VAL A 411      42.300  45.410  65.950  1.00  0.00           O
ATOM   3432  N   LEU A 412      42.110  44.810  68.090  1.00  0.00           N
ATOM   3433  HN  LEU A 412      42.240  45.010  69.058  1.00  0.00           H
ATOM   3434  CA  LEU A 412      41.830  43.460  67.650  1.00  0.00           C
ATOM   3435  HA  LEU A 412      42.663  43.079  67.078  1.00  0.00           H
ATOM   3436  CB  LEU A 412      41.680  42.590  68.940  1.00  0.00           C
ATOM   3437  HB1 LEU A 412      40.750  42.890  69.470  1.00  0.00           H
ATOM   3438  HB2 LEU A 412      42.572  42.790  69.571  1.00  0.00           H
ATOM   3439  CG  LEU A 412      41.580  41.110  68.630  1.00  0.00           C
ATOM   3440  HG  LEU A 412      41.908  40.981  67.576  1.00  0.00           H
ATOM   3441  CD1 LEU A 412      42.530  40.210  69.480  1.00  0.00           C
ATOM   3442 1HD1 LEU A 412      42.460  39.113  69.320  1.00  0.00           H
ATOM   3443 2HD1 LEU A 412      42.240  40.420  70.531  1.00  0.00           H
ATOM   3444 3HD1 LEU A 412      43.555  40.568  69.241  1.00  0.00           H
ATOM   3445  CD2 LEU A 412      40.190  40.500  68.830  1.00  0.00           C
ATOM   3446 1HD2 LEU A 412      39.418  41.001  68.208  1.00  0.00           H
ATOM   3447 2HD2 LEU A 412      39.821  40.650  69.868  1.00  0.00           H
ATOM   3448 3HD2 LEU A 412      40.190  39.416  68.589  1.00  0.00           H
ATOM   3449  C   LEU A 412      40.640  43.230  66.810  1.00  0.00           C
ATOM   3450  O   LEU A 412      40.800  42.560  65.740  1.00  0.00           O
ATOM   3451  N   ILE A 413      39.450  43.780  67.120  1.00  0.00           N
ATOM   3452  HN  ILE A 413      39.310  44.359  67.919  1.00  0.00           H
ATOM   3453  CA  ILE A 413      38.300  43.619  66.210  1.00  0.00           C
ATOM   3454  HA  ILE A 413      38.171  42.548  66.180  1.00  0.00           H
ATOM   3455  CB  ILE A 413      37.020  44.100  66.810  1.00  0.00           C
ATOM   3456  HB  ILE A 413      37.181  45.165  67.081  1.00  0.00           H
ATOM   3457  CG2 ILE A 413      35.900  44.079  65.780  1.00  0.00           C
ATOM   3458 1HG2 ILE A 413      35.960  44.774  64.915  1.00  0.00           H
ATOM   3459 2HG2 ILE A 413      34.960  44.140  66.370  1.00  0.00           H
ATOM   3460 3HG2 ILE A 413      35.801  43.147  65.184  1.00  0.00           H
ATOM   3461  CG1 ILE A 413      36.750  43.360  68.180  1.00  0.00           C
ATOM   3462 1HG1 ILE A 413      37.655  43.199  68.803  1.00  0.00           H
ATOM   3463 2HG1 ILE A 413      36.289  42.367  67.990  1.00  0.00           H
ATOM   3464  CD  ILE A 413      35.690  44.131  69.060  1.00  0.00           C
ATOM   3465  HD1 ILE A 413      35.919  45.203  68.881  1.00  0.00           H
ATOM   3466  HD2 ILE A 413      35.780  43.969  70.155  1.00  0.00           H
ATOM   3467  HD3 ILE A 413      34.646  43.929  68.739  1.00  0.00           H
ATOM   3468  C   ILE A 413      38.570  44.250  64.810  1.00  0.00           C
ATOM   3469  O   ILE A 413      38.350  43.570  63.830  1.00  0.00           O
ATOM   3470  N   VAL A 414      38.970  45.500  64.770  1.00  0.00           N
ATOM   3471  HN  VAL A 414      38.960  45.821  65.714  1.00  0.00           H
ATOM   3472  CA  VAL A 414      39.060  46.350  63.590  1.00  0.00           C
ATOM   3473  HA  VAL A 414      38.210  46.060  62.990  1.00  0.00           H
ATOM   3474  CB  VAL A 414      39.000  47.900  63.910  1.00  0.00           C
ATOM   3475  HB  VAL A 414      39.744  48.031  64.724  1.00  0.00           H
ATOM   3476  CG1 VAL A 414      39.480  48.850  62.740  1.00  0.00           C
ATOM   3477 1HG1 VAL A 414      39.320  49.881  63.120  1.00  0.00           H
ATOM   3478 2HG1 VAL A 414      38.818  48.830  61.848  1.00  0.00           H
ATOM   3479 3HG1 VAL A 414      40.538  48.730  62.421  1.00  0.00           H
ATOM   3480  CG2 VAL A 414      37.560  48.350  64.360  1.00  0.00           C
ATOM   3481 1HG2 VAL A 414      36.879  48.180  63.499  1.00  0.00           H
ATOM   3482 2HG2 VAL A 414      37.560  49.426  64.639  1.00  0.00           H
ATOM   3483 3HG2 VAL A 414      37.230  47.730  65.220  1.00  0.00           H
ATOM   3484  C   VAL A 414      40.220  45.960  62.660  1.00  0.00           C
ATOM   3485  O   VAL A 414      40.000  45.540  61.490  1.00  0.00           O
ATOM   3486  N   GLY A 415      41.410  46.000  63.270  1.00  0.00           N
ATOM   3487  HN  GLY A 415      41.551  45.980  64.256  1.00  0.00           H
ATOM   3488  CA  GLY A 415      42.570  45.550  62.500  1.00  0.00           C
ATOM   3489  HA1 GLY A 415      43.458  45.640  63.109  1.00  0.00           H
ATOM   3490  HA2 GLY A 415      42.779  46.188  61.653  1.00  0.00           H
ATOM   3491  C   GLY A 415      42.570  44.070  62.210  1.00  0.00           C
ATOM   3492  O   GLY A 415      43.010  43.660  61.140  1.00  0.00           O
ATOM   3493  N   GLY A 416      42.080  43.240  63.110  1.00  0.00           N
ATOM   3494  HN  GLY A 416      41.760  43.530  64.009  1.00  0.00           H
ATOM   3495  CA  GLY A 416      41.930  41.820  62.960  1.00  0.00           C
ATOM   3496  HA1 GLY A 416      41.609  41.379  63.892  1.00  0.00           H
ATOM   3497  HA2 GLY A 416      42.885  41.412  62.662  1.00  0.00           H
ATOM   3498  C   GLY A 416      40.910  41.510  61.890  1.00  0.00           C
ATOM   3499  O   GLY A 416      41.240  40.560  61.170  1.00  0.00           O
ATOM   3500  N   TYR A 417      39.750  42.180  61.710  1.00  0.00           N
ATOM   3501  HN  TYR A 417      39.440  42.870  62.360  1.00  0.00           H
ATOM   3502  CA  TYR A 417      38.940  42.040  60.470  1.00  0.00           C
ATOM   3503  HA  TYR A 417      38.790  40.972  60.540  1.00  0.00           H
ATOM   3504  CB  TYR A 417      37.630  42.790  60.670  1.00  0.00           C
ATOM   3505  HB1 TYR A 417      37.810  43.852  60.941  1.00  0.00           H
ATOM   3506  HB2 TYR A 417      37.061  42.351  61.518  1.00  0.00           H
ATOM   3507  CG  TYR A 417      36.690  42.890  59.500  1.00  0.00           C
ATOM   3508  CD1 TYR A 417      36.140  41.679  58.970  1.00  0.00           C
ATOM   3509  HD1 TYR A 417      36.398  40.677  59.278  1.00  0.00           H
ATOM   3510  CE1 TYR A 417      35.230  41.860  57.940  1.00  0.00           C
ATOM   3511  HE1 TYR A 417      34.686  41.014  57.547  1.00  0.00           H
ATOM   3512  CZ  TYR A 417      34.870  43.090  57.420  1.00  0.00           C
ATOM   3513  OH  TYR A 417      33.940  43.130  56.300  1.00  0.00           O
ATOM   3514  HH  TYR A 417      33.629  42.238  56.130  1.00  0.00           H
ATOM   3515  CD2 TYR A 417      36.410  44.140  58.950  1.00  0.00           C
ATOM   3516  HD2 TYR A 417      36.887  45.005  59.388  1.00  0.00           H
ATOM   3517  CE2 TYR A 417      35.400  44.220  57.910  1.00  0.00           C
ATOM   3518  HE2 TYR A 417      35.121  45.167  57.471  1.00  0.00           H
ATOM   3519  C   TYR A 417      39.590  42.420  59.210  1.00  0.00           C
ATOM   3520  O   TYR A 417      39.410  41.710  58.210  1.00  0.00           O
ATOM   3521  N   PHE A 418      40.320  43.550  59.220  1.00  0.00           N
ATOM   3522  HN  PHE A 418      40.410  44.049  60.079  1.00  0.00           H
ATOM   3523  CA  PHE A 418      41.080  43.980  58.080  1.00  0.00           C
ATOM   3524  HA  PHE A 418      40.433  43.860  57.223  1.00  0.00           H
ATOM   3525  CB  PHE A 418      41.780  45.350  58.299  1.00  0.00           C
ATOM   3526  HB1 PHE A 418      42.496  45.559  57.475  1.00  0.00           H
ATOM   3527  HB2 PHE A 418      42.463  45.300  59.174  1.00  0.00           H
ATOM   3528  CG  PHE A 418      40.770  46.400  58.350  1.00  0.00           C
ATOM   3529  CD1 PHE A 418      40.950  47.540  59.120  1.00  0.00           C
ATOM   3530  HD1 PHE A 418      41.780  47.550  59.810  1.00  0.00           H
ATOM   3531  CE1 PHE A 418      40.050  48.520  59.190  1.00  0.00           C
ATOM   3532  HE1 PHE A 418      40.140  49.266  59.966  1.00  0.00           H
ATOM   3533  CZ  PHE A 418      39.010  48.630  58.260  1.00  0.00           C
ATOM   3534  HZ  PHE A 418      38.411  49.528  58.230  1.00  0.00           H
ATOM   3535  CD2 PHE A 418      39.570  46.350  57.540  1.00  0.00           C
ATOM   3536  HD2 PHE A 418      39.218  45.526  56.937  1.00  0.00           H
ATOM   3537  CE2 PHE A 418      38.750  47.530  57.510  1.00  0.00           C
ATOM   3538  HE2 PHE A 418      37.956  47.641  56.787  1.00  0.00           H
ATOM   3539  C   PHE A 418      42.130  42.860  57.680  1.00  0.00           C
ATOM   3540  O   PHE A 418      42.410  42.560  56.520  1.00  0.00           O
ATOM   3541  N   LEU A 419      42.730  42.250  58.750  1.00  0.00           N
ATOM   3542  HN  LEU A 419      42.680  42.659  59.658  1.00  0.00           H
ATOM   3543  CA  LEU A 419      43.550  41.030  58.630  1.00  0.00           C
ATOM   3544  HA  LEU A 419      44.282  41.160  57.847  1.00  0.00           H
ATOM   3545  CB  LEU A 419      44.280  40.760  59.970  1.00  0.00           C
ATOM   3546  HB1 LEU A 419      43.609  40.600  60.841  1.00  0.00           H
ATOM   3547  HB2 LEU A 419      44.749  41.738  60.210  1.00  0.00           H
ATOM   3548  CG  LEU A 419      45.320  39.610  59.961  1.00  0.00           C
ATOM   3549  HG  LEU A 419      45.743  39.409  58.953  1.00  0.00           H
ATOM   3550  CD1 LEU A 419      46.520  40.000  60.889  1.00  0.00           C
ATOM   3551 1HD1 LEU A 419      47.351  39.269  60.790  1.00  0.00           H
ATOM   3552 2HD1 LEU A 419      46.258  39.990  61.969  1.00  0.00           H
ATOM   3553 3HD1 LEU A 419      46.890  40.991  60.550  1.00  0.00           H
ATOM   3554  CD2 LEU A 419      44.760  38.280  60.511  1.00  0.00           C
ATOM   3555 1HD2 LEU A 419      45.547  37.503  60.620  1.00  0.00           H
ATOM   3556 2HD2 LEU A 419      43.978  37.769  59.909  1.00  0.00           H
ATOM   3557 3HD2 LEU A 419      44.352  38.409  61.536  1.00  0.00           H
ATOM   3558  C   LEU A 419      42.810  39.760  58.140  1.00  0.00           C
ATOM   3559  O   LEU A 419      43.380  38.990  57.300  1.00  0.00           O
ATOM   3560  N   ILE A 420      41.640  39.440  58.700  1.00  0.00           N
ATOM   3561  HN  ILE A 420      41.360  39.931  59.521  1.00  0.00           H
ATOM   3562  CA  ILE A 420      40.780  38.300  58.170  1.00  0.00           C
ATOM   3563  HA  ILE A 420      41.360  37.389  58.180  1.00  0.00           H
ATOM   3564  CB  ILE A 420      39.530  38.040  59.030  1.00  0.00           C
ATOM   3565  HB  ILE A 420      38.952  38.987  59.090  1.00  0.00           H
ATOM   3566  CG2 ILE A 420      38.590  37.060  58.280  1.00  0.00           C
ATOM   3567 1HG2 ILE A 420      38.272  37.349  57.255  1.00  0.00           H
ATOM   3568 2HG2 ILE A 420      37.670  37.000  58.900  1.00  0.00           H
ATOM   3569 3HG2 ILE A 420      39.099  36.073  58.310  1.00  0.00           H
ATOM   3570  CG1 ILE A 420      39.950  37.640  60.520  1.00  0.00           C
ATOM   3571 1HG1 ILE A 420      40.868  38.209  60.780  1.00  0.00           H
ATOM   3572 2HG1 ILE A 420      40.349  36.603  60.490  1.00  0.00           H
ATOM   3573  CD  ILE A 420      38.890  37.770  61.620  1.00  0.00           C
ATOM   3574  HD1 ILE A 420      39.300  37.510  62.619  1.00  0.00           H
ATOM   3575  HD2 ILE A 420      38.005  37.154  61.352  1.00  0.00           H
ATOM   3576  HD3 ILE A 420      38.621  38.848  61.610  1.00  0.00           H
ATOM   3577  C   ILE A 420      40.340  38.530  56.780  1.00  0.00           C
ATOM   3578  O   ILE A 420      40.290  37.740  55.870  1.00  0.00           O
ATOM   3579  N   ARG A 421      40.070  39.810  56.450  1.00  0.00           N
ATOM   3580  HN  ARG A 421      40.170  40.550  57.110  1.00  0.00           H
ATOM   3581  CA  ARG A 421      39.830  40.180  55.080  1.00  0.00           C
ATOM   3582  HA  ARG A 421      39.134  39.504  54.606  1.00  0.00           H
ATOM   3583  CB  ARG A 421      39.200  41.570  54.850  1.00  0.00           C
ATOM   3584  HB1 ARG A 421      39.220  41.879  53.783  1.00  0.00           H
ATOM   3585  HB2 ARG A 421      39.868  42.268  55.399  1.00  0.00           H
ATOM   3586  CG  ARG A 421      37.720  41.719  55.310  1.00  0.00           C
ATOM   3587  HG1 ARG A 421      37.418  42.787  55.250  1.00  0.00           H
ATOM   3588  HG2 ARG A 421      37.620  41.261  56.317  1.00  0.00           H
ATOM   3589  CD  ARG A 421      36.671  40.840  54.510  1.00  0.00           C
ATOM   3590  HD1 ARG A 421      35.643  41.122  54.822  1.00  0.00           H
ATOM   3591  HD2 ARG A 421      36.910  39.771  54.700  1.00  0.00           H
ATOM   3592  NE  ARG A 421      36.730  41.080  53.040  1.00  0.00           N
ATOM   3593  HE  ARG A 421      37.050  42.001  52.820  1.00  0.00           H
ATOM   3594  CZ  ARG A 421      36.900  40.190  52.130  1.00  0.00           C
ATOM   3595  NH1 ARG A 421      36.780  38.870  52.270  1.00  0.00           N
ATOM   3596 1HH1 ARG A 421      36.760  38.379  51.399  1.00  0.00           H
ATOM   3597 2HH1 ARG A 421      36.371  38.411  53.059  1.00  0.00           H
ATOM   3598  NH2 ARG A 421      37.240  40.580  50.940  1.00  0.00           N
ATOM   3599 1HH2 ARG A 421      37.170  41.546  50.691  1.00  0.00           H
ATOM   3600 2HH2 ARG A 421      37.290  39.869  50.239  1.00  0.00           H
ATOM   3601  C   ARG A 421      41.070  39.980  54.250  1.00  0.00           C
ATOM   3602  O   ARG A 421      40.980  39.550  53.140  1.00  0.00           O
ATOM   3603  N   GLY A 422      42.310  40.220  54.760  1.00  0.00           N
ATOM   3604  HN  GLY A 422      42.360  40.471  55.723  1.00  0.00           H
ATOM   3605  CA  GLY A 422      43.550  40.080  54.020  1.00  0.00           C
ATOM   3606  HA1 GLY A 422      44.390  40.330  54.650  1.00  0.00           H
ATOM   3607  HA2 GLY A 422      43.450  40.717  53.153  1.00  0.00           H
ATOM   3608  C   GLY A 422      43.790  38.720  53.480  1.00  0.00           C
ATOM   3609  O   GLY A 422      44.020  38.460  52.270  1.00  0.00           O
ATOM   3610  N   VAL A 423      43.540  37.780  54.450  1.00  0.00           N
ATOM   3611  HN  VAL A 423      43.219  38.141  55.322  1.00  0.00           H
ATOM   3612  CA  VAL A 423      43.580  36.300  54.340  1.00  0.00           C
ATOM   3613  HA  VAL A 423      44.558  36.041  53.961  1.00  0.00           H
ATOM   3614  CB  VAL A 423      43.590  35.500  55.660  1.00  0.00           C
ATOM   3615  HB  VAL A 423      42.683  35.819  56.218  1.00  0.00           H
ATOM   3616  CG1 VAL A 423      43.560  33.940  55.390  1.00  0.00           C
ATOM   3617 1HG1 VAL A 423      42.542  33.501  55.460  1.00  0.00           H
ATOM   3618 2HG1 VAL A 423      44.119  33.511  56.249  1.00  0.00           H
ATOM   3619 3HG1 VAL A 423      44.058  33.811  54.405  1.00  0.00           H
ATOM   3620  CG2 VAL A 423      44.700  35.930  56.680  1.00  0.00           C
ATOM   3621 1HG2 VAL A 423      44.690  37.039  56.620  1.00  0.00           H
ATOM   3622 2HG2 VAL A 423      45.717  35.551  56.441  1.00  0.00           H
ATOM   3623 3HG2 VAL A 423      44.480  35.880  57.768  1.00  0.00           H
ATOM   3624  C   VAL A 423      42.470  35.770  53.340  1.00  0.00           C
ATOM   3625  O   VAL A 423      42.870  35.180  52.330  1.00  0.00           O
ATOM   3626  N   MET A 424      41.160  36.020  53.650  1.00  0.00           N
ATOM   3627  HN  MET A 424      40.942  36.506  54.493  1.00  0.00           H
ATOM   3628  CA  MET A 424      40.080  35.640  52.780  1.00  0.00           C
ATOM   3629  HA  MET A 424      40.090  34.561  52.740  1.00  0.00           H
ATOM   3630  CB  MET A 424      38.680  36.030  53.340  1.00  0.00           C
ATOM   3631  HB1 MET A 424      37.869  35.860  52.599  1.00  0.00           H
ATOM   3632  HB2 MET A 424      38.670  37.135  53.451  1.00  0.00           H
ATOM   3633  CG  MET A 424      38.310  35.350  54.640  1.00  0.00           C
ATOM   3634  HG1 MET A 424      37.347  35.761  55.011  1.00  0.00           H
ATOM   3635  HG2 MET A 424      38.919  35.770  55.469  1.00  0.00           H
ATOM   3636  SD  MET A 424      38.240  33.530  54.620  1.00  0.00           S
ATOM   3637  CE  MET A 424      36.580  33.430  53.910  1.00  0.00           C
ATOM   3638  HE1 MET A 424      36.340  34.161  53.109  1.00  0.00           H
ATOM   3639  HE2 MET A 424      35.762  33.350  54.658  1.00  0.00           H
ATOM   3640  HE3 MET A 424      36.560  32.489  53.320  1.00  0.00           H
ATOM   3641  C   MET A 424      40.160  36.250  51.380  1.00  0.00           C
ATOM   3642  O   MET A 424      39.910  35.610  50.350  1.00  0.00           O
ATOM   3643  N   THR A 425      40.570  37.560  51.160  1.00  0.00           N
ATOM   3644  HN  THR A 425      40.779  38.047  52.005  1.00  0.00           H
ATOM   3645  CA  THR A 425      40.900  38.080  49.870  1.00  0.00           C
ATOM   3646  HA  THR A 425      39.978  38.100  49.309  1.00  0.00           H
ATOM   3647  CB  THR A 425      41.400  39.500  49.920  1.00  0.00           C
ATOM   3648  HB  THR A 425      42.302  39.600  50.561  1.00  0.00           H
ATOM   3649  OG1 THR A 425      40.400  40.270  50.540  1.00  0.00           O
ATOM   3650  HG1 THR A 425      40.430  40.000  51.461  1.00  0.00           H
ATOM   3651  CG2 THR A 425      41.720  40.040  48.540  1.00  0.00           C
ATOM   3652 1HG2 THR A 425      42.000  41.111  48.630  1.00  0.00           H
ATOM   3653 2HG2 THR A 425      40.779  40.060  47.950  1.00  0.00           H
ATOM   3654 3HG2 THR A 425      42.449  39.510  47.890  1.00  0.00           H
ATOM   3655  C   THR A 425      41.940  37.360  49.090  1.00  0.00           C
ATOM   3656  O   THR A 425      41.800  36.950  47.930  1.00  0.00           O
ATOM   3657  N   LEU A 426      43.100  37.080  49.790  1.00  0.00           N
ATOM   3658  HN  LEU A 426      43.260  37.379  50.728  1.00  0.00           H
ATOM   3659  CA  LEU A 426      44.210  36.370  49.120  1.00  0.00           C
ATOM   3660  HA  LEU A 426      44.449  36.869  48.192  1.00  0.00           H
ATOM   3661  CB  LEU A 426      45.550  36.341  49.960  1.00  0.00           C
ATOM   3662  HB1 LEU A 426      46.165  35.453  49.698  1.00  0.00           H
ATOM   3663  HB2 LEU A 426      45.330  36.220  51.042  1.00  0.00           H
ATOM   3664  CG  LEU A 426      46.450  37.630  49.890  1.00  0.00           C
ATOM   3665  HG  LEU A 426      45.791  38.518  49.780  1.00  0.00           H
ATOM   3666  CD1 LEU A 426      47.321  37.700  51.149  1.00  0.00           C
ATOM   3667 1HD1 LEU A 426      47.937  36.784  51.279  1.00  0.00           H
ATOM   3668 2HD1 LEU A 426      46.675  38.013  51.997  1.00  0.00           H
ATOM   3669 3HD1 LEU A 426      47.999  38.549  50.920  1.00  0.00           H
ATOM   3670  CD2 LEU A 426      47.380  37.630  48.680  1.00  0.00           C
ATOM   3671 1HD2 LEU A 426      46.822  37.710  47.723  1.00  0.00           H
ATOM   3672 2HD2 LEU A 426      47.969  36.691  48.610  1.00  0.00           H
ATOM   3673 3HD2 LEU A 426      48.092  38.482  48.640  1.00  0.00           H
ATOM   3674  C   LEU A 426      43.860  34.910  48.780  1.00  0.00           C
ATOM   3675  O   LEU A 426      44.410  34.360  47.860  1.00  0.00           O
ATOM   3676  N   PHE A 427      42.920  34.310  49.550  1.00  0.00           N
ATOM   3677  HN  PHE A 427      42.641  34.839  50.348  1.00  0.00           H
ATOM   3678  CA  PHE A 427      42.320  33.080  49.260  1.00  0.00           C
ATOM   3679  HA  PHE A 427      43.092  32.328  49.190  1.00  0.00           H
ATOM   3680  CB  PHE A 427      41.430  32.610  50.460  1.00  0.00           C
ATOM   3681  HB1 PHE A 427      40.573  33.297  50.629  1.00  0.00           H
ATOM   3682  HB2 PHE A 427      41.989  32.660  51.419  1.00  0.00           H
ATOM   3683  CG  PHE A 427      40.780  31.210  50.180  1.00  0.00           C
ATOM   3684  CD1 PHE A 427      39.420  30.980  50.500  1.00  0.00           C
ATOM   3685  HD1 PHE A 427      38.841  31.749  50.989  1.00  0.00           H
ATOM   3686  CE1 PHE A 427      38.800  29.750  50.140  1.00  0.00           C
ATOM   3687  HE1 PHE A 427      37.803  29.560  50.509  1.00  0.00           H
ATOM   3688  CZ  PHE A 427      39.480  28.800  49.420  1.00  0.00           C
ATOM   3689  HZ  PHE A 427      38.921  27.962  49.031  1.00  0.00           H
ATOM   3690  CD2 PHE A 427      41.540  30.150  49.530  1.00  0.00           C
ATOM   3691  HD2 PHE A 427      42.588  30.230  49.280  1.00  0.00           H
ATOM   3692  CE2 PHE A 427      40.830  28.910  49.240  1.00  0.00           C
ATOM   3693  HE2 PHE A 427      41.382  28.047  48.899  1.00  0.00           H
ATOM   3694  C   PHE A 427      41.510  33.100  48.000  1.00  0.00           C
ATOM   3695  O   PHE A 427      41.440  32.130  47.280  1.00  0.00           O
ATOM   3696  N   SER A 428      40.790  34.230  47.710  1.00  0.00           N
ATOM   3697  HN  SER A 428      40.760  34.988  48.358  1.00  0.00           H
ATOM   3698  CA  SER A 428      40.030  34.400  46.470  1.00  0.00           C
ATOM   3699  HA  SER A 428      39.480  33.480  46.340  1.00  0.00           H
ATOM   3700  CB  SER A 428      39.000  35.560  46.460  1.00  0.00           C
ATOM   3701  HB1 SER A 428      39.531  36.532  46.540  1.00  0.00           H
ATOM   3702  HB2 SER A 428      38.301  35.350  47.298  1.00  0.00           H
ATOM   3703  OG  SER A 428      38.220  35.480  45.280  1.00  0.00           O
ATOM   3704  HG1 SER A 428      37.570  34.780  45.370  1.00  0.00           H
ATOM   3705  C   SER A 428      40.930  34.470  45.220  1.00  0.00           C
ATOM   3706  O   SER A 428      40.710  33.750  44.210  1.00  0.00           O
ATOM   3707  N   ILE A 429      42.090  35.220  45.360  1.00  0.00           N
ATOM   3708  HN  ILE A 429      42.209  35.847  46.126  1.00  0.00           H
ATOM   3709  CA  ILE A 429      43.140  35.270  44.300  1.00  0.00           C
ATOM   3710  HA  ILE A 429      42.642  35.579  43.393  1.00  0.00           H
ATOM   3711  CB  ILE A 429      44.190  36.340  44.520  1.00  0.00           C
ATOM   3712  HB  ILE A 429      44.658  36.131  45.506  1.00  0.00           H
ATOM   3713  CG2 ILE A 429      45.311  36.200  43.540  1.00  0.00           C
ATOM   3714 1HG2 ILE A 429      44.989  36.410  42.498  1.00  0.00           H
ATOM   3715 2HG2 ILE A 429      45.708  35.165  43.620  1.00  0.00           H
ATOM   3716 3HG2 ILE A 429      46.167  36.887  43.709  1.00  0.00           H
ATOM   3717  CG1 ILE A 429      43.450  37.740  44.380  1.00  0.00           C
ATOM   3718 1HG1 ILE A 429      42.441  37.660  44.839  1.00  0.00           H
ATOM   3719 2HG1 ILE A 429      43.260  37.960  43.308  1.00  0.00           H
ATOM   3720  CD  ILE A 429      44.270  38.930  45.090  1.00  0.00           C
ATOM   3721  HD1 ILE A 429      44.500  38.580  46.119  1.00  0.00           H
ATOM   3722  HD2 ILE A 429      43.781  39.928  45.110  1.00  0.00           H
ATOM   3723  HD3 ILE A 429      45.242  39.060  44.569  1.00  0.00           H
ATOM   3724  C   ILE A 429      43.720  33.870  44.010  1.00  0.00           C
ATOM   3725  O   ILE A 429      43.860  33.360  42.900  1.00  0.00           O
ATOM   3726  N   LYS A 430      44.030  33.150  45.130  1.00  0.00           N
ATOM   3727  HN  LYS A 430      43.970  33.559  46.038  1.00  0.00           H
ATOM   3728  CA  LYS A 430      44.420  31.750  45.240  1.00  0.00           C
ATOM   3729  HA  LYS A 430      45.377  31.690  44.742  1.00  0.00           H
ATOM   3730  CB  LYS A 430      44.730  31.380  46.770  1.00  0.00           C
ATOM   3731  HB1 LYS A 430      43.807  31.561  47.362  1.00  0.00           H
ATOM   3732  HB2 LYS A 430      45.604  31.912  47.202  1.00  0.00           H
ATOM   3733  CG  LYS A 430      45.010  29.830  46.900  1.00  0.00           C
ATOM   3734  HG1 LYS A 430      44.153  29.172  46.641  1.00  0.00           H
ATOM   3735  HG2 LYS A 430      45.070  29.700  48.002  1.00  0.00           H
ATOM   3736  CD  LYS A 430      46.230  29.370  46.150  1.00  0.00           C
ATOM   3737  HD1 LYS A 430      47.198  29.849  46.410  1.00  0.00           H
ATOM   3738  HD2 LYS A 430      46.070  29.630  45.082  1.00  0.00           H
ATOM   3739  CE  LYS A 430      46.390  27.860  46.220  1.00  0.00           C
ATOM   3740  HE1 LYS A 430      47.291  27.670  45.599  1.00  0.00           H
ATOM   3741  HE2 LYS A 430      45.501  27.430  45.711  1.00  0.00           H
ATOM   3742  NZ  LYS A 430      46.580  27.430  47.610  1.00  0.00           N
ATOM   3743  HZ1 LYS A 430      46.890  28.320  48.050  1.00  0.00           H
ATOM   3744  HZ2 LYS A 430      47.353  26.747  47.741  1.00  0.00           H
ATOM   3745  HZ3 LYS A 430      45.693  27.021  47.969  1.00  0.00           H
ATOM   3746  C   LYS A 430      43.390  30.800  44.620  1.00  0.00           C
ATOM   3747  O   LYS A 430      43.570  29.680  44.140  1.00  0.00           O
ATOM   3748  N   SER A 431      42.170  31.210  44.600  1.00  0.00           N
ATOM   3749  HN  SER A 431      42.070  32.113  45.011  1.00  0.00           H
ATOM   3750  CA  SER A 431      41.010  30.530  44.000  1.00  0.00           C
ATOM   3751  HA  SER A 431      41.210  29.499  43.750  1.00  0.00           H
ATOM   3752  CB  SER A 431      39.640  30.810  44.700  1.00  0.00           C
ATOM   3753  HB1 SER A 431      38.843  30.172  44.261  1.00  0.00           H
ATOM   3754  HB2 SER A 431      39.410  31.880  44.510  1.00  0.00           H
ATOM   3755  OG  SER A 431      39.700  30.460  46.090  1.00  0.00           O
ATOM   3756  HG1 SER A 431      40.394  30.963  46.522  1.00  0.00           H
ATOM   3757  C   SER A 431      40.710  30.920  42.560  1.00  0.00           C
ATOM   3758  O   SER A 431      39.650  30.540  42.020  1.00  0.00           O
ATOM   3759  N   ASN A 432      41.620  31.650  41.900  1.00  0.00           N
ATOM   3760  HN  ASN A 432      42.222  32.202  42.472  1.00  0.00           H
ATOM   3761  CA  ASN A 432      41.720  31.690  40.460  1.00  0.00           C
ATOM   3762  HA  ASN A 432      42.719  32.089  40.360  1.00  0.00           H
ATOM   3763  CB  ASN A 432      41.800  30.260  39.790  1.00  0.00           C
ATOM   3764  HB1 ASN A 432      41.950  30.400  38.698  1.00  0.00           H
ATOM   3765  HB2 ASN A 432      40.872  29.651  39.740  1.00  0.00           H
ATOM   3766  CG  ASN A 432      42.970  29.410  40.300  1.00  0.00           C
ATOM   3767  OD1 ASN A 432      44.130  29.790  40.130  1.00  0.00           O
ATOM   3768  ND2 ASN A 432      42.670  28.320  40.990  1.00  0.00           N
ATOM   3769 1HD2 ASN A 432      41.736  28.089  41.261  1.00  0.00           H
ATOM   3770 2HD2 ASN A 432      43.411  27.950  41.551  1.00  0.00           H
ATOM   3771  C   ASN A 432      40.720  32.650  39.790  1.00  0.00           C
ATOM   3772  O   ASN A 432      40.120  32.280  38.760  1.00  0.00           O
HETATM 3773  N   HSD A 433      40.480  33.790  40.450  1.00  0.00           N
HETATM 3774  HN  HSD A 433      41.111  33.970  41.201  1.00  0.00           H
HETATM 3775  CA  HSD A 433      39.730  34.930  40.010  1.00  0.00           C
HETATM 3776  HA  HSD A 433      39.521  34.761  38.964  1.00  0.00           H
HETATM 3777  CB  HSD A 433      38.330  35.020  40.720  1.00  0.00           C
HETATM 3778  HB1 HSD A 433      37.610  35.730  40.260  1.00  0.00           H
HETATM 3779  HB2 HSD A 433      38.510  35.330  41.771  1.00  0.00           H
HETATM 3780  ND1 HSD A 433      36.570  33.310  40.160  1.00  0.00           N
HETATM 3781  HD1 HSD A 433      36.389  33.612  39.224  1.00  0.00           H
HETATM 3782  CG  HSD A 433      37.670  33.670  40.960  1.00  0.00           C
HETATM 3783  CE1 HSD A 433      35.950  32.350  40.890  1.00  0.00           C
HETATM 3784  HE1 HSD A 433      34.996  31.898  40.619  1.00  0.00           H
HETATM 3785  NE2 HSD A 433      36.550  32.040  42.010  1.00  0.00           N
HETATM 3786  CD2 HSD A 433      37.630  32.890  42.070  1.00  0.00           C
HETATM 3787  HD2 HSD A 433      38.311  32.910  42.911  1.00  0.00           H
HETATM 3788  C   HSD A 433      40.580  36.290  40.130  1.00  0.00           C
HETATM 3789  O   HSD A 433      40.990  36.580  41.310  1.00  0.00           O
ATOM   3790  N   PRO A 434      41.000  37.030  39.120  1.00  0.00           N
ATOM   3791  CD  PRO A 434      41.640  38.360  39.340  1.00  0.00           C
ATOM   3792  HD1 PRO A 434      42.479  38.350  40.069  1.00  0.00           H
ATOM   3793  HD2 PRO A 434      40.818  39.052  39.621  1.00  0.00           H
ATOM   3794  CA  PRO A 434      40.450  36.910  37.780  1.00  0.00           C
ATOM   3795  HA  PRO A 434      39.391  36.720  37.880  1.00  0.00           H
ATOM   3796  CB  PRO A 434      40.799  38.291  37.130  1.00  0.00           C
ATOM   3797  HB1 PRO A 434      39.977  39.023  37.279  1.00  0.00           H
ATOM   3798  HB2 PRO A 434      41.071  38.190  36.058  1.00  0.00           H
ATOM   3799  CG  PRO A 434      41.990  38.740  37.880  1.00  0.00           C
ATOM   3800  HG1 PRO A 434      42.965  38.288  37.599  1.00  0.00           H
ATOM   3801  HG2 PRO A 434      42.200  39.829  37.810  1.00  0.00           H
ATOM   3802  C   PRO A 434      40.940  35.760  36.970  1.00  0.00           C
ATOM   3803  O   PRO A 434      40.100  35.240  36.320  1.00  0.00           O
ATOM   3804  N   GLY A 435      42.200  35.340  37.020  1.00  0.00           N
ATOM   3805  HN  GLY A 435      42.882  35.801  37.582  1.00  0.00           H
ATOM   3806  CA  GLY A 435      42.790  34.460  36.070  1.00  0.00           C
ATOM   3807  HA1 GLY A 435      43.482  35.061  35.499  1.00  0.00           H
ATOM   3808  HA2 GLY A 435      42.087  33.938  35.438  1.00  0.00           H
ATOM   3809  C   GLY A 435      43.430  33.400  36.820  1.00  0.00           C
ATOM   3810  O   GLY A 435      43.260  33.250  38.020  1.00  0.00           O
ATOM   3811  N   LEU A 436      44.190  32.570  36.060  1.00  0.00           N
ATOM   3812  HN  LEU A 436      44.100  32.759  35.085  1.00  0.00           H
ATOM   3813  CA  LEU A 436      45.160  31.640  36.600  1.00  0.00           C
ATOM   3814  HA  LEU A 436      44.819  31.319  37.573  1.00  0.00           H
ATOM   3815  CB  LEU A 436      45.380  30.440  35.700  1.00  0.00           C
ATOM   3816  HB1 LEU A 436      46.062  29.728  36.212  1.00  0.00           H
ATOM   3817  HB2 LEU A 436      45.842  30.892  34.796  1.00  0.00           H
ATOM   3818  CG  LEU A 436      44.150  29.580  35.310  1.00  0.00           C
ATOM   3819  HG  LEU A 436      43.619  30.121  34.498  1.00  0.00           H
ATOM   3820  CD1 LEU A 436      44.610  28.210  35.020  1.00  0.00           C
ATOM   3821 1HD1 LEU A 436      45.060  27.700  35.899  1.00  0.00           H
ATOM   3822 2HD1 LEU A 436      45.314  28.120  34.166  1.00  0.00           H
ATOM   3823 3HD1 LEU A 436      43.762  27.512  34.850  1.00  0.00           H
ATOM   3824  CD2 LEU A 436      43.121  29.420  36.460  1.00  0.00           C
ATOM   3825 1HD2 LEU A 436      42.720  30.431  36.690  1.00  0.00           H
ATOM   3826 2HD2 LEU A 436      43.648  28.882  37.277  1.00  0.00           H
ATOM   3827 3HD2 LEU A 436      42.244  28.786  36.208  1.00  0.00           H
ATOM   3828  C   LEU A 436      46.440  32.410  36.950  1.00  0.00           C
ATOM   3829  O   LEU A 436      46.680  33.550  36.660  1.00  0.00           O
ATOM   3830  N   LEU A 437      47.390  31.701  37.710  1.00  0.00           N
ATOM   3831  HN  LEU A 437      47.158  30.752  37.912  1.00  0.00           H
ATOM   3832  CA  LEU A 437      48.600  32.230  38.350  1.00  0.00           C
ATOM   3833  HA  LEU A 437      48.811  33.173  37.868  1.00  0.00           H
ATOM   3834  CB  LEU A 437      48.540  32.150  39.870  1.00  0.00           C
ATOM   3835  HB1 LEU A 437      49.511  32.500  40.280  1.00  0.00           H
ATOM   3836  HB2 LEU A 437      48.360  31.132  40.279  1.00  0.00           H
ATOM   3837  CG  LEU A 437      47.470  33.040  40.620  1.00  0.00           C
ATOM   3838  HG  LEU A 437      46.497  32.769  40.158  1.00  0.00           H
ATOM   3839  CD1 LEU A 437      47.300  32.809  42.100  1.00  0.00           C
ATOM   3840 1HD1 LEU A 437      46.628  33.593  42.511  1.00  0.00           H
ATOM   3841 2HD1 LEU A 437      48.274  32.830  42.632  1.00  0.00           H
ATOM   3842 3HD1 LEU A 437      46.823  31.826  42.299  1.00  0.00           H
ATOM   3843  CD2 LEU A 437      47.660  34.560  40.180  1.00  0.00           C
ATOM   3844 1HD2 LEU A 437      47.349  34.660  39.118  1.00  0.00           H
ATOM   3845 2HD2 LEU A 437      48.742  34.770  40.320  1.00  0.00           H
ATOM   3846 3HD2 LEU A 437      47.192  35.278  40.888  1.00  0.00           H
ATOM   3847  C   LEU A 437      49.690  31.280  37.980  1.00  0.00           C
ATOM   3848  O   LEU A 437      49.840  30.080  38.280  1.00  0.00           O
ATOM   3849  N   SER A 438      50.750  31.910  37.480  1.00  0.00           N
ATOM   3850  HN  SER A 438      50.590  32.887  37.360  1.00  0.00           H
ATOM   3851  CA  SER A 438      52.100  31.380  37.430  1.00  0.00           C
ATOM   3852  HA  SER A 438      52.090  30.523  36.772  1.00  0.00           H
ATOM   3853  CB  SER A 438      53.090  32.230  36.560  1.00  0.00           C
ATOM   3854  HB1 SER A 438      53.070  33.228  37.049  1.00  0.00           H
ATOM   3855  HB2 SER A 438      52.830  32.300  35.482  1.00  0.00           H
ATOM   3856  OG  SER A 438      54.470  31.850  36.660  1.00  0.00           O
ATOM   3857  HG1 SER A 438      54.791  31.870  35.756  1.00  0.00           H
ATOM   3858  C   SER A 438      52.740  30.990  38.810  1.00  0.00           C
ATOM   3859  O   SER A 438      52.510  31.590  39.820  1.00  0.00           O
ATOM   3860  N   GLU A 439      53.560  29.930  38.840  1.00  0.00           N
ATOM   3861  HN  GLU A 439      53.790  29.259  38.139  1.00  0.00           H
ATOM   3862  CA  GLU A 439      53.930  29.250  40.080  1.00  0.00           C
ATOM   3863  HA  GLU A 439      53.007  28.849  40.471  1.00  0.00           H
ATOM   3864  CB  GLU A 439      54.720  28.000  39.670  1.00  0.00           C
ATOM   3865  HB1 GLU A 439      54.630  27.323  40.547  1.00  0.00           H
ATOM   3866  HB2 GLU A 439      55.803  28.231  39.580  1.00  0.00           H
ATOM   3867  CG  GLU A 439      54.300  27.340  38.310  1.00  0.00           C
ATOM   3868  HG1 GLU A 439      54.460  27.970  37.409  1.00  0.00           H
ATOM   3869  HG2 GLU A 439      53.205  27.161  38.370  1.00  0.00           H
ATOM   3870  CD  GLU A 439      54.950  25.970  37.950  1.00  0.00           C
ATOM   3871  OE1 GLU A 439      55.850  25.460  38.670  1.00  0.00           O
ATOM   3872  OE2 GLU A 439      54.410  25.300  37.010  1.00  0.00           O
ATOM   3873  C   GLU A 439      54.570  30.010  41.200  1.00  0.00           C
ATOM   3874  O   GLU A 439      54.330  29.790  42.390  1.00  0.00           O
ATOM   3875  N   LYS A 440      55.460  30.970  40.930  1.00  0.00           N
ATOM   3876  HN  LYS A 440      55.550  31.099  39.945  1.00  0.00           H
ATOM   3877  CA  LYS A 440      56.100  31.920  41.880  1.00  0.00           C
ATOM   3878  HA  LYS A 440      56.439  31.342  42.727  1.00  0.00           H
ATOM   3879  CB  LYS A 440      57.220  32.800  41.210  1.00  0.00           C
ATOM   3880  HB1 LYS A 440      57.310  33.735  41.803  1.00  0.00           H
ATOM   3881  HB2 LYS A 440      56.820  32.990  40.191  1.00  0.00           H
ATOM   3882  CG  LYS A 440      58.580  32.110  41.190  1.00  0.00           C
ATOM   3883  HG1 LYS A 440      58.760  31.580  42.150  1.00  0.00           H
ATOM   3884  HG2 LYS A 440      59.378  32.878  41.100  1.00  0.00           H
ATOM   3885  CD  LYS A 440      58.730  31.180  40.010  1.00  0.00           C
ATOM   3886  HD1 LYS A 440      59.700  31.410  39.520  1.00  0.00           H
ATOM   3887  HD2 LYS A 440      57.869  31.310  39.320  1.00  0.00           H
ATOM   3888  CE  LYS A 440      58.739  29.720  40.400  1.00  0.00           C
ATOM   3889  HE1 LYS A 440      57.924  29.511  41.126  1.00  0.00           H
ATOM   3890  HE2 LYS A 440      59.734  29.539  40.862  1.00  0.00           H
ATOM   3891  NZ  LYS A 440      58.660  28.850  39.250  1.00  0.00           N
ATOM   3892  HZ1 LYS A 440      59.537  28.880  38.692  1.00  0.00           H
ATOM   3893  HZ2 LYS A 440      57.891  29.090  38.591  1.00  0.00           H
ATOM   3894  HZ3 LYS A 440      58.388  27.884  39.522  1.00  0.00           H
ATOM   3895  C   LYS A 440      54.990  32.810  42.490  1.00  0.00           C
ATOM   3896  O   LYS A 440      55.020  32.970  43.700  1.00  0.00           O
ATOM   3897  N   ALA A 441      54.040  33.370  41.700  1.00  0.00           N
ATOM   3898  HN  ALA A 441      53.910  33.109  40.747  1.00  0.00           H
ATOM   3899  CA  ALA A 441      52.920  34.120  42.190  1.00  0.00           C
ATOM   3900  HA  ALA A 441      53.300  34.940  42.780  1.00  0.00           H
ATOM   3901  CB  ALA A 441      52.259  34.730  40.990  1.00  0.00           C
ATOM   3902  HB1 ALA A 441      51.473  35.447  41.309  1.00  0.00           H
ATOM   3903  HB2 ALA A 441      51.612  34.072  40.372  1.00  0.00           H
ATOM   3904  HB3 ALA A 441      52.911  35.281  40.279  1.00  0.00           H
ATOM   3905  C   ALA A 441      52.030  33.240  42.990  1.00  0.00           C
ATOM   3906  O   ALA A 441      51.540  33.700  43.990  1.00  0.00           O
ATOM   3907  N   ALA A 442      51.730  31.930  42.550  1.00  0.00           N
ATOM   3908  HN  ALA A 442      52.071  31.589  41.678  1.00  0.00           H
ATOM   3909  CA  ALA A 442      50.830  31.080  43.370  1.00  0.00           C
ATOM   3910  HA  ALA A 442      49.871  31.570  43.450  1.00  0.00           H
ATOM   3911  CB  ALA A 442      50.440  29.820  42.640  1.00  0.00           C
ATOM   3912  HB1 ALA A 442      51.341  29.179  42.530  1.00  0.00           H
ATOM   3913  HB2 ALA A 442      50.029  30.191  41.677  1.00  0.00           H
ATOM   3914  HB3 ALA A 442      49.660  29.260  43.200  1.00  0.00           H
ATOM   3915  C   ALA A 442      51.420  30.840  44.750  1.00  0.00           C
ATOM   3916  O   ALA A 442      50.740  30.940  45.750  1.00  0.00           O
ATOM   3917  N   SER A 443      52.710  30.450  44.870  1.00  0.00           N
ATOM   3918  HN  SER A 443      53.188  30.330  44.003  1.00  0.00           H
ATOM   3919  CA  SER A 443      53.520  30.290  46.050  1.00  0.00           C
ATOM   3920  HA  SER A 443      53.023  29.555  46.666  1.00  0.00           H
ATOM   3921  CB  SER A 443      54.940  29.800  45.610  1.00  0.00           C
ATOM   3922  HB1 SER A 443      55.320  30.470  44.810  1.00  0.00           H
ATOM   3923  HB2 SER A 443      54.689  28.787  45.229  1.00  0.00           H
ATOM   3924  OG  SER A 443      55.830  29.840  46.710  1.00  0.00           O
ATOM   3925  HG1 SER A 443      56.607  29.282  46.630  1.00  0.00           H
ATOM   3926  C   SER A 443      53.630  31.580  46.810  1.00  0.00           C
ATOM   3927  O   SER A 443      53.310  31.600  48.010  1.00  0.00           O
ATOM   3928  N   LYS A 444      53.820  32.800  46.230  1.00  0.00           N
ATOM   3929  HN  LYS A 444      53.870  32.920  45.241  1.00  0.00           H
ATOM   3930  CA  LYS A 444      53.830  34.070  47.010  1.00  0.00           C
ATOM   3931  HA  LYS A 444      54.688  33.970  47.659  1.00  0.00           H
ATOM   3932  CB  LYS A 444      54.130  35.190  45.900  1.00  0.00           C
ATOM   3933  HB1 LYS A 444      53.682  34.901  44.925  1.00  0.00           H
ATOM   3934  HB2 LYS A 444      55.220  35.290  45.710  1.00  0.00           H
ATOM   3935  CG  LYS A 444      53.541  36.570  46.210  1.00  0.00           C
ATOM   3936  HG1 LYS A 444      54.101  36.991  47.072  1.00  0.00           H
ATOM   3937  HG2 LYS A 444      52.452  36.590  46.432  1.00  0.00           H
ATOM   3938  CD  LYS A 444      53.780  37.530  45.070  1.00  0.00           C
ATOM   3939  HD1 LYS A 444      53.470  37.220  44.049  1.00  0.00           H
ATOM   3940  HD2 LYS A 444      54.862  37.750  44.950  1.00  0.00           H
ATOM   3941  CE  LYS A 444      53.050  38.880  45.171  1.00  0.00           C
ATOM   3942  HE1 LYS A 444      52.161  38.780  45.829  1.00  0.00           H
ATOM   3943  HE2 LYS A 444      52.909  39.282  44.145  1.00  0.00           H
ATOM   3944  NZ  LYS A 444      53.900  39.800  45.940  1.00  0.00           N
ATOM   3945  HZ1 LYS A 444      53.930  39.600  46.960  1.00  0.00           H
ATOM   3946  HZ2 LYS A 444      53.350  40.679  45.860  1.00  0.00           H
ATOM   3947  HZ3 LYS A 444      54.862  39.900  45.559  1.00  0.00           H
ATOM   3948  C   LYS A 444      52.560  34.360  47.790  1.00  0.00           C
ATOM   3949  O   LYS A 444      52.620  34.780  48.950  1.00  0.00           O
ATOM   3950  N   ILE A 445      51.370  34.020  47.190  1.00  0.00           N
ATOM   3951  HN  ILE A 445      51.330  33.760  46.229  1.00  0.00           H
ATOM   3952  CA  ILE A 445      50.090  34.160  47.760  1.00  0.00           C
ATOM   3953  HA  ILE A 445      50.000  35.154  48.172  1.00  0.00           H
ATOM   3954  CB  ILE A 445      49.020  34.150  46.650  1.00  0.00           C
ATOM   3955  HB  ILE A 445      49.389  33.263  46.092  1.00  0.00           H
ATOM   3956  CG2 ILE A 445      47.670  33.939  47.120  1.00  0.00           C
ATOM   3957 1HG2 ILE A 445      47.289  34.832  47.661  1.00  0.00           H
ATOM   3958 2HG2 ILE A 445      47.560  33.073  47.807  1.00  0.00           H
ATOM   3959 3HG2 ILE A 445      46.793  33.761  46.462  1.00  0.00           H
ATOM   3960  CG1 ILE A 445      49.110  35.479  45.750  1.00  0.00           C
ATOM   3961 1HG1 ILE A 445      50.182  35.741  45.620  1.00  0.00           H
ATOM   3962 2HG1 ILE A 445      48.747  36.377  46.294  1.00  0.00           H
ATOM   3963  CD  ILE A 445      48.540  35.320  44.360  1.00  0.00           C
ATOM   3964  HD1 ILE A 445      47.583  34.792  44.559  1.00  0.00           H
ATOM   3965  HD2 ILE A 445      49.091  34.618  43.699  1.00  0.00           H
ATOM   3966  HD3 ILE A 445      48.350  36.299  43.870  1.00  0.00           H
ATOM   3967  C   ILE A 445      49.850  33.290  48.910  1.00  0.00           C
ATOM   3968  O   ILE A 445      49.380  33.710  49.950  1.00  0.00           O
ATOM   3969  N   ASN A 446      50.220  32.010  48.780  1.00  0.00           N
ATOM   3970  HN  ASN A 446      50.552  31.558  47.956  1.00  0.00           H
ATOM   3971  CA  ASN A 446      50.270  31.040  49.860  1.00  0.00           C
ATOM   3972  HA  ASN A 446      49.323  30.861  50.348  1.00  0.00           H
ATOM   3973  CB  ASN A 446      50.870  29.770  49.220  1.00  0.00           C
ATOM   3974  HB1 ASN A 446      51.289  29.121  50.019  1.00  0.00           H
ATOM   3975  HB2 ASN A 446      51.608  29.960  48.412  1.00  0.00           H
ATOM   3976  CG  ASN A 446      49.760  28.910  48.580  1.00  0.00           C
ATOM   3977  OD1 ASN A 446      48.640  29.310  48.320  1.00  0.00           O
ATOM   3978  ND2 ASN A 446      50.180  27.660  48.220  1.00  0.00           N
ATOM   3979 1HD2 ASN A 446      49.570  26.940  47.890  1.00  0.00           H
ATOM   3980 2HD2 ASN A 446      51.168  27.540  48.120  1.00  0.00           H
ATOM   3981  C   ASN A 446      51.250  31.420  51.010  1.00  0.00           C
ATOM   3982  O   ASN A 446      50.930  31.390  52.180  1.00  0.00           O
ATOM   3983  N   GLU A 447      52.470  31.890  50.660  1.00  0.00           N
ATOM   3984  HN  GLU A 447      52.808  31.681  49.745  1.00  0.00           H
ATOM   3985  CA  GLU A 447      53.480  32.470  51.490  1.00  0.00           C
ATOM   3986  HA  GLU A 447      53.852  31.627  52.052  1.00  0.00           H
ATOM   3987  CB  GLU A 447      54.760  32.960  50.620  1.00  0.00           C
ATOM   3988  HB1 GLU A 447      54.398  33.583  49.775  1.00  0.00           H
ATOM   3989  HB2 GLU A 447      55.210  32.030  50.210  1.00  0.00           H
ATOM   3990  CG  GLU A 447      55.800  33.700  51.360  1.00  0.00           C
ATOM   3991  HG1 GLU A 447      56.108  33.222  52.315  1.00  0.00           H
ATOM   3992  HG2 GLU A 447      55.430  34.739  51.490  1.00  0.00           H
ATOM   3993  CD  GLU A 447      56.920  33.780  50.490  1.00  0.00           C
ATOM   3994  OE1 GLU A 447      56.790  33.790  49.230  1.00  0.00           O
ATOM   3995  OE2 GLU A 447      58.040  33.870  51.030  1.00  0.00           O
ATOM   3996  C   GLU A 447      53.080  33.620  52.280  1.00  0.00           C
ATOM   3997  O   GLU A 447      53.230  33.770  53.490  1.00  0.00           O
ATOM   3998  N   THR A 448      52.340  34.540  51.540  1.00  0.00           N
ATOM   3999  HN  THR A 448      52.300  34.460  50.547  1.00  0.00           H
ATOM   4000  CA  THR A 448      51.830  35.860  52.030  1.00  0.00           C
ATOM   4001  HA  THR A 448      52.618  36.319  52.609  1.00  0.00           H
ATOM   4002  CB  THR A 448      51.450  36.950  51.070  1.00  0.00           C
ATOM   4003  HB  THR A 448      50.557  36.659  50.478  1.00  0.00           H
ATOM   4004  OG1 THR A 448      52.600  37.100  50.220  1.00  0.00           O
ATOM   4005  HG1 THR A 448      52.740  36.233  49.831  1.00  0.00           H
ATOM   4006  CG2 THR A 448      51.180  38.309  51.700  1.00  0.00           C
ATOM   4007 1HG2 THR A 448      50.707  38.995  50.965  1.00  0.00           H
ATOM   4008 2HG2 THR A 448      52.103  38.742  52.142  1.00  0.00           H
ATOM   4009 3HG2 THR A 448      50.451  38.270  52.538  1.00  0.00           H
ATOM   4010  C   THR A 448      50.660  35.640  53.020  1.00  0.00           C
ATOM   4011  O   THR A 448      50.670  36.180  54.150  1.00  0.00           O
ATOM   4012  N   MET A 449      49.680  34.750  52.710  1.00  0.00           N
ATOM   4013  HN  MET A 449      49.530  34.301  51.832  1.00  0.00           H
ATOM   4014  CA  MET A 449      48.610  34.210  53.570  1.00  0.00           C
ATOM   4015  HA  MET A 449      47.950  35.021  53.840  1.00  0.00           H
ATOM   4016  CB  MET A 449      47.630  33.200  52.880  1.00  0.00           C
ATOM   4017  HB1 MET A 449      46.999  32.679  53.631  1.00  0.00           H
ATOM   4018  HB2 MET A 449      48.288  32.413  52.452  1.00  0.00           H
ATOM   4019  CG  MET A 449      46.700  33.870  52.010  1.00  0.00           C
ATOM   4020  HG1 MET A 449      47.209  34.320  51.131  1.00  0.00           H
ATOM   4021  HG2 MET A 449      46.282  34.806  52.438  1.00  0.00           H
ATOM   4022  SD  MET A 449      45.310  32.810  51.410  1.00  0.00           S
ATOM   4023  CE  MET A 449      46.219  31.310  51.110  1.00  0.00           C
ATOM   4024  HE1 MET A 449      46.450  30.889  52.112  1.00  0.00           H
ATOM   4025  HE2 MET A 449      47.145  31.431  50.507  1.00  0.00           H
ATOM   4026  HE3 MET A 449      45.533  30.573  50.642  1.00  0.00           H
ATOM   4027  C   MET A 449      49.160  33.690  54.810  1.00  0.00           C
ATOM   4028  O   MET A 449      48.670  33.970  55.890  1.00  0.00           O
ATOM   4029  N   LEU A 450      50.120  32.790  54.730  1.00  0.00           N
ATOM   4030  HN  LEU A 450      50.469  32.571  53.822  1.00  0.00           H
ATOM   4031  CA  LEU A 450      50.780  32.270  55.910  1.00  0.00           C
ATOM   4032  HA  LEU A 450      49.979  31.789  56.451  1.00  0.00           H
ATOM   4033  CB  LEU A 450      51.760  31.100  55.450  1.00  0.00           C
ATOM   4034  HB1 LEU A 450      52.351  31.451  54.578  1.00  0.00           H
ATOM   4035  HB2 LEU A 450      51.054  30.414  54.933  1.00  0.00           H
ATOM   4036  CG  LEU A 450      52.590  30.400  56.550  1.00  0.00           C
ATOM   4037  HG  LEU A 450      53.359  31.159  56.810  1.00  0.00           H
ATOM   4038  CD1 LEU A 450      51.740  29.919  57.730  1.00  0.00           C
ATOM   4039 1HD1 LEU A 450      51.257  30.806  58.193  1.00  0.00           H
ATOM   4040 2HD1 LEU A 450      52.408  29.441  58.478  1.00  0.00           H
ATOM   4041 3HD1 LEU A 450      50.900  29.300  57.350  1.00  0.00           H
ATOM   4042  CD2 LEU A 450      53.240  29.130  55.960  1.00  0.00           C
ATOM   4043 1HD2 LEU A 450      53.908  28.701  56.738  1.00  0.00           H
ATOM   4044 2HD2 LEU A 450      53.767  29.219  54.986  1.00  0.00           H
ATOM   4045 3HD2 LEU A 450      52.470  28.350  55.780  1.00  0.00           H
ATOM   4046  C   LEU A 450      51.530  33.150  56.840  1.00  0.00           C
ATOM   4047  O   LEU A 450      51.510  33.060  58.060  1.00  0.00           O
ATOM   4048  N   ARG A 451      52.260  34.090  56.170  1.00  0.00           N
ATOM   4049  HN  ARG A 451      52.230  34.130  55.174  1.00  0.00           H
ATOM   4050  CA  ARG A 451      52.960  35.190  56.940  1.00  0.00           C
ATOM   4051  HA  ARG A 451      53.610  34.700  57.650  1.00  0.00           H
ATOM   4052  CB  ARG A 451      53.950  35.960  56.031  1.00  0.00           C
ATOM   4053  HB1 ARG A 451      54.079  36.945  56.528  1.00  0.00           H
ATOM   4054  HB2 ARG A 451      53.709  36.101  54.955  1.00  0.00           H
ATOM   4055  CG  ARG A 451      55.350  35.350  56.060  1.00  0.00           C
ATOM   4056  HG1 ARG A 451      55.210  34.258  55.910  1.00  0.00           H
ATOM   4057  HG2 ARG A 451      55.681  35.541  57.103  1.00  0.00           H
ATOM   4058  CD  ARG A 451      56.460  35.969  55.130  1.00  0.00           C
ATOM   4059  HD1 ARG A 451      56.520  37.075  55.040  1.00  0.00           H
ATOM   4060  HD2 ARG A 451      56.350  35.582  54.094  1.00  0.00           H
ATOM   4061  NE  ARG A 451      57.780  35.340  55.550  1.00  0.00           N
ATOM   4062  HE  ARG A 451      58.189  34.582  55.041  1.00  0.00           H
ATOM   4063  CZ  ARG A 451      58.480  35.800  56.540  1.00  0.00           C
ATOM   4064  NH1 ARG A 451      58.240  36.970  57.120  1.00  0.00           N
ATOM   4065 1HH1 ARG A 451      57.750  37.670  56.600  1.00  0.00           H
ATOM   4066 2HH1 ARG A 451      58.816  37.308  57.865  1.00  0.00           H
ATOM   4067  NH2 ARG A 451      59.530  35.140  56.990  1.00  0.00           N
ATOM   4068 1HH2 ARG A 451      60.051  35.460  57.781  1.00  0.00           H
ATOM   4069 2HH2 ARG A 451      59.749  34.233  56.631  1.00  0.00           H
ATOM   4070  C   ARG A 451      52.010  36.150  57.680  1.00  0.00           C
ATOM   4071  O   ARG A 451      52.190  36.430  58.850  1.00  0.00           O
ATOM   4072  N   LEU A 452      50.950  36.550  56.930  1.00  0.00           N
ATOM   4073  HN  LEU A 452      50.819  36.157  56.024  1.00  0.00           H
ATOM   4074  CA  LEU A 452      49.840  37.250  57.530  1.00  0.00           C
ATOM   4075  HA  LEU A 452      50.279  38.108  58.019  1.00  0.00           H
ATOM   4076  CB  LEU A 452      48.870  37.710  56.390  1.00  0.00           C
ATOM   4077  HB1 LEU A 452      48.619  36.817  55.778  1.00  0.00           H
ATOM   4078  HB2 LEU A 452      49.452  38.322  55.668  1.00  0.00           H
ATOM   4079  CG  LEU A 452      47.660  38.460  56.800  1.00  0.00           C
ATOM   4080  HG  LEU A 452      47.229  37.978  57.703  1.00  0.00           H
ATOM   4081  CD1 LEU A 452      48.040  39.920  57.330  1.00  0.00           C
ATOM   4082 1HD1 LEU A 452      47.112  40.469  57.599  1.00  0.00           H
ATOM   4083 2HD1 LEU A 452      48.572  40.392  56.477  1.00  0.00           H
ATOM   4084 3HD1 LEU A 452      48.799  39.860  58.139  1.00  0.00           H
ATOM   4085  CD2 LEU A 452      46.631  38.819  55.610  1.00  0.00           C
ATOM   4086 1HD2 LEU A 452      45.701  39.244  56.044  1.00  0.00           H
ATOM   4087 2HD2 LEU A 452      46.420  37.901  55.021  1.00  0.00           H
ATOM   4088 3HD2 LEU A 452      47.271  39.371  54.889  1.00  0.00           H
ATOM   4089  C   LEU A 452      49.120  36.420  58.630  1.00  0.00           C
ATOM   4090  O   LEU A 452      48.810  36.970  59.680  1.00  0.00           O
ATOM   4091  N   GLY A 453      48.800  35.130  58.500  1.00  0.00           N
ATOM   4092  HN  GLY A 453      48.860  34.830  57.551  1.00  0.00           H
ATOM   4093  CA  GLY A 453      48.070  34.350  59.480  1.00  0.00           C
ATOM   4094  HA1 GLY A 453      47.838  33.453  58.926  1.00  0.00           H
ATOM   4095  HA2 GLY A 453      47.186  34.822  59.882  1.00  0.00           H
ATOM   4096  C   GLY A 453      48.860  34.030  60.720  1.00  0.00           C
ATOM   4097  O   GLY A 453      48.290  33.970  61.840  1.00  0.00           O
ATOM   4098  N   ILE A 454      50.210  33.870  60.540  1.00  0.00           N
ATOM   4099  HN  ILE A 454      50.509  33.780  59.593  1.00  0.00           H
ATOM   4100  CA  ILE A 454      51.120  33.760  61.620  1.00  0.00           C
ATOM   4101  HA  ILE A 454      50.790  32.980  62.290  1.00  0.00           H
ATOM   4102  CB  ILE A 454      52.530  33.390  61.200  1.00  0.00           C
ATOM   4103  HB  ILE A 454      52.700  33.928  60.243  1.00  0.00           H
ATOM   4104  CG2 ILE A 454      53.650  33.841  62.120  1.00  0.00           C
ATOM   4105 1HG2 ILE A 454      53.760  34.946  62.130  1.00  0.00           H
ATOM   4106 2HG2 ILE A 454      54.643  33.469  61.789  1.00  0.00           H
ATOM   4107 3HG2 ILE A 454      53.560  33.369  63.122  1.00  0.00           H
ATOM   4108  CG1 ILE A 454      52.700  31.870  60.840  1.00  0.00           C
ATOM   4109 1HG1 ILE A 454      53.577  31.730  60.172  1.00  0.00           H
ATOM   4110 2HG1 ILE A 454      51.774  31.511  60.342  1.00  0.00           H
ATOM   4111  CD  ILE A 454      52.800  30.961  62.020  1.00  0.00           C
ATOM   4112  HD1 ILE A 454      52.000  31.090  62.780  1.00  0.00           H
ATOM   4113  HD2 ILE A 454      53.745  31.109  62.587  1.00  0.00           H
ATOM   4114  HD3 ILE A 454      52.810  29.914  61.648  1.00  0.00           H
ATOM   4115  C   ILE A 454      51.160  35.060  62.480  1.00  0.00           C
ATOM   4116  O   ILE A 454      50.980  34.990  63.650  1.00  0.00           O
ATOM   4117  N   PHE A 455      51.470  36.260  61.830  1.00  0.00           N
ATOM   4118  HN  PHE A 455      51.690  36.400  60.868  1.00  0.00           H
ATOM   4119  CA  PHE A 455      51.550  37.560  62.530  1.00  0.00           C
ATOM   4120  HA  PHE A 455      52.349  37.330  63.219  1.00  0.00           H
ATOM   4121  CB  PHE A 455      51.960  38.670  61.570  1.00  0.00           C
ATOM   4122  HB1 PHE A 455      51.148  38.981  60.878  1.00  0.00           H
ATOM   4123  HB2 PHE A 455      52.832  38.199  61.069  1.00  0.00           H
ATOM   4124  CG  PHE A 455      52.350  39.920  62.330  1.00  0.00           C
ATOM   4125  CD1 PHE A 455      53.330  39.970  63.300  1.00  0.00           C
ATOM   4126  HD1 PHE A 455      53.940  39.109  63.530  1.00  0.00           H
ATOM   4127  CE1 PHE A 455      53.650  41.140  64.050  1.00  0.00           C
ATOM   4128  HE1 PHE A 455      54.423  41.160  64.803  1.00  0.00           H
ATOM   4129  CZ  PHE A 455      52.970  42.310  63.690  1.00  0.00           C
ATOM   4130  HZ  PHE A 455      53.221  43.272  64.111  1.00  0.00           H
ATOM   4131  CD2 PHE A 455      51.690  41.140  62.100  1.00  0.00           C
ATOM   4132  HD2 PHE A 455      50.990  41.190  61.280  1.00  0.00           H
ATOM   4133  CE2 PHE A 455      51.980  42.310  62.740  1.00  0.00           C
ATOM   4134  HE2 PHE A 455      51.410  43.150  62.370  1.00  0.00           H
ATOM   4135  C   PHE A 455      50.250  37.810  63.240  1.00  0.00           C
ATOM   4136  O   PHE A 455      50.280  38.030  64.420  1.00  0.00           O
ATOM   4137  N   GLY A 456      49.070  37.590  62.530  1.00  0.00           N
ATOM   4138  HN  GLY A 456      49.060  37.169  61.627  1.00  0.00           H
ATOM   4139  CA  GLY A 456      47.710  37.360  63.100  1.00  0.00           C
ATOM   4140  HA1 GLY A 456      47.186  36.836  62.315  1.00  0.00           H
ATOM   4141  HA2 GLY A 456      47.349  38.344  63.361  1.00  0.00           H
ATOM   4142  C   GLY A 456      47.630  36.590  64.400  1.00  0.00           C
ATOM   4143  O   GLY A 456      47.380  37.160  65.480  1.00  0.00           O
ATOM   4144  N   PHE A 457      47.860  35.240  64.330  1.00  0.00           N
ATOM   4145  HN  PHE A 457      48.122  34.716  63.524  1.00  0.00           H
ATOM   4146  CA  PHE A 457      47.740  34.380  65.460  1.00  0.00           C
ATOM   4147  HA  PHE A 457      46.744  34.400  65.878  1.00  0.00           H
ATOM   4148  CB  PHE A 457      47.961  32.900  64.980  1.00  0.00           C
ATOM   4149  HB1 PHE A 457      48.975  32.830  64.532  1.00  0.00           H
ATOM   4150  HB2 PHE A 457      47.265  32.638  64.154  1.00  0.00           H
ATOM   4151  CG  PHE A 457      47.880  31.970  66.110  1.00  0.00           C
ATOM   4152  CD1 PHE A 457      46.640  31.490  66.530  1.00  0.00           C
ATOM   4153  HD1 PHE A 457      45.714  31.858  66.112  1.00  0.00           H
ATOM   4154  CE1 PHE A 457      46.590  30.730  67.690  1.00  0.00           C
ATOM   4155  HE1 PHE A 457      45.619  30.350  67.970  1.00  0.00           H
ATOM   4156  CZ  PHE A 457      47.720  30.380  68.440  1.00  0.00           C
ATOM   4157  HZ  PHE A 457      47.650  29.748  69.313  1.00  0.00           H
ATOM   4158  CD2 PHE A 457      49.030  31.560  66.760  1.00  0.00           C
ATOM   4159  HD2 PHE A 457      49.990  31.960  66.470  1.00  0.00           H
ATOM   4160  CE2 PHE A 457      48.930  30.840  68.010  1.00  0.00           C
ATOM   4161  HE2 PHE A 457      49.884  30.720  68.502  1.00  0.00           H
ATOM   4162  C   PHE A 457      48.640  34.800  66.640  1.00  0.00           C
ATOM   4163  O   PHE A 457      48.240  34.730  67.800  1.00  0.00           O
ATOM   4164  N   LEU A 458      49.880  35.140  66.290  1.00  0.00           N
ATOM   4165  HN  LEU A 458      50.221  35.040  65.358  1.00  0.00           H
ATOM   4166  CA  LEU A 458      50.780  35.530  67.400  1.00  0.00           C
ATOM   4167  HA  LEU A 458      50.860  34.711  68.099  1.00  0.00           H
ATOM   4168  CB  LEU A 458      52.290  35.890  66.899  1.00  0.00           C
ATOM   4169  HB1 LEU A 458      52.822  36.342  67.764  1.00  0.00           H
ATOM   4170  HB2 LEU A 458      52.051  36.617  66.094  1.00  0.00           H
ATOM   4171  CG  LEU A 458      53.130  34.750  66.290  1.00  0.00           C
ATOM   4172  HG  LEU A 458      52.538  34.429  65.407  1.00  0.00           H
ATOM   4173  CD1 LEU A 458      54.470  35.230  65.760  1.00  0.00           C
ATOM   4174 1HD1 LEU A 458      54.281  36.048  65.032  1.00  0.00           H
ATOM   4175 2HD1 LEU A 458      54.920  34.330  65.290  1.00  0.00           H
ATOM   4176 3HD1 LEU A 458      55.200  35.560  66.530  1.00  0.00           H
ATOM   4177  CD2 LEU A 458      53.450  33.571  67.290  1.00  0.00           C
ATOM   4178 1HD2 LEU A 458      52.520  33.210  67.780  1.00  0.00           H
ATOM   4179 2HD2 LEU A 458      54.129  33.959  68.079  1.00  0.00           H
ATOM   4180 3HD2 LEU A 458      53.812  32.705  66.696  1.00  0.00           H
ATOM   4181  C   LEU A 458      50.280  36.840  68.130  1.00  0.00           C
ATOM   4182  O   LEU A 458      50.200  36.850  69.350  1.00  0.00           O
ATOM   4183  N   ALA A 459      49.880  37.860  67.340  1.00  0.00           N
ATOM   4184  HN  ALA A 459      49.780  37.730  66.357  1.00  0.00           H
ATOM   4185  CA  ALA A 459      49.330  39.120  67.850  1.00  0.00           C
ATOM   4186  HA  ALA A 459      50.031  39.531  68.561  1.00  0.00           H
ATOM   4187  CB  ALA A 459      49.140  40.161  66.671  1.00  0.00           C
ATOM   4188  HB1 ALA A 459      50.143  40.240  66.199  1.00  0.00           H
ATOM   4189  HB2 ALA A 459      48.613  41.085  66.988  1.00  0.00           H
ATOM   4190  HB3 ALA A 459      48.456  39.717  65.916  1.00  0.00           H
ATOM   4191  C   ALA A 459      48.010  38.850  68.670  1.00  0.00           C
ATOM   4192  O   ALA A 459      47.810  39.290  69.840  1.00  0.00           O
ATOM   4193  N   PHE A 460      47.100  37.950  68.150  1.00  0.00           N
ATOM   4194  HN  PHE A 460      47.239  37.582  67.234  1.00  0.00           H
ATOM   4195  CA  PHE A 460      45.969  37.381  68.910  1.00  0.00           C
ATOM   4196  HA  PHE A 460      45.266  38.183  69.078  1.00  0.00           H
ATOM   4197  CB  PHE A 460      45.280  36.360  67.970  1.00  0.00           C
ATOM   4198  HB1 PHE A 460      46.084  35.707  67.568  1.00  0.00           H
ATOM   4199  HB2 PHE A 460      44.889  36.911  67.088  1.00  0.00           H
ATOM   4200  CG  PHE A 460      44.260  35.400  68.540  1.00  0.00           C
ATOM   4201  CD1 PHE A 460      44.630  34.070  68.800  1.00  0.00           C
ATOM   4202  HD1 PHE A 460      45.605  33.728  68.488  1.00  0.00           H
ATOM   4203  CE1 PHE A 460      43.760  33.120  69.320  1.00  0.00           C
ATOM   4204  HE1 PHE A 460      44.071  32.137  69.641  1.00  0.00           H
ATOM   4205  CZ  PHE A 460      42.520  33.550  69.770  1.00  0.00           C
ATOM   4206  HZ  PHE A 460      41.860  32.810  70.200  1.00  0.00           H
ATOM   4207  CD2 PHE A 460      42.970  35.810  68.900  1.00  0.00           C
ATOM   4208  HD2 PHE A 460      42.512  36.756  68.651  1.00  0.00           H
ATOM   4209  CE2 PHE A 460      42.039  34.870  69.460  1.00  0.00           C
ATOM   4210  HE2 PHE A 460      41.057  35.079  69.857  1.00  0.00           H
ATOM   4211  C   PHE A 460      46.280  36.690  70.230  1.00  0.00           C
ATOM   4212  O   PHE A 460      45.740  37.060  71.300  1.00  0.00           O
ATOM   4213  N   GLY A 461      47.270  35.750  70.210  1.00  0.00           N
ATOM   4214  HN  GLY A 461      47.678  35.441  69.354  1.00  0.00           H
ATOM   4215  CA  GLY A 461      47.910  35.210  71.440  1.00  0.00           C
ATOM   4216  HA1 GLY A 461      48.739  34.691  70.981  1.00  0.00           H
ATOM   4217  HA2 GLY A 461      47.217  34.567  71.962  1.00  0.00           H
ATOM   4218  C   GLY A 461      48.430  36.140  72.430  1.00  0.00           C
ATOM   4219  O   GLY A 461      48.060  36.110  73.570  1.00  0.00           O
ATOM   4220  N   PHE A 462      49.280  37.090  71.990  1.00  0.00           N
ATOM   4221  HN  PHE A 462      49.519  37.060  71.022  1.00  0.00           H
ATOM   4222  CA  PHE A 462      49.870  38.020  72.830  1.00  0.00           C
ATOM   4223  HA  PHE A 462      50.290  37.390  73.600  1.00  0.00           H
ATOM   4224  CB  PHE A 462      51.000  38.880  72.140  1.00  0.00           C
ATOM   4225  HB1 PHE A 462      51.421  39.602  72.872  1.00  0.00           H
ATOM   4226  HB2 PHE A 462      50.548  39.582  71.408  1.00  0.00           H
ATOM   4227  CG  PHE A 462      52.210  38.170  71.690  1.00  0.00           C
ATOM   4228  CD1 PHE A 462      52.680  38.390  70.400  1.00  0.00           C
ATOM   4229  HD1 PHE A 462      52.057  38.893  69.676  1.00  0.00           H
ATOM   4230  CE1 PHE A 462      53.880  37.840  69.950  1.00  0.00           C
ATOM   4231  HE1 PHE A 462      54.110  37.960  68.901  1.00  0.00           H
ATOM   4232  CZ  PHE A 462      54.700  37.090  70.820  1.00  0.00           C
ATOM   4233  HZ  PHE A 462      55.705  36.879  70.488  1.00  0.00           H
ATOM   4234  CD2 PHE A 462      53.010  37.380  72.570  1.00  0.00           C
ATOM   4235  HD2 PHE A 462      52.582  37.081  73.516  1.00  0.00           H
ATOM   4236  CE2 PHE A 462      54.300  36.900  72.120  1.00  0.00           C
ATOM   4237  HE2 PHE A 462      54.912  36.459  72.892  1.00  0.00           H
ATOM   4238  C   PHE A 462      48.890  39.020  73.570  1.00  0.00           C
ATOM   4239  O   PHE A 462      49.020  39.290  74.730  1.00  0.00           O
ATOM   4240  N   VAL A 463      47.910  39.480  72.790  1.00  0.00           N
ATOM   4241  HN  VAL A 463      47.920  39.129  71.857  1.00  0.00           H
ATOM   4242  CA  VAL A 463      46.770  40.240  73.350  1.00  0.00           C
ATOM   4243  HA  VAL A 463      47.141  41.042  73.971  1.00  0.00           H
ATOM   4244  CB  VAL A 463      45.970  40.840  72.270  1.00  0.00           C
ATOM   4245  HB  VAL A 463      45.800  40.148  71.418  1.00  0.00           H
ATOM   4246  CG1 VAL A 463      44.610  41.580  72.680  1.00  0.00           C
ATOM   4247 1HG1 VAL A 463      44.159  42.272  71.938  1.00  0.00           H
ATOM   4248 2HG1 VAL A 463      44.860  42.169  73.589  1.00  0.00           H
ATOM   4249 3HG1 VAL A 463      43.909  40.789  73.021  1.00  0.00           H
ATOM   4250  CG2 VAL A 463      46.919  41.990  71.830  1.00  0.00           C
ATOM   4251 1HG2 VAL A 463      46.370  42.560  71.050  1.00  0.00           H
ATOM   4252 2HG2 VAL A 463      47.936  41.728  71.468  1.00  0.00           H
ATOM   4253 3HG2 VAL A 463      47.050  42.681  72.691  1.00  0.00           H
ATOM   4254  C   VAL A 463      45.850  39.390  74.260  1.00  0.00           C
ATOM   4255  O   VAL A 463      45.450  39.770  75.350  1.00  0.00           O
ATOM   4256  N   LEU A 464      45.540  38.100  73.950  1.00  0.00           N
ATOM   4257  HN  LEU A 464      45.812  37.818  73.034  1.00  0.00           H
ATOM   4258  CA  LEU A 464      44.890  37.130  74.760  1.00  0.00           C
ATOM   4259  HA  LEU A 464      43.964  37.628  75.009  1.00  0.00           H
ATOM   4260  CB  LEU A 464      44.660  35.730  74.030  1.00  0.00           C
ATOM   4261  HB1 LEU A 464      45.613  35.409  73.559  1.00  0.00           H
ATOM   4262  HB2 LEU A 464      43.842  35.870  73.291  1.00  0.00           H
ATOM   4263  CG  LEU A 464      44.070  34.640  74.890  1.00  0.00           C
ATOM   4264  HG  LEU A 464      44.802  34.570  75.722  1.00  0.00           H
ATOM   4265  CD1 LEU A 464      42.700  34.870  75.450  1.00  0.00           C
ATOM   4266 1HD1 LEU A 464      42.640  35.790  76.070  1.00  0.00           H
ATOM   4267 2HD1 LEU A 464      42.430  34.010  76.100  1.00  0.00           H
ATOM   4268 3HD1 LEU A 464      41.905  34.890  74.675  1.00  0.00           H
ATOM   4269  CD2 LEU A 464      44.130  33.290  74.160  1.00  0.00           C
ATOM   4270 1HD2 LEU A 464      45.207  33.180  73.911  1.00  0.00           H
ATOM   4271 2HD2 LEU A 464      43.381  33.330  73.341  1.00  0.00           H
ATOM   4272 3HD2 LEU A 464      43.829  32.458  74.832  1.00  0.00           H
ATOM   4273  C   LEU A 464      45.640  36.900  76.090  1.00  0.00           C
ATOM   4274  O   LEU A 464      45.100  36.820  77.180  1.00  0.00           O
ATOM   4275  N   ILE A 465      46.970  36.700  76.060  1.00  0.00           N
ATOM   4276  HN  ILE A 465      47.450  36.620  75.190  1.00  0.00           H
ATOM   4277  CA  ILE A 465      47.780  36.560  77.280  1.00  0.00           C
ATOM   4278  HA  ILE A 465      47.402  35.684  77.787  1.00  0.00           H
ATOM   4279  CB  ILE A 465      49.230  36.190  76.840  1.00  0.00           C
ATOM   4280  HB  ILE A 465      49.519  36.928  76.062  1.00  0.00           H
ATOM   4281  CG2 ILE A 465      50.290  36.510  78.030  1.00  0.00           C
ATOM   4282 1HG2 ILE A 465      49.989  36.089  79.013  1.00  0.00           H
ATOM   4283 2HG2 ILE A 465      50.500  37.599  78.090  1.00  0.00           H
ATOM   4284 3HG2 ILE A 465      51.245  35.953  77.921  1.00  0.00           H
ATOM   4285  CG1 ILE A 465      49.500  34.800  76.250  1.00  0.00           C
ATOM   4286 1HG1 ILE A 465      48.558  34.449  75.779  1.00  0.00           H
ATOM   4287 2HG1 ILE A 465      49.769  34.202  77.147  1.00  0.00           H
ATOM   4288  CD  ILE A 465      50.660  34.800  75.230  1.00  0.00           C
ATOM   4289  HD1 ILE A 465      51.552  35.231  75.731  1.00  0.00           H
ATOM   4290  HD2 ILE A 465      50.441  35.498  74.393  1.00  0.00           H
ATOM   4291  HD3 ILE A 465      50.941  33.788  74.869  1.00  0.00           H
ATOM   4292  C   ILE A 465      47.710  37.670  78.310  1.00  0.00           C
ATOM   4293  O   ILE A 465      47.290  37.420  79.470  1.00  0.00           O
ATOM   4294  N   THR A 466      47.900  38.920  77.890  1.00  0.00           N
ATOM   4295  HN  THR A 466      48.221  39.120  76.968  1.00  0.00           H
ATOM   4296  CA  THR A 466      47.620  40.070  78.810  1.00  0.00           C
ATOM   4297  HA  THR A 466      48.032  39.819  79.775  1.00  0.00           H
ATOM   4298  CB  THR A 466      48.130  41.430  78.250  1.00  0.00           C
ATOM   4299  HB  THR A 466      49.186  41.191  78.001  1.00  0.00           H
ATOM   4300  OG1 THR A 466      47.920  42.540  79.120  1.00  0.00           O
ATOM   4301  HG1 THR A 466      48.640  42.400  79.740  1.00  0.00           H
ATOM   4302  CG2 THR A 466      47.340  41.751  76.960  1.00  0.00           C
ATOM   4303 1HG2 THR A 466      46.334  42.218  77.030  1.00  0.00           H
ATOM   4304 2HG2 THR A 466      47.139  40.814  76.397  1.00  0.00           H
ATOM   4305 3HG2 THR A 466      48.001  42.351  76.299  1.00  0.00           H
ATOM   4306  C   THR A 466      46.130  40.110  79.240  1.00  0.00           C
ATOM   4307  O   THR A 466      45.930  40.190  80.420  1.00  0.00           O
ATOM   4308  N   PHE A 467      45.110  39.980  78.350  1.00  0.00           N
ATOM   4309  HN  PHE A 467      45.251  39.829  77.375  1.00  0.00           H
ATOM   4310  CA  PHE A 467      43.660  39.840  78.780  1.00  0.00           C
ATOM   4311  HA  PHE A 467      43.380  40.781  79.230  1.00  0.00           H
ATOM   4312  CB  PHE A 467      42.770  39.820  77.490  1.00  0.00           C
ATOM   4313  HB1 PHE A 467      41.737  39.579  77.821  1.00  0.00           H
ATOM   4314  HB2 PHE A 467      43.190  38.921  76.990  1.00  0.00           H
ATOM   4315  CG  PHE A 467      42.660  41.030  76.640  1.00  0.00           C
ATOM   4316  CD1 PHE A 467      43.401  42.160  76.721  1.00  0.00           C
ATOM   4317  HD1 PHE A 467      44.154  42.289  77.484  1.00  0.00           H
ATOM   4318  CE1 PHE A 467      43.150  43.340  75.940  1.00  0.00           C
ATOM   4319  HE1 PHE A 467      43.691  44.272  76.000  1.00  0.00           H
ATOM   4320  CZ  PHE A 467      42.160  43.280  74.970  1.00  0.00           C
ATOM   4321  HZ  PHE A 467      41.931  44.157  74.382  1.00  0.00           H
ATOM   4322  CD2 PHE A 467      41.720  40.999  75.550  1.00  0.00           C
ATOM   4323  HD2 PHE A 467      41.273  40.027  75.401  1.00  0.00           H
ATOM   4324  CE2 PHE A 467      41.440  42.040  74.700  1.00  0.00           C
ATOM   4325  HE2 PHE A 467      40.611  41.910  74.020  1.00  0.00           H
ATOM   4326  C   PHE A 467      43.350  38.730  79.770  1.00  0.00           C
ATOM   4327  O   PHE A 467      42.620  38.920  80.760  1.00  0.00           O
ATOM   4328  N   SER A 468      43.930  37.520  79.560  1.00  0.00           N
ATOM   4329  HN  SER A 468      44.440  37.270  78.740  1.00  0.00           H
ATOM   4330  CA  SER A 468      43.900  36.480  80.580  1.00  0.00           C
ATOM   4331  HA  SER A 468      42.876  36.179  80.741  1.00  0.00           H
ATOM   4332  CB  SER A 468      44.680  35.200  80.050  1.00  0.00           C
ATOM   4333  HB1 SER A 468      44.690  34.263  80.648  1.00  0.00           H
ATOM   4334  HB2 SER A 468      45.698  35.599  79.850  1.00  0.00           H
ATOM   4335  OG  SER A 468      44.200  34.710  78.790  1.00  0.00           O
ATOM   4336  HG1 SER A 468      44.390  35.350  78.100  1.00  0.00           H
ATOM   4337  C   SER A 468      44.510  36.890  81.950  1.00  0.00           C
ATOM   4338  O   SER A 468      43.860  36.600  82.970  1.00  0.00           O
ATOM   4339  N   CYS A 469      45.630  37.630  81.920  1.00  0.00           N
ATOM   4340  HN  CYS A 469      46.151  37.911  81.118  1.00  0.00           H
ATOM   4341  CA  CYS A 469      46.210  38.190  83.090  1.00  0.00           C
ATOM   4342  HA  CYS A 469      46.360  37.390  83.800  1.00  0.00           H
ATOM   4343  CB  CYS A 469      47.550  38.760  82.900  1.00  0.00           C
ATOM   4344  HB1 CYS A 469      47.840  38.930  83.959  1.00  0.00           H
ATOM   4345  HB2 CYS A 469      47.431  39.696  82.313  1.00  0.00           H
ATOM   4346  SG  CYS A 469      48.840  37.610  82.140  1.00  0.00           S
ATOM   4347  HG1 CYS A 469      49.330  37.060  83.241  1.00  0.00           H
ATOM   4348  C   CYS A 469      45.370  39.190  83.840  1.00  0.00           C
ATOM   4349  O   CYS A 469      45.280  39.260  85.060  1.00  0.00           O
HETATM 4350  N   HSD A 470      44.730  40.040  83.050  1.00  0.00           N
HETATM 4351  HN  HSD A 470      44.909  39.940  82.074  1.00  0.00           H
HETATM 4352  CA  HSD A 470      43.790  40.980  83.560  1.00  0.00           C
HETATM 4353  HA  HSD A 470      44.189  41.659  84.299  1.00  0.00           H
HETATM 4354  CB  HSD A 470      43.250  41.880  82.480  1.00  0.00           C
HETATM 4355  HB1 HSD A 470      42.361  42.459  82.810  1.00  0.00           H
HETATM 4356  HB2 HSD A 470      42.969  41.348  81.546  1.00  0.00           H
HETATM 4357  ND1 HSD A 470      45.480  42.810  81.740  1.00  0.00           N
HETATM 4358  HD1 HSD A 470      45.830  41.989  81.289  1.00  0.00           H
HETATM 4359  CG  HSD A 470      44.250  43.040  82.290  1.00  0.00           C
HETATM 4360  CE1 HSD A 470      46.180  43.940  81.940  1.00  0.00           C
HETATM 4361  HE1 HSD A 470      47.230  44.130  81.720  1.00  0.00           H
HETATM 4362  NE2 HSD A 470      45.510  44.800  82.690  1.00  0.00           N
HETATM 4363  CD2 HSD A 470      44.280  44.290  82.840  1.00  0.00           C
HETATM 4364  HD2 HSD A 470      43.609  44.771  83.541  1.00  0.00           H
HETATM 4365  C   HSD A 470      42.560  40.320  84.240  1.00  0.00           C
HETATM 4366  O   HSD A 470      42.050  40.710  85.310  1.00  0.00           O
ATOM   4367  N   PHE A 471      42.020  39.290  83.650  1.00  0.00           N
ATOM   4368  HN  PHE A 471      42.601  38.920  82.929  1.00  0.00           H
ATOM   4369  CA  PHE A 471      40.710  38.720  84.100  1.00  0.00           C
ATOM   4370  HA  PHE A 471      40.022  39.508  84.369  1.00  0.00           H
ATOM   4371  CB  PHE A 471      40.160  37.800  82.990  1.00  0.00           C
ATOM   4372  HB1 PHE A 471      40.899  36.982  82.850  1.00  0.00           H
ATOM   4373  HB2 PHE A 471      40.120  38.332  82.016  1.00  0.00           H
ATOM   4374  CG  PHE A 471      38.850  37.250  83.330  1.00  0.00           C
ATOM   4375  CD1 PHE A 471      38.670  35.880  83.710  1.00  0.00           C
ATOM   4376  HD1 PHE A 471      39.522  35.218  83.680  1.00  0.00           H
ATOM   4377  CE1 PHE A 471      37.460  35.390  84.210  1.00  0.00           C
ATOM   4378  HE1 PHE A 471      37.450  34.385  84.608  1.00  0.00           H
ATOM   4379  CZ  PHE A 471      36.350  36.230  84.200  1.00  0.00           C
ATOM   4380  HZ  PHE A 471      35.364  35.881  84.469  1.00  0.00           H
ATOM   4381  CD2 PHE A 471      37.720  38.130  83.380  1.00  0.00           C
ATOM   4382  HD2 PHE A 471      37.901  39.164  83.129  1.00  0.00           H
ATOM   4383  CE2 PHE A 471      36.450  37.610  83.710  1.00  0.00           C
ATOM   4384  HE2 PHE A 471      35.565  38.214  83.579  1.00  0.00           H
ATOM   4385  C   PHE A 471      40.950  37.930  85.370  1.00  0.00           C
ATOM   4386  O   PHE A 471      40.130  37.860  86.280  1.00  0.00           O
ATOM   4387  N   TYR A 472      42.170  37.330  85.580  1.00  0.00           N
ATOM   4388  HN  TYR A 472      42.773  37.310  84.786  1.00  0.00           H
ATOM   4389  CA  TYR A 472      42.690  36.790  86.770  1.00  0.00           C
ATOM   4390  HA  TYR A 472      42.066  35.955  87.052  1.00  0.00           H
ATOM   4391  CB  TYR A 472      44.010  36.140  86.400  1.00  0.00           C
ATOM   4392  HB1 TYR A 472      44.690  36.889  85.940  1.00  0.00           H
ATOM   4393  HB2 TYR A 472      43.859  35.277  85.717  1.00  0.00           H
ATOM   4394  CG  TYR A 472      44.890  35.710  87.600  1.00  0.00           C
ATOM   4395  CD1 TYR A 472      44.900  34.380  87.990  1.00  0.00           C
ATOM   4396  HD1 TYR A 472      44.146  33.697  87.628  1.00  0.00           H
ATOM   4397  CE1 TYR A 472      45.840  33.820  88.890  1.00  0.00           C
ATOM   4398  HE1 TYR A 472      46.000  32.772  89.100  1.00  0.00           H
ATOM   4399  CZ  TYR A 472      46.820  34.710  89.400  1.00  0.00           C
ATOM   4400  OH  TYR A 472      47.860  34.190  90.270  1.00  0.00           O
ATOM   4401  HH  TYR A 472      47.502  33.403  90.688  1.00  0.00           H
ATOM   4402  CD2 TYR A 472      45.930  36.580  88.080  1.00  0.00           C
ATOM   4403  HD2 TYR A 472      45.920  37.583  87.679  1.00  0.00           H
ATOM   4404  CE2 TYR A 472      46.770  36.120  89.050  1.00  0.00           C
ATOM   4405  HE2 TYR A 472      47.512  36.732  89.541  1.00  0.00           H
ATOM   4406  C   TYR A 472      42.790  37.740  87.930  1.00  0.00           C
ATOM   4407  O   TYR A 472      42.520  37.430  89.070  1.00  0.00           O
ATOM   4408  N   ASP A 473      43.210  38.990  87.700  1.00  0.00           N
ATOM   4409  HN  ASP A 473      43.450  39.290  86.780  1.00  0.00           H
ATOM   4410  CA  ASP A 473      43.230  40.090  88.660  1.00  0.00           C
ATOM   4411  HA  ASP A 473      43.709  39.661  89.528  1.00  0.00           H
ATOM   4412  CB  ASP A 473      44.200  41.190  88.060  1.00  0.00           C
ATOM   4413  HB1 ASP A 473      44.340  41.180  86.958  1.00  0.00           H
ATOM   4414  HB2 ASP A 473      45.175  40.971  88.547  1.00  0.00           H
ATOM   4415  CG  ASP A 473      43.800  42.640  88.350  1.00  0.00           C
ATOM   4416  OD1 ASP A 473      44.220  43.600  87.700  1.00  0.00           O
ATOM   4417  OD2 ASP A 473      43.040  42.820  89.350  1.00  0.00           O
ATOM   4418  C   ASP A 473      41.770  40.450  89.090  1.00  0.00           C
ATOM   4419  O   ASP A 473      41.410  40.430  90.260  1.00  0.00           O
ATOM   4420  N   PHE A 474      40.850  40.590  88.180  1.00  0.00           N
ATOM   4421  HN  PHE A 474      41.280  40.560  87.281  1.00  0.00           H
ATOM   4422  CA  PHE A 474      39.470  40.700  88.310  1.00  0.00           C
ATOM   4423  HA  PHE A 474      39.170  41.540  88.920  1.00  0.00           H
ATOM   4424  CB  PHE A 474      38.810  40.880  86.930  1.00  0.00           C
ATOM   4425  HB1 PHE A 474      38.870  40.142  86.102  1.00  0.00           H
ATOM   4426  HB2 PHE A 474      39.361  41.752  86.519  1.00  0.00           H
ATOM   4427  CG  PHE A 474      37.400  41.140  86.940  1.00  0.00           C
ATOM   4428  CD1 PHE A 474      36.490  40.270  86.440  1.00  0.00           C
ATOM   4429  HD1 PHE A 474      36.909  39.353  86.051  1.00  0.00           H
ATOM   4430  CE1 PHE A 474      35.110  40.510  86.370  1.00  0.00           C
ATOM   4431  HE1 PHE A 474      34.490  39.850  85.780  1.00  0.00           H
ATOM   4432  CZ  PHE A 474      34.660  41.730  86.720  1.00  0.00           C
ATOM   4433  HZ  PHE A 474      33.624  41.981  86.549  1.00  0.00           H
ATOM   4434  CD2 PHE A 474      36.890  42.420  87.450  1.00  0.00           C
ATOM   4435  HD2 PHE A 474      37.550  43.120  87.940  1.00  0.00           H
ATOM   4436  CE2 PHE A 474      35.510  42.710  87.400  1.00  0.00           C
ATOM   4437  HE2 PHE A 474      35.208  43.695  87.722  1.00  0.00           H
ATOM   4438  C   PHE A 474      38.740  39.570  89.090  1.00  0.00           C
ATOM   4439  O   PHE A 474      37.890  39.810  89.950  1.00  0.00           O
ATOM   4440  N   PHE A 475      39.140  38.270  88.920  1.00  0.00           N
ATOM   4441  HN  PHE A 475      39.721  38.150  88.119  1.00  0.00           H
ATOM   4442  CA  PHE A 475      38.641  37.090  89.670  1.00  0.00           C
ATOM   4443  HA  PHE A 475      37.562  37.140  89.650  1.00  0.00           H
ATOM   4444  CB  PHE A 475      39.240  35.860  89.020  1.00  0.00           C
ATOM   4445  HB1 PHE A 475      40.348  35.930  88.970  1.00  0.00           H
ATOM   4446  HB2 PHE A 475      38.768  35.709  88.026  1.00  0.00           H
ATOM   4447  CG  PHE A 475      39.050  34.450  89.770  1.00  0.00           C
ATOM   4448  CD1 PHE A 475      40.100  33.570  90.070  1.00  0.00           C
ATOM   4449  HD1 PHE A 475      41.050  33.880  89.660  1.00  0.00           H
ATOM   4450  CE1 PHE A 475      39.920  32.340  90.740  1.00  0.00           C
ATOM   4451  HE1 PHE A 475      40.784  31.747  91.001  1.00  0.00           H
ATOM   4452  CZ  PHE A 475      38.540  32.010  91.100  1.00  0.00           C
ATOM   4453  HZ  PHE A 475      38.430  31.088  91.651  1.00  0.00           H
ATOM   4454  CD2 PHE A 475      37.740  34.080  90.270  1.00  0.00           C
ATOM   4455  HD2 PHE A 475      36.902  34.749  90.140  1.00  0.00           H
ATOM   4456  CE2 PHE A 475      37.500  32.890  90.940  1.00  0.00           C
ATOM   4457  HE2 PHE A 475      36.522  32.581  91.279  1.00  0.00           H
ATOM   4458  C   PHE A 475      38.980  37.230  91.100  1.00  0.00           C
ATOM   4459  O   PHE A 475      38.250  36.860  91.990  1.00  0.00           O
ATOM   4460  N   ASN A 476      40.200  37.690  91.390  1.00  0.00           N
ATOM   4461  HN  ASN A 476      40.700  38.220  90.710  1.00  0.00           H
ATOM   4462  CA  ASN A 476      40.760  37.750  92.730  1.00  0.00           C
ATOM   4463  HA  ASN A 476      40.158  37.158  93.402  1.00  0.00           H
ATOM   4464  CB  ASN A 476      42.260  37.350  92.630  1.00  0.00           C
ATOM   4465  HB1 ASN A 476      42.710  37.520  93.631  1.00  0.00           H
ATOM   4466  HB2 ASN A 476      42.780  37.960  91.860  1.00  0.00           H
ATOM   4467  CG  ASN A 476      42.370  35.820  92.380  1.00  0.00           C
ATOM   4468  OD1 ASN A 476      42.010  35.020  93.240  1.00  0.00           O
ATOM   4469  ND2 ASN A 476      42.960  35.490  91.180  1.00  0.00           N
ATOM   4470 1HD2 ASN A 476      42.920  36.090  90.381  1.00  0.00           H
ATOM   4471 2HD2 ASN A 476      43.279  34.581  90.910  1.00  0.00           H
ATOM   4472  C   ASN A 476      40.570  39.200  93.240  1.00  0.00           C
ATOM   4473  O   ASN A 476      41.230  39.710  94.110  1.00  0.00           O
ATOM   4474  N   GLN A 477      39.570  39.960  92.780  1.00  0.00           N
ATOM   4475  HN  GLN A 477      38.941  39.540  92.131  1.00  0.00           H
ATOM   4476  CA  GLN A 477      39.440  41.400  92.960  1.00  0.00           C
ATOM   4477  HA  GLN A 477      40.287  41.908  92.522  1.00  0.00           H
ATOM   4478  CB  GLN A 477      38.240  42.010  92.280  1.00  0.00           C
ATOM   4479  HB1 GLN A 477      38.250  42.140  91.177  1.00  0.00           H
ATOM   4480  HB2 GLN A 477      38.250  43.090  92.540  1.00  0.00           H
ATOM   4481  CG  GLN A 477      36.800  41.390  92.590  1.00  0.00           C
ATOM   4482  HG1 GLN A 477      36.671  41.191  93.676  1.00  0.00           H
ATOM   4483  HG2 GLN A 477      36.580  40.501  91.961  1.00  0.00           H
ATOM   4484  CD  GLN A 477      35.670  42.380  92.270  1.00  0.00           C
ATOM   4485  OE1 GLN A 477      35.180  43.010  93.180  1.00  0.00           O
ATOM   4486  NE2 GLN A 477      35.260  42.470  91.010  1.00  0.00           N
ATOM   4487 1HE2 GLN A 477      34.552  43.168  90.900  1.00  0.00           H
ATOM   4488 2HE2 GLN A 477      35.531  41.858  90.268  1.00  0.00           H
ATOM   4489  C   GLN A 477      39.400  41.880  94.380  1.00  0.00           C
ATOM   4490  O   GLN A 477      39.980  42.900  94.700  1.00  0.00           O
ATOM   4491  N   ALA A 478      38.800  41.200  95.350  1.00  0.00           N
ATOM   4492  HN  ALA A 478      38.251  40.392  95.150  1.00  0.00           H
ATOM   4493  CA  ALA A 478      38.930  41.560  96.770  1.00  0.00           C
ATOM   4494  HA  ALA A 478      39.471  42.481  96.930  1.00  0.00           H
ATOM   4495  CB  ALA A 478      37.500  41.890  97.300  1.00  0.00           C
ATOM   4496  HB1 ALA A 478      37.600  42.030  98.398  1.00  0.00           H
ATOM   4497  HB2 ALA A 478      36.690  41.180  97.030  1.00  0.00           H
ATOM   4498  HB3 ALA A 478      37.180  42.840  96.820  1.00  0.00           H
ATOM   4499  C   ALA A 478      39.660  40.450  97.470  1.00  0.00           C
ATOM   4500  O   ALA A 478      39.960  40.660  98.640  1.00  0.00           O
ATOM   4501  N   GLU A 479      40.000  39.370  96.820  1.00  0.00           N
ATOM   4502  HN  GLU A 479      39.689  39.270  95.878  1.00  0.00           H
ATOM   4503  CA  GLU A 479      40.710  38.300  97.510  1.00  0.00           C
ATOM   4504  HA  GLU A 479      40.253  37.902  98.405  1.00  0.00           H
ATOM   4505  CB  GLU A 479      40.890  37.070  96.550  1.00  0.00           C
ATOM   4506  HB1 GLU A 479      41.418  36.303  97.157  1.00  0.00           H
ATOM   4507  HB2 GLU A 479      41.570  37.250  95.690  1.00  0.00           H
ATOM   4508  CG  GLU A 479      39.600  36.410  96.100  1.00  0.00           C
ATOM   4509  HG1 GLU A 479      39.770  35.360  95.780  1.00  0.00           H
ATOM   4510  HG2 GLU A 479      39.259  36.942  95.187  1.00  0.00           H
ATOM   4511  CD  GLU A 479      38.510  36.420  97.200  1.00  0.00           C
ATOM   4512  OE1 GLU A 479      38.810  35.930  98.360  1.00  0.00           O
ATOM   4513  OE2 GLU A 479      37.370  36.910  96.890  1.00  0.00           O
ATOM   4514  C   GLU A 479      42.090  38.590  98.060  1.00  0.00           C
ATOM   4515  O   GLU A 479      42.320  38.300  99.220  1.00  0.00           O
ATOM   4516  N   TRP A 480      42.940  39.250  97.270  1.00  0.00           N
ATOM   4517  HN  TRP A 480      42.608  39.562  96.384  1.00  0.00           H
ATOM   4518  CA  TRP A 480      44.280  39.560  97.660  1.00  0.00           C
ATOM   4519  HA  TRP A 480      44.711  38.678  98.111  1.00  0.00           H
ATOM   4520  CB  TRP A 480      45.219  39.950  96.500  1.00  0.00           C
ATOM   4521  HB1 TRP A 480      46.245  40.091  96.902  1.00  0.00           H
ATOM   4522  HB2 TRP A 480      44.891  40.866  95.962  1.00  0.00           H
ATOM   4523  CG  TRP A 480      45.280  38.950  95.360  1.00  0.00           C
ATOM   4524  CD1 TRP A 480      45.480  37.590  95.560  1.00  0.00           C
ATOM   4525  HD1 TRP A 480      45.389  37.137  96.536  1.00  0.00           H
ATOM   4526  NE1 TRP A 480      45.530  36.950  94.400  1.00  0.00           N
ATOM   4527  HE1 TRP A 480      45.500  35.981  94.290  1.00  0.00           H
ATOM   4528  CE2 TRP A 480      45.520  37.830  93.400  1.00  0.00           C
ATOM   4529  CD2 TRP A 480      45.420  39.120  93.990  1.00  0.00           C
ATOM   4530  CE3 TRP A 480      45.490  40.220  93.170  1.00  0.00           C
ATOM   4531  HE3 TRP A 480      45.590  41.171  93.671  1.00  0.00           H
ATOM   4532  CZ3 TRP A 480      45.520  40.060  91.800  1.00  0.00           C
ATOM   4533  HZ3 TRP A 480      45.440  40.888  91.111  1.00  0.00           H
ATOM   4534  CZ2 TRP A 480      45.550  37.580  92.070  1.00  0.00           C
ATOM   4535  HZ2 TRP A 480      45.779  36.574  91.751  1.00  0.00           H
ATOM   4536  CH2 TRP A 480      45.540  38.750  91.220  1.00  0.00           C
ATOM   4537  HH2 TRP A 480      45.680  38.690  90.151  1.00  0.00           H
ATOM   4538  C   TRP A 480      44.330  40.550  98.790  1.00  0.00           C
ATOM   4539  O   TRP A 480      45.100  40.380  99.740  1.00  0.00           O
ATOM   4540  N   GLU A 481      43.410  41.560  98.740  1.00  0.00           N
ATOM   4541  HN  GLU A 481      42.950  41.650  97.860  1.00  0.00           H
ATOM   4542  CA  GLU A 481      43.150  42.500  99.810  1.00  0.00           C
ATOM   4543  HA  GLU A 481      44.072  43.031  99.990  1.00  0.00           H
ATOM   4544  CB  GLU A 481      42.030  43.480  99.310  1.00  0.00           C
ATOM   4545  HB1 GLU A 481      41.208  42.909  98.829  1.00  0.00           H
ATOM   4546  HB2 GLU A 481      42.481  44.031  98.458  1.00  0.00           H
ATOM   4547  CG  GLU A 481      41.560  44.450 100.230  1.00  0.00           C
ATOM   4548  HG1 GLU A 481      42.392  45.102 100.571  1.00  0.00           H
ATOM   4549  HG2 GLU A 481      41.190  43.970 101.161  1.00  0.00           H
ATOM   4550  CD  GLU A 481      40.520  45.340  99.550  1.00  0.00           C
ATOM   4551  OE1 GLU A 481      40.820  46.400  99.010  1.00  0.00           O
ATOM   4552  OE2 GLU A 481      39.350  44.930  99.540  1.00  0.00           O
ATOM   4553  C   GLU A 481      42.780  41.900 101.140  1.00  0.00           C
ATOM   4554  O   GLU A 481      43.350  42.280 102.180  1.00  0.00           O
ATOM   4555  N   ARG A 482      41.830  40.890 101.200  1.00  0.00           N
ATOM   4556  HN  ARG A 482      41.378  40.558 100.376  1.00  0.00           H
ATOM   4557  CA  ARG A 482      41.460  40.190 102.460  1.00  0.00           C
ATOM   4558  HA  ARG A 482      41.339  40.944 103.224  1.00  0.00           H
ATOM   4559  CB  ARG A 482      40.190  39.340 102.240  1.00  0.00           C
ATOM   4560  HB1 ARG A 482      40.000  38.719 103.141  1.00  0.00           H
ATOM   4561  HB2 ARG A 482      40.250  38.536 101.476  1.00  0.00           H
ATOM   4562  CG  ARG A 482      38.980  40.260 102.080  1.00  0.00           C
ATOM   4563  HG1 ARG A 482      39.269  41.177 101.522  1.00  0.00           H
ATOM   4564  HG2 ARG A 482      38.670  40.680 103.060  1.00  0.00           H
ATOM   4565  CD  ARG A 482      37.880  39.540 101.340  1.00  0.00           C
ATOM   4566  HD1 ARG A 482      37.471  38.712 101.958  1.00  0.00           H
ATOM   4567  HD2 ARG A 482      38.170  39.101 100.361  1.00  0.00           H
ATOM   4568  NE  ARG A 482      36.760  40.550 101.120  1.00  0.00           N
ATOM   4569  HE  ARG A 482      36.890  41.529 100.960  1.00  0.00           H
ATOM   4570  CZ  ARG A 482      35.460  40.330 101.040  1.00  0.00           C
ATOM   4571  NH1 ARG A 482      34.600  41.250 101.350  1.00  0.00           N
ATOM   4572 1HH1 ARG A 482      34.909  42.127 101.719  1.00  0.00           H
ATOM   4573 2HH1 ARG A 482      33.617  41.069 101.340  1.00  0.00           H
ATOM   4574  NH2 ARG A 482      34.970  39.090 100.890  1.00  0.00           N
ATOM   4575 1HH2 ARG A 482      35.578  38.442 100.431  1.00  0.00           H
ATOM   4576 2HH2 ARG A 482      34.000  38.850 100.860  1.00  0.00           H
ATOM   4577  C   ARG A 482      42.590  39.300 102.960  1.00  0.00           C
ATOM   4578  O   ARG A 482      42.870  39.130 104.180  1.00  0.00           O
ATOM   4579  N   SER A 483      43.260  38.690 101.960  1.00  0.00           N
ATOM   4580  HN  SER A 483      42.881  38.850 101.052  1.00  0.00           H
ATOM   4581  CA  SER A 483      44.460  37.830 102.210  1.00  0.00           C
ATOM   4582  HA  SER A 483      44.169  37.028 102.872  1.00  0.00           H
ATOM   4583  CB  SER A 483      44.870  37.070 100.940  1.00  0.00           C
ATOM   4584  HB1 SER A 483      44.800  37.640  99.989  1.00  0.00           H
ATOM   4585  HB2 SER A 483      44.252  36.173 100.721  1.00  0.00           H
ATOM   4586  OG  SER A 483      46.170  36.500 101.000  1.00  0.00           O
ATOM   4587  HG1 SER A 483      46.500  36.550 100.100  1.00  0.00           H
ATOM   4588  C   SER A 483      45.690  38.640 102.800  1.00  0.00           C
ATOM   4589  O   SER A 483      46.400  38.160 103.690  1.00  0.00           O
ATOM   4590  N   PHE A 484      45.790  39.930 102.370  1.00  0.00           N
ATOM   4591  HN  PHE A 484      45.381  40.200 101.502  1.00  0.00           H
ATOM   4592  CA  PHE A 484      46.630  40.880 103.030  1.00  0.00           C
ATOM   4593  HA  PHE A 484      47.640  40.500 102.980  1.00  0.00           H
ATOM   4594  CB  PHE A 484      46.860  42.160 102.190  1.00  0.00           C
ATOM   4595  HB1 PHE A 484      45.826  42.528 102.011  1.00  0.00           H
ATOM   4596  HB2 PHE A 484      47.229  42.010 101.153  1.00  0.00           H
ATOM   4597  CG  PHE A 484      47.550  43.350 102.810  1.00  0.00           C
ATOM   4598  CD1 PHE A 484      49.010  43.400 102.850  1.00  0.00           C
ATOM   4599  HD1 PHE A 484      49.541  42.499 102.580  1.00  0.00           H
ATOM   4600  CE1 PHE A 484      49.660  44.500 103.490  1.00  0.00           C
ATOM   4601  HE1 PHE A 484      50.738  44.570 103.520  1.00  0.00           H
ATOM   4602  CZ  PHE A 484      48.880  45.460 104.090  1.00  0.00           C
ATOM   4603  HZ  PHE A 484      49.402  46.172 104.712  1.00  0.00           H
ATOM   4604  CD2 PHE A 484      46.860  44.420 103.410  1.00  0.00           C
ATOM   4605  HD2 PHE A 484      45.784  44.510 103.380  1.00  0.00           H
ATOM   4606  CE2 PHE A 484      47.510  45.470 104.000  1.00  0.00           C
ATOM   4607  HE2 PHE A 484      46.978  46.363 104.291  1.00  0.00           H
ATOM   4608  C   PHE A 484      46.200  41.210 104.450  1.00  0.00           C
ATOM   4609  O   PHE A 484      47.020  41.160 105.380  1.00  0.00           O
ATOM   4610  N   ARG A 485      44.910  41.410 104.740  1.00  0.00           N
ATOM   4611  HN  ARG A 485      44.247  41.440 103.997  1.00  0.00           H
ATOM   4612  CA  ARG A 485      44.400  41.480 106.150  1.00  0.00           C
ATOM   4613  HA  ARG A 485      44.921  42.312 106.601  1.00  0.00           H
ATOM   4614  CB  ARG A 485      42.970  41.910 106.150  1.00  0.00           C
ATOM   4615  HB1 ARG A 485      42.568  41.890 107.185  1.00  0.00           H
ATOM   4616  HB2 ARG A 485      42.410  41.130 105.590  1.00  0.00           H
ATOM   4617  CG  ARG A 485      42.650  43.360 105.679  1.00  0.00           C
ATOM   4618  HG1 ARG A 485      41.558  43.520 105.800  1.00  0.00           H
ATOM   4619  HG2 ARG A 485      43.007  43.509 104.638  1.00  0.00           H
ATOM   4620  CD  ARG A 485      43.359  44.480 106.560  1.00  0.00           C
ATOM   4621  HD1 ARG A 485      44.466  44.571 106.530  1.00  0.00           H
ATOM   4622  HD2 ARG A 485      43.040  44.410 107.622  1.00  0.00           H
ATOM   4623  NE  ARG A 485      42.870  45.840 106.080  1.00  0.00           N
ATOM   4624  HE  ARG A 485      42.731  46.099 105.124  1.00  0.00           H
ATOM   4625  CZ  ARG A 485      42.520  46.770 106.970  1.00  0.00           C
ATOM   4626  NH1 ARG A 485      42.820  46.750 108.220  1.00  0.00           N
ATOM   4627 1HH1 ARG A 485      43.611  46.279 108.611  1.00  0.00           H
ATOM   4628 2HH1 ARG A 485      42.660  47.558 108.788  1.00  0.00           H
ATOM   4629  NH2 ARG A 485      41.630  47.650 106.600  1.00  0.00           N
ATOM   4630 1HH2 ARG A 485      41.449  47.529 105.624  1.00  0.00           H
ATOM   4631 2HH2 ARG A 485      41.251  48.388 107.159  1.00  0.00           H
ATOM   4632  C   ARG A 485      44.640  40.250 107.010  1.00  0.00           C
ATOM   4633  O   ARG A 485      44.960  40.320 108.180  1.00  0.00           O
ATOM   4634  N   ASP A 486      44.560  38.970 106.430  1.00  0.00           N
ATOM   4635  HN  ASP A 486      44.159  38.940 105.518  1.00  0.00           H
ATOM   4636  CA  ASP A 486      45.020  37.810 107.141  1.00  0.00           C
ATOM   4637  HA  ASP A 486      44.782  37.879 108.192  1.00  0.00           H
ATOM   4638  CB  ASP A 486      44.400  36.490 106.660  1.00  0.00           C
ATOM   4639  HB1 ASP A 486      44.661  35.697 107.393  1.00  0.00           H
ATOM   4640  HB2 ASP A 486      44.662  36.228 105.613  1.00  0.00           H
ATOM   4641  CG  ASP A 486      42.920  36.590 106.650  1.00  0.00           C
ATOM   4642  OD1 ASP A 486      42.280  35.670 106.050  1.00  0.00           O
ATOM   4643  OD2 ASP A 486      42.280  37.410 107.380  1.00  0.00           O
ATOM   4644  C   ASP A 486      46.510  37.590 107.190  1.00  0.00           C
ATOM   4645  O   ASP A 486      46.980  36.810 108.030  1.00  0.00           O
ATOM   4646  N   TYR A 487      47.290  38.250 106.350  1.00  0.00           N
ATOM   4647  HN  TYR A 487      46.749  38.821 105.738  1.00  0.00           H
ATOM   4648  CA  TYR A 487      48.710  38.380 106.360  1.00  0.00           C
ATOM   4649  HA  TYR A 487      49.192  37.466 106.671  1.00  0.00           H
ATOM   4650  CB  TYR A 487      49.330  38.840 104.960  1.00  0.00           C
ATOM   4651  HB1 TYR A 487      48.910  39.830 104.680  1.00  0.00           H
ATOM   4652  HB2 TYR A 487      49.170  38.099 104.148  1.00  0.00           H
ATOM   4653  CG  TYR A 487      50.800  38.880 105.050  1.00  0.00           C
ATOM   4654  CD1 TYR A 487      51.620  37.680 105.010  1.00  0.00           C
ATOM   4655  HD1 TYR A 487      51.211  36.683 105.090  1.00  0.00           H
ATOM   4656  CE1 TYR A 487      53.010  37.790 105.140  1.00  0.00           C
ATOM   4657  HE1 TYR A 487      53.660  36.930 105.070  1.00  0.00           H
ATOM   4658  CZ  TYR A 487      53.660  39.030 105.270  1.00  0.00           C
ATOM   4659  OH  TYR A 487      55.000  39.140 105.540  1.00  0.00           O
ATOM   4660  HH  TYR A 487      55.431  38.438 105.048  1.00  0.00           H
ATOM   4661  CD2 TYR A 487      51.460  40.100 105.080  1.00  0.00           C
ATOM   4662  HD2 TYR A 487      50.899  41.022 105.070  1.00  0.00           H
ATOM   4663  CE2 TYR A 487      52.890  40.240 105.200  1.00  0.00           C
ATOM   4664  HE2 TYR A 487      53.339  41.218 105.290  1.00  0.00           H
ATOM   4665  C   TYR A 487      49.090  39.340 107.550  1.00  0.00           C
ATOM   4666  O   TYR A 487      50.010  39.090 108.360  1.00  0.00           O
ATOM   4667  N   VAL A 488      48.330  40.490 107.760  1.00  0.00           N
ATOM   4668  HN  VAL A 488      47.683  40.739 107.043  1.00  0.00           H
ATOM   4669  CA  VAL A 488      48.720  41.530 108.710  1.00  0.00           C
ATOM   4670  HA  VAL A 488      49.759  41.790 108.570  1.00  0.00           H
ATOM   4671  CB  VAL A 488      47.850  42.800 108.600  1.00  0.00           C
ATOM   4672  HB  VAL A 488      46.802  42.451 108.480  1.00  0.00           H
ATOM   4673  CG1 VAL A 488      47.960  43.770 109.850  1.00  0.00           C
ATOM   4674 1HG1 VAL A 488      47.530  43.440 110.820  1.00  0.00           H
ATOM   4675 2HG1 VAL A 488      47.412  44.737 109.840  1.00  0.00           H
ATOM   4676 3HG1 VAL A 488      49.050  43.920 110.000  1.00  0.00           H
ATOM   4677  CG2 VAL A 488      48.230  43.560 107.330  1.00  0.00           C
ATOM   4678 1HG2 VAL A 488      47.539  44.401 107.110  1.00  0.00           H
ATOM   4679 2HG2 VAL A 488      48.390  42.990 106.390  1.00  0.00           H
ATOM   4680 3HG2 VAL A 488      49.208  44.069 107.470  1.00  0.00           H
ATOM   4681  C   VAL A 488      48.610  40.970 110.120  1.00  0.00           C
ATOM   4682  O   VAL A 488      49.560  41.120 110.870  1.00  0.00           O
ATOM   4683  N   LEU A 489      47.460  40.320 110.380  1.00  0.00           N
ATOM   4684  HN  LEU A 489      46.735  40.310 109.695  1.00  0.00           H
ATOM   4685  CA  LEU A 489      47.230  39.530 111.570  1.00  0.00           C
ATOM   4686  HA  LEU A 489      47.310  40.208 112.407  1.00  0.00           H
ATOM   4687  CB  LEU A 489      45.920  38.850 111.380  1.00  0.00           C
ATOM   4688  HB1 LEU A 489      45.920  38.200 110.479  1.00  0.00           H
ATOM   4689  HB2 LEU A 489      45.212  39.697 111.250  1.00  0.00           H
ATOM   4690  CG  LEU A 489      45.420  37.920 112.510  1.00  0.00           C
ATOM   4691  HG  LEU A 489      46.234  37.165 112.560  1.00  0.00           H
ATOM   4692  CD1 LEU A 489      45.341  38.660 113.880  1.00  0.00           C
ATOM   4693 1HD1 LEU A 489      44.525  39.414 113.860  1.00  0.00           H
ATOM   4694 2HD1 LEU A 489      46.297  39.079 114.259  1.00  0.00           H
ATOM   4695 3HD1 LEU A 489      44.981  37.962 114.667  1.00  0.00           H
ATOM   4696  CD2 LEU A 489      44.140  37.140 112.111  1.00  0.00           C
ATOM   4697 1HD2 LEU A 489      43.871  36.334 112.827  1.00  0.00           H
ATOM   4698 2HD2 LEU A 489      44.190  36.859 111.037  1.00  0.00           H
ATOM   4699 3HD2 LEU A 489      43.371  37.939 112.040  1.00  0.00           H
ATOM   4700  C   LEU A 489      48.320  38.540 111.880  1.00  0.00           C
ATOM   4701  O   LEU A 489      48.730  38.370 112.990  1.00  0.00           O
ATOM   4702  N   CYS A 490      48.750  37.680 110.910  1.00  0.00           N
ATOM   4703  HN  CYS A 490      48.441  37.630 109.963  1.00  0.00           H
ATOM   4704  CA  CYS A 490      49.830  36.690 111.130  1.00  0.00           C
ATOM   4705  HA  CYS A 490      49.601  36.022 111.947  1.00  0.00           H
ATOM   4706  CB  CYS A 490      50.010  35.750 109.880  1.00  0.00           C
ATOM   4707  HB1 CYS A 490      50.210  36.370 108.980  1.00  0.00           H
ATOM   4708  HB2 CYS A 490      49.053  35.202 109.740  1.00  0.00           H
ATOM   4709  SG  CYS A 490      51.180  34.480 110.220  1.00  0.00           S
ATOM   4710  C   CYS A 490      51.190  37.350 111.530  1.00  0.00           C
ATOM   4711  O   CYS A 490      51.780  36.990 112.560  1.00  0.00           O
ATOM   4712  N   GLN A 491      51.470  38.460 110.820  1.00  0.00           N
ATOM   4713  HN  GLN A 491      50.908  38.741 110.047  1.00  0.00           H
ATOM   4714  CA  GLN A 491      52.670  39.290 111.140  1.00  0.00           C
ATOM   4715  HA  GLN A 491      53.565  38.693 111.041  1.00  0.00           H
ATOM   4716  CB  GLN A 491      52.851  40.550 110.180  1.00  0.00           C
ATOM   4717  HB1 GLN A 491      53.476  41.295 110.717  1.00  0.00           H
ATOM   4718  HB2 GLN A 491      51.875  41.033 109.959  1.00  0.00           H
ATOM   4719  CG  GLN A 491      53.470  40.201 108.810  1.00  0.00           C
ATOM   4720  HG1 GLN A 491      53.599  41.171 108.285  1.00  0.00           H
ATOM   4721  HG2 GLN A 491      52.760  39.530 108.280  1.00  0.00           H
ATOM   4722  CD  GLN A 491      54.880  39.640 108.970  1.00  0.00           C
ATOM   4723  OE1 GLN A 491      55.160  38.450 109.190  1.00  0.00           O
ATOM   4724  NE2 GLN A 491      55.930  40.490 108.880  1.00  0.00           N
ATOM   4725 1HE2 GLN A 491      56.786  40.022 109.099  1.00  0.00           H
ATOM   4726 2HE2 GLN A 491      55.880  41.459 108.640  1.00  0.00           H
ATOM   4727  C   GLN A 491      52.680  39.850 112.620  1.00  0.00           C
ATOM   4728  O   GLN A 491      53.700  39.810 113.320  1.00  0.00           O
ATOM   4729  N   ALA A 492      51.570  40.330 113.110  1.00  0.00           N
ATOM   4730  HN  ALA A 492      50.730  40.410 112.580  1.00  0.00           H
ATOM   4731  CA  ALA A 492      51.320  40.880 114.420  1.00  0.00           C
ATOM   4732  HA  ALA A 492      52.065  41.645 114.589  1.00  0.00           H
ATOM   4733  CB  ALA A 492      49.990  41.570 114.410  1.00  0.00           C
ATOM   4734  HB1 ALA A 492      49.628  41.962 115.384  1.00  0.00           H
ATOM   4735  HB2 ALA A 492      49.119  41.039 113.969  1.00  0.00           H
ATOM   4736  HB3 ALA A 492      49.960  42.440 113.720  1.00  0.00           H
ATOM   4737  C   ALA A 492      51.320  39.890 115.570  1.00  0.00           C
ATOM   4738  O   ALA A 492      51.630  40.250 116.730  1.00  0.00           O
ATOM   4739  N   ASN A 493      50.910  38.620 115.260  1.00  0.00           N
ATOM   4740  HN  ASN A 493      50.442  38.521 114.385  1.00  0.00           H
ATOM   4741  CA  ASN A 493      51.080  37.450 116.100  1.00  0.00           C
ATOM   4742  HA  ASN A 493      50.781  37.699 117.108  1.00  0.00           H
ATOM   4743  CB  ASN A 493      50.240  36.269 115.651  1.00  0.00           C
ATOM   4744  HB1 ASN A 493      50.299  35.428 116.373  1.00  0.00           H
ATOM   4745  HB2 ASN A 493      50.551  35.859 114.667  1.00  0.00           H
ATOM   4746  CG  ASN A 493      48.750  36.550 115.590  1.00  0.00           C
ATOM   4747  OD1 ASN A 493      48.250  37.460 116.260  1.00  0.00           O
ATOM   4748  ND2 ASN A 493      47.990  35.820 114.740  1.00  0.00           N
ATOM   4749 1HD2 ASN A 493      47.008  36.010 114.730  1.00  0.00           H
ATOM   4750 2HD2 ASN A 493      48.320  34.970 114.330  1.00  0.00           H
ATOM   4751  C   ASN A 493      52.500  36.950 116.270  1.00  0.00           C
ATOM   4752  O   ASN A 493      52.880  36.520 117.370  1.00  0.00           O
ATOM   4753  N   VAL A 494      53.350  36.910 115.200  1.00  0.00           N
ATOM   4754  HN  VAL A 494      52.971  37.120 114.302  1.00  0.00           H
ATOM   4755  CA  VAL A 494      54.760  36.580 115.160  1.00  0.00           C
ATOM   4756  HA  VAL A 494      54.830  35.561 115.510  1.00  0.00           H
ATOM   4757  CB  VAL A 494      55.230  36.500 113.730  1.00  0.00           C
ATOM   4758  HB  VAL A 494      54.719  37.311 113.169  1.00  0.00           H
ATOM   4759  CG1 VAL A 494      56.770  36.591 113.420  1.00  0.00           C
ATOM   4760 1HG1 VAL A 494      57.187  37.603 113.609  1.00  0.00           H
ATOM   4761 2HG1 VAL A 494      56.971  36.389 112.346  1.00  0.00           H
ATOM   4762 3HG1 VAL A 494      57.311  35.879 114.081  1.00  0.00           H
ATOM   4763  CG2 VAL A 494      54.780  35.150 113.120  1.00  0.00           C
ATOM   4764 1HG2 VAL A 494      54.971  35.200 112.027  1.00  0.00           H
ATOM   4765 2HG2 VAL A 494      53.689  35.060 113.310  1.00  0.00           H
ATOM   4766 3HG2 VAL A 494      55.291  34.289 113.601  1.00  0.00           H
ATOM   4767  C   VAL A 494      55.640  37.540 115.860  1.00  0.00           C
ATOM   4768  O   VAL A 494      56.570  37.120 116.570  1.00  0.00           O
ATOM   4769  N   THR A 495      55.410  38.880 115.740  1.00  0.00           N
ATOM   4770  HN  THR A 495      54.637  39.161 115.178  1.00  0.00           H
ATOM   4771  CA  THR A 495      56.220  39.900 116.440  1.00  0.00           C
ATOM   4772  HA  THR A 495      57.274  39.729 116.279  1.00  0.00           H
ATOM   4773  CB  THR A 495      56.020  41.350 115.900  1.00  0.00           C
ATOM   4774  HB  THR A 495      56.440  42.020 116.680  1.00  0.00           H
ATOM   4775  OG1 THR A 495      54.660  41.560 115.560  1.00  0.00           O
ATOM   4776  HG1 THR A 495      54.630  41.107 114.715  1.00  0.00           H
ATOM   4777  CG2 THR A 495      56.910  41.570 114.620  1.00  0.00           C
ATOM   4778 1HG2 THR A 495      56.790  40.718 113.918  1.00  0.00           H
ATOM   4779 2HG2 THR A 495      57.999  41.550 114.840  1.00  0.00           H
ATOM   4780 3HG2 THR A 495      56.539  42.524 114.188  1.00  0.00           H
ATOM   4781  C   THR A 495      56.130  39.940 117.930  1.00  0.00           C
ATOM   4782  O   THR A 495      57.170  40.170 118.640  1.00  0.00           O
ATOM   4783  N   ILE A 496      54.860  39.630 118.420  1.00  0.00           N
ATOM   4784  HN  ILE A 496      54.177  39.489 117.707  1.00  0.00           H
ATOM   4785  CA  ILE A 496      54.540  39.300 119.790  1.00  0.00           C
ATOM   4786  HA  ILE A 496      55.009  40.059 120.399  1.00  0.00           H
ATOM   4787  CB  ILE A 496      53.000  39.360 120.100  1.00  0.00           C
ATOM   4788  HB  ILE A 496      52.339  38.819 119.389  1.00  0.00           H
ATOM   4789  CG2 ILE A 496      52.690  38.789 121.520  1.00  0.00           C
ATOM   4790 1HG2 ILE A 496      53.071  39.502 122.282  1.00  0.00           H
ATOM   4791 2HG2 ILE A 496      53.098  37.764 121.649  1.00  0.00           H
ATOM   4792 3HG2 ILE A 496      51.593  38.710 121.680  1.00  0.00           H
ATOM   4793  CG1 ILE A 496      52.500  40.850 120.070  1.00  0.00           C
ATOM   4794 1HG1 ILE A 496      52.520  41.180 119.009  1.00  0.00           H
ATOM   4795 2HG1 ILE A 496      53.181  41.571 120.571  1.00  0.00           H
ATOM   4796  CD  ILE A 496      51.090  41.090 120.600  1.00  0.00           C
ATOM   4797  HD1 ILE A 496      51.100  41.170 121.708  1.00  0.00           H
ATOM   4798  HD2 ILE A 496      50.349  40.319 120.300  1.00  0.00           H
ATOM   4799  HD3 ILE A 496      50.678  41.974 120.068  1.00  0.00           H
ATOM   4800  C   ILE A 496      55.180  37.970 120.230  1.00  0.00           C
ATOM   4801  O   ILE A 496      55.820  37.930 121.260  1.00  0.00           O
ATOM   4802  N   GLY A 497      55.040  36.910 119.350  1.00  0.00           N
ATOM   4803  HN  GLY A 497      54.442  36.860 118.553  1.00  0.00           H
ATOM   4804  CA  GLY A 497      55.501  35.570 119.590  1.00  0.00           C
ATOM   4805  HA1 GLY A 497      56.573  35.560 119.719  1.00  0.00           H
ATOM   4806  HA2 GLY A 497      55.290  34.939 118.739  1.00  0.00           H
ATOM   4807  C   GLY A 497      54.770  34.790 120.690  1.00  0.00           C
ATOM   4808  O   GLY A 497      53.640  35.150 121.100  1.00  0.00           O
ATOM   4809  N   LEU A 498      55.340  33.680 121.240  1.00  0.00           N
ATOM   4810  HN  LEU A 498      56.150  33.290 120.810  1.00  0.00           H
ATOM   4811  CA  LEU A 498      54.740  32.910 122.330  1.00  0.00           C
ATOM   4812  HA  LEU A 498      53.679  33.070 122.450  1.00  0.00           H
ATOM   4813  CB  LEU A 498      54.830  31.380 121.890  1.00  0.00           C
ATOM   4814  HB1 LEU A 498      54.570  30.700 122.730  1.00  0.00           H
ATOM   4815  HB2 LEU A 498      55.910  31.310 121.640  1.00  0.00           H
ATOM   4816  CG  LEU A 498      54.150  30.930 120.530  1.00  0.00           C
ATOM   4817  HG  LEU A 498      54.419  31.667 119.743  1.00  0.00           H
ATOM   4818  CD1 LEU A 498      54.750  29.590 120.199  1.00  0.00           C
ATOM   4819 1HD1 LEU A 498      54.171  28.982 119.472  1.00  0.00           H
ATOM   4820 2HD1 LEU A 498      54.710  28.947 121.104  1.00  0.00           H
ATOM   4821 3HD1 LEU A 498      55.800  29.630 119.840  1.00  0.00           H
ATOM   4822  CD2 LEU A 498      52.580  30.849 120.410  1.00  0.00           C
ATOM   4823 1HD2 LEU A 498      52.027  31.805 120.289  1.00  0.00           H
ATOM   4824 2HD2 LEU A 498      52.210  30.061 121.099  1.00  0.00           H
ATOM   4825 3HD2 LEU A 498      52.372  30.374 119.427  1.00  0.00           H
ATOM   4826  C   LEU A 498      55.380  32.930 123.650  1.00  0.00           C
ATOM   4827  O   LEU A 498      56.590  32.930 123.630  1.00  0.00           O
ATOM   4828  N   PRO A 499      54.730  32.880 124.820  1.00  0.00           N
ATOM   4829  CD  PRO A 499      53.279  32.711 125.080  1.00  0.00           C
ATOM   4830  HD1 PRO A 499      52.851  31.821 124.571  1.00  0.00           H
ATOM   4831  HD2 PRO A 499      52.675  33.572 124.723  1.00  0.00           H
ATOM   4832  CA  PRO A 499      55.470  33.040 126.020  1.00  0.00           C
ATOM   4833  HA  PRO A 499      56.260  33.770 125.920  1.00  0.00           H
ATOM   4834  CB  PRO A 499      54.430  33.320 127.170  1.00  0.00           C
ATOM   4835  HB1 PRO A 499      54.200  34.400 127.290  1.00  0.00           H
ATOM   4836  HB2 PRO A 499      54.830  32.860 128.099  1.00  0.00           H
ATOM   4837  CG  PRO A 499      53.150  32.680 126.560  1.00  0.00           C
ATOM   4838  HG1 PRO A 499      53.040  31.628 126.900  1.00  0.00           H
ATOM   4839  HG2 PRO A 499      52.233  33.248 126.829  1.00  0.00           H
ATOM   4840  C   PRO A 499      56.200  31.740 126.360  1.00  0.00           C
ATOM   4841  O   PRO A 499      55.700  30.650 126.160  1.00  0.00           O
ATOM   4842  N   THR A 500      57.440  31.900 126.940  1.00  0.00           N
ATOM   4843  HN  THR A 500      57.710  32.860 126.940  1.00  0.00           H
ATOM   4844  CA  THR A 500      58.290  30.890 127.560  1.00  0.00           C
ATOM   4845  HA  THR A 500      59.113  31.462 127.961  1.00  0.00           H
ATOM   4846  CB  THR A 500      57.660  30.080 128.800  1.00  0.00           C
ATOM   4847  HB  THR A 500      58.112  29.105 129.081  1.00  0.00           H
ATOM   4848  OG1 THR A 500      56.240  29.840 128.650  1.00  0.00           O
ATOM   4849  HG1 THR A 500      56.061  29.950 127.713  1.00  0.00           H
ATOM   4850  CG2 THR A 500      57.750  30.930 130.080  1.00  0.00           C
ATOM   4851 1HG2 THR A 500      58.801  31.220 130.290  1.00  0.00           H
ATOM   4852 2HG2 THR A 500      57.212  30.511 130.957  1.00  0.00           H
ATOM   4853 3HG2 THR A 500      57.220  31.881 129.860  1.00  0.00           H
ATOM   4854  C   THR A 500      59.020  29.940 126.650  1.00  0.00           C
ATOM   4855  O   THR A 500      59.020  28.740 126.860  1.00  0.00           O
ATOM   4856  N   LYS A 501      59.780  30.410 125.580  1.00  0.00           N
ATOM   4857  HN  LYS A 501      59.890  31.387 125.411  1.00  0.00           H
ATOM   4858  CA  LYS A 501      60.700  29.650 124.650  1.00  0.00           C
ATOM   4859  HA  LYS A 501      60.910  30.438 123.942  1.00  0.00           H
ATOM   4860  CB  LYS A 501      61.960  29.020 125.310  1.00  0.00           C
ATOM   4861  HB1 LYS A 501      62.698  28.372 124.791  1.00  0.00           H
ATOM   4862  HB2 LYS A 501      61.600  28.460 126.200  1.00  0.00           H
ATOM   4863  CG  LYS A 501      62.980  30.110 125.840  1.00  0.00           C
ATOM   4864  HG1 LYS A 501      62.461  30.989 126.279  1.00  0.00           H
ATOM   4865  HG2 LYS A 501      63.551  30.310 124.908  1.00  0.00           H
ATOM   4866  CD  LYS A 501      63.990  29.490 126.890  1.00  0.00           C
ATOM   4867  HD1 LYS A 501      64.428  28.593 126.402  1.00  0.00           H
ATOM   4868  HD2 LYS A 501      63.371  29.240 127.778  1.00  0.00           H
ATOM   4869  CE  LYS A 501      65.170  30.390 127.330  1.00  0.00           C
ATOM   4870  HE1 LYS A 501      64.910  31.308 127.899  1.00  0.00           H
ATOM   4871  HE2 LYS A 501      65.882  30.731 126.548  1.00  0.00           H
ATOM   4872  NZ  LYS A 501      66.080  29.660 128.250  1.00  0.00           N
ATOM   4873  HZ1 LYS A 501      65.652  29.351 129.146  1.00  0.00           H
ATOM   4874  HZ2 LYS A 501      66.790  30.340 128.590  1.00  0.00           H
ATOM   4875  HZ3 LYS A 501      66.499  28.791 127.861  1.00  0.00           H
ATOM   4876  C   LYS A 501      59.980  28.530 123.930  1.00  0.00           C
ATOM   4877  O   LYS A 501      60.310  27.340 124.130  1.00  0.00           O
ATOM   4878  N   GLN A 502      58.950  28.800 123.020  1.00  0.00           N
ATOM   4879  HN  GLN A 502      58.641  29.738 122.880  1.00  0.00           H
ATOM   4880  CA  GLN A 502      58.140  27.810 122.300  1.00  0.00           C
ATOM   4881  HA  GLN A 502      58.670  26.881 122.450  1.00  0.00           H
ATOM   4882  CB  GLN A 502      56.660  27.730 122.880  1.00  0.00           C
ATOM   4883  HB1 GLN A 502      56.088  27.037 122.227  1.00  0.00           H
ATOM   4884  HB2 GLN A 502      56.122  28.677 122.661  1.00  0.00           H
ATOM   4885  CG  GLN A 502      56.450  27.300 124.350  1.00  0.00           C
ATOM   4886  HG1 GLN A 502      55.361  27.110 124.460  1.00  0.00           H
ATOM   4887  HG2 GLN A 502      56.709  28.117 125.057  1.00  0.00           H
ATOM   4888  CD  GLN A 502      57.180  26.010 124.650  1.00  0.00           C
ATOM   4889  OE1 GLN A 502      57.160  25.100 123.810  1.00  0.00           O
ATOM   4890  NE2 GLN A 502      57.940  26.000 125.750  1.00  0.00           N
ATOM   4891 1HE2 GLN A 502      58.229  26.888 126.109  1.00  0.00           H
ATOM   4892 2HE2 GLN A 502      58.211  25.136 126.172  1.00  0.00           H
ATOM   4893  C   GLN A 502      58.270  28.140 120.850  1.00  0.00           C
ATOM   4894  O   GLN A 502      58.430  29.350 120.530  1.00  0.00           O
ATOM   4895  N   PRO A 503      58.330  27.220 119.900  1.00  0.00           N
ATOM   4896  CD  PRO A 503      58.020  25.830 120.040  1.00  0.00           C
ATOM   4897  HD1 PRO A 503      56.933  25.700 120.230  1.00  0.00           H
ATOM   4898  HD2 PRO A 503      58.621  25.319 120.822  1.00  0.00           H
ATOM   4899  CA  PRO A 503      58.440  27.660 118.510  1.00  0.00           C
ATOM   4900  HA  PRO A 503      59.144  28.474 118.430  1.00  0.00           H
ATOM   4901  CB  PRO A 503      58.830  26.340 117.740  1.00  0.00           C
ATOM   4902  HB1 PRO A 503      59.940  26.320 117.710  1.00  0.00           H
ATOM   4903  HB2 PRO A 503      58.490  26.210 116.690  1.00  0.00           H
ATOM   4904  CG  PRO A 503      58.520  25.180 118.710  1.00  0.00           C
ATOM   4905  HG1 PRO A 503      57.758  24.589 118.159  1.00  0.00           H
ATOM   4906  HG2 PRO A 503      59.457  24.592 118.810  1.00  0.00           H
ATOM   4907  C   PRO A 503      57.110  28.070 117.860  1.00  0.00           C
ATOM   4908  O   PRO A 503      56.120  27.340 117.820  1.00  0.00           O
ATOM   4909  N   ILE A 504      57.180  29.280 117.300  1.00  0.00           N
ATOM   4910  HN  ILE A 504      58.025  29.773 117.491  1.00  0.00           H
ATOM   4911  CA  ILE A 504      56.100  29.960 116.580  1.00  0.00           C
ATOM   4912  HA  ILE A 504      55.172  29.541 116.939  1.00  0.00           H
ATOM   4913  CB  ILE A 504      55.930  31.480 116.900  1.00  0.00           C
ATOM   4914  HB  ILE A 504      55.990  31.530 118.008  1.00  0.00           H
ATOM   4915  CG2 ILE A 504      56.959  32.340 116.239  1.00  0.00           C
ATOM   4916 1HG2 ILE A 504      57.989  32.007 116.492  1.00  0.00           H
ATOM   4917 2HG2 ILE A 504      56.860  33.399 116.560  1.00  0.00           H
ATOM   4918 3HG2 ILE A 504      56.900  32.231 115.135  1.00  0.00           H
ATOM   4919  CG1 ILE A 504      54.500  31.950 116.500  1.00  0.00           C
ATOM   4920 1HG1 ILE A 504      53.699  31.250 116.820  1.00  0.00           H
ATOM   4921 2HG1 ILE A 504      54.470  32.040 115.393  1.00  0.00           H
ATOM   4922  CD  ILE A 504      54.020  33.200 117.100  1.00  0.00           C
ATOM   4923  HD1 ILE A 504      53.069  33.480 116.599  1.00  0.00           H
ATOM   4924  HD2 ILE A 504      54.780  33.970 116.850  1.00  0.00           H
ATOM   4925  HD3 ILE A 504      53.890  33.240 118.202  1.00  0.00           H
ATOM   4926  C   ILE A 504      56.180  29.610 115.070  1.00  0.00           C
ATOM   4927  O   ILE A 504      57.280  29.570 114.500  1.00  0.00           O
ATOM   4928  N   PRO A 505      55.100  29.270 114.390  1.00  0.00           N
ATOM   4929  CD  PRO A 505      53.970  28.640 115.040  1.00  0.00           C
ATOM   4930  HD1 PRO A 505      53.278  29.462 115.321  1.00  0.00           H
ATOM   4931  HD2 PRO A 505      54.140  28.090 115.990  1.00  0.00           H
ATOM   4932  CA  PRO A 505      55.070  29.010 112.970  1.00  0.00           C
ATOM   4933  HA  PRO A 505      55.921  28.399 112.710  1.00  0.00           H
ATOM   4934  CB  PRO A 505      53.730  28.180 112.690  1.00  0.00           C
ATOM   4935  HB1 PRO A 505      53.940  27.439 111.889  1.00  0.00           H
ATOM   4936  HB2 PRO A 505      53.004  28.936 112.322  1.00  0.00           H
ATOM   4937  CG  PRO A 505      53.380  27.640 114.070  1.00  0.00           C
ATOM   4938  HG1 PRO A 505      52.281  27.490 114.140  1.00  0.00           H
ATOM   4939  HG2 PRO A 505      53.920  26.679 114.210  1.00  0.00           H
ATOM   4940  C   PRO A 505      55.210  30.280 112.180  1.00  0.00           C
ATOM   4941  O   PRO A 505      54.590  31.310 112.570  1.00  0.00           O
ATOM   4942  N   ASP A 506      56.110  30.240 111.130  1.00  0.00           N
ATOM   4943  HN  ASP A 506      56.568  29.393 110.871  1.00  0.00           H
ATOM   4944  CA  ASP A 506      56.260  31.300 110.150  1.00  0.00           C
ATOM   4945  HA  ASP A 506      56.549  32.225 110.628  1.00  0.00           H
ATOM   4946  CB  ASP A 506      57.370  30.970 109.120  1.00  0.00           C
ATOM   4947  HB1 ASP A 506      57.490  31.898 108.521  1.00  0.00           H
ATOM   4948  HB2 ASP A 506      57.010  30.151 108.461  1.00  0.00           H
ATOM   4949  CG  ASP A 506      58.850  30.680 109.520  1.00  0.00           C
ATOM   4950  OD1 ASP A 506      59.620  30.410 108.610  1.00  0.00           O
ATOM   4951  OD2 ASP A 506      59.280  30.790 110.710  1.00  0.00           O
ATOM   4952  C   ASP A 506      54.980  31.580 109.380  1.00  0.00           C
ATOM   4953  O   ASP A 506      54.330  30.650 108.950  1.00  0.00           O
ATOM   4954  N   CYS A 507      54.740  32.860 109.030  1.00  0.00           N
ATOM   4955  HN  CYS A 507      55.371  33.621 109.160  1.00  0.00           H
ATOM   4956  CA  CYS A 507      53.630  33.230 108.200  1.00  0.00           C
ATOM   4957  HA  CYS A 507      52.748  32.799 108.651  1.00  0.00           H
ATOM   4958  CB  CYS A 507      53.400  34.850 108.120  1.00  0.00           C
ATOM   4959  HB1 CYS A 507      52.513  35.149 107.522  1.00  0.00           H
ATOM   4960  HB2 CYS A 507      54.239  35.459 107.721  1.00  0.00           H
ATOM   4961  SG  CYS A 507      52.980  35.360 109.850  1.00  0.00           S
ATOM   4962  C   CYS A 507      53.550  32.590 106.790  1.00  0.00           C
ATOM   4963  O   CYS A 507      54.630  32.370 106.220  1.00  0.00           O
ATOM   4964  N   GLU A 508      52.360  32.310 106.230  1.00  0.00           N
ATOM   4965  HN  GLU A 508      51.551  32.669 106.689  1.00  0.00           H
ATOM   4966  CA  GLU A 508      52.180  31.640 104.950  1.00  0.00           C
ATOM   4967  HA  GLU A 508      52.988  31.870 104.271  1.00  0.00           H
ATOM   4968  CB  GLU A 508      52.120  30.110 105.080  1.00  0.00           C
ATOM   4969  HB1 GLU A 508      51.801  29.691 104.102  1.00  0.00           H
ATOM   4970  HB2 GLU A 508      51.381  29.800 105.849  1.00  0.00           H
ATOM   4971  CG  GLU A 508      53.470  29.560 105.490  1.00  0.00           C
ATOM   4972  HG1 GLU A 508      53.600  29.380 106.579  1.00  0.00           H
ATOM   4973  HG2 GLU A 508      54.263  30.213 105.068  1.00  0.00           H
ATOM   4974  CD  GLU A 508      53.880  28.180 104.920  1.00  0.00           C
ATOM   4975  OE1 GLU A 508      54.850  28.250 104.130  1.00  0.00           O
ATOM   4976  OE2 GLU A 508      53.340  27.110 105.310  1.00  0.00           O
ATOM   4977  C   GLU A 508      50.990  32.230 104.270  1.00  0.00           C
ATOM   4978  O   GLU A 508      49.790  32.290 104.700  1.00  0.00           O
ATOM   4979  N   ILE A 509      51.200  32.790 103.060  1.00  0.00           N
ATOM   4980  HN  ILE A 509      52.033  32.660 102.528  1.00  0.00           H
ATOM   4981  CA  ILE A 509      50.210  33.640 102.410  1.00  0.00           C
ATOM   4982  HA  ILE A 509      49.630  34.210 103.120  1.00  0.00           H
ATOM   4983  CB  ILE A 509      50.940  34.610 101.420  1.00  0.00           C
ATOM   4984  HB  ILE A 509      51.590  33.920 100.840  1.00  0.00           H
ATOM   4985  CG2 ILE A 509      50.030  35.380 100.481  1.00  0.00           C
ATOM   4986 1HG2 ILE A 509      50.663  35.923  99.746  1.00  0.00           H
ATOM   4987 2HG2 ILE A 509      49.532  36.216 101.017  1.00  0.00           H
ATOM   4988 3HG2 ILE A 509      49.299  34.750  99.930  1.00  0.00           H
ATOM   4989  CG1 ILE A 509      51.829  35.641 102.200  1.00  0.00           C
ATOM   4990 1HG1 ILE A 509      52.282  35.108 103.064  1.00  0.00           H
ATOM   4991 2HG1 ILE A 509      51.104  36.366 102.627  1.00  0.00           H
ATOM   4992  CD  ILE A 509      52.951  36.239 101.320  1.00  0.00           C
ATOM   4993  HD1 ILE A 509      53.605  35.396 101.012  1.00  0.00           H
ATOM   4994  HD2 ILE A 509      53.611  37.011 101.771  1.00  0.00           H
ATOM   4995  HD3 ILE A 509      52.478  36.612 100.386  1.00  0.00           H
ATOM   4996  C   ILE A 509      49.100  32.880 101.710  1.00  0.00           C
ATOM   4997  O   ILE A 509      49.410  32.180 100.720  1.00  0.00           O
ATOM   4998  N   LYS A 510      47.810  33.090 102.090  1.00  0.00           N
ATOM   4999  HN  LYS A 510      47.640  33.660 102.890  1.00  0.00           H
ATOM   5000  CA  LYS A 510      46.720  32.270 101.550  1.00  0.00           C
ATOM   5001  HA  LYS A 510      47.089  31.263 101.680  1.00  0.00           H
ATOM   5002  CB  LYS A 510      45.480  32.340 102.460  1.00  0.00           C
ATOM   5003  HB1 LYS A 510      45.821  31.758 103.343  1.00  0.00           H
ATOM   5004  HB2 LYS A 510      44.652  31.931 101.842  1.00  0.00           H
ATOM   5005  CG  LYS A 510      44.990  33.700 103.010  1.00  0.00           C
ATOM   5006  HG1 LYS A 510      44.629  34.271 102.128  1.00  0.00           H
ATOM   5007  HG2 LYS A 510      45.832  34.251 103.481  1.00  0.00           H
ATOM   5008  CD  LYS A 510      43.840  33.650 104.000  1.00  0.00           C
ATOM   5009  HD1 LYS A 510      43.124  32.934 103.542  1.00  0.00           H
ATOM   5010  HD2 LYS A 510      43.351  34.639 104.130  1.00  0.00           H
ATOM   5011  CE  LYS A 510      44.270  33.130 105.420  1.00  0.00           C
ATOM   5012  HE1 LYS A 510      45.042  33.752 105.921  1.00  0.00           H
ATOM   5013  HE2 LYS A 510      44.720  32.119 105.320  1.00  0.00           H
ATOM   5014  NZ  LYS A 510      43.140  33.099 106.320  1.00  0.00           N
ATOM   5015  HZ1 LYS A 510      43.399  32.891 107.306  1.00  0.00           H
ATOM   5016  HZ2 LYS A 510      42.424  32.464 105.913  1.00  0.00           H
ATOM   5017  HZ3 LYS A 510      42.728  34.054 106.290  1.00  0.00           H
ATOM   5018  C   LYS A 510      46.320  32.400 100.070  1.00  0.00           C
ATOM   5019  O   LYS A 510      46.000  31.480  99.290  1.00  0.00           O
ATOM   5020  N   ASN A 511      46.310  33.630  99.600  1.00  0.00           N
ATOM   5021  HN  ASN A 511      46.360  34.396 100.237  1.00  0.00           H
ATOM   5022  CA  ASN A 511      46.090  34.040  98.210  1.00  0.00           C
ATOM   5023  HA  ASN A 511      46.411  33.197  97.618  1.00  0.00           H
ATOM   5024  CB  ASN A 511      44.600  34.410  98.060  1.00  0.00           C
ATOM   5025  HB1 ASN A 511      44.329  35.373  98.542  1.00  0.00           H
ATOM   5026  HB2 ASN A 511      44.111  33.582  98.618  1.00  0.00           H
ATOM   5027  CG  ASN A 511      44.290  34.250  96.620  1.00  0.00           C
ATOM   5028  OD1 ASN A 511      45.060  34.050  95.750  1.00  0.00           O
ATOM   5029  ND2 ASN A 511      42.960  34.320  96.460  1.00  0.00           N
ATOM   5030 1HD2 ASN A 511      42.242  34.220  97.148  1.00  0.00           H
ATOM   5031 2HD2 ASN A 511      42.582  34.300  95.534  1.00  0.00           H
ATOM   5032  C   ASN A 511      47.020  35.190  97.840  1.00  0.00           C
ATOM   5033  O   ASN A 511      47.050  36.230  98.510  1.00  0.00           O
ATOM   5034  N   ARG A 512      47.700  35.130  96.670  1.00  0.00           N
ATOM   5035  HN  ARG A 512      47.590  34.328  96.088  1.00  0.00           H
ATOM   5036  CA  ARG A 512      48.660  36.010  96.190  1.00  0.00           C
ATOM   5037  HA  ARG A 512      48.430  36.990  96.580  1.00  0.00           H
ATOM   5038  CB  ARG A 512      50.120  35.720  96.660  1.00  0.00           C
ATOM   5039  HB1 ARG A 512      50.120  36.008  97.733  1.00  0.00           H
ATOM   5040  HB2 ARG A 512      50.808  36.428  96.151  1.00  0.00           H
ATOM   5041  CG  ARG A 512      50.720  34.290  96.500  1.00  0.00           C
ATOM   5042  HG1 ARG A 512      50.409  33.929  95.497  1.00  0.00           H
ATOM   5043  HG2 ARG A 512      50.341  33.652  97.327  1.00  0.00           H
ATOM   5044  CD  ARG A 512      52.220  34.280  96.590  1.00  0.00           C
ATOM   5045  HD1 ARG A 512      52.621  33.246  96.530  1.00  0.00           H
ATOM   5046  HD2 ARG A 512      52.539  34.868  97.477  1.00  0.00           H
ATOM   5047  NE  ARG A 512      52.830  34.990  95.460  1.00  0.00           N
ATOM   5048  HE  ARG A 512      52.358  35.331  94.647  1.00  0.00           H
ATOM   5049  CZ  ARG A 512      54.100  35.330  95.340  1.00  0.00           C
ATOM   5050  NH1 ARG A 512      54.501  36.220  94.460  1.00  0.00           N
[truncated: 2,441,128 more chars]
