# Supplementary material for: Residue 6.43 defines receptor function in class F GPCRs
Source: Nat Commun. 2021 Jun 24;12:3919. doi: 10.1038/s41467-021-24004-z (PMC8225760; doi:10.1038/s41467-021-24004-z)
Supplement: Supplementary file 18 — Supplementary Data 15 [file 41467_2021_24004_MOESM18_ESM.txt]

TITLE     Title t=   0.00000 step= 0
REMARK    GENERATED BY TRJCONV
REMARK    THIS IS A SIMULATION BOX
HELIX    1   1 GLU A  224  ALA A  254  1                                  31
HELIX    2   2 TRP A  256  SER A  259  1                                   4
HELIX    3   3 ALA A  264  LEU A  282  1                                  19
HELIX    4   4 SER A  313  LYS A  344  1                                  32
HELIX    5   5 THR A  357  ALA A  377  1                                  21
HELIX    6   6 ARG A  398  SER A  431  1                                  34
HELIX    7   7 GLU A  439  PHE A  475  1                                  37
HELIX    8   8 GLN A  477  GLN A  491  1                                  15
HELIX    9   9 LEU A  515  VAL A  536  1                                  22
HELIX   10  10 LYS A  539  ARG A  551  1                                  13
SHEET    1   1 1 LEU A 197  ARG A 199  0
SHEET    2   2 1 CYS A 213  ILE A 215  0
SHEET    3   3 1 ASP A 382  ASP A 384  0
SHEET    4   4 1 ILE A 389  PHE A 391  0
CRYST1  108.890  108.890  147.519  90.00  90.00 120.00 P 1           1
MODEL        1
ATOM      1  N   SER A 190      19.480  56.730 115.739  1.00  0.00           N
ATOM      2  HT1 SER A 190      19.092  57.694 115.680  1.00  0.00           H
ATOM      3  HT2 SER A 190      20.217  56.630 115.013  1.00  0.00           H
ATOM      4  HT3 SER A 190      19.902  56.559 116.674  1.00  0.00           H
ATOM      5  CA  SER A 190      18.390  55.730 115.500  1.00  0.00           C
ATOM      6  HA  SER A 190      17.708  55.810 116.333  1.00  0.00           H
ATOM      7  CB  SER A 190      17.590  56.049 114.190  1.00  0.00           C
ATOM      8  HB1 SER A 190      17.098  57.034 114.341  1.00  0.00           H
ATOM      9  HB2 SER A 190      16.772  55.312 114.040  1.00  0.00           H
ATOM     10  OG  SER A 190      18.400  56.100 113.010  1.00  0.00           O
ATOM     11  HG1 SER A 190      17.961  56.738 112.442  1.00  0.00           H
ATOM     12  C   SER A 190      18.860  54.280 115.490  1.00  0.00           C
ATOM     13  O   SER A 190      20.050  53.980 115.530  1.00  0.00           O
ATOM     14  N   GLY A 191      17.890  53.340 115.490  1.00  0.00           N
ATOM     15  HN  GLY A 191      16.928  53.601 115.510  1.00  0.00           H
ATOM     16  CA  GLY A 191      18.120  51.900 115.380  1.00  0.00           C
ATOM     17  HA1 GLY A 191      17.152  51.421 115.360  1.00  0.00           H
ATOM     18  HA2 GLY A 191      18.710  51.590 116.230  1.00  0.00           H
ATOM     19  C   GLY A 191      18.830  51.450 114.130  1.00  0.00           C
ATOM     20  O   GLY A 191      18.990  52.180 113.160  1.00  0.00           O
ATOM     21  N   GLN A 192      19.300  50.190 114.150  1.00  0.00           N
ATOM     22  HN  GLN A 192      19.160  49.622 114.958  1.00  0.00           H
ATOM     23  CA  GLN A 192      20.070  49.570 113.080  1.00  0.00           C
ATOM     24  HA  GLN A 192      20.880  50.250 112.860  1.00  0.00           H
ATOM     25  CB  GLN A 192      20.690  48.240 113.580  1.00  0.00           C
ATOM     26  HB1 GLN A 192      21.169  47.721 112.722  1.00  0.00           H
ATOM     27  HB2 GLN A 192      19.871  47.571 113.920  1.00  0.00           H
ATOM     28  CG  GLN A 192      21.770  48.320 114.700  1.00  0.00           C
ATOM     29  HG1 GLN A 192      22.692  47.809 114.349  1.00  0.00           H
ATOM     30  HG2 GLN A 192      21.419  47.759 115.592  1.00  0.00           H
ATOM     31  CD  GLN A 192      22.200  49.730 115.130  1.00  0.00           C
ATOM     32  OE1 GLN A 192      22.990  50.410 114.480  1.00  0.00           O
ATOM     33  NE2 GLN A 192      21.660  50.200 116.280  1.00  0.00           N
ATOM     34 1HE2 GLN A 192      22.070  50.999 116.720  1.00  0.00           H
ATOM     35 2HE2 GLN A 192      21.019  49.619 116.781  1.00  0.00           H
ATOM     36  C   GLN A 192      19.340  49.360 111.760  1.00  0.00           C
ATOM     37  O   GLN A 192      18.170  49.010 111.710  1.00  0.00           O
ATOM     38  N   CYS A 193      20.040  49.540 110.620  1.00  0.00           N
ATOM     39  HN  CYS A 193      20.990  49.840 110.640  1.00  0.00           H
ATOM     40  CA  CYS A 193      19.470  49.310 109.300  1.00  0.00           C
ATOM     41  HA  CYS A 193      18.435  49.619 109.320  1.00  0.00           H
ATOM     42  CB  CYS A 193      20.200  50.110 108.200  1.00  0.00           C
ATOM     43  HB1 CYS A 193      19.771  49.880 107.201  1.00  0.00           H
ATOM     44  HB2 CYS A 193      21.272  49.820 108.170  1.00  0.00           H
ATOM     45  SG  CYS A 193      20.080  51.910 108.470  1.00  0.00           S
ATOM     46  C   CYS A 193      19.470  47.830 108.900  1.00  0.00           C
ATOM     47  O   CYS A 193      20.510  47.190 108.830  1.00  0.00           O
ATOM     48  N   GLU A 194      18.270  47.260 108.630  1.00  0.00           N
ATOM     49  HN  GLU A 194      17.433  47.788 108.750  1.00  0.00           H
ATOM     50  CA  GLU A 194      18.050  45.890 108.220  1.00  0.00           C
ATOM     51  HA  GLU A 194      18.479  45.262 108.987  1.00  0.00           H
ATOM     52  CB  GLU A 194      16.530  45.590 108.110  1.00  0.00           C
ATOM     53  HB1 GLU A 194      16.360  44.509 107.920  1.00  0.00           H
ATOM     54  HB2 GLU A 194      16.112  46.147 107.244  1.00  0.00           H
ATOM     55  CG  GLU A 194      15.690  46.000 109.360  1.00  0.00           C
ATOM     56  HG1 GLU A 194      14.623  45.761 109.161  1.00  0.00           H
ATOM     57  HG2 GLU A 194      15.750  47.100 109.500  1.00  0.00           H
ATOM     58  CD  GLU A 194      16.070  45.330 110.670  1.00  0.00           C
ATOM     59  OE1 GLU A 194      15.500  45.770 111.710  1.00  0.00           O
ATOM     60  OE2 GLU A 194      16.890  44.380 110.700  1.00  0.00           O
ATOM     61  C   GLU A 194      18.730  45.510 106.900  1.00  0.00           C
ATOM     62  O   GLU A 194      18.980  46.370 106.060  1.00  0.00           O
ATOM     63  N   VAL A 195      19.070  44.210 106.700  1.00  0.00           N
ATOM     64  HN  VAL A 195      18.819  43.548 107.402  1.00  0.00           H
ATOM     65  CA  VAL A 195      19.880  43.670 105.590  1.00  0.00           C
ATOM     66  HA  VAL A 195      20.901  43.850 105.890  1.00  0.00           H
ATOM     67  CB  VAL A 195      19.780  42.140 105.480  1.00  0.00           C
ATOM     68  HB  VAL A 195      18.713  41.841 105.400  1.00  0.00           H
ATOM     69  CG1 VAL A 195      20.540  41.590 104.250  1.00  0.00           C
ATOM     70 1HG1 VAL A 195      20.560  40.480 104.280  1.00  0.00           H
ATOM     71 2HG1 VAL A 195      21.591  41.950 104.250  1.00  0.00           H
ATOM     72 3HG1 VAL A 195      20.070  41.890 103.289  1.00  0.00           H
ATOM     73  CG2 VAL A 195      20.370  41.480 106.740  1.00  0.00           C
ATOM     74 1HG2 VAL A 195      19.802  41.749 107.657  1.00  0.00           H
ATOM     75 2HG2 VAL A 195      21.430  41.780 106.880  1.00  0.00           H
ATOM     76 3HG2 VAL A 195      20.340  40.373 106.650  1.00  0.00           H
ATOM     77  C   VAL A 195      19.810  44.350 104.200  1.00  0.00           C
ATOM     78  O   VAL A 195      20.860  44.810 103.760  1.00  0.00           O
ATOM     79  N   PRO A 196      18.690  44.480 103.460  1.00  0.00           N
ATOM     80  CD  PRO A 196      17.400  43.900 103.800  1.00  0.00           C
ATOM     81  HD1 PRO A 196      17.070  44.190 104.820  1.00  0.00           H
ATOM     82  HD2 PRO A 196      17.480  42.794 103.720  1.00  0.00           H
ATOM     83  CA  PRO A 196      18.710  45.040 102.110  1.00  0.00           C
ATOM     84  HA  PRO A 196      19.572  44.679 101.569  1.00  0.00           H
ATOM     85  CB  PRO A 196      17.370  44.540 101.520  1.00  0.00           C
ATOM     86  HB1 PRO A 196      17.530  43.529 101.089  1.00  0.00           H
ATOM     87  HB2 PRO A 196      16.961  45.198 100.723  1.00  0.00           H
ATOM     88  CG  PRO A 196      16.440  44.430 102.730  1.00  0.00           C
ATOM     89  HG1 PRO A 196      16.090  45.441 103.030  1.00  0.00           H
ATOM     90  HG2 PRO A 196      15.574  43.756 102.559  1.00  0.00           H
ATOM     91  C   PRO A 196      18.770  46.560 102.100  1.00  0.00           C
ATOM     92  O   PRO A 196      18.770  47.160 101.020  1.00  0.00           O
ATOM     93  N   LEU A 197      18.830  47.210 103.270  1.00  0.00           N
ATOM     94  HN  LEU A 197      18.870  46.717 104.135  1.00  0.00           H
ATOM     95  CA  LEU A 197      18.900  48.650 103.370  1.00  0.00           C
ATOM     96  HA  LEU A 197      18.610  49.099 102.431  1.00  0.00           H
ATOM     97  CB  LEU A 197      17.950  49.200 104.470  1.00  0.00           C
ATOM     98  HB1 LEU A 197      17.920  50.308 104.400  1.00  0.00           H
ATOM     99  HB2 LEU A 197      18.359  48.931 105.467  1.00  0.00           H
ATOM    100  CG  LEU A 197      16.490  48.680 104.420  1.00  0.00           C
ATOM    101  HG  LEU A 197      16.510  47.581 104.580  1.00  0.00           H
ATOM    102  CD1 LEU A 197      15.680  49.300 105.570  1.00  0.00           C
ATOM    103 1HD1 LEU A 197      14.643  48.901 105.560  1.00  0.00           H
ATOM    104 2HD1 LEU A 197      15.630  50.404 105.460  1.00  0.00           H
ATOM    105 3HD1 LEU A 197      16.140  49.050 106.550  1.00  0.00           H
ATOM    106  CD2 LEU A 197      15.800  48.960 103.080  1.00  0.00           C
ATOM    107 1HD2 LEU A 197      15.790  50.051 102.870  1.00  0.00           H
ATOM    108 2HD2 LEU A 197      14.749  48.600 103.100  1.00  0.00           H
ATOM    109 3HD2 LEU A 197      16.331  48.449 102.249  1.00  0.00           H
ATOM    110  C   LEU A 197      20.320  49.090 103.660  1.00  0.00           C
ATOM    111  O   LEU A 197      21.160  48.340 104.160  1.00  0.00           O
ATOM    112  N   VAL A 198      20.640  50.350 103.330  1.00  0.00           N
ATOM    113  HN  VAL A 198      19.941  50.939 102.931  1.00  0.00           H
ATOM    114  CA  VAL A 198      21.930  50.960 103.540  1.00  0.00           C
ATOM    115  HA  VAL A 198      22.590  50.260 104.030  1.00  0.00           H
ATOM    116  CB  VAL A 198      22.580  51.370 102.210  1.00  0.00           C
ATOM    117  HB  VAL A 198      22.600  50.461 101.571  1.00  0.00           H
ATOM    118  CG1 VAL A 198      21.781  52.460 101.470  1.00  0.00           C
ATOM    119 1HG1 VAL A 198      22.268  52.669 100.494  1.00  0.00           H
ATOM    120 2HG1 VAL A 198      21.750  53.405 102.053  1.00  0.00           H
ATOM    121 3HG1 VAL A 198      20.745  52.118 101.259  1.00  0.00           H
ATOM    122  CG2 VAL A 198      24.049  51.801 102.421  1.00  0.00           C
ATOM    123 1HG2 VAL A 198      24.100  52.732 103.025  1.00  0.00           H
ATOM    124 2HG2 VAL A 198      24.533  52.011 101.443  1.00  0.00           H
ATOM    125 3HG2 VAL A 198      24.623  51.006 102.943  1.00  0.00           H
ATOM    126  C   VAL A 198      21.740  52.130 104.490  1.00  0.00           C
ATOM    127  O   VAL A 198      20.730  52.830 104.450  1.00  0.00           O
ATOM    128  N   ARG A 199      22.700  52.350 105.410  1.00  0.00           N
ATOM    129  HN  ARG A 199      23.493  51.748 105.460  1.00  0.00           H
ATOM    130  CA  ARG A 199      22.720  53.510 106.290  1.00  0.00           C
ATOM    131  HA  ARG A 199      21.750  53.570 106.760  1.00  0.00           H
ATOM    132  CB  ARG A 199      23.770  53.310 107.430  1.00  0.00           C
ATOM    133  HB1 ARG A 199      24.724  53.009 106.948  1.00  0.00           H
ATOM    134  HB2 ARG A 199      23.442  52.445 108.046  1.00  0.00           H
ATOM    135  CG  ARG A 199      24.090  54.510 108.350  1.00  0.00           C
ATOM    136  HG1 ARG A 199      24.490  55.340 107.730  1.00  0.00           H
ATOM    137  HG2 ARG A 199      24.904  54.209 109.043  1.00  0.00           H
ATOM    138  CD  ARG A 199      22.930  55.070 109.200  1.00  0.00           C
ATOM    139  HD1 ARG A 199      22.049  55.290 108.560  1.00  0.00           H
ATOM    140  HD2 ARG A 199      23.260  56.000 109.710  1.00  0.00           H
ATOM    141  NE  ARG A 199      22.570  54.070 110.250  1.00  0.00           N
ATOM    142  HE  ARG A 199      23.112  53.237 110.360  1.00  0.00           H
ATOM    143  CZ  ARG A 199      21.560  54.220 111.090  1.00  0.00           C
ATOM    144  NH1 ARG A 199      20.770  55.270 111.120  1.00  0.00           N
ATOM    145 1HH1 ARG A 199      20.970  56.038 110.511  1.00  0.00           H
ATOM    146 2HH1 ARG A 199      20.170  55.400 111.910  1.00  0.00           H
ATOM    147  NH2 ARG A 199      21.340  53.250 111.960  1.00  0.00           N
ATOM    148 1HH2 ARG A 199      22.001  52.499 111.980  1.00  0.00           H
ATOM    149 2HH2 ARG A 199      20.507  53.240 112.512  1.00  0.00           H
ATOM    150  C   ARG A 199      22.910  54.820 105.540  1.00  0.00           C
ATOM    151  O   ARG A 199      23.790  54.970 104.690  1.00  0.00           O
ATOM    152  N   THR A 200      22.060  55.820 105.830  1.00  0.00           N
ATOM    153  HN  THR A 200      21.307  55.700 106.472  1.00  0.00           H
ATOM    154  CA  THR A 200      22.190  57.130 105.220  1.00  0.00           C
ATOM    155  HA  THR A 200      23.236  57.399 105.200  1.00  0.00           H
ATOM    156  CB  THR A 200      21.660  57.230 103.780  1.00  0.00           C
ATOM    157  HB  THR A 200      22.361  56.689 103.109  1.00  0.00           H
ATOM    158  OG1 THR A 200      21.510  58.570 103.300  1.00  0.00           O
ATOM    159  HG1 THR A 200      22.292  58.758 102.775  1.00  0.00           H
ATOM    160  CG2 THR A 200      20.280  56.560 103.670  1.00  0.00           C
ATOM    161 1HG2 THR A 200      19.593  56.958 104.447  1.00  0.00           H
ATOM    162 2HG2 THR A 200      20.380  55.463 103.820  1.00  0.00           H
ATOM    163 3HG2 THR A 200      19.830  56.730 102.669  1.00  0.00           H
ATOM    164  C   THR A 200      21.540  58.140 106.150  1.00  0.00           C
ATOM    165  O   THR A 200      20.570  57.840 106.850  1.00  0.00           O
ATOM    166  N   ASP A 201      22.070  59.370 106.200  1.00  0.00           N
ATOM    167  HN  ASP A 201      22.857  59.599 105.632  1.00  0.00           H
ATOM    168  CA  ASP A 201      21.550  60.420 107.040  1.00  0.00           C
ATOM    169  HA  ASP A 201      20.936  60.027 107.836  1.00  0.00           H
ATOM    170  CB  ASP A 201      22.730  61.260 107.600  1.00  0.00           C
ATOM    171  HB1 ASP A 201      22.360  62.180 108.100  1.00  0.00           H
ATOM    172  HB2 ASP A 201      23.414  61.552 106.775  1.00  0.00           H
ATOM    173  CG  ASP A 201      23.520  60.490 108.630  1.00  0.00           C
ATOM    174  OD1 ASP A 201      24.650  60.940 108.970  1.00  0.00           O
ATOM    175  OD2 ASP A 201      23.020  59.470 109.180  1.00  0.00           O
ATOM    176  C   ASP A 201      20.670  61.350 106.210  1.00  0.00           C
ATOM    177  O   ASP A 201      20.020  62.250 106.740  1.00  0.00           O
ATOM    178  N   ASN A 202      20.610  61.140 104.890  1.00  0.00           N
ATOM    179  HN  ASN A 202      21.039  60.333 104.491  1.00  0.00           H
ATOM    180  CA  ASN A 202      20.000  62.070 103.980  1.00  0.00           C
ATOM    181  HA  ASN A 202      20.100  63.072 104.371  1.00  0.00           H
ATOM    182  CB  ASN A 202      20.800  61.990 102.650  1.00  0.00           C
ATOM    183  HB1 ASN A 202      20.770  60.950 102.260  1.00  0.00           H
ATOM    184  HB2 ASN A 202      21.858  62.249 102.870  1.00  0.00           H
ATOM    185  CG  ASN A 202      20.300  62.930 101.550  1.00  0.00           C
ATOM    186  OD1 ASN A 202      19.350  63.700 101.710  1.00  0.00           O
ATOM    187  ND2 ASN A 202      20.990  62.880 100.390  1.00  0.00           N
ATOM    188 1HD2 ASN A 202      21.818  62.321 100.350  1.00  0.00           H
ATOM    189 2HD2 ASN A 202      20.750  63.509  99.651  1.00  0.00           H
ATOM    190  C   ASN A 202      18.520  61.720 103.800  1.00  0.00           C
ATOM    191  O   ASN A 202      18.250  60.670 103.210  1.00  0.00           O
ATOM    192  N   PRO A 203      17.530  62.500 104.240  1.00  0.00           N
ATOM    193  CD  PRO A 203      17.700  63.810 104.880  1.00  0.00           C
ATOM    194  HD1 PRO A 203      18.341  64.481 104.269  1.00  0.00           H
ATOM    195  HD2 PRO A 203      18.140  63.670 105.890  1.00  0.00           H
ATOM    196  CA  PRO A 203      16.140  62.040 104.310  1.00  0.00           C
ATOM    197  HA  PRO A 203      16.120  61.050 104.740  1.00  0.00           H
ATOM    198  CB  PRO A 203      15.440  63.090 105.200  1.00  0.00           C
ATOM    199  HB1 PRO A 203      15.520  62.761 106.258  1.00  0.00           H
ATOM    200  HB2 PRO A 203      14.366  63.241 104.959  1.00  0.00           H
ATOM    201  CG  PRO A 203      16.280  64.360 105.019  1.00  0.00           C
ATOM    202  HG1 PRO A 203      15.981  64.878 104.083  1.00  0.00           H
ATOM    203  HG2 PRO A 203      16.170  65.062 105.873  1.00  0.00           H
ATOM    204  C   PRO A 203      15.530  61.940 102.930  1.00  0.00           C
ATOM    205  O   PRO A 203      14.460  61.350 102.770  1.00  0.00           O
ATOM    206  N   LYS A 204      16.200  62.480 101.900  1.00  0.00           N
ATOM    207  HN  LYS A 204      17.031  63.001 102.080  1.00  0.00           H
ATOM    208  CA  LYS A 204      15.860  62.310 100.500  1.00  0.00           C
ATOM    209  HA  LYS A 204      14.812  62.539 100.370  1.00  0.00           H
ATOM    210  CB  LYS A 204      16.710  63.270  99.630  1.00  0.00           C
ATOM    211  HB1 LYS A 204      16.419  63.140  98.566  1.00  0.00           H
ATOM    212  HB2 LYS A 204      17.787  63.011  99.720  1.00  0.00           H
ATOM    213  CG  LYS A 204      16.530  64.750  99.991  1.00  0.00           C
ATOM    214  HG1 LYS A 204      16.897  64.939 101.022  1.00  0.00           H
ATOM    215  HG2 LYS A 204      15.443  64.979  99.980  1.00  0.00           H
ATOM    216  CD  LYS A 204      17.250  65.720  99.030  1.00  0.00           C
ATOM    217  HD1 LYS A 204      16.880  65.520  98.001  1.00  0.00           H
ATOM    218  HD2 LYS A 204      18.342  65.520  99.050  1.00  0.00           H
ATOM    219  CE  LYS A 204      16.980  67.180  99.410  1.00  0.00           C
ATOM    220  HE1 LYS A 204      17.421  67.411 100.403  1.00  0.00           H
ATOM    221  HE2 LYS A 204      15.882  67.340  99.470  1.00  0.00           H
ATOM    222  NZ  LYS A 204      17.490  68.170  98.440  1.00  0.00           N
ATOM    223  HZ1 LYS A 204      18.526  68.260  98.430  1.00  0.00           H
ATOM    224  HZ2 LYS A 204      17.099  69.103  98.681  1.00  0.00           H
ATOM    225  HZ3 LYS A 204      17.172  67.941  97.476  1.00  0.00           H
ATOM    226  C   LYS A 204      16.080  60.880 100.020  1.00  0.00           C
ATOM    227  O   LYS A 204      15.400  60.400  99.110  1.00  0.00           O
ATOM    228  N   SER A 205      17.040  60.180 100.640  1.00  0.00           N
ATOM    229  HN  SER A 205      17.551  60.591 101.391  1.00  0.00           H
ATOM    230  CA  SER A 205      17.460  58.840 100.250  1.00  0.00           C
ATOM    231  HA  SER A 205      17.079  58.600  99.268  1.00  0.00           H
ATOM    232  CB  SER A 205      19.000  58.730 100.220  1.00  0.00           C
ATOM    233  HB1 SER A 205      19.310  57.690  99.980  1.00  0.00           H
ATOM    234  HB2 SER A 205      19.418  58.989 101.216  1.00  0.00           H
ATOM    235  OG  SER A 205      19.550  59.610  99.240  1.00  0.00           O
ATOM    236  HG1 SER A 205      20.504  59.580  99.340  1.00  0.00           H
ATOM    237  C   SER A 205      16.950  57.790 101.200  1.00  0.00           C
ATOM    238  O   SER A 205      17.170  56.600 100.990  1.00  0.00           O
ATOM    239  N   TRP A 206      16.220  58.170 102.270  1.00  0.00           N
ATOM    240  HN  TRP A 206      16.071  59.143 102.429  1.00  0.00           H
ATOM    241  CA  TRP A 206      15.530  57.250 103.160  1.00  0.00           C
ATOM    242  HA  TRP A 206      16.289  56.561 103.500  1.00  0.00           H
ATOM    243  CB  TRP A 206      14.960  57.940 104.440  1.00  0.00           C
ATOM    244  HB1 TRP A 206      14.322  57.222 104.998  1.00  0.00           H
ATOM    245  HB2 TRP A 206      14.302  58.777 104.121  1.00  0.00           H
ATOM    246  CG  TRP A 206      15.960  58.480 105.420  1.00  0.00           C
ATOM    247  CD1 TRP A 206      17.320  58.520 105.310  1.00  0.00           C
ATOM    248  HD1 TRP A 206      17.871  58.199 104.438  1.00  0.00           H
ATOM    249  NE1 TRP A 206      17.870  59.100 106.430  1.00  0.00           N
ATOM    250  HE1 TRP A 206      18.819  59.090 106.660  1.00  0.00           H
ATOM    251  CE2 TRP A 206      16.880  59.470 107.280  1.00  0.00           C
ATOM    252  CD2 TRP A 206      15.650  59.080 106.700  1.00  0.00           C
ATOM    253  CE3 TRP A 206      14.460  59.310 107.390  1.00  0.00           C
ATOM    254  HE3 TRP A 206      13.504  59.038 106.968  1.00  0.00           H
ATOM    255  CZ3 TRP A 206      14.520  59.930 108.640  1.00  0.00           C
ATOM    256  HZ3 TRP A 206      13.608  60.131 109.181  1.00  0.00           H
ATOM    257  CZ2 TRP A 206      16.940  60.080 108.520  1.00  0.00           C
ATOM    258  HZ2 TRP A 206      17.878  60.399 108.949  1.00  0.00           H
ATOM    259  CH2 TRP A 206      15.740  60.310 109.200  1.00  0.00           C
ATOM    260  HH2 TRP A 206      15.750  60.809 110.158  1.00  0.00           H
ATOM    261  C   TRP A 206      14.470  56.380 102.480  1.00  0.00           C
ATOM    262  O   TRP A 206      14.010  56.680 101.380  1.00  0.00           O
ATOM    263  N   TYR A 207      14.110  55.240 103.080  1.00  0.00           N
ATOM    264  HN  TYR A 207      14.527  55.002 103.954  1.00  0.00           H
ATOM    265  CA  TYR A 207      13.240  54.240 102.491  1.00  0.00           C
ATOM    266  HA  TYR A 207      13.049  54.472 101.453  1.00  0.00           H
ATOM    267  CB  TYR A 207      13.960  52.860 102.600  1.00  0.00           C
ATOM    268  HB1 TYR A 207      14.101  52.579 103.665  1.00  0.00           H
ATOM    269  HB2 TYR A 207      14.960  52.930 102.120  1.00  0.00           H
ATOM    270  CG  TYR A 207      13.200  51.780 101.890  1.00  0.00           C
ATOM    271  CD1 TYR A 207      13.180  51.770 100.480  1.00  0.00           C
ATOM    272  HD1 TYR A 207      13.702  52.544  99.938  1.00  0.00           H
ATOM    273  CE1 TYR A 207      12.470  50.780  99.790  1.00  0.00           C
ATOM    274  HE1 TYR A 207      12.440  50.790  98.710  1.00  0.00           H
ATOM    275  CZ  TYR A 207      11.770  49.800 100.500  1.00  0.00           C
ATOM    276  OH  TYR A 207      11.020  48.840  99.800  1.00  0.00           O
ATOM    277  HH  TYR A 207      10.328  48.519 100.382  1.00  0.00           H
ATOM    278  CD2 TYR A 207      12.520  50.770 102.590  1.00  0.00           C
ATOM    279  HD2 TYR A 207      12.530  50.770 103.670  1.00  0.00           H
ATOM    280  CE2 TYR A 207      11.800  49.790 101.900  1.00  0.00           C
ATOM    281  HE2 TYR A 207      11.258  49.037 102.452  1.00  0.00           H
ATOM    282  C   TYR A 207      11.900  54.190 103.220  1.00  0.00           C
ATOM    283  O   TYR A 207      11.850  54.000 104.430  1.00  0.00           O
ATOM    284  N   GLU A 208      10.770  54.350 102.499  1.00  0.00           N
ATOM    285  HN  GLU A 208      10.810  54.439 101.507  1.00  0.00           H
ATOM    286  CA  GLU A 208       9.420  54.340 103.060  1.00  0.00           C
ATOM    287  HA  GLU A 208       8.811  54.869 102.341  1.00  0.00           H
ATOM    288  CB  GLU A 208       8.830  52.900 103.140  1.00  0.00           C
ATOM    289  HB1 GLU A 208       7.788  52.960 103.521  1.00  0.00           H
ATOM    290  HB2 GLU A 208       9.420  52.270 103.840  1.00  0.00           H
ATOM    291  CG  GLU A 208       8.770  52.210 101.750  1.00  0.00           C
ATOM    292  HG1 GLU A 208       9.752  51.749 101.510  1.00  0.00           H
ATOM    293  HG2 GLU A 208       8.550  52.970 100.970  1.00  0.00           H
ATOM    294  CD  GLU A 208       7.700  51.140 101.660  1.00  0.00           C
ATOM    295  OE1 GLU A 208       7.750  50.130 102.400  1.00  0.00           O
ATOM    296  OE2 GLU A 208       6.770  51.290 100.810  1.00  0.00           O
ATOM    297  C   GLU A 208       9.230  55.140 104.370  1.00  0.00           C
ATOM    298  O   GLU A 208       9.600  56.310 104.470  1.00  0.00           O
ATOM    299  N   ASP A 209       8.630  54.520 105.400  1.00  0.00           N
ATOM    300  HN  ASP A 209       8.319  53.576 105.330  1.00  0.00           H
ATOM    301  CA  ASP A 209       8.400  55.150 106.690  1.00  0.00           C
ATOM    302  HA  ASP A 209       8.400  56.226 106.590  1.00  0.00           H
ATOM    303  CB  ASP A 209       7.030  54.690 107.250  1.00  0.00           C
ATOM    304  HB1 ASP A 209       6.839  55.171 108.233  1.00  0.00           H
ATOM    305  HB2 ASP A 209       7.010  53.588 107.390  1.00  0.00           H
ATOM    306  CG  ASP A 209       5.890  55.080 106.330  1.00  0.00           C
ATOM    307  OD1 ASP A 209       4.850  54.370 106.300  1.00  0.00           O
ATOM    308  OD2 ASP A 209       5.950  56.170 105.700  1.00  0.00           O
ATOM    309  C   ASP A 209       9.550  54.810 107.650  1.00  0.00           C
ATOM    310  O   ASP A 209       9.540  55.240 108.810  1.00  0.00           O
ATOM    311  N   VAL A 210      10.570  54.050 107.170  1.00  0.00           N
ATOM    312  HN  VAL A 210      10.550  53.771 106.213  1.00  0.00           H
ATOM    313  CA  VAL A 210      11.810  53.720 107.860  1.00  0.00           C
ATOM    314  HA  VAL A 210      11.540  53.359 108.841  1.00  0.00           H
ATOM    315  CB  VAL A 210      12.630  52.620 107.160  1.00  0.00           C
ATOM    316  HB  VAL A 210      13.051  53.010 106.209  1.00  0.00           H
ATOM    317  CG1 VAL A 210      13.810  52.130 108.030  1.00  0.00           C
ATOM    318 1HG1 VAL A 210      14.562  52.932 108.190  1.00  0.00           H
ATOM    319 2HG1 VAL A 210      14.320  51.279 107.530  1.00  0.00           H
ATOM    320 3HG1 VAL A 210      13.441  51.781 109.018  1.00  0.00           H
ATOM    321  CG2 VAL A 210      11.720  51.420 106.820  1.00  0.00           C
ATOM    322 1HG2 VAL A 210      12.312  50.597 106.368  1.00  0.00           H
ATOM    323 2HG2 VAL A 210      10.921  51.700 106.101  1.00  0.00           H
ATOM    324 3HG2 VAL A 210      11.242  51.032 107.746  1.00  0.00           H
ATOM    325  C   VAL A 210      12.670  54.960 108.050  1.00  0.00           C
ATOM    326  O   VAL A 210      12.750  55.840 107.200  1.00  0.00           O
ATOM    327  N   GLU A 211      13.350  55.050 109.210  1.00  0.00           N
ATOM    328  HN  GLU A 211      13.270  54.332 109.898  1.00  0.00           H
ATOM    329  CA  GLU A 211      14.080  56.230 109.600  1.00  0.00           C
ATOM    330  HA  GLU A 211      13.950  57.018 108.872  1.00  0.00           H
ATOM    331  CB  GLU A 211      13.530  56.730 110.960  1.00  0.00           C
ATOM    332  HB1 GLU A 211      14.021  57.692 111.220  1.00  0.00           H
ATOM    333  HB2 GLU A 211      13.790  55.991 111.749  1.00  0.00           H
ATOM    334  CG  GLU A 211      11.990  56.919 110.920  1.00  0.00           C
ATOM    335  HG1 GLU A 211      11.481  55.952 110.720  1.00  0.00           H
ATOM    336  HG2 GLU A 211      11.728  57.625 110.104  1.00  0.00           H
ATOM    337  CD  GLU A 211      11.420  57.440 112.220  1.00  0.00           C
ATOM    338  OE1 GLU A 211      11.490  56.710 113.250  1.00  0.00           O
ATOM    339  OE2 GLU A 211      10.880  58.570 112.240  1.00  0.00           O
ATOM    340  C   GLU A 211      15.560  55.900 109.680  1.00  0.00           C
ATOM    341  O   GLU A 211      15.970  54.940 110.330  1.00  0.00           O
ATOM    342  N   GLY A 212      16.410  56.670 108.980  1.00  0.00           N
ATOM    343  HN  GLY A 212      16.050  57.440 108.460  1.00  0.00           H
ATOM    344  CA  GLY A 212      17.870  56.530 109.020  1.00  0.00           C
ATOM    345  HA1 GLY A 212      18.169  56.181 109.998  1.00  0.00           H
ATOM    346  HA2 GLY A 212      18.301  57.493 108.789  1.00  0.00           H
ATOM    347  C   GLY A 212      18.450  55.560 108.030  1.00  0.00           C
ATOM    348  O   GLY A 212      19.650  55.280 108.050  1.00  0.00           O
ATOM    349  N   CYS A 213      17.630  55.010 107.110  1.00  0.00           N
ATOM    350  HN  CYS A 213      16.671  55.280 107.080  1.00  0.00           H
ATOM    351  CA  CYS A 213      18.060  53.940 106.230  1.00  0.00           C
ATOM    352  HA  CYS A 213      19.132  53.970 106.100  1.00  0.00           H
ATOM    353  CB  CYS A 213      17.620  52.540 106.770  1.00  0.00           C
ATOM    354  HB1 CYS A 213      18.070  51.750 106.130  1.00  0.00           H
ATOM    355  HB2 CYS A 213      16.515  52.450 106.700  1.00  0.00           H
ATOM    356  SG  CYS A 213      18.080  52.240 108.510  1.00  0.00           S
ATOM    357  C   CYS A 213      17.420  54.120 104.870  1.00  0.00           C
ATOM    358  O   CYS A 213      16.270  54.520 104.770  1.00  0.00           O
ATOM    359  N   GLY A 214      18.180  53.840 103.780  1.00  0.00           N
ATOM    360  HN  GLY A 214      19.098  53.481 103.930  1.00  0.00           H
ATOM    361  CA  GLY A 214      17.750  53.950 102.390  1.00  0.00           C
ATOM    362  HA1 GLY A 214      18.419  54.649 101.911  1.00  0.00           H
ATOM    363  HA2 GLY A 214      16.714  54.249 102.330  1.00  0.00           H
ATOM    364  C   GLY A 214      17.890  52.640 101.660  1.00  0.00           C
ATOM    365  O   GLY A 214      18.420  51.680 102.210  1.00  0.00           O
ATOM    366  N   ILE A 215      17.460  52.540 100.390  1.00  0.00           N
ATOM    367  HN  ILE A 215      17.001  53.298  99.931  1.00  0.00           H
ATOM    368  CA  ILE A 215      17.620  51.309  99.621  1.00  0.00           C
ATOM    369  HA  ILE A 215      17.521  50.487 100.314  1.00  0.00           H
ATOM    370  CB  ILE A 215      16.541  51.130  98.550  1.00  0.00           C
ATOM    371  HB  ILE A 215      15.574  51.422  99.013  1.00  0.00           H
ATOM    372  CG2 ILE A 215      16.770  52.050  97.330  1.00  0.00           C
ATOM    373 1HG2 ILE A 215      15.878  52.020  96.669  1.00  0.00           H
ATOM    374 2HG2 ILE A 215      17.638  51.701  96.731  1.00  0.00           H
ATOM    375 3HG2 ILE A 215      16.940  53.103  97.641  1.00  0.00           H
ATOM    376  CG1 ILE A 215      16.380  49.660  98.080  1.00  0.00           C
ATOM    377 1HG1 ILE A 215      17.330  49.290  97.640  1.00  0.00           H
ATOM    378 2HG1 ILE A 215      15.624  49.650  97.265  1.00  0.00           H
ATOM    379  CD  ILE A 215      15.900  48.700  99.180  1.00  0.00           C
ATOM    380  HD1 ILE A 215      15.690  47.698  98.749  1.00  0.00           H
ATOM    381  HD2 ILE A 215      14.975  49.082  99.662  1.00  0.00           H
ATOM    382  HD3 ILE A 215      16.680  48.570  99.960  1.00  0.00           H
ATOM    383  C   ILE A 215      19.030  51.210  99.030  1.00  0.00           C
ATOM    384  O   ILE A 215      19.590  52.170  98.510  1.00  0.00           O
ATOM    385  N   GLN A 216      19.680  50.020  99.150  1.00  0.00           N
ATOM    386  HN  GLN A 216      19.241  49.251  99.609  1.00  0.00           H
ATOM    387  CA  GLN A 216      20.980  49.730  98.560  1.00  0.00           C
ATOM    388  HA  GLN A 216      21.648  50.508  98.899  1.00  0.00           H
ATOM    389  CB  GLN A 216      21.510  48.380  99.110  1.00  0.00           C
ATOM    390  HB1 GLN A 216      20.723  47.613  98.941  1.00  0.00           H
ATOM    391  HB2 GLN A 216      21.600  48.480 100.212  1.00  0.00           H
ATOM    392  CG  GLN A 216      22.830  47.790  98.540  1.00  0.00           C
ATOM    393  HG1 GLN A 216      22.660  47.510  97.479  1.00  0.00           H
ATOM    394  HG2 GLN A 216      23.100  46.869  99.100  1.00  0.00           H
ATOM    395  CD  GLN A 216      24.040  48.730  98.580  1.00  0.00           C
ATOM    396  OE1 GLN A 216      24.650  49.040  97.540  1.00  0.00           O
ATOM    397  NE2 GLN A 216      24.420  49.200  99.790  1.00  0.00           N
ATOM    398 1HE2 GLN A 216      25.206  49.817  99.840  1.00  0.00           H
ATOM    399 2HE2 GLN A 216      23.978  48.848 100.614  1.00  0.00           H
ATOM    400  C   GLN A 216      20.980  49.820  97.030  1.00  0.00           C
ATOM    401  O   GLN A 216      20.000  49.470  96.360  1.00  0.00           O
ATOM    402  N   CYS A 217      22.080  50.310  96.430  1.00  0.00           N
ATOM    403  HN  CYS A 217      22.847  50.599  96.998  1.00  0.00           H
ATOM    404  CA  CYS A 217      22.230  50.550  95.000  1.00  0.00           C
ATOM    405  HA  CYS A 217      21.487  51.273  94.699  1.00  0.00           H
ATOM    406  CB  CYS A 217      23.660  51.090  94.730  1.00  0.00           C
ATOM    407  HB1 CYS A 217      24.411  50.359  95.100  1.00  0.00           H
ATOM    408  HB2 CYS A 217      23.800  52.009  95.339  1.00  0.00           H
ATOM    409  SG  CYS A 217      24.010  51.500  92.990  1.00  0.00           S
ATOM    410  C   CYS A 217      22.020  49.310  94.140  1.00  0.00           C
ATOM    411  O   CYS A 217      21.330  49.320  93.120  1.00  0.00           O
ATOM    412  N   GLN A 218      22.600  48.180  94.580  1.00  0.00           N
ATOM    413  HN  GLN A 218      23.127  48.210  95.426  1.00  0.00           H
ATOM    414  CA  GLN A 218      22.450  46.890  93.960  1.00  0.00           C
ATOM    415  HA  GLN A 218      22.340  47.040  92.897  1.00  0.00           H
ATOM    416  CB  GLN A 218      23.730  46.039  94.190  1.00  0.00           C
ATOM    417  HB1 GLN A 218      24.543  46.512  93.598  1.00  0.00           H
ATOM    418  HB2 GLN A 218      23.551  45.026  93.772  1.00  0.00           H
ATOM    419  CG  GLN A 218      24.200  45.930  95.660  1.00  0.00           C
ATOM    420  HG1 GLN A 218      23.448  45.399  96.282  1.00  0.00           H
ATOM    421  HG2 GLN A 218      24.360  46.941  96.091  1.00  0.00           H
ATOM    422  CD  GLN A 218      25.540  45.210  95.790  1.00  0.00           C
ATOM    423  OE1 GLN A 218      26.560  45.810  96.150  1.00  0.00           O
ATOM    424  NE2 GLN A 218      25.550  43.900  95.500  1.00  0.00           N
ATOM    425 1HE2 GLN A 218      26.401  43.400  95.660  1.00  0.00           H
ATOM    426 2HE2 GLN A 218      24.699  43.450  95.230  1.00  0.00           H
ATOM    427  C   GLN A 218      21.210  46.140  94.420  1.00  0.00           C
ATOM    428  O   GLN A 218      20.880  46.130  95.600  1.00  0.00           O
ATOM    429  N   ASN A 219      20.500  45.520  93.460  1.00  0.00           N
ATOM    430  HN  ASN A 219      20.780  45.640  92.511  1.00  0.00           H
ATOM    431  CA  ASN A 219      19.360  44.630  93.590  1.00  0.00           C
ATOM    432  HA  ASN A 219      18.491  45.270  93.630  1.00  0.00           H
ATOM    433  CB  ASN A 219      19.290  43.840  92.250  1.00  0.00           C
ATOM    434  HB1 ASN A 219      20.090  43.070  92.220  1.00  0.00           H
ATOM    435  HB2 ASN A 219      19.471  44.552  91.417  1.00  0.00           H
ATOM    436  CG  ASN A 219      17.950  43.150  91.980  1.00  0.00           C
ATOM    437  OD1 ASN A 219      17.140  42.910  92.870  1.00  0.00           O
ATOM    438  ND2 ASN A 219      17.700  42.860  90.680  1.00  0.00           N
ATOM    439 1HD2 ASN A 219      16.833  42.422  90.441  1.00  0.00           H
ATOM    440 2HD2 ASN A 219      18.312  43.181  89.958  1.00  0.00           H
ATOM    441  C   ASN A 219      19.330  43.690  94.820  1.00  0.00           C
ATOM    442  O   ASN A 219      20.270  42.900  95.000  1.00  0.00           O
ATOM    443  N   PRO A 220      18.320  43.680  95.680  1.00  0.00           N
ATOM    444  CD  PRO A 220      17.600  44.910  96.040  1.00  0.00           C
ATOM    445  HD1 PRO A 220      16.663  44.930  95.442  1.00  0.00           H
ATOM    446  HD2 PRO A 220      18.192  45.832  95.860  1.00  0.00           H
ATOM    447  CA  PRO A 220      18.170  42.660  96.720  1.00  0.00           C
ATOM    448  HA  PRO A 220      19.111  42.560  97.240  1.00  0.00           H
ATOM    449  CB  PRO A 220      17.061  43.230  97.631  1.00  0.00           C
ATOM    450  HB1 PRO A 220      17.159  42.862  98.674  1.00  0.00           H
ATOM    451  HB2 PRO A 220      16.053  42.978  97.237  1.00  0.00           H
ATOM    452  CG  PRO A 220      17.280  44.740  97.530  1.00  0.00           C
ATOM    453  HG1 PRO A 220      16.399  45.341  97.840  1.00  0.00           H
ATOM    454  HG2 PRO A 220      18.163  45.041  98.132  1.00  0.00           H
ATOM    455  C   PRO A 220      17.790  41.260  96.230  1.00  0.00           C
ATOM    456  O   PRO A 220      17.860  40.320  97.020  1.00  0.00           O
ATOM    457  N   LEU A 221      17.360  41.080  94.960  1.00  0.00           N
ATOM    458  HN  LEU A 221      17.270  41.849  94.331  1.00  0.00           H
ATOM    459  CA  LEU A 221      16.880  39.800  94.470  1.00  0.00           C
ATOM    460  HA  LEU A 221      16.609  39.168  95.303  1.00  0.00           H
ATOM    461  CB  LEU A 221      15.620  39.990  93.580  1.00  0.00           C
ATOM    462  HB1 LEU A 221      15.210  38.991  93.320  1.00  0.00           H
ATOM    463  HB2 LEU A 221      15.919  40.488  92.633  1.00  0.00           H
ATOM    464  CG  LEU A 221      14.480  40.840  94.200  1.00  0.00           C
ATOM    465  HG  LEU A 221      14.858  41.876  94.339  1.00  0.00           H
ATOM    466  CD1 LEU A 221      13.280  40.910  93.240  1.00  0.00           C
ATOM    467 1HD1 LEU A 221      13.600  41.321  92.259  1.00  0.00           H
ATOM    468 2HD1 LEU A 221      12.490  41.570  93.660  1.00  0.00           H
ATOM    469 3HD1 LEU A 221      12.849  39.899  93.080  1.00  0.00           H
ATOM    470  CD2 LEU A 221      14.020  40.310  95.570  1.00  0.00           C
ATOM    471 1HD2 LEU A 221      13.640  39.270  95.470  1.00  0.00           H
ATOM    472 2HD2 LEU A 221      13.198  40.941  95.971  1.00  0.00           H
ATOM    473 3HD2 LEU A 221      14.854  40.320  96.303  1.00  0.00           H
ATOM    474  C   LEU A 221      17.940  39.030  93.670  1.00  0.00           C
ATOM    475  O   LEU A 221      17.700  37.910  93.200  1.00  0.00           O
ATOM    476  N   PHE A 222      19.150  39.600  93.530  1.00  0.00           N
ATOM    477  HN  PHE A 222      19.340  40.469  93.980  1.00  0.00           H
ATOM    478  CA  PHE A 222      20.270  39.010  92.790  1.00  0.00           C
ATOM    479  HA  PHE A 222      20.150  37.937  92.760  1.00  0.00           H
ATOM    480  CB  PHE A 222      20.360  39.580  91.340  1.00  0.00           C
ATOM    481  HB1 PHE A 222      21.400  39.580  90.950  1.00  0.00           H
ATOM    482  HB2 PHE A 222      19.979  40.623  91.310  1.00  0.00           H
ATOM    483  CG  PHE A 222      19.540  38.730  90.390  1.00  0.00           C
ATOM    484  CD1 PHE A 222      20.151  37.660  89.730  1.00  0.00           C
ATOM    485  HD1 PHE A 222      21.183  37.431  89.949  1.00  0.00           H
ATOM    486  CE1 PHE A 222      19.440  36.880  88.810  1.00  0.00           C
ATOM    487  HE1 PHE A 222      19.931  36.059  88.309  1.00  0.00           H
ATOM    488  CZ  PHE A 222      18.100  37.160  88.550  1.00  0.00           C
ATOM    489  HZ  PHE A 222      17.547  36.567  87.837  1.00  0.00           H
ATOM    490  CD2 PHE A 222      18.200  39.020  90.110  1.00  0.00           C
ATOM    491  HD2 PHE A 222      17.712  39.857  90.588  1.00  0.00           H
ATOM    492  CE2 PHE A 222      17.470  38.230  89.200  1.00  0.00           C
ATOM    493  HE2 PHE A 222      16.437  38.461  88.989  1.00  0.00           H
ATOM    494  C   PHE A 222      21.580  39.240  93.520  1.00  0.00           C
ATOM    495  O   PHE A 222      21.680  40.090  94.410  1.00  0.00           O
ATOM    496  N   THR A 223      22.640  38.450  93.200  1.00  0.00           N
ATOM    497  HN  THR A 223      22.521  37.735  92.515  1.00  0.00           H
ATOM    498  CA  THR A 223      23.950  38.531  93.840  1.00  0.00           C
ATOM    499  HA  THR A 223      23.930  39.314  94.584  1.00  0.00           H
ATOM    500  CB  THR A 223      24.370  37.250  94.570  1.00  0.00           C
ATOM    501  HB  THR A 223      25.394  37.359  94.988  1.00  0.00           H
ATOM    502  OG1 THR A 223      24.350  36.090  93.740  1.00  0.00           O
ATOM    503  HG1 THR A 223      23.530  36.110  93.240  1.00  0.00           H
ATOM    504  CG2 THR A 223      23.420  37.010  95.750  1.00  0.00           C
ATOM    505 1HG2 THR A 223      23.420  37.885  96.434  1.00  0.00           H
ATOM    506 2HG2 THR A 223      23.730  36.109  96.321  1.00  0.00           H
ATOM    507 3HG2 THR A 223      22.382  36.840  95.391  1.00  0.00           H
ATOM    508  C   THR A 223      25.050  38.940  92.870  1.00  0.00           C
ATOM    509  O   THR A 223      24.920  38.780  91.660  1.00  0.00           O
ATOM    510  N   GLU A 224      26.180  39.490  93.360  1.00  0.00           N
ATOM    511  HN  GLU A 224      26.290  39.640  94.340  1.00  0.00           H
ATOM    512  CA  GLU A 224      27.250  40.040  92.540  1.00  0.00           C
ATOM    513  HA  GLU A 224      26.822  40.847  91.963  1.00  0.00           H
ATOM    514  CB  GLU A 224      28.340  40.680  93.430  1.00  0.00           C
ATOM    515  HB1 GLU A 224      29.312  40.760  92.899  1.00  0.00           H
ATOM    516  HB2 GLU A 224      28.500  40.009  94.301  1.00  0.00           H
ATOM    517  CG  GLU A 224      27.920  42.100  93.900  1.00  0.00           C
ATOM    518  HG1 GLU A 224      26.828  42.100  94.100  1.00  0.00           H
ATOM    519  HG2 GLU A 224      28.119  42.827  93.083  1.00  0.00           H
ATOM    520  CD  GLU A 224      28.640  42.550  95.150  1.00  0.00           C
ATOM    521  OE1 GLU A 224      28.240  42.100  96.260  1.00  0.00           O
ATOM    522  OE2 GLU A 224      29.570  43.390  95.060  1.00  0.00           O
ATOM    523  C   GLU A 224      27.870  39.120  91.490  1.00  0.00           C
ATOM    524  O   GLU A 224      28.110  39.540  90.360  1.00  0.00           O
ATOM    525  N   ALA A 225      28.070  37.820  91.790  1.00  0.00           N
ATOM    526  HN  ALA A 225      27.970  37.519  92.735  1.00  0.00           H
ATOM    527  CA  ALA A 225      28.469  36.830  90.810  1.00  0.00           C
ATOM    528  HA  ALA A 225      29.416  37.132  90.387  1.00  0.00           H
ATOM    529  CB  ALA A 225      28.630  35.470  91.510  1.00  0.00           C
ATOM    530  HB1 ALA A 225      28.969  34.683  90.803  1.00  0.00           H
ATOM    531  HB2 ALA A 225      27.679  35.140  91.980  1.00  0.00           H
ATOM    532  HB3 ALA A 225      29.399  35.550  92.308  1.00  0.00           H
ATOM    533  C   ALA A 225      27.480  36.680  89.630  1.00  0.00           C
ATOM    534  O   ALA A 225      27.870  36.580  88.470  1.00  0.00           O
ATOM    535  N   GLU A 226      26.170  36.720  89.920  1.00  0.00           N
ATOM    536  HN  GLU A 226      25.871  36.810  90.867  1.00  0.00           H
ATOM    537  CA  GLU A 226      25.100  36.800  88.930  1.00  0.00           C
ATOM    538  HA  GLU A 226      25.261  36.016  88.206  1.00  0.00           H
ATOM    539  CB  GLU A 226      23.720  36.560  89.599  1.00  0.00           C
ATOM    540  HB1 GLU A 226      22.935  36.630  88.815  1.00  0.00           H
ATOM    541  HB2 GLU A 226      23.520  37.362  90.342  1.00  0.00           H
ATOM    542  CG  GLU A 226      23.600  35.180  90.280  1.00  0.00           C
ATOM    543  HG1 GLU A 226      24.439  35.010  90.989  1.00  0.00           H
ATOM    544  HG2 GLU A 226      23.650  34.390  89.500  1.00  0.00           H
ATOM    545  CD  GLU A 226      22.320  35.010  91.080  1.00  0.00           C
ATOM    546  OE1 GLU A 226      21.460  34.180  90.650  1.00  0.00           O
ATOM    547  OE2 GLU A 226      22.150  35.660  92.150  1.00  0.00           O
ATOM    548  C   GLU A 226      25.120  38.120  88.150  1.00  0.00           C
ATOM    549  O   GLU A 226      24.920  38.160  86.940  1.00  0.00           O
HETATM  550  N   HSD A 227      25.420  39.270  88.800  1.00  0.00           N
HETATM  551  HN  HSD A 227      25.540  39.260  89.790  1.00  0.00           H
HETATM  552  CA  HSD A 227      25.640  40.540  88.090  1.00  0.00           C
HETATM  553  HA  HSD A 227      24.757  40.761  87.508  1.00  0.00           H
HETATM  554  CB  HSD A 227      25.950  41.740  89.030  1.00  0.00           C
HETATM  555  HB1 HSD A 227      25.990  42.665  88.417  1.00  0.00           H
HETATM  556  HB2 HSD A 227      26.951  41.600  89.491  1.00  0.00           H
HETATM  557  ND1 HSD A 227      25.240  43.080  91.010  1.00  0.00           N
HETATM  558  HD1 HSD A 227      25.941  43.781  90.880  1.00  0.00           H
HETATM  559  CG  HSD A 227      25.020  42.000  90.180  1.00  0.00           C
HETATM  560  CE1 HSD A 227      24.310  43.040  91.980  1.00  0.00           C
HETATM  561  HE1 HSD A 227      24.280  43.759  92.799  1.00  0.00           H
HETATM  562  NE2 HSD A 227      23.490  42.010  91.850  1.00  0.00           N
HETATM  563  CD2 HSD A 227      23.940  41.350  90.710  1.00  0.00           C
HETATM  564  HD2 HSD A 227      23.438  40.457  90.359  1.00  0.00           H
HETATM  565  C   HSD A 227      26.820  40.460  87.110  1.00  0.00           C
HETATM  566  O   HSD A 227      26.770  40.930  85.980  1.00  0.00           O
ATOM    567  N   GLN A 228      27.940  39.850  87.560  1.00  0.00           N
ATOM    568  HN  GLN A 228      27.970  39.538  88.506  1.00  0.00           H
ATOM    569  CA  GLN A 228      29.160  39.660  86.800  1.00  0.00           C
ATOM    570  HA  GLN A 228      29.470  40.640  86.470  1.00  0.00           H
ATOM    571  CB  GLN A 228      30.270  39.060  87.720  1.00  0.00           C
ATOM    572  HB1 GLN A 228      29.920  38.089  88.130  1.00  0.00           H
ATOM    573  HB2 GLN A 228      30.370  39.752  88.583  1.00  0.00           H
ATOM    574  CG  GLN A 228      31.660  38.860  87.071  1.00  0.00           C
ATOM    575  HG1 GLN A 228      31.630  38.017  86.348  1.00  0.00           H
ATOM    576  HG2 GLN A 228      32.406  38.611  87.856  1.00  0.00           H
ATOM    577  CD  GLN A 228      32.140  40.130  86.360  1.00  0.00           C
ATOM    578  OE1 GLN A 228      31.860  41.260  86.780  1.00  0.00           O
ATOM    579  NE2 GLN A 228      32.870  39.970  85.230  1.00  0.00           N
ATOM    580 1HE2 GLN A 228      33.030  40.769  84.651  1.00  0.00           H
ATOM    581 2HE2 GLN A 228      33.209  39.063  84.981  1.00  0.00           H
ATOM    582  C   GLN A 228      28.980  38.820  85.550  1.00  0.00           C
ATOM    583  O   GLN A 228      29.570  39.090  84.500  1.00  0.00           O
ATOM    584  N   ASP A 229      28.120  37.790  85.630  1.00  0.00           N
ATOM    585  HN  ASP A 229      27.729  37.579  86.522  1.00  0.00           H
ATOM    586  CA  ASP A 229      27.670  36.960  84.540  1.00  0.00           C
ATOM    587  HA  ASP A 229      28.528  36.481  84.091  1.00  0.00           H
ATOM    588  CB  ASP A 229      26.770  35.890  85.240  1.00  0.00           C
ATOM    589  HB1 ASP A 229      26.009  36.410  85.860  1.00  0.00           H
ATOM    590  HB2 ASP A 229      27.401  35.279  85.921  1.00  0.00           H
ATOM    591  CG  ASP A 229      26.000  34.950  84.350  1.00  0.00           C
ATOM    592  OD1 ASP A 229      26.430  34.690  83.190  1.00  0.00           O
ATOM    593  OD2 ASP A 229      25.010  34.360  84.830  1.00  0.00           O
ATOM    594  C   ASP A 229      26.980  37.760  83.420  1.00  0.00           C
ATOM    595  O   ASP A 229      27.310  37.650  82.240  1.00  0.00           O
ATOM    596  N   MET A 230      26.060  38.680  83.790  1.00  0.00           N
ATOM    597  HN  MET A 230      25.789  38.770  84.745  1.00  0.00           H
ATOM    598  CA  MET A 230      25.460  39.610  82.850  1.00  0.00           C
ATOM    599  HA  MET A 230      25.021  39.031  82.051  1.00  0.00           H
ATOM    600  CB  MET A 230      24.340  40.420  83.550  1.00  0.00           C
ATOM    601  HB1 MET A 230      24.791  41.091  84.311  1.00  0.00           H
ATOM    602  HB2 MET A 230      23.692  39.702  84.098  1.00  0.00           H
ATOM    603  CG  MET A 230      23.440  41.250  82.600  1.00  0.00           C
ATOM    604  HG1 MET A 230      24.060  41.990  82.050  1.00  0.00           H
ATOM    605  HG2 MET A 230      22.737  41.832  83.233  1.00  0.00           H
ATOM    606  SD  MET A 230      22.500  40.230  81.430  1.00  0.00           S
ATOM    607  CE  MET A 230      21.520  41.590  80.750  1.00  0.00           C
ATOM    608  HE1 MET A 230      20.842  42.019  81.518  1.00  0.00           H
ATOM    609  HE2 MET A 230      20.894  41.252  79.896  1.00  0.00           H
ATOM    610  HE3 MET A 230      22.166  42.416  80.382  1.00  0.00           H
ATOM    611  C   MET A 230      26.480  40.550  82.200  1.00  0.00           C
ATOM    612  O   MET A 230      26.510  40.710  80.980  1.00  0.00           O
HETATM  613  N   HSD A 231      27.400  41.130  83.000  1.00  0.00           N
HETATM  614  HN  HSD A 231      27.340  40.989  83.985  1.00  0.00           H
HETATM  615  CA  HSD A 231      28.500  41.960  82.520  1.00  0.00           C
HETATM  616  HA  HSD A 231      28.080  42.809  82.001  1.00  0.00           H
HETATM  617  CB  HSD A 231      29.380  42.470  83.690  1.00  0.00           C
HETATM  618  HB1 HSD A 231      30.360  42.830  83.310  1.00  0.00           H
HETATM  619  HB2 HSD A 231      29.590  41.641  84.399  1.00  0.00           H
HETATM  620  ND1 HSD A 231      27.660  43.600  85.220  1.00  0.00           N
HETATM  621  HD1 HSD A 231      27.020  42.841  85.340  1.00  0.00           H
HETATM  622  CG  HSD A 231      28.800  43.630  84.440  1.00  0.00           C
HETATM  623  CE1 HSD A 231      27.550  44.820  85.800  1.00  0.00           C
HETATM  624  HE1 HSD A 231      26.712  45.079  86.448  1.00  0.00           H
HETATM  625  NE2 HSD A 231      28.550  45.610  85.470  1.00  0.00           N
HETATM  626  CD2 HSD A 231      29.330  44.860  84.610  1.00  0.00           C
HETATM  627  HD2 HSD A 231      30.227  45.279  84.171  1.00  0.00           H
HETATM  628  C   HSD A 231      29.410  41.250  81.520  1.00  0.00           C
HETATM  629  O   HSD A 231      29.750  41.790  80.470  1.00  0.00           O
ATOM    630  N   SER A 232      29.770  40.000  81.820  1.00  0.00           N
ATOM    631  HN  SER A 232      29.471  39.631  82.697  1.00  0.00           H
ATOM    632  CA  SER A 232      30.560  39.110  80.980  1.00  0.00           C
ATOM    633  HA  SER A 232      31.487  39.619  80.761  1.00  0.00           H
ATOM    634  CB  SER A 232      30.889  37.790  81.710  1.00  0.00           C
ATOM    635  HB1 SER A 232      31.534  37.156  81.066  1.00  0.00           H
ATOM    636  HB2 SER A 232      29.955  37.233  81.939  1.00  0.00           H
ATOM    637  OG  SER A 232      31.590  38.050  82.930  1.00  0.00           O
ATOM    638  HG1 SER A 232      30.991  38.549  83.489  1.00  0.00           H
ATOM    639  C   SER A 232      29.900  38.790  79.640  1.00  0.00           C
ATOM    640  O   SER A 232      30.550  38.790  78.600  1.00  0.00           O
ATOM    641  N   TYR A 233      28.580  38.520  79.640  1.00  0.00           N
ATOM    642  HN  TYR A 233      28.080  38.460  80.500  1.00  0.00           H
ATOM    643  CA  TYR A 233      27.770  38.390  78.430  1.00  0.00           C
ATOM    644  HA  TYR A 233      28.248  37.643  77.813  1.00  0.00           H
ATOM    645  CB  TYR A 233      26.310  37.950  78.760  1.00  0.00           C
ATOM    646  HB1 TYR A 233      25.560  38.450  78.110  1.00  0.00           H
ATOM    647  HB2 TYR A 233      26.071  38.199  79.816  1.00  0.00           H
ATOM    648  CG  TYR A 233      26.180  36.460  78.580  1.00  0.00           C
ATOM    649  CD1 TYR A 233      26.760  35.560  79.480  1.00  0.00           C
ATOM    650  HD1 TYR A 233      27.292  35.931  80.343  1.00  0.00           H
ATOM    651  CE1 TYR A 233      26.710  34.180  79.230  1.00  0.00           C
ATOM    652  HE1 TYR A 233      27.198  33.493  79.907  1.00  0.00           H
ATOM    653  CZ  TYR A 233      26.070  33.690  78.090  1.00  0.00           C
ATOM    654  OH  TYR A 233      26.070  32.310  77.800  1.00  0.00           O
ATOM    655  HH  TYR A 233      26.679  31.901  78.419  1.00  0.00           H
ATOM    656  CD2 TYR A 233      25.480  35.960  77.470  1.00  0.00           C
ATOM    657  HD2 TYR A 233      25.009  36.642  76.778  1.00  0.00           H
ATOM    658  CE2 TYR A 233      25.430  34.580  77.220  1.00  0.00           C
ATOM    659  HE2 TYR A 233      24.921  34.190  76.351  1.00  0.00           H
ATOM    660  C   TYR A 233      27.750  39.640  77.560  1.00  0.00           C
ATOM    661  O   TYR A 233      27.900  39.580  76.340  1.00  0.00           O
ATOM    662  N   ILE A 234      27.610  40.820  78.190  1.00  0.00           N
ATOM    663  HN  ILE A 234      27.420  40.840  79.169  1.00  0.00           H
ATOM    664  CA  ILE A 234      27.720  42.120  77.530  1.00  0.00           C
ATOM    665  HA  ILE A 234      27.002  42.140  76.723  1.00  0.00           H
ATOM    666  CB  ILE A 234      27.390  43.250  78.500  1.00  0.00           C
ATOM    667  HB  ILE A 234      28.019  43.130  79.408  1.00  0.00           H
ATOM    668  CG2 ILE A 234      27.720  44.630  77.880  1.00  0.00           C
ATOM    669 1HG2 ILE A 234      28.805  44.761  77.679  1.00  0.00           H
ATOM    670 2HG2 ILE A 234      27.439  45.443  78.583  1.00  0.00           H
ATOM    671 3HG2 ILE A 234      27.156  44.761  76.933  1.00  0.00           H
ATOM    672  CG1 ILE A 234      25.910  43.210  78.970  1.00  0.00           C
ATOM    673 1HG1 ILE A 234      25.580  42.159  79.110  1.00  0.00           H
ATOM    674 2HG1 ILE A 234      25.279  43.651  78.169  1.00  0.00           H
ATOM    675  CD  ILE A 234      25.661  43.959  80.281  1.00  0.00           C
ATOM    676  HD1 ILE A 234      24.584  43.910  80.551  1.00  0.00           H
ATOM    677  HD2 ILE A 234      25.962  45.026  80.210  1.00  0.00           H
ATOM    678  HD3 ILE A 234      26.234  43.495  81.111  1.00  0.00           H
ATOM    679  C   ILE A 234      29.090  42.330  76.880  1.00  0.00           C
ATOM    680  O   ILE A 234      29.190  42.760  75.740  1.00  0.00           O
ATOM    681  N   ALA A 235      30.180  41.990  77.600  1.00  0.00           N
ATOM    682  HN  ALA A 235      30.080  41.700  78.549  1.00  0.00           H
ATOM    683  CA  ALA A 235      31.530  42.030  77.080  1.00  0.00           C
ATOM    684  HA  ALA A 235      31.720  43.030  76.720  1.00  0.00           H
ATOM    685  CB  ALA A 235      32.510  41.700  78.220  1.00  0.00           C
ATOM    686  HB1 ALA A 235      32.360  42.421  79.052  1.00  0.00           H
ATOM    687  HB2 ALA A 235      33.565  41.760  77.878  1.00  0.00           H
ATOM    688  HB3 ALA A 235      32.330  40.679  78.620  1.00  0.00           H
ATOM    689  C   ALA A 235      31.780  41.090  75.900  1.00  0.00           C
ATOM    690  O   ALA A 235      32.320  41.490  74.870  1.00  0.00           O
ATOM    691  N   ALA A 236      31.350  39.820  76.010  1.00  0.00           N
ATOM    692  HN  ALA A 236      30.931  39.501  76.857  1.00  0.00           H
ATOM    693  CA  ALA A 236      31.460  38.840  74.950  1.00  0.00           C
ATOM    694  HA  ALA A 236      32.500  38.760  74.670  1.00  0.00           H
ATOM    695  CB  ALA A 236      30.970  37.480  75.490  1.00  0.00           C
ATOM    696  HB1 ALA A 236      31.080  36.683  74.723  1.00  0.00           H
ATOM    697  HB2 ALA A 236      29.904  37.540  75.799  1.00  0.00           H
ATOM    698  HB3 ALA A 236      31.562  37.189  76.383  1.00  0.00           H
ATOM    699  C   ALA A 236      30.700  39.200  73.680  1.00  0.00           C
ATOM    700  O   ALA A 236      31.230  39.140  72.570  1.00  0.00           O
ATOM    701  N   PHE A 237      29.430  39.640  73.810  1.00  0.00           N
ATOM    702  HN  PHE A 237      28.992  39.650  74.706  1.00  0.00           H
ATOM    703  CA  PHE A 237      28.630  40.120  72.700  1.00  0.00           C
ATOM    704  HA  PHE A 237      28.680  39.393  71.903  1.00  0.00           H
ATOM    705  CB  PHE A 237      27.140  40.310  73.120  1.00  0.00           C
ATOM    706  HB1 PHE A 237      26.577  40.762  72.276  1.00  0.00           H
ATOM    707  HB2 PHE A 237      27.100  41.000  73.990  1.00  0.00           H
ATOM    708  CG  PHE A 237      26.390  39.050  73.490  1.00  0.00           C
ATOM    709  CD1 PHE A 237      26.870  37.750  73.290  1.00  0.00           C
ATOM    710  HD1 PHE A 237      27.860  37.590  72.890  1.00  0.00           H
ATOM    711  CE1 PHE A 237      26.080  36.630  73.570  1.00  0.00           C
ATOM    712  HE1 PHE A 237      26.461  35.636  73.389  1.00  0.00           H
ATOM    713  CZ  PHE A 237      24.790  36.800  74.090  1.00  0.00           C
ATOM    714  HZ  PHE A 237      24.171  35.942  74.309  1.00  0.00           H
ATOM    715  CD2 PHE A 237      25.090  39.200  74.030  1.00  0.00           C
ATOM    716  HD2 PHE A 237      24.711  40.199  74.190  1.00  0.00           H
ATOM    717  CE2 PHE A 237      24.300  38.090  74.330  1.00  0.00           C
ATOM    718  HE2 PHE A 237      23.311  38.230  74.740  1.00  0.00           H
ATOM    719  C   PHE A 237      29.140  41.420  72.080  1.00  0.00           C
ATOM    720  O   PHE A 237      29.260  41.570  70.860  1.00  0.00           O
ATOM    721  N   GLY A 238      29.480  42.420  72.930  1.00  0.00           N
ATOM    722  HN  GLY A 238      29.391  42.281  73.914  1.00  0.00           H
ATOM    723  CA  GLY A 238      29.860  43.750  72.510  1.00  0.00           C
ATOM    724  HA1 GLY A 238      29.890  44.383  73.384  1.00  0.00           H
ATOM    725  HA2 GLY A 238      29.150  44.090  71.770  1.00  0.00           H
ATOM    726  C   GLY A 238      31.210  43.830  71.860  1.00  0.00           C
ATOM    727  O   GLY A 238      31.380  44.530  70.860  1.00  0.00           O
ATOM    728  N   ALA A 239      32.220  43.100  72.380  1.00  0.00           N
ATOM    729  HN  ALA A 239      32.090  42.549  73.201  1.00  0.00           H
ATOM    730  CA  ALA A 239      33.540  43.051  71.780  1.00  0.00           C
ATOM    731  HA  ALA A 239      33.908  44.064  71.710  1.00  0.00           H
ATOM    732  CB  ALA A 239      34.480  42.250  72.690  1.00  0.00           C
ATOM    733  HB1 ALA A 239      34.160  41.189  72.770  1.00  0.00           H
ATOM    734  HB2 ALA A 239      34.480  42.678  73.715  1.00  0.00           H
ATOM    735  HB3 ALA A 239      35.525  42.280  72.312  1.00  0.00           H
ATOM    736  C   ALA A 239      33.550  42.480  70.370  1.00  0.00           C
ATOM    737  O   ALA A 239      34.160  43.030  69.450  1.00  0.00           O
ATOM    738  N   VAL A 240      32.820  41.360  70.140  1.00  0.00           N
ATOM    739  HN  VAL A 240      32.360  40.910  70.901  1.00  0.00           H
ATOM    740  CA  VAL A 240      32.611  40.800  68.820  1.00  0.00           C
ATOM    741  HA  VAL A 240      33.583  40.651  68.373  1.00  0.00           H
ATOM    742  CB  VAL A 240      31.930  39.430  68.890  1.00  0.00           C
ATOM    743  HB  VAL A 240      30.959  39.530  69.421  1.00  0.00           H
ATOM    744  CG1 VAL A 240      31.690  38.850  67.490  1.00  0.00           C
ATOM    745 1HG1 VAL A 240      32.638  38.820  66.911  1.00  0.00           H
ATOM    746 2HG1 VAL A 240      30.940  39.440  66.920  1.00  0.00           H
ATOM    747 3HG1 VAL A 240      31.310  37.809  67.570  1.00  0.00           H
ATOM    748  CG2 VAL A 240      32.830  38.470  69.700  1.00  0.00           C
ATOM    749 1HG2 VAL A 240      32.328  37.486  69.810  1.00  0.00           H
ATOM    750 2HG2 VAL A 240      33.040  38.851  70.722  1.00  0.00           H
ATOM    751 3HG2 VAL A 240      33.797  38.321  69.172  1.00  0.00           H
ATOM    752  C   VAL A 240      31.850  41.740  67.890  1.00  0.00           C
ATOM    753  O   VAL A 240      32.230  41.950  66.740  1.00  0.00           O
ATOM    754  N   THR A 241      30.780  42.390  68.400  1.00  0.00           N
ATOM    755  HN  THR A 241      30.481  42.180  69.328  1.00  0.00           H
ATOM    756  CA  THR A 241      29.990  43.370  67.650  1.00  0.00           C
ATOM    757  HA  THR A 241      29.681  42.891  66.732  1.00  0.00           H
ATOM    758  CB  THR A 241      28.730  43.840  68.370  1.00  0.00           C
ATOM    759  HB  THR A 241      28.980  44.429  69.279  1.00  0.00           H
ATOM    760  OG1 THR A 241      27.950  42.720  68.750  1.00  0.00           O
ATOM    761  HG1 THR A 241      28.391  42.299  69.492  1.00  0.00           H
ATOM    762  CG2 THR A 241      27.850  44.689  67.430  1.00  0.00           C
ATOM    763 1HG2 THR A 241      26.899  44.950  67.941  1.00  0.00           H
ATOM    764 2HG2 THR A 241      27.592  44.113  66.515  1.00  0.00           H
ATOM    765 3HG2 THR A 241      28.341  45.643  67.139  1.00  0.00           H
ATOM    766  C   THR A 241      30.800  44.570  67.230  1.00  0.00           C
ATOM    767  O   THR A 241      30.730  45.020  66.090  1.00  0.00           O
ATOM    768  N   GLY A 242      31.650  45.100  68.140  1.00  0.00           N
ATOM    769  HN  GLY A 242      31.640  44.749  69.073  1.00  0.00           H
ATOM    770  CA  GLY A 242      32.630  46.140  67.850  1.00  0.00           C
ATOM    771  HA1 GLY A 242      33.202  46.291  68.753  1.00  0.00           H
ATOM    772  HA2 GLY A 242      32.093  47.025  67.542  1.00  0.00           H
ATOM    773  C   GLY A 242      33.600  45.790  66.760  1.00  0.00           C
ATOM    774  O   GLY A 242      33.750  46.540  65.800  1.00  0.00           O
ATOM    775  N   LEU A 243      34.250  44.610  66.830  1.00  0.00           N
ATOM    776  HN  LEU A 243      34.139  44.017  67.624  1.00  0.00           H
ATOM    777  CA  LEU A 243      35.120  44.140  65.760  1.00  0.00           C
ATOM    778  HA  LEU A 243      35.861  44.902  65.570  1.00  0.00           H
ATOM    779  CB  LEU A 243      35.860  42.850  66.190  1.00  0.00           C
ATOM    780  HB1 LEU A 243      35.112  42.122  66.569  1.00  0.00           H
ATOM    781  HB2 LEU A 243      36.518  43.109  67.047  1.00  0.00           H
ATOM    782  CG  LEU A 243      36.720  42.130  65.120  1.00  0.00           C
ATOM    783  HG  LEU A 243      36.041  41.761  64.321  1.00  0.00           H
ATOM    784  CD1 LEU A 243      37.770  43.050  64.471  1.00  0.00           C
ATOM    785 1HD1 LEU A 243      38.460  43.440  65.250  1.00  0.00           H
ATOM    786 2HD1 LEU A 243      37.288  43.904  63.948  1.00  0.00           H
ATOM    787 3HD1 LEU A 243      38.363  42.477  63.726  1.00  0.00           H
ATOM    788  CD2 LEU A 243      37.411  40.900  65.729  1.00  0.00           C
ATOM    789 1HD2 LEU A 243      36.667  40.217  66.192  1.00  0.00           H
ATOM    790 2HD2 LEU A 243      38.139  41.210  66.509  1.00  0.00           H
ATOM    791 3HD2 LEU A 243      37.967  40.343  64.945  1.00  0.00           H
ATOM    792  C   LEU A 243      34.390  43.930  64.430  1.00  0.00           C
ATOM    793  O   LEU A 243      34.840  44.390  63.380  1.00  0.00           O
ATOM    794  N   CYS A 244      33.210  43.290  64.431  1.00  0.00           N
ATOM    795  HN  CYS A 244      32.853  42.913  65.282  1.00  0.00           H
ATOM    796  CA  CYS A 244      32.390  43.100  63.240  1.00  0.00           C
ATOM    797  HA  CYS A 244      33.000  42.590  62.510  1.00  0.00           H
ATOM    798  CB  CYS A 244      31.150  42.220  63.550  1.00  0.00           C
ATOM    799  HB1 CYS A 244      30.471  42.200  62.671  1.00  0.00           H
ATOM    800  HB2 CYS A 244      30.580  42.670  64.390  1.00  0.00           H
ATOM    801  SG  CYS A 244      31.600  40.500  63.960  1.00  0.00           S
ATOM    802  HG1 CYS A 244      32.051  40.790  65.172  1.00  0.00           H
ATOM    803  C   CYS A 244      31.920  44.380  62.570  1.00  0.00           C
ATOM    804  O   CYS A 244      32.040  44.550  61.350  1.00  0.00           O
ATOM    805  N   THR A 245      31.410  45.350  63.360  1.00  0.00           N
ATOM    806  HN  THR A 245      31.289  45.189  64.336  1.00  0.00           H
ATOM    807  CA  THR A 245      31.060  46.690  62.870  1.00  0.00           C
ATOM    808  HA  THR A 245      30.432  46.550  62.002  1.00  0.00           H
ATOM    809  CB  THR A 245      30.260  47.550  63.840  1.00  0.00           C
ATOM    810  HB  THR A 245      30.170  48.590  63.460  1.00  0.00           H
ATOM    811  OG1 THR A 245      30.820  47.580  65.140  1.00  0.00           O
ATOM    812  HG1 THR A 245      30.740  46.690  65.490  1.00  0.00           H
ATOM    813  CG2 THR A 245      28.840  46.990  64.010  1.00  0.00           C
ATOM    814 1HG2 THR A 245      28.860  45.932  64.349  1.00  0.00           H
ATOM    815 2HG2 THR A 245      28.292  47.040  63.044  1.00  0.00           H
ATOM    816 3HG2 THR A 245      28.270  47.590  64.750  1.00  0.00           H
ATOM    817  C   THR A 245      32.270  47.460  62.350  1.00  0.00           C
ATOM    818  O   THR A 245      32.230  48.020  61.260  1.00  0.00           O
ATOM    819  N   LEU A 246      33.400  47.450  63.080  1.00  0.00           N
ATOM    820  HN  LEU A 246      33.400  47.020  63.980  1.00  0.00           H
ATOM    821  CA  LEU A 246      34.650  48.070  62.670  1.00  0.00           C
ATOM    822  HA  LEU A 246      34.460  49.121  62.510  1.00  0.00           H
ATOM    823  CB  LEU A 246      35.670  47.890  63.820  1.00  0.00           C
ATOM    824  HB1 LEU A 246      35.790  46.806  64.031  1.00  0.00           H
ATOM    825  HB2 LEU A 246      35.220  48.340  64.730  1.00  0.00           H
ATOM    826  CG  LEU A 246      37.080  48.500  63.640  1.00  0.00           C
ATOM    827  HG  LEU A 246      37.558  48.032  62.753  1.00  0.00           H
ATOM    828  CD1 LEU A 246      37.010  50.020  63.410  1.00  0.00           C
ATOM    829 1HD1 LEU A 246      38.032  50.451  63.350  1.00  0.00           H
ATOM    830 2HD1 LEU A 246      36.461  50.499  64.249  1.00  0.00           H
ATOM    831 3HD1 LEU A 246      36.480  50.250  62.461  1.00  0.00           H
ATOM    832  CD2 LEU A 246      37.940  48.180  64.861  1.00  0.00           C
ATOM    833 1HD2 LEU A 246      37.503  48.637  65.774  1.00  0.00           H
ATOM    834 2HD2 LEU A 246      38.965  48.588  64.731  1.00  0.00           H
ATOM    835 3HD2 LEU A 246      38.020  47.083  65.020  1.00  0.00           H
ATOM    836  C   LEU A 246      35.240  47.530  61.370  1.00  0.00           C
ATOM    837  O   LEU A 246      35.630  48.280  60.470  1.00  0.00           O
ATOM    838  N   PHE A 247      35.270  46.190  61.220  1.00  0.00           N
ATOM    839  HN  PHE A 247      34.988  45.616  61.985  1.00  0.00           H
ATOM    840  CA  PHE A 247      35.700  45.490  60.030  1.00  0.00           C
ATOM    841  HA  PHE A 247      36.683  45.851  59.769  1.00  0.00           H
ATOM    842  CB  PHE A 247      35.791  43.980  60.390  1.00  0.00           C
ATOM    843  HB1 PHE A 247      34.784  43.578  60.631  1.00  0.00           H
ATOM    844  HB2 PHE A 247      36.416  43.881  61.304  1.00  0.00           H
ATOM    845  CG  PHE A 247      36.420  43.140  59.320  1.00  0.00           C
ATOM    846  CD1 PHE A 247      37.820  43.010  59.240  1.00  0.00           C
ATOM    847  HD1 PHE A 247      38.448  43.558  59.928  1.00  0.00           H
ATOM    848  CE1 PHE A 247      38.410  42.170  58.290  1.00  0.00           C
ATOM    849  HE1 PHE A 247      39.484  42.080  58.230  1.00  0.00           H
ATOM    850  CZ  PHE A 247      37.590  41.430  57.410  1.00  0.00           C
ATOM    851  HZ  PHE A 247      38.041  40.788  56.668  1.00  0.00           H
ATOM    852  CD2 PHE A 247      35.620  42.400  58.430  1.00  0.00           C
ATOM    853  HD2 PHE A 247      34.544  42.480  58.490  1.00  0.00           H
ATOM    854  CE2 PHE A 247      36.200  41.550  57.480  1.00  0.00           C
ATOM    855  HE2 PHE A 247      35.572  40.991  56.802  1.00  0.00           H
ATOM    856  C   PHE A 247      34.790  45.780  58.820  1.00  0.00           C
ATOM    857  O   PHE A 247      35.240  45.970  57.690  1.00  0.00           O
ATOM    858  N   THR A 248      33.470  45.870  59.050  1.00  0.00           N
ATOM    859  HN  THR A 248      33.122  45.641  59.956  1.00  0.00           H
ATOM    860  CA  THR A 248      32.490  46.330  58.060  1.00  0.00           C
ATOM    861  HA  THR A 248      32.570  45.698  57.188  1.00  0.00           H
ATOM    862  CB  THR A 248      31.060  46.240  58.600  1.00  0.00           C
ATOM    863  HB  THR A 248      30.929  46.842  59.524  1.00  0.00           H
ATOM    864  OG1 THR A 248      30.770  44.880  58.910  1.00  0.00           O
ATOM    865  HG1 THR A 248      31.100  44.740  59.800  1.00  0.00           H
ATOM    866  CG2 THR A 248      30.050  46.690  57.540  1.00  0.00           C
ATOM    867 1HG2 THR A 248      30.251  46.158  56.586  1.00  0.00           H
ATOM    868 2HG2 THR A 248      30.100  47.786  57.361  1.00  0.00           H
ATOM    869 3HG2 THR A 248      29.015  46.451  57.868  1.00  0.00           H
ATOM    870  C   THR A 248      32.730  47.760  57.590  1.00  0.00           C
ATOM    871  O   THR A 248      32.680  48.080  56.410  1.00  0.00           O
ATOM    872  N   LEU A 249      33.020  48.680  58.540  1.00  0.00           N
ATOM    873  HN  LEU A 249      33.000  48.419  59.502  1.00  0.00           H
ATOM    874  CA  LEU A 249      33.340  50.080  58.290  1.00  0.00           C
ATOM    875  HA  LEU A 249      32.549  50.490  57.679  1.00  0.00           H
ATOM    876  CB  LEU A 249      33.400  50.870  59.620  1.00  0.00           C
ATOM    877  HB1 LEU A 249      33.831  51.881  59.460  1.00  0.00           H
ATOM    878  HB2 LEU A 249      34.062  50.319  60.322  1.00  0.00           H
ATOM    879  CG  LEU A 249      32.010  51.040  60.280  1.00  0.00           C
ATOM    880  HG  LEU A 249      31.437  50.095  60.169  1.00  0.00           H
ATOM    881  CD1 LEU A 249      32.120  51.339  61.780  1.00  0.00           C
ATOM    882 1HD1 LEU A 249      32.643  52.305  61.951  1.00  0.00           H
ATOM    883 2HD1 LEU A 249      32.689  50.532  62.289  1.00  0.00           H
ATOM    884 3HD1 LEU A 249      31.110  51.390  62.240  1.00  0.00           H
ATOM    885  CD2 LEU A 249      31.210  52.150  59.580  1.00  0.00           C
ATOM    886 1HD2 LEU A 249      30.202  52.240  60.039  1.00  0.00           H
ATOM    887 2HD2 LEU A 249      31.070  51.930  58.500  1.00  0.00           H
ATOM    888 3HD2 LEU A 249      31.721  53.131  59.680  1.00  0.00           H
ATOM    889  C   LEU A 249      34.610  50.290  57.470  1.00  0.00           C
ATOM    890  O   LEU A 249      34.690  51.200  56.650  1.00  0.00           O
ATOM    891  N   ALA A 250      35.630  49.450  57.680  1.00  0.00           N
ATOM    892  HN  ALA A 250      35.540  48.743  58.377  1.00  0.00           H
ATOM    893  CA  ALA A 250      36.920  49.550  57.040  1.00  0.00           C
ATOM    894  HA  ALA A 250      37.361  50.492  57.331  1.00  0.00           H
ATOM    895  CB  ALA A 250      37.790  48.410  57.560  1.00  0.00           C
ATOM    896  HB1 ALA A 250      38.815  48.450  57.132  1.00  0.00           H
ATOM    897  HB2 ALA A 250      37.341  47.422  57.321  1.00  0.00           H
ATOM    898  HB3 ALA A 250      37.870  48.480  58.666  1.00  0.00           H
ATOM    899  C   ALA A 250      36.910  49.530  55.510  1.00  0.00           C
ATOM    900  O   ALA A 250      37.600  50.310  54.870  1.00  0.00           O
ATOM    901  N   THR A 251      36.100  48.660  54.870  1.00  0.00           N
ATOM    902  HN  THR A 251      35.541  48.002  55.369  1.00  0.00           H
ATOM    903  CA  THR A 251      35.910  48.670  53.420  1.00  0.00           C
ATOM    904  HA  THR A 251      36.900  48.650  52.990  1.00  0.00           H
ATOM    905  CB  THR A 251      35.210  47.430  52.860  1.00  0.00           C
ATOM    906  HB  THR A 251      34.801  47.610  51.842  1.00  0.00           H
ATOM    907  OG1 THR A 251      34.180  46.960  53.720  1.00  0.00           O
ATOM    908  HG1 THR A 251      33.369  47.370  53.410  1.00  0.00           H
ATOM    909  CG2 THR A 251      36.250  46.300  52.770  1.00  0.00           C
ATOM    910 1HG2 THR A 251      37.080  46.590  52.090  1.00  0.00           H
ATOM    911 2HG2 THR A 251      35.789  45.368  52.379  1.00  0.00           H
ATOM    912 3HG2 THR A 251      36.681  46.090  53.772  1.00  0.00           H
ATOM    913  C   THR A 251      35.300  49.950  52.870  1.00  0.00           C
ATOM    914  O   THR A 251      35.710  50.450  51.830  1.00  0.00           O
ATOM    915  N   PHE A 252      34.320  50.540  53.590  1.00  0.00           N
ATOM    916  HN  PHE A 252      33.979  50.109  54.422  1.00  0.00           H
ATOM    917  CA  PHE A 252      33.820  51.880  53.300  1.00  0.00           C
ATOM    918  HA  PHE A 252      33.521  51.890  52.262  1.00  0.00           H
ATOM    919  CB  PHE A 252      32.600  52.260  54.180  1.00  0.00           C
ATOM    920  HB1 PHE A 252      32.301  53.318  54.020  1.00  0.00           H
ATOM    921  HB2 PHE A 252      32.830  52.120  55.258  1.00  0.00           H
ATOM    922  CG  PHE A 252      31.410  51.420  53.800  1.00  0.00           C
ATOM    923  CD1 PHE A 252      30.790  51.620  52.560  1.00  0.00           C
ATOM    924  HD1 PHE A 252      31.183  52.365  51.885  1.00  0.00           H
ATOM    925  CE1 PHE A 252      29.670  50.860  52.190  1.00  0.00           C
ATOM    926  HE1 PHE A 252      29.200  51.020  51.231  1.00  0.00           H
ATOM    927  CZ  PHE A 252      29.160  49.900  53.070  1.00  0.00           C
ATOM    928  HZ  PHE A 252      28.302  49.311  52.781  1.00  0.00           H
ATOM    929  CD2 PHE A 252      30.880  50.470  54.690  1.00  0.00           C
ATOM    930  HD2 PHE A 252      31.341  50.310  55.653  1.00  0.00           H
ATOM    931  CE2 PHE A 252      29.750  49.710  54.330  1.00  0.00           C
ATOM    932  HE2 PHE A 252      29.359  48.969  55.011  1.00  0.00           H
ATOM    933  C   PHE A 252      34.850  52.990  53.410  1.00  0.00           C
ATOM    934  O   PHE A 252      34.890  53.890  52.570  1.00  0.00           O
ATOM    935  N   VAL A 253      35.710  52.960  54.440  1.00  0.00           N
ATOM    936  HN  VAL A 253      35.600  52.269  55.151  1.00  0.00           H
ATOM    937  CA  VAL A 253      36.850  53.870  54.570  1.00  0.00           C
ATOM    938  HA  VAL A 253      36.469  54.872  54.440  1.00  0.00           H
ATOM    939  CB  VAL A 253      37.460  53.820  55.970  1.00  0.00           C
ATOM    940  HB  VAL A 253      37.820  52.790  56.180  1.00  0.00           H
ATOM    941  CG1 VAL A 253      38.630  54.810  56.090  1.00  0.00           C
ATOM    942 1HG1 VAL A 253      39.029  54.800  57.127  1.00  0.00           H
ATOM    943 2HG1 VAL A 253      38.291  55.846  55.871  1.00  0.00           H
ATOM    944 3HG1 VAL A 253      39.473  54.569  55.408  1.00  0.00           H
ATOM    945  CG2 VAL A 253      36.390  54.200  57.010  1.00  0.00           C
ATOM    946 1HG2 VAL A 253      36.011  55.227  56.820  1.00  0.00           H
ATOM    947 2HG2 VAL A 253      36.821  54.170  58.033  1.00  0.00           H
ATOM    948 3HG2 VAL A 253      35.520  53.510  56.990  1.00  0.00           H
ATOM    949  C   VAL A 253      37.900  53.680  53.460  1.00  0.00           C
ATOM    950  O   VAL A 253      38.430  54.640  52.900  1.00  0.00           O
ATOM    951  N   ALA A 254      38.200  52.420  53.090  1.00  0.00           N
ATOM    952  HN  ALA A 254      37.809  51.658  53.601  1.00  0.00           H
ATOM    953  CA  ALA A 254      39.090  52.040  52.000  1.00  0.00           C
ATOM    954  HA  ALA A 254      40.060  52.460  52.220  1.00  0.00           H
ATOM    955  CB  ALA A 254      39.210  50.500  51.950  1.00  0.00           C
ATOM    956  HB1 ALA A 254      39.500  50.110  52.949  1.00  0.00           H
ATOM    957  HB2 ALA A 254      39.989  50.190  51.221  1.00  0.00           H
ATOM    958  HB3 ALA A 254      38.247  50.029  51.659  1.00  0.00           H
ATOM    959  C   ALA A 254      38.680  52.560  50.630  1.00  0.00           C
ATOM    960  O   ALA A 254      39.510  52.980  49.820  1.00  0.00           O
ATOM    961  N   ASP A 255      37.370  52.560  50.330  1.00  0.00           N
ATOM    962  HN  ASP A 255      36.726  52.154  50.974  1.00  0.00           H
ATOM    963  CA  ASP A 255      36.820  53.010  49.070  1.00  0.00           C
ATOM    964  HA  ASP A 255      37.631  53.341  48.439  1.00  0.00           H
ATOM    965  CB  ASP A 255      36.090  51.830  48.390  1.00  0.00           C
ATOM    966  HB1 ASP A 255      35.109  51.630  48.871  1.00  0.00           H
ATOM    967  HB2 ASP A 255      36.708  50.913  48.500  1.00  0.00           H
ATOM    968  CG  ASP A 255      35.900  52.060  46.910  1.00  0.00           C
ATOM    969  OD1 ASP A 255      35.090  51.320  46.290  1.00  0.00           O
ATOM    970  OD2 ASP A 255      36.650  52.880  46.320  1.00  0.00           O
ATOM    971  C   ASP A 255      35.920  54.240  49.270  1.00  0.00           C
ATOM    972  O   ASP A 255      34.920  54.440  48.570  1.00  0.00           O
ATOM    973  N   TRP A 256      36.240  55.100  50.250  1.00  0.00           N
ATOM    974  HN  TRP A 256      37.018  54.891  50.838  1.00  0.00           H
ATOM    975  CA  TRP A 256      35.430  56.240  50.670  1.00  0.00           C
ATOM    976  HA  TRP A 256      34.475  55.832  50.968  1.00  0.00           H
ATOM    977  CB  TRP A 256      36.060  56.940  51.910  1.00  0.00           C
ATOM    978  HB1 TRP A 256      37.081  57.290  51.650  1.00  0.00           H
ATOM    979  HB2 TRP A 256      36.170  56.173  52.707  1.00  0.00           H
ATOM    980  CG  TRP A 256      35.270  58.080  52.480  1.00  0.00           C
ATOM    981  CD1 TRP A 256      35.660  59.400  52.530  1.00  0.00           C
ATOM    982  HD1 TRP A 256      36.628  59.749  52.201  1.00  0.00           H
ATOM    983  NE1 TRP A 256      34.660  60.159  53.080  1.00  0.00           N
ATOM    984  HE1 TRP A 256      34.690  61.107  53.312  1.00  0.00           H
ATOM    985  CE2 TRP A 256      33.600  59.350  53.400  1.00  0.00           C
ATOM    986  CD2 TRP A 256      33.940  58.030  53.030  1.00  0.00           C
ATOM    987  CE3 TRP A 256      33.020  57.000  53.230  1.00  0.00           C
ATOM    988  HE3 TRP A 256      33.251  55.978  52.969  1.00  0.00           H
ATOM    989  CZ3 TRP A 256      31.780  57.310  53.800  1.00  0.00           C
ATOM    990  HZ3 TRP A 256      31.058  56.528  53.981  1.00  0.00           H
ATOM    991  CZ2 TRP A 256      32.380  59.660  53.970  1.00  0.00           C
ATOM    992  HZ2 TRP A 256      32.129  60.674  54.241  1.00  0.00           H
ATOM    993  CH2 TRP A 256      31.470  58.620  54.170  1.00  0.00           C
ATOM    994  HH2 TRP A 256      30.511  58.830  54.620  1.00  0.00           H
ATOM    995  C   TRP A 256      35.120  57.250  49.580  1.00  0.00           C
ATOM    996  O   TRP A 256      34.010  57.760  49.480  1.00  0.00           O
ATOM    997  N   ARG A 257      36.090  57.570  48.690  1.00  0.00           N
ATOM    998  HN  ARG A 257      36.989  57.141  48.740  1.00  0.00           H
ATOM    999  CA  ARG A 257      35.860  58.520  47.620  1.00  0.00           C
ATOM   1000  HA  ARG A 257      35.510  59.421  48.101  1.00  0.00           H
ATOM   1001  CB  ARG A 257      37.180  58.900  46.900  1.00  0.00           C
ATOM   1002  HB1 ARG A 257      36.949  59.573  46.047  1.00  0.00           H
ATOM   1003  HB2 ARG A 257      37.679  57.991  46.501  1.00  0.00           H
ATOM   1004  CG  ARG A 257      38.130  59.650  47.860  1.00  0.00           C
ATOM   1005  HG1 ARG A 257      38.409  58.952  48.678  1.00  0.00           H
ATOM   1006  HG2 ARG A 257      37.567  60.494  48.312  1.00  0.00           H
ATOM   1007  CD  ARG A 257      39.400  60.200  47.220  1.00  0.00           C
ATOM   1008  HD1 ARG A 257      39.159  60.952  46.438  1.00  0.00           H
ATOM   1009  HD2 ARG A 257      40.009  59.381  46.781  1.00  0.00           H
ATOM   1010  NE  ARG A 257      40.150  60.840  48.340  1.00  0.00           N
ATOM   1011  HE  ARG A 257      39.777  60.800  49.267  1.00  0.00           H
ATOM   1012  CZ  ARG A 257      41.310  61.470  48.210  1.00  0.00           C
ATOM   1013  NH1 ARG A 257      41.940  61.610  47.060  1.00  0.00           N
ATOM   1014 1HH1 ARG A 257      41.560  61.200  46.230  1.00  0.00           H
ATOM   1015 2HH1 ARG A 257      42.907  61.862  47.090  1.00  0.00           H
ATOM   1016  NH2 ARG A 257      41.880  61.980  49.280  1.00  0.00           N
ATOM   1017 1HH2 ARG A 257      41.452  61.860  50.176  1.00  0.00           H
ATOM   1018 2HH2 ARG A 257      42.623  62.633  49.139  1.00  0.00           H
ATOM   1019  C   ARG A 257      34.730  58.130  46.660  1.00  0.00           C
ATOM   1020  O   ARG A 257      33.870  58.960  46.360  1.00  0.00           O
ATOM   1021  N   ASN A 258      34.650  56.850  46.240  1.00  0.00           N
ATOM   1022  HN  ASN A 258      35.394  56.225  46.468  1.00  0.00           H
ATOM   1023  CA  ASN A 258      33.510  56.320  45.510  1.00  0.00           C
ATOM   1024  HA  ASN A 258      33.199  57.051  44.779  1.00  0.00           H
ATOM   1025  CB  ASN A 258      33.870  54.990  44.780  1.00  0.00           C
ATOM   1026  HB1 ASN A 258      33.005  54.658  44.167  1.00  0.00           H
ATOM   1027  HB2 ASN A 258      34.101  54.197  45.523  1.00  0.00           H
ATOM   1028  CG  ASN A 258      35.050  55.170  43.830  1.00  0.00           C
ATOM   1029  OD1 ASN A 258      35.010  55.940  42.870  1.00  0.00           O
ATOM   1030  ND2 ASN A 258      36.140  54.390  44.040  1.00  0.00           N
ATOM   1031 1HD2 ASN A 258      36.180  53.790  44.840  1.00  0.00           H
ATOM   1032 2HD2 ASN A 258      36.924  54.480  43.427  1.00  0.00           H
ATOM   1033  C   ASN A 258      32.280  56.020  46.400  1.00  0.00           C
ATOM   1034  O   ASN A 258      31.130  56.140  45.960  1.00  0.00           O
ATOM   1035  N   SER A 259      32.490  55.620  47.670  1.00  0.00           N
ATOM   1036  HN  SER A 259      33.422  55.520  48.011  1.00  0.00           H
ATOM   1037  CA  SER A 259      31.420  55.080  48.510  1.00  0.00           C
ATOM   1038  HA  SER A 259      30.687  54.588  47.888  1.00  0.00           H
ATOM   1039  CB  SER A 259      31.920  54.020  49.520  1.00  0.00           C
ATOM   1040  HB1 SER A 259      31.062  53.631  50.109  1.00  0.00           H
ATOM   1041  HB2 SER A 259      32.657  54.458  50.227  1.00  0.00           H
ATOM   1042  OG  SER A 259      32.510  52.910  48.840  1.00  0.00           O
ATOM   1043  HG1 SER A 259      33.366  53.218  48.532  1.00  0.00           H
ATOM   1044  C   SER A 259      30.670  56.120  49.320  1.00  0.00           C
ATOM   1045  O   SER A 259      29.590  55.850  49.850  1.00  0.00           O
ATOM   1046  N   ASN A 260      31.180  57.360  49.400  1.00  0.00           N
ATOM   1047  HN  ASN A 260      32.113  57.541  49.099  1.00  0.00           H
ATOM   1048  CA  ASN A 260      30.450  58.480  49.960  1.00  0.00           C
ATOM   1049  HA  ASN A 260      29.931  58.151  50.848  1.00  0.00           H
ATOM   1050  CB  ASN A 260      31.440  59.600  50.370  1.00  0.00           C
ATOM   1051  HB1 ASN A 260      31.988  59.959  49.473  1.00  0.00           H
ATOM   1052  HB2 ASN A 260      32.179  59.170  51.079  1.00  0.00           H
ATOM   1053  CG  ASN A 260      30.750  60.780  51.060  1.00  0.00           C
ATOM   1054  OD1 ASN A 260      29.620  60.700  51.540  1.00  0.00           O
ATOM   1055  ND2 ASN A 260      31.440  61.940  51.080  1.00  0.00           N
ATOM   1056 1HD2 ASN A 260      32.357  61.980  50.681  1.00  0.00           H
ATOM   1057 2HD2 ASN A 260      31.029  62.732  51.531  1.00  0.00           H
ATOM   1058  C   ASN A 260      29.390  58.980  48.970  1.00  0.00           C
ATOM   1059  O   ASN A 260      29.600  59.950  48.230  1.00  0.00           O
ATOM   1060  N   ARG A 261      28.240  58.290  48.910  1.00  0.00           N
ATOM   1061  HN  ARG A 261      28.130  57.459  49.450  1.00  0.00           H
ATOM   1062  CA  ARG A 261      27.120  58.660  48.070  1.00  0.00           C
ATOM   1063  HA  ARG A 261      26.961  59.724  48.169  1.00  0.00           H
ATOM   1064  CB  ARG A 261      27.340  58.270  46.580  1.00  0.00           C
ATOM   1065  HB1 ARG A 261      28.327  58.669  46.261  1.00  0.00           H
ATOM   1066  HB2 ARG A 261      26.567  58.782  45.968  1.00  0.00           H
ATOM   1067  CG  ARG A 261      27.289  56.760  46.270  1.00  0.00           C
ATOM   1068  HG1 ARG A 261      26.273  56.381  46.509  1.00  0.00           H
ATOM   1069  HG2 ARG A 261      28.013  56.228  46.923  1.00  0.00           H
ATOM   1070  CD  ARG A 261      27.580  56.450  44.800  1.00  0.00           C
ATOM   1071  HD1 ARG A 261      28.639  56.650  44.530  1.00  0.00           H
ATOM   1072  HD2 ARG A 261      26.942  57.088  44.152  1.00  0.00           H
ATOM   1073  NE  ARG A 261      27.230  55.020  44.540  1.00  0.00           N
ATOM   1074  HE  ARG A 261      26.370  54.800  44.080  1.00  0.00           H
ATOM   1075  CZ  ARG A 261      28.000  53.990  44.840  1.00  0.00           C
ATOM   1076  NH1 ARG A 261      29.130  54.110  45.490  1.00  0.00           N
ATOM   1077 1HH1 ARG A 261      29.500  55.031  45.610  1.00  0.00           H
ATOM   1078 2HH1 ARG A 261      29.803  53.407  45.259  1.00  0.00           H
ATOM   1079  NH2 ARG A 261      27.650  52.790  44.420  1.00  0.00           N
ATOM   1080 1HH2 ARG A 261      27.040  52.730  43.630  1.00  0.00           H
ATOM   1081 2HH2 ARG A 261      28.282  52.028  44.560  1.00  0.00           H
ATOM   1082  C   ARG A 261      25.890  57.950  48.600  1.00  0.00           C
ATOM   1083  O   ARG A 261      25.970  57.000  49.370  1.00  0.00           O
ATOM   1084  N   TYR A 262      24.690  58.380  48.170  1.00  0.00           N
ATOM   1085  HN  TYR A 262      24.620  59.167  47.562  1.00  0.00           H
ATOM   1086  CA  TYR A 262      23.440  57.690  48.430  1.00  0.00           C
ATOM   1087  HA  TYR A 262      23.480  57.281  49.429  1.00  0.00           H
ATOM   1088  CB  TYR A 262      22.290  58.721  48.300  1.00  0.00           C
ATOM   1089  HB1 TYR A 262      22.100  58.990  47.239  1.00  0.00           H
ATOM   1090  HB2 TYR A 262      22.618  59.654  48.807  1.00  0.00           H
ATOM   1091  CG  TYR A 262      20.980  58.300  48.920  1.00  0.00           C
ATOM   1092  CD1 TYR A 262      20.050  57.550  48.180  1.00  0.00           C
ATOM   1093  HD1 TYR A 262      20.311  57.189  47.197  1.00  0.00           H
ATOM   1094  CE1 TYR A 262      18.760  57.340  48.680  1.00  0.00           C
ATOM   1095  HE1 TYR A 262      18.041  56.791  48.091  1.00  0.00           H
ATOM   1096  CZ  TYR A 262      18.390  57.880  49.920  1.00  0.00           C
ATOM   1097  OH  TYR A 262      17.050  57.780  50.360  1.00  0.00           O
ATOM   1098  HH  TYR A 262      16.530  57.480  49.610  1.00  0.00           H
ATOM   1099  CD2 TYR A 262      20.610  58.810  50.170  1.00  0.00           C
ATOM   1100  HD2 TYR A 262      21.298  59.428  50.728  1.00  0.00           H
ATOM   1101  CE2 TYR A 262      19.310  58.600  50.670  1.00  0.00           C
ATOM   1102  HE2 TYR A 262      19.022  59.038  51.615  1.00  0.00           H
ATOM   1103  C   TYR A 262      23.310  56.570  47.390  1.00  0.00           C
ATOM   1104  O   TYR A 262      23.440  56.870  46.200  1.00  0.00           O
ATOM   1105  N   PRO A 263      23.110  55.290  47.700  1.00  0.00           N
ATOM   1106  CD  PRO A 263      22.810  54.340  46.610  1.00  0.00           C
ATOM   1107  HD1 PRO A 263      23.734  54.069  46.057  1.00  0.00           H
ATOM   1108  HD2 PRO A 263      22.081  54.789  45.901  1.00  0.00           H
ATOM   1109  CA  PRO A 263      22.570  54.810  48.980  1.00  0.00           C
ATOM   1110  HA  PRO A 263      22.140  55.620  49.550  1.00  0.00           H
ATOM   1111  CB  PRO A 263      21.540  53.760  48.540  1.00  0.00           C
ATOM   1112  HB1 PRO A 263      20.596  54.272  48.259  1.00  0.00           H
ATOM   1113  HB2 PRO A 263      21.310  53.011  49.329  1.00  0.00           H
ATOM   1114  CG  PRO A 263      22.170  53.140  47.290  1.00  0.00           C
ATOM   1115  HG1 PRO A 263      22.948  52.402  47.579  1.00  0.00           H
ATOM   1116  HG2 PRO A 263      21.411  52.641  46.651  1.00  0.00           H
ATOM   1117  C   PRO A 263      23.660  54.170  49.820  1.00  0.00           C
ATOM   1118  O   PRO A 263      23.370  53.740  50.930  1.00  0.00           O
ATOM   1119  N   ALA A 264      24.910  54.090  49.340  1.00  0.00           N
ATOM   1120  HN  ALA A 264      25.109  54.458  48.435  1.00  0.00           H
ATOM   1121  CA  ALA A 264      26.020  53.429  50.010  1.00  0.00           C
ATOM   1122  HA  ALA A 264      25.732  52.398  50.149  1.00  0.00           H
ATOM   1123  CB  ALA A 264      27.260  53.480  49.100  1.00  0.00           C
ATOM   1124  HB1 ALA A 264      27.040  52.989  48.128  1.00  0.00           H
ATOM   1125  HB2 ALA A 264      28.109  52.930  49.560  1.00  0.00           H
ATOM   1126  HB3 ALA A 264      27.570  54.530  48.910  1.00  0.00           H
ATOM   1127  C   ALA A 264      26.360  53.970  51.400  1.00  0.00           C
ATOM   1128  O   ALA A 264      26.640  53.210  52.330  1.00  0.00           O
ATOM   1129  N   VAL A 265      26.310  55.300  51.610  1.00  0.00           N
ATOM   1130  HN  VAL A 265      26.101  55.888  50.832  1.00  0.00           H
ATOM   1131  CA  VAL A 265      26.690  55.980  52.840  1.00  0.00           C
ATOM   1132  HA  VAL A 265      27.703  55.679  53.061  1.00  0.00           H
ATOM   1133  CB  VAL A 265      26.690  57.500  52.650  1.00  0.00           C
ATOM   1134  HB  VAL A 265      27.209  57.720  51.692  1.00  0.00           H
ATOM   1135  CG1 VAL A 265      25.270  58.090  52.550  1.00  0.00           C
ATOM   1136 1HG1 VAL A 265      25.320  59.173  52.309  1.00  0.00           H
ATOM   1137 2HG1 VAL A 265      24.723  58.001  53.514  1.00  0.00           H
ATOM   1138 3HG1 VAL A 265      24.681  57.591  51.751  1.00  0.00           H
ATOM   1139  CG2 VAL A 265      27.510  58.180  53.770  1.00  0.00           C
ATOM   1140 1HG2 VAL A 265      27.590  59.272  53.580  1.00  0.00           H
ATOM   1141 2HG2 VAL A 265      28.538  57.761  53.820  1.00  0.00           H
ATOM   1142 3HG2 VAL A 265      27.029  58.040  54.762  1.00  0.00           H
ATOM   1143  C   VAL A 265      25.850  55.570  54.060  1.00  0.00           C
ATOM   1144  O   VAL A 265      26.320  55.560  55.200  1.00  0.00           O
ATOM   1145  N   ILE A 266      24.590  55.150  53.830  1.00  0.00           N
ATOM   1146  HN  ILE A 266      24.272  55.120  52.885  1.00  0.00           H
ATOM   1147  CA  ILE A 266      23.650  54.680  54.830  1.00  0.00           C
ATOM   1148  HA  ILE A 266      23.520  55.463  55.562  1.00  0.00           H
ATOM   1149  CB  ILE A 266      22.290  54.390  54.180  1.00  0.00           C
ATOM   1150  HB  ILE A 266      22.410  53.570  53.440  1.00  0.00           H
ATOM   1151  CG2 ILE A 266      21.290  53.920  55.270  1.00  0.00           C
ATOM   1152 1HG2 ILE A 266      21.550  52.909  55.650  1.00  0.00           H
ATOM   1153 2HG2 ILE A 266      20.259  53.880  54.859  1.00  0.00           H
ATOM   1154 3HG2 ILE A 266      21.300  54.628  56.127  1.00  0.00           H
ATOM   1155  CG1 ILE A 266      21.740  55.610  53.400  1.00  0.00           C
ATOM   1156 1HG1 ILE A 266      22.531  56.081  52.779  1.00  0.00           H
ATOM   1157 2HG1 ILE A 266      21.401  56.378  54.128  1.00  0.00           H
ATOM   1158  CD  ILE A 266      20.590  55.250  52.440  1.00  0.00           C
ATOM   1159  HD1 ILE A 266      20.910  54.440  51.750  1.00  0.00           H
ATOM   1160  HD2 ILE A 266      20.300  56.139  51.840  1.00  0.00           H
ATOM   1161  HD3 ILE A 266      19.698  54.899  53.001  1.00  0.00           H
ATOM   1162  C   ILE A 266      24.160  53.450  55.560  1.00  0.00           C
ATOM   1163  O   ILE A 266      24.090  53.350  56.790  1.00  0.00           O
ATOM   1164  N   LEU A 267      24.770  52.500  54.820  1.00  0.00           N
ATOM   1165  HN  LEU A 267      24.850  52.629  53.834  1.00  0.00           H
ATOM   1166  CA  LEU A 267      25.410  51.310  55.340  1.00  0.00           C
ATOM   1167  HA  LEU A 267      24.678  50.769  55.921  1.00  0.00           H
ATOM   1168  CB  LEU A 267      25.920  50.430  54.180  1.00  0.00           C
ATOM   1169  HB1 LEU A 267      26.471  49.548  54.571  1.00  0.00           H
ATOM   1170  HB2 LEU A 267      26.639  51.029  53.581  1.00  0.00           H
ATOM   1171  CG  LEU A 267      24.820  49.920  53.220  1.00  0.00           C
ATOM   1172  HG  LEU A 267      24.148  50.762  52.949  1.00  0.00           H
ATOM   1173  CD1 LEU A 267      25.440  49.401  51.920  1.00  0.00           C
ATOM   1174 1HD1 LEU A 267      26.122  48.547  52.121  1.00  0.00           H
ATOM   1175 2HD1 LEU A 267      26.026  50.204  51.424  1.00  0.00           H
ATOM   1176 3HD1 LEU A 267      24.647  49.069  51.217  1.00  0.00           H
ATOM   1177  CD2 LEU A 267      23.969  48.830  53.889  1.00  0.00           C
ATOM   1178 1HD2 LEU A 267      23.438  49.221  54.783  1.00  0.00           H
ATOM   1179 2HD2 LEU A 267      24.602  47.968  54.191  1.00  0.00           H
ATOM   1180 3HD2 LEU A 267      23.206  48.453  53.176  1.00  0.00           H
ATOM   1181  C   LEU A 267      26.570  51.640  56.280  1.00  0.00           C
ATOM   1182  O   LEU A 267      26.720  51.040  57.350  1.00  0.00           O
ATOM   1183  N   PHE A 268      27.410  52.630  55.910  1.00  0.00           N
ATOM   1184  HN  PHE A 268      27.271  53.068  55.025  1.00  0.00           H
ATOM   1185  CA  PHE A 268      28.430  53.210  56.770  1.00  0.00           C
ATOM   1186  HA  PHE A 268      29.042  52.397  57.131  1.00  0.00           H
ATOM   1187  CB  PHE A 268      29.350  54.120  55.890  1.00  0.00           C
ATOM   1188  HB1 PHE A 268      28.717  54.663  55.156  1.00  0.00           H
ATOM   1189  HB2 PHE A 268      30.040  53.480  55.300  1.00  0.00           H
ATOM   1190  CG  PHE A 268      30.160  55.170  56.630  1.00  0.00           C
ATOM   1191  CD1 PHE A 268      29.620  56.450  56.830  1.00  0.00           C
ATOM   1192  HD1 PHE A 268      28.616  56.671  56.499  1.00  0.00           H
ATOM   1193  CE1 PHE A 268      30.370  57.450  57.480  1.00  0.00           C
ATOM   1194  HE1 PHE A 268      29.940  58.429  57.630  1.00  0.00           H
ATOM   1195  CZ  PHE A 268      31.670  57.170  57.900  1.00  0.00           C
ATOM   1196  HZ  PHE A 268      32.249  57.939  58.389  1.00  0.00           H
ATOM   1197  CD2 PHE A 268      31.470  54.910  57.060  1.00  0.00           C
ATOM   1198  HD2 PHE A 268      31.899  53.933  56.891  1.00  0.00           H
ATOM   1199  CE2 PHE A 268      32.220  55.900  57.690  1.00  0.00           C
ATOM   1200  HE2 PHE A 268      33.232  55.700  58.010  1.00  0.00           H
ATOM   1201  C   PHE A 268      27.880  53.880  58.030  1.00  0.00           C
ATOM   1202  O   PHE A 268      28.320  53.580  59.140  1.00  0.00           O
ATOM   1203  N   TYR A 269      26.860  54.760  57.910  1.00  0.00           N
ATOM   1204  HN  TYR A 269      26.541  55.020  57.002  1.00  0.00           H
ATOM   1205  CA  TYR A 269      26.229  55.400  59.050  1.00  0.00           C
ATOM   1206  HA  TYR A 269      27.017  55.864  59.625  1.00  0.00           H
ATOM   1207  CB  TYR A 269      25.190  56.480  58.620  1.00  0.00           C
ATOM   1208  HB1 TYR A 269      24.441  56.670  59.419  1.00  0.00           H
ATOM   1209  HB2 TYR A 269      24.629  56.129  57.728  1.00  0.00           H
ATOM   1210  CG  TYR A 269      25.810  57.820  58.350  1.00  0.00           C
ATOM   1211  CD1 TYR A 269      26.580  58.470  59.340  1.00  0.00           C
ATOM   1212  HD1 TYR A 269      26.780  57.979  60.281  1.00  0.00           H
ATOM   1213  CE1 TYR A 269      27.050  59.780  59.140  1.00  0.00           C
ATOM   1214  HE1 TYR A 269      27.633  60.272  59.904  1.00  0.00           H
ATOM   1215  CZ  TYR A 269      26.740  60.450  57.950  1.00  0.00           C
ATOM   1216  OH  TYR A 269      27.180  61.780  57.760  1.00  0.00           O
ATOM   1217  HH  TYR A 269      26.777  62.112  56.955  1.00  0.00           H
ATOM   1218  CD2 TYR A 269      25.510  58.520  57.170  1.00  0.00           C
ATOM   1219  HD2 TYR A 269      24.901  58.051  56.411  1.00  0.00           H
ATOM   1220  CE2 TYR A 269      25.970  59.830  56.970  1.00  0.00           C
ATOM   1221  HE2 TYR A 269      25.720  60.339  56.051  1.00  0.00           H
ATOM   1222  C   TYR A 269      25.550  54.450  60.020  1.00  0.00           C
ATOM   1223  O   TYR A 269      25.730  54.580  61.230  1.00  0.00           O
ATOM   1224  N   VAL A 270      24.760  53.460  59.550  1.00  0.00           N
ATOM   1225  HN  VAL A 270      24.590  53.380  58.571  1.00  0.00           H
ATOM   1226  CA  VAL A 270      24.080  52.540  60.440  1.00  0.00           C
ATOM   1227  HA  VAL A 270      23.619  53.151  61.202  1.00  0.00           H
ATOM   1228  CB  VAL A 270      22.910  51.820  59.760  1.00  0.00           C
ATOM   1229  HB  VAL A 270      22.392  52.577  59.132  1.00  0.00           H
ATOM   1230  CG1 VAL A 270      23.360  50.680  58.840  1.00  0.00           C
ATOM   1231 1HG1 VAL A 270      22.488  50.269  58.289  1.00  0.00           H
ATOM   1232 2HG1 VAL A 270      23.811  49.848  59.421  1.00  0.00           H
ATOM   1233 3HG1 VAL A 270      24.099  51.039  58.091  1.00  0.00           H
ATOM   1234  CG2 VAL A 270      21.910  51.339  60.830  1.00  0.00           C
ATOM   1235 1HG2 VAL A 270      21.579  52.183  61.472  1.00  0.00           H
ATOM   1236 2HG2 VAL A 270      22.369  50.562  61.478  1.00  0.00           H
ATOM   1237 3HG2 VAL A 270      21.013  50.902  60.342  1.00  0.00           H
ATOM   1238  C   VAL A 270      25.030  51.620  61.220  1.00  0.00           C
ATOM   1239  O   VAL A 270      24.860  51.410  62.420  1.00  0.00           O
ATOM   1240  N   ASN A 271      26.100  51.100  60.580  1.00  0.00           N
ATOM   1241  HN  ASN A 271      26.220  51.260  59.603  1.00  0.00           H
ATOM   1242  CA  ASN A 271      27.180  50.410  61.280  1.00  0.00           C
ATOM   1243  HA  ASN A 271      26.720  49.671  61.919  1.00  0.00           H
ATOM   1244  CB  ASN A 271      28.160  49.690  60.320  1.00  0.00           C
ATOM   1245  HB1 ASN A 271      29.054  49.332  60.876  1.00  0.00           H
ATOM   1246  HB2 ASN A 271      28.491  50.372  59.508  1.00  0.00           H
ATOM   1247  CG  ASN A 271      27.480  48.440  59.770  1.00  0.00           C
ATOM   1248  OD1 ASN A 271      27.340  47.430  60.460  1.00  0.00           O
ATOM   1249  ND2 ASN A 271      27.060  48.480  58.490  1.00  0.00           N
ATOM   1250 1HD2 ASN A 271      27.070  49.347  57.992  1.00  0.00           H
ATOM   1251 2HD2 ASN A 271      26.642  47.654  58.112  1.00  0.00           H
ATOM   1252  C   ASN A 271      27.950  51.300  62.260  1.00  0.00           C
ATOM   1253  O   ASN A 271      28.280  50.860  63.350  1.00  0.00           O
ATOM   1254  N   ALA A 272      28.240  52.570  61.910  1.00  0.00           N
ATOM   1255  HN  ALA A 272      28.051  52.918  60.995  1.00  0.00           H
ATOM   1256  CA  ALA A 272      28.810  53.530  62.840  1.00  0.00           C
ATOM   1257  HA  ALA A 272      29.718  53.101  63.239  1.00  0.00           H
ATOM   1258  CB  ALA A 272      29.190  54.830  62.110  1.00  0.00           C
ATOM   1259  HB1 ALA A 272      28.290  55.310  61.670  1.00  0.00           H
ATOM   1260  HB2 ALA A 272      29.891  54.600  61.279  1.00  0.00           H
ATOM   1261  HB3 ALA A 272      29.682  55.554  62.793  1.00  0.00           H
ATOM   1262  C   ALA A 272      27.920  53.830  64.050  1.00  0.00           C
ATOM   1263  O   ALA A 272      28.370  53.820  65.190  1.00  0.00           O
ATOM   1264  N   CYS A 273      26.600  54.030  63.849  1.00  0.00           N
ATOM   1265  HN  CYS A 273      26.244  54.089  62.920  1.00  0.00           H
ATOM   1266  CA  CYS A 273      25.630  54.190  64.930  1.00  0.00           C
ATOM   1267  HA  CYS A 273      25.969  55.008  65.549  1.00  0.00           H
ATOM   1268  CB  CYS A 273      24.210  54.539  64.409  1.00  0.00           C
ATOM   1269  HB1 CYS A 273      23.498  54.570  65.262  1.00  0.00           H
ATOM   1270  HB2 CYS A 273      23.863  53.736  63.725  1.00  0.00           H
ATOM   1271  SG  CYS A 273      24.150  56.150  63.550  1.00  0.00           S
ATOM   1272  HG1 CYS A 273      24.811  55.739  62.478  1.00  0.00           H
ATOM   1273  C   CYS A 273      25.540  52.980  65.850  1.00  0.00           C
ATOM   1274  O   CYS A 273      25.590  53.110  67.070  1.00  0.00           O
ATOM   1275  N   PHE A 274      25.500  51.750  65.281  1.00  0.00           N
ATOM   1276  HN  PHE A 274      25.399  51.659  64.293  1.00  0.00           H
ATOM   1277  CA  PHE A 274      25.650  50.530  66.050  1.00  0.00           C
ATOM   1278  HA  PHE A 274      24.961  50.610  66.878  1.00  0.00           H
ATOM   1279  CB  PHE A 274      25.270  49.260  65.240  1.00  0.00           C
ATOM   1280  HB1 PHE A 274      25.838  48.363  65.569  1.00  0.00           H
ATOM   1281  HB2 PHE A 274      25.469  49.409  64.157  1.00  0.00           H
ATOM   1282  CG  PHE A 274      23.810  48.960  65.450  1.00  0.00           C
ATOM   1283  CD1 PHE A 274      23.400  48.370  66.660  1.00  0.00           C
ATOM   1284  HD1 PHE A 274      24.140  48.130  67.410  1.00  0.00           H
ATOM   1285  CE1 PHE A 274      22.050  48.120  66.920  1.00  0.00           C
ATOM   1286  HE1 PHE A 274      21.759  47.679  67.862  1.00  0.00           H
ATOM   1287  CZ  PHE A 274      21.090  48.450  65.960  1.00  0.00           C
ATOM   1288  HZ  PHE A 274      20.045  48.261  66.159  1.00  0.00           H
ATOM   1289  CD2 PHE A 274      22.830  49.260  64.480  1.00  0.00           C
ATOM   1290  HD2 PHE A 274      23.131  49.712  63.547  1.00  0.00           H
ATOM   1291  CE2 PHE A 274      21.480  49.010  64.740  1.00  0.00           C
ATOM   1292  HE2 PHE A 274      20.732  49.259  64.002  1.00  0.00           H
ATOM   1293  C   PHE A 274      26.990  50.370  66.760  1.00  0.00           C
ATOM   1294  O   PHE A 274      27.030  49.950  67.920  1.00  0.00           O
ATOM   1295  N   PHE A 275      28.130  50.730  66.120  1.00  0.00           N
ATOM   1296  HN  PHE A 275      28.100  51.000  65.161  1.00  0.00           H
ATOM   1297  CA  PHE A 275      29.450  50.730  66.740  1.00  0.00           C
ATOM   1298  HA  PHE A 275      29.651  49.726  67.081  1.00  0.00           H
ATOM   1299  CB  PHE A 275      30.530  51.120  65.680  1.00  0.00           C
ATOM   1300  HB1 PHE A 275      30.260  52.090  65.210  1.00  0.00           H
ATOM   1301  HB2 PHE A 275      30.540  50.350  64.880  1.00  0.00           H
ATOM   1302  CG  PHE A 275      31.940  51.260  66.230  1.00  0.00           C
ATOM   1303  CD1 PHE A 275      32.860  50.201  66.130  1.00  0.00           C
ATOM   1304  HD1 PHE A 275      32.558  49.263  65.687  1.00  0.00           H
ATOM   1305  CE1 PHE A 275      34.170  50.350  66.600  1.00  0.00           C
ATOM   1306  HE1 PHE A 275      34.859  49.521  66.540  1.00  0.00           H
ATOM   1307  CZ  PHE A 275      34.580  51.560  67.160  1.00  0.00           C
ATOM   1308  HZ  PHE A 275      35.592  51.670  67.521  1.00  0.00           H
ATOM   1309  CD2 PHE A 275      32.370  52.480  66.790  1.00  0.00           C
ATOM   1310  HD2 PHE A 275      31.676  53.304  66.860  1.00  0.00           H
ATOM   1311  CE2 PHE A 275      33.680  52.630  67.250  1.00  0.00           C
ATOM   1312  HE2 PHE A 275      33.999  53.568  67.679  1.00  0.00           H
ATOM   1313  C   PHE A 275      29.520  51.630  67.980  1.00  0.00           C
ATOM   1314  O   PHE A 275      29.990  51.210  69.040  1.00  0.00           O
ATOM   1315  N   VAL A 276      28.990  52.870  67.900  1.00  0.00           N
ATOM   1316  HN  VAL A 276      28.631  53.179  67.023  1.00  0.00           H
ATOM   1317  CA  VAL A 276      28.950  53.820  69.000  1.00  0.00           C
ATOM   1318  HA  VAL A 276      29.961  53.970  69.350  1.00  0.00           H
ATOM   1319  CB  VAL A 276      28.390  55.170  68.530  1.00  0.00           C
ATOM   1320  HB  VAL A 276      27.447  54.999  67.968  1.00  0.00           H
ATOM   1321  CG1 VAL A 276      28.100  56.140  69.700  1.00  0.00           C
ATOM   1322 1HG1 VAL A 276      27.259  55.780  70.331  1.00  0.00           H
ATOM   1323 2HG1 VAL A 276      27.820  57.139  69.301  1.00  0.00           H
ATOM   1324 3HG1 VAL A 276      29.001  56.250  70.341  1.00  0.00           H
ATOM   1325  CG2 VAL A 276      29.420  55.810  67.571  1.00  0.00           C
ATOM   1326 1HG2 VAL A 276      30.359  56.040  68.119  1.00  0.00           H
ATOM   1327 2HG2 VAL A 276      29.029  56.761  67.149  1.00  0.00           H
ATOM   1328 3HG2 VAL A 276      29.672  55.136  66.725  1.00  0.00           H
ATOM   1329  C   VAL A 276      28.160  53.310  70.200  1.00  0.00           C
ATOM   1330  O   VAL A 276      28.610  53.380  71.340  1.00  0.00           O
ATOM   1331  N   GLY A 277      26.990  52.690  69.950  1.00  0.00           N
ATOM   1332  HN  GLY A 277      26.642  52.680  69.015  1.00  0.00           H
ATOM   1333  CA  GLY A 277      26.200  52.020  70.980  1.00  0.00           C
ATOM   1334  HA1 GLY A 277      25.294  51.658  70.517  1.00  0.00           H
ATOM   1335  HA2 GLY A 277      26.020  52.721  71.781  1.00  0.00           H
ATOM   1336  C   GLY A 277      26.920  50.830  71.570  1.00  0.00           C
ATOM   1337  O   GLY A 277      26.920  50.640  72.790  1.00  0.00           O
ATOM   1338  N   SER A 278      27.590  50.030  70.730  1.00  0.00           N
ATOM   1339  HN  SER A 278      27.550  50.229  69.754  1.00  0.00           H
ATOM   1340  CA  SER A 278      28.400  48.890  71.140  1.00  0.00           C
ATOM   1341  HA  SER A 278      27.743  48.213  71.667  1.00  0.00           H
ATOM   1342  CB  SER A 278      29.030  48.120  69.950  1.00  0.00           C
ATOM   1343  HB1 SER A 278      29.588  47.233  70.319  1.00  0.00           H
ATOM   1344  HB2 SER A 278      29.742  48.762  69.389  1.00  0.00           H
ATOM   1345  OG  SER A 278      28.030  47.650  69.050  1.00  0.00           O
ATOM   1346  HG1 SER A 278      27.640  48.420  68.630  1.00  0.00           H
ATOM   1347  C   SER A 278      29.510  49.270  72.090  1.00  0.00           C
ATOM   1348  O   SER A 278      29.710  48.620  73.110  1.00  0.00           O
ATOM   1349  N   ILE A 279      30.230  50.380  71.810  1.00  0.00           N
ATOM   1350  HN  ILE A 279      30.070  50.860  70.951  1.00  0.00           H
ATOM   1351  CA  ILE A 279      31.200  50.970  72.720  1.00  0.00           C
ATOM   1352  HA  ILE A 279      31.928  50.202  72.939  1.00  0.00           H
ATOM   1353  CB  ILE A 279      31.940  52.140  72.050  1.00  0.00           C
ATOM   1354  HB  ILE A 279      31.198  52.832  71.599  1.00  0.00           H
ATOM   1355  CG2 ILE A 279      32.750  52.960  73.090  1.00  0.00           C
ATOM   1356 1HG2 ILE A 279      33.515  52.316  73.573  1.00  0.00           H
ATOM   1357 2HG2 ILE A 279      32.100  53.410  73.870  1.00  0.00           H
ATOM   1358 3HG2 ILE A 279      33.269  53.818  72.611  1.00  0.00           H
ATOM   1359  CG1 ILE A 279      32.840  51.589  70.910  1.00  0.00           C
ATOM   1360 1HG1 ILE A 279      32.240  51.500  69.980  1.00  0.00           H
ATOM   1361 2HG1 ILE A 279      33.157  50.559  71.178  1.00  0.00           H
ATOM   1362  CD  ILE A 279      34.120  52.390  70.620  1.00  0.00           C
ATOM   1363  HD1 ILE A 279      34.690  51.920  69.790  1.00  0.00           H
ATOM   1364  HD2 ILE A 279      34.793  52.420  71.503  1.00  0.00           H
ATOM   1365  HD3 ILE A 279      33.870  53.430  70.320  1.00  0.00           H
ATOM   1366  C   ILE A 279      30.610  51.350  74.070  1.00  0.00           C
ATOM   1367  O   ILE A 279      31.190  51.070  75.110  1.00  0.00           O
ATOM   1368  N   GLY A 280      29.410  51.960  74.090  1.00  0.00           N
ATOM   1369  HN  GLY A 280      28.959  52.180  73.229  1.00  0.00           H
ATOM   1370  CA  GLY A 280      28.730  52.360  75.330  1.00  0.00           C
ATOM   1371  HA1 GLY A 280      27.808  52.841  75.039  1.00  0.00           H
ATOM   1372  HA2 GLY A 280      29.391  53.021  75.871  1.00  0.00           H
ATOM   1373  C   GLY A 280      28.370  51.240  76.260  1.00  0.00           C
ATOM   1374  O   GLY A 280      28.400  51.380  77.480  1.00  0.00           O
ATOM   1375  N   TRP A 281      28.040  50.050  75.710  1.00  0.00           N
ATOM   1376  HN  TRP A 281      27.970  49.980  74.718  1.00  0.00           H
ATOM   1377  CA  TRP A 281      27.810  48.850  76.490  1.00  0.00           C
ATOM   1378  HA  TRP A 281      27.209  49.100  77.351  1.00  0.00           H
ATOM   1379  CB  TRP A 281      27.050  47.780  75.660  1.00  0.00           C
ATOM   1380  HB1 TRP A 281      27.211  46.774  76.103  1.00  0.00           H
ATOM   1381  HB2 TRP A 281      27.481  47.760  74.637  1.00  0.00           H
ATOM   1382  CG  TRP A 281      25.560  47.970  75.580  1.00  0.00           C
ATOM   1383  CD1 TRP A 281      24.880  48.670  74.610  1.00  0.00           C
ATOM   1384  HD1 TRP A 281      25.359  49.219  73.812  1.00  0.00           H
ATOM   1385  NE1 TRP A 281      23.530  48.580  74.830  1.00  0.00           N
ATOM   1386  HE1 TRP A 281      22.822  49.128  74.441  1.00  0.00           H
ATOM   1387  CE2 TRP A 281      23.290  47.790  75.900  1.00  0.00           C
ATOM   1388  CD2 TRP A 281      24.550  47.400  76.440  1.00  0.00           C
ATOM   1389  CE3 TRP A 281      24.580  46.630  77.600  1.00  0.00           C
ATOM   1390  HE3 TRP A 281      25.521  46.350  78.050  1.00  0.00           H
ATOM   1391  CZ3 TRP A 281      23.370  46.220  78.170  1.00  0.00           C
ATOM   1392  HZ3 TRP A 281      23.380  45.617  79.065  1.00  0.00           H
ATOM   1393  CZ2 TRP A 281      22.090  47.380  76.470  1.00  0.00           C
ATOM   1394  HZ2 TRP A 281      21.142  47.669  76.041  1.00  0.00           H
ATOM   1395  CH2 TRP A 281      22.150  46.580  77.610  1.00  0.00           C
ATOM   1396  HH2 TRP A 281      21.230  46.250  78.070  1.00  0.00           H
ATOM   1397  C   TRP A 281      29.110  48.260  77.060  1.00  0.00           C
ATOM   1398  O   TRP A 281      29.080  47.520  78.050  1.00  0.00           O
ATOM   1399  N   LEU A 282      30.280  48.620  76.520  1.00  0.00           N
ATOM   1400  HN  LEU A 282      30.310  49.251  75.749  1.00  0.00           H
ATOM   1401  CA  LEU A 282      31.570  48.130  76.980  1.00  0.00           C
ATOM   1402  HA  LEU A 282      31.430  47.182  77.479  1.00  0.00           H
ATOM   1403  CB  LEU A 282      32.530  47.920  75.790  1.00  0.00           C
ATOM   1404  HB1 LEU A 282      33.535  47.621  76.158  1.00  0.00           H
ATOM   1405  HB2 LEU A 282      32.650  48.882  75.249  1.00  0.00           H
ATOM   1406  CG  LEU A 282      32.070  46.840  74.790  1.00  0.00           C
ATOM   1407  HG  LEU A 282      31.040  47.080  74.450  1.00  0.00           H
ATOM   1408  CD1 LEU A 282      32.970  46.840  73.540  1.00  0.00           C
ATOM   1409 1HD1 LEU A 282      32.970  47.848  73.071  1.00  0.00           H
ATOM   1410 2HD1 LEU A 282      32.591  46.111  72.792  1.00  0.00           H
ATOM   1411 3HD1 LEU A 282      34.013  46.569  73.811  1.00  0.00           H
ATOM   1412  CD2 LEU A 282      32.021  45.440  75.431  1.00  0.00           C
ATOM   1413 1HD2 LEU A 282      31.270  45.410  76.250  1.00  0.00           H
ATOM   1414 2HD2 LEU A 282      33.015  45.171  75.848  1.00  0.00           H
ATOM   1415 3HD2 LEU A 282      31.738  44.676  74.676  1.00  0.00           H
ATOM   1416  C   LEU A 282      32.200  49.040  78.020  1.00  0.00           C
ATOM   1417  O   LEU A 282      33.370  48.910  78.360  1.00  0.00           O
ATOM   1418  N   ALA A 283      31.410  49.960  78.620  1.00  0.00           N
ATOM   1419  HN  ALA A 283      30.476  50.079  78.292  1.00  0.00           H
ATOM   1420  CA  ALA A 283      31.800  50.810  79.730  1.00  0.00           C
ATOM   1421  HA  ALA A 283      32.781  51.210  79.520  1.00  0.00           H
ATOM   1422  CB  ALA A 283      30.790  51.960  79.840  1.00  0.00           C
ATOM   1423  HB1 ALA A 283      30.720  52.499  78.871  1.00  0.00           H
ATOM   1424  HB2 ALA A 283      31.090  52.691  80.621  1.00  0.00           H
ATOM   1425  HB3 ALA A 283      29.775  51.578  80.081  1.00  0.00           H
ATOM   1426  C   ALA A 283      31.890  50.060  81.060  1.00  0.00           C
ATOM   1427  O   ALA A 283      31.150  50.320  82.010  1.00  0.00           O
ATOM   1428  N   GLN A 284      32.820  49.110  81.169  1.00  0.00           N
ATOM   1429  HN  GLN A 284      33.414  48.932  80.388  1.00  0.00           H
ATOM   1430  CA  GLN A 284      32.990  48.240  82.310  1.00  0.00           C
ATOM   1431  HA  GLN A 284      32.700  48.780  83.200  1.00  0.00           H
ATOM   1432  CB  GLN A 284      32.110  46.950  82.210  1.00  0.00           C
ATOM   1433  HB1 GLN A 284      31.050  47.280  82.260  1.00  0.00           H
ATOM   1434  HB2 GLN A 284      32.301  46.307  83.095  1.00  0.00           H
ATOM   1435  CG  GLN A 284      32.310  46.140  80.910  1.00  0.00           C
ATOM   1436  HG1 GLN A 284      33.385  45.891  80.781  1.00  0.00           H
ATOM   1437  HG2 GLN A 284      31.980  46.719  80.021  1.00  0.00           H
ATOM   1438  CD  GLN A 284      31.550  44.810  80.940  1.00  0.00           C
ATOM   1439  OE1 GLN A 284      32.140  43.760  81.220  1.00  0.00           O
ATOM   1440  NE2 GLN A 284      30.230  44.830  80.670  1.00  0.00           N
ATOM   1441 1HE2 GLN A 284      29.780  43.941  80.590  1.00  0.00           H
ATOM   1442 2HE2 GLN A 284      29.732  45.697  80.630  1.00  0.00           H
ATOM   1443  C   GLN A 284      34.460  47.920  82.480  1.00  0.00           C
ATOM   1444  O   GLN A 284      35.300  48.360  81.690  1.00  0.00           O
ATOM   1445  N   PHE A 285      34.820  47.200  83.560  1.00  0.00           N
ATOM   1446  HN  PHE A 285      34.134  46.941  84.236  1.00  0.00           H
ATOM   1447  CA  PHE A 285      36.150  46.670  83.840  1.00  0.00           C
ATOM   1448  HA  PHE A 285      35.981  45.983  84.656  1.00  0.00           H
ATOM   1449  CB  PHE A 285      36.700  45.760  82.700  1.00  0.00           C
ATOM   1450  HB1 PHE A 285      36.620  46.279  81.721  1.00  0.00           H
ATOM   1451  HB2 PHE A 285      36.062  44.852  82.640  1.00  0.00           H
ATOM   1452  CG  PHE A 285      38.130  45.320  82.870  1.00  0.00           C
ATOM   1453  CD1 PHE A 285      38.450  44.290  83.770  1.00  0.00           C
ATOM   1454  HD1 PHE A 285      37.671  43.841  84.369  1.00  0.00           H
ATOM   1455  CE1 PHE A 285      39.760  43.810  83.860  1.00  0.00           C
ATOM   1456  HE1 PHE A 285      39.999  43.012  84.548  1.00  0.00           H
ATOM   1457  CZ  PHE A 285      40.770  44.370  83.060  1.00  0.00           C
ATOM   1458  HZ  PHE A 285      41.783  44.009  83.150  1.00  0.00           H
ATOM   1459  CD2 PHE A 285      39.150  45.880  82.090  1.00  0.00           C
ATOM   1460  HD2 PHE A 285      38.910  46.668  81.391  1.00  0.00           H
ATOM   1461  CE2 PHE A 285      40.460  45.410  82.180  1.00  0.00           C
ATOM   1462  HE2 PHE A 285      41.238  45.849  81.572  1.00  0.00           H
ATOM   1463  C   PHE A 285      37.110  47.670  84.450  1.00  0.00           C
ATOM   1464  O   PHE A 285      37.830  47.370  85.400  1.00  0.00           O
ATOM   1465  N   MET A 286      37.100  48.930  83.960  1.00  0.00           N
ATOM   1466  HN  MET A 286      36.549  49.110  83.149  1.00  0.00           H
ATOM   1467  CA  MET A 286      37.730  50.060  84.630  1.00  0.00           C
ATOM   1468  HA  MET A 286      38.768  49.791  84.760  1.00  0.00           H
ATOM   1469  CB  MET A 286      37.690  51.320  83.730  1.00  0.00           C
ATOM   1470  HB1 MET A 286      38.120  51.020  82.750  1.00  0.00           H
ATOM   1471  HB2 MET A 286      38.362  52.103  84.141  1.00  0.00           H
ATOM   1472  CG  MET A 286      36.290  51.930  83.460  1.00  0.00           C
ATOM   1473  HG1 MET A 286      35.531  51.121  83.400  1.00  0.00           H
ATOM   1474  HG2 MET A 286      36.310  52.399  82.453  1.00  0.00           H
ATOM   1475  SD  MET A 286      35.770  53.200  84.660  1.00  0.00           S
ATOM   1476  CE  MET A 286      34.140  53.490  83.920  1.00  0.00           C
ATOM   1477  HE1 MET A 286      33.580  54.270  84.480  1.00  0.00           H
ATOM   1478  HE2 MET A 286      33.531  52.561  83.930  1.00  0.00           H
ATOM   1479  HE3 MET A 286      34.230  53.819  82.863  1.00  0.00           H
ATOM   1480  C   MET A 286      37.140  50.290  86.030  1.00  0.00           C
ATOM   1481  O   MET A 286      35.950  50.060  86.270  1.00  0.00           O
ATOM   1482  N   ASP A 287      37.960  50.730  87.000  1.00  0.00           N
ATOM   1483  HN  ASP A 287      38.926  50.860  86.791  1.00  0.00           H
ATOM   1484  CA  ASP A 287      37.650  50.680  88.430  1.00  0.00           C
ATOM   1485  HA  ASP A 287      37.399  49.658  88.671  1.00  0.00           H
ATOM   1486  CB  ASP A 287      38.890  51.131  89.260  1.00  0.00           C
ATOM   1487  HB1 ASP A 287      38.640  51.190  90.341  1.00  0.00           H
ATOM   1488  HB2 ASP A 287      39.218  52.134  88.912  1.00  0.00           H
ATOM   1489  CG  ASP A 287      40.070  50.200  89.140  1.00  0.00           C
ATOM   1490  OD1 ASP A 287      41.160  50.610  89.630  1.00  0.00           O
ATOM   1491  OD2 ASP A 287      39.940  49.050  88.660  1.00  0.00           O
ATOM   1492  C   ASP A 287      36.450  51.510  88.900  1.00  0.00           C
ATOM   1493  O   ASP A 287      35.890  51.280  89.970  1.00  0.00           O
ATOM   1494  N   GLY A 288      36.010  52.510  88.120  1.00  0.00           N
ATOM   1495  HN  GLY A 288      36.491  52.700  87.268  1.00  0.00           H
ATOM   1496  CA  GLY A 288      34.840  53.330  88.430  1.00  0.00           C
ATOM   1497  HA1 GLY A 288      34.950  54.259  87.891  1.00  0.00           H
ATOM   1498  HA2 GLY A 288      34.770  53.489  89.496  1.00  0.00           H
ATOM   1499  C   GLY A 288      33.530  52.740  87.980  1.00  0.00           C
ATOM   1500  O   GLY A 288      32.460  53.230  88.330  1.00  0.00           O
ATOM   1501  N   ALA A 289      33.560  51.680  87.150  1.00  0.00           N
ATOM   1502  HN  ALA A 289      34.425  51.262  86.882  1.00  0.00           H
ATOM   1503  CA  ALA A 289      32.360  51.119  86.580  1.00  0.00           C
ATOM   1504  HA  ALA A 289      31.845  51.917  86.065  1.00  0.00           H
ATOM   1505  CB  ALA A 289      32.740  50.050  85.540  1.00  0.00           C
ATOM   1506  HB1 ALA A 289      31.838  49.679  85.009  1.00  0.00           H
ATOM   1507  HB2 ALA A 289      33.251  49.189  86.021  1.00  0.00           H
ATOM   1508  HB3 ALA A 289      33.439  50.480  84.791  1.00  0.00           H
ATOM   1509  C   ALA A 289      31.350  50.550  87.580  1.00  0.00           C
ATOM   1510  O   ALA A 289      30.160  50.840  87.460  1.00  0.00           O
ATOM   1511  N   ARG A 290      31.760  49.760  88.590  1.00  0.00           N
ATOM   1512  HN  ARG A 290      32.722  49.519  88.690  1.00  0.00           H
ATOM   1513  CA  ARG A 290      30.820  49.130  89.520  1.00  0.00           C
ATOM   1514  HA  ARG A 290      30.105  48.604  88.904  1.00  0.00           H
ATOM   1515  CB  ARG A 290      31.480  48.040  90.390  1.00  0.00           C
ATOM   1516  HB1 ARG A 290      30.798  47.709  91.202  1.00  0.00           H
ATOM   1517  HB2 ARG A 290      32.390  48.470  90.860  1.00  0.00           H
ATOM   1518  CG  ARG A 290      31.869  46.790  89.570  1.00  0.00           C
ATOM   1519  HG1 ARG A 290      32.523  47.122  88.736  1.00  0.00           H
ATOM   1520  HG2 ARG A 290      30.953  46.361  89.111  1.00  0.00           H
ATOM   1521  CD  ARG A 290      32.589  45.720  90.390  1.00  0.00           C
ATOM   1522  HD1 ARG A 290      31.901  45.161  91.059  1.00  0.00           H
ATOM   1523  HD2 ARG A 290      33.376  46.194  91.015  1.00  0.00           H
ATOM   1524  NE  ARG A 290      33.260  44.790  89.430  1.00  0.00           N
ATOM   1525  HE  ARG A 290      34.241  44.880  89.260  1.00  0.00           H
ATOM   1526  CZ  ARG A 290      32.700  43.850  88.690  1.00  0.00           C
ATOM   1527  NH1 ARG A 290      31.430  43.520  88.700  1.00  0.00           N
ATOM   1528 1HH1 ARG A 290      30.848  43.851  89.442  1.00  0.00           H
ATOM   1529 2HH1 ARG A 290      31.201  42.702  88.171  1.00  0.00           H
ATOM   1530  NH2 ARG A 290      33.500  43.170  87.890  1.00  0.00           N
ATOM   1531 1HH2 ARG A 290      34.471  43.410  87.880  1.00  0.00           H
ATOM   1532 2HH2 ARG A 290      33.089  42.459  87.319  1.00  0.00           H
ATOM   1533  C   ARG A 290      29.950  50.050  90.370  1.00  0.00           C
ATOM   1534  O   ARG A 290      28.740  49.860  90.470  1.00  0.00           O
ATOM   1535  N   ARG A 291      30.520  51.100  90.990  1.00  0.00           N
ATOM   1536  HN  ARG A 291      31.506  51.239  90.930  1.00  0.00           H
ATOM   1537  CA  ARG A 291      29.780  51.930  91.930  1.00  0.00           C
ATOM   1538  HA  ARG A 291      28.773  51.561  92.060  1.00  0.00           H
ATOM   1539  CB  ARG A 291      30.480  51.930  93.310  1.00  0.00           C
ATOM   1540  HB1 ARG A 291      29.898  52.552  94.023  1.00  0.00           H
ATOM   1541  HB2 ARG A 291      31.481  52.401  93.210  1.00  0.00           H
ATOM   1542  CG  ARG A 291      30.680  50.530  93.940  1.00  0.00           C
ATOM   1543  HG1 ARG A 291      31.198  50.640  94.917  1.00  0.00           H
ATOM   1544  HG2 ARG A 291      31.370  49.950  93.290  1.00  0.00           H
ATOM   1545  CD  ARG A 291      29.420  49.680  94.150  1.00  0.00           C
ATOM   1546  HD1 ARG A 291      29.720  48.669  94.500  1.00  0.00           H
ATOM   1547  HD2 ARG A 291      28.843  49.581  93.205  1.00  0.00           H
ATOM   1548  NE  ARG A 291      28.570  50.340  95.180  1.00  0.00           N
ATOM   1549  HE  ARG A 291      28.810  51.249  95.520  1.00  0.00           H
ATOM   1550  CZ  ARG A 291      27.610  49.730  95.860  1.00  0.00           C
ATOM   1551  NH1 ARG A 291      27.140  48.550  95.530  1.00  0.00           N
ATOM   1552 1HH1 ARG A 291      26.671  48.011  96.229  1.00  0.00           H
ATOM   1553 2HH1 ARG A 291      27.518  48.062  94.743  1.00  0.00           H
ATOM   1554  NH2 ARG A 291      27.090  50.320  96.910  1.00  0.00           N
ATOM   1555 1HH2 ARG A 291      27.540  51.141  97.260  1.00  0.00           H
ATOM   1556 2HH2 ARG A 291      26.334  49.852  97.368  1.00  0.00           H
ATOM   1557  C   ARG A 291      29.640  53.380  91.490  1.00  0.00           C
ATOM   1558  O   ARG A 291      28.700  54.060  91.870  1.00  0.00           O
ATOM   1559  N   GLU A 292      30.540  53.910  90.650  1.00  0.00           N
ATOM   1560  HN  GLU A 292      31.279  53.381  90.240  1.00  0.00           H
ATOM   1561  CA  GLU A 292      30.630  55.360  90.500  1.00  0.00           C
ATOM   1562  HA  GLU A 292      30.210  55.841  91.371  1.00  0.00           H
ATOM   1563  CB  GLU A 292      32.110  55.810  90.390  1.00  0.00           C
ATOM   1564  HB1 GLU A 292      32.160  56.903  90.199  1.00  0.00           H
ATOM   1565  HB2 GLU A 292      32.591  55.299  89.529  1.00  0.00           H
ATOM   1566  CG  GLU A 292      32.950  55.520  91.660  1.00  0.00           C
ATOM   1567  HG1 GLU A 292      33.976  55.929  91.540  1.00  0.00           H
ATOM   1568  HG2 GLU A 292      33.050  54.422  91.800  1.00  0.00           H
ATOM   1569  CD  GLU A 292      32.350  56.120  92.910  1.00  0.00           C
ATOM   1570  OE1 GLU A 292      32.000  55.340  93.840  1.00  0.00           O
ATOM   1571  OE2 GLU A 292      32.220  57.370  93.000  1.00  0.00           O
ATOM   1572  C   GLU A 292      29.810  55.900  89.330  1.00  0.00           C
ATOM   1573  O   GLU A 292      29.790  57.110  89.090  1.00  0.00           O
ATOM   1574  N   ILE A 293      29.060  55.030  88.620  1.00  0.00           N
ATOM   1575  HN  ILE A 293      29.080  54.060  88.850  1.00  0.00           H
ATOM   1576  CA  ILE A 293      28.140  55.430  87.570  1.00  0.00           C
ATOM   1577  HA  ILE A 293      28.340  56.459  87.310  1.00  0.00           H
ATOM   1578  CB  ILE A 293      28.270  54.610  86.280  1.00  0.00           C
ATOM   1579  HB  ILE A 293      27.898  53.576  86.441  1.00  0.00           H
ATOM   1580  CG2 ILE A 293      27.411  55.300  85.199  1.00  0.00           C
ATOM   1581 1HG2 ILE A 293      27.480  54.772  84.224  1.00  0.00           H
ATOM   1582 2HG2 ILE A 293      27.758  56.344  85.041  1.00  0.00           H
ATOM   1583 3HG2 ILE A 293      26.336  55.330  85.481  1.00  0.00           H
ATOM   1584  CG1 ILE A 293      29.760  54.491  85.850  1.00  0.00           C
ATOM   1585 1HG1 ILE A 293      30.333  53.967  86.644  1.00  0.00           H
ATOM   1586 2HG1 ILE A 293      30.178  55.516  85.760  1.00  0.00           H
ATOM   1587  CD  ILE A 293      29.990  53.730  84.530  1.00  0.00           C
ATOM   1588  HD1 ILE A 293      29.550  54.280  83.670  1.00  0.00           H
ATOM   1589  HD2 ILE A 293      29.530  52.720  84.580  1.00  0.00           H
ATOM   1590  HD3 ILE A 293      31.078  53.610  84.340  1.00  0.00           H
ATOM   1591  C   ILE A 293      26.720  55.410  88.120  1.00  0.00           C
ATOM   1592  O   ILE A 293      26.080  56.450  88.240  1.00  0.00           O
ATOM   1593  N   VAL A 294      26.180  54.220  88.480  1.00  0.00           N
ATOM   1594  HN  VAL A 294      26.730  53.389  88.450  1.00  0.00           H
ATOM   1595  CA  VAL A 294      24.780  54.080  88.870  1.00  0.00           C
ATOM   1596  HA  VAL A 294      24.213  54.847  88.362  1.00  0.00           H
ATOM   1597  CB  VAL A 294      24.160  52.740  88.430  1.00  0.00           C
ATOM   1598  HB  VAL A 294      23.097  52.720  88.751  1.00  0.00           H
ATOM   1599  CG1 VAL A 294      24.180  52.620  86.890  1.00  0.00           C
ATOM   1600 1HG1 VAL A 294      25.223  52.630  86.509  1.00  0.00           H
ATOM   1601 2HG1 VAL A 294      23.619  53.461  86.429  1.00  0.00           H
ATOM   1602 3HG1 VAL A 294      23.707  51.665  86.578  1.00  0.00           H
ATOM   1603  CG2 VAL A 294      24.860  51.530  89.080  1.00  0.00           C
ATOM   1604 1HG2 VAL A 294      24.840  51.580  90.190  1.00  0.00           H
ATOM   1605 2HG2 VAL A 294      25.910  51.440  88.730  1.00  0.00           H
ATOM   1606 3HG2 VAL A 294      24.343  50.595  88.772  1.00  0.00           H
ATOM   1607  C   VAL A 294      24.510  54.290  90.360  1.00  0.00           C
ATOM   1608  O   VAL A 294      23.350  54.440  90.770  1.00  0.00           O
ATOM   1609  N   CYS A 295      25.540  54.350  91.230  1.00  0.00           N
ATOM   1610  HN  CYS A 295      26.490  54.300  90.930  1.00  0.00           H
ATOM   1611  CA  CYS A 295      25.320  54.520  92.670  1.00  0.00           C
ATOM   1612  HA  CYS A 295      24.276  54.369  92.901  1.00  0.00           H
ATOM   1613  CB  CYS A 295      26.110  53.530  93.570  1.00  0.00           C
ATOM   1614  HB1 CYS A 295      25.712  53.590  94.606  1.00  0.00           H
ATOM   1615  HB2 CYS A 295      27.182  53.811  93.640  1.00  0.00           H
ATOM   1616  SG  CYS A 295      26.000  51.810  93.000  1.00  0.00           S
ATOM   1617  C   CYS A 295      25.660  55.910  93.120  1.00  0.00           C
ATOM   1618  O   CYS A 295      26.500  56.600  92.550  1.00  0.00           O
ATOM   1619  N   ARG A 296      25.000  56.370  94.200  1.00  0.00           N
ATOM   1620  HN  ARG A 296      24.289  55.819  94.631  1.00  0.00           H
ATOM   1621  CA  ARG A 296      25.390  57.550  94.940  1.00  0.00           C
ATOM   1622  HA  ARG A 296      25.787  58.285  94.255  1.00  0.00           H
ATOM   1623  CB  ARG A 296      24.210  58.181  95.740  1.00  0.00           C
ATOM   1624  HB1 ARG A 296      24.610  59.089  96.239  1.00  0.00           H
ATOM   1625  HB2 ARG A 296      23.867  57.475  96.526  1.00  0.00           H
ATOM   1626  CG  ARG A 296      23.000  58.600  94.880  1.00  0.00           C
ATOM   1627  HG1 ARG A 296      22.439  57.689  94.580  1.00  0.00           H
ATOM   1628  HG2 ARG A 296      23.391  59.081  93.958  1.00  0.00           H
ATOM   1629  CD  ARG A 296      22.040  59.590  95.560  1.00  0.00           C
ATOM   1630  HD1 ARG A 296      21.690  59.200  96.540  1.00  0.00           H
ATOM   1631  HD2 ARG A 296      21.171  59.800  94.901  1.00  0.00           H
ATOM   1632  NE  ARG A 296      22.820  60.850  95.760  1.00  0.00           N
ATOM   1633  HE  ARG A 296      23.736  60.910  95.362  1.00  0.00           H
ATOM   1634  CZ  ARG A 296      22.430  61.860  96.510  1.00  0.00           C
ATOM   1635  NH1 ARG A 296      21.180  62.010  96.900  1.00  0.00           N
ATOM   1636 1HH1 ARG A 296      20.491  61.441  96.451  1.00  0.00           H
ATOM   1637 2HH1 ARG A 296      20.960  62.880  97.340  1.00  0.00           H
ATOM   1638  NH2 ARG A 296      23.290  62.770  96.900  1.00  0.00           N
ATOM   1639 1HH2 ARG A 296      24.267  62.561  96.860  1.00  0.00           H
ATOM   1640 2HH2 ARG A 296      22.980  63.481  97.531  1.00  0.00           H
ATOM   1641  C   ARG A 296      26.470  57.220  95.950  1.00  0.00           C
ATOM   1642  O   ARG A 296      26.640  56.060  96.350  1.00  0.00           O
ATOM   1643  N   ALA A 297      27.170  58.260  96.440  1.00  0.00           N
ATOM   1644  HN  ALA A 297      27.040  59.160  96.030  1.00  0.00           H
ATOM   1645  CA  ALA A 297      28.120  58.230  97.550  1.00  0.00           C
ATOM   1646  HA  ALA A 297      29.060  57.870  97.160  1.00  0.00           H
ATOM   1647  CB  ALA A 297      28.360  59.670  98.061  1.00  0.00           C
ATOM   1648  HB1 ALA A 297      28.692  60.323  97.226  1.00  0.00           H
ATOM   1649  HB2 ALA A 297      29.146  59.690  98.846  1.00  0.00           H
ATOM   1650  HB3 ALA A 297      27.430  60.100  98.490  1.00  0.00           H
ATOM   1651  C   ALA A 297      27.740  57.340  98.730  1.00  0.00           C
ATOM   1652  O   ALA A 297      28.520  56.500  99.170  1.00  0.00           O
ATOM   1653  N   ASP A 298      26.490  57.450  99.230  1.00  0.00           N
ATOM   1654  HN  ASP A 298      25.890  58.160  98.870  1.00  0.00           H
ATOM   1655  CA  ASP A 298      26.020  56.750 100.419  1.00  0.00           C
ATOM   1656  HA  ASP A 298      26.746  56.891 101.206  1.00  0.00           H
ATOM   1657  CB  ASP A 298      24.640  57.310 100.900  1.00  0.00           C
ATOM   1658  HB1 ASP A 298      24.330  56.751 101.809  1.00  0.00           H
ATOM   1659  HB2 ASP A 298      23.871  57.170 100.111  1.00  0.00           H
ATOM   1660  CG  ASP A 298      24.650  58.780 101.290  1.00  0.00           C
ATOM   1661  OD1 ASP A 298      23.590  59.260 101.770  1.00  0.00           O
ATOM   1662  OD2 ASP A 298      25.650  59.510 101.050  1.00  0.00           O
ATOM   1663  C   ASP A 298      25.860  55.240 100.210  1.00  0.00           C
ATOM   1664  O   ASP A 298      25.760  54.490 101.180  1.00  0.00           O
ATOM   1665  N   GLY A 299      25.840  54.750  98.950  1.00  0.00           N
ATOM   1666  HN  GLY A 299      26.060  55.359  98.191  1.00  0.00           H
ATOM   1667  CA  GLY A 299      25.620  53.350  98.621  1.00  0.00           C
ATOM   1668  HA1 GLY A 299      25.829  52.723  99.475  1.00  0.00           H
ATOM   1669  HA2 GLY A 299      26.245  53.108  97.774  1.00  0.00           H
ATOM   1670  C   GLY A 299      24.200  53.070  98.210  1.00  0.00           C
ATOM   1671  O   GLY A 299      23.790  51.920  98.050  1.00  0.00           O
ATOM   1672  N   THR A 300      23.410  54.130  97.990  1.00  0.00           N
ATOM   1673  HN  THR A 300      23.799  55.038  98.130  1.00  0.00           H
ATOM   1674  CA  THR A 300      22.050  54.070  97.470  1.00  0.00           C
ATOM   1675  HA  THR A 300      21.680  53.060  97.570  1.00  0.00           H
ATOM   1676  CB  THR A 300      21.100  55.000  98.210  1.00  0.00           C
ATOM   1677  HB  THR A 300      21.160  54.769  99.295  1.00  0.00           H
ATOM   1678  OG1 THR A 300      19.740  54.840  97.800  1.00  0.00           O
ATOM   1679  HG1 THR A 300      19.500  53.960  98.100  1.00  0.00           H
ATOM   1680  CG2 THR A 300      21.490  56.480  98.000  1.00  0.00           C
ATOM   1681 1HG2 THR A 300      20.829  57.141  98.601  1.00  0.00           H
ATOM   1682 2HG2 THR A 300      21.390  56.781  96.936  1.00  0.00           H
ATOM   1683 3HG2 THR A 300      22.538  56.670  98.319  1.00  0.00           H
ATOM   1684  C   THR A 300      22.100  54.380  95.980  1.00  0.00           C
ATOM   1685  O   THR A 300      23.070  54.960  95.490  1.00  0.00           O
ATOM   1686  N   MET A 301      21.110  53.960  95.170  1.00  0.00           N
ATOM   1687  HN  MET A 301      20.303  53.522  95.559  1.00  0.00           H
ATOM   1688  CA  MET A 301      21.070  54.240  93.730  1.00  0.00           C
ATOM   1689  HA  MET A 301      22.059  54.010  93.361  1.00  0.00           H
ATOM   1690  CB  MET A 301      20.140  53.270  92.960  1.00  0.00           C
ATOM   1691  HB1 MET A 301      20.621  52.269  92.980  1.00  0.00           H
ATOM   1692  HB2 MET A 301      20.080  53.560  91.889  1.00  0.00           H
ATOM   1693  CG  MET A 301      18.720  53.100  93.540  1.00  0.00           C
ATOM   1694  HG1 MET A 301      18.770  52.861  94.624  1.00  0.00           H
ATOM   1695  HG2 MET A 301      18.252  52.213  93.062  1.00  0.00           H
ATOM   1696  SD  MET A 301      17.640  54.530  93.260  1.00  0.00           S
ATOM   1697  CE  MET A 301      16.400  54.130  94.510  1.00  0.00           C
ATOM   1698  HE1 MET A 301      16.059  53.077  94.420  1.00  0.00           H
ATOM   1699  HE2 MET A 301      15.512  54.789  94.400  1.00  0.00           H
ATOM   1700  HE3 MET A 301      16.811  54.280  95.531  1.00  0.00           H
ATOM   1701  C   MET A 301      20.850  55.710  93.340  1.00  0.00           C
ATOM   1702  O   MET A 301      20.160  56.460  94.030  1.00  0.00           O
ATOM   1703  N   ARG A 302      21.480  56.180  92.230  1.00  0.00           N
ATOM   1704  HN  ARG A 302      22.062  55.578  91.688  1.00  0.00           H
ATOM   1705  CA  ARG A 302      21.260  57.510  91.690  1.00  0.00           C
ATOM   1706  HA  ARG A 302      21.330  58.193  92.523  1.00  0.00           H
ATOM   1707  CB  ARG A 302      22.360  57.960  90.690  1.00  0.00           C
ATOM   1708  HB1 ARG A 302      21.981  58.709  89.961  1.00  0.00           H
ATOM   1709  HB2 ARG A 302      22.701  57.077  90.108  1.00  0.00           H
ATOM   1710  CG  ARG A 302      23.570  58.610  91.400  1.00  0.00           C
ATOM   1711  HG1 ARG A 302      23.949  57.892  92.158  1.00  0.00           H
ATOM   1712  HG2 ARG A 302      23.209  59.522  91.921  1.00  0.00           H
ATOM   1713  CD  ARG A 302      24.710  58.999  90.470  1.00  0.00           C
ATOM   1714  HD1 ARG A 302      24.378  59.774  89.746  1.00  0.00           H
ATOM   1715  HD2 ARG A 302      25.059  58.093  89.932  1.00  0.00           H
ATOM   1716  NE  ARG A 302      25.790  59.570  91.340  1.00  0.00           N
ATOM   1717  HE  ARG A 302      25.549  59.992  92.214  1.00  0.00           H
ATOM   1718  CZ  ARG A 302      27.090  59.330  91.150  1.00  0.00           C
ATOM   1719  NH1 ARG A 302      27.940  59.620  92.110  1.00  0.00           N
ATOM   1720 1HH1 ARG A 302      27.592  59.899  93.005  1.00  0.00           H
ATOM   1721 2HH1 ARG A 302      28.896  59.361  91.971  1.00  0.00           H
ATOM   1722  NH2 ARG A 302      27.560  58.820  90.040  1.00  0.00           N
ATOM   1723 1HH2 ARG A 302      26.914  58.611  89.305  1.00  0.00           H
ATOM   1724 2HH2 ARG A 302      28.510  58.510  90.010  1.00  0.00           H
ATOM   1725  C   ARG A 302      19.870  57.800  91.110  1.00  0.00           C
ATOM   1726  O   ARG A 302      19.280  56.990  90.400  1.00  0.00           O
ATOM   1727  N   LEU A 303      19.360  59.020  91.360  1.00  0.00           N
ATOM   1728  HN  LEU A 303      19.848  59.678  91.928  1.00  0.00           H
ATOM   1729  CA  LEU A 303      18.090  59.490  90.840  1.00  0.00           C
ATOM   1730  HA  LEU A 303      17.511  58.661  90.460  1.00  0.00           H
ATOM   1731  CB  LEU A 303      17.290  60.230  91.950  1.00  0.00           C
ATOM   1732  HB1 LEU A 303      16.294  60.509  91.542  1.00  0.00           H
ATOM   1733  HB2 LEU A 303      17.811  61.173  92.221  1.00  0.00           H
ATOM   1734  CG  LEU A 303      17.040  59.460  93.260  1.00  0.00           C
ATOM   1735  HG  LEU A 303      18.016  59.301  93.768  1.00  0.00           H
ATOM   1736  CD1 LEU A 303      16.150  60.290  94.200  1.00  0.00           C
ATOM   1737 1HD1 LEU A 303      16.589  61.297  94.369  1.00  0.00           H
ATOM   1738 2HD1 LEU A 303      16.020  59.781  95.179  1.00  0.00           H
ATOM   1739 3HD1 LEU A 303      15.146  60.429  93.743  1.00  0.00           H
ATOM   1740  CD2 LEU A 303      16.400  58.080  93.040  1.00  0.00           C
ATOM   1741 1HD2 LEU A 303      17.092  57.418  92.478  1.00  0.00           H
ATOM   1742 2HD2 LEU A 303      15.448  58.190  92.479  1.00  0.00           H
ATOM   1743 3HD2 LEU A 303      16.180  57.601  94.018  1.00  0.00           H
ATOM   1744  C   LEU A 303      18.310  60.470  89.680  1.00  0.00           C
ATOM   1745  O   LEU A 303      17.380  60.800  88.940  1.00  0.00           O
ATOM   1746  N   GLY A 304      19.560  60.950  89.480  1.00  0.00           N
ATOM   1747  HN  GLY A 304      20.260  60.690  90.140  1.00  0.00           H
ATOM   1748  CA  GLY A 304      19.950  61.880  88.430  1.00  0.00           C
ATOM   1749  HA1 GLY A 304      19.412  61.641  87.524  1.00  0.00           H
ATOM   1750  HA2 GLY A 304      21.018  61.780  88.300  1.00  0.00           H
ATOM   1751  C   GLY A 304      19.680  63.330  88.740  1.00  0.00           C
ATOM   1752  O   GLY A 304      19.440  64.120  87.840  1.00  0.00           O
ATOM   1753  N   GLU A 305      19.690  63.710  90.030  1.00  0.00           N
ATOM   1754  HN  GLU A 305      19.880  63.049  90.751  1.00  0.00           H
ATOM   1755  CA  GLU A 305      19.420  65.080  90.460  1.00  0.00           C
ATOM   1756  HA  GLU A 305      18.528  65.411  89.949  1.00  0.00           H
ATOM   1757  CB  GLU A 305      19.050  65.130  91.960  1.00  0.00           C
ATOM   1758  HB1 GLU A 305      19.030  66.184  92.311  1.00  0.00           H
ATOM   1759  HB2 GLU A 305      19.821  64.579  92.541  1.00  0.00           H
ATOM   1760  CG  GLU A 305      17.660  64.510  92.260  1.00  0.00           C
ATOM   1761  HG1 GLU A 305      17.650  63.430  92.000  1.00  0.00           H
ATOM   1762  HG2 GLU A 305      16.882  65.019  91.651  1.00  0.00           H
ATOM   1763  CD  GLU A 305      17.300  64.640  93.720  1.00  0.00           C
ATOM   1764  OE1 GLU A 305      18.040  64.100  94.580  1.00  0.00           O
ATOM   1765  OE2 GLU A 305      16.260  65.290  94.050  1.00  0.00           O
ATOM   1766  C   GLU A 305      20.560  66.080  90.180  1.00  0.00           C
ATOM   1767  O   GLU A 305      21.680  65.840  90.650  1.00  0.00           O
ATOM   1768  N   PRO A 306      20.370  67.220  89.480  1.00  0.00           N
ATOM   1769  CD  PRO A 306      19.200  67.450  88.610  1.00  0.00           C
ATOM   1770  HD1 PRO A 306      18.388  67.911  89.211  1.00  0.00           H
ATOM   1771  HD2 PRO A 306      18.840  66.510  88.140  1.00  0.00           H
ATOM   1772  CA  PRO A 306      21.460  68.130  89.130  1.00  0.00           C
ATOM   1773  HA  PRO A 306      22.221  67.569  88.609  1.00  0.00           H
ATOM   1774  CB  PRO A 306      20.789  69.190  88.241  1.00  0.00           C
ATOM   1775  HB1 PRO A 306      21.505  69.663  87.535  1.00  0.00           H
ATOM   1776  HB2 PRO A 306      20.311  69.988  88.848  1.00  0.00           H
ATOM   1777  CG  PRO A 306      19.690  68.410  87.530  1.00  0.00           C
ATOM   1778  HG1 PRO A 306      18.874  69.057  87.142  1.00  0.00           H
ATOM   1779  HG2 PRO A 306      20.130  67.830  86.691  1.00  0.00           H
ATOM   1780  C   PRO A 306      22.140  68.800  90.310  1.00  0.00           C
ATOM   1781  O   PRO A 306      23.300  69.200  90.190  1.00  0.00           O
ATOM   1782  N   THR A 307      21.430  68.990  91.430  1.00  0.00           N
ATOM   1783  HN  THR A 307      20.480  68.690  91.460  1.00  0.00           H
ATOM   1784  CA  THR A 307      21.880  69.740  92.600  1.00  0.00           C
ATOM   1785  HA  THR A 307      22.731  70.351  92.340  1.00  0.00           H
ATOM   1786  CB  THR A 307      20.790  70.680  93.140  1.00  0.00           C
ATOM   1787  HB  THR A 307      21.041  71.111  94.133  1.00  0.00           H
ATOM   1788  OG1 THR A 307      19.510  70.040  93.190  1.00  0.00           O
ATOM   1789  HG1 THR A 307      19.560  69.441  93.939  1.00  0.00           H
ATOM   1790  CG2 THR A 307      20.651  71.850  92.160  1.00  0.00           C
ATOM   1791 1HG2 THR A 307      21.614  72.397  92.071  1.00  0.00           H
ATOM   1792 2HG2 THR A 307      19.890  72.570  92.530  1.00  0.00           H
ATOM   1793 3HG2 THR A 307      20.349  71.509  91.147  1.00  0.00           H
ATOM   1794  C   THR A 307      22.350  68.840  93.730  1.00  0.00           C
ATOM   1795  O   THR A 307      22.390  69.230  94.890  1.00  0.00           O
ATOM   1796  N   SER A 308      22.720  67.580  93.440  1.00  0.00           N
ATOM   1797  HN  SER A 308      22.800  67.311  92.483  1.00  0.00           H
ATOM   1798  CA  SER A 308      22.960  66.550  94.440  1.00  0.00           C
ATOM   1799  HA  SER A 308      22.308  66.721  95.283  1.00  0.00           H
ATOM   1800  CB  SER A 308      22.640  65.140  93.880  1.00  0.00           C
ATOM   1801  HB1 SER A 308      21.542  65.080  93.720  1.00  0.00           H
ATOM   1802  HB2 SER A 308      22.900  64.352  94.619  1.00  0.00           H
ATOM   1803  OG  SER A 308      23.310  64.880  92.640  1.00  0.00           O
ATOM   1804  HG1 SER A 308      22.801  65.299  91.942  1.00  0.00           H
ATOM   1805  C   SER A 308      24.370  66.510  95.020  1.00  0.00           C
ATOM   1806  O   SER A 308      24.640  65.780  95.970  1.00  0.00           O
ATOM   1807  N   ASN A 309      25.300  67.300  94.450  1.00  0.00           N
ATOM   1808  HN  ASN A 309      25.049  67.821  93.638  1.00  0.00           H
ATOM   1809  CA  ASN A 309      26.700  67.410  94.840  1.00  0.00           C
ATOM   1810  HA  ASN A 309      27.090  68.240  94.270  1.00  0.00           H
ATOM   1811  CB  ASN A 309      26.970  67.710  96.340  1.00  0.00           C
ATOM   1812  HB1 ASN A 309      28.053  67.880  96.520  1.00  0.00           H
ATOM   1813  HB2 ASN A 309      26.641  66.862  96.978  1.00  0.00           H
ATOM   1814  CG  ASN A 309      26.210  68.950  96.800  1.00  0.00           C
ATOM   1815  OD1 ASN A 309      25.390  68.910  97.720  1.00  0.00           O
ATOM   1816  ND2 ASN A 309      26.480  70.100  96.140  1.00  0.00           N
ATOM   1817 1HD2 ASN A 309      25.981  70.928  96.399  1.00  0.00           H
ATOM   1818 2HD2 ASN A 309      27.182  70.130  95.428  1.00  0.00           H
ATOM   1819  C   ASN A 309      27.490  66.210  94.320  1.00  0.00           C
ATOM   1820  O   ASN A 309      28.410  65.720  94.980  1.00  0.00           O
ATOM   1821  N   GLU A 310      27.130  65.710  93.120  1.00  0.00           N
ATOM   1822  HN  GLU A 310      26.401  66.160  92.610  1.00  0.00           H
ATOM   1823  CA  GLU A 310      27.690  64.530  92.510  1.00  0.00           C
ATOM   1824  HA  GLU A 310      28.644  64.311  92.967  1.00  0.00           H
ATOM   1825  CB  GLU A 310      26.750  63.290  92.650  1.00  0.00           C
ATOM   1826  HB1 GLU A 310      27.249  62.432  92.151  1.00  0.00           H
ATOM   1827  HB2 GLU A 310      25.792  63.480  92.121  1.00  0.00           H
ATOM   1828  CG  GLU A 310      26.450  62.900  94.110  1.00  0.00           C
ATOM   1829  HG1 GLU A 310      25.618  63.511  94.521  1.00  0.00           H
ATOM   1830  HG2 GLU A 310      27.358  63.100  94.719  1.00  0.00           H
ATOM   1831  CD  GLU A 310      26.110  61.430  94.270  1.00  0.00           C
ATOM   1832  OE1 GLU A 310      26.870  60.710  94.980  1.00  0.00           O
ATOM   1833  OE2 GLU A 310      25.090  60.960  93.720  1.00  0.00           O
ATOM   1834  C   GLU A 310      27.940  64.740  91.020  1.00  0.00           C
ATOM   1835  O   GLU A 310      27.400  65.660  90.400  1.00  0.00           O
ATOM   1836  N   THR A 311      28.760  63.880  90.390  1.00  0.00           N
ATOM   1837  HN  THR A 311      29.261  63.218  90.942  1.00  0.00           H
ATOM   1838  CA  THR A 311      28.870  63.770  88.930  1.00  0.00           C
ATOM   1839  HA  THR A 311      29.041  64.773  88.569  1.00  0.00           H
ATOM   1840  CB  THR A 311      30.070  62.930  88.450  1.00  0.00           C
ATOM   1841  HB  THR A 311      31.001  63.451  88.760  1.00  0.00           H
ATOM   1842  OG1 THR A 311      30.100  62.720  87.040  1.00  0.00           O
ATOM   1843  HG1 THR A 311      30.339  63.565  86.652  1.00  0.00           H
ATOM   1844  CG2 THR A 311      30.080  61.520  89.080  1.00  0.00           C
ATOM   1845 1HG2 THR A 311      30.962  60.949  88.719  1.00  0.00           H
ATOM   1846 2HG2 THR A 311      29.160  60.960  88.810  1.00  0.00           H
ATOM   1847 3HG2 THR A 311      30.150  61.570  90.188  1.00  0.00           H
ATOM   1848  C   THR A 311      27.570  63.300  88.250  1.00  0.00           C
ATOM   1849  O   THR A 311      26.940  62.330  88.650  1.00  0.00           O
ATOM   1850  N   LEU A 312      27.160  63.960  87.130  1.00  0.00           N
ATOM   1851  HN  LEU A 312      27.641  64.772  86.809  1.00  0.00           H
ATOM   1852  CA  LEU A 312      26.030  63.540  86.310  1.00  0.00           C
ATOM   1853  HA  LEU A 312      25.301  63.051  86.939  1.00  0.00           H
ATOM   1854  CB  LEU A 312      25.320  64.750  85.620  1.00  0.00           C
ATOM   1855  HB1 LEU A 312      24.619  64.409  84.829  1.00  0.00           H
ATOM   1856  HB2 LEU A 312      26.097  65.377  85.132  1.00  0.00           H
ATOM   1857  CG  LEU A 312      24.480  65.640  86.560  1.00  0.00           C
ATOM   1858  HG  LEU A 312      25.099  65.950  87.429  1.00  0.00           H
ATOM   1859  CD1 LEU A 312      24.030  66.910  85.820  1.00  0.00           C
ATOM   1860 1HD1 LEU A 312      23.409  66.640  84.939  1.00  0.00           H
ATOM   1861 2HD1 LEU A 312      24.910  67.490  85.470  1.00  0.00           H
ATOM   1862 3HD1 LEU A 312      23.422  67.558  86.488  1.00  0.00           H
ATOM   1863  CD2 LEU A 312      23.240  64.899  87.099  1.00  0.00           C
ATOM   1864 1HD2 LEU A 312      23.529  64.003  87.688  1.00  0.00           H
ATOM   1865 2HD2 LEU A 312      22.603  64.562  86.254  1.00  0.00           H
ATOM   1866 3HD2 LEU A 312      22.636  65.564  87.754  1.00  0.00           H
ATOM   1867  C   LEU A 312      26.420  62.500  85.250  1.00  0.00           C
ATOM   1868  O   LEU A 312      25.840  62.420  84.160  1.00  0.00           O
ATOM   1869  N   SER A 313      27.410  61.640  85.550  1.00  0.00           N
ATOM   1870  HN  SER A 313      27.870  61.740  86.429  1.00  0.00           H
ATOM   1871  CA  SER A 313      27.940  60.620  84.650  1.00  0.00           C
ATOM   1872  HA  SER A 313      28.363  61.124  83.794  1.00  0.00           H
ATOM   1873  CB  SER A 313      29.070  59.790  85.300  1.00  0.00           C
ATOM   1874  HB1 SER A 313      29.320  58.902  84.681  1.00  0.00           H
ATOM   1875  HB2 SER A 313      28.771  59.431  86.308  1.00  0.00           H
ATOM   1876  OG  SER A 313      30.270  60.560  85.390  1.00  0.00           O
ATOM   1877  HG1 SER A 313      30.140  61.252  86.042  1.00  0.00           H
ATOM   1878  C   SER A 313      26.930  59.640  84.090  1.00  0.00           C
ATOM   1879  O   SER A 313      26.990  59.300  82.910  1.00  0.00           O
ATOM   1880  N   CYS A 314      25.950  59.180  84.900  1.00  0.00           N
ATOM   1881  HN  CYS A 314      25.960  59.431  85.864  1.00  0.00           H
ATOM   1882  CA  CYS A 314      24.870  58.320  84.440  1.00  0.00           C
ATOM   1883  HA  CYS A 314      25.341  57.459  83.989  1.00  0.00           H
ATOM   1884  CB  CYS A 314      24.010  57.850  85.640  1.00  0.00           C
ATOM   1885  HB1 CYS A 314      23.331  58.669  85.960  1.00  0.00           H
ATOM   1886  HB2 CYS A 314      24.709  57.690  86.489  1.00  0.00           H
ATOM   1887  SG  CYS A 314      23.050  56.310  85.480  1.00  0.00           S
ATOM   1888  C   CYS A 314      24.010  58.960  83.350  1.00  0.00           C
ATOM   1889  O   CYS A 314      23.660  58.330  82.350  1.00  0.00           O
ATOM   1890  N   VAL A 315      23.680  60.270  83.490  1.00  0.00           N
ATOM   1891  HN  VAL A 315      23.971  60.782  84.294  1.00  0.00           H
ATOM   1892  CA  VAL A 315      23.010  61.050  82.440  1.00  0.00           C
ATOM   1893  HA  VAL A 315      22.100  60.530  82.180  1.00  0.00           H
ATOM   1894  CB  VAL A 315      22.660  62.460  82.900  1.00  0.00           C
ATOM   1895  HB  VAL A 315      23.578  63.059  83.080  1.00  0.00           H
ATOM   1896  CG1 VAL A 315      21.810  63.180  81.830  1.00  0.00           C
ATOM   1897 1HG1 VAL A 315      22.360  63.290  80.871  1.00  0.00           H
ATOM   1898 2HG1 VAL A 315      21.519  64.193  82.181  1.00  0.00           H
ATOM   1899 3HG1 VAL A 315      20.875  62.613  81.631  1.00  0.00           H
ATOM   1900  CG2 VAL A 315      21.880  62.400  84.230  1.00  0.00           C
ATOM   1901 1HG2 VAL A 315      22.513  62.028  85.064  1.00  0.00           H
ATOM   1902 2HG2 VAL A 315      20.991  61.741  84.130  1.00  0.00           H
ATOM   1903 3HG2 VAL A 315      21.522  63.415  84.509  1.00  0.00           H
ATOM   1904  C   VAL A 315      23.850  61.140  81.170  1.00  0.00           C
ATOM   1905  O   VAL A 315      23.360  60.920  80.060  1.00  0.00           O
ATOM   1906  N   ILE A 316      25.160  61.440  81.300  1.00  0.00           N
ATOM   1907  HN  ILE A 316      25.530  61.610  82.210  1.00  0.00           H
ATOM   1908  CA  ILE A 316      26.100  61.560  80.190  1.00  0.00           C
ATOM   1909  HA  ILE A 316      25.692  62.287  79.503  1.00  0.00           H
ATOM   1910  CB  ILE A 316      27.470  62.070  80.660  1.00  0.00           C
ATOM   1911  HB  ILE A 316      27.819  61.402  81.477  1.00  0.00           H
ATOM   1912  CG2 ILE A 316      28.511  62.030  79.520  1.00  0.00           C
ATOM   1913 1HG2 ILE A 316      29.474  62.467  79.858  1.00  0.00           H
ATOM   1914 2HG2 ILE A 316      28.160  62.610  78.640  1.00  0.00           H
ATOM   1915 3HG2 ILE A 316      28.730  60.992  79.191  1.00  0.00           H
ATOM   1916  CG1 ILE A 316      27.360  63.510  81.230  1.00  0.00           C
ATOM   1917 1HG1 ILE A 316      26.420  63.630  81.810  1.00  0.00           H
ATOM   1918 2HG1 ILE A 316      27.310  64.221  80.378  1.00  0.00           H
ATOM   1919  CD  ILE A 316      28.530  63.890  82.151  1.00  0.00           C
ATOM   1920  HD1 ILE A 316      29.506  63.759  81.637  1.00  0.00           H
ATOM   1921  HD2 ILE A 316      28.520  63.262  83.067  1.00  0.00           H
ATOM   1922  HD3 ILE A 316      28.440  64.950  82.470  1.00  0.00           H
ATOM   1923  C   ILE A 316      26.240  60.270  79.370  1.00  0.00           C
ATOM   1924  O   ILE A 316      26.140  60.290  78.150  1.00  0.00           O
ATOM   1925  N   ILE A 317      26.450  59.100  80.020  1.00  0.00           N
ATOM   1926  HN  ILE A 317      26.550  59.070  81.011  1.00  0.00           H
ATOM   1927  CA  ILE A 317      26.480  57.830  79.290  1.00  0.00           C
ATOM   1928  HA  ILE A 317      27.109  58.010  78.431  1.00  0.00           H
ATOM   1929  CB  ILE A 317      27.150  56.680  80.030  1.00  0.00           C
ATOM   1930  HB  ILE A 317      28.151  57.040  80.350  1.00  0.00           H
ATOM   1931  CG2 ILE A 317      26.380  56.280  81.310  1.00  0.00           C
ATOM   1932 1HG2 ILE A 317      25.382  55.861  81.060  1.00  0.00           H
ATOM   1933 2HG2 ILE A 317      26.240  57.153  81.982  1.00  0.00           H
ATOM   1934 3HG2 ILE A 317      26.940  55.500  81.870  1.00  0.00           H
ATOM   1935  CG1 ILE A 317      27.370  55.470  79.090  1.00  0.00           C
ATOM   1936 1HG1 ILE A 317      27.591  55.841  78.067  1.00  0.00           H
ATOM   1937 2HG1 ILE A 317      26.434  54.873  79.030  1.00  0.00           H
ATOM   1938  CD  ILE A 317      28.530  54.560  79.510  1.00  0.00           C
ATOM   1939  HD1 ILE A 317      29.482  55.131  79.540  1.00  0.00           H
ATOM   1940  HD2 ILE A 317      28.640  53.721  78.790  1.00  0.00           H
ATOM   1941  HD3 ILE A 317      28.340  54.131  80.517  1.00  0.00           H
ATOM   1942  C   ILE A 317      25.140  57.430  78.680  1.00  0.00           C
ATOM   1943  O   ILE A 317      25.080  56.950  77.550  1.00  0.00           O
ATOM   1944  N   PHE A 318      24.020  57.640  79.410  1.00  0.00           N
ATOM   1945  HN  PHE A 318      24.070  58.032  80.325  1.00  0.00           H
ATOM   1946  CA  PHE A 318      22.680  57.300  78.940  1.00  0.00           C
ATOM   1947  HA  PHE A 318      22.670  56.242  78.720  1.00  0.00           H
ATOM   1948  CB  PHE A 318      21.650  57.580  80.080  1.00  0.00           C
ATOM   1949  HB1 PHE A 318      21.730  58.646  80.382  1.00  0.00           H
ATOM   1950  HB2 PHE A 318      21.911  56.958  80.963  1.00  0.00           H
ATOM   1951  CG  PHE A 318      20.220  57.270  79.710  1.00  0.00           C
ATOM   1952  CD1 PHE A 318      19.840  55.970  79.360  1.00  0.00           C
ATOM   1953  HD1 PHE A 318      20.583  55.187  79.320  1.00  0.00           H
ATOM   1954  CE1 PHE A 318      18.500  55.670  79.060  1.00  0.00           C
ATOM   1955  HE1 PHE A 318      18.220  54.660  78.800  1.00  0.00           H
ATOM   1956  CZ  PHE A 318      17.530  56.670  79.120  1.00  0.00           C
ATOM   1957  HZ  PHE A 318      16.498  56.440  78.900  1.00  0.00           H
ATOM   1958  CD2 PHE A 318      19.230  58.270  79.770  1.00  0.00           C
ATOM   1959  HD2 PHE A 318      19.509  59.276  80.049  1.00  0.00           H
ATOM   1960  CE2 PHE A 318      17.890  57.980  79.480  1.00  0.00           C
ATOM   1961  HE2 PHE A 318      17.137  58.753  79.520  1.00  0.00           H
ATOM   1962  C   PHE A 318      22.270  58.000  77.660  1.00  0.00           C
ATOM   1963  O   PHE A 318      21.790  57.360  76.720  1.00  0.00           O
ATOM   1964  N   VAL A 319      22.480  59.330  77.570  1.00  0.00           N
ATOM   1965  HN  VAL A 319      22.882  59.843  78.324  1.00  0.00           H
ATOM   1966  CA  VAL A 319      22.030  60.080  76.400  1.00  0.00           C
ATOM   1967  HA  VAL A 319      20.996  59.809  76.249  1.00  0.00           H
ATOM   1968  CB  VAL A 319      22.030  61.590  76.599  1.00  0.00           C
ATOM   1969  HB  VAL A 319      21.673  62.077  75.667  1.00  0.00           H
ATOM   1970  CG1 VAL A 319      21.010  61.930  77.710  1.00  0.00           C
ATOM   1971 1HG1 VAL A 319      20.930  63.030  77.840  1.00  0.00           H
ATOM   1972 2HG1 VAL A 319      21.320  61.489  78.681  1.00  0.00           H
ATOM   1973 3HG1 VAL A 319      20.002  61.541  77.451  1.00  0.00           H
ATOM   1974  CG2 VAL A 319      23.430  62.170  76.910  1.00  0.00           C
ATOM   1975 1HG2 VAL A 319      24.123  62.009  76.057  1.00  0.00           H
ATOM   1976 2HG2 VAL A 319      23.870  61.690  77.810  1.00  0.00           H
ATOM   1977 3HG2 VAL A 319      23.360  63.262  77.100  1.00  0.00           H
ATOM   1978  C   VAL A 319      22.710  59.670  75.110  1.00  0.00           C
ATOM   1979  O   VAL A 319      22.050  59.470  74.100  1.00  0.00           O
ATOM   1980  N   ILE A 320      24.040  59.460  75.120  1.00  0.00           N
ATOM   1981  HN  ILE A 320      24.548  59.599  75.967  1.00  0.00           H
ATOM   1982  CA  ILE A 320      24.800  59.030  73.960  1.00  0.00           C
ATOM   1983  HA  ILE A 320      24.561  59.707  73.153  1.00  0.00           H
ATOM   1984  CB  ILE A 320      26.300  59.130  74.220  1.00  0.00           C
ATOM   1985  HB  ILE A 320      26.561  58.418  75.032  1.00  0.00           H
ATOM   1986  CG2 ILE A 320      27.090  58.770  72.940  1.00  0.00           C
ATOM   1987 1HG2 ILE A 320      26.810  59.440  72.100  1.00  0.00           H
ATOM   1988 2HG2 ILE A 320      26.910  57.721  72.620  1.00  0.00           H
ATOM   1989 3HG2 ILE A 320      28.184  58.869  73.109  1.00  0.00           H
ATOM   1990  CG1 ILE A 320      26.700  60.550  74.720  1.00  0.00           C
ATOM   1991 1HG1 ILE A 320      25.970  60.940  75.461  1.00  0.00           H
ATOM   1992 2HG1 ILE A 320      26.710  61.251  73.858  1.00  0.00           H
ATOM   1993  CD  ILE A 320      28.060  60.560  75.420  1.00  0.00           C
ATOM   1994  HD1 ILE A 320      28.872  60.299  74.708  1.00  0.00           H
ATOM   1995  HD2 ILE A 320      28.070  59.831  76.259  1.00  0.00           H
ATOM   1996  HD3 ILE A 320      28.270  61.562  75.851  1.00  0.00           H
ATOM   1997  C   ILE A 320      24.410  57.640  73.460  1.00  0.00           C
ATOM   1998  O   ILE A 320      24.230  57.420  72.260  1.00  0.00           O
ATOM   1999  N   VAL A 321      24.240  56.670  74.379  1.00  0.00           N
ATOM   2000  HN  VAL A 321      24.391  56.851  75.348  1.00  0.00           H
ATOM   2001  CA  VAL A 321      23.770  55.320  74.050  1.00  0.00           C
ATOM   2002  HA  VAL A 321      24.373  54.968  73.226  1.00  0.00           H
ATOM   2003  CB  VAL A 321      24.010  54.360  75.210  1.00  0.00           C
ATOM   2004  HB  VAL A 321      23.452  54.708  76.106  1.00  0.00           H
ATOM   2005  CG1 VAL A 321      23.570  52.930  74.860  1.00  0.00           C
ATOM   2006 1HG1 VAL A 321      24.080  52.570  73.941  1.00  0.00           H
ATOM   2007 2HG1 VAL A 321      22.473  52.860  74.700  1.00  0.00           H
ATOM   2008 3HG1 VAL A 321      23.840  52.230  75.680  1.00  0.00           H
ATOM   2009  CG2 VAL A 321      25.520  54.350  75.530  1.00  0.00           C
ATOM   2010 1HG2 VAL A 321      25.879  55.338  75.889  1.00  0.00           H
ATOM   2011 2HG2 VAL A 321      26.093  54.089  74.615  1.00  0.00           H
ATOM   2012 3HG2 VAL A 321      25.740  53.600  76.320  1.00  0.00           H
ATOM   2013  C   VAL A 321      22.320  55.270  73.550  1.00  0.00           C
ATOM   2014  O   VAL A 321      22.020  54.610  72.560  1.00  0.00           O
ATOM   2015  N   TYR A 322      21.400  56.020  74.190  1.00  0.00           N
ATOM   2016  HN  TYR A 322      21.639  56.527  75.015  1.00  0.00           H
ATOM   2017  CA  TYR A 322      20.030  56.180  73.730  1.00  0.00           C
ATOM   2018  HA  TYR A 322      19.611  55.192  73.610  1.00  0.00           H
ATOM   2019  CB  TYR A 322      19.190  56.950  74.790  1.00  0.00           C
ATOM   2020  HB1 TYR A 322      19.640  57.950  74.970  1.00  0.00           H
ATOM   2021  HB2 TYR A 322      19.220  56.402  75.756  1.00  0.00           H
ATOM   2022  CG  TYR A 322      17.730  57.130  74.410  1.00  0.00           C
ATOM   2023  CD1 TYR A 322      16.840  56.040  74.470  1.00  0.00           C
ATOM   2024  HD1 TYR A 322      17.210  55.071  74.770  1.00  0.00           H
ATOM   2025  CE1 TYR A 322      15.480  56.210  74.150  1.00  0.00           C
ATOM   2026  HE1 TYR A 322      14.808  55.367  74.210  1.00  0.00           H
ATOM   2027  CZ  TYR A 322      15.010  57.470  73.760  1.00  0.00           C
ATOM   2028  OH  TYR A 322      13.650  57.670  73.440  1.00  0.00           O
ATOM   2029  HH  TYR A 322      13.132  56.972  73.849  1.00  0.00           H
ATOM   2030  CD2 TYR A 322      17.240  58.390  74.030  1.00  0.00           C
ATOM   2031  HD2 TYR A 322      17.908  59.237  73.980  1.00  0.00           H
ATOM   2032  CE2 TYR A 322      15.890  58.551  73.700  1.00  0.00           C
ATOM   2033  HE2 TYR A 322      15.512  59.524  73.422  1.00  0.00           H
ATOM   2034  C   TYR A 322      19.950  56.840  72.350  1.00  0.00           C
ATOM   2035  O   TYR A 322      19.250  56.370  71.450  1.00  0.00           O
ATOM   2036  N   TYR A 323      20.740  57.920  72.130  1.00  0.00           N
ATOM   2037  HN  TYR A 323      21.259  58.309  72.888  1.00  0.00           H
ATOM   2038  CA  TYR A 323      20.870  58.610  70.870  1.00  0.00           C
ATOM   2039  HA  TYR A 323      19.890  58.940  70.560  1.00  0.00           H
ATOM   2040  CB  TYR A 323      21.810  59.850  71.040  1.00  0.00           C
ATOM   2041  HB1 TYR A 323      22.854  59.532  71.249  1.00  0.00           H
ATOM   2042  HB2 TYR A 323      21.450  60.410  71.930  1.00  0.00           H
ATOM   2043  CG  TYR A 323      21.830  60.810  69.870  1.00  0.00           C
ATOM   2044  CD1 TYR A 323      21.250  62.080  70.010  1.00  0.00           C
ATOM   2045  HD1 TYR A 323      20.791  62.359  70.947  1.00  0.00           H
ATOM   2046  CE1 TYR A 323      21.260  62.990  68.950  1.00  0.00           C
ATOM   2047  HE1 TYR A 323      20.809  63.962  69.080  1.00  0.00           H
ATOM   2048  CZ  TYR A 323      21.860  62.650  67.740  1.00  0.00           C
ATOM   2049  OH  TYR A 323      21.790  63.530  66.640  1.00  0.00           O
ATOM   2050  HH  TYR A 323      20.914  63.923  66.640  1.00  0.00           H
ATOM   2051  CD2 TYR A 323      22.480  60.491  68.660  1.00  0.00           C
ATOM   2052  HD2 TYR A 323      22.964  59.533  68.539  1.00  0.00           H
ATOM   2053  CE2 TYR A 323      22.490  61.410  67.600  1.00  0.00           C
ATOM   2054  HE2 TYR A 323      22.971  61.150  66.669  1.00  0.00           H
ATOM   2055  C   TYR A 323      21.390  57.680  69.780  1.00  0.00           C
ATOM   2056  O   TYR A 323      20.850  57.630  68.690  1.00  0.00           O
ATOM   2057  N   ALA A 324      22.440  56.890  70.080  1.00  0.00           N
ATOM   2058  HN  ALA A 324      22.900  56.970  70.961  1.00  0.00           H
ATOM   2059  CA  ALA A 324      22.990  55.900  69.170  1.00  0.00           C
ATOM   2060  HA  ALA A 324      23.279  56.409  68.262  1.00  0.00           H
ATOM   2061  CB  ALA A 324      24.240  55.270  69.810  1.00  0.00           C
ATOM   2062  HB1 ALA A 324      24.981  56.061  70.050  1.00  0.00           H
ATOM   2063  HB2 ALA A 324      24.719  54.541  69.121  1.00  0.00           H
ATOM   2064  HB3 ALA A 324      23.981  54.751  70.758  1.00  0.00           H
ATOM   2065  C   ALA A 324      22.010  54.810  68.770  1.00  0.00           C
ATOM   2066  O   ALA A 324      21.860  54.500  67.590  1.00  0.00           O
ATOM   2067  N   LEU A 325      21.260  54.240  69.740  1.00  0.00           N
ATOM   2068  HN  LEU A 325      21.420  54.490  70.692  1.00  0.00           H
ATOM   2069  CA  LEU A 325      20.210  53.270  69.480  1.00  0.00           C
ATOM   2070  HA  LEU A 325      20.648  52.454  68.923  1.00  0.00           H
ATOM   2071  CB  LEU A 325      19.670  52.730  70.830  1.00  0.00           C
ATOM   2072  HB1 LEU A 325      19.401  53.598  71.469  1.00  0.00           H
ATOM   2073  HB2 LEU A 325      20.498  52.191  71.339  1.00  0.00           H
ATOM   2074  CG  LEU A 325      18.440  51.790  70.760  1.00  0.00           C
ATOM   2075  HG  LEU A 325      17.594  52.347  70.302  1.00  0.00           H
ATOM   2076  CD1 LEU A 325      18.700  50.540  69.920  1.00  0.00           C
ATOM   2077 1HD1 LEU A 325      19.561  49.970  70.330  1.00  0.00           H
ATOM   2078 2HD1 LEU A 325      18.931  50.811  68.868  1.00  0.00           H
ATOM   2079 3HD1 LEU A 325      17.812  49.872  69.910  1.00  0.00           H
ATOM   2080  CD2 LEU A 325      17.980  51.390  72.180  1.00  0.00           C
ATOM   2081 1HD2 LEU A 325      17.800  52.292  72.802  1.00  0.00           H
ATOM   2082 2HD2 LEU A 325      18.757  50.763  72.668  1.00  0.00           H
ATOM   2083 3HD2 LEU A 325      17.040  50.800  72.130  1.00  0.00           H
ATOM   2084  C   LEU A 325      19.080  53.820  68.630  1.00  0.00           C
ATOM   2085  O   LEU A 325      18.690  53.230  67.610  1.00  0.00           O
ATOM   2086  N   MET A 326      18.550  55.010  68.990  1.00  0.00           N
ATOM   2087  HN  MET A 326      18.862  55.473  69.815  1.00  0.00           H
ATOM   2088  CA  MET A 326      17.510  55.670  68.220  1.00  0.00           C
ATOM   2089  HA  MET A 326      16.768  54.918  67.999  1.00  0.00           H
ATOM   2090  CB  MET A 326      16.760  56.740  69.070  1.00  0.00           C
ATOM   2091  HB1 MET A 326      16.067  57.312  68.417  1.00  0.00           H
ATOM   2092  HB2 MET A 326      17.502  57.452  69.491  1.00  0.00           H
ATOM   2093  CG  MET A 326      15.930  56.130  70.230  1.00  0.00           C
ATOM   2094  HG1 MET A 326      15.432  56.966  70.767  1.00  0.00           H
ATOM   2095  HG2 MET A 326      16.621  55.659  70.961  1.00  0.00           H
ATOM   2096  SD  MET A 326      14.660  54.910  69.710  1.00  0.00           S
ATOM   2097  CE  MET A 326      13.821  54.650  71.300  1.00  0.00           C
ATOM   2098  HE1 MET A 326      14.538  54.291  72.068  1.00  0.00           H
ATOM   2099  HE2 MET A 326      13.013  53.894  71.199  1.00  0.00           H
ATOM   2100  HE3 MET A 326      13.370  55.600  71.660  1.00  0.00           H
ATOM   2101  C   MET A 326      17.930  56.150  66.830  1.00  0.00           C
ATOM   2102  O   MET A 326      17.190  55.990  65.860  1.00  0.00           O
ATOM   2103  N   ALA A 327      19.150  56.700  66.670  1.00  0.00           N
ATOM   2104  HN  ALA A 327      19.726  56.879  67.465  1.00  0.00           H
ATOM   2105  CA  ALA A 327      19.750  57.030  65.390  1.00  0.00           C
ATOM   2106  HA  ALA A 327      19.080  57.700  64.870  1.00  0.00           H
ATOM   2107  CB  ALA A 327      21.100  57.750  65.589  1.00  0.00           C
ATOM   2108  HB1 ALA A 327      20.949  58.664  66.203  1.00  0.00           H
ATOM   2109  HB2 ALA A 327      21.529  58.059  64.612  1.00  0.00           H
ATOM   2110  HB3 ALA A 327      21.823  57.088  66.112  1.00  0.00           H
ATOM   2111  C   ALA A 327      19.930  55.810  64.490  1.00  0.00           C
ATOM   2112  O   ALA A 327      19.640  55.840  63.290  1.00  0.00           O
ATOM   2113  N   GLY A 328      20.390  54.680  65.060  1.00  0.00           N
ATOM   2114  HN  GLY A 328      20.651  54.690  66.022  1.00  0.00           H
ATOM   2115  CA  GLY A 328      20.530  53.410  64.360  1.00  0.00           C
ATOM   2116  HA1 GLY A 328      20.841  52.679  65.091  1.00  0.00           H
ATOM   2117  HA2 GLY A 328      21.252  53.540  63.568  1.00  0.00           H
ATOM   2118  C   GLY A 328      19.260  52.880  63.730  1.00  0.00           C
ATOM   2119  O   GLY A 328      19.260  52.480  62.570  1.00  0.00           O
ATOM   2120  N   VAL A 329      18.130  52.860  64.470  1.00  0.00           N
ATOM   2121  HN  VAL A 329      18.140  53.142  65.426  1.00  0.00           H
ATOM   2122  CA  VAL A 329      16.860  52.400  63.910  1.00  0.00           C
ATOM   2123  HA  VAL A 329      17.080  51.498  63.359  1.00  0.00           H
ATOM   2124  CB  VAL A 329      15.840  51.960  64.960  1.00  0.00           C
ATOM   2125  HB  VAL A 329      14.935  51.572  64.443  1.00  0.00           H
ATOM   2126  CG1 VAL A 329      16.440  50.790  65.770  1.00  0.00           C
ATOM   2127 1HG1 VAL A 329      17.319  51.130  66.359  1.00  0.00           H
ATOM   2128 2HG1 VAL A 329      16.759  49.962  65.101  1.00  0.00           H
ATOM   2129 3HG1 VAL A 329      15.688  50.389  66.482  1.00  0.00           H
ATOM   2130  CG2 VAL A 329      15.420  53.110  65.881  1.00  0.00           C
ATOM   2131 1HG2 VAL A 329      16.295  53.508  66.437  1.00  0.00           H
ATOM   2132 2HG2 VAL A 329      14.686  52.753  66.634  1.00  0.00           H
ATOM   2133 3HG2 VAL A 329      14.948  53.943  65.318  1.00  0.00           H
ATOM   2134  C   VAL A 329      16.240  53.330  62.880  1.00  0.00           C
ATOM   2135  O   VAL A 329      15.680  52.860  61.880  1.00  0.00           O
ATOM   2136  N   VAL A 330      16.320  54.670  63.040  1.00  0.00           N
ATOM   2137  HN  VAL A 330      16.740  55.050  63.860  1.00  0.00           H
ATOM   2138  CA  VAL A 330      15.850  55.610  62.010  1.00  0.00           C
ATOM   2139  HA  VAL A 330      14.865  55.268  61.729  1.00  0.00           H
ATOM   2140  CB  VAL A 330      15.650  57.040  62.519  1.00  0.00           C
ATOM   2141  HB  VAL A 330      15.026  56.980  63.436  1.00  0.00           H
ATOM   2142  CG1 VAL A 330      16.980  57.720  62.890  1.00  0.00           C
ATOM   2143 1HG1 VAL A 330      16.791  58.736  63.298  1.00  0.00           H
ATOM   2144 2HG1 VAL A 330      17.657  57.820  62.014  1.00  0.00           H
ATOM   2145 3HG1 VAL A 330      17.501  57.128  63.672  1.00  0.00           H
ATOM   2146  CG2 VAL A 330      14.870  57.879  61.480  1.00  0.00           C
ATOM   2147 1HG2 VAL A 330      15.461  58.010  60.548  1.00  0.00           H
ATOM   2148 2HG2 VAL A 330      14.649  58.887  61.893  1.00  0.00           H
ATOM   2149 3HG2 VAL A 330      13.912  57.381  61.220  1.00  0.00           H
ATOM   2150  C   VAL A 330      16.670  55.530  60.730  1.00  0.00           C
ATOM   2151  O   VAL A 330      16.120  55.570  59.630  1.00  0.00           O
ATOM   2152  N   TRP A 331      18.010  55.350  60.810  1.00  0.00           N
ATOM   2153  HN  TRP A 331      18.471  55.400  61.692  1.00  0.00           H
ATOM   2154  CA  TRP A 331      18.830  55.010  59.660  1.00  0.00           C
ATOM   2155  HA  TRP A 331      18.649  55.773  58.917  1.00  0.00           H
ATOM   2156  CB  TRP A 331      20.350  54.990  59.990  1.00  0.00           C
ATOM   2157  HB1 TRP A 331      20.890  54.360  59.250  1.00  0.00           H
ATOM   2158  HB2 TRP A 331      20.490  54.529  60.991  1.00  0.00           H
ATOM   2159  CG  TRP A 331      21.000  56.340  59.940  1.00  0.00           C
ATOM   2160  CD1 TRP A 331      21.600  57.010  60.970  1.00  0.00           C
ATOM   2161  HD1 TRP A 331      21.620  56.660  61.991  1.00  0.00           H
ATOM   2162  NE1 TRP A 331      22.140  58.180  60.490  1.00  0.00           N
ATOM   2163  HE1 TRP A 331      22.588  58.876  61.007  1.00  0.00           H
ATOM   2164  CE2 TRP A 331      21.900  58.290  59.160  1.00  0.00           C
ATOM   2165  CD2 TRP A 331      21.160  57.150  58.760  1.00  0.00           C
ATOM   2166  CE3 TRP A 331      20.750  57.030  57.430  1.00  0.00           C
ATOM   2167  HE3 TRP A 331      20.150  56.191  57.110  1.00  0.00           H
ATOM   2168  CZ3 TRP A 331      21.130  58.030  56.520  1.00  0.00           C
ATOM   2169  HZ3 TRP A 331      20.810  57.950  55.491  1.00  0.00           H
ATOM   2170  CZ2 TRP A 331      22.280  59.270  58.250  1.00  0.00           C
ATOM   2171  HZ2 TRP A 331      22.870  60.120  58.560  1.00  0.00           H
ATOM   2172  CH2 TRP A 331      21.890  59.110  56.920  1.00  0.00           C
ATOM   2173  HH2 TRP A 331      22.190  59.849  56.191  1.00  0.00           H
ATOM   2174  C   TRP A 331      18.430  53.710  58.980  1.00  0.00           C
ATOM   2175  O   TRP A 331      18.380  53.640  57.750  1.00  0.00           O
ATOM   2176  N   PHE A 332      18.080  52.660  59.740  1.00  0.00           N
ATOM   2177  HN  PHE A 332      18.190  52.700  60.730  1.00  0.00           H
ATOM   2178  CA  PHE A 332      17.510  51.450  59.180  1.00  0.00           C
ATOM   2179  HA  PHE A 332      18.199  51.110  58.421  1.00  0.00           H
ATOM   2180  CB  PHE A 332      17.430  50.330  60.270  1.00  0.00           C
ATOM   2181  HB1 PHE A 332      16.769  50.681  61.091  1.00  0.00           H
ATOM   2182  HB2 PHE A 332      18.445  50.169  60.692  1.00  0.00           H
ATOM   2183  CG  PHE A 332      16.920  48.980  59.800  1.00  0.00           C
ATOM   2184  CD1 PHE A 332      17.010  48.560  58.460  1.00  0.00           C
ATOM   2185  HD1 PHE A 332      17.442  49.202  57.707  1.00  0.00           H
ATOM   2186  CE1 PHE A 332      16.540  47.300  58.070  1.00  0.00           C
ATOM   2187  HE1 PHE A 332      16.590  47.020  57.028  1.00  0.00           H
ATOM   2188  CZ  PHE A 332      16.020  46.420  59.030  1.00  0.00           C
ATOM   2189  HZ  PHE A 332      15.680  45.440  58.730  1.00  0.00           H
ATOM   2190  CD2 PHE A 332      16.390  48.090  60.750  1.00  0.00           C
ATOM   2191  HD2 PHE A 332      16.330  48.380  61.789  1.00  0.00           H
ATOM   2192  CE2 PHE A 332      15.950  46.810  60.370  1.00  0.00           C
ATOM   2193  HE2 PHE A 332      15.548  46.137  61.113  1.00  0.00           H
ATOM   2194  C   PHE A 332      16.170  51.700  58.450  1.00  0.00           C
ATOM   2195  O   PHE A 332      15.970  51.230  57.330  1.00  0.00           O
ATOM   2196  N   VAL A 333      15.260  52.520  59.000  1.00  0.00           N
ATOM   2197  HN  VAL A 333      15.390  52.859  59.929  1.00  0.00           H
ATOM   2198  CA  VAL A 333      14.050  52.930  58.290  1.00  0.00           C
ATOM   2199  HA  VAL A 333      13.549  52.029  57.969  1.00  0.00           H
ATOM   2200  CB  VAL A 333      13.070  53.680  59.180  1.00  0.00           C
ATOM   2201  HB  VAL A 333      13.597  54.505  59.707  1.00  0.00           H
ATOM   2202  CG1 VAL A 333      11.900  54.280  58.370  1.00  0.00           C
ATOM   2203 1HG1 VAL A 333      11.429  53.488  57.749  1.00  0.00           H
ATOM   2204 2HG1 VAL A 333      12.230  55.110  57.710  1.00  0.00           H
ATOM   2205 3HG1 VAL A 333      11.128  54.681  59.061  1.00  0.00           H
ATOM   2206  CG2 VAL A 333      12.511  52.690  60.220  1.00  0.00           C
ATOM   2207 1HG2 VAL A 333      11.779  53.201  60.881  1.00  0.00           H
ATOM   2208 2HG2 VAL A 333      13.325  52.282  60.856  1.00  0.00           H
ATOM   2209 3HG2 VAL A 333      12.000  51.840  59.720  1.00  0.00           H
ATOM   2210  C   VAL A 333      14.350  53.690  56.990  1.00  0.00           C
ATOM   2211  O   VAL A 333      13.790  53.380  55.940  1.00  0.00           O
ATOM   2212  N   VAL A 334      15.320  54.640  57.000  1.00  0.00           N
ATOM   2213  HN  VAL A 334      15.743  54.892  57.866  1.00  0.00           H
ATOM   2214  CA  VAL A 334      15.800  55.340  55.810  1.00  0.00           C
ATOM   2215  HA  VAL A 334      14.945  55.817  55.353  1.00  0.00           H
ATOM   2216  CB  VAL A 334      16.790  56.450  56.170  1.00  0.00           C
ATOM   2217  HB  VAL A 334      17.559  56.040  56.859  1.00  0.00           H
ATOM   2218  CG1 VAL A 334      17.520  57.030  54.930  1.00  0.00           C
ATOM   2219 1HG1 VAL A 334      16.782  57.369  54.172  1.00  0.00           H
ATOM   2220 2HG1 VAL A 334      18.197  56.283  54.462  1.00  0.00           H
ATOM   2221 3HG1 VAL A 334      18.141  57.901  55.230  1.00  0.00           H
ATOM   2222  CG2 VAL A 334      16.030  57.581  56.880  1.00  0.00           C
ATOM   2223 1HG2 VAL A 334      16.737  58.387  57.169  1.00  0.00           H
ATOM   2224 2HG2 VAL A 334      15.529  57.219  57.803  1.00  0.00           H
ATOM   2225 3HG2 VAL A 334      15.264  58.018  56.204  1.00  0.00           H
ATOM   2226  C   VAL A 334      16.360  54.400  54.740  1.00  0.00           C
ATOM   2227  O   VAL A 334      16.060  54.540  53.550  1.00  0.00           O
ATOM   2228  N   LEU A 335      17.140  53.380  55.120  1.00  0.00           N
ATOM   2229  HN  LEU A 335      17.418  53.300  56.074  1.00  0.00           H
ATOM   2230  CA  LEU A 335      17.620  52.350  54.210  1.00  0.00           C
ATOM   2231  HA  LEU A 335      18.168  52.848  53.423  1.00  0.00           H
ATOM   2232  CB  LEU A 335      18.560  51.360  54.950  1.00  0.00           C
ATOM   2233  HB1 LEU A 335      17.980  50.820  55.729  1.00  0.00           H
ATOM   2234  HB2 LEU A 335      19.330  51.950  55.490  1.00  0.00           H
ATOM   2235  CG  LEU A 335      19.280  50.330  54.060  1.00  0.00           C
ATOM   2236  HG  LEU A 335      18.521  49.691  53.561  1.00  0.00           H
ATOM   2237  CD1 LEU A 335      20.140  50.980  52.970  1.00  0.00           C
ATOM   2238 1HD1 LEU A 335      20.901  51.651  53.421  1.00  0.00           H
ATOM   2239 2HD1 LEU A 335      19.513  51.567  52.264  1.00  0.00           H
ATOM   2240 3HD1 LEU A 335      20.669  50.201  52.381  1.00  0.00           H
ATOM   2241  CD2 LEU A 335      20.140  49.401  54.930  1.00  0.00           C
ATOM   2242 1HD2 LEU A 335      20.672  48.658  54.298  1.00  0.00           H
ATOM   2243 2HD2 LEU A 335      19.507  48.857  55.664  1.00  0.00           H
ATOM   2244 3HD2 LEU A 335      20.895  49.996  55.487  1.00  0.00           H
ATOM   2245  C   LEU A 335      16.490  51.570  53.530  1.00  0.00           C
ATOM   2246  O   LEU A 335      16.500  51.350  52.320  1.00  0.00           O
ATOM   2247  N   THR A 336      15.450  51.170  54.290  1.00  0.00           N
ATOM   2248  HN  THR A 336      15.500  51.290  55.279  1.00  0.00           H
ATOM   2249  CA  THR A 336      14.240  50.580  53.700  1.00  0.00           C
ATOM   2250  HA  THR A 336      14.590  49.791  53.051  1.00  0.00           H
ATOM   2251  CB  THR A 336      13.290  49.880  54.660  1.00  0.00           C
ATOM   2252  HB  THR A 336      12.373  49.541  54.132  1.00  0.00           H
ATOM   2253  OG1 THR A 336      12.910  50.680  55.770  1.00  0.00           O
ATOM   2254  HG1 THR A 336      13.566  51.376  55.859  1.00  0.00           H
ATOM   2255  CG2 THR A 336      13.970  48.620  55.210  1.00  0.00           C
ATOM   2256 1HG2 THR A 336      14.269  47.942  54.382  1.00  0.00           H
ATOM   2257 2HG2 THR A 336      13.272  48.072  55.878  1.00  0.00           H
ATOM   2258 3HG2 THR A 336      14.877  48.879  55.798  1.00  0.00           H
ATOM   2259  C   THR A 336      13.480  51.500  52.760  1.00  0.00           C
ATOM   2260  O   THR A 336      13.030  51.060  51.700  1.00  0.00           O
ATOM   2261  N   TYR A 337      13.370  52.820  53.070  1.00  0.00           N
ATOM   2262  HN  TYR A 337      13.680  53.141  53.961  1.00  0.00           H
ATOM   2263  CA  TYR A 337      12.879  53.830  52.140  1.00  0.00           C
ATOM   2264  HA  TYR A 337      11.888  53.532  51.832  1.00  0.00           H
ATOM   2265  CB  TYR A 337      12.760  55.220  52.860  1.00  0.00           C
ATOM   2266  HB1 TYR A 337      13.698  55.400  53.429  1.00  0.00           H
ATOM   2267  HB2 TYR A 337      11.941  55.170  53.609  1.00  0.00           H
ATOM   2268  CG  TYR A 337      12.540  56.410  51.950  1.00  0.00           C
ATOM   2269  CD1 TYR A 337      11.240  56.810  51.610  1.00  0.00           C
ATOM   2270  HD1 TYR A 337      10.390  56.250  51.970  1.00  0.00           H
ATOM   2271  CE1 TYR A 337      11.030  57.930  50.780  1.00  0.00           C
ATOM   2272  HE1 TYR A 337      10.020  58.210  50.520  1.00  0.00           H
ATOM   2273  CZ  TYR A 337      12.120  58.650  50.290  1.00  0.00           C
ATOM   2274  OH  TYR A 337      11.940  59.770  49.450  1.00  0.00           O
ATOM   2275  HH  TYR A 337      10.995  59.909  49.351  1.00  0.00           H
ATOM   2276  CD2 TYR A 337      13.630  57.170  51.480  1.00  0.00           C
ATOM   2277  HD2 TYR A 337      14.636  56.878  51.742  1.00  0.00           H
ATOM   2278  CE2 TYR A 337      13.420  58.270  50.640  1.00  0.00           C
ATOM   2279  HE2 TYR A 337      14.263  58.832  50.268  1.00  0.00           H
ATOM   2280  C   TYR A 337      13.700  53.920  50.850  1.00  0.00           C
ATOM   2281  O   TYR A 337      13.150  53.910  49.750  1.00  0.00           O
ATOM   2282  N   ALA A 338      15.040  53.960  50.970  1.00  0.00           N
ATOM   2283  HN  ALA A 338      15.449  54.010  51.878  1.00  0.00           H
ATOM   2284  CA  ALA A 338      15.970  53.990  49.860  1.00  0.00           C
ATOM   2285  HA  ALA A 338      15.720  54.839  49.241  1.00  0.00           H
ATOM   2286  CB  ALA A 338      17.400  54.160  50.390  1.00  0.00           C
ATOM   2287  HB1 ALA A 338      17.460  55.068  51.028  1.00  0.00           H
ATOM   2288  HB2 ALA A 338      18.129  54.280  49.561  1.00  0.00           H
ATOM   2289  HB3 ALA A 338      17.710  53.291  51.009  1.00  0.00           H
ATOM   2290  C   ALA A 338      15.900  52.760  48.950  1.00  0.00           C
ATOM   2291  O   ALA A 338      15.820  52.890  47.730  1.00  0.00           O
ATOM   2292  N   TRP A 339      15.870  51.540  49.530  1.00  0.00           N
ATOM   2293  HN  TRP A 339      16.010  51.450  50.513  1.00  0.00           H
ATOM   2294  CA  TRP A 339      15.660  50.310  48.780  1.00  0.00           C
ATOM   2295  HA  TRP A 339      16.392  50.280  47.987  1.00  0.00           H
ATOM   2296  CB  TRP A 339      15.850  49.060  49.690  1.00  0.00           C
ATOM   2297  HB1 TRP A 339      15.530  48.150  49.140  1.00  0.00           H
ATOM   2298  HB2 TRP A 339      15.192  49.180  50.577  1.00  0.00           H
ATOM   2299  CG  TRP A 339      17.250  48.810  50.170  1.00  0.00           C
ATOM   2300  CD1 TRP A 339      18.420  49.270  49.600  1.00  0.00           C
ATOM   2301  HD1 TRP A 339      18.470  49.953  48.766  1.00  0.00           H
ATOM   2302  NE1 TRP A 339      19.490  48.710  50.250  1.00  0.00           N
ATOM   2303  HE1 TRP A 339      20.429  48.800  50.000  1.00  0.00           H
ATOM   2304  CE2 TRP A 339      19.050  47.900  51.260  1.00  0.00           C
ATOM   2305  CD2 TRP A 339      17.640  47.930  51.240  1.00  0.00           C
ATOM   2306  CE3 TRP A 339      16.920  47.150  52.150  1.00  0.00           C
ATOM   2307  HE3 TRP A 339      15.840  47.140  52.140  1.00  0.00           H
ATOM   2308  CZ3 TRP A 339      17.630  46.360  53.060  1.00  0.00           C
ATOM   2309  HZ3 TRP A 339      17.090  45.750  53.770  1.00  0.00           H
ATOM   2310  CZ2 TRP A 339      19.750  47.110  52.150  1.00  0.00           C
ATOM   2311  HZ2 TRP A 339      20.830  47.090  52.150  1.00  0.00           H
ATOM   2312  CH2 TRP A 339      19.020  46.350  53.070  1.00  0.00           C
ATOM   2313  HH2 TRP A 339      19.549  45.731  53.779  1.00  0.00           H
ATOM   2314  C   TRP A 339      14.320  50.240  48.080  1.00  0.00           C
ATOM   2315  O   TRP A 339      14.240  49.910  46.890  1.00  0.00           O
HETATM 2316  N   HSD A 340      13.210  50.590  48.770  1.00  0.00           N
HETATM 2317  HN  HSD A 340      13.280  50.850  49.730  1.00  0.00           H
HETATM 2318  CA  HSD A 340      11.900  50.630  48.140  1.00  0.00           C
HETATM 2319  HA  HSD A 340      11.711  49.656  47.713  1.00  0.00           H
HETATM 2320  CB  HSD A 340      10.800  50.910  49.200  1.00  0.00           C
HETATM 2321  HB1 HSD A 340      11.070  51.830  49.760  1.00  0.00           H
HETATM 2322  HB2 HSD A 340      10.800  50.071  49.929  1.00  0.00           H
HETATM 2323  ND1 HSD A 340       8.530  52.090  48.980  1.00  0.00           N
HETATM 2324  HD1 HSD A 340       8.729  52.867  49.578  1.00  0.00           H
HETATM 2325  CG  HSD A 340       9.400  51.060  48.660  1.00  0.00           C
HETATM 2326  CE1 HSD A 340       7.380  51.870  48.310  1.00  0.00           C
HETATM 2327  HE1 HSD A 340       6.530  52.550  48.360  1.00  0.00           H
HETATM 2328  NE2 HSD A 340       7.440  50.780  47.570  1.00  0.00           N
HETATM 2329  CD2 HSD A 340       8.710  50.270  47.790  1.00  0.00           C
HETATM 2330  HD2 HSD A 340       9.030  49.359  47.300  1.00  0.00           H
HETATM 2331  C   HSD A 340      11.800  51.620  47.000  1.00  0.00           C
HETATM 2332  O   HSD A 340      11.360  51.290  45.900  1.00  0.00           O
ATOM   2333  N   THR A 341      12.280  52.870  47.210  1.00  0.00           N
ATOM   2334  HN  THR A 341      12.639  53.110  48.109  1.00  0.00           H
ATOM   2335  CA  THR A 341      12.320  53.890  46.160  1.00  0.00           C
ATOM   2336  HA  THR A 341      11.335  53.900  45.718  1.00  0.00           H
ATOM   2337  CB  THR A 341      12.540  55.320  46.650  1.00  0.00           C
ATOM   2338  HB  THR A 341      12.710  56.012  45.798  1.00  0.00           H
ATOM   2339  OG1 THR A 341      13.630  55.430  47.560  1.00  0.00           O
ATOM   2340  HG1 THR A 341      13.369  54.939  48.342  1.00  0.00           H
ATOM   2341  CG2 THR A 341      11.290  55.789  47.400  1.00  0.00           C
ATOM   2342 1HG2 THR A 341      11.411  56.836  47.752  1.00  0.00           H
ATOM   2343 2HG2 THR A 341      11.081  55.153  48.286  1.00  0.00           H
ATOM   2344 3HG2 THR A 341      10.402  55.760  46.732  1.00  0.00           H
ATOM   2345  C   THR A 341      13.250  53.560  45.000  1.00  0.00           C
ATOM   2346  O   THR A 341      12.890  53.770  43.840  1.00  0.00           O
ATOM   2347  N   SER A 342      14.450  53.010  45.260  1.00  0.00           N
ATOM   2348  HN  SER A 342      14.760  52.880  46.199  1.00  0.00           H
ATOM   2349  CA  SER A 342      15.380  52.600  44.200  1.00  0.00           C
ATOM   2350  HA  SER A 342      15.561  53.463  43.578  1.00  0.00           H
ATOM   2351  CB  SER A 342      16.760  52.150  44.770  1.00  0.00           C
ATOM   2352  HB1 SER A 342      16.640  51.263  45.428  1.00  0.00           H
ATOM   2353  HB2 SER A 342      17.158  52.976  45.397  1.00  0.00           H
ATOM   2354  OG  SER A 342      17.710  51.860  43.740  1.00  0.00           O
ATOM   2355  HG1 SER A 342      18.582  51.880  44.141  1.00  0.00           H
ATOM   2356  C   SER A 342      14.850  51.500  43.280  1.00  0.00           C
ATOM   2357  O   SER A 342      14.910  51.640  42.060  1.00  0.00           O
ATOM   2358  N   PHE A 343      14.260  50.410  43.810  1.00  0.00           N
ATOM   2359  HN  PHE A 343      14.230  50.290  44.799  1.00  0.00           H
ATOM   2360  CA  PHE A 343      13.700  49.330  43.010  1.00  0.00           C
ATOM   2361  HA  PHE A 343      14.471  48.980  42.339  1.00  0.00           H
ATOM   2362  CB  PHE A 343      13.190  48.150  43.870  1.00  0.00           C
ATOM   2363  HB1 PHE A 343      12.782  47.344  43.223  1.00  0.00           H
ATOM   2364  HB2 PHE A 343      12.389  48.510  44.551  1.00  0.00           H
ATOM   2365  CG  PHE A 343      14.250  47.490  44.720  1.00  0.00           C
ATOM   2366  CD1 PHE A 343      15.630  47.510  44.410  1.00  0.00           C
ATOM   2367  HD1 PHE A 343      16.000  48.030  43.539  1.00  0.00           H
ATOM   2368  CE1 PHE A 343      16.550  46.840  45.230  1.00  0.00           C
ATOM   2369  HE1 PHE A 343      17.601  46.850  44.980  1.00  0.00           H
ATOM   2370  CZ  PHE A 343      16.100  46.140  46.360  1.00  0.00           C
ATOM   2371  HZ  PHE A 343      16.809  45.611  46.979  1.00  0.00           H
ATOM   2372  CD2 PHE A 343      13.830  46.780  45.850  1.00  0.00           C
ATOM   2373  HD2 PHE A 343      12.775  46.740  46.079  1.00  0.00           H
ATOM   2374  CE2 PHE A 343      14.740  46.120  46.670  1.00  0.00           C
ATOM   2375  HE2 PHE A 343      14.401  45.572  47.537  1.00  0.00           H
ATOM   2376  C   PHE A 343      12.550  49.780  42.110  1.00  0.00           C
ATOM   2377  O   PHE A 343      12.450  49.390  40.940  1.00  0.00           O
ATOM   2378  N   LYS A 344      11.680  50.660  42.640  1.00  0.00           N
ATOM   2379  HN  LYS A 344      11.770  50.920  43.599  1.00  0.00           H
ATOM   2380  CA  LYS A 344      10.630  51.330  41.900  1.00  0.00           C
ATOM   2381  HA  LYS A 344      10.000  50.571  41.460  1.00  0.00           H
ATOM   2382  CB  LYS A 344       9.790  52.220  42.850  1.00  0.00           C
ATOM   2383  HB1 LYS A 344       9.103  52.867  42.263  1.00  0.00           H
ATOM   2384  HB2 LYS A 344      10.472  52.892  43.412  1.00  0.00           H
ATOM   2385  CG  LYS A 344       8.920  51.440  43.860  1.00  0.00           C
ATOM   2386  HG1 LYS A 344       8.541  52.178  44.598  1.00  0.00           H
ATOM   2387  HG2 LYS A 344       9.548  50.712  44.418  1.00  0.00           H
ATOM   2388  CD  LYS A 344       7.750  50.680  43.210  1.00  0.00           C
ATOM   2389  HD1 LYS A 344       8.159  49.831  42.621  1.00  0.00           H
ATOM   2390  HD2 LYS A 344       7.228  51.353  42.497  1.00  0.00           H
ATOM   2391  CE  LYS A 344       6.730  50.110  44.210  1.00  0.00           C
ATOM   2392  HE1 LYS A 344       7.220  49.400  44.910  1.00  0.00           H
ATOM   2393  HE2 LYS A 344       5.927  49.578  43.658  1.00  0.00           H
ATOM   2394  NZ  LYS A 344       6.120  51.190  45.010  1.00  0.00           N
ATOM   2395  HZ1 LYS A 344       5.949  52.034  44.427  1.00  0.00           H
ATOM   2396  HZ2 LYS A 344       6.731  51.450  45.811  1.00  0.00           H
ATOM   2397  HZ3 LYS A 344       5.214  50.881  45.418  1.00  0.00           H
ATOM   2398  C   LYS A 344      11.160  52.150  40.730  1.00  0.00           C
ATOM   2399  O   LYS A 344      10.540  52.250  39.670  1.00  0.00           O
ATOM   2400  N   ALA A 345      12.350  52.750  40.900  1.00  0.00           N
ATOM   2401  HN  ALA A 345      12.841  52.650  41.762  1.00  0.00           H
ATOM   2402  CA  ALA A 345      12.990  53.620  39.930  1.00  0.00           C
ATOM   2403  HA  ALA A 345      12.238  54.021  39.268  1.00  0.00           H
ATOM   2404  CB  ALA A 345      13.650  54.770  40.710  1.00  0.00           C
ATOM   2405  HB1 ALA A 345      12.888  55.321  41.301  1.00  0.00           H
ATOM   2406  HB2 ALA A 345      14.132  55.502  40.028  1.00  0.00           H
ATOM   2407  HB3 ALA A 345      14.416  54.382  41.416  1.00  0.00           H
ATOM   2408  C   ALA A 345      14.040  52.930  39.040  1.00  0.00           C
ATOM   2409  O   ALA A 345      14.790  53.610  38.340  1.00  0.00           O
ATOM   2410  N   LEU A 346      14.140  51.590  39.020  1.00  0.00           N
ATOM   2411  HN  LEU A 346      13.564  51.024  39.606  1.00  0.00           H
ATOM   2412  CA  LEU A 346      15.070  50.890  38.130  1.00  0.00           C
ATOM   2413  HA  LEU A 346      16.033  51.372  38.210  1.00  0.00           H
ATOM   2414  CB  LEU A 346      15.240  49.400  38.540  1.00  0.00           C
ATOM   2415  HB1 LEU A 346      14.280  48.870  38.360  1.00  0.00           H
ATOM   2416  HB2 LEU A 346      15.431  49.350  39.633  1.00  0.00           H
ATOM   2417  CG  LEU A 346      16.380  48.660  37.790  1.00  0.00           C
ATOM   2418  HG  LEU A 346      16.551  49.143  36.805  1.00  0.00           H
ATOM   2419  CD1 LEU A 346      17.689  48.721  38.590  1.00  0.00           C
ATOM   2420 1HD1 LEU A 346      17.959  49.778  38.800  1.00  0.00           H
ATOM   2421 2HD1 LEU A 346      18.519  48.245  38.024  1.00  0.00           H
ATOM   2422 3HD1 LEU A 346      17.580  48.190  39.560  1.00  0.00           H
ATOM   2423  CD2 LEU A 346      16.000  47.190  37.499  1.00  0.00           C
ATOM   2424 1HD2 LEU A 346      15.819  46.637  38.445  1.00  0.00           H
ATOM   2425 2HD2 LEU A 346      16.828  46.691  36.951  1.00  0.00           H
ATOM   2426 3HD2 LEU A 346      15.084  47.150  36.872  1.00  0.00           H
ATOM   2427  C   LEU A 346      14.630  50.950  36.660  1.00  0.00           C
ATOM   2428  O   LEU A 346      13.640  50.340  36.260  1.00  0.00           O
ATOM   2429  N   GLY A 347      15.360  51.690  35.790  1.00  0.00           N
ATOM   2430  HN  GLY A 347      16.159  52.199  36.100  1.00  0.00           H
ATOM   2431  CA  GLY A 347      14.980  51.820  34.390  1.00  0.00           C
ATOM   2432  HA1 GLY A 347      14.409  52.731  34.290  1.00  0.00           H
ATOM   2433  HA2 GLY A 347      14.450  50.939  34.060  1.00  0.00           H
ATOM   2434  C   GLY A 347      16.170  51.940  33.480  1.00  0.00           C
ATOM   2435  O   GLY A 347      17.310  51.990  33.930  1.00  0.00           O
ATOM   2436  N   THR A 348      15.900  51.990  32.160  1.00  0.00           N
ATOM   2437  HN  THR A 348      14.957  51.900  31.849  1.00  0.00           H
ATOM   2438  CA  THR A 348      16.910  52.200  31.110  1.00  0.00           C
ATOM   2439  HA  THR A 348      17.689  51.471  31.280  1.00  0.00           H
ATOM   2440  CB  THR A 348      16.390  51.980  29.690  1.00  0.00           C
ATOM   2441  HB  THR A 348      17.160  52.260  28.940  1.00  0.00           H
ATOM   2442  OG1 THR A 348      15.200  52.710  29.420  1.00  0.00           O
ATOM   2443  HG1 THR A 348      14.539  52.359  30.021  1.00  0.00           H
ATOM   2444  CG2 THR A 348      16.070  50.500  29.470  1.00  0.00           C
ATOM   2445 1HG2 THR A 348      16.985  49.883  29.599  1.00  0.00           H
ATOM   2446 2HG2 THR A 348      15.690  50.330  28.440  1.00  0.00           H
ATOM   2447 3HG2 THR A 348      15.304  50.132  30.186  1.00  0.00           H
ATOM   2448  C   THR A 348      17.600  53.550  31.160  1.00  0.00           C
ATOM   2449  O   THR A 348      18.820  53.630  31.060  1.00  0.00           O
ATOM   2450  N   THR A 349      16.850  54.650  31.340  1.00  0.00           N
ATOM   2451  HN  THR A 349      15.859  54.560  31.400  1.00  0.00           H
ATOM   2452  CA  THR A 349      17.440  56.000  31.420  1.00  0.00           C
ATOM   2453  HA  THR A 349      18.468  55.910  31.739  1.00  0.00           H
ATOM   2454  CB  THR A 349      17.440  56.810  30.110  1.00  0.00           C
ATOM   2455  HB  THR A 349      17.691  57.875  30.301  1.00  0.00           H
ATOM   2456  OG1 THR A 349      16.200  56.750  29.430  1.00  0.00           O
ATOM   2457  HG1 THR A 349      16.150  55.864  29.062  1.00  0.00           H
ATOM   2458  CG2 THR A 349      18.520  56.260  29.170  1.00  0.00           C
ATOM   2459 1HG2 THR A 349      19.511  56.260  29.671  1.00  0.00           H
ATOM   2460 2HG2 THR A 349      18.610  56.897  28.264  1.00  0.00           H
ATOM   2461 3HG2 THR A 349      18.291  55.224  28.841  1.00  0.00           H
ATOM   2462  C   THR A 349      16.800  56.850  32.490  1.00  0.00           C
ATOM   2463  O   THR A 349      17.300  57.930  32.800  1.00  0.00           O
ATOM   2464  N   TYR A 350      15.710  56.400  33.140  1.00  0.00           N
ATOM   2465  HN  TYR A 350      15.244  55.566  32.852  1.00  0.00           H
ATOM   2466  CA  TYR A 350      15.140  57.061  34.300  1.00  0.00           C
ATOM   2467  HA  TYR A 350      14.952  58.082  34.002  1.00  0.00           H
ATOM   2468  CB  TYR A 350      13.770  56.430  34.700  1.00  0.00           C
ATOM   2469  HB1 TYR A 350      13.930  55.343  34.869  1.00  0.00           H
ATOM   2470  HB2 TYR A 350      13.047  56.551  33.866  1.00  0.00           H
ATOM   2471  CG  TYR A 350      13.140  57.020  35.940  1.00  0.00           C
ATOM   2472  CD1 TYR A 350      12.850  58.400  36.010  1.00  0.00           C
ATOM   2473  HD1 TYR A 350      13.101  59.041  35.178  1.00  0.00           H
ATOM   2474  CE1 TYR A 350      12.260  58.950  37.150  1.00  0.00           C
ATOM   2475  HE1 TYR A 350      12.070  60.012  37.190  1.00  0.00           H
ATOM   2476  CZ  TYR A 350      11.930  58.130  38.230  1.00  0.00           C
ATOM   2477  OH  TYR A 350      11.310  58.660  39.380  1.00  0.00           O
ATOM   2478  HH  TYR A 350      11.290  59.615  39.281  1.00  0.00           H
ATOM   2479  CD2 TYR A 350      12.780  56.200  37.030  1.00  0.00           C
ATOM   2480  HD2 TYR A 350      12.961  55.136  36.990  1.00  0.00           H
ATOM   2481  CE2 TYR A 350      12.160  56.760  38.160  1.00  0.00           C
ATOM   2482  HE2 TYR A 350      11.870  56.131  38.989  1.00  0.00           H
ATOM   2483  C   TYR A 350      16.130  57.140  35.450  1.00  0.00           C
ATOM   2484  O   TYR A 350      16.850  56.190  35.750  1.00  0.00           O
ATOM   2485  N   GLN A 351      16.190  58.310  36.120  1.00  0.00           N
ATOM   2486  HN  GLN A 351      15.621  59.079  35.840  1.00  0.00           H
ATOM   2487  CA  GLN A 351      17.090  58.550  37.210  1.00  0.00           C
ATOM   2488  HA  GLN A 351      17.778  57.722  37.300  1.00  0.00           H
ATOM   2489  CB  GLN A 351      17.930  59.830  36.970  1.00  0.00           C
ATOM   2490  HB1 GLN A 351      18.542  60.041  37.873  1.00  0.00           H
ATOM   2491  HB2 GLN A 351      17.247  60.693  36.819  1.00  0.00           H
ATOM   2492  CG  GLN A 351      18.890  59.720  35.750  1.00  0.00           C
ATOM   2493  HG1 GLN A 351      19.558  60.607  35.720  1.00  0.00           H
ATOM   2494  HG2 GLN A 351      18.281  59.720  34.821  1.00  0.00           H
ATOM   2495  CD  GLN A 351      19.750  58.460  35.830  1.00  0.00           C
ATOM   2496  OE1 GLN A 351      20.450  58.220  36.820  1.00  0.00           O
ATOM   2497  NE2 GLN A 351      19.700  57.620  34.770  1.00  0.00           N
ATOM   2498 1HE2 GLN A 351      20.190  56.751  34.840  1.00  0.00           H
ATOM   2499 2HE2 GLN A 351      19.079  57.810  34.009  1.00  0.00           H
ATOM   2500  C   GLN A 351      16.290  58.680  38.490  1.00  0.00           C
ATOM   2501  O   GLN A 351      15.380  59.520  38.530  1.00  0.00           O
ATOM   2502  N   PRO A 352      16.520  57.900  39.560  1.00  0.00           N
ATOM   2503  CD  PRO A 352      17.510  56.810  39.590  1.00  0.00           C
ATOM   2504  HD1 PRO A 352      18.530  57.250  39.570  1.00  0.00           H
ATOM   2505  HD2 PRO A 352      17.380  56.120  38.729  1.00  0.00           H
ATOM   2506  CA  PRO A 352      15.940  58.130  40.880  1.00  0.00           C
ATOM   2507  HA  PRO A 352      14.899  57.850  40.810  1.00  0.00           H
ATOM   2508  CB  PRO A 352      16.730  57.190  41.820  1.00  0.00           C
ATOM   2509  HB1 PRO A 352      16.092  56.791  42.638  1.00  0.00           H
ATOM   2510  HB2 PRO A 352      17.595  57.727  42.267  1.00  0.00           H
ATOM   2511  CG  PRO A 352      17.260  56.090  40.910  1.00  0.00           C
ATOM   2512  HG1 PRO A 352      18.182  55.609  41.301  1.00  0.00           H
ATOM   2513  HG2 PRO A 352      16.481  55.311  40.760  1.00  0.00           H
ATOM   2514  C   PRO A 352      15.950  59.580  41.360  1.00  0.00           C
ATOM   2515  O   PRO A 352      16.910  60.290  41.060  1.00  0.00           O
ATOM   2516  N   LEU A 353      14.900  60.030  42.060  1.00  0.00           N
ATOM   2517  HN  LEU A 353      14.128  59.418  42.210  1.00  0.00           H
ATOM   2518  CA  LEU A 353      14.770  61.380  42.590  1.00  0.00           C
ATOM   2519  HA  LEU A 353      14.810  62.048  41.742  1.00  0.00           H
ATOM   2520  CB  LEU A 353      13.410  61.530  43.310  1.00  0.00           C
ATOM   2521  HB1 LEU A 353      13.400  60.862  44.198  1.00  0.00           H
ATOM   2522  HB2 LEU A 353      12.617  61.159  42.627  1.00  0.00           H
ATOM   2523  CG  LEU A 353      13.020  62.960  43.770  1.00  0.00           C
ATOM   2524  HG  LEU A 353      13.873  63.421  44.312  1.00  0.00           H
ATOM   2525  CD1 LEU A 353      12.670  63.850  42.570  1.00  0.00           C
ATOM   2526 1HD1 LEU A 353      11.780  63.450  42.040  1.00  0.00           H
ATOM   2527 2HD1 LEU A 353      13.508  63.900  41.842  1.00  0.00           H
ATOM   2528 3HD1 LEU A 353      12.440  64.882  42.911  1.00  0.00           H
ATOM   2529  CD2 LEU A 353      11.850  62.920  44.760  1.00  0.00           C
ATOM   2530 1HD2 LEU A 353      11.570  63.950  45.070  1.00  0.00           H
ATOM   2531 2HD2 LEU A 353      12.131  62.338  45.663  1.00  0.00           H
ATOM   2532 3HD2 LEU A 353      10.970  62.430  44.290  1.00  0.00           H
ATOM   2533  C   LEU A 353      15.900  61.770  43.530  1.00  0.00           C
ATOM   2534  O   LEU A 353      16.390  60.960  44.320  1.00  0.00           O
ATOM   2535  N   SER A 354      16.350  63.040  43.470  1.00  0.00           N
ATOM   2536  HN  SER A 354      15.972  63.687  42.813  1.00  0.00           H
ATOM   2537  CA  SER A 354      17.490  63.510  44.240  1.00  0.00           C
ATOM   2538  HA  SER A 354      17.711  62.826  45.045  1.00  0.00           H
ATOM   2539  CB  SER A 354      18.730  63.620  43.310  1.00  0.00           C
ATOM   2540  HB1 SER A 354      18.570  64.408  42.542  1.00  0.00           H
ATOM   2541  HB2 SER A 354      18.840  62.661  42.760  1.00  0.00           H
ATOM   2542  OG  SER A 354      19.940  63.870  44.020  1.00  0.00           O
ATOM   2543  HG1 SER A 354      20.010  63.164  44.667  1.00  0.00           H
ATOM   2544  C   SER A 354      17.170  64.860  44.870  1.00  0.00           C
ATOM   2545  O   SER A 354      17.880  65.840  44.710  1.00  0.00           O
ATOM   2546  N   GLY A 355      16.050  64.950  45.630  1.00  0.00           N
ATOM   2547  HN  GLY A 355      15.512  64.122  45.770  1.00  0.00           H
ATOM   2548  CA  GLY A 355      15.580  66.210  46.190  1.00  0.00           C
ATOM   2549  HA1 GLY A 355      14.644  66.439  45.702  1.00  0.00           H
ATOM   2550  HA2 GLY A 355      16.308  66.998  46.060  1.00  0.00           H
ATOM   2551  C   GLY A 355      15.290  66.160  47.660  1.00  0.00           C
ATOM   2552  O   GLY A 355      15.070  67.200  48.290  1.00  0.00           O
ATOM   2553  N   LYS A 356      15.280  64.960  48.270  1.00  0.00           N
ATOM   2554  HN  LYS A 356      15.421  64.117  47.758  1.00  0.00           H
ATOM   2555  CA  LYS A 356      14.830  64.800  49.650  1.00  0.00           C
ATOM   2556  HA  LYS A 356      14.340  65.700  49.990  1.00  0.00           H
ATOM   2557  CB  LYS A 356      13.790  63.650  49.720  1.00  0.00           C
ATOM   2558  HB1 LYS A 356      13.410  63.570  50.761  1.00  0.00           H
ATOM   2559  HB2 LYS A 356      14.281  62.688  49.460  1.00  0.00           H
ATOM   2560  CG  LYS A 356      12.570  63.820  48.800  1.00  0.00           C
ATOM   2561  HG1 LYS A 356      11.880  62.970  48.990  1.00  0.00           H
ATOM   2562  HG2 LYS A 356      12.890  63.750  47.739  1.00  0.00           H
ATOM   2563  CD  LYS A 356      11.800  65.150  49.000  1.00  0.00           C
ATOM   2564  HD1 LYS A 356      12.439  65.989  48.650  1.00  0.00           H
ATOM   2565  HD2 LYS A 356      11.590  65.300  50.080  1.00  0.00           H
ATOM   2566  CE  LYS A 356      10.480  65.150  48.219  1.00  0.00           C
ATOM   2567  HE1 LYS A 356       9.797  64.377  48.632  1.00  0.00           H
ATOM   2568  HE2 LYS A 356      10.659  64.931  47.145  1.00  0.00           H
ATOM   2569  NZ  LYS A 356       9.790  66.450  48.290  1.00  0.00           N
ATOM   2570  HZ1 LYS A 356      10.261  67.181  47.719  1.00  0.00           H
ATOM   2571  HZ2 LYS A 356       9.680  66.789  49.267  1.00  0.00           H
ATOM   2572  HZ3 LYS A 356       8.825  66.321  47.922  1.00  0.00           H
ATOM   2573  C   LYS A 356      15.940  64.510  50.650  1.00  0.00           C
ATOM   2574  O   LYS A 356      15.680  64.360  51.840  1.00  0.00           O
ATOM   2575  N   THR A 357      17.210  64.430  50.200  1.00  0.00           N
ATOM   2576  HN  THR A 357      17.441  64.611  49.247  1.00  0.00           H
ATOM   2577  CA  THR A 357      18.350  64.070  51.060  1.00  0.00           C
ATOM   2578  HA  THR A 357      18.110  63.119  51.511  1.00  0.00           H
ATOM   2579  CB  THR A 357      19.670  63.880  50.310  1.00  0.00           C
ATOM   2580  HB  THR A 357      20.495  63.641  51.016  1.00  0.00           H
ATOM   2581  OG1 THR A 357      20.010  65.010  49.520  1.00  0.00           O
ATOM   2582  HG1 THR A 357      20.478  65.608  50.108  1.00  0.00           H
ATOM   2583  CG2 THR A 357      19.510  62.700  49.350  1.00  0.00           C
ATOM   2584 1HG2 THR A 357      20.476  62.491  48.842  1.00  0.00           H
ATOM   2585 2HG2 THR A 357      18.750  62.920  48.570  1.00  0.00           H
ATOM   2586 3HG2 THR A 357      19.211  61.782  49.899  1.00  0.00           H
ATOM   2587  C   THR A 357      18.580  65.010  52.220  1.00  0.00           C
ATOM   2588  O   THR A 357      18.780  64.570  53.350  1.00  0.00           O
ATOM   2589  N   SER A 358      18.480  66.340  51.980  1.00  0.00           N
ATOM   2590  HN  SER A 358      18.349  66.661  51.046  1.00  0.00           H
ATOM   2591  CA  SER A 358      18.611  67.360  53.010  1.00  0.00           C
ATOM   2592  HA  SER A 358      19.594  67.271  53.447  1.00  0.00           H
ATOM   2593  CB  SER A 358      18.470  68.800  52.430  1.00  0.00           C
ATOM   2594  HB1 SER A 358      19.371  69.020  51.819  1.00  0.00           H
ATOM   2595  HB2 SER A 358      18.440  69.565  53.235  1.00  0.00           H
ATOM   2596  OG  SER A 358      17.320  68.920  51.580  1.00  0.00           O
ATOM   2597  HG1 SER A 358      17.581  68.539  50.738  1.00  0.00           H
ATOM   2598  C   SER A 358      17.630  67.230  54.160  1.00  0.00           C
ATOM   2599  O   SER A 358      18.010  67.210  55.330  1.00  0.00           O
ATOM   2600  N   TYR A 359      16.320  67.060  53.860  1.00  0.00           N
ATOM   2601  HN  TYR A 359      16.048  67.140  52.905  1.00  0.00           H
ATOM   2602  CA  TYR A 359      15.280  66.830  54.840  1.00  0.00           C
ATOM   2603  HA  TYR A 359      15.290  67.647  55.547  1.00  0.00           H
ATOM   2604  CB  TYR A 359      13.890  66.750  54.150  1.00  0.00           C
ATOM   2605  HB1 TYR A 359      13.078  66.590  54.891  1.00  0.00           H
ATOM   2606  HB2 TYR A 359      13.860  65.916  53.417  1.00  0.00           H
ATOM   2607  CG  TYR A 359      13.580  68.030  53.420  1.00  0.00           C
ATOM   2608  CD1 TYR A 359      13.740  68.110  52.030  1.00  0.00           C
ATOM   2609  HD1 TYR A 359      14.162  67.277  51.488  1.00  0.00           H
ATOM   2610  CE1 TYR A 359      13.330  69.260  51.330  1.00  0.00           C
ATOM   2611  HE1 TYR A 359      13.450  69.290  50.257  1.00  0.00           H
ATOM   2612  CZ  TYR A 359      12.740  70.320  52.020  1.00  0.00           C
ATOM   2613  OH  TYR A 359      12.260  71.440  51.330  1.00  0.00           O
ATOM   2614  HH  TYR A 359      12.732  71.500  50.497  1.00  0.00           H
ATOM   2615  CD2 TYR A 359      13.030  69.120  54.110  1.00  0.00           C
ATOM   2616  HD2 TYR A 359      12.880  69.070  55.179  1.00  0.00           H
ATOM   2617  CE2 TYR A 359      12.600  70.260  53.410  1.00  0.00           C
ATOM   2618  HE2 TYR A 359      12.140  71.080  53.940  1.00  0.00           H
ATOM   2619  C   TYR A 359      15.450  65.550  55.640  1.00  0.00           C
ATOM   2620  O   TYR A 359      15.390  65.540  56.870  1.00  0.00           O
ATOM   2621  N   PHE A 360      15.720  64.420  54.960  1.00  0.00           N
ATOM   2622  HN  PHE A 360      15.750  64.430  53.963  1.00  0.00           H
ATOM   2623  CA  PHE A 360      16.000  63.160  55.610  1.00  0.00           C
ATOM   2624  HA  PHE A 360      15.210  63.010  56.330  1.00  0.00           H
ATOM   2625  CB  PHE A 360      15.990  61.970  54.610  1.00  0.00           C
ATOM   2626  HB1 PHE A 360      16.470  61.070  55.050  1.00  0.00           H
ATOM   2627  HB2 PHE A 360      16.539  62.239  53.682  1.00  0.00           H
ATOM   2628  CG  PHE A 360      14.570  61.590  54.290  1.00  0.00           C
ATOM   2629  CD1 PHE A 360      13.740  61.090  55.309  1.00  0.00           C
ATOM   2630  HD1 PHE A 360      14.122  61.009  56.316  1.00  0.00           H
ATOM   2631  CE1 PHE A 360      12.430  60.680  55.030  1.00  0.00           C
ATOM   2632  HE1 PHE A 360      11.796  60.297  55.815  1.00  0.00           H
ATOM   2633  CZ  PHE A 360      11.950  60.750  53.710  1.00  0.00           C
ATOM   2634  HZ  PHE A 360      10.942  60.431  53.490  1.00  0.00           H
ATOM   2635  CD2 PHE A 360      14.080  61.650  52.980  1.00  0.00           C
ATOM   2636  HD2 PHE A 360      14.712  62.001  52.178  1.00  0.00           H
ATOM   2637  CE2 PHE A 360      12.770  61.240  52.690  1.00  0.00           C
ATOM   2638  HE2 PHE A 360      12.399  61.280  51.677  1.00  0.00           H
ATOM   2639  C   PHE A 360      17.250  63.140  56.460  1.00  0.00           C
ATOM   2640  O   PHE A 360      17.260  62.590  57.560  1.00  0.00           O
HETATM 2641  N   HSD A 361      18.350  63.770  55.990  1.00  0.00           N
HETATM 2642  HN  HSD A 361      18.340  64.212  55.097  1.00  0.00           H
HETATM 2643  CA  HSD A 361      19.560  63.920  56.780  1.00  0.00           C
HETATM 2644  HA  HSD A 361      19.850  62.940  57.130  1.00  0.00           H
HETATM 2645  CB  HSD A 361      20.730  64.460  55.920  1.00  0.00           C
HETATM 2646  HB1 HSD A 361      20.500  65.492  55.579  1.00  0.00           H
HETATM 2647  HB2 HSD A 361      20.841  63.826  55.015  1.00  0.00           H
HETATM 2648  ND1 HSD A 361      22.830  65.520  56.880  1.00  0.00           N
HETATM 2649  HD1 HSD A 361      22.649  66.434  56.518  1.00  0.00           H
HETATM 2650  CG  HSD A 361      22.030  64.420  56.660  1.00  0.00           C
HETATM 2651  CE1 HSD A 361      23.940  65.080  57.530  1.00  0.00           C
HETATM 2652  HE1 HSD A 361      24.746  65.747  57.838  1.00  0.00           H
HETATM 2653  NE2 HSD A 361      23.910  63.780  57.740  1.00  0.00           N
HETATM 2654  CD2 HSD A 361      22.700  63.360  57.190  1.00  0.00           C
HETATM 2655  HD2 HSD A 361      22.409  62.317  57.220  1.00  0.00           H
HETATM 2656  C   HSD A 361      19.370  64.780  58.020  1.00  0.00           C
HETATM 2657  O   HSD A 361      19.850  64.470  59.100  1.00  0.00           O
ATOM   2658  N   LEU A 362      18.610  65.890  57.900  1.00  0.00           N
ATOM   2659  HN  LEU A 362      18.270  66.180  57.009  1.00  0.00           H
ATOM   2660  CA  LEU A 362      18.200  66.690  59.040  1.00  0.00           C
ATOM   2661  HA  LEU A 362      19.100  67.000  59.550  1.00  0.00           H
ATOM   2662  CB  LEU A 362      17.450  67.940  58.530  1.00  0.00           C
ATOM   2663  HB1 LEU A 362      16.590  67.610  57.910  1.00  0.00           H
ATOM   2664  HB2 LEU A 362      18.129  68.499  57.851  1.00  0.00           H
ATOM   2665  CG  LEU A 362      16.920  68.910  59.610  1.00  0.00           C
ATOM   2666  HG  LEU A 362      16.215  68.367  60.274  1.00  0.00           H
ATOM   2667  CD1 LEU A 362      18.050  69.500  60.470  1.00  0.00           C
ATOM   2668 1HD1 LEU A 362      17.629  70.191  61.231  1.00  0.00           H
ATOM   2669 2HD1 LEU A 362      18.756  70.077  59.834  1.00  0.00           H
ATOM   2670 3HD1 LEU A 362      18.620  68.700  60.990  1.00  0.00           H
ATOM   2671  CD2 LEU A 362      16.129  70.040  58.940  1.00  0.00           C
ATOM   2672 1HD2 LEU A 362      16.791  70.661  58.299  1.00  0.00           H
ATOM   2673 2HD2 LEU A 362      15.660  70.689  59.709  1.00  0.00           H
ATOM   2674 3HD2 LEU A 362      15.317  69.624  58.306  1.00  0.00           H
ATOM   2675  C   LEU A 362      17.360  65.910  60.050  1.00  0.00           C
ATOM   2676  O   LEU A 362      17.620  65.950  61.250  1.00  0.00           O
ATOM   2677  N   LEU A 363      16.370  65.140  59.570  1.00  0.00           N
ATOM   2678  HN  LEU A 363      16.169  65.160  58.594  1.00  0.00           H
ATOM   2679  CA  LEU A 363      15.530  64.270  60.370  1.00  0.00           C
ATOM   2680  HA  LEU A 363      15.050  64.880  61.120  1.00  0.00           H
ATOM   2681  CB  LEU A 363      14.431  63.639  59.480  1.00  0.00           C
ATOM   2682  HB1 LEU A 363      14.928  63.102  58.644  1.00  0.00           H
ATOM   2683  HB2 LEU A 363      13.845  64.467  59.026  1.00  0.00           H
ATOM   2684  CG  LEU A 363      13.450  62.660  60.160  1.00  0.00           C
ATOM   2685  HG  LEU A 363      14.020  61.790  60.550  1.00  0.00           H
ATOM   2686  CD1 LEU A 363      12.720  63.310  61.340  1.00  0.00           C
ATOM   2687 1HD1 LEU A 363      13.434  63.702  62.094  1.00  0.00           H
ATOM   2688 2HD1 LEU A 363      12.060  62.570  61.840  1.00  0.00           H
ATOM   2689 3HD1 LEU A 363      12.092  64.158  60.991  1.00  0.00           H
ATOM   2690  CD2 LEU A 363      12.439  62.130  59.140  1.00  0.00           C
ATOM   2691 1HD2 LEU A 363      11.842  62.968  58.721  1.00  0.00           H
ATOM   2692 2HD2 LEU A 363      11.744  61.414  59.627  1.00  0.00           H
ATOM   2693 3HD2 LEU A 363      12.953  61.607  58.305  1.00  0.00           H
ATOM   2694  C   LEU A 363      16.270  63.170  61.130  1.00  0.00           C
ATOM   2695  O   LEU A 363      16.030  62.960  62.320  1.00  0.00           O
ATOM   2696  N   THR A 364      17.240  62.480  60.480  1.00  0.00           N
ATOM   2697  HN  THR A 364      17.431  62.651  59.517  1.00  0.00           H
ATOM   2698  CA  THR A 364      18.000  61.380  61.080  1.00  0.00           C
ATOM   2699  HA  THR A 364      17.280  60.650  61.420  1.00  0.00           H
ATOM   2700  CB  THR A 364      18.960  60.620  60.160  1.00  0.00           C
ATOM   2701  HB  THR A 364      19.704  60.017  60.723  1.00  0.00           H
ATOM   2702  OG1 THR A 364      19.640  61.480  59.250  1.00  0.00           O
ATOM   2703  HG1 THR A 364      20.187  62.077  59.767  1.00  0.00           H
ATOM   2704  CG2 THR A 364      18.140  59.650  59.300  1.00  0.00           C
ATOM   2705 1HG2 THR A 364      18.810  59.070  58.630  1.00  0.00           H
ATOM   2706 2HG2 THR A 364      17.400  60.200  58.680  1.00  0.00           H
ATOM   2707 3HG2 THR A 364      17.592  58.932  59.948  1.00  0.00           H
ATOM   2708  C   THR A 364      18.760  61.760  62.330  1.00  0.00           C
ATOM   2709  O   THR A 364      18.950  60.920  63.210  1.00  0.00           O
ATOM   2710  N   TRP A 365      19.200  63.020  62.450  1.00  0.00           N
ATOM   2711  HN  TRP A 365      19.080  63.662  61.697  1.00  0.00           H
ATOM   2712  CA  TRP A 365      19.900  63.470  63.640  1.00  0.00           C
ATOM   2713  HA  TRP A 365      20.228  62.624  64.227  1.00  0.00           H
ATOM   2714  CB  TRP A 365      21.160  64.260  63.220  1.00  0.00           C
ATOM   2715  HB1 TRP A 365      21.771  64.520  64.111  1.00  0.00           H
ATOM   2716  HB2 TRP A 365      20.848  65.205  62.727  1.00  0.00           H
ATOM   2717  CG  TRP A 365      22.040  63.480  62.280  1.00  0.00           C
ATOM   2718  CD1 TRP A 365      22.310  63.820  60.980  1.00  0.00           C
ATOM   2719  HD1 TRP A 365      21.958  64.714  60.488  1.00  0.00           H
ATOM   2720  NE1 TRP A 365      23.100  62.850  60.410  1.00  0.00           N
ATOM   2721  HE1 TRP A 365      23.562  62.940  59.556  1.00  0.00           H
ATOM   2722  CE2 TRP A 365      23.340  61.860  61.320  1.00  0.00           C
ATOM   2723  CD2 TRP A 365      22.670  62.210  62.510  1.00  0.00           C
ATOM   2724  CE3 TRP A 365      22.730  61.340  63.610  1.00  0.00           C
ATOM   2725  HE3 TRP A 365      22.228  61.581  64.535  1.00  0.00           H
ATOM   2726  CZ3 TRP A 365      23.470  60.160  63.490  1.00  0.00           C
ATOM   2727  HZ3 TRP A 365      23.540  59.488  64.332  1.00  0.00           H
ATOM   2728  CZ2 TRP A 365      24.070  60.690  61.200  1.00  0.00           C
ATOM   2729  HZ2 TRP A 365      24.588  60.451  60.283  1.00  0.00           H
ATOM   2730  CH2 TRP A 365      24.140  59.850  62.310  1.00  0.00           C
ATOM   2731  HH2 TRP A 365      24.720  58.941  62.250  1.00  0.00           H
ATOM   2732  C   TRP A 365      19.030  64.310  64.560  1.00  0.00           C
ATOM   2733  O   TRP A 365      19.160  64.230  65.790  1.00  0.00           O
ATOM   2734  N   SER A 366      18.110  65.140  64.020  1.00  0.00           N
ATOM   2735  HN  SER A 366      18.020  65.210  63.030  1.00  0.00           H
ATOM   2736  CA  SER A 366      17.180  65.910  64.830  1.00  0.00           C
ATOM   2737  HA  SER A 366      17.767  66.378  65.607  1.00  0.00           H
ATOM   2738  CB  SER A 366      16.490  67.090  64.100  1.00  0.00           C
ATOM   2739  HB1 SER A 366      17.268  67.798  63.741  1.00  0.00           H
ATOM   2740  HB2 SER A 366      15.841  67.659  64.799  1.00  0.00           H
ATOM   2741  OG  SER A 366      15.720  66.660  62.990  1.00  0.00           O
ATOM   2742  HG1 SER A 366      16.341  66.420  62.299  1.00  0.00           H
ATOM   2743  C   SER A 366      16.140  65.110  65.590  1.00  0.00           C
ATOM   2744  O   SER A 366      15.900  65.400  66.760  1.00  0.00           O
ATOM   2745  N   LEU A 367      15.510  64.070  65.000  1.00  0.00           N
ATOM   2746  HN  LEU A 367      15.690  63.830  64.049  1.00  0.00           H
ATOM   2747  CA  LEU A 367      14.560  63.240  65.730  1.00  0.00           C
ATOM   2748  HA  LEU A 367      13.859  63.921  66.190  1.00  0.00           H
ATOM   2749  CB  LEU A 367      13.710  62.360  64.780  1.00  0.00           C
ATOM   2750  HB1 LEU A 367      14.382  61.849  64.058  1.00  0.00           H
ATOM   2751  HB2 LEU A 367      13.060  63.040  64.190  1.00  0.00           H
ATOM   2752  CG  LEU A 367      12.800  61.300  65.440  1.00  0.00           C
ATOM   2753  HG  LEU A 367      13.418  60.613  66.058  1.00  0.00           H
ATOM   2754  CD1 LEU A 367      11.720  61.920  66.340  1.00  0.00           C
ATOM   2755 1HD1 LEU A 367      11.108  61.128  66.821  1.00  0.00           H
ATOM   2756 2HD1 LEU A 367      11.040  62.570  65.750  1.00  0.00           H
ATOM   2757 3HD1 LEU A 367      12.177  62.536  67.145  1.00  0.00           H
ATOM   2758  CD2 LEU A 367      12.120  60.440  64.360  1.00  0.00           C
ATOM   2759 1HD2 LEU A 367      11.477  59.667  64.832  1.00  0.00           H
ATOM   2760 2HD2 LEU A 367      12.880  59.930  63.730  1.00  0.00           H
ATOM   2761 3HD2 LEU A 367      11.492  61.078  63.702  1.00  0.00           H
ATOM   2762  C   LEU A 367      15.160  62.490  66.930  1.00  0.00           C
ATOM   2763  O   LEU A 367      14.590  62.590  68.020  1.00  0.00           O
ATOM   2764  N   PRO A 368      16.320  61.830  66.860  1.00  0.00           N
ATOM   2765  CD  PRO A 368      16.759  61.120  65.650  1.00  0.00           C
ATOM   2766  HD1 PRO A 368      17.332  61.822  65.008  1.00  0.00           H
ATOM   2767  HD2 PRO A 368      15.905  60.692  65.083  1.00  0.00           H
ATOM   2768  CA  PRO A 368      16.970  61.270  68.040  1.00  0.00           C
ATOM   2769  HA  PRO A 368      16.259  60.629  68.541  1.00  0.00           H
ATOM   2770  CB  PRO A 368      18.180  60.510  67.480  1.00  0.00           C
ATOM   2771  HB1 PRO A 368      18.520  59.700  68.160  1.00  0.00           H
ATOM   2772  HB2 PRO A 368      19.029  61.199  67.280  1.00  0.00           H
ATOM   2773  CG  PRO A 368      17.650  59.980  66.150  1.00  0.00           C
ATOM   2774  HG1 PRO A 368      18.472  59.750  65.439  1.00  0.00           H
ATOM   2775  HG2 PRO A 368      17.039  59.068  66.320  1.00  0.00           H
ATOM   2776  C   PRO A 368      17.390  62.330  69.030  1.00  0.00           C
ATOM   2777  O   PRO A 368      17.360  62.060  70.230  1.00  0.00           O
ATOM   2778  N   PHE A 369      17.790  63.540  68.590  1.00  0.00           N
ATOM   2779  HN  PHE A 369      17.880  63.710  67.612  1.00  0.00           H
ATOM   2780  CA  PHE A 369      17.990  64.660  69.490  1.00  0.00           C
ATOM   2781  HA  PHE A 369      18.677  64.331  70.257  1.00  0.00           H
ATOM   2782  CB  PHE A 369      18.640  65.870  68.760  1.00  0.00           C
ATOM   2783  HB1 PHE A 369      17.991  66.200  67.921  1.00  0.00           H
ATOM   2784  HB2 PHE A 369      19.624  65.589  68.328  1.00  0.00           H
ATOM   2785  CG  PHE A 369      18.850  67.030  69.700  1.00  0.00           C
ATOM   2786  CD1 PHE A 369      19.820  66.960  70.710  1.00  0.00           C
ATOM   2787  HD1 PHE A 369      20.459  66.092  70.780  1.00  0.00           H
ATOM   2788  CE1 PHE A 369      19.940  67.990  71.650  1.00  0.00           C
ATOM   2789  HE1 PHE A 369      20.682  67.920  72.432  1.00  0.00           H
ATOM   2790  CZ  PHE A 369      19.100  69.110  71.580  1.00  0.00           C
ATOM   2791  HZ  PHE A 369      19.180  69.901  72.311  1.00  0.00           H
ATOM   2792  CD2 PHE A 369      18.010  68.160  69.630  1.00  0.00           C
ATOM   2793  HD2 PHE A 369      17.247  68.210  68.867  1.00  0.00           H
ATOM   2794  CE2 PHE A 369      18.130  69.190  70.570  1.00  0.00           C
ATOM   2795  HE2 PHE A 369      17.480  70.051  70.520  1.00  0.00           H
ATOM   2796  C   PHE A 369      16.720  65.080  70.230  1.00  0.00           C
ATOM   2797  O   PHE A 369      16.730  65.230  71.450  1.00  0.00           O
ATOM   2798  N   VAL A 370      15.580  65.210  69.529  1.00  0.00           N
ATOM   2799  HN  VAL A 370      15.600  65.101  68.539  1.00  0.00           H
ATOM   2800  CA  VAL A 370      14.280  65.540  70.100  1.00  0.00           C
ATOM   2801  HA  VAL A 370      14.390  66.469  70.640  1.00  0.00           H
ATOM   2802  CB  VAL A 370      13.210  65.740  69.020  1.00  0.00           C
ATOM   2803  HB  VAL A 370      13.300  64.923  68.272  1.00  0.00           H
ATOM   2804  CG1 VAL A 370      11.770  65.729  69.580  1.00  0.00           C
ATOM   2805 1HG1 VAL A 370      11.048  65.991  68.777  1.00  0.00           H
ATOM   2806 2HG1 VAL A 370      11.659  66.465  70.405  1.00  0.00           H
ATOM   2807 3HG1 VAL A 370      11.481  64.725  69.958  1.00  0.00           H
ATOM   2808  CG2 VAL A 370      13.470  67.080  68.330  1.00  0.00           C
ATOM   2809 1HG2 VAL A 370      12.731  67.260  67.521  1.00  0.00           H
ATOM   2810 2HG2 VAL A 370      14.483  67.100  67.873  1.00  0.00           H
ATOM   2811 3HG2 VAL A 370      13.390  67.917  69.057  1.00  0.00           H
ATOM   2812  C   VAL A 370      13.830  64.530  71.130  1.00  0.00           C
ATOM   2813  O   VAL A 370      13.410  64.900  72.230  1.00  0.00           O
ATOM   2814  N   LEU A 371      13.970  63.220  70.830  1.00  0.00           N
ATOM   2815  HN  LEU A 371      14.259  62.951  69.914  1.00  0.00           H
ATOM   2816  CA  LEU A 371      13.780  62.150  71.790  1.00  0.00           C
ATOM   2817  HA  LEU A 371      12.790  62.250  72.210  1.00  0.00           H
ATOM   2818  CB  LEU A 371      13.900  60.750  71.120  1.00  0.00           C
ATOM   2819  HB1 LEU A 371      13.850  59.950  71.890  1.00  0.00           H
ATOM   2820  HB2 LEU A 371      14.896  60.680  70.632  1.00  0.00           H
ATOM   2821  CG  LEU A 371      12.810  60.440  70.070  1.00  0.00           C
ATOM   2822  HG  LEU A 371      12.770  61.269  69.331  1.00  0.00           H
ATOM   2823  CD1 LEU A 371      13.170  59.150  69.310  1.00  0.00           C
ATOM   2824 1HD1 LEU A 371      13.210  58.289  70.011  1.00  0.00           H
ATOM   2825 2HD1 LEU A 371      14.151  59.250  68.799  1.00  0.00           H
ATOM   2826 3HD1 LEU A 371      12.404  58.931  68.534  1.00  0.00           H
ATOM   2827  CD2 LEU A 371      11.421  60.300  70.710  1.00  0.00           C
ATOM   2828 1HD2 LEU A 371      10.655  60.079  69.935  1.00  0.00           H
ATOM   2829 2HD2 LEU A 371      11.128  61.235  71.233  1.00  0.00           H
ATOM   2830 3HD2 LEU A 371      11.430  59.470  71.450  1.00  0.00           H
ATOM   2831  C   LEU A 371      14.740  62.230  72.980  1.00  0.00           C
ATOM   2832  O   LEU A 371      14.340  62.060  74.120  1.00  0.00           O
ATOM   2833  N   THR A 372      16.030  62.540  72.730  1.00  0.00           N
ATOM   2834  HN  THR A 372      16.332  62.631  71.785  1.00  0.00           H
ATOM   2835  CA  THR A 372      17.040  62.740  73.770  1.00  0.00           C
ATOM   2836  HA  THR A 372      17.060  61.845  74.373  1.00  0.00           H
ATOM   2837  CB  THR A 372      18.450  62.930  73.200  1.00  0.00           C
ATOM   2838  HB  THR A 372      18.490  63.809  72.521  1.00  0.00           H
ATOM   2839  OG1 THR A 372      18.840  61.770  72.480  1.00  0.00           O
ATOM   2840  HG1 THR A 372      18.281  61.730  71.701  1.00  0.00           H
ATOM   2841  CG2 THR A 372      19.500  63.110  74.310  1.00  0.00           C
ATOM   2842 1HG2 THR A 372      19.360  64.067  74.858  1.00  0.00           H
ATOM   2843 2HG2 THR A 372      20.520  63.120  73.870  1.00  0.00           H
ATOM   2844 3HG2 THR A 372      19.440  62.268  75.032  1.00  0.00           H
ATOM   2845  C   THR A 372      16.740  63.890  74.720  1.00  0.00           C
ATOM   2846  O   THR A 372      16.870  63.760  75.930  1.00  0.00           O
ATOM   2847  N   VAL A 373      16.280  65.060  74.220  1.00  0.00           N
ATOM   2848  HN  VAL A 373      16.250  65.200  73.233  1.00  0.00           H
ATOM   2849  CA  VAL A 373      15.770  66.130  75.060  1.00  0.00           C
ATOM   2850  HA  VAL A 373      16.508  66.349  75.818  1.00  0.00           H
ATOM   2851  CB  VAL A 373      15.500  67.420  74.270  1.00  0.00           C
ATOM   2852  HB  VAL A 373      14.741  67.230  73.481  1.00  0.00           H
ATOM   2853  CG1 VAL A 373      14.990  68.540  75.200  1.00  0.00           C
ATOM   2854 1HG1 VAL A 373      14.840  69.477  74.622  1.00  0.00           H
ATOM   2855 2HG1 VAL A 373      15.731  68.750  76.001  1.00  0.00           H
ATOM   2856 3HG1 VAL A 373      14.016  68.289  75.672  1.00  0.00           H
ATOM   2857  CG2 VAL A 373      16.800  67.890  73.600  1.00  0.00           C
ATOM   2858 1HG2 VAL A 373      16.630  68.868  73.101  1.00  0.00           H
ATOM   2859 2HG2 VAL A 373      17.161  67.168  72.838  1.00  0.00           H
ATOM   2860 3HG2 VAL A 373      17.599  68.030  74.359  1.00  0.00           H
ATOM   2861  C   VAL A 373      14.500  65.720  75.810  1.00  0.00           C
ATOM   2862  O   VAL A 373      14.370  65.900  77.020  1.00  0.00           O
ATOM   2863  N   ALA A 374      13.530  65.110  75.090  1.00  0.00           N
ATOM   2864  HN  ALA A 374      13.650  64.960  74.112  1.00  0.00           H
ATOM   2865  CA  ALA A 374      12.250  64.700  75.630  1.00  0.00           C
ATOM   2866  HA  ALA A 374      11.783  65.575  76.058  1.00  0.00           H
ATOM   2867  CB  ALA A 374      11.330  64.180  74.500  1.00  0.00           C
ATOM   2868  HB1 ALA A 374      11.780  63.280  74.030  1.00  0.00           H
ATOM   2869  HB2 ALA A 374      11.210  64.961  73.719  1.00  0.00           H
ATOM   2870  HB3 ALA A 374      10.329  63.910  74.900  1.00  0.00           H
ATOM   2871  C   ALA A 374      12.340  63.670  76.750  1.00  0.00           C
ATOM   2872  O   ALA A 374      11.620  63.750  77.740  1.00  0.00           O
ATOM   2873  N   ILE A 375      13.270  62.700  76.650  1.00  0.00           N
ATOM   2874  HN  ILE A 375      13.819  62.610  75.822  1.00  0.00           H
ATOM   2875  CA  ILE A 375      13.460  61.680  77.660  1.00  0.00           C
ATOM   2876  HA  ILE A 375      12.477  61.369  77.981  1.00  0.00           H
ATOM   2877  CB  ILE A 375      14.160  60.430  77.110  1.00  0.00           C
ATOM   2878  HB  ILE A 375      13.708  60.229  76.116  1.00  0.00           H
ATOM   2879  CG2 ILE A 375      15.670  60.670  76.900  1.00  0.00           C
ATOM   2880 1HG2 ILE A 375      15.841  61.574  76.277  1.00  0.00           H
ATOM   2881 2HG2 ILE A 375      16.129  59.801  76.381  1.00  0.00           H
ATOM   2882 3HG2 ILE A 375      16.199  60.800  77.868  1.00  0.00           H
ATOM   2883  CG1 ILE A 375      13.881  59.190  77.990  1.00  0.00           C
ATOM   2884 1HG1 ILE A 375      12.824  59.210  78.332  1.00  0.00           H
ATOM   2885 2HG1 ILE A 375      14.526  59.230  78.894  1.00  0.00           H
ATOM   2886  CD  ILE A 375      14.110  57.870  77.250  1.00  0.00           C
ATOM   2887  HD1 ILE A 375      15.165  57.780  76.912  1.00  0.00           H
ATOM   2888  HD2 ILE A 375      13.460  57.810  76.351  1.00  0.00           H
ATOM   2889  HD3 ILE A 375      13.880  56.999  77.900  1.00  0.00           H
ATOM   2890  C   ILE A 375      14.160  62.210  78.910  1.00  0.00           C
ATOM   2891  O   ILE A 375      14.080  61.620  79.990  1.00  0.00           O
ATOM   2892  N   LEU A 376      14.820  63.390  78.840  1.00  0.00           N
ATOM   2893  HN  LEU A 376      14.950  63.860  77.970  1.00  0.00           H
ATOM   2894  CA  LEU A 376      15.290  64.080  80.040  1.00  0.00           C
ATOM   2895  HA  LEU A 376      15.511  63.358  80.812  1.00  0.00           H
ATOM   2896  CB  LEU A 376      16.580  64.910  79.791  1.00  0.00           C
ATOM   2897  HB1 LEU A 376      16.808  65.486  80.713  1.00  0.00           H
ATOM   2898  HB2 LEU A 376      16.400  65.649  78.981  1.00  0.00           H
ATOM   2899  CG  LEU A 376      17.850  64.100  79.470  1.00  0.00           C
ATOM   2900  HG  LEU A 376      17.760  63.732  78.425  1.00  0.00           H
ATOM   2901  CD1 LEU A 376      19.080  65.010  79.570  1.00  0.00           C
ATOM   2902 1HD1 LEU A 376      19.200  65.380  80.611  1.00  0.00           H
ATOM   2903 2HD1 LEU A 376      18.980  65.882  78.889  1.00  0.00           H
ATOM   2904 3HD1 LEU A 376      19.991  64.439  79.290  1.00  0.00           H
ATOM   2905  CD2 LEU A 376      18.049  62.870  80.380  1.00  0.00           C
ATOM   2906 1HD2 LEU A 376      18.070  63.182  81.446  1.00  0.00           H
ATOM   2907 2HD2 LEU A 376      19.003  62.358  80.129  1.00  0.00           H
ATOM   2908 3HD2 LEU A 376      17.223  62.143  80.231  1.00  0.00           H
ATOM   2909  C   LEU A 376      14.230  64.980  80.650  1.00  0.00           C
ATOM   2910  O   LEU A 376      14.380  65.430  81.780  1.00  0.00           O
ATOM   2911  N   ALA A 377      13.080  65.230  79.960  1.00  0.00           N
ATOM   2912  HN  ALA A 377      12.969  64.878  79.034  1.00  0.00           H
ATOM   2913  CA  ALA A 377      11.980  66.030  80.500  1.00  0.00           C
ATOM   2914  HA  ALA A 377      12.400  66.901  80.981  1.00  0.00           H
ATOM   2915  CB  ALA A 377      11.060  66.490  79.350  1.00  0.00           C
ATOM   2916  HB1 ALA A 377      10.302  67.208  79.729  1.00  0.00           H
ATOM   2917  HB2 ALA A 377      10.530  65.629  78.890  1.00  0.00           H
ATOM   2918  HB3 ALA A 377      11.661  67.001  78.568  1.00  0.00           H
ATOM   2919  C   ALA A 377      11.180  65.280  81.550  1.00  0.00           C
ATOM   2920  O   ALA A 377      10.450  65.850  82.360  1.00  0.00           O
ATOM   2921  N   VAL A 378      11.350  63.940  81.600  1.00  0.00           N
ATOM   2922  HN  VAL A 378      11.871  63.509  80.868  1.00  0.00           H
ATOM   2923  CA  VAL A 378      10.980  63.070  82.710  1.00  0.00           C
ATOM   2924  HA  VAL A 378       9.925  63.209  82.899  1.00  0.00           H
ATOM   2925  CB  VAL A 378      11.220  61.610  82.310  1.00  0.00           C
ATOM   2926  HB  VAL A 378      12.238  61.530  81.871  1.00  0.00           H
ATOM   2927  CG1 VAL A 378      11.141  60.660  83.520  1.00  0.00           C
ATOM   2928 1HG1 VAL A 378      11.230  59.605  83.182  1.00  0.00           H
ATOM   2929 2HG1 VAL A 378      10.178  60.780  84.061  1.00  0.00           H
ATOM   2930 3HG1 VAL A 378      11.976  60.849  84.227  1.00  0.00           H
ATOM   2931  CG2 VAL A 378      10.190  61.210  81.240  1.00  0.00           C
ATOM   2932 1HG2 VAL A 378      10.260  61.859  80.341  1.00  0.00           H
ATOM   2933 2HG2 VAL A 378       9.160  61.280  81.650  1.00  0.00           H
ATOM   2934 3HG2 VAL A 378      10.369  60.164  80.911  1.00  0.00           H
ATOM   2935  C   VAL A 378      11.700  63.470  84.000  1.00  0.00           C
ATOM   2936  O   VAL A 378      11.130  63.410  85.090  1.00  0.00           O
ATOM   2937  N   ALA A 379      12.980  63.870  83.880  1.00  0.00           N
ATOM   2938  HN  ALA A 379      13.401  63.910  82.977  1.00  0.00           H
ATOM   2939  CA  ALA A 379      13.820  64.440  84.930  1.00  0.00           C
ATOM   2940  HA  ALA A 379      14.713  64.781  84.428  1.00  0.00           H
ATOM   2941  CB  ALA A 379      13.180  65.670  85.610  1.00  0.00           C
ATOM   2942  HB1 ALA A 379      13.884  66.132  86.334  1.00  0.00           H
ATOM   2943  HB2 ALA A 379      12.252  65.381  86.149  1.00  0.00           H
ATOM   2944  HB3 ALA A 379      12.909  66.422  84.838  1.00  0.00           H
ATOM   2945  C   ALA A 379      14.300  63.390  85.920  1.00  0.00           C
ATOM   2946  O   ALA A 379      14.680  63.680  87.050  1.00  0.00           O
ATOM   2947  N   GLN A 380      14.290  62.120  85.500  1.00  0.00           N
ATOM   2948  HN  GLN A 380      14.061  61.951  84.544  1.00  0.00           H
ATOM   2949  CA  GLN A 380      14.640  60.970  86.300  1.00  0.00           C
ATOM   2950  HA  GLN A 380      15.190  61.270  87.180  1.00  0.00           H
ATOM   2951  CB  GLN A 380      13.380  60.150  86.700  1.00  0.00           C
ATOM   2952  HB1 GLN A 380      13.680  59.279  87.321  1.00  0.00           H
ATOM   2953  HB2 GLN A 380      12.920  59.750  85.771  1.00  0.00           H
ATOM   2954  CG  GLN A 380      12.300  60.970  87.450  1.00  0.00           C
ATOM   2955  HG1 GLN A 380      11.949  61.822  86.829  1.00  0.00           H
ATOM   2956  HG2 GLN A 380      12.741  61.381  88.383  1.00  0.00           H
ATOM   2957  CD  GLN A 380      11.080  60.140  87.830  1.00  0.00           C
ATOM   2958  OE1 GLN A 380      10.600  60.200  88.970  1.00  0.00           O
ATOM   2959  NE2 GLN A 380      10.520  59.370  86.880  1.00  0.00           N
ATOM   2960 1HE2 GLN A 380       9.701  58.840  87.100  1.00  0.00           H
ATOM   2961 2HE2 GLN A 380      10.969  59.280  85.991  1.00  0.00           H
ATOM   2962  C   GLN A 380      15.530  60.060  85.460  1.00  0.00           C
ATOM   2963  O   GLN A 380      15.120  59.580  84.410  1.00  0.00           O
ATOM   2964  N   VAL A 381      16.760  59.770  85.920  1.00  0.00           N
ATOM   2965  HN  VAL A 381      17.108  60.168  86.766  1.00  0.00           H
ATOM   2966  CA  VAL A 381      17.590  58.750  85.310  1.00  0.00           C
ATOM   2967  HA  VAL A 381      16.998  58.158  84.628  1.00  0.00           H
ATOM   2968  CB  VAL A 381      18.780  59.280  84.500  1.00  0.00           C
ATOM   2969  HB  VAL A 381      19.329  60.038  85.099  1.00  0.00           H
ATOM   2970  CG1 VAL A 381      19.750  58.140  84.101  1.00  0.00           C
ATOM   2971 1HG1 VAL A 381      20.260  57.710  84.989  1.00  0.00           H
ATOM   2972 2HG1 VAL A 381      20.543  58.531  83.428  1.00  0.00           H
ATOM   2973 3HG1 VAL A 381      19.205  57.333  83.566  1.00  0.00           H
ATOM   2974  CG2 VAL A 381      18.241  59.940  83.210  1.00  0.00           C
ATOM   2975 1HG2 VAL A 381      17.546  60.775  83.441  1.00  0.00           H
ATOM   2976 2HG2 VAL A 381      17.698  59.188  82.598  1.00  0.00           H
ATOM   2977 3HG2 VAL A 381      19.079  60.340  82.601  1.00  0.00           H
ATOM   2978  C   VAL A 381      18.000  57.800  86.410  1.00  0.00           C
ATOM   2979  O   VAL A 381      18.480  58.220  87.470  1.00  0.00           O
ATOM   2980  N   ASP A 382      17.780  56.500  86.179  1.00  0.00           N
ATOM   2981  HN  ASP A 382      17.483  56.193  85.278  1.00  0.00           H
ATOM   2982  CA  ASP A 382      17.840  55.430  87.130  1.00  0.00           C
ATOM   2983  HA  ASP A 382      18.051  55.822  88.114  1.00  0.00           H
ATOM   2984  CB  ASP A 382      16.490  54.650  87.110  1.00  0.00           C
ATOM   2985  HB1 ASP A 382      16.500  53.890  87.920  1.00  0.00           H
ATOM   2986  HB2 ASP A 382      16.350  54.129  86.139  1.00  0.00           H
ATOM   2987  CG  ASP A 382      15.300  55.560  87.330  1.00  0.00           C
ATOM   2988  OD1 ASP A 382      15.380  56.540  88.120  1.00  0.00           O
ATOM   2989  OD2 ASP A 382      14.200  55.230  86.800  1.00  0.00           O
ATOM   2990  C   ASP A 382      18.990  54.520  86.710  1.00  0.00           C
ATOM   2991  O   ASP A 382      19.660  54.760  85.710  1.00  0.00           O
ATOM   2992  N   GLY A 383      19.310  53.480  87.500  1.00  0.00           N
ATOM   2993  HN  GLY A 383      18.819  53.310  88.351  1.00  0.00           H
ATOM   2994  CA  GLY A 383      20.420  52.600  87.160  1.00  0.00           C
ATOM   2995  HA1 GLY A 383      21.281  52.950  87.710  1.00  0.00           H
ATOM   2996  HA2 GLY A 383      20.580  52.590  86.092  1.00  0.00           H
ATOM   2997  C   GLY A 383      20.200  51.170  87.560  1.00  0.00           C
ATOM   2998  O   GLY A 383      19.600  50.870  88.590  1.00  0.00           O
ATOM   2999  N   ASP A 384      20.730  50.240  86.750  1.00  0.00           N
ATOM   3000  HN  ASP A 384      21.192  50.501  85.906  1.00  0.00           H
ATOM   3001  CA  ASP A 384      20.750  48.830  87.070  1.00  0.00           C
ATOM   3002  HA  ASP A 384      20.173  48.651  87.966  1.00  0.00           H
ATOM   3003  CB  ASP A 384      20.140  47.980  85.930  1.00  0.00           C
ATOM   3004  HB1 ASP A 384      20.710  48.140  84.990  1.00  0.00           H
ATOM   3005  HB2 ASP A 384      19.087  48.291  85.760  1.00  0.00           H
ATOM   3006  CG  ASP A 384      20.150  46.500  86.250  1.00  0.00           C
ATOM   3007  OD1 ASP A 384      20.160  46.120  87.460  1.00  0.00           O
ATOM   3008  OD2 ASP A 384      20.070  45.700  85.290  1.00  0.00           O
ATOM   3009  C   ASP A 384      22.190  48.430  87.370  1.00  0.00           C
ATOM   3010  O   ASP A 384      23.090  48.560  86.540  1.00  0.00           O
ATOM   3011  N   SER A 385      22.430  47.910  88.580  1.00  0.00           N
ATOM   3012  HN  SER A 385      21.668  47.790  89.212  1.00  0.00           H
ATOM   3013  CA  SER A 385      23.690  47.300  88.970  1.00  0.00           C
ATOM   3014  HA  SER A 385      24.491  47.991  88.750  1.00  0.00           H
ATOM   3015  CB  SER A 385      23.679  46.990  90.490  1.00  0.00           C
ATOM   3016  HB1 SER A 385      22.936  46.196  90.718  1.00  0.00           H
ATOM   3017  HB2 SER A 385      23.371  47.906  91.038  1.00  0.00           H
ATOM   3018  OG  SER A 385      24.960  46.580  90.980  1.00  0.00           O
ATOM   3019  HG1 SER A 385      25.490  47.380  91.020  1.00  0.00           H
ATOM   3020  C   SER A 385      23.970  46.010  88.210  1.00  0.00           C
ATOM   3021  O   SER A 385      25.120  45.690  87.900  1.00  0.00           O
ATOM   3022  N   VAL A 386      22.920  45.220  87.910  1.00  0.00           N
ATOM   3023  HN  VAL A 386      21.980  45.510  88.070  1.00  0.00           H
ATOM   3024  CA  VAL A 386      23.050  43.900  87.310  1.00  0.00           C
ATOM   3025  HA  VAL A 386      23.760  43.350  87.910  1.00  0.00           H
ATOM   3026  CB  VAL A 386      21.730  43.130  87.380  1.00  0.00           C
ATOM   3027  HB  VAL A 386      20.947  43.682  86.818  1.00  0.00           H
ATOM   3028  CG1 VAL A 386      21.870  41.720  86.790  1.00  0.00           C
ATOM   3029 1HG1 VAL A 386      20.914  41.172  86.939  1.00  0.00           H
ATOM   3030 2HG1 VAL A 386      22.681  41.149  87.291  1.00  0.00           H
ATOM   3031 3HG1 VAL A 386      22.070  41.750  85.698  1.00  0.00           H
ATOM   3032  CG2 VAL A 386      21.300  43.029  88.860  1.00  0.00           C
ATOM   3033 1HG2 VAL A 386      20.394  42.393  88.950  1.00  0.00           H
ATOM   3034 2HG2 VAL A 386      21.049  44.022  89.291  1.00  0.00           H
ATOM   3035 3HG2 VAL A 386      22.105  42.573  89.476  1.00  0.00           H
ATOM   3036  C   VAL A 386      23.630  43.900  85.900  1.00  0.00           C
ATOM   3037  O   VAL A 386      24.620  43.220  85.630  1.00  0.00           O
ATOM   3038  N   SER A 387      23.110  44.750  84.980  1.00  0.00           N
ATOM   3039  HN  SER A 387      22.236  45.197  85.159  1.00  0.00           H
ATOM   3040  CA  SER A 387      23.760  44.980  83.690  1.00  0.00           C
ATOM   3041  HA  SER A 387      24.219  44.063  83.351  1.00  0.00           H
ATOM   3042  CB  SER A 387      22.770  45.450  82.590  1.00  0.00           C
ATOM   3043  HB1 SER A 387      23.320  45.740  81.670  1.00  0.00           H
ATOM   3044  HB2 SER A 387      22.200  46.329  82.960  1.00  0.00           H
ATOM   3045  OG  SER A 387      21.860  44.410  82.250  1.00  0.00           O
ATOM   3046  HG1 SER A 387      21.245  44.767  81.605  1.00  0.00           H
ATOM   3047  C   SER A 387      24.860  46.020  83.780  1.00  0.00           C
ATOM   3048  O   SER A 387      25.760  46.070  82.930  1.00  0.00           O
ATOM   3049  N   GLY A 388      24.840  46.880  84.810  1.00  0.00           N
ATOM   3050  HN  GLY A 388      24.143  46.780  85.517  1.00  0.00           H
ATOM   3051  CA  GLY A 388      25.770  47.980  84.980  1.00  0.00           C
ATOM   3052  HA1 GLY A 388      26.760  47.660  84.690  1.00  0.00           H
ATOM   3053  HA2 GLY A 388      25.730  48.279  86.017  1.00  0.00           H
ATOM   3054  C   GLY A 388      25.440  49.210  84.160  1.00  0.00           C
ATOM   3055  O   GLY A 388      26.320  49.970  83.770  1.00  0.00           O
ATOM   3056  N   ILE A 389      24.150  49.440  83.860  1.00  0.00           N
ATOM   3057  HN  ILE A 389      23.441  48.901  84.309  1.00  0.00           H
ATOM   3058  CA  ILE A 389      23.720  50.420  82.870  1.00  0.00           C
ATOM   3059  HA  ILE A 389      24.574  51.016  82.582  1.00  0.00           H
ATOM   3060  CB  ILE A 389      23.170  49.810  81.580  1.00  0.00           C
ATOM   3061  HB  ILE A 389      23.050  50.611  80.819  1.00  0.00           H
ATOM   3062  CG2 ILE A 389      24.250  48.850  81.011  1.00  0.00           C
ATOM   3063 1HG2 ILE A 389      25.245  49.343  81.020  1.00  0.00           H
ATOM   3064 2HG2 ILE A 389      24.008  48.568  79.963  1.00  0.00           H
ATOM   3065 3HG2 ILE A 389      24.310  47.922  81.619  1.00  0.00           H
ATOM   3066  CG1 ILE A 389      21.790  49.140  81.770  1.00  0.00           C
ATOM   3067 1HG1 ILE A 389      21.026  49.924  81.961  1.00  0.00           H
ATOM   3068 2HG1 ILE A 389      21.810  48.478  82.662  1.00  0.00           H
ATOM   3069  CD  ILE A 389      21.340  48.320  80.560  1.00  0.00           C
ATOM   3070  HD1 ILE A 389      21.979  47.422  80.420  1.00  0.00           H
ATOM   3071  HD2 ILE A 389      21.390  48.929  79.632  1.00  0.00           H
ATOM   3072  HD3 ILE A 389      20.293  47.971  80.690  1.00  0.00           H
ATOM   3073  C   ILE A 389      22.720  51.410  83.450  1.00  0.00           C
ATOM   3074  O   ILE A 389      22.070  51.170  84.470  1.00  0.00           O
ATOM   3075  N   CYS A 390      22.600  52.570  82.799  1.00  0.00           N
ATOM   3076  HN  CYS A 390      23.155  52.738  81.988  1.00  0.00           H
ATOM   3077  CA  CYS A 390      21.690  53.650  83.160  1.00  0.00           C
ATOM   3078  HA  CYS A 390      21.471  53.590  84.216  1.00  0.00           H
ATOM   3079  CB  CYS A 390      22.350  55.010  82.851  1.00  0.00           C
ATOM   3080  HB1 CYS A 390      21.623  55.836  83.009  1.00  0.00           H
ATOM   3081  HB2 CYS A 390      22.662  55.020  81.784  1.00  0.00           H
ATOM   3082  SG  CYS A 390      23.810  55.270  83.910  1.00  0.00           S
ATOM   3083  C   CYS A 390      20.390  53.500  82.400  1.00  0.00           C
ATOM   3084  O   CYS A 390      20.380  53.220  81.200  1.00  0.00           O
ATOM   3085  N   PHE A 391      19.230  53.640  83.070  1.00  0.00           N
ATOM   3086  HN  PHE A 391      19.210  53.988  84.005  1.00  0.00           H
ATOM   3087  CA  PHE A 391      17.950  53.270  82.489  1.00  0.00           C
ATOM   3088  HA  PHE A 391      17.980  53.509  81.437  1.00  0.00           H
ATOM   3089  CB  PHE A 391      17.680  51.730  82.650  1.00  0.00           C
ATOM   3090  HB1 PHE A 391      18.639  51.170  82.630  1.00  0.00           H
ATOM   3091  HB2 PHE A 391      17.092  51.381  81.773  1.00  0.00           H
ATOM   3092  CG  PHE A 391      16.920  51.320  83.900  1.00  0.00           C
ATOM   3093  CD1 PHE A 391      17.500  51.460  85.160  1.00  0.00           C
ATOM   3094  HD1 PHE A 391      18.509  51.840  85.230  1.00  0.00           H
ATOM   3095  CE1 PHE A 391      16.780  51.140  86.320  1.00  0.00           C
ATOM   3096  HE1 PHE A 391      17.239  51.270  87.289  1.00  0.00           H
ATOM   3097  CZ  PHE A 391      15.470  50.660  86.220  1.00  0.00           C
ATOM   3098  HZ  PHE A 391      14.908  50.429  87.113  1.00  0.00           H
ATOM   3099  CD2 PHE A 391      15.610  50.800  83.810  1.00  0.00           C
ATOM   3100  HD2 PHE A 391      15.150  50.690  82.839  1.00  0.00           H
ATOM   3101  CE2 PHE A 391      14.890  50.480  84.960  1.00  0.00           C
ATOM   3102  HE2 PHE A 391      13.879  50.110  84.880  1.00  0.00           H
ATOM   3103  C   PHE A 391      16.880  54.160  83.100  1.00  0.00           C
ATOM   3104  O   PHE A 391      17.160  55.000  83.950  1.00  0.00           O
ATOM   3105  N   VAL A 392      15.620  54.030  82.640  1.00  0.00           N
ATOM   3106  HN  VAL A 392      15.420  53.419  81.878  1.00  0.00           H
ATOM   3107  CA  VAL A 392      14.480  54.710  83.240  1.00  0.00           C
ATOM   3108  HA  VAL A 392      14.790  55.161  84.171  1.00  0.00           H
ATOM   3109  CB  VAL A 392      13.900  55.830  82.360  1.00  0.00           C
ATOM   3110  HB  VAL A 392      13.031  56.289  82.879  1.00  0.00           H
ATOM   3111  CG1 VAL A 392      14.970  56.930  82.190  1.00  0.00           C
ATOM   3112 1HG1 VAL A 392      14.550  57.799  81.640  1.00  0.00           H
ATOM   3113 2HG1 VAL A 392      15.836  56.542  81.612  1.00  0.00           H
ATOM   3114 3HG1 VAL A 392      15.348  57.278  83.175  1.00  0.00           H
ATOM   3115  CG2 VAL A 392      13.430  55.311  80.990  1.00  0.00           C
ATOM   3116 1HG2 VAL A 392      12.595  54.585  81.091  1.00  0.00           H
ATOM   3117 2HG2 VAL A 392      14.261  54.809  80.449  1.00  0.00           H
ATOM   3118 3HG2 VAL A 392      13.081  56.158  80.362  1.00  0.00           H
ATOM   3119  C   VAL A 392      13.390  53.710  83.610  1.00  0.00           C
ATOM   3120  O   VAL A 392      13.060  52.800  82.850  1.00  0.00           O
ATOM   3121  N   GLY A 393      12.800  53.840  84.820  1.00  0.00           N
ATOM   3122  HN  GLY A 393      13.150  54.520  85.460  1.00  0.00           H
ATOM   3123  CA  GLY A 393      11.650  53.039  85.230  1.00  0.00           C
ATOM   3124  HA1 GLY A 393      11.481  52.223  84.543  1.00  0.00           H
ATOM   3125  HA2 GLY A 393      10.816  53.724  85.270  1.00  0.00           H
ATOM   3126  C   GLY A 393      11.750  52.410  86.590  1.00  0.00           C
ATOM   3127  O   GLY A 393      10.970  51.520  86.910  1.00  0.00           O
ATOM   3128  N   TYR A 394      12.720  52.810  87.430  1.00  0.00           N
ATOM   3129  HN  TYR A 394      13.338  53.548  87.171  1.00  0.00           H
ATOM   3130  CA  TYR A 394      12.870  52.259  88.770  1.00  0.00           C
ATOM   3131  HA  TYR A 394      12.930  51.187  88.661  1.00  0.00           H
ATOM   3132  CB  TYR A 394      14.200  52.760  89.410  1.00  0.00           C
ATOM   3133  HB1 TYR A 394      14.130  53.833  89.691  1.00  0.00           H
ATOM   3134  HB2 TYR A 394      14.982  52.650  88.628  1.00  0.00           H
ATOM   3135  CG  TYR A 394      14.660  51.970  90.630  1.00  0.00           C
ATOM   3136  CD1 TYR A 394      15.790  51.130  90.540  1.00  0.00           C
ATOM   3137  HD1 TYR A 394      16.310  51.030  89.599  1.00  0.00           H
ATOM   3138  CE1 TYR A 394      16.260  50.430  91.660  1.00  0.00           C
ATOM   3139  HE1 TYR A 394      17.128  49.792  91.580  1.00  0.00           H
ATOM   3140  CZ  TYR A 394      15.600  50.560  92.890  1.00  0.00           C
ATOM   3141  OH  TYR A 394      16.050  49.880  94.040  1.00  0.00           O
ATOM   3142  HH  TYR A 394      16.933  49.539  93.880  1.00  0.00           H
ATOM   3143  CD2 TYR A 394      14.030  52.110  91.880  1.00  0.00           C
ATOM   3144  HD2 TYR A 394      13.185  52.776  91.979  1.00  0.00           H
ATOM   3145  CE2 TYR A 394      14.480  51.390  92.991  1.00  0.00           C
ATOM   3146  HE2 TYR A 394      13.983  51.499  93.943  1.00  0.00           H
ATOM   3147  C   TYR A 394      11.640  52.530  89.650  1.00  0.00           C
ATOM   3148  O   TYR A 394      11.130  51.630  90.310  1.00  0.00           O
ATOM   3149  N   LYS A 395      11.110  53.770  89.650  1.00  0.00           N
ATOM   3150  HN  LYS A 395      11.581  54.512  89.179  1.00  0.00           H
ATOM   3151  CA  LYS A 395       9.840  54.120  90.279  1.00  0.00           C
ATOM   3152  HA  LYS A 395       9.890  53.797  91.309  1.00  0.00           H
ATOM   3153  CB  LYS A 395       9.640  55.660  90.260  1.00  0.00           C
ATOM   3154  HB1 LYS A 395       9.640  56.020  89.209  1.00  0.00           H
ATOM   3155  HB2 LYS A 395      10.516  56.128  90.758  1.00  0.00           H
ATOM   3156  CG  LYS A 395       8.360  56.170  90.960  1.00  0.00           C
ATOM   3157  HG1 LYS A 395       8.440  55.930  92.042  1.00  0.00           H
ATOM   3158  HG2 LYS A 395       7.459  55.650  90.570  1.00  0.00           H
ATOM   3159  CD  LYS A 395       8.150  57.680  90.770  1.00  0.00           C
ATOM   3160  HD1 LYS A 395       7.830  57.850  89.720  1.00  0.00           H
ATOM   3161  HD2 LYS A 395       9.120  58.200  90.920  1.00  0.00           H
ATOM   3162  CE  LYS A 395       7.120  58.260  91.750  1.00  0.00           C
ATOM   3163  HE1 LYS A 395       7.531  58.260  92.782  1.00  0.00           H
ATOM   3164  HE2 LYS A 395       6.179  57.669  91.730  1.00  0.00           H
ATOM   3165  NZ  LYS A 395       6.800  59.650  91.380  1.00  0.00           N
ATOM   3166  HZ1 LYS A 395       6.128  59.690  90.588  1.00  0.00           H
ATOM   3167  HZ2 LYS A 395       7.671  60.160  91.130  1.00  0.00           H
ATOM   3168  HZ3 LYS A 395       6.371  60.178  92.167  1.00  0.00           H
ATOM   3169  C   LYS A 395       8.610  53.460  89.660  1.00  0.00           C
ATOM   3170  O   LYS A 395       7.770  52.920  90.370  1.00  0.00           O
ATOM   3171  N   ASN A 396       8.470  53.460  88.320  1.00  0.00           N
ATOM   3172  HN  ASN A 396       9.157  53.868  87.723  1.00  0.00           H
ATOM   3173  CA  ASN A 396       7.320  52.860  87.670  1.00  0.00           C
ATOM   3174  HA  ASN A 396       7.100  51.940  88.190  1.00  0.00           H
ATOM   3175  CB  ASN A 396       6.090  53.820  87.721  1.00  0.00           C
ATOM   3176  HB1 ASN A 396       6.211  54.654  86.997  1.00  0.00           H
ATOM   3177  HB2 ASN A 396       6.010  54.268  88.734  1.00  0.00           H
ATOM   3178  CG  ASN A 396       4.790  53.080  87.420  1.00  0.00           C
ATOM   3179  OD1 ASN A 396       4.270  53.120  86.300  1.00  0.00           O
ATOM   3180  ND2 ASN A 396       4.240  52.390  88.440  1.00  0.00           N
ATOM   3181 1HD2 ASN A 396       4.659  52.400  89.348  1.00  0.00           H
ATOM   3182 2HD2 ASN A 396       3.452  51.801  88.260  1.00  0.00           H
ATOM   3183  C   ASN A 396       7.650  52.490  86.230  1.00  0.00           C
ATOM   3184  O   ASN A 396       8.500  53.110  85.600  1.00  0.00           O
ATOM   3185  N   TYR A 397       6.990  51.470  85.660  1.00  0.00           N
ATOM   3186  HN  TYR A 397       6.359  50.919  86.201  1.00  0.00           H
ATOM   3187  CA  TYR A 397       7.281  50.970  84.320  1.00  0.00           C
ATOM   3188  HA  TYR A 397       8.353  50.861  84.250  1.00  0.00           H
ATOM   3189  CB  TYR A 397       6.650  49.560  84.130  1.00  0.00           C
ATOM   3190  HB1 TYR A 397       6.871  48.938  85.023  1.00  0.00           H
ATOM   3191  HB2 TYR A 397       7.130  49.061  83.261  1.00  0.00           H
ATOM   3192  CG  TYR A 397       5.140  49.540  83.920  1.00  0.00           C
ATOM   3193  CD1 TYR A 397       4.610  49.040  82.720  1.00  0.00           C
ATOM   3194  HD1 TYR A 397       5.275  48.732  81.926  1.00  0.00           H
ATOM   3195  CE1 TYR A 397       3.220  48.910  82.540  1.00  0.00           C
ATOM   3196  HE1 TYR A 397       2.828  48.518  81.614  1.00  0.00           H
ATOM   3197  CZ  TYR A 397       2.350  49.270  83.580  1.00  0.00           C
ATOM   3198  OH  TYR A 397       0.960  49.080  83.430  1.00  0.00           O
ATOM   3199  HH  TYR A 397       0.539  49.501  84.182  1.00  0.00           H
ATOM   3200  CD2 TYR A 397       4.240  49.910  84.940  1.00  0.00           C
ATOM   3201  HD2 TYR A 397       4.609  50.279  85.886  1.00  0.00           H
ATOM   3202  CE2 TYR A 397       2.860  49.780  84.770  1.00  0.00           C
ATOM   3203  HE2 TYR A 397       2.201  50.060  85.579  1.00  0.00           H
ATOM   3204  C   TYR A 397       6.860  51.890  83.160  1.00  0.00           C
ATOM   3205  O   TYR A 397       7.420  51.800  82.060  1.00  0.00           O
ATOM   3206  N   ARG A 398       5.880  52.790  83.350  1.00  0.00           N
ATOM   3207  HN  ARG A 398       5.451  52.870  84.247  1.00  0.00           H
ATOM   3208  CA  ARG A 398       5.250  53.540  82.260  1.00  0.00           C
ATOM   3209  HA  ARG A 398       4.812  52.803  81.603  1.00  0.00           H
ATOM   3210  CB  ARG A 398       4.080  54.440  82.760  1.00  0.00           C
ATOM   3211  HB1 ARG A 398       3.336  53.757  83.222  1.00  0.00           H
ATOM   3212  HB2 ARG A 398       3.589  54.921  81.888  1.00  0.00           H
ATOM   3213  CG  ARG A 398       4.440  55.520  83.800  1.00  0.00           C
ATOM   3214  HG1 ARG A 398       5.190  56.230  83.390  1.00  0.00           H
ATOM   3215  HG2 ARG A 398       4.900  55.020  84.679  1.00  0.00           H
ATOM   3216  CD  ARG A 398       3.220  56.330  84.260  1.00  0.00           C
ATOM   3217  HD1 ARG A 398       2.389  55.640  84.520  1.00  0.00           H
ATOM   3218  HD2 ARG A 398       2.860  57.011  83.459  1.00  0.00           H
ATOM   3219  NE  ARG A 398       3.590  57.070  85.500  1.00  0.00           N
ATOM   3220  HE  ARG A 398       3.319  56.689  86.383  1.00  0.00           H
ATOM   3221  CZ  ARG A 398       3.810  58.370  85.590  1.00  0.00           C
ATOM   3222  NH1 ARG A 398       4.070  59.170  84.590  1.00  0.00           N
ATOM   3223 1HH1 ARG A 398       4.289  58.811  83.683  1.00  0.00           H
ATOM   3224 2HH1 ARG A 398       4.239  60.126  84.829  1.00  0.00           H
ATOM   3225  NH2 ARG A 398       3.750  58.920  86.780  1.00  0.00           N
ATOM   3226 1HH2 ARG A 398       3.521  58.322  87.548  1.00  0.00           H
ATOM   3227 2HH2 ARG A 398       3.969  59.894  86.850  1.00  0.00           H
ATOM   3228  C   ARG A 398       6.190  54.360  81.380  1.00  0.00           C
ATOM   3229  O   ARG A 398       6.030  54.420  80.160  1.00  0.00           O
ATOM   3230  N   TYR A 399       7.220  54.980  81.990  1.00  0.00           N
ATOM   3231  HN  TYR A 399       7.310  54.910  82.980  1.00  0.00           H
ATOM   3232  CA  TYR A 399       8.230  55.760  81.300  1.00  0.00           C
ATOM   3233  HA  TYR A 399       7.739  56.581  80.799  1.00  0.00           H
ATOM   3234  CB  TYR A 399       9.270  56.310  82.320  1.00  0.00           C
ATOM   3235  HB1 TYR A 399       9.981  57.001  81.819  1.00  0.00           H
ATOM   3236  HB2 TYR A 399       9.863  55.486  82.772  1.00  0.00           H
ATOM   3237  CG  TYR A 399       8.610  57.070  83.450  1.00  0.00           C
ATOM   3238  CD1 TYR A 399       8.360  56.430  84.670  1.00  0.00           C
ATOM   3239  HD1 TYR A 399       8.611  55.387  84.790  1.00  0.00           H
ATOM   3240  CE1 TYR A 399       7.850  57.140  85.770  1.00  0.00           C
ATOM   3241  HE1 TYR A 399       7.699  56.638  86.714  1.00  0.00           H
ATOM   3242  CZ  TYR A 399       7.610  58.510  85.660  1.00  0.00           C
ATOM   3243  OH  TYR A 399       7.200  59.200  86.820  1.00  0.00           O
ATOM   3244  HH  TYR A 399       7.130  60.135  86.611  1.00  0.00           H
ATOM   3245  CD2 TYR A 399       8.330  58.440  83.340  1.00  0.00           C
ATOM   3246  HD2 TYR A 399       8.539  58.957  82.415  1.00  0.00           H
ATOM   3247  CE2 TYR A 399       7.830  59.160  84.440  1.00  0.00           C
ATOM   3248  HE2 TYR A 399       7.659  60.223  84.360  1.00  0.00           H
ATOM   3249  C   TYR A 399       9.000  54.970  80.230  1.00  0.00           C
ATOM   3250  O   TYR A 399       9.190  55.450  79.120  1.00  0.00           O
ATOM   3251  N   ARG A 400       9.410  53.720  80.520  1.00  0.00           N
ATOM   3252  HN  ARG A 400       9.220  53.290  81.399  1.00  0.00           H
ATOM   3253  CA  ARG A 400      10.090  52.900  79.530  1.00  0.00           C
ATOM   3254  HA  ARG A 400      10.723  53.543  78.937  1.00  0.00           H
ATOM   3255  CB  ARG A 400      11.050  51.840  80.140  1.00  0.00           C
ATOM   3256  HB1 ARG A 400      11.901  52.401  80.581  1.00  0.00           H
ATOM   3257  HB2 ARG A 400      11.479  51.222  79.322  1.00  0.00           H
ATOM   3258  CG  ARG A 400      10.490  50.910  81.240  1.00  0.00           C
ATOM   3259  HG1 ARG A 400       9.611  50.361  80.840  1.00  0.00           H
ATOM   3260  HG2 ARG A 400      10.150  51.510  82.111  1.00  0.00           H
ATOM   3261  CD  ARG A 400      11.560  49.910  81.710  1.00  0.00           C
ATOM   3262  HD1 ARG A 400      12.402  50.451  82.191  1.00  0.00           H
ATOM   3263  HD2 ARG A 400      11.988  49.362  80.843  1.00  0.00           H
ATOM   3264  NE  ARG A 400      10.970  48.970  82.719  1.00  0.00           N
ATOM   3265  HE  ARG A 400      11.051  49.161  83.698  1.00  0.00           H
ATOM   3266  CZ  ARG A 400      10.640  47.710  82.440  1.00  0.00           C
ATOM   3267  NH1 ARG A 400      10.480  47.250  81.230  1.00  0.00           N
ATOM   3268 1HH1 ARG A 400      10.500  47.878  80.452  1.00  0.00           H
ATOM   3269 2HH1 ARG A 400      10.172  46.305  81.121  1.00  0.00           H
ATOM   3270  NH2 ARG A 400      10.480  46.870  83.440  1.00  0.00           N
ATOM   3271 1HH2 ARG A 400      10.540  47.221  84.374  1.00  0.00           H
ATOM   3272 2HH2 ARG A 400      10.131  45.952  83.250  1.00  0.00           H
ATOM   3273  C   ARG A 400       9.150  52.270  78.510  1.00  0.00           C
ATOM   3274  O   ARG A 400       9.490  52.100  77.340  1.00  0.00           O
ATOM   3275  N   ALA A 401       7.890  51.980  78.890  1.00  0.00           N
ATOM   3276  HN  ALA A 401       7.612  52.069  79.844  1.00  0.00           H
ATOM   3277  CA  ALA A 401       6.870  51.549  77.950  1.00  0.00           C
ATOM   3278  HA  ALA A 401       7.237  50.657  77.464  1.00  0.00           H
ATOM   3279  CB  ALA A 401       5.580  51.211  78.710  1.00  0.00           C
ATOM   3280  HB1 ALA A 401       4.811  50.800  78.021  1.00  0.00           H
ATOM   3281  HB2 ALA A 401       5.163  52.113  79.206  1.00  0.00           H
ATOM   3282  HB3 ALA A 401       5.790  50.449  79.491  1.00  0.00           H
ATOM   3283  C   ALA A 401       6.600  52.580  76.850  1.00  0.00           C
ATOM   3284  O   ALA A 401       6.540  52.250  75.660  1.00  0.00           O
ATOM   3285  N   GLY A 402       6.480  53.870  77.230  1.00  0.00           N
ATOM   3286  HN  GLY A 402       6.530  54.081  78.203  1.00  0.00           H
ATOM   3287  CA  GLY A 402       6.210  54.960  76.300  1.00  0.00           C
ATOM   3288  HA1 GLY A 402       5.762  55.756  76.877  1.00  0.00           H
ATOM   3289  HA2 GLY A 402       5.541  54.601  75.532  1.00  0.00           H
ATOM   3290  C   GLY A 402       7.410  55.550  75.610  1.00  0.00           C
ATOM   3291  O   GLY A 402       7.340  55.830  74.420  1.00  0.00           O
ATOM   3292  N   PHE A 403       8.540  55.780  76.310  1.00  0.00           N
ATOM   3293  HN  PHE A 403       8.610  55.570  77.282  1.00  0.00           H
ATOM   3294  CA  PHE A 403       9.660  56.520  75.711  1.00  0.00           C
ATOM   3295  HA  PHE A 403       9.317  57.064  74.843  1.00  0.00           H
ATOM   3296  CB  PHE A 403      10.270  57.540  76.710  1.00  0.00           C
ATOM   3297  HB1 PHE A 403      11.162  58.041  76.279  1.00  0.00           H
ATOM   3298  HB2 PHE A 403      10.579  57.031  77.648  1.00  0.00           H
ATOM   3299  CG  PHE A 403       9.280  58.620  77.030  1.00  0.00           C
ATOM   3300  CD1 PHE A 403       9.010  59.630  76.090  1.00  0.00           C
ATOM   3301  HD1 PHE A 403       9.481  59.590  75.119  1.00  0.00           H
ATOM   3302  CE1 PHE A 403       8.140  60.680  76.390  1.00  0.00           C
ATOM   3303  HE1 PHE A 403       7.940  61.450  75.660  1.00  0.00           H
ATOM   3304  CZ  PHE A 403       7.530  60.740  77.650  1.00  0.00           C
ATOM   3305  HZ  PHE A 403       6.859  61.551  77.890  1.00  0.00           H
ATOM   3306  CD2 PHE A 403       8.680  58.710  78.300  1.00  0.00           C
ATOM   3307  HD2 PHE A 403       8.910  57.959  79.041  1.00  0.00           H
ATOM   3308  CE2 PHE A 403       7.810  59.760  78.610  1.00  0.00           C
ATOM   3309  HE2 PHE A 403       7.368  59.810  79.594  1.00  0.00           H
ATOM   3310  C   PHE A 403      10.780  55.630  75.210  1.00  0.00           C
ATOM   3311  O   PHE A 403      11.750  56.110  74.620  1.00  0.00           O
ATOM   3312  N   VAL A 404      10.680  54.300  75.390  1.00  0.00           N
ATOM   3313  HN  VAL A 404       9.900  53.920  75.880  1.00  0.00           H
ATOM   3314  CA  VAL A 404      11.710  53.380  74.950  1.00  0.00           C
ATOM   3315  HA  VAL A 404      12.431  53.891  74.329  1.00  0.00           H
ATOM   3316  CB  VAL A 404      12.480  52.750  76.120  1.00  0.00           C
ATOM   3317  HB  VAL A 404      11.812  52.122  76.748  1.00  0.00           H
ATOM   3318  CG1 VAL A 404      13.630  51.870  75.600  1.00  0.00           C
ATOM   3319 1HG1 VAL A 404      13.249  51.018  74.998  1.00  0.00           H
ATOM   3320 2HG1 VAL A 404      14.189  51.441  76.459  1.00  0.00           H
ATOM   3321 3HG1 VAL A 404      14.333  52.463  74.977  1.00  0.00           H
ATOM   3322  CG2 VAL A 404      13.050  53.870  77.030  1.00  0.00           C
ATOM   3323 1HG2 VAL A 404      12.246  54.473  77.502  1.00  0.00           H
ATOM   3324 2HG2 VAL A 404      13.700  54.550  76.440  1.00  0.00           H
ATOM   3325 3HG2 VAL A 404      13.668  53.421  77.837  1.00  0.00           H
ATOM   3326  C   VAL A 404      11.060  52.350  74.050  1.00  0.00           C
ATOM   3327  O   VAL A 404      11.300  52.340  72.840  1.00  0.00           O
ATOM   3328  N   LEU A 405      10.210  51.460  74.599  1.00  0.00           N
ATOM   3329  HN  LEU A 405      10.019  51.500  75.577  1.00  0.00           H
ATOM   3330  CA  LEU A 405       9.600  50.360  73.860  1.00  0.00           C
ATOM   3331  HA  LEU A 405      10.409  49.811  73.401  1.00  0.00           H
ATOM   3332  CB  LEU A 405       8.900  49.440  74.900  1.00  0.00           C
ATOM   3333  HB1 LEU A 405       8.051  49.990  75.360  1.00  0.00           H
ATOM   3334  HB2 LEU A 405       9.629  49.220  75.709  1.00  0.00           H
ATOM   3335  CG  LEU A 405       8.380  48.090  74.350  1.00  0.00           C
ATOM   3336  HG  LEU A 405       7.698  48.291  73.497  1.00  0.00           H
ATOM   3337  CD1 LEU A 405       9.530  47.200  73.860  1.00  0.00           C
ATOM   3338 1HD1 LEU A 405      10.068  47.678  73.013  1.00  0.00           H
ATOM   3339 2HD1 LEU A 405       9.140  46.220  73.510  1.00  0.00           H
ATOM   3340 3HD1 LEU A 405      10.259  47.020  74.679  1.00  0.00           H
ATOM   3341  CD2 LEU A 405       7.570  47.340  75.419  1.00  0.00           C
ATOM   3342 1HD2 LEU A 405       7.152  46.404  74.992  1.00  0.00           H
ATOM   3343 2HD2 LEU A 405       6.727  47.972  75.771  1.00  0.00           H
ATOM   3344 3HD2 LEU A 405       8.222  47.089  76.283  1.00  0.00           H
ATOM   3345  C   LEU A 405       8.640  50.730  72.720  1.00  0.00           C
ATOM   3346  O   LEU A 405       8.750  50.230  71.610  1.00  0.00           O
ATOM   3347  N   ALA A 406       7.680  51.660  72.940  1.00  0.00           N
ATOM   3348  HN  ALA A 406       7.540  52.040  73.851  1.00  0.00           H
ATOM   3349  CA  ALA A 406       6.700  52.040  71.930  1.00  0.00           C
ATOM   3350  HA  ALA A 406       6.211  51.122  71.640  1.00  0.00           H
ATOM   3351  CB  ALA A 406       5.600  52.920  72.559  1.00  0.00           C
ATOM   3352  HB1 ALA A 406       5.148  52.388  73.424  1.00  0.00           H
ATOM   3353  HB2 ALA A 406       4.795  53.139  71.825  1.00  0.00           H
ATOM   3354  HB3 ALA A 406       6.011  53.883  72.931  1.00  0.00           H
ATOM   3355  C   ALA A 406       7.220  52.640  70.610  1.00  0.00           C
ATOM   3356  O   ALA A 406       6.730  52.210  69.560  1.00  0.00           O
ATOM   3357  N   PRO A 407       8.190  53.570  70.530  1.00  0.00           N
ATOM   3358  CD  PRO A 407       8.620  54.400  71.660  1.00  0.00           C
ATOM   3359  HD1 PRO A 407       9.240  53.790  72.350  1.00  0.00           H
ATOM   3360  HD2 PRO A 407       7.750  54.830  72.200  1.00  0.00           H
ATOM   3361  CA  PRO A 407       8.910  53.930  69.300  1.00  0.00           C
ATOM   3362  HA  PRO A 407       8.207  54.452  68.668  1.00  0.00           H
ATOM   3363  CB  PRO A 407      10.040  54.850  69.780  1.00  0.00           C
ATOM   3364  HB1 PRO A 407      10.340  55.591  69.009  1.00  0.00           H
ATOM   3365  HB2 PRO A 407      10.935  54.263  70.078  1.00  0.00           H
ATOM   3366  CG  PRO A 407       9.470  55.520  71.030  1.00  0.00           C
ATOM   3367  HG1 PRO A 407      10.252  55.881  71.732  1.00  0.00           H
ATOM   3368  HG2 PRO A 407       8.806  56.365  70.748  1.00  0.00           H
ATOM   3369  C   PRO A 407       9.420  52.770  68.460  1.00  0.00           C
ATOM   3370  O   PRO A 407       9.330  52.830  67.240  1.00  0.00           O
ATOM   3371  N   ILE A 408       9.950  51.710  69.100  1.00  0.00           N
ATOM   3372  HN  ILE A 408      10.010  51.700  70.095  1.00  0.00           H
ATOM   3373  CA  ILE A 408      10.500  50.540  68.430  1.00  0.00           C
ATOM   3374  HA  ILE A 408      11.128  50.889  67.623  1.00  0.00           H
ATOM   3375  CB  ILE A 408      11.350  49.700  69.380  1.00  0.00           C
ATOM   3376  HB  ILE A 408      10.710  49.310  70.200  1.00  0.00           H
ATOM   3377  CG2 ILE A 408      11.960  48.490  68.640  1.00  0.00           C
ATOM   3378 1HG2 ILE A 408      11.181  47.761  68.330  1.00  0.00           H
ATOM   3379 2HG2 ILE A 408      12.667  47.952  69.307  1.00  0.00           H
ATOM   3380 3HG2 ILE A 408      12.518  48.809  67.733  1.00  0.00           H
ATOM   3381  CG1 ILE A 408      12.470  50.540  70.060  1.00  0.00           C
ATOM   3382 1HG1 ILE A 408      13.043  49.867  70.733  1.00  0.00           H
ATOM   3383 2HG1 ILE A 408      12.009  51.321  70.701  1.00  0.00           H
ATOM   3384  CD  ILE A 408      13.460  51.221  69.091  1.00  0.00           C
ATOM   3385  HD1 ILE A 408      13.965  50.472  68.443  1.00  0.00           H
ATOM   3386  HD2 ILE A 408      14.236  51.767  69.667  1.00  0.00           H
ATOM   3387  HD3 ILE A 408      12.931  51.959  68.451  1.00  0.00           H
ATOM   3388  C   ILE A 408       9.390  49.720  67.780  1.00  0.00           C
ATOM   3389  O   ILE A 408       9.590  49.050  66.760  1.00  0.00           O
ATOM   3390  N   GLY A 409       8.150  49.820  68.300  1.00  0.00           N
ATOM   3391  HN  GLY A 409       8.010  50.351  69.132  1.00  0.00           H
ATOM   3392  CA  GLY A 409       6.980  49.290  67.620  1.00  0.00           C
ATOM   3393  HA1 GLY A 409       6.122  49.480  68.248  1.00  0.00           H
ATOM   3394  HA2 GLY A 409       7.130  48.238  67.430  1.00  0.00           H
ATOM   3395  C   GLY A 409       6.710  49.950  66.290  1.00  0.00           C
ATOM   3396  O   GLY A 409       6.470  49.280  65.290  1.00  0.00           O
ATOM   3397  N   LEU A 410       6.750  51.300  66.230  1.00  0.00           N
ATOM   3398  HN  LEU A 410       6.980  51.820  67.049  1.00  0.00           H
ATOM   3399  CA  LEU A 410       6.480  52.050  65.010  1.00  0.00           C
ATOM   3400  HA  LEU A 410       5.528  51.699  64.639  1.00  0.00           H
ATOM   3401  CB  LEU A 410       6.349  53.580  65.280  1.00  0.00           C
ATOM   3402  HB1 LEU A 410       7.319  53.953  65.674  1.00  0.00           H
ATOM   3403  HB2 LEU A 410       5.591  53.720  66.079  1.00  0.00           H
ATOM   3404  CG  LEU A 410       5.930  54.440  64.050  1.00  0.00           C
ATOM   3405  HG  LEU A 410       6.640  54.240  63.220  1.00  0.00           H
ATOM   3406  CD1 LEU A 410       4.510  54.111  63.560  1.00  0.00           C
ATOM   3407 1HD1 LEU A 410       4.250  54.750  62.690  1.00  0.00           H
ATOM   3408 2HD1 LEU A 410       3.772  54.309  64.367  1.00  0.00           H
ATOM   3409 3HD1 LEU A 410       4.430  53.044  63.258  1.00  0.00           H
ATOM   3410  CD2 LEU A 410       6.050  55.940  64.370  1.00  0.00           C
ATOM   3411 1HD2 LEU A 410       5.358  56.221  65.192  1.00  0.00           H
ATOM   3412 2HD2 LEU A 410       5.790  56.539  63.471  1.00  0.00           H
ATOM   3413 3HD2 LEU A 410       7.088  56.200  64.669  1.00  0.00           H
ATOM   3414  C   LEU A 410       7.470  51.810  63.870  1.00  0.00           C
ATOM   3415  O   LEU A 410       7.070  51.710  62.710  1.00  0.00           O
ATOM   3416  N   VAL A 411       8.790  51.690  64.150  1.00  0.00           N
ATOM   3417  HN  VAL A 411       9.110  51.790  65.089  1.00  0.00           H
ATOM   3418  CA  VAL A 411       9.810  51.480  63.120  1.00  0.00           C
ATOM   3419  HA  VAL A 411       9.649  52.264  62.396  1.00  0.00           H
ATOM   3420  CB  VAL A 411      11.260  51.640  63.590  1.00  0.00           C
ATOM   3421  HB  VAL A 411      11.921  51.590  62.699  1.00  0.00           H
ATOM   3422  CG1 VAL A 411      11.420  53.030  64.220  1.00  0.00           C
ATOM   3423 1HG1 VAL A 411      12.492  53.240  64.420  1.00  0.00           H
ATOM   3424 2HG1 VAL A 411      10.869  53.100  65.182  1.00  0.00           H
ATOM   3425 3HG1 VAL A 411      11.041  53.817  63.533  1.00  0.00           H
ATOM   3426  CG2 VAL A 411      11.710  50.530  64.560  1.00  0.00           C
ATOM   3427 1HG2 VAL A 411      11.690  49.529  64.079  1.00  0.00           H
ATOM   3428 2HG2 VAL A 411      11.053  50.520  65.456  1.00  0.00           H
ATOM   3429 3HG2 VAL A 411      12.749  50.730  64.900  1.00  0.00           H
ATOM   3430  C   VAL A 411       9.610  50.190  62.340  1.00  0.00           C
ATOM   3431  O   VAL A 411       9.800  50.160  61.120  1.00  0.00           O
ATOM   3432  N   LEU A 412       9.150  49.110  63.010  1.00  0.00           N
ATOM   3433  HN  LEU A 412       9.020  49.160  63.997  1.00  0.00           H
ATOM   3434  CA  LEU A 412       8.739  47.870  62.360  1.00  0.00           C
ATOM   3435  HA  LEU A 412       9.588  47.486  61.815  1.00  0.00           H
ATOM   3436  CB  LEU A 412       8.280  46.840  63.430  1.00  0.00           C
ATOM   3437  HB1 LEU A 412       7.408  47.251  63.981  1.00  0.00           H
ATOM   3438  HB2 LEU A 412       9.099  46.710  64.169  1.00  0.00           H
ATOM   3439  CG  LEU A 412       7.890  45.440  62.880  1.00  0.00           C
ATOM   3440  HG  LEU A 412       7.178  45.570  62.038  1.00  0.00           H
ATOM   3441  CD1 LEU A 412       9.120  44.680  62.370  1.00  0.00           C
ATOM   3442 1HD1 LEU A 412       9.658  45.278  61.603  1.00  0.00           H
ATOM   3443 2HD1 LEU A 412       8.809  43.718  61.909  1.00  0.00           H
ATOM   3444 3HD1 LEU A 412       9.819  44.470  63.208  1.00  0.00           H
ATOM   3445  CD2 LEU A 412       7.160  44.620  63.950  1.00  0.00           C
ATOM   3446 1HD2 LEU A 412       6.249  45.151  64.300  1.00  0.00           H
ATOM   3447 2HD2 LEU A 412       7.822  44.439  64.823  1.00  0.00           H
ATOM   3448 3HD2 LEU A 412       6.850  43.639  63.530  1.00  0.00           H
ATOM   3449  C   LEU A 412       7.610  48.080  61.360  1.00  0.00           C
ATOM   3450  O   LEU A 412       7.640  47.540  60.250  1.00  0.00           O
ATOM   3451  N   ILE A 413       6.580  48.890  61.710  1.00  0.00           N
ATOM   3452  HN  ILE A 413       6.570  49.311  62.613  1.00  0.00           H
ATOM   3453  CA  ILE A 413       5.480  49.210  60.820  1.00  0.00           C
ATOM   3454  HA  ILE A 413       5.071  48.281  60.451  1.00  0.00           H
ATOM   3455  CB  ILE A 413       4.370  49.960  61.570  1.00  0.00           C
ATOM   3456  HB  ILE A 413       4.740  50.970  61.850  1.00  0.00           H
ATOM   3457  CG2 ILE A 413       3.140  50.160  60.660  1.00  0.00           C
ATOM   3458 1HG2 ILE A 413       2.770  49.180  60.290  1.00  0.00           H
ATOM   3459 2HG2 ILE A 413       3.390  50.790  59.780  1.00  0.00           H
ATOM   3460 3HG2 ILE A 413       2.321  50.660  61.220  1.00  0.00           H
ATOM   3461  CG1 ILE A 413       3.960  49.270  62.900  1.00  0.00           C
ATOM   3462 1HG1 ILE A 413       3.095  49.823  63.323  1.00  0.00           H
ATOM   3463 2HG1 ILE A 413       4.790  49.380  63.630  1.00  0.00           H
ATOM   3464  CD  ILE A 413       3.590  47.780  62.780  1.00  0.00           C
ATOM   3465  HD1 ILE A 413       3.310  47.381  63.779  1.00  0.00           H
ATOM   3466  HD2 ILE A 413       4.453  47.188  62.409  1.00  0.00           H
ATOM   3467  HD3 ILE A 413       2.726  47.639  62.097  1.00  0.00           H
ATOM   3468  C   ILE A 413       5.920  50.000  59.590  1.00  0.00           C
ATOM   3469  O   ILE A 413       5.640  49.630  58.450  1.00  0.00           O
ATOM   3470  N   VAL A 414       6.650  51.120  59.780  1.00  0.00           N
ATOM   3471  HN  VAL A 414       6.890  51.390  60.709  1.00  0.00           H
ATOM   3472  CA  VAL A 414       7.100  51.970  58.690  1.00  0.00           C
ATOM   3473  HA  VAL A 414       6.242  52.189  58.071  1.00  0.00           H
ATOM   3474  CB  VAL A 414       7.630  53.310  59.210  1.00  0.00           C
ATOM   3475  HB  VAL A 414       8.389  53.120  59.999  1.00  0.00           H
ATOM   3476  CG1 VAL A 414       8.270  54.150  58.090  1.00  0.00           C
ATOM   3477 1HG1 VAL A 414       9.180  53.670  57.670  1.00  0.00           H
ATOM   3478 2HG1 VAL A 414       8.569  55.147  58.479  1.00  0.00           H
ATOM   3479 3HG1 VAL A 414       7.560  54.310  57.250  1.00  0.00           H
ATOM   3480  CG2 VAL A 414       6.450  54.090  59.820  1.00  0.00           C
ATOM   3481 1HG2 VAL A 414       6.798  55.075  60.198  1.00  0.00           H
ATOM   3482 2HG2 VAL A 414       5.990  53.541  60.669  1.00  0.00           H
ATOM   3483 3HG2 VAL A 414       5.671  54.280  59.051  1.00  0.00           H
ATOM   3484  C   VAL A 414       8.090  51.300  57.740  1.00  0.00           C
ATOM   3485  O   VAL A 414       7.920  51.330  56.520  1.00  0.00           O
ATOM   3486  N   GLY A 415       9.120  50.620  58.280  1.00  0.00           N
ATOM   3487  HN  GLY A 415       9.230  50.560  59.269  1.00  0.00           H
ATOM   3488  CA  GLY A 415      10.140  49.970  57.450  1.00  0.00           C
ATOM   3489  HA1 GLY A 415      10.978  49.731  58.088  1.00  0.00           H
ATOM   3490  HA2 GLY A 415      10.410  50.630  56.639  1.00  0.00           H
ATOM   3491  C   GLY A 415       9.670  48.680  56.840  1.00  0.00           C
ATOM   3492  O   GLY A 415      10.040  48.310  55.730  1.00  0.00           O
ATOM   3493  N   GLY A 416       8.790  47.950  57.560  1.00  0.00           N
ATOM   3494  HN  GLY A 416       8.490  48.260  58.459  1.00  0.00           H
ATOM   3495  CA  GLY A 416       8.240  46.680  57.110  1.00  0.00           C
ATOM   3496  HA1 GLY A 416       7.617  46.298  57.904  1.00  0.00           H
ATOM   3497  HA2 GLY A 416       9.059  46.021  56.860  1.00  0.00           H
ATOM   3498  C   GLY A 416       7.380  46.770  55.880  1.00  0.00           C
ATOM   3499  O   GLY A 416       7.450  45.920  55.000  1.00  0.00           O
ATOM   3500  N   TYR A 417       6.560  47.830  55.780  1.00  0.00           N
ATOM   3501  HN  TYR A 417       6.490  48.487  56.527  1.00  0.00           H
ATOM   3502  CA  TYR A 417       5.770  48.110  54.590  1.00  0.00           C
ATOM   3503  HA  TYR A 417       5.168  47.237  54.389  1.00  0.00           H
ATOM   3504  CB  TYR A 417       4.820  49.310  54.880  1.00  0.00           C
ATOM   3505  HB1 TYR A 417       5.411  50.191  55.210  1.00  0.00           H
ATOM   3506  HB2 TYR A 417       4.110  49.040  55.690  1.00  0.00           H
ATOM   3507  CG  TYR A 417       4.040  49.680  53.650  1.00  0.00           C
ATOM   3508  CD1 TYR A 417       2.950  48.890  53.240  1.00  0.00           C
ATOM   3509  HD1 TYR A 417       2.630  48.051  53.840  1.00  0.00           H
ATOM   3510  CE1 TYR A 417       2.330  49.140  52.010  1.00  0.00           C
ATOM   3511  HE1 TYR A 417       1.525  48.504  51.672  1.00  0.00           H
ATOM   3512  CZ  TYR A 417       2.780  50.180  51.190  1.00  0.00           C
ATOM   3513  OH  TYR A 417       2.190  50.350  49.930  1.00  0.00           O
ATOM   3514  HH  TYR A 417       2.592  51.113  49.508  1.00  0.00           H
ATOM   3515  CD2 TYR A 417       4.450  50.760  52.850  1.00  0.00           C
ATOM   3516  HD2 TYR A 417       5.294  51.363  53.151  1.00  0.00           H
ATOM   3517  CE2 TYR A 417       3.830  51.000  51.610  1.00  0.00           C
ATOM   3518  HE2 TYR A 417       4.190  51.800  50.980  1.00  0.00           H
ATOM   3519  C   TYR A 417       6.640  48.320  53.340  1.00  0.00           C
ATOM   3520  O   TYR A 417       6.390  47.770  52.270  1.00  0.00           O
ATOM   3521  N   PHE A 418       7.740  49.090  53.470  1.00  0.00           N
ATOM   3522  HN  PHE A 418       7.931  49.551  54.333  1.00  0.00           H
ATOM   3523  CA  PHE A 418       8.720  49.280  52.420  1.00  0.00           C
ATOM   3524  HA  PHE A 418       8.202  49.639  51.543  1.00  0.00           H
ATOM   3525  CB  PHE A 418       9.800  50.290  52.869  1.00  0.00           C
ATOM   3526  HB1 PHE A 418      10.586  50.409  52.093  1.00  0.00           H
ATOM   3527  HB2 PHE A 418      10.264  49.917  53.807  1.00  0.00           H
ATOM   3528  CG  PHE A 418       9.270  51.680  53.140  1.00  0.00           C
ATOM   3529  CD1 PHE A 418       9.930  52.470  54.090  1.00  0.00           C
ATOM   3530  HD1 PHE A 418      10.767  52.062  54.638  1.00  0.00           H
ATOM   3531  CE1 PHE A 418       9.530  53.780  54.350  1.00  0.00           C
ATOM   3532  HE1 PHE A 418      10.050  54.370  55.090  1.00  0.00           H
ATOM   3533  CZ  PHE A 418       8.450  54.330  53.640  1.00  0.00           C
ATOM   3534  HZ  PHE A 418       8.138  55.346  53.831  1.00  0.00           H
ATOM   3535  CD2 PHE A 418       8.180  52.240  52.440  1.00  0.00           C
ATOM   3536  HD2 PHE A 418       7.653  51.663  51.694  1.00  0.00           H
ATOM   3537  CE2 PHE A 418       7.780  53.560  52.690  1.00  0.00           C
ATOM   3538  HE2 PHE A 418       6.950  53.980  52.140  1.00  0.00           H
ATOM   3539  C   PHE A 418       9.410  47.990  51.970  1.00  0.00           C
ATOM   3540  O   PHE A 418       9.620  47.770  50.780  1.00  0.00           O
ATOM   3541  N   LEU A 419       9.800  47.120  52.930  1.00  0.00           N
ATOM   3542  HN  LEU A 419       9.660  47.340  53.892  1.00  0.00           H
ATOM   3543  CA  LEU A 419      10.440  45.850  52.630  1.00  0.00           C
ATOM   3544  HA  LEU A 419      11.306  46.069  52.023  1.00  0.00           H
ATOM   3545  CB  LEU A 419      10.940  45.180  53.940  1.00  0.00           C
ATOM   3546  HB1 LEU A 419      10.080  44.890  54.580  1.00  0.00           H
ATOM   3547  HB2 LEU A 419      11.504  45.966  54.484  1.00  0.00           H
ATOM   3548  CG  LEU A 419      11.880  43.970  53.740  1.00  0.00           C
ATOM   3549  HG  LEU A 419      12.398  44.090  52.764  1.00  0.00           H
ATOM   3550  CD1 LEU A 419      12.970  43.941  54.820  1.00  0.00           C
ATOM   3551 1HD1 LEU A 419      12.512  43.821  55.826  1.00  0.00           H
ATOM   3552 2HD1 LEU A 419      13.556  44.884  54.820  1.00  0.00           H
ATOM   3553 3HD1 LEU A 419      13.672  43.097  54.649  1.00  0.00           H
ATOM   3554  CD2 LEU A 419      11.150  42.620  53.720  1.00  0.00           C
ATOM   3555 1HD2 LEU A 419      10.590  42.480  54.669  1.00  0.00           H
ATOM   3556 2HD2 LEU A 419      11.880  41.790  53.610  1.00  0.00           H
ATOM   3557 3HD2 LEU A 419      10.433  42.550  52.874  1.00  0.00           H
ATOM   3558  C   LEU A 419       9.590  44.880  51.800  1.00  0.00           C
ATOM   3559  O   LEU A 419      10.050  44.320  50.810  1.00  0.00           O
ATOM   3560  N   ILE A 420       8.300  44.680  52.160  1.00  0.00           N
ATOM   3561  HN  ILE A 420       7.918  45.112  52.973  1.00  0.00           H
ATOM   3562  CA  ILE A 420       7.400  43.820  51.390  1.00  0.00           C
ATOM   3563  HA  ILE A 420       7.929  42.892  51.230  1.00  0.00           H
ATOM   3564  CB  ILE A 420       6.110  43.440  52.120  1.00  0.00           C
ATOM   3565  HB  ILE A 420       5.630  42.610  51.560  1.00  0.00           H
ATOM   3566  CG2 ILE A 420       6.500  42.890  53.510  1.00  0.00           C
ATOM   3567 1HG2 ILE A 420       5.651  42.331  53.959  1.00  0.00           H
ATOM   3568 2HG2 ILE A 420       6.781  43.712  54.202  1.00  0.00           H
ATOM   3569 3HG2 ILE A 420       7.358  42.191  53.410  1.00  0.00           H
ATOM   3570  CG1 ILE A 420       5.060  44.580  52.200  1.00  0.00           C
ATOM   3571 1HG1 ILE A 420       4.761  44.879  51.173  1.00  0.00           H
ATOM   3572 2HG1 ILE A 420       5.520  45.459  52.700  1.00  0.00           H
ATOM   3573  CD  ILE A 420       3.791  44.189  52.950  1.00  0.00           C
ATOM   3574  HD1 ILE A 420       3.421  43.202  52.601  1.00  0.00           H
ATOM   3575  HD2 ILE A 420       2.992  44.947  52.799  1.00  0.00           H
ATOM   3576  HD3 ILE A 420       4.000  44.120  54.039  1.00  0.00           H
ATOM   3577  C   ILE A 420       7.120  44.360  49.990  1.00  0.00           C
ATOM   3578  O   ILE A 420       7.100  43.630  49.000  1.00  0.00           O
ATOM   3579  N   ARG A 421       6.930  45.690  49.860  1.00  0.00           N
ATOM   3580  HN  ARG A 421       6.900  46.277  50.666  1.00  0.00           H
ATOM   3581  CA  ARG A 421       6.830  46.360  48.570  1.00  0.00           C
ATOM   3582  HA  ARG A 421       6.072  45.841  48.001  1.00  0.00           H
ATOM   3583  CB  ARG A 421       6.380  47.830  48.720  1.00  0.00           C
ATOM   3584  HB1 ARG A 421       6.430  48.330  47.730  1.00  0.00           H
ATOM   3585  HB2 ARG A 421       7.096  48.347  49.396  1.00  0.00           H
ATOM   3586  CG  ARG A 421       4.950  48.070  49.270  1.00  0.00           C
ATOM   3587  HG1 ARG A 421       4.880  49.160  49.470  1.00  0.00           H
ATOM   3588  HG2 ARG A 421       4.800  47.562  50.247  1.00  0.00           H
ATOM   3589  CD  ARG A 421       3.790  47.750  48.310  1.00  0.00           C
ATOM   3590  HD1 ARG A 421       4.030  48.090  47.280  1.00  0.00           H
ATOM   3591  HD2 ARG A 421       2.862  48.259  48.649  1.00  0.00           H
ATOM   3592  NE  ARG A 421       3.540  46.270  48.320  1.00  0.00           N
ATOM   3593  HE  ARG A 421       4.022  45.698  48.983  1.00  0.00           H
ATOM   3594  CZ  ARG A 421       2.580  45.680  47.630  1.00  0.00           C
ATOM   3595  NH1 ARG A 421       1.810  46.300  46.760  1.00  0.00           N
ATOM   3596 1HH1 ARG A 421       1.970  47.258  46.520  1.00  0.00           H
ATOM   3597 2HH1 ARG A 421       0.996  45.848  46.398  1.00  0.00           H
ATOM   3598  NH2 ARG A 421       2.380  44.390  47.820  1.00  0.00           N
ATOM   3599 1HH2 ARG A 421       3.050  43.860  48.340  1.00  0.00           H
ATOM   3600 2HH2 ARG A 421       1.821  43.901  47.151  1.00  0.00           H
ATOM   3601  C   ARG A 421       8.100  46.250  47.740  1.00  0.00           C
ATOM   3602  O   ARG A 421       8.060  46.070  46.520  1.00  0.00           O
ATOM   3603  N   GLY A 422       9.280  46.310  48.390  1.00  0.00           N
ATOM   3604  HN  GLY A 422       9.290  46.552  49.357  1.00  0.00           H
ATOM   3605  CA  GLY A 422      10.570  46.000  47.780  1.00  0.00           C
ATOM   3606  HA1 GLY A 422      11.318  46.060  48.558  1.00  0.00           H
ATOM   3607  HA2 GLY A 422      10.740  46.702  46.978  1.00  0.00           H
ATOM   3608  C   GLY A 422      10.670  44.610  47.190  1.00  0.00           C
ATOM   3609  O   GLY A 422      11.030  44.460  46.020  1.00  0.00           O
ATOM   3610  N   VAL A 423      10.320  43.560  47.960  1.00  0.00           N
ATOM   3611  HN  VAL A 423      10.079  43.721  48.914  1.00  0.00           H
ATOM   3612  CA  VAL A 423      10.250  42.180  47.480  1.00  0.00           C
ATOM   3613  HA  VAL A 423      11.209  41.950  47.040  1.00  0.00           H
ATOM   3614  CB  VAL A 423      10.020  41.190  48.610  1.00  0.00           C
ATOM   3615  HB  VAL A 423       9.147  41.501  49.222  1.00  0.00           H
ATOM   3616  CG1 VAL A 423       9.780  39.760  48.080  1.00  0.00           C
ATOM   3617 1HG1 VAL A 423       8.791  39.670  47.581  1.00  0.00           H
ATOM   3618 2HG1 VAL A 423       9.810  39.027  48.914  1.00  0.00           H
ATOM   3619 3HG1 VAL A 423      10.570  39.480  47.350  1.00  0.00           H
ATOM   3620  CG2 VAL A 423      11.280  41.190  49.510  1.00  0.00           C
ATOM   3621 1HG2 VAL A 423      12.181  40.920  48.919  1.00  0.00           H
ATOM   3622 2HG2 VAL A 423      11.170  40.449  50.331  1.00  0.00           H
ATOM   3623 3HG2 VAL A 423      11.439  42.186  49.978  1.00  0.00           H
ATOM   3624  C   VAL A 423       9.240  41.990  46.340  1.00  0.00           C
ATOM   3625  O   VAL A 423       9.530  41.330  45.340  1.00  0.00           O
ATOM   3626  N   MET A 424       8.060  42.630  46.430  1.00  0.00           N
ATOM   3627  HN  MET A 424       7.811  43.109  47.268  1.00  0.00           H
ATOM   3628  CA  MET A 424       7.080  42.670  45.350  1.00  0.00           C
ATOM   3629  HA  MET A 424       6.789  41.656  45.119  1.00  0.00           H
ATOM   3630  CB  MET A 424       5.830  43.470  45.810  1.00  0.00           C
ATOM   3631  HB1 MET A 424       6.151  44.442  46.241  1.00  0.00           H
ATOM   3632  HB2 MET A 424       5.370  42.891  46.639  1.00  0.00           H
ATOM   3633  CG  MET A 424       4.720  43.750  44.750  1.00  0.00           C
ATOM   3634  HG1 MET A 424       3.791  43.990  45.310  1.00  0.00           H
ATOM   3635  HG2 MET A 424       4.519  42.796  44.218  1.00  0.00           H
ATOM   3636  SD  MET A 424       4.990  45.090  43.530  1.00  0.00           S
ATOM   3637  CE  MET A 424       4.970  46.530  44.629  1.00  0.00           C
ATOM   3638  HE1 MET A 424       4.008  46.600  45.181  1.00  0.00           H
ATOM   3639  HE2 MET A 424       5.080  47.467  44.042  1.00  0.00           H
ATOM   3640  HE3 MET A 424       5.804  46.500  45.363  1.00  0.00           H
ATOM   3641  C   MET A 424       7.650  43.250  44.060  1.00  0.00           C
ATOM   3642  O   MET A 424       7.490  42.700  42.970  1.00  0.00           O
ATOM   3643  N   THR A 425       8.390  44.370  44.170  1.00  0.00           N
ATOM   3644  HN  THR A 425       8.500  44.789  45.068  1.00  0.00           H
ATOM   3645  CA  THR A 425       9.060  45.020  43.040  1.00  0.00           C
ATOM   3646  HA  THR A 425       8.301  45.190  42.291  1.00  0.00           H
ATOM   3647  CB  THR A 425       9.640  46.380  43.400  1.00  0.00           C
ATOM   3648  HB  THR A 425      10.503  46.280  44.092  1.00  0.00           H
ATOM   3649  OG1 THR A 425       8.660  47.200  44.030  1.00  0.00           O
ATOM   3650  HG1 THR A 425       8.419  46.769  44.853  1.00  0.00           H
ATOM   3651  CG2 THR A 425      10.070  47.110  42.130  1.00  0.00           C
ATOM   3652 1HG2 THR A 425      10.960  46.640  41.660  1.00  0.00           H
ATOM   3653 2HG2 THR A 425      10.320  48.170  42.350  1.00  0.00           H
ATOM   3654 3HG2 THR A 425       9.245  47.120  41.385  1.00  0.00           H
ATOM   3655  C   THR A 425      10.130  44.150  42.390  1.00  0.00           C
ATOM   3656  O   THR A 425      10.190  44.030  41.170  1.00  0.00           O
ATOM   3657  N   LEU A 426      10.960  43.470  43.200  1.00  0.00           N
ATOM   3658  HN  LEU A 426      10.910  43.590  44.189  1.00  0.00           H
ATOM   3659  CA  LEU A 426      11.980  42.540  42.720  1.00  0.00           C
ATOM   3660  HA  LEU A 426      12.631  43.081  42.049  1.00  0.00           H
ATOM   3661  CB  LEU A 426      12.820  41.980  43.890  1.00  0.00           C
ATOM   3662  HB1 LEU A 426      13.490  41.170  43.530  1.00  0.00           H
ATOM   3663  HB2 LEU A 426      12.132  41.531  44.638  1.00  0.00           H
ATOM   3664  CG  LEU A 426      13.710  43.030  44.590  1.00  0.00           C
ATOM   3665  HG  LEU A 426      13.108  43.943  44.781  1.00  0.00           H
ATOM   3666  CD1 LEU A 426      14.210  42.519  45.950  1.00  0.00           C
ATOM   3667 1HD1 LEU A 426      14.763  43.315  46.493  1.00  0.00           H
ATOM   3668 2HD1 LEU A 426      14.899  41.661  45.800  1.00  0.00           H
ATOM   3669 3HD1 LEU A 426      13.362  42.191  46.588  1.00  0.00           H
ATOM   3670  CD2 LEU A 426      14.910  43.430  43.730  1.00  0.00           C
ATOM   3671 1HD2 LEU A 426      14.580  43.880  42.770  1.00  0.00           H
ATOM   3672 2HD2 LEU A 426      15.550  42.549  43.510  1.00  0.00           H
ATOM   3673 3HD2 LEU A 426      15.539  44.178  44.259  1.00  0.00           H
ATOM   3674  C   LEU A 426      11.420  41.390  41.890  1.00  0.00           C
ATOM   3675  O   LEU A 426      11.940  41.070  40.830  1.00  0.00           O
ATOM   3676  N   PHE A 427      10.300  40.780  42.320  1.00  0.00           N
ATOM   3677  HN  PHE A 427       9.911  41.019  43.207  1.00  0.00           H
ATOM   3678  CA  PHE A 427       9.600  39.760  41.550  1.00  0.00           C
ATOM   3679  HA  PHE A 427      10.321  38.989  41.320  1.00  0.00           H
ATOM   3680  CB  PHE A 427       8.440  39.140  42.390  1.00  0.00           C
ATOM   3681  HB1 PHE A 427       7.601  39.859  42.510  1.00  0.00           H
ATOM   3682  HB2 PHE A 427       8.820  38.880  43.401  1.00  0.00           H
ATOM   3683  CG  PHE A 427       7.940  37.880  41.740  1.00  0.00           C
ATOM   3684  CD1 PHE A 427       8.680  36.690  41.880  1.00  0.00           C
ATOM   3685  HD1 PHE A 427       9.594  36.700  42.456  1.00  0.00           H
ATOM   3686  CE1 PHE A 427       8.260  35.500  41.270  1.00  0.00           C
ATOM   3687  HE1 PHE A 427       8.849  34.602  41.390  1.00  0.00           H
ATOM   3688  CZ  PHE A 427       7.080  35.480  40.530  1.00  0.00           C
ATOM   3689  HZ  PHE A 427       6.750  34.560  40.070  1.00  0.00           H
ATOM   3690  CD2 PHE A 427       6.750  37.840  40.990  1.00  0.00           C
ATOM   3691  HD2 PHE A 427       6.169  38.742  40.870  1.00  0.00           H
ATOM   3692  CE2 PHE A 427       6.320  36.650  40.380  1.00  0.00           C
ATOM   3693  HE2 PHE A 427       5.405  36.630  39.807  1.00  0.00           H
ATOM   3694  C   PHE A 427       9.080  40.300  40.210  1.00  0.00           C
ATOM   3695  O   PHE A 427       9.150  39.640  39.170  1.00  0.00           O
ATOM   3696  N   SER A 428       8.580  41.560  40.180  1.00  0.00           N
ATOM   3697  HN  SER A 428       8.540  42.068  41.037  1.00  0.00           H
ATOM   3698  CA  SER A 428       8.119  42.230  38.970  1.00  0.00           C
ATOM   3699  HA  SER A 428       7.376  41.585  38.524  1.00  0.00           H
ATOM   3700  CB  SER A 428       7.470  43.600  39.290  1.00  0.00           C
ATOM   3701  HB1 SER A 428       8.230  44.400  39.420  1.00  0.00           H
ATOM   3702  HB2 SER A 428       6.927  43.510  40.255  1.00  0.00           H
ATOM   3703  OG  SER A 428       6.520  43.950  38.280  1.00  0.00           O
ATOM   3704  HG1 SER A 428       6.941  44.622  37.739  1.00  0.00           H
ATOM   3705  C   SER A 428       9.230  42.410  37.940  1.00  0.00           C
ATOM   3706  O   SER A 428       9.040  42.130  36.750  1.00  0.00           O
ATOM   3707  N   ILE A 429      10.430  42.800  38.390  1.00  0.00           N
ATOM   3708  HN  ILE A 429      10.540  43.031  39.353  1.00  0.00           H
ATOM   3709  CA  ILE A 429      11.620  42.990  37.570  1.00  0.00           C
ATOM   3710  HA  ILE A 429      11.382  43.725  36.815  1.00  0.00           H
ATOM   3711  CB  ILE A 429      12.780  43.550  38.420  1.00  0.00           C
ATOM   3712  HB  ILE A 429      12.870  42.920  39.330  1.00  0.00           H
ATOM   3713  CG2 ILE A 429      14.130  43.491  37.660  1.00  0.00           C
ATOM   3714 1HG2 ILE A 429      14.050  44.029  36.692  1.00  0.00           H
ATOM   3715 2HG2 ILE A 429      14.461  42.446  37.479  1.00  0.00           H
ATOM   3716 3HG2 ILE A 429      14.928  43.979  38.259  1.00  0.00           H
ATOM   3717  CG1 ILE A 429      12.470  45.000  38.880  1.00  0.00           C
ATOM   3718 1HG1 ILE A 429      11.412  45.080  39.209  1.00  0.00           H
ATOM   3719 2HG1 ILE A 429      12.580  45.681  38.009  1.00  0.00           H
ATOM   3720  CD  ILE A 429      13.360  45.480  40.030  1.00  0.00           C
ATOM   3721  HD1 ILE A 429      14.432  45.490  39.739  1.00  0.00           H
ATOM   3722  HD2 ILE A 429      13.240  44.822  40.917  1.00  0.00           H
ATOM   3723  HD3 ILE A 429      13.070  46.510  40.330  1.00  0.00           H
ATOM   3724  C   ILE A 429      12.040  41.740  36.800  1.00  0.00           C
ATOM   3725  O   ILE A 429      12.390  41.790  35.620  1.00  0.00           O
ATOM   3726  N   LYS A 430      11.970  40.550  37.440  1.00  0.00           N
ATOM   3727  HN  LYS A 430      11.688  40.520  38.395  1.00  0.00           H
ATOM   3728  CA  LYS A 430      12.380  39.300  36.820  1.00  0.00           C
ATOM   3729  HA  LYS A 430      13.061  39.510  36.009  1.00  0.00           H
ATOM   3730  CB  LYS A 430      13.170  38.390  37.820  1.00  0.00           C
ATOM   3731  HB1 LYS A 430      14.082  38.972  38.071  1.00  0.00           H
ATOM   3732  HB2 LYS A 430      13.519  37.472  37.301  1.00  0.00           H
ATOM   3733  CG  LYS A 430      12.500  38.050  39.170  1.00  0.00           C
ATOM   3734  HG1 LYS A 430      12.080  38.980  39.610  1.00  0.00           H
ATOM   3735  HG2 LYS A 430      13.296  37.708  39.865  1.00  0.00           H
ATOM   3736  CD  LYS A 430      11.380  36.990  39.130  1.00  0.00           C
ATOM   3737  HD1 LYS A 430      10.532  37.369  38.521  1.00  0.00           H
ATOM   3738  HD2 LYS A 430      10.981  36.860  40.159  1.00  0.00           H
ATOM   3739  CE  LYS A 430      11.790  35.610  38.590  1.00  0.00           C
ATOM   3740  HE1 LYS A 430      12.179  35.680  37.552  1.00  0.00           H
ATOM   3741  HE2 LYS A 430      10.911  34.931  38.580  1.00  0.00           H
ATOM   3742  NZ  LYS A 430      12.830  35.000  39.440  1.00  0.00           N
ATOM   3743  HZ1 LYS A 430      13.639  35.629  39.620  1.00  0.00           H
ATOM   3744  HZ2 LYS A 430      13.202  34.126  39.018  1.00  0.00           H
ATOM   3745  HZ3 LYS A 430      12.432  34.741  40.366  1.00  0.00           H
ATOM   3746  C   LYS A 430      11.230  38.540  36.160  1.00  0.00           C
ATOM   3747  O   LYS A 430      11.400  37.410  35.700  1.00  0.00           O
ATOM   3748  N   SER A 431      10.040  39.170  36.050  1.00  0.00           N
ATOM   3749  HN  SER A 431       9.930  40.084  36.432  1.00  0.00           H
ATOM   3750  CA  SER A 431       8.860  38.550  35.440  1.00  0.00           C
ATOM   3751  HA  SER A 431       8.960  37.476  35.490  1.00  0.00           H
ATOM   3752  CB  SER A 431       7.550  38.949  36.160  1.00  0.00           C
ATOM   3753  HB1 SER A 431       6.665  38.602  35.584  1.00  0.00           H
ATOM   3754  HB2 SER A 431       7.480  40.055  36.240  1.00  0.00           H
ATOM   3755  OG  SER A 431       7.470  38.350  37.450  1.00  0.00           O
ATOM   3756  HG1 SER A 431       8.158  38.749  37.988  1.00  0.00           H
ATOM   3757  C   SER A 431       8.710  38.890  33.960  1.00  0.00           C
ATOM   3758  O   SER A 431       7.830  38.360  33.290  1.00  0.00           O
ATOM   3759  N   ASN A 432       9.620  39.720  33.420  1.00  0.00           N
ATOM   3760  HN  ASN A 432      10.319  40.119  34.009  1.00  0.00           H
ATOM   3761  CA  ASN A 432       9.740  40.030  32.000  1.00  0.00           C
ATOM   3762  HA  ASN A 432      10.621  40.651  31.930  1.00  0.00           H
ATOM   3763  CB  ASN A 432      10.000  38.750  31.140  1.00  0.00           C
ATOM   3764  HB1 ASN A 432      10.130  39.011  30.068  1.00  0.00           H
ATOM   3765  HB2 ASN A 432       9.136  38.057  31.220  1.00  0.00           H
ATOM   3766  CG  ASN A 432      11.270  38.030  31.590  1.00  0.00           C
ATOM   3767  OD1 ASN A 432      12.170  38.590  32.220  1.00  0.00           O
ATOM   3768  ND2 ASN A 432      11.370  36.720  31.250  1.00  0.00           N
ATOM   3769 1HD2 ASN A 432      10.638  36.269  30.739  1.00  0.00           H
ATOM   3770 2HD2 ASN A 432      12.179  36.220  31.560  1.00  0.00           H
ATOM   3771  C   ASN A 432       8.610  40.900  31.430  1.00  0.00           C
ATOM   3772  O   ASN A 432       7.600  41.180  32.070  1.00  0.00           O
HETATM 3773  N   HSD A 433       8.840  41.400  30.190  1.00  0.00           N
HETATM 3774  HN  HSD A 433       9.669  41.120  29.711  1.00  0.00           H
HETATM 3775  CA  HSD A 433       8.040  42.370  29.459  1.00  0.00           C
HETATM 3776  HA  HSD A 433       8.378  42.291  28.437  1.00  0.00           H
HETATM 3777  CB  HSD A 433       6.520  42.059  29.400  1.00  0.00           C
HETATM 3778  HB1 HSD A 433       6.039  42.300  30.372  1.00  0.00           H
HETATM 3779  HB2 HSD A 433       6.391  40.967  29.241  1.00  0.00           H
HETATM 3780  ND1 HSD A 433       5.720  42.300  27.000  1.00  0.00           N
HETATM 3781  HD1 HSD A 433       6.149  41.471  26.641  1.00  0.00           H
HETATM 3782  CG  HSD A 433       5.810  42.790  28.290  1.00  0.00           C
HETATM 3783  CE1 HSD A 433       4.910  43.130  26.310  1.00  0.00           C
HETATM 3784  HE1 HSD A 433       4.651  42.970  25.263  1.00  0.00           H
HETATM 3785  NE2 HSD A 433       4.460  44.120  27.060  1.00  0.00           N
HETATM 3786  CD2 HSD A 433       5.030  43.900  28.310  1.00  0.00           C
HETATM 3787  HD2 HSD A 433       4.791  44.568  29.128  1.00  0.00           H
HETATM 3788  C   HSD A 433       8.280  43.810  29.930  1.00  0.00           C
HETATM 3789  O   HSD A 433       8.090  44.070  31.120  1.00  0.00           O
ATOM   3790  N   PRO A 434       8.670  44.780  29.120  1.00  0.00           N
ATOM   3791  CD  PRO A 434       8.699  46.170  29.600  1.00  0.00           C
ATOM   3792  HD1 PRO A 434       9.565  46.301  30.284  1.00  0.00           H
ATOM   3793  HD2 PRO A 434       7.756  46.448  30.117  1.00  0.00           H
ATOM   3794  CA  PRO A 434       9.410  44.660  27.850  1.00  0.00           C
ATOM   3795  HA  PRO A 434       8.711  44.260  27.131  1.00  0.00           H
ATOM   3796  CB  PRO A 434       9.841  46.090  27.510  1.00  0.00           C
ATOM   3797  HB1 PRO A 434       9.770  46.300  26.421  1.00  0.00           H
ATOM   3798  HB2 PRO A 434      10.881  46.288  27.847  1.00  0.00           H
ATOM   3799  CG  PRO A 434       8.891  46.980  28.320  1.00  0.00           C
ATOM   3800  HG1 PRO A 434       9.318  47.986  28.519  1.00  0.00           H
ATOM   3801  HG2 PRO A 434       7.922  47.081  27.786  1.00  0.00           H
ATOM   3802  C   PRO A 434      10.590  43.690  27.900  1.00  0.00           C
ATOM   3803  O   PRO A 434      11.300  43.670  28.900  1.00  0.00           O
ATOM   3804  N   GLY A 435      10.800  42.900  26.830  1.00  0.00           N
ATOM   3805  HN  GLY A 435      10.190  43.010  26.049  1.00  0.00           H
ATOM   3806  CA  GLY A 435      11.840  41.880  26.690  1.00  0.00           C
ATOM   3807  HA1 GLY A 435      12.783  42.392  26.570  1.00  0.00           H
ATOM   3808  HA2 GLY A 435      11.580  41.280  25.830  1.00  0.00           H
ATOM   3809  C   GLY A 435      12.000  40.910  27.840  1.00  0.00           C
ATOM   3810  O   GLY A 435      11.110  40.720  28.670  1.00  0.00           O
ATOM   3811  N   LEU A 436      13.170  40.240  27.920  1.00  0.00           N
ATOM   3812  HN  LEU A 436      13.848  40.320  27.193  1.00  0.00           H
ATOM   3813  CA  LEU A 436      13.510  39.300  28.970  1.00  0.00           C
ATOM   3814  HA  LEU A 436      12.690  39.230  29.670  1.00  0.00           H
ATOM   3815  CB  LEU A 436      13.820  37.880  28.420  1.00  0.00           C
ATOM   3816  HB1 LEU A 436      14.090  37.230  29.280  1.00  0.00           H
ATOM   3817  HB2 LEU A 436      14.695  37.910  27.736  1.00  0.00           H
ATOM   3818  CG  LEU A 436      12.650  37.190  27.670  1.00  0.00           C
ATOM   3819  HG  LEU A 436      11.700  37.510  28.150  1.00  0.00           H
ATOM   3820  CD1 LEU A 436      12.590  37.539  26.180  1.00  0.00           C
ATOM   3821 1HD1 LEU A 436      12.419  38.625  26.019  1.00  0.00           H
ATOM   3822 2HD1 LEU A 436      11.754  36.993  25.692  1.00  0.00           H
ATOM   3823 3HD1 LEU A 436      13.532  37.249  25.669  1.00  0.00           H
ATOM   3824  CD2 LEU A 436      12.750  35.670  27.820  1.00  0.00           C
ATOM   3825 1HD2 LEU A 436      11.881  35.171  27.341  1.00  0.00           H
ATOM   3826 2HD2 LEU A 436      12.770  35.370  28.890  1.00  0.00           H
ATOM   3827 3HD2 LEU A 436      13.671  35.290  27.329  1.00  0.00           H
ATOM   3828  C   LEU A 436      14.720  39.800  29.750  1.00  0.00           C
ATOM   3829  O   LEU A 436      15.620  40.430  29.200  1.00  0.00           O
ATOM   3830  N   LEU A 437      14.760  39.560  31.080  1.00  0.00           N
ATOM   3831  HN  LEU A 437      13.995  39.113  31.537  1.00  0.00           H
ATOM   3832  CA  LEU A 437      15.900  39.890  31.940  1.00  0.00           C
ATOM   3833  HA  LEU A 437      16.191  40.902  31.700  1.00  0.00           H
ATOM   3834  CB  LEU A 437      15.460  39.850  33.430  1.00  0.00           C
ATOM   3835  HB1 LEU A 437      15.219  38.797  33.691  1.00  0.00           H
ATOM   3836  HB2 LEU A 437      14.526  40.443  33.530  1.00  0.00           H
ATOM   3837  CG  LEU A 437      16.480  40.390  34.460  1.00  0.00           C
ATOM   3838  HG  LEU A 437      17.429  39.821  34.360  1.00  0.00           H
ATOM   3839  CD1 LEU A 437      16.770  41.880  34.270  1.00  0.00           C
ATOM   3840 1HD1 LEU A 437      15.831  42.469  34.350  1.00  0.00           H
ATOM   3841 2HD1 LEU A 437      17.230  42.080  33.279  1.00  0.00           H
ATOM   3842 3HD1 LEU A 437      17.478  42.239  35.048  1.00  0.00           H
ATOM   3843  CD2 LEU A 437      15.950  40.160  35.890  1.00  0.00           C
ATOM   3844 1HD2 LEU A 437      15.760  39.079  36.060  1.00  0.00           H
ATOM   3845 2HD2 LEU A 437      15.001  40.719  36.040  1.00  0.00           H
ATOM   3846 3HD2 LEU A 437      16.690  40.510  36.640  1.00  0.00           H
ATOM   3847  C   LEU A 437      17.120  38.990  31.690  1.00  0.00           C
ATOM   3848  O   LEU A 437      17.030  37.760  31.660  1.00  0.00           O
ATOM   3849  N   SER A 438      18.310  39.590  31.450  1.00  0.00           N
ATOM   3850  HN  SER A 438      18.360  40.583  31.371  1.00  0.00           H
ATOM   3851  CA  SER A 438      19.590  38.900  31.280  1.00  0.00           C
ATOM   3852  HA  SER A 438      19.419  38.136  30.536  1.00  0.00           H
ATOM   3853  CB  SER A 438      20.670  39.850  30.680  1.00  0.00           C
ATOM   3854  HB1 SER A 438      20.330  40.130  29.660  1.00  0.00           H
ATOM   3855  HB2 SER A 438      21.640  39.320  30.570  1.00  0.00           H
ATOM   3856  OG  SER A 438      20.820  41.050  31.440  1.00  0.00           O
ATOM   3857  HG1 SER A 438      21.430  40.840  32.150  1.00  0.00           H
ATOM   3858  C   SER A 438      20.110  38.170  32.510  1.00  0.00           C
ATOM   3859  O   SER A 438      19.950  38.620  33.640  1.00  0.00           O
ATOM   3860  N   GLU A 439      20.720  36.980  32.340  1.00  0.00           N
ATOM   3861  HN  GLU A 439      20.939  36.651  31.424  1.00  0.00           H
ATOM   3862  CA  GLU A 439      20.970  36.020  33.410  1.00  0.00           C
ATOM   3863  HA  GLU A 439      20.012  35.880  33.889  1.00  0.00           H
ATOM   3864  CB  GLU A 439      21.330  34.610  32.879  1.00  0.00           C
ATOM   3865  HB1 GLU A 439      21.562  33.955  33.746  1.00  0.00           H
ATOM   3866  HB2 GLU A 439      22.230  34.660  32.230  1.00  0.00           H
ATOM   3867  CG  GLU A 439      20.140  33.970  32.100  1.00  0.00           C
ATOM   3868  HG1 GLU A 439      20.080  34.430  31.090  1.00  0.00           H
ATOM   3869  HG2 GLU A 439      19.198  34.201  32.641  1.00  0.00           H
ATOM   3870  CD  GLU A 439      20.190  32.460  31.940  1.00  0.00           C
ATOM   3871  OE1 GLU A 439      19.270  31.920  31.270  1.00  0.00           O
ATOM   3872  OE2 GLU A 439      21.090  31.780  32.500  1.00  0.00           O
ATOM   3873  C   GLU A 439      21.880  36.430  34.580  1.00  0.00           C
ATOM   3874  O   GLU A 439      21.590  36.090  35.730  1.00  0.00           O
ATOM   3875  N   LYS A 440      22.980  37.180  34.350  1.00  0.00           N
ATOM   3876  HN  LYS A 440      23.250  37.420  33.421  1.00  0.00           H
ATOM   3877  CA  LYS A 440      23.740  37.750  35.460  1.00  0.00           C
ATOM   3878  HA  LYS A 440      24.062  36.945  36.104  1.00  0.00           H
ATOM   3879  CB  LYS A 440      25.000  38.520  34.970  1.00  0.00           C
ATOM   3880  HB1 LYS A 440      25.448  39.068  35.827  1.00  0.00           H
ATOM   3881  HB2 LYS A 440      24.690  39.269  34.211  1.00  0.00           H
ATOM   3882  CG  LYS A 440      26.120  37.650  34.361  1.00  0.00           C
ATOM   3883  HG1 LYS A 440      25.688  36.947  33.617  1.00  0.00           H
ATOM   3884  HG2 LYS A 440      26.587  37.043  35.166  1.00  0.00           H
ATOM   3885  CD  LYS A 440      27.200  38.500  33.660  1.00  0.00           C
ATOM   3886  HD1 LYS A 440      26.750  38.930  32.740  1.00  0.00           H
ATOM   3887  HD2 LYS A 440      28.019  37.821  33.340  1.00  0.00           H
ATOM   3888  CE  LYS A 440      27.780  39.640  34.510  1.00  0.00           C
ATOM   3889  HE1 LYS A 440      28.238  39.232  35.436  1.00  0.00           H
ATOM   3890  HE2 LYS A 440      26.983  40.358  34.799  1.00  0.00           H
ATOM   3891  NZ  LYS A 440      28.800  40.410  33.770  1.00  0.00           N
ATOM   3892  HZ1 LYS A 440      29.091  41.242  34.321  1.00  0.00           H
ATOM   3893  HZ2 LYS A 440      28.419  40.731  32.857  1.00  0.00           H
ATOM   3894  HZ3 LYS A 440      29.636  39.823  33.571  1.00  0.00           H
ATOM   3895  C   LYS A 440      22.930  38.720  36.330  1.00  0.00           C
ATOM   3896  O   LYS A 440      22.950  38.670  37.560  1.00  0.00           O
ATOM   3897  N   ALA A 441      22.170  39.630  35.690  1.00  0.00           N
ATOM   3898  HN  ALA A 441      22.210  39.700  34.696  1.00  0.00           H
ATOM   3899  CA  ALA A 441      21.220  40.500  36.341  1.00  0.00           C
ATOM   3900  HA  ALA A 441      21.746  41.055  37.104  1.00  0.00           H
ATOM   3901  CB  ALA A 441      20.640  41.500  35.330  1.00  0.00           C
ATOM   3902  HB1 ALA A 441      19.969  42.231  35.830  1.00  0.00           H
ATOM   3903  HB2 ALA A 441      20.063  40.982  34.534  1.00  0.00           H
ATOM   3904  HB3 ALA A 441      21.459  42.069  34.841  1.00  0.00           H
ATOM   3905  C   ALA A 441      20.100  39.750  37.050  1.00  0.00           C
ATOM   3906  O   ALA A 441      19.800  40.030  38.210  1.00  0.00           O
ATOM   3907  N   ALA A 442      19.500  38.730  36.410  1.00  0.00           N
ATOM   3908  HN  ALA A 442      19.738  38.561  35.456  1.00  0.00           H
ATOM   3909  CA  ALA A 442      18.480  37.880  36.990  1.00  0.00           C
ATOM   3910  HA  ALA A 442      17.673  38.518  37.319  1.00  0.00           H
ATOM   3911  CB  ALA A 442      17.950  36.880  35.950  1.00  0.00           C
ATOM   3912  HB1 ALA A 442      18.740  36.160  35.650  1.00  0.00           H
ATOM   3913  HB2 ALA A 442      17.601  37.418  35.043  1.00  0.00           H
ATOM   3914  HB3 ALA A 442      17.091  36.300  36.350  1.00  0.00           H
ATOM   3915  C   ALA A 442      18.960  37.140  38.230  1.00  0.00           C
ATOM   3916  O   ALA A 442      18.290  37.110  39.250  1.00  0.00           O
ATOM   3917  N   SER A 443      20.180  36.580  38.170  1.00  0.00           N
ATOM   3918  HN  SER A 443      20.689  36.590  37.312  1.00  0.00           H
ATOM   3919  CA  SER A 443      20.830  35.940  39.310  1.00  0.00           C
ATOM   3920  HA  SER A 443      20.181  35.151  39.660  1.00  0.00           H
ATOM   3921  CB  SER A 443      22.210  35.330  38.940  1.00  0.00           C
ATOM   3922  HB1 SER A 443      22.670  34.870  39.840  1.00  0.00           H
ATOM   3923  HB2 SER A 443      22.899  36.119  38.570  1.00  0.00           H
ATOM   3924  OG  SER A 443      22.060  34.330  37.940  1.00  0.00           O
ATOM   3925  HG1 SER A 443      21.871  34.779  37.112  1.00  0.00           H
ATOM   3926  C   SER A 443      21.020  36.890  40.480  1.00  0.00           C
ATOM   3927  O   SER A 443      20.720  36.550  41.620  1.00  0.00           O
ATOM   3928  N   LYS A 444      21.480  38.130  40.230  1.00  0.00           N
ATOM   3929  HN  LYS A 444      21.770  38.380  39.310  1.00  0.00           H
ATOM   3930  CA  LYS A 444      21.520  39.170  41.240  1.00  0.00           C
ATOM   3931  HA  LYS A 444      21.971  38.719  42.112  1.00  0.00           H
ATOM   3932  CB  LYS A 444      22.450  40.340  40.810  1.00  0.00           C
ATOM   3933  HB1 LYS A 444      22.320  41.200  41.500  1.00  0.00           H
ATOM   3934  HB2 LYS A 444      22.151  40.679  39.794  1.00  0.00           H
ATOM   3935  CG  LYS A 444      23.940  39.960  40.830  1.00  0.00           C
ATOM   3936  HG1 LYS A 444      24.540  40.849  40.540  1.00  0.00           H
ATOM   3937  HG2 LYS A 444      24.139  39.162  40.082  1.00  0.00           H
ATOM   3938  CD  LYS A 444      24.410  39.480  42.220  1.00  0.00           C
ATOM   3939  HD1 LYS A 444      23.909  38.518  42.460  1.00  0.00           H
ATOM   3940  HD2 LYS A 444      24.060  40.231  42.961  1.00  0.00           H
ATOM   3941  CE  LYS A 444      25.910  39.260  42.380  1.00  0.00           C
ATOM   3942  HE1 LYS A 444      26.481  40.171  42.100  1.00  0.00           H
ATOM   3943  HE2 LYS A 444      26.258  38.404  41.763  1.00  0.00           H
ATOM   3944  NZ  LYS A 444      26.180  38.940  43.800  1.00  0.00           N
ATOM   3945  HZ1 LYS A 444      25.519  38.218  44.151  1.00  0.00           H
ATOM   3946  HZ2 LYS A 444      26.060  39.797  44.378  1.00  0.00           H
ATOM   3947  HZ3 LYS A 444      27.144  38.589  43.971  1.00  0.00           H
ATOM   3948  C   LYS A 444      20.190  39.660  41.800  1.00  0.00           C
ATOM   3949  O   LYS A 444      20.060  39.850  43.010  1.00  0.00           O
ATOM   3950  N   ILE A 445      19.150  39.850  40.960  1.00  0.00           N
ATOM   3951  HN  ILE A 445      19.291  39.780  39.976  1.00  0.00           H
ATOM   3952  CA  ILE A 445      17.800  40.130  41.440  1.00  0.00           C
ATOM   3953  HA  ILE A 445      17.870  40.972  42.112  1.00  0.00           H
ATOM   3954  CB  ILE A 445      16.870  40.520  40.280  1.00  0.00           C
ATOM   3955  HB  ILE A 445      16.940  39.731  39.501  1.00  0.00           H
ATOM   3956  CG2 ILE A 445      15.390  40.590  40.730  1.00  0.00           C
ATOM   3957 1HG2 ILE A 445      15.281  41.266  41.605  1.00  0.00           H
ATOM   3958 2HG2 ILE A 445      14.999  39.589  41.010  1.00  0.00           H
ATOM   3959 3HG2 ILE A 445      14.759  40.991  39.909  1.00  0.00           H
ATOM   3960  CG1 ILE A 445      17.320  41.860  39.630  1.00  0.00           C
ATOM   3961 1HG1 ILE A 445      16.632  42.069  38.783  1.00  0.00           H
ATOM   3962 2HG1 ILE A 445      18.332  41.740  39.189  1.00  0.00           H
ATOM   3963  CD  ILE A 445      17.340  43.080  40.560  1.00  0.00           C
ATOM   3964  HD1 ILE A 445      16.346  43.261  41.022  1.00  0.00           H
ATOM   3965  HD2 ILE A 445      17.630  43.989  39.991  1.00  0.00           H
ATOM   3966  HD3 ILE A 445      18.100  42.950  41.360  1.00  0.00           H
ATOM   3967  C   ILE A 445      17.230  39.000  42.290  1.00  0.00           C
ATOM   3968  O   ILE A 445      16.720  39.240  43.390  1.00  0.00           O
ATOM   3969  N   ASN A 446      17.390  37.740  41.850  1.00  0.00           N
ATOM   3970  HN  ASN A 446      17.769  37.571  40.943  1.00  0.00           H
ATOM   3971  CA  ASN A 446      17.030  36.550  42.610  1.00  0.00           C
ATOM   3972  HA  ASN A 446      15.988  36.640  42.880  1.00  0.00           H
ATOM   3973  CB  ASN A 446      17.230  35.260  41.760  1.00  0.00           C
ATOM   3974  HB1 ASN A 446      17.070  34.368  42.402  1.00  0.00           H
ATOM   3975  HB2 ASN A 446      18.275  35.240  41.382  1.00  0.00           H
ATOM   3976  CG  ASN A 446      16.260  35.150  40.580  1.00  0.00           C
ATOM   3977  OD1 ASN A 446      15.280  35.870  40.400  1.00  0.00           O
ATOM   3978  ND2 ASN A 446      16.540  34.140  39.700  1.00  0.00           N
ATOM   3979 1HD2 ASN A 446      17.332  33.548  39.850  1.00  0.00           H
ATOM   3980 2HD2 ASN A 446      15.897  33.959  38.956  1.00  0.00           H
ATOM   3981  C   ASN A 446      17.800  36.430  43.940  1.00  0.00           C
ATOM   3982  O   ASN A 446      17.200  36.200  44.990  1.00  0.00           O
ATOM   3983  N   GLU A 447      19.140  36.660  43.940  1.00  0.00           N
ATOM   3984  HN  GLU A 447      19.623  36.771  43.075  1.00  0.00           H
ATOM   3985  CA  GLU A 447      19.980  36.670  45.130  1.00  0.00           C
ATOM   3986  HA  GLU A 447      19.900  35.707  45.612  1.00  0.00           H
ATOM   3987  CB  GLU A 447      21.460  36.920  44.710  1.00  0.00           C
ATOM   3988  HB1 GLU A 447      21.510  37.900  44.190  1.00  0.00           H
ATOM   3989  HB2 GLU A 447      21.740  36.140  43.970  1.00  0.00           H
ATOM   3990  CG  GLU A 447      22.510  36.900  45.860  1.00  0.00           C
ATOM   3991  HG1 GLU A 447      22.640  35.860  46.230  1.00  0.00           H
ATOM   3992  HG2 GLU A 447      22.168  37.523  46.714  1.00  0.00           H
ATOM   3993  CD  GLU A 447      23.880  37.410  45.420  1.00  0.00           C
ATOM   3994  OE1 GLU A 447      24.460  36.910  44.420  1.00  0.00           O
ATOM   3995  OE2 GLU A 447      24.420  38.330  46.100  1.00  0.00           O
ATOM   3996  C   GLU A 447      19.560  37.740  46.150  1.00  0.00           C
ATOM   3997  O   GLU A 447      19.410  37.470  47.340  1.00  0.00           O
ATOM   3998  N   THR A 448      19.330  38.980  45.670  1.00  0.00           N
ATOM   3999  HN  THR A 448      19.470  39.150  44.698  1.00  0.00           H
ATOM   4000  CA  THR A 448      18.920  40.110  46.500  1.00  0.00           C
ATOM   4001  HA  THR A 448      19.630  40.180  47.310  1.00  0.00           H
ATOM   4002  CB  THR A 448      18.910  41.460  45.780  1.00  0.00           C
ATOM   4003  HB  THR A 448      18.064  41.530  45.063  1.00  0.00           H
ATOM   4004  OG1 THR A 448      20.120  41.650  45.050  1.00  0.00           O
ATOM   4005  HG1 THR A 448      20.070  41.062  44.293  1.00  0.00           H
ATOM   4006  CG2 THR A 448      18.830  42.610  46.790  1.00  0.00           C
ATOM   4007 1HG2 THR A 448      17.875  42.590  47.357  1.00  0.00           H
ATOM   4008 2HG2 THR A 448      18.890  43.590  46.270  1.00  0.00           H
ATOM   4009 3HG2 THR A 448      19.668  42.560  47.518  1.00  0.00           H
ATOM   4010  C   THR A 448      17.560  39.900  47.130  1.00  0.00           C
ATOM   4011  O   THR A 448      17.350  40.140  48.310  1.00  0.00           O
ATOM   4012  N   MET A 449      16.580  39.390  46.340  1.00  0.00           N
ATOM   4013  HN  MET A 449      16.760  39.200  45.378  1.00  0.00           H
ATOM   4014  CA  MET A 449      15.250  39.090  46.820  1.00  0.00           C
ATOM   4015  HA  MET A 449      14.838  39.984  47.262  1.00  0.00           H
ATOM   4016  CB  MET A 449      14.350  38.700  45.610  1.00  0.00           C
ATOM   4017  HB1 MET A 449      14.929  37.991  44.981  1.00  0.00           H
ATOM   4018  HB2 MET A 449      14.191  39.617  45.002  1.00  0.00           H
ATOM   4019  CG  MET A 449      13.000  38.060  45.960  1.00  0.00           C
ATOM   4020  HG1 MET A 449      12.549  38.641  46.792  1.00  0.00           H
ATOM   4021  HG2 MET A 449      13.199  37.034  46.338  1.00  0.00           H
ATOM   4022  SD  MET A 449      11.820  37.960  44.590  1.00  0.00           S
ATOM   4023  CE  MET A 449      12.820  36.869  43.540  1.00  0.00           C
ATOM   4024  HE1 MET A 449      13.714  37.392  43.138  1.00  0.00           H
ATOM   4025  HE2 MET A 449      12.230  36.510  42.670  1.00  0.00           H
ATOM   4026  HE3 MET A 449      13.169  35.974  44.098  1.00  0.00           H
ATOM   4027  C   MET A 449      15.180  38.040  47.920  1.00  0.00           C
ATOM   4028  O   MET A 449      14.510  38.230  48.930  1.00  0.00           O
ATOM   4029  N   LEU A 450      15.930  36.940  47.760  1.00  0.00           N
ATOM   4030  HN  LEU A 450      16.421  36.780  46.908  1.00  0.00           H
ATOM   4031  CA  LEU A 450      16.120  35.940  48.800  1.00  0.00           C
ATOM   4032  HA  LEU A 450      15.151  35.560  49.090  1.00  0.00           H
ATOM   4033  CB  LEU A 450      16.970  34.790  48.210  1.00  0.00           C
ATOM   4034  HB1 LEU A 450      17.887  35.239  47.771  1.00  0.00           H
ATOM   4035  HB2 LEU A 450      16.407  34.338  47.366  1.00  0.00           H
ATOM   4036  CG  LEU A 450      17.400  33.670  49.180  1.00  0.00           C
ATOM   4037  HG  LEU A 450      17.901  34.121  50.062  1.00  0.00           H
ATOM   4038  CD1 LEU A 450      16.210  32.820  49.650  1.00  0.00           C
ATOM   4039 1HD1 LEU A 450      16.562  31.986  50.293  1.00  0.00           H
ATOM   4040 2HD1 LEU A 450      15.681  32.391  48.772  1.00  0.00           H
ATOM   4041 3HD1 LEU A 450      15.491  33.439  50.229  1.00  0.00           H
ATOM   4042  CD2 LEU A 450      18.440  32.780  48.490  1.00  0.00           C
ATOM   4043 1HD2 LEU A 450      18.881  32.069  49.221  1.00  0.00           H
ATOM   4044 2HD2 LEU A 450      19.257  33.407  48.072  1.00  0.00           H
ATOM   4045 3HD2 LEU A 450      17.981  32.212  47.652  1.00  0.00           H
ATOM   4046  C   LEU A 450      16.770  36.520  50.050  1.00  0.00           C
ATOM   4047  O   LEU A 450      16.300  36.310  51.170  1.00  0.00           O
ATOM   4048  N   ARG A 451      17.850  37.330  49.880  1.00  0.00           N
ATOM   4049  HN  ARG A 451      18.181  37.511  48.957  1.00  0.00           H
ATOM   4050  CA  ARG A 451      18.570  37.960  50.970  1.00  0.00           C
ATOM   4051  HA  ARG A 451      18.878  37.175  51.646  1.00  0.00           H
ATOM   4052  CB  ARG A 451      19.820  38.700  50.420  1.00  0.00           C
ATOM   4053  HB1 ARG A 451      19.521  39.607  49.852  1.00  0.00           H
ATOM   4054  HB2 ARG A 451      20.339  38.021  49.711  1.00  0.00           H
ATOM   4055  CG  ARG A 451      20.820  39.070  51.530  1.00  0.00           C
ATOM   4056  HG1 ARG A 451      21.000  38.147  52.122  1.00  0.00           H
ATOM   4057  HG2 ARG A 451      20.371  39.818  52.218  1.00  0.00           H
ATOM   4058  CD  ARG A 451      22.170  39.610  51.020  1.00  0.00           C
ATOM   4059  HD1 ARG A 451      22.080  40.660  50.670  1.00  0.00           H
ATOM   4060  HD2 ARG A 451      22.569  38.961  50.211  1.00  0.00           H
ATOM   4061  NE  ARG A 451      23.070  39.530  52.210  1.00  0.00           N
ATOM   4062  HE  ARG A 451      22.680  39.260  53.090  1.00  0.00           H
ATOM   4063  CZ  ARG A 451      24.380  39.670  52.180  1.00  0.00           C
ATOM   4064  NH1 ARG A 451      25.040  40.240  51.210  1.00  0.00           N
ATOM   4065 1HH1 ARG A 451      24.530  40.790  50.549  1.00  0.00           H
ATOM   4066 2HH1 ARG A 451      25.960  40.540  51.460  1.00  0.00           H
ATOM   4067  NH2 ARG A 451      25.090  39.260  53.220  1.00  0.00           N
ATOM   4068 1HH2 ARG A 451      26.080  39.400  53.220  1.00  0.00           H
ATOM   4069 2HH2 ARG A 451      24.669  38.619  53.861  1.00  0.00           H
ATOM   4070  C   ARG A 451      17.720  38.920  51.780  1.00  0.00           C
ATOM   4071  O   ARG A 451      17.660  38.850  53.010  1.00  0.00           O
ATOM   4072  N   LEU A 452      16.970  39.800  51.090  1.00  0.00           N
ATOM   4073  HN  LEU A 452      17.060  39.840  50.098  1.00  0.00           H
ATOM   4074  CA  LEU A 452      16.030  40.740  51.670  1.00  0.00           C
ATOM   4075  HA  LEU A 452      16.572  41.343  52.383  1.00  0.00           H
ATOM   4076  CB  LEU A 452      15.480  41.650  50.540  1.00  0.00           C
ATOM   4077  HB1 LEU A 452      14.951  41.021  49.792  1.00  0.00           H
ATOM   4078  HB2 LEU A 452      16.355  42.102  50.027  1.00  0.00           H
ATOM   4079  CG  LEU A 452      14.550  42.800  50.990  1.00  0.00           C
ATOM   4080  HG  LEU A 452      13.630  42.370  51.440  1.00  0.00           H
ATOM   4081  CD1 LEU A 452      15.229  43.701  52.030  1.00  0.00           C
ATOM   4082 1HD1 LEU A 452      16.193  44.081  51.629  1.00  0.00           H
ATOM   4083 2HD1 LEU A 452      15.421  43.148  52.974  1.00  0.00           H
ATOM   4084 3HD1 LEU A 452      14.584  44.575  52.259  1.00  0.00           H
ATOM   4085  CD2 LEU A 452      14.130  43.639  49.770  1.00  0.00           C
ATOM   4086 1HD2 LEU A 452      15.030  44.090  49.300  1.00  0.00           H
ATOM   4087 2HD2 LEU A 452      13.437  44.454  50.071  1.00  0.00           H
ATOM   4088 3HD2 LEU A 452      13.622  43.003  49.014  1.00  0.00           H
ATOM   4089  C   LEU A 452      14.890  40.070  52.420  1.00  0.00           C
ATOM   4090  O   LEU A 452      14.480  40.520  53.490  1.00  0.00           O
ATOM   4091  N   GLY A 453      14.340  38.960  51.880  1.00  0.00           N
ATOM   4092  HN  GLY A 453      14.669  38.641  50.994  1.00  0.00           H
ATOM   4093  CA  GLY A 453      13.271  38.200  52.520  1.00  0.00           C
ATOM   4094  HA1 GLY A 453      12.969  37.437  51.817  1.00  0.00           H
ATOM   4095  HA2 GLY A 453      12.465  38.874  52.772  1.00  0.00           H
ATOM   4096  C   GLY A 453      13.680  37.490  53.780  1.00  0.00           C
ATOM   4097  O   GLY A 453      12.970  37.550  54.790  1.00  0.00           O
ATOM   4098  N   ILE A 454      14.840  36.800  53.780  1.00  0.00           N
ATOM   4099  HN  ILE A 454      15.382  36.730  52.947  1.00  0.00           H
ATOM   4100  CA  ILE A 454      15.420  36.200  54.980  1.00  0.00           C
ATOM   4101  HA  ILE A 454      14.670  35.560  55.420  1.00  0.00           H
ATOM   4102  CB  ILE A 454      16.650  35.350  54.650  1.00  0.00           C
ATOM   4103  HB  ILE A 454      17.378  35.978  54.092  1.00  0.00           H
ATOM   4104  CG2 ILE A 454      17.350  34.830  55.940  1.00  0.00           C
ATOM   4105 1HG2 ILE A 454      16.647  34.217  56.543  1.00  0.00           H
ATOM   4106 2HG2 ILE A 454      17.730  35.670  56.560  1.00  0.00           H
ATOM   4107 3HG2 ILE A 454      18.229  34.201  55.680  1.00  0.00           H
ATOM   4108  CG1 ILE A 454      16.280  34.160  53.730  1.00  0.00           C
ATOM   4109 1HG1 ILE A 454      15.600  34.500  52.920  1.00  0.00           H
ATOM   4110 2HG1 ILE A 454      15.723  33.405  54.326  1.00  0.00           H
ATOM   4111  CD  ILE A 454      17.490  33.490  53.060  1.00  0.00           C
ATOM   4112  HD1 ILE A 454      17.159  32.647  52.418  1.00  0.00           H
ATOM   4113  HD2 ILE A 454      18.198  33.091  53.818  1.00  0.00           H
ATOM   4114  HD3 ILE A 454      18.030  34.230  52.430  1.00  0.00           H
ATOM   4115  C   ILE A 454      15.750  37.260  56.030  1.00  0.00           C
ATOM   4116  O   ILE A 454      15.400  37.130  57.200  1.00  0.00           O
ATOM   4117  N   PHE A 455      16.380  38.370  55.590  1.00  0.00           N
ATOM   4118  HN  PHE A 455      16.680  38.420  54.640  1.00  0.00           H
ATOM   4119  CA  PHE A 455      16.730  39.530  56.390  1.00  0.00           C
ATOM   4120  HA  PHE A 455      17.353  39.189  57.203  1.00  0.00           H
ATOM   4121  CB  PHE A 455      17.580  40.490  55.510  1.00  0.00           C
ATOM   4122  HB1 PHE A 455      17.009  40.730  54.588  1.00  0.00           H
ATOM   4123  HB2 PHE A 455      18.505  39.963  55.192  1.00  0.00           H
ATOM   4124  CG  PHE A 455      17.970  41.790  56.160  1.00  0.00           C
ATOM   4125  CD1 PHE A 455      17.250  42.960  55.900  1.00  0.00           C
ATOM   4126  HD1 PHE A 455      16.364  42.910  55.283  1.00  0.00           H
ATOM   4127  CE1 PHE A 455      17.670  44.190  56.420  1.00  0.00           C
ATOM   4128  HE1 PHE A 455      17.100  45.080  56.200  1.00  0.00           H
ATOM   4129  CZ  PHE A 455      18.830  44.260  57.200  1.00  0.00           C
ATOM   4130  HZ  PHE A 455      19.160  45.211  57.590  1.00  0.00           H
ATOM   4131  CD2 PHE A 455      19.130  41.870  56.940  1.00  0.00           C
ATOM   4132  HD2 PHE A 455      19.706  40.976  57.129  1.00  0.00           H
ATOM   4133  CE2 PHE A 455      19.560  43.090  57.460  1.00  0.00           C
ATOM   4134  HE2 PHE A 455      20.457  43.150  58.058  1.00  0.00           H
ATOM   4135  C   PHE A 455      15.540  40.250  57.030  1.00  0.00           C
ATOM   4136  O   PHE A 455      15.590  40.620  58.200  1.00  0.00           O
ATOM   4137  N   GLY A 456      14.430  40.440  56.290  1.00  0.00           N
ATOM   4138  HN  GLY A 456      14.450  40.189  55.326  1.00  0.00           H
ATOM   4139  CA  GLY A 456      13.220  41.070  56.800  1.00  0.00           C
ATOM   4140  HA1 GLY A 456      12.520  41.140  55.980  1.00  0.00           H
ATOM   4141  HA2 GLY A 456      13.481  42.033  57.211  1.00  0.00           H
ATOM   4142  C   GLY A 456      12.550  40.290  57.890  1.00  0.00           C
ATOM   4143  O   GLY A 456      12.180  40.830  58.930  1.00  0.00           O
ATOM   4144  N   PHE A 457      12.430  38.960  57.720  1.00  0.00           N
ATOM   4145  HN  PHE A 457      12.698  38.542  56.855  1.00  0.00           H
ATOM   4146  CA  PHE A 457      12.051  38.060  58.790  1.00  0.00           C
ATOM   4147  HA  PHE A 457      11.122  38.423  59.204  1.00  0.00           H
ATOM   4148  CB  PHE A 457      11.880  36.600  58.270  1.00  0.00           C
ATOM   4149  HB1 PHE A 457      11.780  35.891  59.119  1.00  0.00           H
ATOM   4150  HB2 PHE A 457      12.771  36.320  57.669  1.00  0.00           H
ATOM   4151  CG  PHE A 457      10.640  36.440  57.440  1.00  0.00           C
ATOM   4152  CD1 PHE A 457      10.700  35.760  56.220  1.00  0.00           C
ATOM   4153  HD1 PHE A 457      11.649  35.390  55.860  1.00  0.00           H
ATOM   4154  CE1 PHE A 457       9.540  35.550  55.460  1.00  0.00           C
ATOM   4155  HE1 PHE A 457       9.600  35.032  54.514  1.00  0.00           H
ATOM   4156  CZ  PHE A 457       8.310  36.030  55.920  1.00  0.00           C
ATOM   4157  HZ  PHE A 457       7.415  35.881  55.333  1.00  0.00           H
ATOM   4158  CD2 PHE A 457       9.390  36.890  57.900  1.00  0.00           C
ATOM   4159  HD2 PHE A 457       9.320  37.388  58.856  1.00  0.00           H
ATOM   4160  CE2 PHE A 457       8.230  36.700  57.150  1.00  0.00           C
ATOM   4161  HE2 PHE A 457       7.278  37.051  57.521  1.00  0.00           H
ATOM   4162  C   PHE A 457      13.020  38.050  59.960  1.00  0.00           C
ATOM   4163  O   PHE A 457      12.620  38.080  61.120  1.00  0.00           O
ATOM   4164  N   LEU A 458      14.330  38.060  59.670  1.00  0.00           N
ATOM   4165  HN  LEU A 458      14.639  37.990  58.724  1.00  0.00           H
ATOM   4166  CA  LEU A 458      15.390  38.090  60.660  1.00  0.00           C
ATOM   4167  HA  LEU A 458      15.180  37.331  61.399  1.00  0.00           H
ATOM   4168  CB  LEU A 458      16.750  37.770  59.980  1.00  0.00           C
ATOM   4169  HB1 LEU A 458      16.890  38.503  59.157  1.00  0.00           H
ATOM   4170  HB2 LEU A 458      16.670  36.761  59.521  1.00  0.00           H
ATOM   4171  CG  LEU A 458      18.010  37.810  60.870  1.00  0.00           C
ATOM   4172  HG  LEU A 458      18.110  38.811  61.341  1.00  0.00           H
ATOM   4173  CD1 LEU A 458      17.990  36.750  61.990  1.00  0.00           C
ATOM   4174 1HD1 LEU A 458      17.120  36.920  62.660  1.00  0.00           H
ATOM   4175 2HD1 LEU A 458      18.914  36.820  62.602  1.00  0.00           H
ATOM   4176 3HD1 LEU A 458      17.920  35.732  61.551  1.00  0.00           H
ATOM   4177  CD2 LEU A 458      19.260  37.640  59.990  1.00  0.00           C
ATOM   4178 1HD2 LEU A 458      19.240  36.656  59.473  1.00  0.00           H
ATOM   4179 2HD2 LEU A 458      20.172  37.690  60.622  1.00  0.00           H
ATOM   4180 3HD2 LEU A 458      19.310  38.440  59.220  1.00  0.00           H
ATOM   4181  C   LEU A 458      15.490  39.410  61.400  1.00  0.00           C
ATOM   4182  O   LEU A 458      16.070  39.420  62.470  1.00  0.00           O
ATOM   4183  N   ALA A 459      14.940  40.530  60.910  1.00  0.00           N
ATOM   4184  HN  ALA A 459      14.679  40.540  59.948  1.00  0.00           H
ATOM   4185  CA  ALA A 459      14.810  41.780  61.650  1.00  0.00           C
ATOM   4186  HA  ALA A 459      15.620  41.860  62.360  1.00  0.00           H
ATOM   4187  CB  ALA A 459      14.891  42.931  60.630  1.00  0.00           C
ATOM   4188  HB1 ALA A 459      14.781  43.913  61.137  1.00  0.00           H
ATOM   4189  HB2 ALA A 459      14.098  42.830  59.858  1.00  0.00           H
ATOM   4190  HB3 ALA A 459      15.874  42.910  60.113  1.00  0.00           H
ATOM   4191  C   ALA A 459      13.490  41.860  62.410  1.00  0.00           C
ATOM   4192  O   ALA A 459      13.430  42.350  63.550  1.00  0.00           O
ATOM   4193  N   PHE A 460      12.400  41.310  61.840  1.00  0.00           N
ATOM   4194  HN  PHE A 460      12.460  40.989  60.898  1.00  0.00           H
ATOM   4195  CA  PHE A 460      11.120  41.120  62.490  1.00  0.00           C
ATOM   4196  HA  PHE A 460      10.811  42.087  62.859  1.00  0.00           H
ATOM   4197  CB  PHE A 460      10.080  40.650  61.430  1.00  0.00           C
ATOM   4198  HB1 PHE A 460      10.530  39.790  60.890  1.00  0.00           H
ATOM   4199  HB2 PHE A 460       9.920  41.462  60.689  1.00  0.00           H
ATOM   4200  CG  PHE A 460       8.730  40.230  61.960  1.00  0.00           C
ATOM   4201  CD1 PHE A 460       8.110  39.070  61.460  1.00  0.00           C
ATOM   4202  HD1 PHE A 460       8.622  38.478  60.717  1.00  0.00           H
ATOM   4203  CE1 PHE A 460       6.850  38.680  61.920  1.00  0.00           C
ATOM   4204  HE1 PHE A 460       6.391  37.783  61.531  1.00  0.00           H
ATOM   4205  CZ  PHE A 460       6.190  39.450  62.880  1.00  0.00           C
ATOM   4206  HZ  PHE A 460       5.220  39.140  63.240  1.00  0.00           H
ATOM   4207  CD2 PHE A 460       8.050  41.000  62.920  1.00  0.00           C
ATOM   4208  HD2 PHE A 460       8.510  41.891  63.320  1.00  0.00           H
ATOM   4209  CE2 PHE A 460       6.790  40.610  63.390  1.00  0.00           C
ATOM   4210  HE2 PHE A 460       6.278  41.202  64.133  1.00  0.00           H
ATOM   4211  C   PHE A 460      11.190  40.220  63.730  1.00  0.00           C
ATOM   4212  O   PHE A 460      10.630  40.530  64.780  1.00  0.00           O
ATOM   4213  N   GLY A 461      11.930  39.090  63.640  1.00  0.00           N
ATOM   4214  HN  GLY A 461      12.300  38.840  62.749  1.00  0.00           H
ATOM   4215  CA  GLY A 461      12.250  38.220  64.770  1.00  0.00           C
ATOM   4216  HA1 GLY A 461      12.952  37.478  64.419  1.00  0.00           H
ATOM   4217  HA2 GLY A 461      11.321  37.771  65.090  1.00  0.00           H
ATOM   4218  C   GLY A 461      12.840  38.910  65.990  1.00  0.00           C
ATOM   4219  O   GLY A 461      12.310  38.710  67.070  1.00  0.00           O
ATOM   4220  N   PRO A 462      13.860  39.750  65.900  1.00  0.00           N
ATOM   4221  CD  PRO A 462      14.850  39.580  64.880  1.00  0.00           C
ATOM   4222  HD1 PRO A 462      15.040  38.510  64.650  1.00  0.00           H
ATOM   4223  HD2 PRO A 462      14.449  40.091  63.979  1.00  0.00           H
ATOM   4224  CA  PRO A 462      14.450  40.440  67.030  1.00  0.00           C
ATOM   4225  HA  PRO A 462      14.690  39.710  67.789  1.00  0.00           H
ATOM   4226  CB  PRO A 462      15.690  41.160  66.470  1.00  0.00           C
ATOM   4227  HB1 PRO A 462      16.479  41.300  67.239  1.00  0.00           H
ATOM   4228  HB2 PRO A 462      15.439  42.153  66.039  1.00  0.00           H
ATOM   4229  CG  PRO A 462      16.150  40.250  65.350  1.00  0.00           C
ATOM   4230  HG1 PRO A 462      16.860  39.480  65.720  1.00  0.00           H
ATOM   4231  HG2 PRO A 462      16.631  40.821  64.528  1.00  0.00           H
ATOM   4232  C   PRO A 462      13.530  41.460  67.630  1.00  0.00           C
ATOM   4233  O   PRO A 462      13.520  41.540  68.850  1.00  0.00           O
ATOM   4234  N   VAL A 463      12.770  42.240  66.840  1.00  0.00           N
ATOM   4235  HN  VAL A 463      12.870  42.210  65.849  1.00  0.00           H
ATOM   4236  CA  VAL A 463      11.750  43.120  67.400  1.00  0.00           C
ATOM   4237  HA  VAL A 463      12.221  43.722  68.162  1.00  0.00           H
ATOM   4238  CB  VAL A 463      11.160  44.090  66.370  1.00  0.00           C
ATOM   4239  HB  VAL A 463      10.730  43.520  65.519  1.00  0.00           H
ATOM   4240  CG1 VAL A 463      10.070  44.970  67.000  1.00  0.00           C
ATOM   4241 1HG1 VAL A 463      10.458  45.487  67.905  1.00  0.00           H
ATOM   4242 2HG1 VAL A 463       9.177  44.378  67.291  1.00  0.00           H
ATOM   4243 3HG1 VAL A 463       9.740  45.750  66.280  1.00  0.00           H
ATOM   4244  CG2 VAL A 463      12.300  44.990  65.839  1.00  0.00           C
ATOM   4245 1HG2 VAL A 463      13.079  44.401  65.311  1.00  0.00           H
ATOM   4246 2HG2 VAL A 463      12.782  45.543  66.674  1.00  0.00           H
ATOM   4247 3HG2 VAL A 463      11.892  45.736  65.124  1.00  0.00           H
ATOM   4248  C   VAL A 463      10.640  42.330  68.100  1.00  0.00           C
ATOM   4249  O   VAL A 463      10.250  42.650  69.220  1.00  0.00           O
ATOM   4250  N   LEU A 464      10.140  41.240  67.480  1.00  0.00           N
ATOM   4251  HN  LEU A 464      10.439  40.991  66.562  1.00  0.00           H
ATOM   4252  CA  LEU A 464       9.160  40.360  68.100  1.00  0.00           C
ATOM   4253  HA  LEU A 464       8.360  41.010  68.420  1.00  0.00           H
ATOM   4254  CB  LEU A 464       8.580  39.360  67.070  1.00  0.00           C
ATOM   4255  HB1 LEU A 464       9.360  38.620  66.790  1.00  0.00           H
ATOM   4256  HB2 LEU A 464       8.331  39.919  66.142  1.00  0.00           H
ATOM   4257  CG  LEU A 464       7.300  38.620  67.520  1.00  0.00           C
ATOM   4258  HG  LEU A 464       7.531  38.017  68.424  1.00  0.00           H
ATOM   4259  CD1 LEU A 464       6.160  39.590  67.870  1.00  0.00           C
ATOM   4260 1HD1 LEU A 464       5.231  39.030  68.110  1.00  0.00           H
ATOM   4261 2HD1 LEU A 464       5.950  40.260  67.009  1.00  0.00           H
ATOM   4262 3HD1 LEU A 464       6.420  40.219  68.748  1.00  0.00           H
ATOM   4263  CD2 LEU A 464       6.820  37.650  66.430  1.00  0.00           C
ATOM   4264 1HD2 LEU A 464       7.631  36.949  66.140  1.00  0.00           H
ATOM   4265 2HD2 LEU A 464       6.512  38.217  65.525  1.00  0.00           H
ATOM   4266 3HD2 LEU A 464       5.950  37.060  66.790  1.00  0.00           H
ATOM   4267  C   LEU A 464       9.650  39.650  69.350  1.00  0.00           C
ATOM   4268  O   LEU A 464       8.960  39.610  70.370  1.00  0.00           O
ATOM   4269  N   ILE A 465      10.900  39.120  69.350  1.00  0.00           N
ATOM   4270  HN  ILE A 465      11.408  39.090  68.493  1.00  0.00           H
ATOM   4271  CA  ILE A 465      11.600  38.610  70.520  1.00  0.00           C
ATOM   4272  HA  ILE A 465      10.988  37.838  70.961  1.00  0.00           H
ATOM   4273  CB  ILE A 465      12.960  37.970  70.150  1.00  0.00           C
ATOM   4274  HB  ILE A 465      13.498  38.687  69.493  1.00  0.00           H
ATOM   4275  CG2 ILE A 465      13.840  37.710  71.390  1.00  0.00           C
ATOM   4276 1HG2 ILE A 465      14.779  37.191  71.100  1.00  0.00           H
ATOM   4277 2HG2 ILE A 465      13.303  37.063  72.117  1.00  0.00           H
ATOM   4278 3HG2 ILE A 465      14.140  38.650  71.900  1.00  0.00           H
ATOM   4279  CG1 ILE A 465      12.750  36.650  69.350  1.00  0.00           C
ATOM   4280 1HG1 ILE A 465      11.898  36.770  68.648  1.00  0.00           H
ATOM   4281 2HG1 ILE A 465      12.480  35.849  70.071  1.00  0.00           H
ATOM   4282  CD  ILE A 465      13.990  36.229  68.540  1.00  0.00           C
ATOM   4283  HD1 ILE A 465      14.872  36.090  69.201  1.00  0.00           H
ATOM   4284  HD2 ILE A 465      14.242  37.005  67.785  1.00  0.00           H
ATOM   4285  HD3 ILE A 465      13.791  35.273  68.012  1.00  0.00           H
ATOM   4286  C   ILE A 465      11.770  39.690  71.570  1.00  0.00           C
ATOM   4287  O   ILE A 465      11.490  39.460  72.750  1.00  0.00           O
ATOM   4288  N   THR A 466      12.170  40.910  71.180  1.00  0.00           N
ATOM   4289  HN  THR A 466      12.411  41.071  70.226  1.00  0.00           H
ATOM   4290  CA  THR A 466      12.320  42.060  72.090  1.00  0.00           C
ATOM   4291  HA  THR A 466      13.009  41.770  72.869  1.00  0.00           H
ATOM   4292  CB  THR A 466      12.910  43.290  71.390  1.00  0.00           C
ATOM   4293  HB  THR A 466      12.299  43.550  70.499  1.00  0.00           H
ATOM   4294  OG1 THR A 466      14.240  43.020  70.960  1.00  0.00           O
ATOM   4295  HG1 THR A 466      14.130  42.381  70.252  1.00  0.00           H
ATOM   4296  CG2 THR A 466      12.990  44.530  72.310  1.00  0.00           C
ATOM   4297 1HG2 THR A 466      13.510  44.280  73.260  1.00  0.00           H
ATOM   4298 2HG2 THR A 466      11.978  44.921  72.550  1.00  0.00           H
ATOM   4299 3HG2 THR A 466      13.553  45.344  71.807  1.00  0.00           H
ATOM   4300  C   THR A 466      11.030  42.450  72.790  1.00  0.00           C
ATOM   4301  O   THR A 466      10.990  42.570  74.010  1.00  0.00           O
ATOM   4302  N   PHE A 467       9.900  42.580  72.050  1.00  0.00           N
ATOM   4303  HN  PHE A 467       9.950  42.520  71.056  1.00  0.00           H
ATOM   4304  CA  PHE A 467       8.590  42.760  72.650  1.00  0.00           C
ATOM   4305  HA  PHE A 467       8.660  43.598  73.328  1.00  0.00           H
ATOM   4306  CB  PHE A 467       7.490  43.080  71.580  1.00  0.00           C
ATOM   4307  HB1 PHE A 467       6.538  42.549  71.791  1.00  0.00           H
ATOM   4308  HB2 PHE A 467       7.840  42.750  70.579  1.00  0.00           H
ATOM   4309  CG  PHE A 467       7.180  44.550  71.520  1.00  0.00           C
ATOM   4310  CD1 PHE A 467       8.010  45.450  70.840  1.00  0.00           C
ATOM   4311  HD1 PHE A 467       8.912  45.089  70.369  1.00  0.00           H
ATOM   4312  CE1 PHE A 467       7.680  46.810  70.750  1.00  0.00           C
ATOM   4313  HE1 PHE A 467       8.329  47.499  70.231  1.00  0.00           H
ATOM   4314  CZ  PHE A 467       6.500  47.289  71.330  1.00  0.00           C
ATOM   4315  HZ  PHE A 467       6.248  48.338  71.270  1.00  0.00           H
ATOM   4316  CD2 PHE A 467       6.000  45.050  72.120  1.00  0.00           C
ATOM   4317  HD2 PHE A 467       5.350  44.370  72.650  1.00  0.00           H
ATOM   4318  CE2 PHE A 467       5.660  46.400  72.030  1.00  0.00           C
ATOM   4319  HE2 PHE A 467       4.754  46.769  72.488  1.00  0.00           H
ATOM   4320  C   PHE A 467       8.160  41.600  73.540  1.00  0.00           C
ATOM   4321  O   PHE A 467       7.660  41.790  74.640  1.00  0.00           O
ATOM   4322  N   SER A 468       8.380  40.340  73.090  1.00  0.00           N
ATOM   4323  HN  SER A 468       8.761  40.210  72.178  1.00  0.00           H
ATOM   4324  CA  SER A 468       8.080  39.130  73.850  1.00  0.00           C
ATOM   4325  HA  SER A 468       7.030  39.160  74.100  1.00  0.00           H
ATOM   4326  CB  SER A 468       8.351  37.840  73.050  1.00  0.00           C
ATOM   4327  HB1 SER A 468       8.099  36.948  73.662  1.00  0.00           H
ATOM   4328  HB2 SER A 468       9.424  37.780  72.771  1.00  0.00           H
ATOM   4329  OG  SER A 468       7.560  37.800  71.870  1.00  0.00           O
ATOM   4330  HG1 SER A 468       7.922  38.443  71.257  1.00  0.00           H
ATOM   4331  C   SER A 468       8.830  39.030  75.180  1.00  0.00           C
ATOM   4332  O   SER A 468       8.270  38.670  76.210  1.00  0.00           O
ATOM   4333  N   CYS A 469      10.130  39.390  75.190  1.00  0.00           N
ATOM   4334  HN  CYS A 469      10.589  39.609  74.332  1.00  0.00           H
ATOM   4335  CA  CYS A 469      10.940  39.530  76.400  1.00  0.00           C
ATOM   4336  HA  CYS A 469      10.900  38.586  76.922  1.00  0.00           H
ATOM   4337  CB  CYS A 469      12.420  39.870  76.070  1.00  0.00           C
ATOM   4338  HB1 CYS A 469      12.962  40.051  77.023  1.00  0.00           H
ATOM   4339  HB2 CYS A 469      12.470  40.810  75.480  1.00  0.00           H
ATOM   4340  SG  CYS A 469      13.270  38.530  75.170  1.00  0.00           S
ATOM   4341  HG1 CYS A 469      12.670  38.750  74.009  1.00  0.00           H
ATOM   4342  C   CYS A 469      10.410  40.580  77.360  1.00  0.00           C
ATOM   4343  O   CYS A 469      10.340  40.360  78.570  1.00  0.00           O
HETATM 4344  N   HSD A 470       9.970  41.750  76.850  1.00  0.00           N
HETATM 4345  HN  HSD A 470      10.069  41.939  75.876  1.00  0.00           H
HETATM 4346  CA  HSD A 470       9.340  42.780  77.660  1.00  0.00           C
HETATM 4347  HA  HSD A 470       9.932  42.920  78.552  1.00  0.00           H
HETATM 4348  CB  HSD A 470       9.310  44.140  76.929  1.00  0.00           C
HETATM 4349  HB1 HSD A 470       8.627  44.843  77.452  1.00  0.00           H
HETATM 4350  HB2 HSD A 470       8.952  44.021  75.885  1.00  0.00           H
HETATM 4351  ND1 HSD A 470      11.670  44.540  76.040  1.00  0.00           N
HETATM 4352  HD1 HSD A 470      11.620  43.912  75.263  1.00  0.00           H
HETATM 4353  CG  HSD A 470      10.680  44.750  76.960  1.00  0.00           C
HETATM 4354  CE1 HSD A 470      12.740  45.280  76.410  1.00  0.00           C
HETATM 4355  HE1 HSD A 470      13.673  45.300  75.848  1.00  0.00           H
HETATM 4356  NE2 HSD A 470      12.490  45.970  77.510  1.00  0.00           N
HETATM 4357  CD2 HSD A 470      11.190  45.640  77.860  1.00  0.00           C
HETATM 4358  HD2 HSD A 470      10.721  46.069  78.737  1.00  0.00           H
HETATM 4359  C   HSD A 470       7.950  42.400  78.170  1.00  0.00           C
HETATM 4360  O   HSD A 470       7.530  42.820  79.240  1.00  0.00           O
ATOM   4361  N   PHE A 471       7.220  41.540  77.430  1.00  0.00           N
ATOM   4362  HN  PHE A 471       7.512  41.318  76.503  1.00  0.00           H
ATOM   4363  CA  PHE A 471       6.010  40.900  77.900  1.00  0.00           C
ATOM   4364  HA  PHE A 471       5.384  41.685  78.298  1.00  0.00           H
ATOM   4365  CB  PHE A 471       5.250  40.280  76.700  1.00  0.00           C
ATOM   4366  HB1 PHE A 471       5.910  39.540  76.200  1.00  0.00           H
ATOM   4367  HB2 PHE A 471       5.030  41.089  75.971  1.00  0.00           H
ATOM   4368  CG  PHE A 471       3.930  39.600  77.020  1.00  0.00           C
ATOM   4369  CD1 PHE A 471       3.060  40.060  78.030  1.00  0.00           C
ATOM   4370  HD1 PHE A 471       3.331  40.922  78.621  1.00  0.00           H
ATOM   4371  CE1 PHE A 471       1.860  39.400  78.300  1.00  0.00           C
ATOM   4372  HE1 PHE A 471       1.211  39.750  79.089  1.00  0.00           H
ATOM   4373  CZ  PHE A 471       1.500  38.280  77.530  1.00  0.00           C
ATOM   4374  HZ  PHE A 471       0.573  37.762  77.729  1.00  0.00           H
ATOM   4375  CD2 PHE A 471       3.540  38.490  76.250  1.00  0.00           C
ATOM   4376  HD2 PHE A 471       4.189  38.140  75.461  1.00  0.00           H
ATOM   4377  CE2 PHE A 471       2.340  37.830  76.510  1.00  0.00           C
ATOM   4378  HE2 PHE A 471       2.061  36.974  75.913  1.00  0.00           H
ATOM   4379  C   PHE A 471       6.230  39.940  79.080  1.00  0.00           C
ATOM   4380  O   PHE A 471       5.440  39.920  80.030  1.00  0.00           O
ATOM   4381  N   TYR A 472       7.340  39.160  79.100  1.00  0.00           N
ATOM   4382  HN  TYR A 472       7.938  39.150  78.302  1.00  0.00           H
ATOM   4383  CA  TYR A 472       7.739  38.360  80.250  1.00  0.00           C
ATOM   4384  HA  TYR A 472       6.927  37.686  80.478  1.00  0.00           H
ATOM   4385  CB  TYR A 472       9.000  37.500  79.900  1.00  0.00           C
ATOM   4386  HB1 TYR A 472       9.808  38.168  79.531  1.00  0.00           H
ATOM   4387  HB2 TYR A 472       8.750  36.791  79.081  1.00  0.00           H
ATOM   4388  CG  TYR A 472       9.540  36.720  81.070  1.00  0.00           C
ATOM   4389  CD1 TYR A 472       9.020  35.450  81.380  1.00  0.00           C
ATOM   4390  HD1 TYR A 472       8.262  35.021  80.741  1.00  0.00           H
ATOM   4391  CE1 TYR A 472       9.460  34.760  82.510  1.00  0.00           C
ATOM   4392  HE1 TYR A 472       9.041  33.793  82.749  1.00  0.00           H
ATOM   4393  CZ  TYR A 472      10.420  35.330  83.350  1.00  0.00           C
ATOM   4394  OH  TYR A 472      10.820  34.680  84.540  1.00  0.00           O
ATOM   4395  HH  TYR A 472      10.299  33.879  84.630  1.00  0.00           H
ATOM   4396  CD2 TYR A 472      10.530  37.270  81.900  1.00  0.00           C
ATOM   4397  HD2 TYR A 472      10.939  38.248  81.691  1.00  0.00           H
ATOM   4398  CE2 TYR A 472      10.970  36.580  83.040  1.00  0.00           C
ATOM   4399  HE2 TYR A 472      11.711  37.020  83.691  1.00  0.00           H
ATOM   4400  C   TYR A 472       7.930  39.190  81.520  1.00  0.00           C
ATOM   4401  O   TYR A 472       7.460  38.850  82.610  1.00  0.00           O
ATOM   4402  N   ASP A 473       8.600  40.350  81.370  1.00  0.00           N
ATOM   4403  HN  ASP A 473       9.021  40.550  80.489  1.00  0.00           H
ATOM   4404  CA  ASP A 473       8.760  41.370  82.390  1.00  0.00           C
ATOM   4405  HA  ASP A 473       9.211  40.899  83.251  1.00  0.00           H
ATOM   4406  CB  ASP A 473       9.779  42.390  81.770  1.00  0.00           C
ATOM   4407  HB1 ASP A 473       9.810  42.250  80.668  1.00  0.00           H
ATOM   4408  HB2 ASP A 473      10.776  42.108  82.172  1.00  0.00           H
ATOM   4409  CG  ASP A 473       9.610  43.870  82.030  1.00  0.00           C
ATOM   4410  OD1 ASP A 473       9.470  44.290  83.200  1.00  0.00           O
ATOM   4411  OD2 ASP A 473       9.730  44.650  81.050  1.00  0.00           O
ATOM   4412  C   ASP A 473       7.430  41.970  82.890  1.00  0.00           C
ATOM   4413  O   ASP A 473       7.160  41.990  84.090  1.00  0.00           O
ATOM   4414  N   PHE A 474       6.550  42.390  81.970  1.00  0.00           N
ATOM   4415  HN  PHE A 474       6.820  42.390  81.010  1.00  0.00           H
ATOM   4416  CA  PHE A 474       5.230  42.940  82.270  1.00  0.00           C
ATOM   4417  HA  PHE A 474       5.371  43.795  82.914  1.00  0.00           H
ATOM   4418  CB  PHE A 474       4.610  43.400  80.920  1.00  0.00           C
ATOM   4419  HB1 PHE A 474       4.610  42.548  80.208  1.00  0.00           H
ATOM   4420  HB2 PHE A 474       5.241  44.201  80.479  1.00  0.00           H
ATOM   4421  CG  PHE A 474       3.200  43.920  81.040  1.00  0.00           C
ATOM   4422  CD1 PHE A 474       2.970  45.230  81.470  1.00  0.00           C
ATOM   4423  HD1 PHE A 474       3.805  45.854  81.752  1.00  0.00           H
ATOM   4424  CE1 PHE A 474       1.660  45.740  81.540  1.00  0.00           C
ATOM   4425  HE1 PHE A 474       1.480  46.752  81.871  1.00  0.00           H
ATOM   4426  CZ  PHE A 474       0.580  44.930  81.180  1.00  0.00           C
ATOM   4427  HZ  PHE A 474      -0.427  45.319  81.230  1.00  0.00           H
ATOM   4428  CD2 PHE A 474       2.100  43.120  80.660  1.00  0.00           C
ATOM   4429  HD2 PHE A 474       2.261  42.105  80.328  1.00  0.00           H
ATOM   4430  CE2 PHE A 474       0.800  43.630  80.730  1.00  0.00           C
ATOM   4431  HE2 PHE A 474      -0.035  43.004  80.452  1.00  0.00           H
ATOM   4432  C   PHE A 474       4.320  41.970  83.030  1.00  0.00           C
ATOM   4433  O   PHE A 474       3.670  42.310  84.020  1.00  0.00           O
ATOM   4434  N   PHE A 475       4.290  40.700  82.570  1.00  0.00           N
ATOM   4435  HN  PHE A 475       4.840  40.470  81.771  1.00  0.00           H
ATOM   4436  CA  PHE A 475       3.480  39.610  83.080  1.00  0.00           C
ATOM   4437  HA  PHE A 475       2.445  39.908  82.990  1.00  0.00           H
ATOM   4438  CB  PHE A 475       3.730  38.370  82.170  1.00  0.00           C
ATOM   4439  HB1 PHE A 475       4.804  38.089  82.200  1.00  0.00           H
ATOM   4440  HB2 PHE A 475       3.491  38.659  81.124  1.00  0.00           H
ATOM   4441  CG  PHE A 475       2.920  37.130  82.510  1.00  0.00           C
ATOM   4442  CD1 PHE A 475       3.280  36.310  83.590  1.00  0.00           C
ATOM   4443  HD1 PHE A 475       4.127  36.569  84.208  1.00  0.00           H
ATOM   4444  CE1 PHE A 475       2.550  35.160  83.890  1.00  0.00           C
ATOM   4445  HE1 PHE A 475       2.829  34.552  84.738  1.00  0.00           H
ATOM   4446  CZ  PHE A 475       1.470  34.790  83.090  1.00  0.00           C
ATOM   4447  HZ  PHE A 475       0.901  33.901  83.320  1.00  0.00           H
ATOM   4448  CD2 PHE A 475       1.850  36.740  81.690  1.00  0.00           C
ATOM   4449  HD2 PHE A 475       1.590  37.340  80.830  1.00  0.00           H
ATOM   4450  CE2 PHE A 475       1.130  35.570  81.970  1.00  0.00           C
ATOM   4451  HE2 PHE A 475       0.297  35.279  81.348  1.00  0.00           H
ATOM   4452  C   PHE A 475       3.720  39.300  84.550  1.00  0.00           C
ATOM   4453  O   PHE A 475       2.790  39.020  85.310  1.00  0.00           O
ATOM   4454  N   ASN A 476       4.990  39.340  84.990  1.00  0.00           N
ATOM   4455  HN  ASN A 476       5.721  39.560  84.349  1.00  0.00           H
ATOM   4456  CA  ASN A 476       5.370  39.000  86.350  1.00  0.00           C
ATOM   4457  HA  ASN A 476       4.595  38.416  86.823  1.00  0.00           H
ATOM   4458  CB  ASN A 476       6.680  38.190  86.340  1.00  0.00           C
ATOM   4459  HB1 ASN A 476       7.000  37.970  87.381  1.00  0.00           H
ATOM   4460  HB2 ASN A 476       7.467  38.788  85.832  1.00  0.00           H
ATOM   4461  CG  ASN A 476       6.530  36.840  85.660  1.00  0.00           C
ATOM   4462  OD1 ASN A 476       5.780  35.980  86.120  1.00  0.00           O
ATOM   4463  ND2 ASN A 476       7.280  36.610  84.560  1.00  0.00           N
ATOM   4464 1HD2 ASN A 476       7.788  37.357  84.132  1.00  0.00           H
ATOM   4465 2HD2 ASN A 476       7.280  35.693  84.161  1.00  0.00           H
ATOM   4466  C   ASN A 476       5.610  40.220  87.230  1.00  0.00           C
ATOM   4467  O   ASN A 476       6.010  40.080  88.390  1.00  0.00           O
ATOM   4468  N   GLN A 477       5.370  41.460  86.740  1.00  0.00           N
ATOM   4469  HN  GLN A 477       5.071  41.550  85.793  1.00  0.00           H
ATOM   4470  CA  GLN A 477       5.570  42.700  87.480  1.00  0.00           C
ATOM   4471  HA  GLN A 477       6.638  42.820  87.590  1.00  0.00           H
ATOM   4472  CB  GLN A 477       5.030  43.900  86.650  1.00  0.00           C
ATOM   4473  HB1 GLN A 477       4.038  43.589  86.259  1.00  0.00           H
ATOM   4474  HB2 GLN A 477       5.691  44.040  85.768  1.00  0.00           H
ATOM   4475  CG  GLN A 477       4.840  45.250  87.390  1.00  0.00           C
ATOM   4476  HG1 GLN A 477       5.819  45.700  87.660  1.00  0.00           H
ATOM   4477  HG2 GLN A 477       4.252  45.140  88.327  1.00  0.00           H
ATOM   4478  CD  GLN A 477       4.040  46.240  86.540  1.00  0.00           C
ATOM   4479  OE1 GLN A 477       2.920  46.620  86.880  1.00  0.00           O
ATOM   4480  NE2 GLN A 477       4.640  46.660  85.400  1.00  0.00           N
ATOM   4481 1HE2 GLN A 477       4.174  47.365  84.864  1.00  0.00           H
ATOM   4482 2HE2 GLN A 477       5.602  46.429  85.260  1.00  0.00           H
ATOM   4483  C   GLN A 477       5.010  42.760  88.890  1.00  0.00           C
ATOM   4484  O   GLN A 477       5.740  42.990  89.860  1.00  0.00           O
ATOM   4485  N   ALA A 478       3.680  42.550  89.040  1.00  0.00           N
ATOM   4486  HN  ALA A 478       3.127  42.349  88.236  1.00  0.00           H
ATOM   4487  CA  ALA A 478       3.000  42.600  90.310  1.00  0.00           C
ATOM   4488  HA  ALA A 478       3.250  43.540  90.780  1.00  0.00           H
ATOM   4489  CB  ALA A 478       1.470  42.600  90.080  1.00  0.00           C
ATOM   4490  HB1 ALA A 478       1.149  41.668  89.569  1.00  0.00           H
ATOM   4491  HB2 ALA A 478       1.189  43.462  89.438  1.00  0.00           H
ATOM   4492  HB3 ALA A 478       0.919  42.690  91.041  1.00  0.00           H
ATOM   4493  C   ALA A 478       3.420  41.510  91.290  1.00  0.00           C
ATOM   4494  O   ALA A 478       3.640  41.770  92.470  1.00  0.00           O
ATOM   4495  N   GLU A 479       3.580  40.260  90.800  1.00  0.00           N
ATOM   4496  HN  GLU A 479       3.331  40.071  89.853  1.00  0.00           H
ATOM   4497  CA  GLU A 479       4.110  39.130  91.550  1.00  0.00           C
ATOM   4498  HA  GLU A 479       3.470  39.000  92.410  1.00  0.00           H
ATOM   4499  CB  GLU A 479       4.010  37.820  90.730  1.00  0.00           C
ATOM   4500  HB1 GLU A 479       4.628  37.013  91.178  1.00  0.00           H
ATOM   4501  HB2 GLU A 479       4.418  38.019  89.715  1.00  0.00           H
ATOM   4502  CG  GLU A 479       2.560  37.290  90.590  1.00  0.00           C
ATOM   4503  HG1 GLU A 479       2.520  36.541  89.771  1.00  0.00           H
ATOM   4504  HG2 GLU A 479       1.860  38.110  90.320  1.00  0.00           H
ATOM   4505  CD  GLU A 479       2.040  36.600  91.840  1.00  0.00           C
ATOM   4506  OE1 GLU A 479       2.300  35.380  92.010  1.00  0.00           O
ATOM   4507  OE2 GLU A 479       1.390  37.260  92.700  1.00  0.00           O
ATOM   4508  C   GLU A 479       5.530  39.310  92.090  1.00  0.00           C
ATOM   4509  O   GLU A 479       5.830  39.020  93.260  1.00  0.00           O
ATOM   4510  N   TRP A 480       6.460  39.850  91.280  1.00  0.00           N
ATOM   4511  HN  TRP A 480       6.250  40.020  90.320  1.00  0.00           H
ATOM   4512  CA  TRP A 480       7.780  40.250  91.740  1.00  0.00           C
ATOM   4513  HA  TRP A 480       8.220  39.400  92.240  1.00  0.00           H
ATOM   4514  CB  TRP A 480       8.680  40.660  90.550  1.00  0.00           C
ATOM   4515  HB1 TRP A 480       9.652  41.051  90.921  1.00  0.00           H
ATOM   4516  HB2 TRP A 480       8.180  41.480  89.990  1.00  0.00           H
ATOM   4517  CG  TRP A 480       8.980  39.560  89.580  1.00  0.00           C
ATOM   4518  CD1 TRP A 480       8.990  38.210  89.840  1.00  0.00           C
ATOM   4519  HD1 TRP A 480       8.739  37.769  90.793  1.00  0.00           H
ATOM   4520  NE1 TRP A 480       9.340  37.520  88.700  1.00  0.00           N
ATOM   4521  HE1 TRP A 480       9.500  36.560  88.630  1.00  0.00           H
ATOM   4522  CE2 TRP A 480       9.570  38.400  87.690  1.00  0.00           C
ATOM   4523  CD2 TRP A 480       9.340  39.700  88.190  1.00  0.00           C
ATOM   4524  CE3 TRP A 480       9.480  40.800  87.340  1.00  0.00           C
ATOM   4525  HE3 TRP A 480       9.291  41.805  87.688  1.00  0.00           H
ATOM   4526  CZ3 TRP A 480       9.880  40.580  86.020  1.00  0.00           C
ATOM   4527  HZ3 TRP A 480      10.001  41.424  85.357  1.00  0.00           H
ATOM   4528  CZ2 TRP A 480       9.950  38.180  86.370  1.00  0.00           C
ATOM   4529  HZ2 TRP A 480      10.120  37.183  85.991  1.00  0.00           H
ATOM   4530  CH2 TRP A 480      10.120  39.290  85.541  1.00  0.00           C
ATOM   4531  HH2 TRP A 480      10.422  39.159  84.512  1.00  0.00           H
ATOM   4532  C   TRP A 480       7.740  41.350  92.790  1.00  0.00           C
ATOM   4533  O   TRP A 480       8.410  41.270  93.820  1.00  0.00           O
ATOM   4534  N   GLU A 481       6.900  42.390  92.590  1.00  0.00           N
ATOM   4535  HN  GLU A 481       6.381  42.460  91.742  1.00  0.00           H
ATOM   4536  CA  GLU A 481       6.690  43.430  93.580  1.00  0.00           C
ATOM   4537  HA  GLU A 481       7.667  43.819  93.829  1.00  0.00           H
ATOM   4538  CB  GLU A 481       5.900  44.650  93.000  1.00  0.00           C
ATOM   4539  HB1 GLU A 481       5.049  44.280  92.389  1.00  0.00           H
ATOM   4540  HB2 GLU A 481       6.590  45.180  92.310  1.00  0.00           H
ATOM   4541  CG  GLU A 481       5.350  45.640  94.060  1.00  0.00           C
ATOM   4542  HG1 GLU A 481       6.100  45.760  94.870  1.00  0.00           H
ATOM   4543  HG2 GLU A 481       4.423  45.221  94.508  1.00  0.00           H
ATOM   4544  CD  GLU A 481       5.030  47.040  93.550  1.00  0.00           C
ATOM   4545  OE1 GLU A 481       5.140  47.990  94.360  1.00  0.00           O
ATOM   4546  OE2 GLU A 481       4.650  47.220  92.370  1.00  0.00           O
ATOM   4547  C   GLU A 481       6.130  42.950  94.920  1.00  0.00           C
ATOM   4548  O   GLU A 481       6.690  43.270  95.960  1.00  0.00           O
ATOM   4549  N   ARG A 482       5.080  42.100  94.940  1.00  0.00           N
ATOM   4550  HN  ARG A 482       4.622  41.841  94.093  1.00  0.00           H
ATOM   4551  CA  ARG A 482       4.570  41.520  96.180  1.00  0.00           C
ATOM   4552  HA  ARG A 482       4.411  42.355  96.846  1.00  0.00           H
ATOM   4553  CB  ARG A 482       3.190  40.820  96.040  1.00  0.00           C
ATOM   4554  HB1 ARG A 482       2.501  41.579  95.611  1.00  0.00           H
ATOM   4555  HB2 ARG A 482       2.791  40.580  97.049  1.00  0.00           H
ATOM   4556  CG  ARG A 482       3.100  39.560  95.150  1.00  0.00           C
ATOM   4557  HG1 ARG A 482       3.802  39.680  94.298  1.00  0.00           H
ATOM   4558  HG2 ARG A 482       2.072  39.510  94.731  1.00  0.00           H
ATOM   4559  CD  ARG A 482       3.370  38.240  95.900  1.00  0.00           C
ATOM   4560  HD1 ARG A 482       2.670  38.160  96.760  1.00  0.00           H
ATOM   4561  HD2 ARG A 482       4.416  38.200  96.272  1.00  0.00           H
ATOM   4562  NE  ARG A 482       3.140  37.080  94.980  1.00  0.00           N
ATOM   4563  HE  ARG A 482       2.622  37.200  94.133  1.00  0.00           H
ATOM   4564  CZ  ARG A 482       3.290  35.830  95.380  1.00  0.00           C
ATOM   4565  NH1 ARG A 482       2.900  34.850  94.610  1.00  0.00           N
ATOM   4566 1HH1 ARG A 482       2.612  35.068  93.677  1.00  0.00           H
ATOM   4567 2HH1 ARG A 482       2.950  33.894  94.899  1.00  0.00           H
ATOM   4568  NH2 ARG A 482       3.810  35.549  96.560  1.00  0.00           N
ATOM   4569 1HH2 ARG A 482       4.121  36.293  97.152  1.00  0.00           H
ATOM   4570 2HH2 ARG A 482       3.890  34.615  96.908  1.00  0.00           H
ATOM   4571  C   ARG A 482       5.590  40.640  96.890  1.00  0.00           C
ATOM   4572  O   ARG A 482       5.700  40.660  98.120  1.00  0.00           O
ATOM   4573  N   SER A 483       6.380  39.870  96.120  1.00  0.00           N
ATOM   4574  HN  SER A 483       6.240  39.850  95.133  1.00  0.00           H
ATOM   4575  CA  SER A 483       7.490  39.070  96.640  1.00  0.00           C
ATOM   4576  HA  SER A 483       7.087  38.436  97.415  1.00  0.00           H
ATOM   4577  CB  SER A 483       8.150  38.160  95.570  1.00  0.00           C
ATOM   4578  HB1 SER A 483       8.999  37.601  96.019  1.00  0.00           H
ATOM   4579  HB2 SER A 483       8.542  38.764  94.725  1.00  0.00           H
ATOM   4580  OG  SER A 483       7.210  37.200  95.090  1.00  0.00           O
ATOM   4581  HG1 SER A 483       6.654  37.657  94.454  1.00  0.00           H
ATOM   4582  C   SER A 483       8.560  39.910  97.300  1.00  0.00           C
ATOM   4583  O   SER A 483       9.010  39.590  98.400  1.00  0.00           O
ATOM   4584  N   PHE A 484       8.960  41.050  96.690  1.00  0.00           N
ATOM   4585  HN  PHE A 484       8.629  41.280  95.778  1.00  0.00           H
ATOM   4586  CA  PHE A 484       9.860  42.010  97.320  1.00  0.00           C
ATOM   4587  HA  PHE A 484      10.744  41.468  97.621  1.00  0.00           H
ATOM   4588  CB  PHE A 484      10.310  43.100  96.300  1.00  0.00           C
ATOM   4589  HB1 PHE A 484       9.410  43.590  95.870  1.00  0.00           H
ATOM   4590  HB2 PHE A 484      10.870  42.620  95.470  1.00  0.00           H
ATOM   4591  CG  PHE A 484      11.200  44.170  96.910  1.00  0.00           C
ATOM   4592  CD1 PHE A 484      12.430  43.830  97.490  1.00  0.00           C
ATOM   4593  HD1 PHE A 484      12.741  42.797  97.520  1.00  0.00           H
ATOM   4594  CE1 PHE A 484      13.250  44.810  98.070  1.00  0.00           C
ATOM   4595  HE1 PHE A 484      14.181  44.530  98.540  1.00  0.00           H
ATOM   4596  CZ  PHE A 484      12.840  46.150  98.060  1.00  0.00           C
ATOM   4597  HZ  PHE A 484      13.460  46.911  98.510  1.00  0.00           H
ATOM   4598  CD2 PHE A 484      10.810  45.530  96.880  1.00  0.00           C
ATOM   4599  HD2 PHE A 484       9.869  45.810  96.430  1.00  0.00           H
ATOM   4600  CE2 PHE A 484      11.630  46.510  97.460  1.00  0.00           C
ATOM   4601  HE2 PHE A 484      11.319  47.544  97.450  1.00  0.00           H
ATOM   4602  C   PHE A 484       9.290  42.600  98.610  1.00  0.00           C
ATOM   4603  O   PHE A 484       9.980  42.680  99.620  1.00  0.00           O
ATOM   4604  N   ARG A 485       7.990  42.980  98.640  1.00  0.00           N
ATOM   4605  HN  ARG A 485       7.435  42.940  97.813  1.00  0.00           H
ATOM   4606  CA  ARG A 485       7.350  43.480  99.860  1.00  0.00           C
ATOM   4607  HA  ARG A 485       7.941  44.321 100.190  1.00  0.00           H
ATOM   4608  CB  ARG A 485       5.900  43.960  99.600  1.00  0.00           C
ATOM   4609  HB1 ARG A 485       5.439  44.271 100.562  1.00  0.00           H
ATOM   4610  HB2 ARG A 485       5.300  43.110  99.210  1.00  0.00           H
ATOM   4611  CG  ARG A 485       5.760  45.150  98.630  1.00  0.00           C
ATOM   4612  HG1 ARG A 485       4.679  45.390  98.540  1.00  0.00           H
ATOM   4613  HG2 ARG A 485       6.110  44.820  97.629  1.00  0.00           H
ATOM   4614  CD  ARG A 485       6.520  46.410  99.020  1.00  0.00           C
ATOM   4615  HD1 ARG A 485       7.594  46.181  99.189  1.00  0.00           H
ATOM   4616  HD2 ARG A 485       6.102  46.878  99.937  1.00  0.00           H
ATOM   4617  NE  ARG A 485       6.360  47.350  97.870  1.00  0.00           N
ATOM   4618  HE  ARG A 485       5.521  47.280  97.331  1.00  0.00           H
ATOM   4619  CZ  ARG A 485       7.320  48.120  97.380  1.00  0.00           C
ATOM   4620  NH1 ARG A 485       8.420  48.400  98.050  1.00  0.00           N
ATOM   4621 1HH1 ARG A 485       8.420  48.200  99.030  1.00  0.00           H
ATOM   4622 2HH1 ARG A 485       8.975  49.157  97.707  1.00  0.00           H
ATOM   4623  NH2 ARG A 485       7.209  48.630  96.180  1.00  0.00           N
ATOM   4624 1HH2 ARG A 485       6.420  48.383  95.617  1.00  0.00           H
ATOM   4625 2HH2 ARG A 485       8.051  48.970  95.760  1.00  0.00           H
ATOM   4626  C   ARG A 485       7.340  42.510 101.040  1.00  0.00           C
ATOM   4627  O   ARG A 485       7.660  42.890 102.170  1.00  0.00           O
ATOM   4628  N   ASP A 486       6.980  41.230 100.820  1.00  0.00           N
ATOM   4629  HN  ASP A 486       6.660  40.950  99.919  1.00  0.00           H
ATOM   4630  CA  ASP A 486       7.100  40.180 101.820  1.00  0.00           C
ATOM   4631  HA  ASP A 486       6.682  40.548 102.746  1.00  0.00           H
ATOM   4632  CB  ASP A 486       6.330  38.900 101.430  1.00  0.00           C
ATOM   4633  HB1 ASP A 486       6.619  38.053 102.088  1.00  0.00           H
ATOM   4634  HB2 ASP A 486       6.570  38.620 100.382  1.00  0.00           H
ATOM   4635  CG  ASP A 486       4.820  39.030 101.570  1.00  0.00           C
ATOM   4636  OD1 ASP A 486       4.320  40.060 102.090  1.00  0.00           O
ATOM   4637  OD2 ASP A 486       4.110  38.050 101.190  1.00  0.00           O
ATOM   4638  C   ASP A 486       8.560  39.870 102.170  1.00  0.00           C
ATOM   4639  O   ASP A 486       8.890  39.620 103.330  1.00  0.00           O
ATOM   4640  N   TYR A 487       9.490  39.910 101.190  1.00  0.00           N
ATOM   4641  HN  TYR A 487       9.210  40.020 100.240  1.00  0.00           H
ATOM   4642  CA  TYR A 487      10.920  39.750 101.420  1.00  0.00           C
ATOM   4643  HA  TYR A 487      11.060  38.798 101.911  1.00  0.00           H
ATOM   4644  CB  TYR A 487      11.680  39.739 100.060  1.00  0.00           C
ATOM   4645  HB1 TYR A 487      11.630  40.730  99.560  1.00  0.00           H
ATOM   4646  HB2 TYR A 487      11.204  38.996  99.385  1.00  0.00           H
ATOM   4647  CG  TYR A 487      13.110  39.320 100.210  1.00  0.00           C
ATOM   4648  CD1 TYR A 487      13.390  38.000 100.570  1.00  0.00           C
ATOM   4649  HD1 TYR A 487      12.574  37.323 100.779  1.00  0.00           H
ATOM   4650  CE1 TYR A 487      14.700  37.530 100.610  1.00  0.00           C
ATOM   4651  HE1 TYR A 487      14.891  36.495 100.851  1.00  0.00           H
ATOM   4652  CZ  TYR A 487      15.760  38.380 100.300  1.00  0.00           C
ATOM   4653  OH  TYR A 487      17.070  37.860 100.280  1.00  0.00           O
ATOM   4654  HH  TYR A 487      16.980  36.905 100.330  1.00  0.00           H
ATOM   4655  CD2 TYR A 487      14.190  40.180  99.910  1.00  0.00           C
ATOM   4656  HD2 TYR A 487      13.990  41.198  99.610  1.00  0.00           H
ATOM   4657  CE2 TYR A 487      15.510  39.710  99.960  1.00  0.00           C
ATOM   4658  HE2 TYR A 487      16.331  40.361  99.700  1.00  0.00           H
ATOM   4659  C   TYR A 487      11.500  40.820 102.340  1.00  0.00           C
ATOM   4660  O   TYR A 487      12.220  40.530 103.280  1.00  0.00           O
ATOM   4661  N   VAL A 488      11.120  42.100 102.130  1.00  0.00           N
ATOM   4662  HN  VAL A 488      10.588  42.321 101.317  1.00  0.00           H
ATOM   4663  CA  VAL A 488      11.450  43.230 103.000  1.00  0.00           C
ATOM   4664  HA  VAL A 488      12.527  43.290 103.060  1.00  0.00           H
ATOM   4665  CB  VAL A 488      10.911  44.530 102.390  1.00  0.00           C
ATOM   4666  HB  VAL A 488       9.902  44.338 101.967  1.00  0.00           H
ATOM   4667  CG1 VAL A 488      10.780  45.690 103.410  1.00  0.00           C
ATOM   4668 1HG1 VAL A 488      10.480  46.619 102.880  1.00  0.00           H
ATOM   4669 2HG1 VAL A 488      11.741  45.890 103.930  1.00  0.00           H
ATOM   4670 3HG1 VAL A 488       9.992  45.491 104.168  1.00  0.00           H
ATOM   4671  CG2 VAL A 488      11.850  44.950 101.250  1.00  0.00           C
ATOM   4672 1HG2 VAL A 488      12.890  45.100 101.610  1.00  0.00           H
ATOM   4673 2HG2 VAL A 488      11.502  45.906 100.802  1.00  0.00           H
ATOM   4674 3HG2 VAL A 488      11.860  44.190 100.440  1.00  0.00           H
ATOM   4675  C   VAL A 488      10.960  43.050 104.420  1.00  0.00           C
ATOM   4676  O   VAL A 488      11.680  43.300 105.390  1.00  0.00           O
ATOM   4677  N   LEU A 489       9.710  42.570 104.570  1.00  0.00           N
ATOM   4678  HN  LEU A 489       9.137  42.429 103.766  1.00  0.00           H
ATOM   4679  CA  LEU A 489       9.130  42.180 105.840  1.00  0.00           C
ATOM   4680  HA  LEU A 489       9.180  43.027 106.508  1.00  0.00           H
ATOM   4681  CB  LEU A 489       7.640  41.820 105.590  1.00  0.00           C
ATOM   4682  HB1 LEU A 489       7.580  40.969 104.879  1.00  0.00           H
ATOM   4683  HB2 LEU A 489       7.159  42.692 105.099  1.00  0.00           H
ATOM   4684  CG  LEU A 489       6.800  41.461 106.830  1.00  0.00           C
ATOM   4685  HG  LEU A 489       7.254  40.593 107.354  1.00  0.00           H
ATOM   4686  CD1 LEU A 489       6.720  42.640 107.810  1.00  0.00           C
ATOM   4687 1HD1 LEU A 489       6.038  42.399 108.653  1.00  0.00           H
ATOM   4688 2HD1 LEU A 489       6.322  43.545 107.303  1.00  0.00           H
ATOM   4689 3HD1 LEU A 489       7.720  42.880 108.230  1.00  0.00           H
ATOM   4690  CD2 LEU A 489       5.380  41.049 106.390  1.00  0.00           C
ATOM   4691 1HD2 LEU A 489       4.769  40.760 107.271  1.00  0.00           H
ATOM   4692 2HD2 LEU A 489       5.420  40.184 105.694  1.00  0.00           H
ATOM   4693 3HD2 LEU A 489       4.868  41.893 105.878  1.00  0.00           H
ATOM   4694  C   LEU A 489       9.890  41.040 106.520  1.00  0.00           C
ATOM   4695  O   LEU A 489      10.210  41.090 107.710  1.00  0.00           O
ATOM   4696  N   CYS A 490      10.270  40.000 105.750  1.00  0.00           N
ATOM   4697  HN  CYS A 490       9.979  39.980 104.797  1.00  0.00           H
ATOM   4698  CA  CYS A 490      11.100  38.880 106.190  1.00  0.00           C
ATOM   4699  HA  CYS A 490      10.610  38.470 107.060  1.00  0.00           H
ATOM   4700  CB  CYS A 490      11.150  37.780 105.100  1.00  0.00           C
ATOM   4701  HB1 CYS A 490      11.668  38.159 104.193  1.00  0.00           H
ATOM   4702  HB2 CYS A 490      10.103  37.571 104.791  1.00  0.00           H
ATOM   4703  SG  CYS A 490      11.890  36.200 105.650  1.00  0.00           S
ATOM   4704  C   CYS A 490      12.500  39.270 106.630  1.00  0.00           C
ATOM   4705  O   CYS A 490      12.990  38.830 107.660  1.00  0.00           O
ATOM   4706  N   GLN A 491      13.190  40.170 105.880  1.00  0.00           N
ATOM   4707  HN  GLN A 491      12.780  40.490 105.030  1.00  0.00           H
ATOM   4708  CA  GLN A 491      14.540  40.600 106.170  1.00  0.00           C
ATOM   4709  HA  GLN A 491      15.148  39.723 106.339  1.00  0.00           H
ATOM   4710  CB  GLN A 491      15.160  41.390 104.980  1.00  0.00           C
ATOM   4711  HB1 GLN A 491      16.102  41.871 105.321  1.00  0.00           H
ATOM   4712  HB2 GLN A 491      14.450  42.200 104.710  1.00  0.00           H
ATOM   4713  CG  GLN A 491      15.480  40.570 103.700  1.00  0.00           C
ATOM   4714  HG1 GLN A 491      15.710  41.271 102.869  1.00  0.00           H
ATOM   4715  HG2 GLN A 491      14.601  39.971 103.380  1.00  0.00           H
ATOM   4716  CD  GLN A 491      16.690  39.640 103.830  1.00  0.00           C
ATOM   4717  OE1 GLN A 491      17.790  39.950 103.350  1.00  0.00           O
ATOM   4718  NE2 GLN A 491      16.500  38.460 104.440  1.00  0.00           N
ATOM   4719 1HE2 GLN A 491      17.241  37.789 104.420  1.00  0.00           H
ATOM   4720 2HE2 GLN A 491      15.593  38.221 104.789  1.00  0.00           H
ATOM   4721  C   GLN A 491      14.670  41.430 107.440  1.00  0.00           C
ATOM   4722  O   GLN A 491      15.760  41.570 107.990  1.00  0.00           O
ATOM   4723  N   ALA A 492      13.550  41.960 107.950  1.00  0.00           N
ATOM   4724  HN  ALA A 492      12.682  41.850 107.471  1.00  0.00           H
ATOM   4725  CA  ALA A 492      13.510  42.700 109.190  1.00  0.00           C
ATOM   4726  HA  ALA A 492      14.483  43.111 109.411  1.00  0.00           H
ATOM   4727  CB  ALA A 492      12.500  43.849 109.010  1.00  0.00           C
ATOM   4728  HB1 ALA A 492      11.469  43.460 108.870  1.00  0.00           H
ATOM   4729  HB2 ALA A 492      12.772  44.464 108.125  1.00  0.00           H
ATOM   4730  HB3 ALA A 492      12.510  44.523 109.894  1.00  0.00           H
ATOM   4731  C   ALA A 492      13.110  41.820 110.370  1.00  0.00           C
ATOM   4732  O   ALA A 492      12.900  42.310 111.480  1.00  0.00           O
ATOM   4733  N   ASN A 493      12.990  40.480 110.160  1.00  0.00           N
ATOM   4734  HN  ASN A 493      13.140  40.121 109.242  1.00  0.00           H
ATOM   4735  CA  ASN A 493      12.590  39.540 111.180  1.00  0.00           C
ATOM   4736  HA  ASN A 493      12.841  39.932 112.154  1.00  0.00           H
ATOM   4737  CB  ASN A 493      11.050  39.260 111.110  1.00  0.00           C
ATOM   4738  HB1 ASN A 493      10.770  38.429 111.791  1.00  0.00           H
ATOM   4739  HB2 ASN A 493      10.771  38.971 110.074  1.00  0.00           H
ATOM   4740  CG  ASN A 493      10.180  40.450 111.550  1.00  0.00           C
ATOM   4741  OD1 ASN A 493       9.800  40.550 112.720  1.00  0.00           O
ATOM   4742  ND2 ASN A 493       9.760  41.300 110.590  1.00  0.00           N
ATOM   4743 1HD2 ASN A 493       9.141  42.038 110.859  1.00  0.00           H
ATOM   4744 2HD2 ASN A 493      10.000  41.150 109.631  1.00  0.00           H
ATOM   4745  C   ASN A 493      13.330  38.200 111.060  1.00  0.00           C
ATOM   4746  O   ASN A 493      12.870  37.190 111.560  1.00  0.00           O
ATOM   4747  N   VAL A 494      14.520  38.130 110.400  1.00  0.00           N
ATOM   4748  HN  VAL A 494      14.942  38.953 110.029  1.00  0.00           H
ATOM   4749  CA  VAL A 494      15.200  36.850 110.100  1.00  0.00           C
ATOM   4750  HA  VAL A 494      14.521  36.251 109.511  1.00  0.00           H
ATOM   4751  CB  VAL A 494      16.500  37.040 109.320  1.00  0.00           C
ATOM   4752  HB  VAL A 494      17.270  37.520 109.960  1.00  0.00           H
ATOM   4753  CG1 VAL A 494      17.060  35.680 108.840  1.00  0.00           C
ATOM   4754 1HG1 VAL A 494      17.281  34.995 109.686  1.00  0.00           H
ATOM   4755 2HG1 VAL A 494      18.000  35.840 108.270  1.00  0.00           H
ATOM   4756 3HG1 VAL A 494      16.330  35.190 108.160  1.00  0.00           H
ATOM   4757  CG2 VAL A 494      16.270  37.960 108.110  1.00  0.00           C
ATOM   4758 1HG2 VAL A 494      17.178  38.000 107.471  1.00  0.00           H
ATOM   4759 2HG2 VAL A 494      16.050  39.001 108.430  1.00  0.00           H
ATOM   4760 3HG2 VAL A 494      15.423  37.591 107.492  1.00  0.00           H
ATOM   4761  C   VAL A 494      15.540  36.050 111.350  1.00  0.00           C
ATOM   4762  O   VAL A 494      15.270  34.850 111.460  1.00  0.00           O
ATOM   4763  N   THR A 495      16.090  36.730 112.380  1.00  0.00           N
ATOM   4764  HN  THR A 495      16.342  37.687 112.259  1.00  0.00           H
ATOM   4765  CA  THR A 495      16.480  36.140 113.650  1.00  0.00           C
ATOM   4766  HA  THR A 495      16.640  35.079 113.530  1.00  0.00           H
ATOM   4767  CB  THR A 495      17.770  36.750 114.200  1.00  0.00           C
ATOM   4768  HB  THR A 495      17.971  36.429 115.244  1.00  0.00           H
ATOM   4769  OG1 THR A 495      17.740  38.180 114.140  1.00  0.00           O
ATOM   4770  HG1 THR A 495      17.319  38.441 114.962  1.00  0.00           H
ATOM   4771  CG2 THR A 495      18.950  36.290 113.330  1.00  0.00           C
ATOM   4772 1HG2 THR A 495      19.030  35.182 113.350  1.00  0.00           H
ATOM   4773 2HG2 THR A 495      19.904  36.712 113.712  1.00  0.00           H
ATOM   4774 3HG2 THR A 495      18.820  36.621 112.278  1.00  0.00           H
ATOM   4775  C   THR A 495      15.390  36.280 114.700  1.00  0.00           C
ATOM   4776  O   THR A 495      15.550  35.910 115.860  1.00  0.00           O
ATOM   4777  N   ILE A 496      14.210  36.780 114.280  1.00  0.00           N
ATOM   4778  HN  ILE A 496      14.060  37.000 113.319  1.00  0.00           H
ATOM   4779  CA  ILE A 496      13.080  37.020 115.160  1.00  0.00           C
ATOM   4780  HA  ILE A 496      13.409  36.960 116.187  1.00  0.00           H
ATOM   4781  CB  ILE A 496      12.470  38.400 114.960  1.00  0.00           C
ATOM   4782  HB  ILE A 496      11.899  38.430 114.008  1.00  0.00           H
ATOM   4783  CG2 ILE A 496      11.510  38.671 116.139  1.00  0.00           C
ATOM   4784 1HG2 ILE A 496      12.073  38.730 117.095  1.00  0.00           H
ATOM   4785 2HG2 ILE A 496      10.727  37.887 116.220  1.00  0.00           H
ATOM   4786 3HG2 ILE A 496      10.982  39.637 115.991  1.00  0.00           H
ATOM   4787  CG1 ILE A 496      13.590  39.480 114.870  1.00  0.00           C
ATOM   4788 1HG1 ILE A 496      14.201  39.310 113.958  1.00  0.00           H
ATOM   4789 2HG1 ILE A 496      14.260  39.380 115.750  1.00  0.00           H
ATOM   4790  CD  ILE A 496      13.059  40.920 114.810  1.00  0.00           C
ATOM   4791  HD1 ILE A 496      13.883  41.622 114.559  1.00  0.00           H
ATOM   4792  HD2 ILE A 496      12.631  41.229 115.787  1.00  0.00           H
ATOM   4793  HD3 ILE A 496      12.263  41.020 114.042  1.00  0.00           H
ATOM   4794  C   ILE A 496      12.070  35.910 114.930  1.00  0.00           C
ATOM   4795  O   ILE A 496      11.550  35.710 113.830  1.00  0.00           O
ATOM   4796  N   GLY A 497      11.820  35.080 115.960  1.00  0.00           N
ATOM   4797  HN  GLY A 497      12.250  35.270 116.839  1.00  0.00           H
ATOM   4798  CA  GLY A 497      11.110  33.810 115.850  1.00  0.00           C
ATOM   4799  HA1 GLY A 497      10.420  33.840 115.020  1.00  0.00           H
ATOM   4800  HA2 GLY A 497      10.630  33.630 116.800  1.00  0.00           H
ATOM   4801  C   GLY A 497      12.070  32.670 115.610  1.00  0.00           C
ATOM   4802  O   GLY A 497      11.720  31.660 115.000  1.00  0.00           O
ATOM   4803  N   LEU A 498      13.320  32.810 116.060  1.00  0.00           N
ATOM   4804  HN  LEU A 498      13.569  33.618 116.589  1.00  0.00           H
ATOM   4805  CA  LEU A 498      14.380  31.870 115.790  1.00  0.00           C
ATOM   4806  HA  LEU A 498      13.989  31.009 115.269  1.00  0.00           H
ATOM   4807  CB  LEU A 498      15.440  32.560 114.890  1.00  0.00           C
ATOM   4808  HB1 LEU A 498      15.922  33.394 115.443  1.00  0.00           H
ATOM   4809  HB2 LEU A 498      14.911  33.009 114.022  1.00  0.00           H
ATOM   4810  CG  LEU A 498      16.520  31.610 114.350  1.00  0.00           C
ATOM   4811  HG  LEU A 498      16.979  31.042 115.188  1.00  0.00           H
ATOM   4812  CD1 LEU A 498      15.900  30.600 113.370  1.00  0.00           C
ATOM   4813 1HD1 LEU A 498      16.691  29.949 112.940  1.00  0.00           H
ATOM   4814 2HD1 LEU A 498      15.389  31.131 112.539  1.00  0.00           H
ATOM   4815 3HD1 LEU A 498      15.162  29.942 113.878  1.00  0.00           H
ATOM   4816  CD2 LEU A 498      17.650  32.399 113.670  1.00  0.00           C
ATOM   4817 1HD2 LEU A 498      17.249  33.002 112.827  1.00  0.00           H
ATOM   4818 2HD2 LEU A 498      18.408  31.692 113.271  1.00  0.00           H
ATOM   4819 3HD2 LEU A 498      18.142  33.083 114.394  1.00  0.00           H
ATOM   4820  C   LEU A 498      15.070  31.410 117.080  1.00  0.00           C
ATOM   4821  O   LEU A 498      15.840  32.180 117.660  1.00  0.00           O
ATOM   4822  N   PRO A 499      14.850  30.190 117.570  1.00  0.00           N
ATOM   4823  CD  PRO A 499      13.680  29.380 117.250  1.00  0.00           C
ATOM   4824  HD1 PRO A 499      13.840  28.869 116.277  1.00  0.00           H
ATOM   4825  HD2 PRO A 499      12.751  29.989 117.210  1.00  0.00           H
ATOM   4826  CA  PRO A 499      15.640  29.590 118.639  1.00  0.00           C
ATOM   4827  HA  PRO A 499      15.449  30.175 119.527  1.00  0.00           H
ATOM   4828  CB  PRO A 499      15.070  28.170 118.770  1.00  0.00           C
ATOM   4829  HB1 PRO A 499      15.190  27.770 119.800  1.00  0.00           H
ATOM   4830  HB2 PRO A 499      15.560  27.480 118.050  1.00  0.00           H
ATOM   4831  CG  PRO A 499      13.600  28.350 118.380  1.00  0.00           C
ATOM   4832  HG1 PRO A 499      13.119  27.398 118.069  1.00  0.00           H
ATOM   4833  HG2 PRO A 499      13.041  28.779 119.239  1.00  0.00           H
ATOM   4834  C   PRO A 499      17.160  29.590 118.470  1.00  0.00           C
ATOM   4835  O   PRO A 499      17.670  29.500 117.350  1.00  0.00           O
ATOM   4836  N   THR A 500      17.880  29.630 119.600  1.00  0.00           N
ATOM   4837  HN  THR A 500      17.407  29.700 120.475  1.00  0.00           H
ATOM   4838  CA  THR A 500      19.340  29.690 119.720  1.00  0.00           C
ATOM   4839  HA  THR A 500      19.649  30.608 119.241  1.00  0.00           H
ATOM   4840  CB  THR A 500      19.810  29.710 121.180  1.00  0.00           C
ATOM   4841  HB  THR A 500      20.070  28.699 121.560  1.00  0.00           H
ATOM   4842  OG1 THR A 500      18.800  30.230 122.040  1.00  0.00           O
ATOM   4843  HG1 THR A 500      18.261  29.472 122.279  1.00  0.00           H
ATOM   4844  CG2 THR A 500      21.030  30.630 121.310  1.00  0.00           C
ATOM   4845 1HG2 THR A 500      20.770  31.671 121.020  1.00  0.00           H
ATOM   4846 2HG2 THR A 500      21.864  30.278 120.667  1.00  0.00           H
ATOM   4847 3HG2 THR A 500      21.381  30.640 122.364  1.00  0.00           H
ATOM   4848  C   THR A 500      20.060  28.550 119.030  1.00  0.00           C
ATOM   4849  O   THR A 500      21.180  28.700 118.560  1.00  0.00           O
ATOM   4850  N   LYS A 501      19.440  27.350 118.970  1.00  0.00           N
ATOM   4851  HN  LYS A 501      18.533  27.240 119.369  1.00  0.00           H
ATOM   4852  CA  LYS A 501      20.030  26.180 118.350  1.00  0.00           C
ATOM   4853  HA  LYS A 501      21.101  26.310 118.300  1.00  0.00           H
ATOM   4854  CB  LYS A 501      19.790  24.910 119.210  1.00  0.00           C
ATOM   4855  HB1 LYS A 501      20.340  25.080 120.160  1.00  0.00           H
ATOM   4856  HB2 LYS A 501      20.260  24.020 118.740  1.00  0.00           H
ATOM   4857  CG  LYS A 501      18.330  24.580 119.620  1.00  0.00           C
ATOM   4858  HG1 LYS A 501      17.860  25.470 120.090  1.00  0.00           H
ATOM   4859  HG2 LYS A 501      18.380  23.796 120.404  1.00  0.00           H
ATOM   4860  CD  LYS A 501      17.401  24.040 118.509  1.00  0.00           C
ATOM   4861  HD1 LYS A 501      17.231  24.827 117.743  1.00  0.00           H
ATOM   4862  HD2 LYS A 501      16.423  23.829 118.993  1.00  0.00           H
ATOM   4863  CE  LYS A 501      17.900  22.760 117.820  1.00  0.00           C
ATOM   4864  HE1 LYS A 501      18.101  21.958 118.562  1.00  0.00           H
ATOM   4865  HE2 LYS A 501      18.832  22.960 117.249  1.00  0.00           H
ATOM   4866  NZ  LYS A 501      16.900  22.250 116.860  1.00  0.00           N
ATOM   4867  HZ1 LYS A 501      17.332  21.586 116.186  1.00  0.00           H
ATOM   4868  HZ2 LYS A 501      16.520  23.040 116.300  1.00  0.00           H
ATOM   4869  HZ3 LYS A 501      16.108  21.779 117.341  1.00  0.00           H
ATOM   4870  C   LYS A 501      19.600  25.960 116.900  1.00  0.00           C
ATOM   4871  O   LYS A 501      19.990  24.970 116.290  1.00  0.00           O
ATOM   4872  N   GLN A 502      18.810  26.880 116.300  1.00  0.00           N
ATOM   4873  HN  GLN A 502      18.530  27.709 116.779  1.00  0.00           H
ATOM   4874  CA  GLN A 502      18.410  26.780 114.910  1.00  0.00           C
ATOM   4875  HA  GLN A 502      18.350  25.727 114.679  1.00  0.00           H
ATOM   4876  CB  GLN A 502      17.000  27.400 114.660  1.00  0.00           C
ATOM   4877  HB1 GLN A 502      16.840  27.550 113.571  1.00  0.00           H
ATOM   4878  HB2 GLN A 502      16.960  28.404 115.132  1.00  0.00           H
ATOM   4879  CG  GLN A 502      15.820  26.540 115.170  1.00  0.00           C
ATOM   4880  HG1 GLN A 502      14.845  27.032 114.969  1.00  0.00           H
ATOM   4881  HG2 GLN A 502      15.920  26.400 116.268  1.00  0.00           H
ATOM   4882  CD  GLN A 502      15.820  25.140 114.560  1.00  0.00           C
ATOM   4883  OE1 GLN A 502      16.350  24.190 115.140  1.00  0.00           O
ATOM   4884  NE2 GLN A 502      15.250  24.990 113.340  1.00  0.00           N
ATOM   4885 1HE2 GLN A 502      15.200  24.067 112.959  1.00  0.00           H
ATOM   4886 2HE2 GLN A 502      14.858  25.773 112.858  1.00  0.00           H
ATOM   4887  C   GLN A 502      19.420  27.410 113.950  1.00  0.00           C
ATOM   4888  O   GLN A 502      20.050  28.410 114.330  1.00  0.00           O
ATOM   4889  N   PRO A 503      19.640  26.910 112.720  1.00  0.00           N
ATOM   4890  CD  PRO A 503      19.079  25.650 112.240  1.00  0.00           C
ATOM   4891  HD1 PRO A 503      18.028  25.819 111.922  1.00  0.00           H
ATOM   4892  HD2 PRO A 503      19.130  24.841 112.999  1.00  0.00           H
ATOM   4893  CA  PRO A 503      20.320  27.630 111.650  1.00  0.00           C
ATOM   4894  HA  PRO A 503      21.323  27.841 111.991  1.00  0.00           H
ATOM   4895  CB  PRO A 503      20.260  26.680 110.431  1.00  0.00           C
ATOM   4896  HB1 PRO A 503      21.217  26.680 109.866  1.00  0.00           H
ATOM   4897  HB2 PRO A 503      19.427  26.951 109.747  1.00  0.00           H
ATOM   4898  CG  PRO A 503      19.950  25.300 111.040  1.00  0.00           C
ATOM   4899  HG1 PRO A 503      19.449  24.619 110.319  1.00  0.00           H
ATOM   4900  HG2 PRO A 503      20.893  24.829 111.391  1.00  0.00           H
ATOM   4901  C   PRO A 503      19.690  28.970 111.310  1.00  0.00           C
ATOM   4902  O   PRO A 503      18.510  29.160 111.580  1.00  0.00           O
ATOM   4903  N   ILE A 504      20.430  29.910 110.680  1.00  0.00           N
ATOM   4904  HN  ILE A 504      21.382  29.740 110.439  1.00  0.00           H
ATOM   4905  CA  ILE A 504      19.850  31.180 110.230  1.00  0.00           C
ATOM   4906  HA  ILE A 504      19.199  31.521 111.021  1.00  0.00           H
ATOM   4907  CB  ILE A 504      20.890  32.270 110.010  1.00  0.00           C
ATOM   4908  HB  ILE A 504      21.529  32.001 109.142  1.00  0.00           H
ATOM   4909  CG2 ILE A 504      20.190  33.620 109.690  1.00  0.00           C
ATOM   4910 1HG2 ILE A 504      19.510  33.910 110.520  1.00  0.00           H
ATOM   4911 2HG2 ILE A 504      19.600  33.560 108.750  1.00  0.00           H
ATOM   4912 3HG2 ILE A 504      20.950  34.420 109.560  1.00  0.00           H
ATOM   4913  CG1 ILE A 504      21.850  32.429 111.220  1.00  0.00           C
ATOM   4914 1HG1 ILE A 504      22.511  33.302 111.030  1.00  0.00           H
ATOM   4915 2HG1 ILE A 504      22.506  31.535 111.290  1.00  0.00           H
ATOM   4916  CD  ILE A 504      21.150  32.630 112.570  1.00  0.00           C
ATOM   4917  HD1 ILE A 504      21.892  32.831 113.372  1.00  0.00           H
ATOM   4918  HD2 ILE A 504      20.592  31.713 112.859  1.00  0.00           H
ATOM   4919  HD3 ILE A 504      20.438  33.482 112.540  1.00  0.00           H
ATOM   4920  C   ILE A 504      19.030  30.970 108.950  1.00  0.00           C
ATOM   4921  O   ILE A 504      19.600  30.490 107.960  1.00  0.00           O
ATOM   4922  N   PRO A 505      17.740  31.280 108.860  1.00  0.00           N
ATOM   4923  CD  PRO A 505      16.900  31.619 110.010  1.00  0.00           C
ATOM   4924  HD1 PRO A 505      17.222  32.576 110.473  1.00  0.00           H
ATOM   4925  HD2 PRO A 505      16.950  30.791 110.749  1.00  0.00           H
ATOM   4926  CA  PRO A 505      16.940  30.880 107.700  1.00  0.00           C
ATOM   4927  HA  PRO A 505      17.279  29.931 107.311  1.00  0.00           H
ATOM   4928  CB  PRO A 505      15.509  30.770 108.260  1.00  0.00           C
ATOM   4929  HB1 PRO A 505      15.350  29.731 108.620  1.00  0.00           H
ATOM   4930  HB2 PRO A 505      14.726  30.998 107.506  1.00  0.00           H
ATOM   4931  CG  PRO A 505      15.480  31.720 109.460  1.00  0.00           C
ATOM   4932  HG1 PRO A 505      15.300  32.769 109.140  1.00  0.00           H
ATOM   4933  HG2 PRO A 505      14.710  31.440 110.210  1.00  0.00           H
ATOM   4934  C   PRO A 505      17.020  31.910 106.590  1.00  0.00           C
ATOM   4935  O   PRO A 505      16.680  33.080 106.780  1.00  0.00           O
ATOM   4936  N   ASP A 506      17.420  31.490 105.370  1.00  0.00           N
ATOM   4937  HN  ASP A 506      17.739  30.554 105.241  1.00  0.00           H
ATOM   4938  CA  ASP A 506      17.330  32.300 104.170  1.00  0.00           C
ATOM   4939  HA  ASP A 506      17.840  33.231 104.370  1.00  0.00           H
ATOM   4940  CB  ASP A 506      18.040  31.560 103.000  1.00  0.00           C
ATOM   4941  HB1 ASP A 506      17.480  30.640 102.730  1.00  0.00           H
ATOM   4942  HB2 ASP A 506      19.056  31.251 103.329  1.00  0.00           H
ATOM   4943  CG  ASP A 506      18.220  32.410 101.760  1.00  0.00           C
ATOM   4944  OD1 ASP A 506      18.500  31.820 100.680  1.00  0.00           O
ATOM   4945  OD2 ASP A 506      18.170  33.660 101.850  1.00  0.00           O
ATOM   4946  C   ASP A 506      15.870  32.620 103.850  1.00  0.00           C
ATOM   4947  O   ASP A 506      15.040  31.710 103.700  1.00  0.00           O
ATOM   4948  N   CYS A 507      15.500  33.910 103.760  1.00  0.00           N
ATOM   4949  HN  CYS A 507      16.187  34.627 103.850  1.00  0.00           H
ATOM   4950  CA  CYS A 507      14.140  34.320 103.420  1.00  0.00           C
ATOM   4951  HA  CYS A 507      13.468  33.849 104.122  1.00  0.00           H
ATOM   4952  CB  CYS A 507      13.980  35.860 103.520  1.00  0.00           C
ATOM   4953  HB1 CYS A 507      13.070  36.200 102.980  1.00  0.00           H
ATOM   4954  HB2 CYS A 507      14.870  36.330 103.050  1.00  0.00           H
ATOM   4955  SG  CYS A 507      13.860  36.430 105.240  1.00  0.00           S
ATOM   4956  C   CYS A 507      13.730  33.850 102.030  1.00  0.00           C
ATOM   4957  O   CYS A 507      14.430  34.080 101.040  1.00  0.00           O
ATOM   4958  N   GLU A 508      12.590  33.140 101.940  1.00  0.00           N
ATOM   4959  HN  GLU A 508      12.005  33.009 102.736  1.00  0.00           H
ATOM   4960  CA  GLU A 508      12.150  32.530 100.700  1.00  0.00           C
ATOM   4961  HA  GLU A 508      13.001  32.070 100.220  1.00  0.00           H
ATOM   4962  CB  GLU A 508      11.070  31.430 100.921  1.00  0.00           C
ATOM   4963  HB1 GLU A 508      10.617  31.158  99.943  1.00  0.00           H
ATOM   4964  HB2 GLU A 508      10.261  31.829 101.569  1.00  0.00           H
ATOM   4965  CG  GLU A 508      11.630  30.130 101.540  1.00  0.00           C
ATOM   4966  HG1 GLU A 508      12.001  30.310 102.571  1.00  0.00           H
ATOM   4967  HG2 GLU A 508      12.475  29.772 100.913  1.00  0.00           H
ATOM   4968  CD  GLU A 508      10.600  29.020 101.580  1.00  0.00           C
ATOM   4969  OE1 GLU A 508      10.990  27.870 101.900  1.00  0.00           O
ATOM   4970  OE2 GLU A 508       9.400  29.250 101.290  1.00  0.00           O
ATOM   4971  C   GLU A 508      11.550  33.520  99.730  1.00  0.00           C
ATOM   4972  O   GLU A 508      10.510  34.120 100.000  1.00  0.00           O
ATOM   4973  N   ILE A 509      12.160  33.670  98.540  1.00  0.00           N
ATOM   4974  HN  ILE A 509      13.032  33.219  98.370  1.00  0.00           H
ATOM   4975  CA  ILE A 509      11.570  34.430  97.450  1.00  0.00           C
ATOM   4976  HA  ILE A 509      10.838  35.121  97.841  1.00  0.00           H
ATOM   4977  CB  ILE A 509      12.610  35.250  96.680  1.00  0.00           C
ATOM   4978  HB  ILE A 509      13.399  34.561  96.310  1.00  0.00           H
ATOM   4979  CG2 ILE A 509      11.940  35.940  95.470  1.00  0.00           C
ATOM   4980 1HG2 ILE A 509      11.041  36.509  95.790  1.00  0.00           H
ATOM   4981 2HG2 ILE A 509      11.649  35.208  94.687  1.00  0.00           H
ATOM   4982 3HG2 ILE A 509      12.641  36.661  94.999  1.00  0.00           H
ATOM   4983  CG1 ILE A 509      13.300  36.300  97.580  1.00  0.00           C
ATOM   4984 1HG1 ILE A 509      13.480  35.870  98.589  1.00  0.00           H
ATOM   4985 2HG1 ILE A 509      12.610  37.161  97.710  1.00  0.00           H
ATOM   4986  CD  ILE A 509      14.640  36.780  97.030  1.00  0.00           C
ATOM   4987  HD1 ILE A 509      14.550  37.109  95.973  1.00  0.00           H
ATOM   4988  HD2 ILE A 509      15.395  35.966  97.080  1.00  0.00           H
ATOM   4989  HD3 ILE A 509      15.020  37.641  97.620  1.00  0.00           H
ATOM   4990  C   ILE A 509      10.850  33.460  96.530  1.00  0.00           C
ATOM   4991  O   ILE A 509      11.470  32.610  95.880  1.00  0.00           O
ATOM   4992  N   LYS A 510       9.500  33.530  96.470  1.00  0.00           N
ATOM   4993  HN  LYS A 510       9.012  34.188  97.038  1.00  0.00           H
ATOM   4994  CA  LYS A 510       8.670  32.699  95.610  1.00  0.00           C
ATOM   4995  HA  LYS A 510       8.908  31.669  95.828  1.00  0.00           H
ATOM   4996  CB  LYS A 510       7.160  32.930  95.930  1.00  0.00           C
ATOM   4997  HB1 LYS A 510       6.950  34.019  95.860  1.00  0.00           H
ATOM   4998  HB2 LYS A 510       6.990  32.640  96.989  1.00  0.00           H
ATOM   4999  CG  LYS A 510       6.131  32.190  95.060  1.00  0.00           C
ATOM   5000  HG1 LYS A 510       6.170  32.559  94.012  1.00  0.00           H
ATOM   5001  HG2 LYS A 510       5.124  32.432  95.463  1.00  0.00           H
ATOM   5002  CD  LYS A 510       6.310  30.660  95.080  1.00  0.00           C
ATOM   5003  HD1 LYS A 510       6.519  30.351  96.127  1.00  0.00           H
ATOM   5004  HD2 LYS A 510       7.195  30.372  94.473  1.00  0.00           H
ATOM   5005  CE  LYS A 510       5.090  29.840  94.610  1.00  0.00           C
ATOM   5006  HE1 LYS A 510       4.231  30.030  95.289  1.00  0.00           H
ATOM   5007  HE2 LYS A 510       5.331  28.756  94.630  1.00  0.00           H
ATOM   5008  NZ  LYS A 510       4.680  30.190  93.240  1.00  0.00           N
ATOM   5009  HZ1 LYS A 510       4.080  29.420  92.880  1.00  0.00           H
ATOM   5010  HZ2 LYS A 510       5.488  30.290  92.592  1.00  0.00           H
ATOM   5011  HZ3 LYS A 510       4.122  31.067  93.250  1.00  0.00           H
ATOM   5012  C   LYS A 510       8.920  32.890  94.130  1.00  0.00           C
ATOM   5013  O   LYS A 510       9.020  31.920  93.370  1.00  0.00           O
ATOM   5014  N   ASN A 511       9.070  34.150  93.680  1.00  0.00           N
ATOM   5015  HN  ASN A 511       8.970  34.931  94.291  1.00  0.00           H
ATOM   5016  CA  ASN A 511       9.310  34.440  92.290  1.00  0.00           C
ATOM   5017  HA  ASN A 511       9.880  33.630  91.860  1.00  0.00           H
ATOM   5018  CB  ASN A 511       7.940  34.590  91.550  1.00  0.00           C
ATOM   5019  HB1 ASN A 511       7.429  35.522  91.871  1.00  0.00           H
ATOM   5020  HB2 ASN A 511       7.301  33.732  91.849  1.00  0.00           H
ATOM   5021  CG  ASN A 511       8.070  34.550  90.030  1.00  0.00           C
ATOM   5022  OD1 ASN A 511       9.160  34.550  89.460  1.00  0.00           O
ATOM   5023  ND2 ASN A 511       6.910  34.490  89.350  1.00  0.00           N
ATOM   5024 1HD2 ASN A 511       6.950  34.370  88.358  1.00  0.00           H
ATOM   5025 2HD2 ASN A 511       6.047  34.440  89.852  1.00  0.00           H
ATOM   5026  C   ASN A 511      10.190  35.690  92.190  1.00  0.00           C
ATOM   5027  O   ASN A 511      10.000  36.660  92.920  1.00  0.00           O
ATOM   5028  N   ARG A 512      11.190  35.690  91.290  1.00  0.00           N
ATOM   5029  HN  ARG A 512      11.280  34.940  90.640  1.00  0.00           H
ATOM   5030  CA  ARG A 512      12.090  36.810  91.070  1.00  0.00           C
ATOM   5031  HA  ARG A 512      11.579  37.712  91.371  1.00  0.00           H
ATOM   5032  CB  ARG A 512      13.440  36.640  91.830  1.00  0.00           C
ATOM   5033  HB1 ARG A 512      13.211  36.381  92.886  1.00  0.00           H
ATOM   5034  HB2 ARG A 512      13.941  37.631  91.840  1.00  0.00           H
ATOM   5035  CG  ARG A 512      14.450  35.611  91.280  1.00  0.00           C
ATOM   5036  HG1 ARG A 512      14.520  35.700  90.174  1.00  0.00           H
ATOM   5037  HG2 ARG A 512      14.088  34.584  91.501  1.00  0.00           H
ATOM   5038  CD  ARG A 512      15.880  35.820  91.820  1.00  0.00           C
ATOM   5039  HD1 ARG A 512      15.920  35.620  92.912  1.00  0.00           H
ATOM   5040  HD2 ARG A 512      16.200  36.861  91.600  1.00  0.00           H
ATOM   5041  NE  ARG A 512      16.770  34.870  91.080  1.00  0.00           N
ATOM   5042  HE  ARG A 512      16.440  34.480  90.220  1.00  0.00           H
ATOM   5043  CZ  ARG A 512      18.080  34.780  91.260  1.00  0.00           C
ATOM   5044  NH1 ARG A 512      18.760  33.980  90.480  1.00  0.00           N
ATOM   5045 1HH1 ARG A 512      18.299  33.449  89.769  1.00  0.00           H
ATOM   5046 2HH1 ARG A 512      19.757  34.010  90.560  1.00  0.00           H
ATOM   5047  NH2 ARG A 512      18.750  35.480  92.140  1.00  0.00           N
ATOM   5048 1HH2 ARG A 512      18.299  36.232  92.621  1.00  0.00           H
ATOM   5049 2HH2 ARG A 512      19.748  35.410  92.120  1.00  0.00           H
[truncated: 2,438,363 more chars]
