# Supplementary material for: Residue 6.43 defines receptor function in class F GPCRs
Source: Nat Commun. 2021 Jun 24;12:3919. doi: 10.1038/s41467-021-24004-z (PMC8225760; doi:10.1038/s41467-021-24004-z)
Supplement: Supplementary file 19 — Supplementary Data 16 [file 41467_2021_24004_MOESM19_ESM.txt]

TITLE     Title t=   0.00000 step= 0
REMARK    GENERATED BY TRJCONV
REMARK    THIS IS A SIMULATION BOX
HELIX    1   1 PRO A  203  SER A  205  1                                   3
HELIX    2   2 GLU A  224  VAL A  253  1                                  30
HELIX    3   3 ASN A  258  ASN A  260  1                                   3
HELIX    4   4 ALA A  264  LEU A  282  1                                  19
HELIX    5   5 LEU A  312  LEU A  346  1                                  35
HELIX    6   6 THR A  357  VAL A  378  1                                  22
HELIX    7   7 ARG A  398  SER A  431  1                                  34
HELIX    8   8 GLU A  439  VAL A  494  1                                  56
HELIX    9   9 LEU A  515  VAL A  536  1                                  22
HELIX   10  10 LYS A  539  ARG A  551  1                                  13
SHEET    1   1 1 LEU A 197  ARG A 199  0
SHEET    2   2 1 CYS A 213  ILE A 215  0
SHEET    3   3 1 VAL A 381  GLY A 383  0
SHEET    4   4 1 CYS A 390  VAL A 392  0
CRYST1  108.522  108.522  148.538  90.00  90.00 120.00 P 1           1
MODEL        1
ATOM      1  N   SER A 190       5.240  55.520 114.850  1.00  0.00           N
ATOM      2  HT1 SER A 190       5.869  55.061 114.161  1.00  0.00           H
ATOM      3  HT2 SER A 190       4.800  56.299 114.320  1.00  0.00           H
ATOM      4  HT3 SER A 190       4.496  54.826 115.068  1.00  0.00           H
ATOM      5  CA  SER A 190       5.980  56.090 115.980  1.00  0.00           C
ATOM      6  HA  SER A 190       5.187  56.461 116.612  1.00  0.00           H
ATOM      7  CB  SER A 190       6.710  55.040 116.870  1.00  0.00           C
ATOM      8  HB1 SER A 190       6.480  54.038 116.449  1.00  0.00           H
ATOM      9  HB2 SER A 190       6.128  55.120 117.813  1.00  0.00           H
ATOM     10  OG  SER A 190       8.100  55.390 117.130  1.00  0.00           O
ATOM     11  HG1 SER A 190       8.490  54.699 117.671  1.00  0.00           H
ATOM     12  C   SER A 190       6.890  57.200 115.460  1.00  0.00           C
ATOM     13  O   SER A 190       7.270  57.240 114.260  1.00  0.00           O
ATOM     14  N   GLY A 191       7.300  58.180 116.320  1.00  0.00           N
ATOM     15  HN  GLY A 191       7.061  58.260 117.285  1.00  0.00           H
ATOM     16  CA  GLY A 191       8.170  59.320 115.919  1.00  0.00           C
ATOM     17  HA1 GLY A 191       8.060  60.142 116.611  1.00  0.00           H
ATOM     18  HA2 GLY A 191       7.753  59.697 114.997  1.00  0.00           H
ATOM     19  C   GLY A 191       9.630  59.010 115.820  1.00  0.00           C
ATOM     20  O   GLY A 191      10.380  59.800 115.270  1.00  0.00           O
ATOM     21  N   GLN A 192      10.090  57.780 116.230  1.00  0.00           N
ATOM     22  HN  GLN A 192       9.470  57.180 116.730  1.00  0.00           H
ATOM     23  CA  GLN A 192      11.420  57.290 116.020  1.00  0.00           C
ATOM     24  HA  GLN A 192      12.128  58.067 115.771  1.00  0.00           H
ATOM     25  CB  GLN A 192      11.960  56.460 117.160  1.00  0.00           C
ATOM     26  HB1 GLN A 192      12.961  56.100 116.840  1.00  0.00           H
ATOM     27  HB2 GLN A 192      11.271  55.622 117.400  1.00  0.00           H
ATOM     28  CG  GLN A 192      12.240  57.290 118.520  1.00  0.00           C
ATOM     29  HG1 GLN A 192      12.691  56.558 119.222  1.00  0.00           H
ATOM     30  HG2 GLN A 192      11.322  57.829 118.839  1.00  0.00           H
ATOM     31  CD  GLN A 192      13.320  58.350 118.240  1.00  0.00           C
ATOM     32  OE1 GLN A 192      14.500  58.190 118.010  1.00  0.00           O
ATOM     33  NE2 GLN A 192      12.820  59.610 118.230  1.00  0.00           N
ATOM     34 1HE2 GLN A 192      13.389  60.379 117.940  1.00  0.00           H
ATOM     35 2HE2 GLN A 192      11.853  59.740 118.449  1.00  0.00           H
ATOM     36  C   GLN A 192      11.510  56.470 114.690  1.00  0.00           C
ATOM     37  O   GLN A 192      12.610  56.070 114.290  1.00  0.00           O
ATOM     38  N   CYS A 193      10.410  56.410 113.970  1.00  0.00           N
ATOM     39  HN  CYS A 193       9.558  56.761 114.351  1.00  0.00           H
ATOM     40  CA  CYS A 193      10.230  56.060 112.580  1.00  0.00           C
ATOM     41  HA  CYS A 193       9.248  56.441 112.340  1.00  0.00           H
ATOM     42  CB  CYS A 193      11.040  56.950 111.590  1.00  0.00           C
ATOM     43  HB1 CYS A 193      10.447  56.870 110.655  1.00  0.00           H
ATOM     44  HB2 CYS A 193      12.073  56.579 111.419  1.00  0.00           H
ATOM     45  SG  CYS A 193      11.140  58.750 112.200  1.00  0.00           S
ATOM     46  C   CYS A 193      10.290  54.510 112.360  1.00  0.00           C
ATOM     47  O   CYS A 193      11.320  53.900 112.590  1.00  0.00           O
ATOM     48  N   GLU A 194       9.240  53.870 111.970  1.00  0.00           N
ATOM     49  HN  GLU A 194       8.390  54.390 111.980  1.00  0.00           H
ATOM     50  CA  GLU A 194       9.030  52.540 111.430  1.00  0.00           C
ATOM     51  HA  GLU A 194       9.040  51.882 112.287  1.00  0.00           H
ATOM     52  CB  GLU A 194       7.620  52.390 110.780  1.00  0.00           C
ATOM     53  HB1 GLU A 194       7.520  51.578 110.028  1.00  0.00           H
ATOM     54  HB2 GLU A 194       7.550  53.348 110.221  1.00  0.00           H
ATOM     55  CG  GLU A 194       6.410  52.170 111.730  1.00  0.00           C
ATOM     56  HG1 GLU A 194       6.510  51.139 112.131  1.00  0.00           H
ATOM     57  HG2 GLU A 194       5.481  52.150 111.121  1.00  0.00           H
ATOM     58  CD  GLU A 194       6.230  53.250 112.780  1.00  0.00           C
ATOM     59  OE1 GLU A 194       6.160  52.920 114.020  1.00  0.00           O
ATOM     60  OE2 GLU A 194       6.080  54.440 112.460  1.00  0.00           O
ATOM     61  C   GLU A 194      10.030  51.950 110.350  1.00  0.00           C
ATOM     62  O   GLU A 194      10.750  52.760 109.840  1.00  0.00           O
ATOM     63  N   VAL A 195      10.150  50.620 110.110  1.00  0.00           N
ATOM     64  HN  VAL A 195       9.568  49.978 110.602  1.00  0.00           H
ATOM     65  CA  VAL A 195      11.360  50.040 109.450  1.00  0.00           C
ATOM     66  HA  VAL A 195      12.216  50.269 110.067  1.00  0.00           H
ATOM     67  CB  VAL A 195      11.310  48.510 109.460  1.00  0.00           C
ATOM     68  HB  VAL A 195      10.390  48.220 108.910  1.00  0.00           H
ATOM     69  CG1 VAL A 195      12.520  47.810 108.720  1.00  0.00           C
ATOM     70 1HG1 VAL A 195      12.440  47.920 107.618  1.00  0.00           H
ATOM     71 2HG1 VAL A 195      12.530  46.723 108.949  1.00  0.00           H
ATOM     72 3HG1 VAL A 195      13.500  48.170 109.100  1.00  0.00           H
ATOM     73  CG2 VAL A 195      11.380  48.120 110.950  1.00  0.00           C
ATOM     74 1HG2 VAL A 195      10.778  48.722 111.663  1.00  0.00           H
ATOM     75 2HG2 VAL A 195      12.443  48.200 111.261  1.00  0.00           H
ATOM     76 3HG2 VAL A 195      11.080  47.051 111.010  1.00  0.00           H
ATOM     77  C   VAL A 195      11.730  50.600 108.100  1.00  0.00           C
ATOM     78  O   VAL A 195      12.950  50.700 107.760  1.00  0.00           O
ATOM     79  N   PRO A 196      10.890  51.060 107.200  1.00  0.00           N
ATOM     80  CD  PRO A 196       9.500  50.580 107.170  1.00  0.00           C
ATOM     81  HD1 PRO A 196       8.832  50.949 107.978  1.00  0.00           H
ATOM     82  HD2 PRO A 196       9.570  49.472 107.140  1.00  0.00           H
ATOM     83  CA  PRO A 196      11.280  51.590 105.880  1.00  0.00           C
ATOM     84  HA  PRO A 196      12.270  51.290 105.570  1.00  0.00           H
ATOM     85  CB  PRO A 196      10.240  50.970 104.960  1.00  0.00           C
ATOM     86  HB1 PRO A 196      10.410  49.879 104.840  1.00  0.00           H
ATOM     87  HB2 PRO A 196      10.049  51.471 103.987  1.00  0.00           H
ATOM     88  CG  PRO A 196       9.011  51.120 105.840  1.00  0.00           C
ATOM     89  HG1 PRO A 196       8.770  52.202 105.920  1.00  0.00           H
ATOM     90  HG2 PRO A 196       8.124  50.657 105.357  1.00  0.00           H
ATOM     91  C   PRO A 196      11.320  53.120 105.880  1.00  0.00           C
ATOM     92  O   PRO A 196      11.110  53.800 104.880  1.00  0.00           O
ATOM     93  N   LEU A 197      11.530  53.620 107.060  1.00  0.00           N
ATOM     94  HN  LEU A 197      11.691  52.966 107.795  1.00  0.00           H
ATOM     95  CA  LEU A 197      11.510  55.080 107.319  1.00  0.00           C
ATOM     96  HA  LEU A 197      11.639  55.576 106.368  1.00  0.00           H
ATOM     97  CB  LEU A 197      10.250  55.519 108.160  1.00  0.00           C
ATOM     98  HB1 LEU A 197      10.401  56.566 108.502  1.00  0.00           H
ATOM     99  HB2 LEU A 197      10.260  54.911 109.089  1.00  0.00           H
ATOM    100  CG  LEU A 197       8.900  55.399 107.490  1.00  0.00           C
ATOM    101  HG  LEU A 197       8.573  54.339 107.540  1.00  0.00           H
ATOM    102  CD1 LEU A 197       7.960  56.220 108.330  1.00  0.00           C
ATOM    103 1HD1 LEU A 197       6.905  55.931 108.131  1.00  0.00           H
ATOM    104 2HD1 LEU A 197       8.190  57.292 108.150  1.00  0.00           H
ATOM    105 3HD1 LEU A 197       8.120  56.100 109.422  1.00  0.00           H
ATOM    106  CD2 LEU A 197       8.860  56.020 105.990  1.00  0.00           C
ATOM    107 1HD2 LEU A 197       9.180  57.080 105.900  1.00  0.00           H
ATOM    108 2HD2 LEU A 197       7.851  55.820 105.570  1.00  0.00           H
ATOM    109 3HD2 LEU A 197       9.449  55.301 105.381  1.00  0.00           H
ATOM    110  C   LEU A 197      12.720  55.500 108.140  1.00  0.00           C
ATOM    111  O   LEU A 197      13.420  54.640 108.690  1.00  0.00           O
ATOM    112  N   VAL A 198      13.050  56.800 108.220  1.00  0.00           N
ATOM    113  HN  VAL A 198      12.501  57.488 107.751  1.00  0.00           H
ATOM    114  CA  VAL A 198      14.320  57.240 108.740  1.00  0.00           C
ATOM    115  HA  VAL A 198      14.619  56.531 109.498  1.00  0.00           H
ATOM    116  CB  VAL A 198      15.490  57.310 107.830  1.00  0.00           C
ATOM    117  HB  VAL A 198      15.670  56.281 107.450  1.00  0.00           H
ATOM    118  CG1 VAL A 198      15.430  58.290 106.580  1.00  0.00           C
ATOM    119 1HG1 VAL A 198      15.390  59.327 106.979  1.00  0.00           H
ATOM    120 2HG1 VAL A 198      14.489  58.260 105.990  1.00  0.00           H
ATOM    121 3HG1 VAL A 198      16.360  58.030 106.030  1.00  0.00           H
ATOM    122  CG2 VAL A 198      16.810  57.730 108.570  1.00  0.00           C
ATOM    123 1HG2 VAL A 198      17.660  57.510 107.890  1.00  0.00           H
ATOM    124 2HG2 VAL A 198      16.880  57.179 109.532  1.00  0.00           H
ATOM    125 3HG2 VAL A 198      16.920  58.809 108.810  1.00  0.00           H
ATOM    126  C   VAL A 198      14.130  58.630 109.410  1.00  0.00           C
ATOM    127  O   VAL A 198      13.420  59.480 108.840  1.00  0.00           O
ATOM    128  N   ARG A 199      14.770  58.870 110.530  1.00  0.00           N
ATOM    129  HN  ARG A 199      15.279  58.181 111.039  1.00  0.00           H
ATOM    130  CA  ARG A 199      14.900  60.200 111.140  1.00  0.00           C
ATOM    131  HA  ARG A 199      13.880  60.520 111.290  1.00  0.00           H
ATOM    132  CB  ARG A 199      15.590  59.980 112.550  1.00  0.00           C
ATOM    133  HB1 ARG A 199      15.968  60.975 112.868  1.00  0.00           H
ATOM    134  HB2 ARG A 199      16.448  59.292 112.390  1.00  0.00           H
ATOM    135  CG  ARG A 199      14.710  59.400 113.620  1.00  0.00           C
ATOM    136  HG1 ARG A 199      15.411  59.420 114.481  1.00  0.00           H
ATOM    137  HG2 ARG A 199      14.321  58.373 113.450  1.00  0.00           H
ATOM    138  CD  ARG A 199      13.510  60.210 114.170  1.00  0.00           C
ATOM    139  HD1 ARG A 199      13.080  59.670 115.040  1.00  0.00           H
ATOM    140  HD2 ARG A 199      12.768  60.300 113.348  1.00  0.00           H
ATOM    141  NE  ARG A 199      13.880  61.590 114.620  1.00  0.00           N
ATOM    142  HE  ARG A 199      14.669  62.009 114.171  1.00  0.00           H
ATOM    143  CZ  ARG A 199      13.040  62.480 115.050  1.00  0.00           C
ATOM    144  NH1 ARG A 199      11.760  62.260 115.410  1.00  0.00           N
ATOM    145 1HH1 ARG A 199      11.379  61.337 115.460  1.00  0.00           H
ATOM    146 2HH1 ARG A 199      11.238  62.983 115.862  1.00  0.00           H
ATOM    147  NH2 ARG A 199      13.450  63.680 115.310  1.00  0.00           N
ATOM    148 1HH2 ARG A 199      14.413  63.780 115.059  1.00  0.00           H
ATOM    149 2HH2 ARG A 199      13.002  64.297 115.957  1.00  0.00           H
ATOM    150  C   ARG A 199      15.530  61.270 110.190  1.00  0.00           C
ATOM    151  O   ARG A 199      16.650  61.180 109.640  1.00  0.00           O
ATOM    152  N   THR A 200      14.840  62.370 110.020  1.00  0.00           N
ATOM    153  HN  THR A 200      13.950  62.650 110.370  1.00  0.00           H
ATOM    154  CA  THR A 200      15.240  63.440 109.130  1.00  0.00           C
ATOM    155  HA  THR A 200      16.293  63.610 109.300  1.00  0.00           H
ATOM    156  CB  THR A 200      14.970  63.180 107.670  1.00  0.00           C
ATOM    157  HB  THR A 200      15.220  62.111 107.500  1.00  0.00           H
ATOM    158  OG1 THR A 200      15.620  64.130 106.750  1.00  0.00           O
ATOM    159  HG1 THR A 200      16.544  63.882 106.670  1.00  0.00           H
ATOM    160  CG2 THR A 200      13.420  63.240 107.440  1.00  0.00           C
ATOM    161 1HG2 THR A 200      12.909  62.568 108.162  1.00  0.00           H
ATOM    162 2HG2 THR A 200      13.121  62.980 106.402  1.00  0.00           H
ATOM    163 3HG2 THR A 200      13.119  64.303 107.550  1.00  0.00           H
ATOM    164  C   THR A 200      14.720  64.810 109.770  1.00  0.00           C
ATOM    165  O   THR A 200      13.630  64.960 110.320  1.00  0.00           O
ATOM    166  N   ASP A 201      15.470  65.900 109.560  1.00  0.00           N
ATOM    167  HN  ASP A 201      16.308  65.930 109.021  1.00  0.00           H
ATOM    168  CA  ASP A 201      15.350  67.210 110.180  1.00  0.00           C
ATOM    169  HA  ASP A 201      14.543  67.250 110.897  1.00  0.00           H
ATOM    170  CB  ASP A 201      16.780  67.690 110.740  1.00  0.00           C
ATOM    171  HB1 ASP A 201      16.860  68.778 110.950  1.00  0.00           H
ATOM    172  HB2 ASP A 201      17.530  67.510 109.940  1.00  0.00           H
ATOM    173  CG  ASP A 201      17.020  66.860 111.990  1.00  0.00           C
ATOM    174  OD1 ASP A 201      18.110  67.080 112.590  1.00  0.00           O
ATOM    175  OD2 ASP A 201      16.130  66.080 112.460  1.00  0.00           O
ATOM    176  C   ASP A 201      14.840  68.240 109.220  1.00  0.00           C
ATOM    177  O   ASP A 201      14.800  69.430 109.510  1.00  0.00           O
ATOM    178  N   ASN A 202      14.490  67.790 107.940  1.00  0.00           N
ATOM    179  HN  ASN A 202      14.650  66.829 107.730  1.00  0.00           H
ATOM    180  CA  ASN A 202      13.870  68.670 106.920  1.00  0.00           C
ATOM    181  HA  ASN A 202      14.160  69.689 107.130  1.00  0.00           H
ATOM    182  CB  ASN A 202      14.430  68.290 105.540  1.00  0.00           C
ATOM    183  HB1 ASN A 202      14.190  67.232 105.300  1.00  0.00           H
ATOM    184  HB2 ASN A 202      15.541  68.260 105.540  1.00  0.00           H
ATOM    185  CG  ASN A 202      13.990  69.210 104.400  1.00  0.00           C
ATOM    186  OD1 ASN A 202      13.380  70.250 104.620  1.00  0.00           O
ATOM    187  ND2 ASN A 202      14.190  68.800 103.130  1.00  0.00           N
ATOM    188 1HD2 ASN A 202      13.890  69.499 102.481  1.00  0.00           H
ATOM    189 2HD2 ASN A 202      14.210  67.852 102.811  1.00  0.00           H
ATOM    190  C   ASN A 202      12.340  68.510 106.870  1.00  0.00           C
ATOM    191  O   ASN A 202      11.890  67.440 106.510  1.00  0.00           O
ATOM    192  N   PRO A 203      11.490  69.480 107.130  1.00  0.00           N
ATOM    193  CD  PRO A 203      11.810  70.630 107.930  1.00  0.00           C
ATOM    194  HD1 PRO A 203      12.461  71.301 107.329  1.00  0.00           H
ATOM    195  HD2 PRO A 203      12.467  70.441 108.806  1.00  0.00           H
ATOM    196  CA  PRO A 203       9.990  69.200 107.260  1.00  0.00           C
ATOM    197  HA  PRO A 203       9.920  68.291 107.839  1.00  0.00           H
ATOM    198  CB  PRO A 203       9.340  70.380 107.911  1.00  0.00           C
ATOM    199  HB1 PRO A 203       8.834  69.953 108.803  1.00  0.00           H
ATOM    200  HB2 PRO A 203       8.567  70.902 107.308  1.00  0.00           H
ATOM    201  CG  PRO A 203      10.510  71.290 108.360  1.00  0.00           C
ATOM    202  HG1 PRO A 203      10.500  72.235 107.777  1.00  0.00           H
ATOM    203  HG2 PRO A 203      10.390  71.520 109.440  1.00  0.00           H
ATOM    204  C   PRO A 203       9.410  68.880 105.940  1.00  0.00           C
ATOM    205  O   PRO A 203       8.400  68.200 105.930  1.00  0.00           O
ATOM    206  N   LYS A 204      10.010  69.260 104.850  1.00  0.00           N
ATOM    207  HN  LYS A 204      10.799  69.869 104.840  1.00  0.00           H
ATOM    208  CA  LYS A 204       9.440  69.000 103.570  1.00  0.00           C
ATOM    209  HA  LYS A 204       8.372  69.160 103.580  1.00  0.00           H
ATOM    210  CB  LYS A 204       9.910  69.940 102.410  1.00  0.00           C
ATOM    211  HB1 LYS A 204       9.297  69.789 101.496  1.00  0.00           H
ATOM    212  HB2 LYS A 204      10.973  69.739 102.159  1.00  0.00           H
ATOM    213  CG  LYS A 204       9.920  71.400 102.760  1.00  0.00           C
ATOM    214  HG1 LYS A 204      10.372  71.993 101.936  1.00  0.00           H
ATOM    215  HG2 LYS A 204      10.621  71.530 103.612  1.00  0.00           H
ATOM    216  CD  LYS A 204       8.530  72.040 103.020  1.00  0.00           C
ATOM    217  HD1 LYS A 204       8.760  73.069 103.370  1.00  0.00           H
ATOM    218  HD2 LYS A 204       7.960  71.450 103.770  1.00  0.00           H
ATOM    219  CE  LYS A 204       7.640  72.379 101.810  1.00  0.00           C
ATOM    220  HE1 LYS A 204       6.869  73.121 102.110  1.00  0.00           H
ATOM    221  HE2 LYS A 204       7.173  71.496 101.323  1.00  0.00           H
ATOM    222  NZ  LYS A 204       8.370  73.140 100.840  1.00  0.00           N
ATOM    223  HZ1 LYS A 204       9.130  72.480 100.580  1.00  0.00           H
ATOM    224  HZ2 LYS A 204       8.570  74.091 101.210  1.00  0.00           H
ATOM    225  HZ3 LYS A 204       7.828  73.230  99.957  1.00  0.00           H
ATOM    226  C   LYS A 204       9.770  67.570 103.000  1.00  0.00           C
ATOM    227  O   LYS A 204       9.220  67.160 102.000  1.00  0.00           O
ATOM    228  N   SER A 205      10.650  66.880 103.750  1.00  0.00           N
ATOM    229  HN  SER A 205      11.237  67.318 104.427  1.00  0.00           H
ATOM    230  CA  SER A 205      10.840  65.450 103.550  1.00  0.00           C
ATOM    231  HA  SER A 205      10.870  65.190 102.502  1.00  0.00           H
ATOM    232  CB  SER A 205      12.230  65.090 104.020  1.00  0.00           C
ATOM    233  HB1 SER A 205      12.539  64.032 103.880  1.00  0.00           H
ATOM    234  HB2 SER A 205      12.510  65.400 105.050  1.00  0.00           H
ATOM    235  OG  SER A 205      13.140  65.790 103.160  1.00  0.00           O
ATOM    236  HG1 SER A 205      12.858  65.750 102.244  1.00  0.00           H
ATOM    237  C   SER A 205       9.950  64.590 104.490  1.00  0.00           C
ATOM    238  O   SER A 205      10.070  63.360 104.540  1.00  0.00           O
ATOM    239  N   TRP A 206       9.120  65.170 105.330  1.00  0.00           N
ATOM    240  HN  TRP A 206       8.990  66.157 105.390  1.00  0.00           H
ATOM    241  CA  TRP A 206       8.400  64.399 106.340  1.00  0.00           C
ATOM    242  HA  TRP A 206       9.035  63.556 106.568  1.00  0.00           H
ATOM    243  CB  TRP A 206       8.030  65.190 107.630  1.00  0.00           C
ATOM    244  HB1 TRP A 206       7.301  64.671 108.289  1.00  0.00           H
ATOM    245  HB2 TRP A 206       7.530  66.150 107.380  1.00  0.00           H
ATOM    246  CG  TRP A 206       9.210  65.570 108.480  1.00  0.00           C
ATOM    247  CD1 TRP A 206      10.540  65.110 108.470  1.00  0.00           C
ATOM    248  HD1 TRP A 206      10.951  64.219 108.019  1.00  0.00           H
ATOM    249  NE1 TRP A 206      11.220  65.920 109.410  1.00  0.00           N
ATOM    250  HE1 TRP A 206      12.072  65.599 109.761  1.00  0.00           H
ATOM    251  CE2 TRP A 206      10.330  66.730 110.010  1.00  0.00           C
ATOM    252  CD2 TRP A 206       9.090  66.560 109.460  1.00  0.00           C
ATOM    253  CE3 TRP A 206       8.000  67.320 109.880  1.00  0.00           C
ATOM    254  HE3 TRP A 206       7.067  67.169 109.358  1.00  0.00           H
ATOM    255  CZ3 TRP A 206       8.190  68.270 110.870  1.00  0.00           C
ATOM    256  HZ3 TRP A 206       7.392  68.858 111.299  1.00  0.00           H
ATOM    257  CZ2 TRP A 206      10.600  67.670 110.970  1.00  0.00           C
ATOM    258  HZ2 TRP A 206      11.577  67.969 111.319  1.00  0.00           H
ATOM    259  CH2 TRP A 206       9.490  68.520 111.390  1.00  0.00           C
ATOM    260  HH2 TRP A 206       9.609  69.444 111.937  1.00  0.00           H
ATOM    261  C   TRP A 206       7.230  63.640 105.810  1.00  0.00           C
ATOM    262  O   TRP A 206       6.340  64.180 105.120  1.00  0.00           O
ATOM    263  N   TYR A 207       7.270  62.280 105.880  1.00  0.00           N
ATOM    264  HN  TYR A 207       8.124  61.878 106.201  1.00  0.00           H
ATOM    265  CA  TYR A 207       6.340  61.330 105.290  1.00  0.00           C
ATOM    266  HA  TYR A 207       6.290  61.580 104.240  1.00  0.00           H
ATOM    267  CB  TYR A 207       6.880  60.000 105.520  1.00  0.00           C
ATOM    268  HB1 TYR A 207       6.900  59.890 106.626  1.00  0.00           H
ATOM    269  HB2 TYR A 207       7.888  59.840 105.081  1.00  0.00           H
ATOM    270  CG  TYR A 207       6.100  58.880 105.000  1.00  0.00           C
ATOM    271  CD1 TYR A 207       5.860  58.750 103.630  1.00  0.00           C
ATOM    272  HD1 TYR A 207       6.010  59.621 103.009  1.00  0.00           H
ATOM    273  CE1 TYR A 207       5.210  57.630 103.031  1.00  0.00           C
ATOM    274  HE1 TYR A 207       4.797  57.670 102.033  1.00  0.00           H
ATOM    275  CZ  TYR A 207       4.850  56.610 103.830  1.00  0.00           C
ATOM    276  OH  TYR A 207       4.070  55.650 103.370  1.00  0.00           O
ATOM    277  HH  TYR A 207       4.090  55.710 102.412  1.00  0.00           H
ATOM    278  CD2 TYR A 207       5.860  57.610 105.750  1.00  0.00           C
ATOM    279  HD2 TYR A 207       6.219  57.560 106.768  1.00  0.00           H
ATOM    280  CE2 TYR A 207       5.130  56.560 105.190  1.00  0.00           C
ATOM    281  HE2 TYR A 207       4.891  55.685 105.777  1.00  0.00           H
ATOM    282  C   TYR A 207       4.930  61.410 105.900  1.00  0.00           C
ATOM    283  O   TYR A 207       4.840  61.480 107.140  1.00  0.00           O
ATOM    284  N   GLU A 208       3.920  61.470 105.059  1.00  0.00           N
ATOM    285  HN  GLU A 208       4.059  61.371 104.077  1.00  0.00           H
ATOM    286  CA  GLU A 208       2.550  61.480 105.550  1.00  0.00           C
ATOM    287  HA  GLU A 208       2.029  62.041 104.789  1.00  0.00           H
ATOM    288  CB  GLU A 208       1.929  60.080 105.680  1.00  0.00           C
ATOM    289  HB1 GLU A 208       0.936  60.080 106.177  1.00  0.00           H
ATOM    290  HB2 GLU A 208       2.581  59.569 106.421  1.00  0.00           H
ATOM    291  CG  GLU A 208       1.910  59.180 104.450  1.00  0.00           C
ATOM    292  HG1 GLU A 208       1.449  58.209 104.730  1.00  0.00           H
ATOM    293  HG2 GLU A 208       2.904  58.979 103.998  1.00  0.00           H
ATOM    294  CD  GLU A 208       1.060  59.790 103.310  1.00  0.00           C
ATOM    295  OE1 GLU A 208      -0.180  59.940 103.520  1.00  0.00           O
ATOM    296  OE2 GLU A 208       1.570  60.050 102.190  1.00  0.00           O
ATOM    297  C   GLU A 208       2.260  62.440 106.700  1.00  0.00           C
ATOM    298  O   GLU A 208       2.450  63.660 106.630  1.00  0.00           O
ATOM    299  N   ASP A 209       1.660  61.970 107.760  1.00  0.00           N
ATOM    300  HN  ASP A 209       1.400  61.009 107.800  1.00  0.00           H
ATOM    301  CA  ASP A 209       1.200  62.840 108.820  1.00  0.00           C
ATOM    302  HA  ASP A 209       1.081  63.825 108.392  1.00  0.00           H
ATOM    303  CB  ASP A 209      -0.090  62.240 109.370  1.00  0.00           C
ATOM    304  HB1 ASP A 209      -0.489  62.759 110.268  1.00  0.00           H
ATOM    305  HB2 ASP A 209       0.030  61.197 109.731  1.00  0.00           H
ATOM    306  CG  ASP A 209      -1.350  62.310 108.440  1.00  0.00           C
ATOM    307  OD1 ASP A 209      -1.430  63.170 107.530  1.00  0.00           O
ATOM    308  OD2 ASP A 209      -2.260  61.460 108.680  1.00  0.00           O
ATOM    309  C   ASP A 209       2.160  62.950 110.000  1.00  0.00           C
ATOM    310  O   ASP A 209       1.990  63.660 111.000  1.00  0.00           O
ATOM    311  N   VAL A 210       3.230  62.170 109.880  1.00  0.00           N
ATOM    312  HN  VAL A 210       3.599  61.772 109.043  1.00  0.00           H
ATOM    313  CA  VAL A 210       4.110  61.970 110.960  1.00  0.00           C
ATOM    314  HA  VAL A 210       3.688  62.251 111.913  1.00  0.00           H
ATOM    315  CB  VAL A 210       4.500  60.530 111.180  1.00  0.00           C
ATOM    316  HB  VAL A 210       3.613  59.932 111.479  1.00  0.00           H
ATOM    317  CG1 VAL A 210       4.760  59.850 109.850  1.00  0.00           C
ATOM    318 1HG1 VAL A 210       5.080  58.790 109.940  1.00  0.00           H
ATOM    319 2HG1 VAL A 210       5.534  60.292 109.187  1.00  0.00           H
ATOM    320 3HG1 VAL A 210       3.851  59.690 109.231  1.00  0.00           H
ATOM    321  CG2 VAL A 210       5.590  60.290 112.260  1.00  0.00           C
ATOM    322 1HG2 VAL A 210       5.530  60.810 113.240  1.00  0.00           H
ATOM    323 2HG2 VAL A 210       6.520  60.700 111.810  1.00  0.00           H
ATOM    324 3HG2 VAL A 210       5.770  59.220 112.500  1.00  0.00           H
ATOM    325  C   VAL A 210       5.330  62.890 110.750  1.00  0.00           C
ATOM    326  O   VAL A 210       5.800  63.150 109.650  1.00  0.00           O
ATOM    327  N   GLU A 211       5.740  63.490 111.860  1.00  0.00           N
ATOM    328  HN  GLU A 211       5.331  63.091 112.678  1.00  0.00           H
ATOM    329  CA  GLU A 211       6.850  64.450 112.060  1.00  0.00           C
ATOM    330  HA  GLU A 211       6.850  64.941 111.098  1.00  0.00           H
ATOM    331  CB  GLU A 211       6.390  65.600 113.040  1.00  0.00           C
ATOM    332  HB1 GLU A 211       7.097  66.457 113.010  1.00  0.00           H
ATOM    333  HB2 GLU A 211       6.370  65.131 114.047  1.00  0.00           H
ATOM    334  CG  GLU A 211       4.960  66.120 112.730  1.00  0.00           C
ATOM    335  HG1 GLU A 211       4.242  65.322 113.019  1.00  0.00           H
ATOM    336  HG2 GLU A 211       4.850  66.300 111.639  1.00  0.00           H
ATOM    337  CD  GLU A 211       4.590  67.430 113.490  1.00  0.00           C
ATOM    338  OE1 GLU A 211       4.660  67.420 114.730  1.00  0.00           O
ATOM    339  OE2 GLU A 211       4.150  68.370 112.850  1.00  0.00           O
ATOM    340  C   GLU A 211       8.130  63.780 112.390  1.00  0.00           C
ATOM    341  O   GLU A 211       8.290  62.880 113.210  1.00  0.00           O
ATOM    342  N   GLY A 212       9.180  64.280 111.800  1.00  0.00           N
ATOM    343  HN  GLY A 212       9.080  65.052 111.178  1.00  0.00           H
ATOM    344  CA  GLY A 212      10.550  63.820 112.150  1.00  0.00           C
ATOM    345  HA1 GLY A 212      10.540  63.610 113.210  1.00  0.00           H
ATOM    346  HA2 GLY A 212      11.123  64.694 111.879  1.00  0.00           H
ATOM    347  C   GLY A 212      11.000  62.640 111.350  1.00  0.00           C
ATOM    348  O   GLY A 212      12.050  62.100 111.670  1.00  0.00           O
ATOM    349  N   CYS A 213      10.300  62.300 110.240  1.00  0.00           N
ATOM    350  HN  CYS A 213       9.572  62.908 109.931  1.00  0.00           H
ATOM    351  CA  CYS A 213      10.390  60.980 109.660  1.00  0.00           C
ATOM    352  HA  CYS A 213      11.369  60.560 109.840  1.00  0.00           H
ATOM    353  CB  CYS A 213       9.319  59.990 110.150  1.00  0.00           C
ATOM    354  HB1 CYS A 213       9.520  59.111 109.501  1.00  0.00           H
ATOM    355  HB2 CYS A 213       8.347  60.417 109.822  1.00  0.00           H
ATOM    356  SG  CYS A 213       9.310  59.550 111.940  1.00  0.00           S
ATOM    357  C   CYS A 213      10.350  61.100 108.130  1.00  0.00           C
ATOM    358  O   CYS A 213       9.300  61.460 107.560  1.00  0.00           O
ATOM    359  N   GLY A 214      11.400  60.640 107.380  1.00  0.00           N
ATOM    360  HN  GLY A 214      12.234  60.322 107.827  1.00  0.00           H
ATOM    361  CA  GLY A 214      11.489  60.540 105.970  1.00  0.00           C
ATOM    362  HA1 GLY A 214      12.468  60.909 105.701  1.00  0.00           H
ATOM    363  HA2 GLY A 214      10.608  61.085 105.663  1.00  0.00           H
ATOM    364  C   GLY A 214      11.380  59.130 105.610  1.00  0.00           C
ATOM    365  O   GLY A 214      11.280  58.250 106.470  1.00  0.00           O
ATOM    366  N   ILE A 215      11.500  58.810 104.340  1.00  0.00           N
ATOM    367  HN  ILE A 215      11.252  59.585 103.764  1.00  0.00           H
ATOM    368  CA  ILE A 215      11.550  57.500 103.750  1.00  0.00           C
ATOM    369  HA  ILE A 215      11.310  56.741 104.480  1.00  0.00           H
ATOM    370  CB  ILE A 215      10.660  57.280 102.510  1.00  0.00           C
ATOM    371  HB  ILE A 215      11.121  57.921 101.729  1.00  0.00           H
ATOM    372  CG2 ILE A 215      10.750  55.890 101.900  1.00  0.00           C
ATOM    373 1HG2 ILE A 215      10.307  55.145 102.594  1.00  0.00           H
ATOM    374 2HG2 ILE A 215      11.753  55.579 101.539  1.00  0.00           H
ATOM    375 3HG2 ILE A 215      10.211  55.800 100.932  1.00  0.00           H
ATOM    376  CG1 ILE A 215       9.190  57.799 102.740  1.00  0.00           C
ATOM    377 1HG1 ILE A 215       9.120  58.844 103.111  1.00  0.00           H
ATOM    378 2HG1 ILE A 215       8.616  57.097 103.383  1.00  0.00           H
ATOM    379  CD  ILE A 215       8.601  57.819 101.310  1.00  0.00           C
ATOM    380  HD1 ILE A 215       9.329  58.040 100.501  1.00  0.00           H
ATOM    381  HD2 ILE A 215       7.670  58.426 101.310  1.00  0.00           H
ATOM    382  HD3 ILE A 215       8.272  56.775 101.121  1.00  0.00           H
ATOM    383  C   ILE A 215      12.990  57.030 103.500  1.00  0.00           C
ATOM    384  O   ILE A 215      13.780  57.750 102.910  1.00  0.00           O
ATOM    385  N   GLN A 216      13.310  55.790 103.970  1.00  0.00           N
ATOM    386  HN  GLN A 216      12.606  55.175 104.317  1.00  0.00           H
ATOM    387  CA  GLN A 216      14.700  55.380 104.060  1.00  0.00           C
ATOM    388  HA  GLN A 216      15.210  56.270 104.400  1.00  0.00           H
ATOM    389  CB  GLN A 216      14.770  54.080 104.800  1.00  0.00           C
ATOM    390  HB1 GLN A 216      13.951  53.401 104.480  1.00  0.00           H
ATOM    391  HB2 GLN A 216      14.570  54.230 105.882  1.00  0.00           H
ATOM    392  CG  GLN A 216      15.970  53.160 104.610  1.00  0.00           C
ATOM    393  HG1 GLN A 216      15.940  52.749 103.578  1.00  0.00           H
ATOM    394  HG2 GLN A 216      16.010  52.197 105.162  1.00  0.00           H
ATOM    395  CD  GLN A 216      17.340  53.760 104.820  1.00  0.00           C
ATOM    396  OE1 GLN A 216      18.140  53.890 103.960  1.00  0.00           O
ATOM    397  NE2 GLN A 216      17.710  53.910 106.160  1.00  0.00           N
ATOM    398 1HE2 GLN A 216      18.633  54.151 106.461  1.00  0.00           H
ATOM    399 2HE2 GLN A 216      17.032  53.810 106.888  1.00  0.00           H
ATOM    400  C   GLN A 216      15.110  55.090 102.570  1.00  0.00           C
ATOM    401  O   GLN A 216      14.330  54.610 101.710  1.00  0.00           O
ATOM    402  N   CYS A 217      16.330  55.410 102.170  1.00  0.00           N
ATOM    403  HN  CYS A 217      16.898  55.808 102.887  1.00  0.00           H
ATOM    404  CA  CYS A 217      16.950  55.220 100.880  1.00  0.00           C
ATOM    405  HA  CYS A 217      16.338  55.661 100.108  1.00  0.00           H
ATOM    406  CB  CYS A 217      18.310  56.010 100.760  1.00  0.00           C
ATOM    407  HB1 CYS A 217      19.040  55.520 101.440  1.00  0.00           H
ATOM    408  HB2 CYS A 217      18.150  57.012 101.211  1.00  0.00           H
ATOM    409  SG  CYS A 217      18.930  56.160  99.140  1.00  0.00           S
ATOM    410  C   CYS A 217      17.130  53.800 100.400  1.00  0.00           C
ATOM    411  O   CYS A 217      16.960  53.550  99.180  1.00  0.00           O
ATOM    412  N   GLN A 218      17.490  52.860 101.280  1.00  0.00           N
ATOM    413  HN  GLN A 218      17.639  53.178 102.214  1.00  0.00           H
ATOM    414  CA  GLN A 218      17.760  51.450 100.870  1.00  0.00           C
ATOM    415  HA  GLN A 218      18.381  51.310  99.998  1.00  0.00           H
ATOM    416  CB  GLN A 218      18.040  50.440 102.010  1.00  0.00           C
ATOM    417  HB1 GLN A 218      18.180  49.498 101.439  1.00  0.00           H
ATOM    418  HB2 GLN A 218      17.253  50.330 102.787  1.00  0.00           H
ATOM    419  CG  GLN A 218      19.340  50.750 102.730  1.00  0.00           C
ATOM    420  HG1 GLN A 218      19.709  49.851 103.269  1.00  0.00           H
ATOM    421  HG2 GLN A 218      19.090  51.630 103.360  1.00  0.00           H
ATOM    422  CD  GLN A 218      20.410  51.330 101.800  1.00  0.00           C
ATOM    423  OE1 GLN A 218      20.780  50.600 100.830  1.00  0.00           O
ATOM    424  NE2 GLN A 218      20.980  52.530 102.100  1.00  0.00           N
ATOM    425 1HE2 GLN A 218      20.591  53.108 102.818  1.00  0.00           H
ATOM    426 2HE2 GLN A 218      21.778  52.779 101.551  1.00  0.00           H
ATOM    427  C   GLN A 218      16.510  50.910 100.180  1.00  0.00           C
ATOM    428  O   GLN A 218      15.410  51.270 100.450  1.00  0.00           O
ATOM    429  N   ASN A 219      16.700  50.040  99.200  1.00  0.00           N
ATOM    430  HN  ASN A 219      17.570  49.560  99.120  1.00  0.00           H
ATOM    431  CA  ASN A 219      15.700  49.800  98.150  1.00  0.00           C
ATOM    432  HA  ASN A 219      15.193  50.744  98.011  1.00  0.00           H
ATOM    433  CB  ASN A 219      16.340  49.660  96.750  1.00  0.00           C
ATOM    434  HB1 ASN A 219      17.030  48.790  96.790  1.00  0.00           H
ATOM    435  HB2 ASN A 219      17.051  50.511  96.690  1.00  0.00           H
ATOM    436  CG  ASN A 219      15.300  49.710  95.640  1.00  0.00           C
ATOM    437  OD1 ASN A 219      14.080  49.630  95.810  1.00  0.00           O
ATOM    438  ND2 ASN A 219      15.789  49.760  94.340  1.00  0.00           N
ATOM    439 1HD2 ASN A 219      15.073  49.750  93.643  1.00  0.00           H
ATOM    440 2HD2 ASN A 219      16.768  49.790  94.138  1.00  0.00           H
ATOM    441  C   ASN A 219      14.820  48.580  98.460  1.00  0.00           C
ATOM    442  O   ASN A 219      15.420  47.510  98.700  1.00  0.00           O
ATOM    443  N   PRO A 220      13.490  48.570  98.400  1.00  0.00           N
ATOM    444  CD  PRO A 220      12.820  49.760  98.750  1.00  0.00           C
ATOM    445  HD1 PRO A 220      12.750  50.460  97.890  1.00  0.00           H
ATOM    446  HD2 PRO A 220      13.329  50.210  99.629  1.00  0.00           H
ATOM    447  CA  PRO A 220      12.710  47.330  98.740  1.00  0.00           C
ATOM    448  HA  PRO A 220      13.408  46.583  99.089  1.00  0.00           H
ATOM    449  CB  PRO A 220      11.620  47.910  99.670  1.00  0.00           C
ATOM    450  HB1 PRO A 220      11.929  47.880 100.737  1.00  0.00           H
ATOM    451  HB2 PRO A 220      10.716  47.277  99.549  1.00  0.00           H
ATOM    452  CG  PRO A 220      11.380  49.320  99.070  1.00  0.00           C
ATOM    453  HG1 PRO A 220      10.752  49.190  98.163  1.00  0.00           H
ATOM    454  HG2 PRO A 220      10.779  49.981  99.731  1.00  0.00           H
ATOM    455  C   PRO A 220      12.220  46.860  97.380  1.00  0.00           C
ATOM    456  O   PRO A 220      11.720  45.770  97.360  1.00  0.00           O
ATOM    457  N   LEU A 221      12.330  47.620  96.260  1.00  0.00           N
ATOM    458  HN  LEU A 221      12.710  48.530  96.410  1.00  0.00           H
ATOM    459  CA  LEU A 221      11.780  47.350  94.910  1.00  0.00           C
ATOM    460  HA  LEU A 221      10.840  46.820  94.880  1.00  0.00           H
ATOM    461  CB  LEU A 221      11.760  48.590  94.090  1.00  0.00           C
ATOM    462  HB1 LEU A 221      11.152  48.440  93.172  1.00  0.00           H
ATOM    463  HB2 LEU A 221      12.771  49.000  93.880  1.00  0.00           H
ATOM    464  CG  LEU A 221      10.970  49.730  94.810  1.00  0.00           C
ATOM    465  HG  LEU A 221      11.572  50.061  95.683  1.00  0.00           H
ATOM    466  CD1 LEU A 221      10.680  50.980  93.950  1.00  0.00           C
ATOM    467 1HD1 LEU A 221      10.350  51.869  94.529  1.00  0.00           H
ATOM    468 2HD1 LEU A 221       9.940  50.700  93.170  1.00  0.00           H
ATOM    469 3HD1 LEU A 221      11.567  51.349  93.392  1.00  0.00           H
ATOM    470  CD2 LEU A 221       9.550  49.240  95.310  1.00  0.00           C
ATOM    471 1HD2 LEU A 221       8.962  50.047  95.798  1.00  0.00           H
ATOM    472 2HD2 LEU A 221       9.460  48.390  96.020  1.00  0.00           H
ATOM    473 3HD2 LEU A 221       8.932  49.061  94.404  1.00  0.00           H
ATOM    474  C   LEU A 221      12.690  46.430  94.110  1.00  0.00           C
ATOM    475  O   LEU A 221      12.230  45.650  93.290  1.00  0.00           O
ATOM    476  N   PHE A 222      13.990  46.460  94.430  1.00  0.00           N
ATOM    477  HN  PHE A 222      14.259  47.049  95.188  1.00  0.00           H
ATOM    478  CA  PHE A 222      15.040  45.750  93.680  1.00  0.00           C
ATOM    479  HA  PHE A 222      14.481  44.882  93.361  1.00  0.00           H
ATOM    480  CB  PHE A 222      15.650  46.610  92.440  1.00  0.00           C
ATOM    481  HB1 PHE A 222      16.450  46.000  91.970  1.00  0.00           H
ATOM    482  HB2 PHE A 222      16.032  47.614  92.721  1.00  0.00           H
ATOM    483  CG  PHE A 222      14.650  46.800  91.410  1.00  0.00           C
ATOM    484  CD1 PHE A 222      14.280  48.110  91.080  1.00  0.00           C
ATOM    485  HD1 PHE A 222      14.639  48.968  91.629  1.00  0.00           H
ATOM    486  CE1 PHE A 222      13.360  48.281  90.030  1.00  0.00           C
ATOM    487  HE1 PHE A 222      13.181  49.314  89.772  1.00  0.00           H
ATOM    488  CZ  PHE A 222      12.780  47.200  89.340  1.00  0.00           C
ATOM    489  HZ  PHE A 222      12.091  47.280  88.512  1.00  0.00           H
ATOM    490  CD2 PHE A 222      14.180  45.740  90.630  1.00  0.00           C
ATOM    491  HD2 PHE A 222      14.509  44.733  90.839  1.00  0.00           H
ATOM    492  CE2 PHE A 222      13.150  45.940  89.670  1.00  0.00           C
ATOM    493  HE2 PHE A 222      12.700  45.090  89.180  1.00  0.00           H
ATOM    494  C   PHE A 222      16.070  45.330  94.680  1.00  0.00           C
ATOM    495  O   PHE A 222      16.610  46.090  95.530  1.00  0.00           O
ATOM    496  N   THR A 223      16.540  44.060  94.490  1.00  0.00           N
ATOM    497  HN  THR A 223      16.138  43.446  93.816  1.00  0.00           H
ATOM    498  CA  THR A 223      17.590  43.460  95.241  1.00  0.00           C
ATOM    499  HA  THR A 223      17.411  43.818  96.244  1.00  0.00           H
ATOM    500  CB  THR A 223      17.490  41.930  95.250  1.00  0.00           C
ATOM    501  HB  THR A 223      18.314  41.468  95.833  1.00  0.00           H
ATOM    502  OG1 THR A 223      17.550  41.340  93.950  1.00  0.00           O
ATOM    503  HG1 THR A 223      16.752  41.669  93.531  1.00  0.00           H
ATOM    504  CG2 THR A 223      16.160  41.400  95.859  1.00  0.00           C
ATOM    505 1HG2 THR A 223      15.989  41.732  96.906  1.00  0.00           H
ATOM    506 2HG2 THR A 223      16.020  40.302  95.760  1.00  0.00           H
ATOM    507 3HG2 THR A 223      15.340  41.850  95.260  1.00  0.00           H
ATOM    508  C   THR A 223      18.970  43.910  94.760  1.00  0.00           C
ATOM    509  O   THR A 223      19.070  44.410  93.630  1.00  0.00           O
ATOM    510  N   GLU A 224      20.100  43.690  95.430  1.00  0.00           N
ATOM    511  HN  GLU A 224      20.090  43.348  96.366  1.00  0.00           H
ATOM    512  CA  GLU A 224      21.490  44.110  95.010  1.00  0.00           C
ATOM    513  HA  GLU A 224      21.371  45.115  94.632  1.00  0.00           H
ATOM    514  CB  GLU A 224      22.550  44.200  96.190  1.00  0.00           C
ATOM    515  HB1 GLU A 224      23.551  44.230  95.709  1.00  0.00           H
ATOM    516  HB2 GLU A 224      22.490  43.158  96.571  1.00  0.00           H
ATOM    517  CG  GLU A 224      22.240  45.270  97.220  1.00  0.00           C
ATOM    518  HG1 GLU A 224      21.160  45.310  97.480  1.00  0.00           H
ATOM    519  HG2 GLU A 224      22.441  46.294  96.839  1.00  0.00           H
ATOM    520  CD  GLU A 224      22.930  44.970  98.510  1.00  0.00           C
ATOM    521  OE1 GLU A 224      22.580  43.920  99.110  1.00  0.00           O
ATOM    522  OE2 GLU A 224      23.840  45.700  98.920  1.00  0.00           O
ATOM    523  C   GLU A 224      22.000  43.410  93.790  1.00  0.00           C
ATOM    524  O   GLU A 224      22.630  44.040  92.940  1.00  0.00           O
ATOM    525  N   ALA A 225      21.580  42.120  93.540  1.00  0.00           N
ATOM    526  HN  ALA A 225      21.222  41.513  94.246  1.00  0.00           H
ATOM    527  CA  ALA A 225      21.869  41.510  92.260  1.00  0.00           C
ATOM    528  HA  ALA A 225      22.887  41.651  91.928  1.00  0.00           H
ATOM    529  CB  ALA A 225      21.510  39.980  92.300  1.00  0.00           C
ATOM    530  HB1 ALA A 225      20.417  39.840  92.440  1.00  0.00           H
ATOM    531  HB2 ALA A 225      21.961  39.579  93.232  1.00  0.00           H
ATOM    532  HB3 ALA A 225      21.910  39.360  91.470  1.00  0.00           H
ATOM    533  C   ALA A 225      21.040  42.160  91.140  1.00  0.00           C
ATOM    534  O   ALA A 225      21.460  42.210  89.970  1.00  0.00           O
ATOM    535  N   GLU A 226      19.870  42.790  91.350  1.00  0.00           N
ATOM    536  HN  GLU A 226      19.562  42.879  92.294  1.00  0.00           H
ATOM    537  CA  GLU A 226      19.110  43.430  90.290  1.00  0.00           C
ATOM    538  HA  GLU A 226      19.291  42.808  89.427  1.00  0.00           H
ATOM    539  CB  GLU A 226      17.600  43.560  90.590  1.00  0.00           C
ATOM    540  HB1 GLU A 226      17.090  44.110  89.770  1.00  0.00           H
ATOM    541  HB2 GLU A 226      17.460  44.120  91.540  1.00  0.00           H
ATOM    542  CG  GLU A 226      16.970  42.140  90.680  1.00  0.00           C
ATOM    543  HG1 GLU A 226      17.699  41.610  91.329  1.00  0.00           H
ATOM    544  HG2 GLU A 226      16.970  41.561  89.732  1.00  0.00           H
ATOM    545  CD  GLU A 226      15.560  42.050  91.360  1.00  0.00           C
ATOM    546  OE1 GLU A 226      15.460  42.380  92.580  1.00  0.00           O
ATOM    547  OE2 GLU A 226      14.540  41.680  90.660  1.00  0.00           O
ATOM    548  C   GLU A 226      19.730  44.770  90.030  1.00  0.00           C
ATOM    549  O   GLU A 226      19.840  45.110  88.850  1.00  0.00           O
HETATM  550  N   HSD A 227      20.150  45.520  91.070  1.00  0.00           N
HETATM  551  HN  HSD A 227      19.780  45.300  91.969  1.00  0.00           H
HETATM  552  CA  HSD A 227      20.990  46.760  90.920  1.00  0.00           C
HETATM  553  HA  HSD A 227      20.531  47.509  90.291  1.00  0.00           H
HETATM  554  CB  HSD A 227      21.370  47.380  92.290  1.00  0.00           C
HETATM  555  HB1 HSD A 227      22.177  48.117  92.091  1.00  0.00           H
HETATM  556  HB2 HSD A 227      21.920  46.600  92.860  1.00  0.00           H
HETATM  557  ND1 HSD A 227      19.300  47.130  93.820  1.00  0.00           N
HETATM  558  HD1 HSD A 227      19.161  46.144  93.730  1.00  0.00           H
HETATM  559  CG  HSD A 227      20.320  47.870  93.220  1.00  0.00           C
HETATM  560  CE1 HSD A 227      18.550  47.980  94.450  1.00  0.00           C
HETATM  561  HE1 HSD A 227      17.564  47.711  94.829  1.00  0.00           H
HETATM  562  NE2 HSD A 227      19.020  49.190  94.460  1.00  0.00           N
HETATM  563  CD2 HSD A 227      20.080  49.150  93.650  1.00  0.00           C
HETATM  564  HD2 HSD A 227      20.441  50.122  93.339  1.00  0.00           H
HETATM  565  C   HSD A 227      22.320  46.400  90.080  1.00  0.00           C
HETATM  566  O   HSD A 227      22.700  47.210  89.230  1.00  0.00           O
ATOM    567  N   GLN A 228      22.950  45.250  90.330  1.00  0.00           N
ATOM    568  HN  GLN A 228      22.668  44.676  91.095  1.00  0.00           H
ATOM    569  CA  GLN A 228      24.090  44.810  89.490  1.00  0.00           C
ATOM    570  HA  GLN A 228      24.739  45.669  89.400  1.00  0.00           H
ATOM    571  CB  GLN A 228      24.780  43.530  90.050  1.00  0.00           C
ATOM    572  HB1 GLN A 228      25.383  42.967  89.306  1.00  0.00           H
ATOM    573  HB2 GLN A 228      23.911  42.881  90.290  1.00  0.00           H
ATOM    574  CG  GLN A 228      25.570  43.550  91.380  1.00  0.00           C
ATOM    575  HG1 GLN A 228      25.530  42.543  91.849  1.00  0.00           H
ATOM    576  HG2 GLN A 228      24.949  44.201  92.031  1.00  0.00           H
ATOM    577  CD  GLN A 228      26.940  44.130  91.320  1.00  0.00           C
ATOM    578  OE1 GLN A 228      27.340  45.220  91.780  1.00  0.00           O
ATOM    579  NE2 GLN A 228      27.930  43.330  90.810  1.00  0.00           N
ATOM    580 1HE2 GLN A 228      27.669  42.488  90.339  1.00  0.00           H
ATOM    581 2HE2 GLN A 228      28.832  43.741  90.680  1.00  0.00           H
ATOM    582  C   GLN A 228      23.760  44.600  88.000  1.00  0.00           C
ATOM    583  O   GLN A 228      24.390  45.230  87.150  1.00  0.00           O
ATOM    584  N   ASP A 229      22.660  43.850  87.770  1.00  0.00           N
ATOM    585  HN  ASP A 229      22.230  43.340  88.510  1.00  0.00           H
ATOM    586  CA  ASP A 229      22.200  43.620  86.380  1.00  0.00           C
ATOM    587  HA  ASP A 229      22.925  43.034  85.834  1.00  0.00           H
ATOM    588  CB  ASP A 229      20.890  42.720  86.400  1.00  0.00           C
ATOM    589  HB1 ASP A 229      20.099  43.261  86.961  1.00  0.00           H
ATOM    590  HB2 ASP A 229      21.109  41.883  87.098  1.00  0.00           H
ATOM    591  CG  ASP A 229      20.370  42.100  85.110  1.00  0.00           C
ATOM    592  OD1 ASP A 229      19.300  41.460  85.190  1.00  0.00           O
ATOM    593  OD2 ASP A 229      21.010  42.380  84.020  1.00  0.00           O
ATOM    594  C   ASP A 229      22.050  44.890  85.570  1.00  0.00           C
ATOM    595  O   ASP A 229      22.600  45.100  84.480  1.00  0.00           O
ATOM    596  N   MET A 230      21.400  45.830  86.200  1.00  0.00           N
ATOM    597  HN  MET A 230      21.009  45.660  87.101  1.00  0.00           H
ATOM    598  CA  MET A 230      21.000  47.090  85.500  1.00  0.00           C
ATOM    599  HA  MET A 230      20.540  46.790  84.570  1.00  0.00           H
ATOM    600  CB  MET A 230      19.840  47.799  86.290  1.00  0.00           C
ATOM    601  HB1 MET A 230      19.649  48.737  85.726  1.00  0.00           H
ATOM    602  HB2 MET A 230      20.051  48.041  87.354  1.00  0.00           H
ATOM    603  CG  MET A 230      18.519  46.941  86.310  1.00  0.00           C
ATOM    604  HG1 MET A 230      17.814  47.288  87.095  1.00  0.00           H
ATOM    605  HG2 MET A 230      18.832  45.934  86.662  1.00  0.00           H
ATOM    606  SD  MET A 230      17.690  46.760  84.770  1.00  0.00           S
ATOM    607  CE  MET A 230      16.810  48.380  84.780  1.00  0.00           C
ATOM    608  HE1 MET A 230      15.979  48.470  85.511  1.00  0.00           H
ATOM    609  HE2 MET A 230      16.341  48.659  83.812  1.00  0.00           H
ATOM    610  HE3 MET A 230      17.539  49.159  85.090  1.00  0.00           H
ATOM    611  C   MET A 230      22.150  47.940  85.120  1.00  0.00           C
ATOM    612  O   MET A 230      22.180  48.330  83.980  1.00  0.00           O
HETATM  613  N   HSD A 231      23.160  48.120  86.060  1.00  0.00           N
HETATM  614  HN  HSD A 231      23.010  47.699  86.951  1.00  0.00           H
HETATM  615  CA  HSD A 231      24.400  48.820  85.830  1.00  0.00           C
HETATM  616  HA  HSD A 231      24.240  49.872  85.650  1.00  0.00           H
HETATM  617  CB  HSD A 231      25.230  48.700  87.070  1.00  0.00           C
HETATM  618  HB1 HSD A 231      26.328  48.730  86.900  1.00  0.00           H
HETATM  619  HB2 HSD A 231      24.950  47.821  87.689  1.00  0.00           H
HETATM  620  ND1 HSD A 231      24.040  49.860  89.080  1.00  0.00           N
HETATM  621  HD1 HSD A 231      23.100  49.540  88.960  1.00  0.00           H
HETATM  622  CG  HSD A 231      25.050  49.780  88.140  1.00  0.00           C
HETATM  623  CE1 HSD A 231      24.430  50.700  90.040  1.00  0.00           C
HETATM  624  HE1 HSD A 231      23.842  50.999  90.908  1.00  0.00           H
HETATM  625  NE2 HSD A 231      25.640  51.170  89.750  1.00  0.00           N
HETATM  626  CD2 HSD A 231      26.051  50.570  88.570  1.00  0.00           C
HETATM  627  HD2 HSD A 231      27.073  50.709  88.242  1.00  0.00           H
HETATM  628  C   HSD A 231      25.240  48.230  84.730  1.00  0.00           C
HETATM  629  O   HSD A 231      25.850  48.950  83.920  1.00  0.00           O
ATOM    630  N   SER A 232      25.300  46.850  84.750  1.00  0.00           N
ATOM    631  HN  SER A 232      24.718  46.449  85.453  1.00  0.00           H
ATOM    632  CA  SER A 232      26.010  45.950  83.850  1.00  0.00           C
ATOM    633  HA  SER A 232      27.002  46.361  83.740  1.00  0.00           H
ATOM    634  CB  SER A 232      26.080  44.500  84.470  1.00  0.00           C
ATOM    635  HB1 SER A 232      25.049  44.170  84.720  1.00  0.00           H
ATOM    636  HB2 SER A 232      26.608  44.699  85.427  1.00  0.00           H
ATOM    637  OG  SER A 232      26.770  43.600  83.540  1.00  0.00           O
ATOM    638  HG1 SER A 232      27.609  44.000  83.300  1.00  0.00           H
ATOM    639  C   SER A 232      25.380  46.010  82.410  1.00  0.00           C
ATOM    640  O   SER A 232      26.020  46.230  81.430  1.00  0.00           O
ATOM    641  N   TYR A 233      24.040  45.960  82.310  1.00  0.00           N
ATOM    642  HN  TYR A 233      23.418  45.759  83.063  1.00  0.00           H
ATOM    643  CA  TYR A 233      23.250  46.020  81.060  1.00  0.00           C
ATOM    644  HA  TYR A 233      23.759  45.202  80.571  1.00  0.00           H
ATOM    645  CB  TYR A 233      21.740  45.610  81.260  1.00  0.00           C
ATOM    646  HB1 TYR A 233      21.381  46.328  82.028  1.00  0.00           H
ATOM    647  HB2 TYR A 233      21.680  44.600  81.720  1.00  0.00           H
ATOM    648  CG  TYR A 233      20.810  45.730  80.050  1.00  0.00           C
ATOM    649  CD1 TYR A 233      20.520  44.570  79.230  1.00  0.00           C
ATOM    650  HD1 TYR A 233      21.099  43.671  79.380  1.00  0.00           H
ATOM    651  CE1 TYR A 233      19.410  44.580  78.360  1.00  0.00           C
ATOM    652  HE1 TYR A 233      19.099  43.698  77.819  1.00  0.00           H
ATOM    653  CZ  TYR A 233      18.770  45.810  78.130  1.00  0.00           C
ATOM    654  OH  TYR A 233      17.650  46.030  77.360  1.00  0.00           O
ATOM    655  HH  TYR A 233      17.230  46.819  77.710  1.00  0.00           H
ATOM    656  CD2 TYR A 233      20.250  46.911  79.790  1.00  0.00           C
ATOM    657  HD2 TYR A 233      20.518  47.764  80.396  1.00  0.00           H
ATOM    658  CE2 TYR A 233      19.150  47.010  78.880  1.00  0.00           C
ATOM    659  HE2 TYR A 233      18.829  48.004  78.609  1.00  0.00           H
ATOM    660  C   TYR A 233      23.500  47.250  80.240  1.00  0.00           C
ATOM    661  O   TYR A 233      23.680  47.190  79.000  1.00  0.00           O
ATOM    662  N   ILE A 234      23.450  48.440  80.811  1.00  0.00           N
ATOM    663  HN  ILE A 234      23.430  48.539  81.802  1.00  0.00           H
ATOM    664  CA  ILE A 234      23.640  49.700  80.100  1.00  0.00           C
ATOM    665  HA  ILE A 234      22.978  49.650  79.248  1.00  0.00           H
ATOM    666  CB  ILE A 234      22.970  50.930  80.880  1.00  0.00           C
ATOM    667  HB  ILE A 234      23.000  51.878  80.301  1.00  0.00           H
ATOM    668  CG2 ILE A 234      21.470  50.660  80.880  1.00  0.00           C
ATOM    669 1HG2 ILE A 234      21.149  49.707  81.351  1.00  0.00           H
ATOM    670 2HG2 ILE A 234      21.152  50.610  79.816  1.00  0.00           H
ATOM    671 3HG2 ILE A 234      20.932  51.427  81.478  1.00  0.00           H
ATOM    672  CG1 ILE A 234      23.600  51.300  82.230  1.00  0.00           C
ATOM    673 1HG1 ILE A 234      23.870  50.361  82.759  1.00  0.00           H
ATOM    674 2HG1 ILE A 234      22.859  51.890  82.810  1.00  0.00           H
ATOM    675  CD  ILE A 234      24.790  52.230  82.100  1.00  0.00           C
ATOM    676  HD1 ILE A 234      25.552  51.849  82.812  1.00  0.00           H
ATOM    677  HD2 ILE A 234      24.471  53.228  82.469  1.00  0.00           H
ATOM    678  HD3 ILE A 234      25.040  52.490  81.049  1.00  0.00           H
ATOM    679  C   ILE A 234      24.940  49.930  79.460  1.00  0.00           C
ATOM    680  O   ILE A 234      25.040  50.480  78.350  1.00  0.00           O
ATOM    681  N   ALA A 235      25.960  49.410  80.000  1.00  0.00           N
ATOM    682  HN  ALA A 235      25.940  48.940  80.879  1.00  0.00           H
ATOM    683  CA  ALA A 235      27.250  49.490  79.450  1.00  0.00           C
ATOM    684  HA  ALA A 235      27.461  50.332  78.808  1.00  0.00           H
ATOM    685  CB  ALA A 235      28.320  49.270  80.610  1.00  0.00           C
ATOM    686  HB1 ALA A 235      29.268  49.649  80.171  1.00  0.00           H
ATOM    687  HB2 ALA A 235      28.430  48.191  80.850  1.00  0.00           H
ATOM    688  HB3 ALA A 235      28.060  49.839  81.528  1.00  0.00           H
ATOM    689  C   ALA A 235      27.390  48.400  78.520  1.00  0.00           C
ATOM    690  O   ALA A 235      28.060  48.460  77.480  1.00  0.00           O
ATOM    691  N   ALA A 236      26.770  47.200  78.660  1.00  0.00           N
ATOM    692  HN  ALA A 236      26.362  46.951  79.535  1.00  0.00           H
ATOM    693  CA  ALA A 236      26.860  46.180  77.630  1.00  0.00           C
ATOM    694  HA  ALA A 236      27.868  45.960  77.311  1.00  0.00           H
ATOM    695  CB  ALA A 236      26.230  44.860  78.230  1.00  0.00           C
ATOM    696  HB1 ALA A 236      25.120  44.890  78.270  1.00  0.00           H
ATOM    697  HB2 ALA A 236      26.601  44.760  79.272  1.00  0.00           H
ATOM    698  HB3 ALA A 236      26.450  43.920  77.680  1.00  0.00           H
ATOM    699  C   ALA A 236      26.160  46.490  76.310  1.00  0.00           C
ATOM    700  O   ALA A 236      26.600  46.190  75.200  1.00  0.00           O
ATOM    701  N   PHE A 237      25.010  47.160  76.470  1.00  0.00           N
ATOM    702  HN  PHE A 237      24.478  47.170  77.313  1.00  0.00           H
ATOM    703  CA  PHE A 237      24.430  48.030  75.450  1.00  0.00           C
ATOM    704  HA  PHE A 237      24.270  47.370  74.610  1.00  0.00           H
ATOM    705  CB  PHE A 237      23.040  48.540  75.931  1.00  0.00           C
ATOM    706  HB1 PHE A 237      22.789  49.536  75.508  1.00  0.00           H
ATOM    707  HB2 PHE A 237      22.851  48.550  77.025  1.00  0.00           H
ATOM    708  CG  PHE A 237      22.070  47.630  75.370  1.00  0.00           C
ATOM    709  CD1 PHE A 237      21.690  47.740  74.030  1.00  0.00           C
ATOM    710  HD1 PHE A 237      21.990  48.580  73.420  1.00  0.00           H
ATOM    711  CE1 PHE A 237      20.940  46.800  73.400  1.00  0.00           C
ATOM    712  HE1 PHE A 237      20.621  46.979  72.384  1.00  0.00           H
ATOM    713  CZ  PHE A 237      20.500  45.670  74.110  1.00  0.00           C
ATOM    714  HZ  PHE A 237      19.841  45.021  73.551  1.00  0.00           H
ATOM    715  CD2 PHE A 237      21.640  46.510  76.090  1.00  0.00           C
ATOM    716  HD2 PHE A 237      22.050  46.380  77.081  1.00  0.00           H
ATOM    717  CE2 PHE A 237      20.890  45.480  75.410  1.00  0.00           C
ATOM    718  HE2 PHE A 237      20.550  44.580  75.900  1.00  0.00           H
ATOM    719  C   PHE A 237      25.360  49.160  74.940  1.00  0.00           C
ATOM    720  O   PHE A 237      25.530  49.290  73.720  1.00  0.00           O
ATOM    721  N   GLY A 238      25.980  49.990  75.780  1.00  0.00           N
ATOM    722  HN  GLY A 238      25.540  50.080  76.670  1.00  0.00           H
ATOM    723  CA  GLY A 238      27.000  51.000  75.380  1.00  0.00           C
ATOM    724  HA1 GLY A 238      27.409  51.399  76.297  1.00  0.00           H
ATOM    725  HA2 GLY A 238      26.610  51.809  74.780  1.00  0.00           H
ATOM    726  C   GLY A 238      28.130  50.310  74.460  1.00  0.00           C
ATOM    727  O   GLY A 238      28.600  50.890  73.460  1.00  0.00           O
ATOM    728  N   ALA A 239      28.710  49.110  74.830  1.00  0.00           N
ATOM    729  HN  ALA A 239      28.399  48.608  75.633  1.00  0.00           H
ATOM    730  CA  ALA A 239      29.670  48.320  74.040  1.00  0.00           C
ATOM    731  HA  ALA A 239      30.532  48.932  73.819  1.00  0.00           H
ATOM    732  CB  ALA A 239      30.090  47.180  74.970  1.00  0.00           C
ATOM    733  HB1 ALA A 239      31.022  46.709  74.589  1.00  0.00           H
ATOM    734  HB2 ALA A 239      29.249  46.469  75.120  1.00  0.00           H
ATOM    735  HB3 ALA A 239      30.180  47.602  75.994  1.00  0.00           H
ATOM    736  C   ALA A 239      29.200  47.780  72.680  1.00  0.00           C
ATOM    737  O   ALA A 239      29.870  48.020  71.720  1.00  0.00           O
ATOM    738  N   VAL A 240      27.970  47.190  72.580  1.00  0.00           N
ATOM    739  HN  VAL A 240      27.381  47.280  73.379  1.00  0.00           H
ATOM    740  CA  VAL A 240      27.250  46.700  71.440  1.00  0.00           C
ATOM    741  HA  VAL A 240      27.797  45.925  70.923  1.00  0.00           H
ATOM    742  CB  VAL A 240      26.000  45.910  71.780  1.00  0.00           C
ATOM    743  HB  VAL A 240      25.424  46.635  72.396  1.00  0.00           H
ATOM    744  CG1 VAL A 240      25.330  45.690  70.420  1.00  0.00           C
ATOM    745 1HG1 VAL A 240      24.677  44.806  70.581  1.00  0.00           H
ATOM    746 2HG1 VAL A 240      26.081  45.390  69.659  1.00  0.00           H
ATOM    747 3HG1 VAL A 240      24.731  46.469  69.901  1.00  0.00           H
ATOM    748  CG2 VAL A 240      26.480  44.630  72.470  1.00  0.00           C
ATOM    749 1HG2 VAL A 240      25.582  44.011  72.680  1.00  0.00           H
ATOM    750 2HG2 VAL A 240      26.968  44.789  73.456  1.00  0.00           H
ATOM    751 3HG2 VAL A 240      27.287  44.182  71.852  1.00  0.00           H
ATOM    752  C   VAL A 240      26.930  47.760  70.380  1.00  0.00           C
ATOM    753  O   VAL A 240      27.260  47.740  69.190  1.00  0.00           O
ATOM    754  N   THR A 241      26.430  48.930  70.930  1.00  0.00           N
ATOM    755  HN  THR A 241      26.290  49.040  71.911  1.00  0.00           H
ATOM    756  CA  THR A 241      25.890  49.960  70.100  1.00  0.00           C
ATOM    757  HA  THR A 241      25.551  49.462  69.203  1.00  0.00           H
ATOM    758  CB  THR A 241      24.770  50.710  70.870  1.00  0.00           C
ATOM    759  HB  THR A 241      25.291  51.121  71.761  1.00  0.00           H
ATOM    760  OG1 THR A 241      23.780  49.770  71.270  1.00  0.00           O
ATOM    761  HG1 THR A 241      24.150  49.390  72.070  1.00  0.00           H
ATOM    762  CG2 THR A 241      24.140  51.860  70.010  1.00  0.00           C
ATOM    763 1HG2 THR A 241      24.801  52.701  69.710  1.00  0.00           H
ATOM    764 2HG2 THR A 241      23.298  52.351  70.542  1.00  0.00           H
ATOM    765 3HG2 THR A 241      23.598  51.459  69.127  1.00  0.00           H
ATOM    766  C   THR A 241      27.090  50.800  69.730  1.00  0.00           C
ATOM    767  O   THR A 241      26.970  51.400  68.630  1.00  0.00           O
ATOM    768  N   GLY A 242      28.200  50.840  70.480  1.00  0.00           N
ATOM    769  HN  GLY A 242      28.290  50.273  71.296  1.00  0.00           H
ATOM    770  CA  GLY A 242      29.460  51.550  70.150  1.00  0.00           C
ATOM    771  HA1 GLY A 242      30.040  51.590  71.060  1.00  0.00           H
ATOM    772  HA2 GLY A 242      29.321  52.536  69.732  1.00  0.00           H
ATOM    773  C   GLY A 242      30.370  50.840  69.210  1.00  0.00           C
ATOM    774  O   GLY A 242      30.910  51.450  68.270  1.00  0.00           O
ATOM    775  N   LEU A 243      30.390  49.500  69.320  1.00  0.00           N
ATOM    776  HN  LEU A 243      29.868  48.958  69.973  1.00  0.00           H
ATOM    777  CA  LEU A 243      31.101  48.680  68.370  1.00  0.00           C
ATOM    778  HA  LEU A 243      32.044  49.127  68.092  1.00  0.00           H
ATOM    779  CB  LEU A 243      31.330  47.210  68.760  1.00  0.00           C
ATOM    780  HB1 LEU A 243      30.342  46.711  68.860  1.00  0.00           H
ATOM    781  HB2 LEU A 243      31.590  47.220  69.840  1.00  0.00           H
ATOM    782  CG  LEU A 243      32.320  46.410  67.840  1.00  0.00           C
ATOM    783  HG  LEU A 243      31.819  46.099  66.898  1.00  0.00           H
ATOM    784  CD1 LEU A 243      33.660  47.150  67.610  1.00  0.00           C
ATOM    785 1HD1 LEU A 243      33.969  47.728  68.507  1.00  0.00           H
ATOM    786 2HD1 LEU A 243      33.480  47.910  66.820  1.00  0.00           H
ATOM    787 3HD1 LEU A 243      34.444  46.387  67.419  1.00  0.00           H
ATOM    788  CD2 LEU A 243      32.590  45.200  68.730  1.00  0.00           C
ATOM    789 1HD2 LEU A 243      33.038  45.519  69.696  1.00  0.00           H
ATOM    790 2HD2 LEU A 243      33.249  44.372  68.391  1.00  0.00           H
ATOM    791 3HD2 LEU A 243      31.620  44.730  69.000  1.00  0.00           H
ATOM    792  C   LEU A 243      30.370  48.640  67.020  1.00  0.00           C
ATOM    793  O   LEU A 243      30.960  48.820  65.980  1.00  0.00           O
ATOM    794  N   CYS A 244      29.000  48.480  67.020  1.00  0.00           N
ATOM    795  HN  CYS A 244      28.598  48.359  67.924  1.00  0.00           H
ATOM    796  CA  CYS A 244      28.130  48.490  65.890  1.00  0.00           C
ATOM    797  HA  CYS A 244      28.490  47.760  65.180  1.00  0.00           H
ATOM    798  CB  CYS A 244      26.650  48.120  66.260  1.00  0.00           C
ATOM    799  HB1 CYS A 244      26.419  48.923  66.992  1.00  0.00           H
ATOM    800  HB2 CYS A 244      26.600  47.176  66.843  1.00  0.00           H
ATOM    801  SG  CYS A 244      25.560  48.020  64.770  1.00  0.00           S
ATOM    802  HG1 CYS A 244      25.590  49.230  64.230  1.00  0.00           H
ATOM    803  C   CYS A 244      28.210  49.860  65.140  1.00  0.00           C
ATOM    804  O   CYS A 244      28.270  49.920  63.970  1.00  0.00           O
ATOM    805  N   THR A 245      28.170  50.950  65.890  1.00  0.00           N
ATOM    806  HN  THR A 245      28.250  50.880  66.881  1.00  0.00           H
ATOM    807  CA  THR A 245      28.070  52.310  65.300  1.00  0.00           C
ATOM    808  HA  THR A 245      27.401  52.300  64.452  1.00  0.00           H
ATOM    809  CB  THR A 245      27.520  53.370  66.230  1.00  0.00           C
ATOM    810  HB  THR A 245      28.201  53.620  67.071  1.00  0.00           H
ATOM    811  OG1 THR A 245      26.230  52.970  66.610  1.00  0.00           O
ATOM    812  HG1 THR A 245      26.420  52.351  67.319  1.00  0.00           H
ATOM    813  CG2 THR A 245      27.250  54.770  65.490  1.00  0.00           C
ATOM    814 1HG2 THR A 245      26.649  54.610  64.569  1.00  0.00           H
ATOM    815 2HG2 THR A 245      28.183  55.302  65.209  1.00  0.00           H
ATOM    816 3HG2 THR A 245      26.602  55.388  66.148  1.00  0.00           H
ATOM    817  C   THR A 245      29.490  52.730  64.760  1.00  0.00           C
ATOM    818  O   THR A 245      29.630  53.410  63.740  1.00  0.00           O
ATOM    819  N   LEU A 246      30.530  52.230  65.420  1.00  0.00           N
ATOM    820  HN  LEU A 246      30.431  51.802  66.315  1.00  0.00           H
ATOM    821  CA  LEU A 246      31.890  52.500  65.000  1.00  0.00           C
ATOM    822  HA  LEU A 246      32.111  53.553  65.090  1.00  0.00           H
ATOM    823  CB  LEU A 246      32.900  51.750  65.890  1.00  0.00           C
ATOM    824  HB1 LEU A 246      32.689  50.667  66.020  1.00  0.00           H
ATOM    825  HB2 LEU A 246      32.950  52.340  66.830  1.00  0.00           H
ATOM    826  CG  LEU A 246      34.340  51.760  65.320  1.00  0.00           C
ATOM    827  HG  LEU A 246      34.480  51.099  64.438  1.00  0.00           H
ATOM    828  CD1 LEU A 246      34.910  53.090  65.000  1.00  0.00           C
ATOM    829 1HD1 LEU A 246      35.129  53.628  65.947  1.00  0.00           H
ATOM    830 2HD1 LEU A 246      34.229  53.711  64.379  1.00  0.00           H
ATOM    831 3HD1 LEU A 246      35.862  52.940  64.449  1.00  0.00           H
ATOM    832  CD2 LEU A 246      35.290  51.060  66.390  1.00  0.00           C
ATOM    833 1HD2 LEU A 246      35.089  51.612  67.333  1.00  0.00           H
ATOM    834 2HD2 LEU A 246      36.382  51.140  66.200  1.00  0.00           H
ATOM    835 3HD2 LEU A 246      35.080  49.979  66.540  1.00  0.00           H
ATOM    836  C   LEU A 246      32.070  52.090  63.560  1.00  0.00           C
ATOM    837  O   LEU A 246      32.690  52.750  62.690  1.00  0.00           O
ATOM    838  N   PHE A 247      31.500  51.010  63.180  1.00  0.00           N
ATOM    839  HN  PHE A 247      31.082  50.432  63.877  1.00  0.00           H
ATOM    840  CA  PHE A 247      31.650  50.360  61.900  1.00  0.00           C
ATOM    841  HA  PHE A 247      32.698  50.220  61.680  1.00  0.00           H
ATOM    842  CB  PHE A 247      31.080  49.000  61.920  1.00  0.00           C
ATOM    843  HB1 PHE A 247      30.900  48.431  60.982  1.00  0.00           H
ATOM    844  HB2 PHE A 247      30.082  49.010  62.409  1.00  0.00           H
ATOM    845  CG  PHE A 247      31.890  47.950  62.730  1.00  0.00           C
ATOM    846  CD1 PHE A 247      31.320  46.650  62.900  1.00  0.00           C
ATOM    847  HD1 PHE A 247      30.359  46.410  62.470  1.00  0.00           H
ATOM    848  CE1 PHE A 247      31.890  45.740  63.790  1.00  0.00           C
ATOM    849  HE1 PHE A 247      31.560  44.720  63.920  1.00  0.00           H
ATOM    850  CZ  PHE A 247      33.140  46.020  64.340  1.00  0.00           C
ATOM    851  HZ  PHE A 247      33.572  45.488  65.174  1.00  0.00           H
ATOM    852  CD2 PHE A 247      33.100  48.220  63.410  1.00  0.00           C
ATOM    853  HD2 PHE A 247      33.532  49.204  63.310  1.00  0.00           H
ATOM    854  CE2 PHE A 247      33.700  47.240  64.190  1.00  0.00           C
ATOM    855  HE2 PHE A 247      34.588  47.569  64.709  1.00  0.00           H
ATOM    856  C   PHE A 247      31.150  51.190  60.700  1.00  0.00           C
ATOM    857  O   PHE A 247      31.780  51.310  59.670  1.00  0.00           O
ATOM    858  N   THR A 248      29.960  51.770  60.830  1.00  0.00           N
ATOM    859  HN  THR A 248      29.592  51.531  61.726  1.00  0.00           H
ATOM    860  CA  THR A 248      29.260  52.640  59.960  1.00  0.00           C
ATOM    861  HA  THR A 248      29.330  52.390  58.911  1.00  0.00           H
ATOM    862  CB  THR A 248      27.770  52.570  60.230  1.00  0.00           C
ATOM    863  HB  THR A 248      27.160  53.260  59.610  1.00  0.00           H
ATOM    864  OG1 THR A 248      27.430  52.610  61.630  1.00  0.00           O
ATOM    865  HG1 THR A 248      26.948  53.433  61.740  1.00  0.00           H
ATOM    866  CG2 THR A 248      27.410  51.100  59.980  1.00  0.00           C
ATOM    867 1HG2 THR A 248      26.322  51.000  60.180  1.00  0.00           H
ATOM    868 2HG2 THR A 248      27.789  50.392  60.748  1.00  0.00           H
ATOM    869 3HG2 THR A 248      27.600  50.790  58.930  1.00  0.00           H
ATOM    870  C   THR A 248      29.730  54.060  60.060  1.00  0.00           C
ATOM    871  O   THR A 248      29.630  54.780  59.070  1.00  0.00           O
ATOM    872  N   LEU A 249      30.140  54.550  61.280  1.00  0.00           N
ATOM    873  HN  LEU A 249      30.120  53.952  62.078  1.00  0.00           H
ATOM    874  CA  LEU A 249      30.910  55.800  61.300  1.00  0.00           C
ATOM    875  HA  LEU A 249      30.271  56.589  60.931  1.00  0.00           H
ATOM    876  CB  LEU A 249      31.099  56.210  62.780  1.00  0.00           C
ATOM    877  HB1 LEU A 249      31.679  55.341  63.159  1.00  0.00           H
ATOM    878  HB2 LEU A 249      30.138  56.250  63.335  1.00  0.00           H
ATOM    879  CG  LEU A 249      31.920  57.570  62.990  1.00  0.00           C
ATOM    880  HG  LEU A 249      32.814  57.649  62.334  1.00  0.00           H
ATOM    881  CD1 LEU A 249      31.170  58.890  62.620  1.00  0.00           C
ATOM    882 1HD1 LEU A 249      31.711  59.732  63.101  1.00  0.00           H
ATOM    883 2HD1 LEU A 249      30.179  58.870  63.121  1.00  0.00           H
ATOM    884 3HD1 LEU A 249      31.090  58.940  61.513  1.00  0.00           H
ATOM    885  CD2 LEU A 249      32.350  57.730  64.410  1.00  0.00           C
ATOM    886 1HD2 LEU A 249      32.911  56.859  64.811  1.00  0.00           H
ATOM    887 2HD2 LEU A 249      31.526  58.001  65.103  1.00  0.00           H
ATOM    888 3HD2 LEU A 249      33.051  58.591  64.380  1.00  0.00           H
ATOM    889  C   LEU A 249      32.240  55.700  60.440  1.00  0.00           C
ATOM    890  O   LEU A 249      32.530  56.650  59.690  1.00  0.00           O
ATOM    891  N   ALA A 250      32.960  54.619  60.570  1.00  0.00           N
ATOM    892  HN  ALA A 250      32.544  53.867  61.075  1.00  0.00           H
ATOM    893  CA  ALA A 250      34.200  54.380  59.840  1.00  0.00           C
ATOM    894  HA  ALA A 250      34.860  55.230  59.930  1.00  0.00           H
ATOM    895  CB  ALA A 250      34.870  53.110  60.510  1.00  0.00           C
ATOM    896  HB1 ALA A 250      34.271  52.202  60.739  1.00  0.00           H
ATOM    897  HB2 ALA A 250      35.250  53.370  61.521  1.00  0.00           H
ATOM    898  HB3 ALA A 250      35.741  52.910  59.850  1.00  0.00           H
ATOM    899  C   ALA A 250      33.900  54.130  58.350  1.00  0.00           C
ATOM    900  O   ALA A 250      34.660  54.600  57.500  1.00  0.00           O
ATOM    901  N   THR A 251      32.740  53.550  57.980  1.00  0.00           N
ATOM    902  HN  THR A 251      32.150  53.140  58.671  1.00  0.00           H
ATOM    903  CA  THR A 251      32.200  53.510  56.600  1.00  0.00           C
ATOM    904  HA  THR A 251      32.817  52.883  55.973  1.00  0.00           H
ATOM    905  CB  THR A 251      30.800  52.900  56.540  1.00  0.00           C
ATOM    906  HB  THR A 251      30.101  53.589  57.060  1.00  0.00           H
ATOM    907  OG1 THR A 251      30.760  51.570  57.090  1.00  0.00           O
ATOM    908  HG1 THR A 251      31.299  51.670  57.878  1.00  0.00           H
ATOM    909  CG2 THR A 251      30.321  52.730  55.140  1.00  0.00           C
ATOM    910 1HG2 THR A 251      29.312  52.266  55.180  1.00  0.00           H
ATOM    911 2HG2 THR A 251      30.999  52.042  54.591  1.00  0.00           H
ATOM    912 3HG2 THR A 251      30.149  53.673  54.578  1.00  0.00           H
ATOM    913  C   THR A 251      32.050  54.790  55.830  1.00  0.00           C
ATOM    914  O   THR A 251      32.290  54.920  54.610  1.00  0.00           O
ATOM    915  N   PHE A 252      31.750  55.890  56.540  1.00  0.00           N
ATOM    916  HN  PHE A 252      31.479  55.669  57.473  1.00  0.00           H
ATOM    917  CA  PHE A 252      31.730  57.220  55.910  1.00  0.00           C
ATOM    918  HA  PHE A 252      31.300  57.230  54.919  1.00  0.00           H
ATOM    919  CB  PHE A 252      30.880  58.160  56.750  1.00  0.00           C
ATOM    920  HB1 PHE A 252      30.970  59.210  56.400  1.00  0.00           H
ATOM    921  HB2 PHE A 252      31.059  58.160  57.847  1.00  0.00           H
ATOM    922  CG  PHE A 252      29.410  57.780  56.620  1.00  0.00           C
ATOM    923  CD1 PHE A 252      28.800  57.440  55.370  1.00  0.00           C
ATOM    924  HD1 PHE A 252      29.302  57.490  54.416  1.00  0.00           H
ATOM    925  CE1 PHE A 252      27.410  57.220  55.380  1.00  0.00           C
ATOM    926  HE1 PHE A 252      27.000  57.030  54.399  1.00  0.00           H
ATOM    927  CZ  PHE A 252      26.600  57.490  56.450  1.00  0.00           C
ATOM    928  HZ  PHE A 252      25.520  57.470  56.430  1.00  0.00           H
ATOM    929  CD2 PHE A 252      28.600  57.750  57.789  1.00  0.00           C
ATOM    930  HD2 PHE A 252      29.205  58.002  58.647  1.00  0.00           H
ATOM    931  CE2 PHE A 252      27.200  57.780  57.640  1.00  0.00           C
ATOM    932  HE2 PHE A 252      26.478  57.730  58.442  1.00  0.00           H
ATOM    933  C   PHE A 252      33.090  57.900  55.680  1.00  0.00           C
ATOM    934  O   PHE A 252      33.200  58.770  54.810  1.00  0.00           O
ATOM    935  N   VAL A 253      34.150  57.380  56.310  1.00  0.00           N
ATOM    936  HN  VAL A 253      33.960  56.830  57.120  1.00  0.00           H
ATOM    937  CA  VAL A 253      35.470  57.710  56.070  1.00  0.00           C
ATOM    938  HA  VAL A 253      35.580  58.736  55.751  1.00  0.00           H
ATOM    939  CB  VAL A 253      36.220  57.570  57.410  1.00  0.00           C
ATOM    940  HB  VAL A 253      36.461  56.505  57.611  1.00  0.00           H
ATOM    941  CG1 VAL A 253      37.600  58.340  57.160  1.00  0.00           C
ATOM    942 1HG1 VAL A 253      38.131  57.900  56.289  1.00  0.00           H
ATOM    943 2HG1 VAL A 253      38.219  58.420  58.079  1.00  0.00           H
ATOM    944 3HG1 VAL A 253      37.249  59.353  56.869  1.00  0.00           H
ATOM    945  CG2 VAL A 253      35.380  58.090  58.620  1.00  0.00           C
ATOM    946 1HG2 VAL A 253      34.979  59.082  58.319  1.00  0.00           H
ATOM    947 2HG2 VAL A 253      36.041  58.240  59.501  1.00  0.00           H
ATOM    948 3HG2 VAL A 253      34.507  57.448  58.861  1.00  0.00           H
ATOM    949  C   VAL A 253      36.020  56.770  55.020  1.00  0.00           C
ATOM    950  O   VAL A 253      36.960  57.100  54.320  1.00  0.00           O
ATOM    951  N   ALA A 254      35.360  55.650  54.710  1.00  0.00           N
ATOM    952  HN  ALA A 254      34.621  55.371  55.319  1.00  0.00           H
ATOM    953  CA  ALA A 254      35.720  54.790  53.650  1.00  0.00           C
ATOM    954  HA  ALA A 254      36.776  54.949  53.491  1.00  0.00           H
ATOM    955  CB  ALA A 254      35.520  53.290  54.080  1.00  0.00           C
ATOM    956  HB1 ALA A 254      36.001  52.538  53.419  1.00  0.00           H
ATOM    957  HB2 ALA A 254      34.410  53.240  54.070  1.00  0.00           H
ATOM    958  HB3 ALA A 254      35.949  53.051  55.077  1.00  0.00           H
ATOM    959  C   ALA A 254      35.020  55.200  52.400  1.00  0.00           C
ATOM    960  O   ALA A 254      35.100  54.540  51.370  1.00  0.00           O
ATOM    961  N   ASP A 255      34.250  56.350  52.490  1.00  0.00           N
ATOM    962  HN  ASP A 255      34.141  56.867  53.336  1.00  0.00           H
ATOM    963  CA  ASP A 255      33.450  56.970  51.450  1.00  0.00           C
ATOM    964  HA  ASP A 255      33.868  57.010  50.455  1.00  0.00           H
ATOM    965  CB  ASP A 255      32.140  56.170  51.360  1.00  0.00           C
ATOM    966  HB1 ASP A 255      31.479  56.140  52.252  1.00  0.00           H
ATOM    967  HB2 ASP A 255      32.470  55.120  51.210  1.00  0.00           H
ATOM    968  CG  ASP A 255      31.390  56.440  50.090  1.00  0.00           C
ATOM    969  OD1 ASP A 255      32.020  56.410  48.950  1.00  0.00           O
ATOM    970  OD2 ASP A 255      30.160  56.530  50.100  1.00  0.00           O
ATOM    971  C   ASP A 255      33.250  58.440  51.770  1.00  0.00           C
ATOM    972  O   ASP A 255      32.140  58.950  51.710  1.00  0.00           O
ATOM    973  N   TRP A 256      34.370  59.180  52.110  1.00  0.00           N
ATOM    974  HN  TRP A 256      35.233  58.698  51.980  1.00  0.00           H
ATOM    975  CA  TRP A 256      34.400  60.570  52.560  1.00  0.00           C
ATOM    976  HA  TRP A 256      33.731  60.690  53.399  1.00  0.00           H
ATOM    977  CB  TRP A 256      35.830  60.950  53.169  1.00  0.00           C
ATOM    978  HB1 TRP A 256      36.579  60.810  52.361  1.00  0.00           H
ATOM    979  HB2 TRP A 256      36.102  60.225  53.966  1.00  0.00           H
ATOM    980  CG  TRP A 256      35.980  62.310  53.760  1.00  0.00           C
ATOM    981  CD1 TRP A 256      36.570  63.420  53.220  1.00  0.00           C
ATOM    982  HD1 TRP A 256      37.260  63.470  52.390  1.00  0.00           H
ATOM    983  NE1 TRP A 256      36.400  64.510  54.120  1.00  0.00           N
ATOM    984  HE1 TRP A 256      36.390  65.472  53.960  1.00  0.00           H
ATOM    985  CE2 TRP A 256      35.650  64.140  55.120  1.00  0.00           C
ATOM    986  CD2 TRP A 256      35.340  62.800  54.940  1.00  0.00           C
ATOM    987  CE3 TRP A 256      34.600  62.130  55.880  1.00  0.00           C
ATOM    988  HE3 TRP A 256      34.410  61.069  55.810  1.00  0.00           H
ATOM    989  CZ3 TRP A 256      34.110  62.850  56.930  1.00  0.00           C
ATOM    990  HZ3 TRP A 256      33.678  62.258  57.723  1.00  0.00           H
ATOM    991  CZ2 TRP A 256      35.230  64.850  56.240  1.00  0.00           C
ATOM    992  HZ2 TRP A 256      35.419  65.906  56.369  1.00  0.00           H
ATOM    993  CH2 TRP A 256      34.400  64.200  57.119  1.00  0.00           C
ATOM    994  HH2 TRP A 256      33.865  64.675  57.928  1.00  0.00           H
ATOM    995  C   TRP A 256      33.870  61.620  51.600  1.00  0.00           C
ATOM    996  O   TRP A 256      33.170  62.570  51.890  1.00  0.00           O
ATOM    997  N   ARG A 257      34.250  61.400  50.270  1.00  0.00           N
ATOM    998  HN  ARG A 257      34.680  60.530  50.040  1.00  0.00           H
ATOM    999  CA  ARG A 257      33.900  62.310  49.240  1.00  0.00           C
ATOM   1000  HA  ARG A 257      34.310  63.260  49.550  1.00  0.00           H
ATOM   1001  CB  ARG A 257      34.560  61.890  47.871  1.00  0.00           C
ATOM   1002  HB1 ARG A 257      34.318  62.776  47.246  1.00  0.00           H
ATOM   1003  HB2 ARG A 257      34.148  60.945  47.458  1.00  0.00           H
ATOM   1004  CG  ARG A 257      36.090  61.890  47.879  1.00  0.00           C
ATOM   1005  HG1 ARG A 257      36.469  61.651  46.863  1.00  0.00           H
ATOM   1006  HG2 ARG A 257      36.422  61.146  48.634  1.00  0.00           H
ATOM   1007  CD  ARG A 257      36.810  63.210  48.330  1.00  0.00           C
ATOM   1008  HD1 ARG A 257      36.529  63.260  49.404  1.00  0.00           H
ATOM   1009  HD2 ARG A 257      36.368  64.124  47.878  1.00  0.00           H
ATOM   1010  NE  ARG A 257      38.320  63.110  48.070  1.00  0.00           N
ATOM   1011  HE  ARG A 257      38.671  62.208  47.819  1.00  0.00           H
ATOM   1012  CZ  ARG A 257      39.180  64.170  47.990  1.00  0.00           C
ATOM   1013  NH1 ARG A 257      38.900  65.400  48.330  1.00  0.00           N
ATOM   1014 1HH1 ARG A 257      38.088  65.450  48.911  1.00  0.00           H
ATOM   1015 2HH1 ARG A 257      39.680  66.010  48.470  1.00  0.00           H
ATOM   1016  NH2 ARG A 257      40.430  63.940  47.610  1.00  0.00           N
ATOM   1017 1HH2 ARG A 257      40.710  63.008  47.380  1.00  0.00           H
ATOM   1018 2HH2 ARG A 257      40.849  64.828  47.420  1.00  0.00           H
ATOM   1019  C   ARG A 257      32.470  62.500  49.100  1.00  0.00           C
ATOM   1020  O   ARG A 257      31.990  63.620  49.060  1.00  0.00           O
ATOM   1021  N   ASN A 258      31.680  61.380  49.110  1.00  0.00           N
ATOM   1022  HN  ASN A 258      32.071  60.468  49.020  1.00  0.00           H
ATOM   1023  CA  ASN A 258      30.260  61.390  49.100  1.00  0.00           C
ATOM   1024  HA  ASN A 258      29.929  62.091  48.349  1.00  0.00           H
ATOM   1025  CB  ASN A 258      29.710  59.960  48.800  1.00  0.00           C
ATOM   1026  HB1 ASN A 258      28.650  59.930  49.130  1.00  0.00           H
ATOM   1027  HB2 ASN A 258      30.187  59.175  49.426  1.00  0.00           H
ATOM   1028  CG  ASN A 258      29.890  59.610  47.310  1.00  0.00           C
ATOM   1029  OD1 ASN A 258      29.640  60.500  46.540  1.00  0.00           O
ATOM   1030  ND2 ASN A 258      30.290  58.360  47.080  1.00  0.00           N
ATOM   1031 1HD2 ASN A 258      30.280  57.689  47.821  1.00  0.00           H
ATOM   1032 2HD2 ASN A 258      30.350  58.029  46.138  1.00  0.00           H
ATOM   1033  C   ASN A 258      29.670  61.950  50.380  1.00  0.00           C
ATOM   1034  O   ASN A 258      28.570  62.520  50.400  1.00  0.00           O
ATOM   1035  N   SER A 259      30.410  61.710  51.490  1.00  0.00           N
ATOM   1036  HN  SER A 259      31.189  61.091  51.560  1.00  0.00           H
ATOM   1037  CA  SER A 259      30.040  62.170  52.820  1.00  0.00           C
ATOM   1038  HA  SER A 259      28.972  62.290  52.930  1.00  0.00           H
ATOM   1039  CB  SER A 259      30.660  61.400  54.010  1.00  0.00           C
ATOM   1040  HB1 SER A 259      30.159  61.740  54.941  1.00  0.00           H
ATOM   1041  HB2 SER A 259      31.759  61.550  54.070  1.00  0.00           H
ATOM   1042  OG  SER A 259      30.320  60.030  53.880  1.00  0.00           O
ATOM   1043  HG1 SER A 259      30.820  59.680  53.139  1.00  0.00           H
ATOM   1044  C   SER A 259      30.520  63.630  53.050  1.00  0.00           C
ATOM   1045  O   SER A 259      30.770  64.120  54.190  1.00  0.00           O
ATOM   1046  N   ASN A 260      30.750  64.330  51.940  1.00  0.00           N
ATOM   1047  HN  ASN A 260      30.951  63.838  51.097  1.00  0.00           H
ATOM   1048  CA  ASN A 260      30.850  65.810  51.960  1.00  0.00           C
ATOM   1049  HA  ASN A 260      30.970  66.229  52.948  1.00  0.00           H
ATOM   1050  CB  ASN A 260      32.130  66.320  51.239  1.00  0.00           C
ATOM   1051  HB1 ASN A 260      32.190  67.429  51.280  1.00  0.00           H
ATOM   1052  HB2 ASN A 260      32.011  66.101  50.157  1.00  0.00           H
ATOM   1053  CG  ASN A 260      33.450  65.870  51.790  1.00  0.00           C
ATOM   1054  OD1 ASN A 260      34.470  65.790  51.080  1.00  0.00           O
ATOM   1055  ND2 ASN A 260      33.540  65.450  53.030  1.00  0.00           N
ATOM   1056 1HD2 ASN A 260      32.760  65.310  53.640  1.00  0.00           H
ATOM   1057 2HD2 ASN A 260      34.375  64.927  53.201  1.00  0.00           H
ATOM   1058  C   ASN A 260      29.650  66.410  51.340  1.00  0.00           C
ATOM   1059  O   ASN A 260      29.570  67.640  51.100  1.00  0.00           O
ATOM   1060  N   ARG A 261      28.650  65.590  51.110  1.00  0.00           N
ATOM   1061  HN  ARG A 261      28.590  64.597  51.180  1.00  0.00           H
ATOM   1062  CA  ARG A 261      27.460  66.190  50.500  1.00  0.00           C
ATOM   1063  HA  ARG A 261      27.410  67.265  50.590  1.00  0.00           H
ATOM   1064  CB  ARG A 261      27.180  65.630  49.020  1.00  0.00           C
ATOM   1065  HB1 ARG A 261      26.159  65.890  48.670  1.00  0.00           H
ATOM   1066  HB2 ARG A 261      27.260  64.522  49.050  1.00  0.00           H
ATOM   1067  CG  ARG A 261      28.100  65.990  47.900  1.00  0.00           C
ATOM   1068  HG1 ARG A 261      27.620  65.670  46.950  1.00  0.00           H
ATOM   1069  HG2 ARG A 261      29.050  65.420  47.990  1.00  0.00           H
ATOM   1070  CD  ARG A 261      28.290  67.530  47.710  1.00  0.00           C
ATOM   1071  HD1 ARG A 261      27.487  68.142  48.172  1.00  0.00           H
ATOM   1072  HD2 ARG A 261      28.340  67.839  46.644  1.00  0.00           H
ATOM   1073  NE  ARG A 261      29.570  67.950  48.350  1.00  0.00           N
ATOM   1074  HE  ARG A 261      29.660  68.161  49.323  1.00  0.00           H
ATOM   1075  CZ  ARG A 261      30.700  68.030  47.630  1.00  0.00           C
ATOM   1076  NH1 ARG A 261      30.939  67.540  46.460  1.00  0.00           N
ATOM   1077 1HH1 ARG A 261      30.255  67.182  45.824  1.00  0.00           H
ATOM   1078 2HH1 ARG A 261      31.804  67.962  46.189  1.00  0.00           H
ATOM   1079  NH2 ARG A 261      31.660  68.710  48.140  1.00  0.00           N
ATOM   1080 1HH2 ARG A 261      31.322  69.455  48.716  1.00  0.00           H
ATOM   1081 2HH2 ARG A 261      32.382  68.911  47.478  1.00  0.00           H
ATOM   1082  C   ARG A 261      26.240  65.750  51.270  1.00  0.00           C
ATOM   1083  O   ARG A 261      26.250  64.790  51.990  1.00  0.00           O
ATOM   1084  N   TYR A 262      25.160  66.550  51.100  1.00  0.00           N
ATOM   1085  HN  TYR A 262      25.140  67.321  50.469  1.00  0.00           H
ATOM   1086  CA  TYR A 262      23.860  66.030  51.430  1.00  0.00           C
ATOM   1087  HA  TYR A 262      23.870  65.600  52.421  1.00  0.00           H
ATOM   1088  CB  TYR A 262      22.700  67.120  51.280  1.00  0.00           C
ATOM   1089  HB1 TYR A 262      21.736  66.658  51.581  1.00  0.00           H
ATOM   1090  HB2 TYR A 262      22.710  67.480  50.229  1.00  0.00           H
ATOM   1091  CG  TYR A 262      22.860  68.300  52.200  1.00  0.00           C
ATOM   1092  CD1 TYR A 262      23.860  68.530  53.120  1.00  0.00           C
ATOM   1093  HD1 TYR A 262      24.754  67.927  53.180  1.00  0.00           H
ATOM   1094  CE1 TYR A 262      23.840  69.600  54.010  1.00  0.00           C
ATOM   1095  HE1 TYR A 262      24.560  69.680  54.811  1.00  0.00           H
ATOM   1096  CZ  TYR A 262      22.760  70.540  54.010  1.00  0.00           C
ATOM   1097  OH  TYR A 262      22.720  71.710  54.790  1.00  0.00           O
ATOM   1098  HH  TYR A 262      23.260  71.560  55.570  1.00  0.00           H
ATOM   1099  CD2 TYR A 262      21.820  69.200  52.180  1.00  0.00           C
ATOM   1100  HD2 TYR A 262      21.004  69.150  51.474  1.00  0.00           H
ATOM   1101  CE2 TYR A 262      21.770  70.310  53.030  1.00  0.00           C
ATOM   1102  HE2 TYR A 262      20.874  70.897  53.169  1.00  0.00           H
ATOM   1103  C   TYR A 262      23.570  64.780  50.540  1.00  0.00           C
ATOM   1104  O   TYR A 262      23.980  64.720  49.390  1.00  0.00           O
ATOM   1105  N   PRO A 263      22.870  63.760  51.020  1.00  0.00           N
ATOM   1106  CD  PRO A 263      22.389  62.680  50.090  1.00  0.00           C
ATOM   1107  HD1 PRO A 263      23.254  62.218  49.568  1.00  0.00           H
ATOM   1108  HD2 PRO A 263      21.602  63.149  49.462  1.00  0.00           H
ATOM   1109  CA  PRO A 263      22.410  63.440  52.370  1.00  0.00           C
ATOM   1110  HA  PRO A 263      21.920  64.310  52.780  1.00  0.00           H
ATOM   1111  CB  PRO A 263      21.340  62.290  52.140  1.00  0.00           C
ATOM   1112  HB1 PRO A 263      20.362  62.749  51.881  1.00  0.00           H
ATOM   1113  HB2 PRO A 263      21.320  61.622  53.028  1.00  0.00           H
ATOM   1114  CG  PRO A 263      21.770  61.510  50.910  1.00  0.00           C
ATOM   1115  HG1 PRO A 263      22.339  60.581  51.130  1.00  0.00           H
ATOM   1116  HG2 PRO A 263      20.878  61.079  50.409  1.00  0.00           H
ATOM   1117  C   PRO A 263      23.350  63.010  53.370  1.00  0.00           C
ATOM   1118  O   PRO A 263      23.100  63.220  54.580  1.00  0.00           O
ATOM   1119  N   ALA A 264      24.460  62.380  52.980  1.00  0.00           N
ATOM   1120  HN  ALA A 264      24.680  62.330  52.009  1.00  0.00           H
ATOM   1121  CA  ALA A 264      25.430  61.640  53.830  1.00  0.00           C
ATOM   1122  HA  ALA A 264      24.939  60.748  54.191  1.00  0.00           H
ATOM   1123  CB  ALA A 264      26.570  61.220  52.890  1.00  0.00           C
ATOM   1124  HB1 ALA A 264      27.090  62.130  52.520  1.00  0.00           H
ATOM   1125  HB2 ALA A 264      26.310  60.451  52.131  1.00  0.00           H
ATOM   1126  HB3 ALA A 264      27.288  60.672  53.538  1.00  0.00           H
ATOM   1127  C   ALA A 264      25.960  62.410  54.990  1.00  0.00           C
ATOM   1128  O   ALA A 264      26.120  61.760  56.010  1.00  0.00           O
ATOM   1129  N   VAL A 265      26.200  63.740  54.850  1.00  0.00           N
ATOM   1130  HN  VAL A 265      26.110  64.168  53.954  1.00  0.00           H
ATOM   1131  CA  VAL A 265      26.800  64.490  55.970  1.00  0.00           C
ATOM   1132  HA  VAL A 265      27.668  63.911  56.249  1.00  0.00           H
ATOM   1133  CB  VAL A 265      27.210  65.910  55.590  1.00  0.00           C
ATOM   1134  HB  VAL A 265      27.718  66.418  56.437  1.00  0.00           H
ATOM   1135  CG1 VAL A 265      28.330  65.870  54.540  1.00  0.00           C
ATOM   1136 1HG1 VAL A 265      28.131  65.175  53.696  1.00  0.00           H
ATOM   1137 2HG1 VAL A 265      29.256  65.541  55.058  1.00  0.00           H
ATOM   1138 3HG1 VAL A 265      28.500  66.858  54.061  1.00  0.00           H
ATOM   1139  CG2 VAL A 265      26.020  66.760  55.081  1.00  0.00           C
ATOM   1140 1HG2 VAL A 265      25.649  66.248  54.167  1.00  0.00           H
ATOM   1141 2HG2 VAL A 265      26.391  67.783  54.859  1.00  0.00           H
ATOM   1142 3HG2 VAL A 265      25.154  66.879  55.767  1.00  0.00           H
ATOM   1143  C   VAL A 265      25.960  64.540  57.250  1.00  0.00           C
ATOM   1144  O   VAL A 265      26.430  64.470  58.360  1.00  0.00           O
ATOM   1145  N   ILE A 266      24.630  64.530  57.080  1.00  0.00           N
ATOM   1146  HN  ILE A 266      24.411  64.401  56.115  1.00  0.00           H
ATOM   1147  CA  ILE A 266      23.620  64.610  58.140  1.00  0.00           C
ATOM   1148  HA  ILE A 266      24.030  65.280  58.881  1.00  0.00           H
ATOM   1149  CB  ILE A 266      22.340  65.150  57.620  1.00  0.00           C
ATOM   1150  HB  ILE A 266      21.990  64.420  56.860  1.00  0.00           H
ATOM   1151  CG2 ILE A 266      21.170  65.040  58.670  1.00  0.00           C
ATOM   1152 1HG2 ILE A 266      21.580  65.530  59.579  1.00  0.00           H
ATOM   1153 2HG2 ILE A 266      20.919  63.987  58.921  1.00  0.00           H
ATOM   1154 3HG2 ILE A 266      20.329  65.601  58.209  1.00  0.00           H
ATOM   1155  CG1 ILE A 266      22.520  66.490  56.970  1.00  0.00           C
ATOM   1156 1HG1 ILE A 266      21.544  66.998  56.811  1.00  0.00           H
ATOM   1157 2HG1 ILE A 266      22.960  66.350  55.960  1.00  0.00           H
ATOM   1158  CD  ILE A 266      23.430  67.570  57.680  1.00  0.00           C
ATOM   1159  HD1 ILE A 266      24.494  67.279  57.810  1.00  0.00           H
ATOM   1160  HD2 ILE A 266      22.981  67.769  58.677  1.00  0.00           H
ATOM   1161  HD3 ILE A 266      23.510  68.473  57.038  1.00  0.00           H
ATOM   1162  C   ILE A 266      23.480  63.180  58.750  1.00  0.00           C
ATOM   1163  O   ILE A 266      23.270  62.980  59.960  1.00  0.00           O
ATOM   1164  N   LEU A 267      23.600  62.130  57.950  1.00  0.00           N
ATOM   1165  HN  LEU A 267      23.740  62.250  56.970  1.00  0.00           H
ATOM   1166  CA  LEU A 267      23.860  60.780  58.400  1.00  0.00           C
ATOM   1167  HA  LEU A 267      23.057  60.619  59.103  1.00  0.00           H
ATOM   1168  CB  LEU A 267      23.700  59.780  57.250  1.00  0.00           C
ATOM   1169  HB1 LEU A 267      24.061  58.747  57.441  1.00  0.00           H
ATOM   1170  HB2 LEU A 267      24.238  60.158  56.354  1.00  0.00           H
ATOM   1171  CG  LEU A 267      22.250  59.620  56.850  1.00  0.00           C
ATOM   1172  HG  LEU A 267      21.839  60.643  56.720  1.00  0.00           H
ATOM   1173  CD1 LEU A 267      22.239  58.841  55.480  1.00  0.00           C
ATOM   1174 1HD1 LEU A 267      23.111  59.241  54.919  1.00  0.00           H
ATOM   1175 2HD1 LEU A 267      21.295  59.049  54.933  1.00  0.00           H
ATOM   1176 3HD1 LEU A 267      22.260  57.745  55.661  1.00  0.00           H
ATOM   1177  CD2 LEU A 267      21.380  58.920  57.890  1.00  0.00           C
ATOM   1178 1HD2 LEU A 267      21.330  59.271  58.943  1.00  0.00           H
ATOM   1179 2HD2 LEU A 267      21.710  57.869  58.030  1.00  0.00           H
ATOM   1180 3HD2 LEU A 267      20.329  58.840  57.540  1.00  0.00           H
ATOM   1181  C   LEU A 267      25.090  60.460  59.140  1.00  0.00           C
ATOM   1182  O   LEU A 267      25.080  59.710  60.120  1.00  0.00           O
ATOM   1183  N   PHE A 268      26.190  60.970  58.680  1.00  0.00           N
ATOM   1184  HN  PHE A 268      26.080  61.259  57.732  1.00  0.00           H
ATOM   1185  CA  PHE A 268      27.460  61.050  59.380  1.00  0.00           C
ATOM   1186  HA  PHE A 268      27.710  60.040  59.670  1.00  0.00           H
ATOM   1187  CB  PHE A 268      28.700  61.450  58.490  1.00  0.00           C
ATOM   1188  HB1 PHE A 268      28.189  62.232  57.889  1.00  0.00           H
ATOM   1189  HB2 PHE A 268      28.920  60.561  57.861  1.00  0.00           H
ATOM   1190  CG  PHE A 268      30.010  61.950  59.130  1.00  0.00           C
ATOM   1191  CD1 PHE A 268      31.070  61.041  59.460  1.00  0.00           C
ATOM   1192  HD1 PHE A 268      30.949  60.034  59.088  1.00  0.00           H
ATOM   1193  CE1 PHE A 268      32.220  61.440  60.150  1.00  0.00           C
ATOM   1194  HE1 PHE A 268      33.044  60.797  60.421  1.00  0.00           H
ATOM   1195  CZ  PHE A 268      32.360  62.750  60.450  1.00  0.00           C
ATOM   1196  HZ  PHE A 268      33.228  63.049  61.019  1.00  0.00           H
ATOM   1197  CD2 PHE A 268      30.230  63.290  59.460  1.00  0.00           C
ATOM   1198  HD2 PHE A 268      29.411  63.969  59.270  1.00  0.00           H
ATOM   1199  CE2 PHE A 268      31.370  63.730  60.140  1.00  0.00           C
ATOM   1200  HE2 PHE A 268      31.520  64.789  60.290  1.00  0.00           H
ATOM   1201  C   PHE A 268      27.390  61.800  60.730  1.00  0.00           C
ATOM   1202  O   PHE A 268      27.770  61.310  61.790  1.00  0.00           O
ATOM   1203  N   TYR A 269      26.820  63.000  60.800  1.00  0.00           N
ATOM   1204  HN  TYR A 269      26.550  63.360  59.910  1.00  0.00           H
ATOM   1205  CA  TYR A 269      26.480  63.730  62.000  1.00  0.00           C
ATOM   1206  HA  TYR A 269      27.357  64.059  62.538  1.00  0.00           H
ATOM   1207  CB  TYR A 269      25.640  64.970  61.620  1.00  0.00           C
ATOM   1208  HB1 TYR A 269      25.200  65.430  62.530  1.00  0.00           H
ATOM   1209  HB2 TYR A 269      24.931  64.640  60.831  1.00  0.00           H
ATOM   1210  CG  TYR A 269      26.470  66.110  61.000  1.00  0.00           C
ATOM   1211  CD1 TYR A 269      27.920  66.140  60.770  1.00  0.00           C
ATOM   1212  HD1 TYR A 269      28.596  65.345  61.048  1.00  0.00           H
ATOM   1213  CE1 TYR A 269      28.500  67.170  59.980  1.00  0.00           C
ATOM   1214  HE1 TYR A 269      29.516  66.931  59.701  1.00  0.00           H
ATOM   1215  CZ  TYR A 269      27.730  68.240  59.540  1.00  0.00           C
ATOM   1216  OH  TYR A 269      28.150  69.400  58.810  1.00  0.00           O
ATOM   1217  HH  TYR A 269      27.332  69.719  58.421  1.00  0.00           H
ATOM   1218  CD2 TYR A 269      25.760  67.180  60.570  1.00  0.00           C
ATOM   1219  HD2 TYR A 269      24.698  67.320  60.710  1.00  0.00           H
ATOM   1220  CE2 TYR A 269      26.380  68.259  59.850  1.00  0.00           C
ATOM   1221  HE2 TYR A 269      25.846  69.186  59.699  1.00  0.00           H
ATOM   1222  C   TYR A 269      25.650  62.930  63.100  1.00  0.00           C
ATOM   1223  O   TYR A 269      25.940  62.790  64.280  1.00  0.00           O
ATOM   1224  N   VAL A 270      24.640  62.130  62.750  1.00  0.00           N
ATOM   1225  HN  VAL A 270      24.369  62.030  61.796  1.00  0.00           H
ATOM   1226  CA  VAL A 270      23.880  61.330  63.689  1.00  0.00           C
ATOM   1227  HA  VAL A 270      23.920  61.824  64.648  1.00  0.00           H
ATOM   1228  CB  VAL A 270      22.390  61.200  63.200  1.00  0.00           C
ATOM   1229  HB  VAL A 270      22.018  62.245  63.150  1.00  0.00           H
ATOM   1230  CG1 VAL A 270      22.320  60.360  61.880  1.00  0.00           C
ATOM   1231 1HG1 VAL A 270      22.529  60.997  60.994  1.00  0.00           H
ATOM   1232 2HG1 VAL A 270      21.232  60.140  61.830  1.00  0.00           H
ATOM   1233 3HG1 VAL A 270      22.929  59.441  62.020  1.00  0.00           H
ATOM   1234  CG2 VAL A 270      21.480  60.360  64.160  1.00  0.00           C
ATOM   1235 1HG2 VAL A 270      20.449  60.260  63.759  1.00  0.00           H
ATOM   1236 2HG2 VAL A 270      21.310  60.811  65.161  1.00  0.00           H
ATOM   1237 3HG2 VAL A 270      21.941  59.378  64.400  1.00  0.00           H
ATOM   1238  C   VAL A 270      24.490  59.930  64.000  1.00  0.00           C
ATOM   1239  O   VAL A 270      24.300  59.410  65.070  1.00  0.00           O
ATOM   1240  N   ASN A 271      25.320  59.420  63.060  1.00  0.00           N
ATOM   1241  HN  ASN A 271      25.370  59.881  62.178  1.00  0.00           H
ATOM   1242  CA  ASN A 271      26.300  58.380  63.350  1.00  0.00           C
ATOM   1243  HA  ASN A 271      25.679  57.659  63.861  1.00  0.00           H
ATOM   1244  CB  ASN A 271      27.040  57.620  62.180  1.00  0.00           C
ATOM   1245  HB1 ASN A 271      28.056  57.258  62.442  1.00  0.00           H
ATOM   1246  HB2 ASN A 271      27.269  58.418  61.442  1.00  0.00           H
ATOM   1247  CG  ASN A 271      26.230  56.540  61.590  1.00  0.00           C
ATOM   1248  OD1 ASN A 271      26.540  55.340  61.660  1.00  0.00           O
ATOM   1249  ND2 ASN A 271      25.190  56.910  60.890  1.00  0.00           N
ATOM   1250 1HD2 ASN A 271      25.160  57.866  60.598  1.00  0.00           H
ATOM   1251 2HD2 ASN A 271      24.650  56.180  60.470  1.00  0.00           H
ATOM   1252  C   ASN A 271      27.280  58.850  64.450  1.00  0.00           C
ATOM   1253  O   ASN A 271      27.400  58.220  65.480  1.00  0.00           O
ATOM   1254  N   ALA A 272      27.950  60.010  64.280  1.00  0.00           N
ATOM   1255  HN  ALA A 272      27.930  60.530  63.430  1.00  0.00           H
ATOM   1256  CA  ALA A 272      28.830  60.640  65.240  1.00  0.00           C
ATOM   1257  HA  ALA A 272      29.732  60.049  65.290  1.00  0.00           H
ATOM   1258  CB  ALA A 272      29.450  61.920  64.710  1.00  0.00           C
ATOM   1259  HB1 ALA A 272      30.149  62.349  65.459  1.00  0.00           H
ATOM   1260  HB2 ALA A 272      28.689  62.671  64.410  1.00  0.00           H
ATOM   1261  HB3 ALA A 272      30.087  61.761  63.814  1.00  0.00           H
ATOM   1262  C   ALA A 272      28.240  60.940  66.590  1.00  0.00           C
ATOM   1263  O   ALA A 272      28.820  60.570  67.590  1.00  0.00           O
ATOM   1264  N   CYS A 273      27.030  61.510  66.670  1.00  0.00           N
ATOM   1265  HN  CYS A 273      26.617  61.782  65.805  1.00  0.00           H
ATOM   1266  CA  CYS A 273      26.310  61.670  67.850  1.00  0.00           C
ATOM   1267  HA  CYS A 273      26.879  62.289  68.529  1.00  0.00           H
ATOM   1268  CB  CYS A 273      24.960  62.380  67.480  1.00  0.00           C
ATOM   1269  HB1 CYS A 273      24.330  62.290  68.390  1.00  0.00           H
ATOM   1270  HB2 CYS A 273      24.429  61.809  66.689  1.00  0.00           H
ATOM   1271  SG  CYS A 273      25.120  64.160  67.020  1.00  0.00           S
ATOM   1272  HG1 CYS A 273      25.618  63.841  65.834  1.00  0.00           H
ATOM   1273  C   CYS A 273      25.930  60.240  68.530  1.00  0.00           C
ATOM   1274  O   CYS A 273      26.040  60.110  69.730  1.00  0.00           O
ATOM   1275  N   PHE A 274      25.450  59.180  67.790  1.00  0.00           N
ATOM   1276  HN  PHE A 274      25.139  59.250  66.846  1.00  0.00           H
ATOM   1277  CA  PHE A 274      25.150  57.940  68.530  1.00  0.00           C
ATOM   1278  HA  PHE A 274      24.799  58.131  69.533  1.00  0.00           H
ATOM   1279  CB  PHE A 274      24.030  57.240  67.800  1.00  0.00           C
ATOM   1280  HB1 PHE A 274      23.901  56.214  68.208  1.00  0.00           H
ATOM   1281  HB2 PHE A 274      24.210  57.040  66.722  1.00  0.00           H
ATOM   1282  CG  PHE A 274      22.790  57.970  68.050  1.00  0.00           C
ATOM   1283  CD1 PHE A 274      22.040  58.280  66.940  1.00  0.00           C
ATOM   1284  HD1 PHE A 274      22.409  57.941  65.983  1.00  0.00           H
ATOM   1285  CE1 PHE A 274      20.860  59.050  67.090  1.00  0.00           C
ATOM   1286  HE1 PHE A 274      20.198  59.180  66.247  1.00  0.00           H
ATOM   1287  CZ  PHE A 274      20.370  59.420  68.350  1.00  0.00           C
ATOM   1288  HZ  PHE A 274      19.493  60.048  68.400  1.00  0.00           H
ATOM   1289  CD2 PHE A 274      22.300  58.340  69.320  1.00  0.00           C
ATOM   1290  HD2 PHE A 274      22.722  57.928  70.224  1.00  0.00           H
ATOM   1291  CE2 PHE A 274      21.210  59.220  69.400  1.00  0.00           C
ATOM   1292  HE2 PHE A 274      20.919  59.531  70.392  1.00  0.00           H
ATOM   1293  C   PHE A 274      26.320  57.040  68.860  1.00  0.00           C
ATOM   1294  O   PHE A 274      26.220  56.150  69.700  1.00  0.00           O
ATOM   1295  N   PHE A 275      27.420  57.330  68.190  1.00  0.00           N
ATOM   1296  HN  PHE A 275      27.310  57.929  67.401  1.00  0.00           H
ATOM   1297  CA  PHE A 275      28.700  56.840  68.610  1.00  0.00           C
ATOM   1298  HA  PHE A 275      28.630  55.762  68.590  1.00  0.00           H
ATOM   1299  CB  PHE A 275      29.620  57.229  67.450  1.00  0.00           C
ATOM   1300  HB1 PHE A 275      29.590  58.325  67.269  1.00  0.00           H
ATOM   1301  HB2 PHE A 275      29.251  56.722  66.533  1.00  0.00           H
ATOM   1302  CG  PHE A 275      31.150  56.840  67.650  1.00  0.00           C
ATOM   1303  CD1 PHE A 275      31.560  55.480  67.570  1.00  0.00           C
ATOM   1304  HD1 PHE A 275      30.778  54.818  67.229  1.00  0.00           H
ATOM   1305  CE1 PHE A 275      32.840  55.110  68.020  1.00  0.00           C
ATOM   1306  HE1 PHE A 275      33.111  54.076  67.869  1.00  0.00           H
ATOM   1307  CZ  PHE A 275      33.690  56.060  68.580  1.00  0.00           C
ATOM   1308  HZ  PHE A 275      34.640  55.830  69.040  1.00  0.00           H
ATOM   1309  CD2 PHE A 275      32.080  57.770  68.050  1.00  0.00           C
ATOM   1310  HD2 PHE A 275      31.820  58.801  68.240  1.00  0.00           H
ATOM   1311  CE2 PHE A 275      33.320  57.450  68.650  1.00  0.00           C
ATOM   1312  HE2 PHE A 275      33.883  58.154  69.243  1.00  0.00           H
ATOM   1313  C   PHE A 275      29.170  57.410  70.000  1.00  0.00           C
ATOM   1314  O   PHE A 275      29.540  56.760  70.960  1.00  0.00           O
ATOM   1315  N   VAL A 276      29.100  58.770  70.080  1.00  0.00           N
ATOM   1316  HN  VAL A 276      28.831  59.239  69.242  1.00  0.00           H
ATOM   1317  CA  VAL A 276      29.431  59.540  71.220  1.00  0.00           C
ATOM   1318  HA  VAL A 276      30.432  59.371  71.587  1.00  0.00           H
ATOM   1319  CB  VAL A 276      29.380  61.010  70.980  1.00  0.00           C
ATOM   1320  HB  VAL A 276      28.359  61.270  70.630  1.00  0.00           H
ATOM   1321  CG1 VAL A 276      29.540  61.770  72.290  1.00  0.00           C
ATOM   1322 1HG1 VAL A 276      28.673  61.620  72.968  1.00  0.00           H
ATOM   1323 2HG1 VAL A 276      29.600  62.876  72.200  1.00  0.00           H
ATOM   1324 3HG1 VAL A 276      30.328  61.331  72.938  1.00  0.00           H
ATOM   1325  CG2 VAL A 276      30.470  61.330  70.000  1.00  0.00           C
ATOM   1326 1HG2 VAL A 276      30.540  60.636  69.136  1.00  0.00           H
ATOM   1327 2HG2 VAL A 276      31.481  61.240  70.451  1.00  0.00           H
ATOM   1328 3HG2 VAL A 276      30.250  62.351  69.620  1.00  0.00           H
ATOM   1329  C   VAL A 276      28.620  59.160  72.470  1.00  0.00           C
ATOM   1330  O   VAL A 276      29.150  58.960  73.570  1.00  0.00           O
ATOM   1331  N   GLY A 277      27.270  59.110  72.310  1.00  0.00           N
ATOM   1332  HN  GLY A 277      26.959  59.481  71.438  1.00  0.00           H
ATOM   1333  CA  GLY A 277      26.280  58.780  73.310  1.00  0.00           C
ATOM   1334  HA1 GLY A 277      25.369  58.800  72.730  1.00  0.00           H
ATOM   1335  HA2 GLY A 277      26.320  59.464  74.144  1.00  0.00           H
ATOM   1336  C   GLY A 277      26.470  57.390  73.870  1.00  0.00           C
ATOM   1337  O   GLY A 277      26.420  57.270  75.120  1.00  0.00           O
ATOM   1338  N   SER A 278      26.870  56.370  73.040  1.00  0.00           N
ATOM   1339  HN  SER A 278      26.900  56.590  72.068  1.00  0.00           H
ATOM   1340  CA  SER A 278      27.170  55.020  73.450  1.00  0.00           C
ATOM   1341  HA  SER A 278      26.309  54.549  73.901  1.00  0.00           H
ATOM   1342  CB  SER A 278      27.650  54.120  72.280  1.00  0.00           C
ATOM   1343  HB1 SER A 278      27.860  53.121  72.719  1.00  0.00           H
ATOM   1344  HB2 SER A 278      28.618  54.380  71.801  1.00  0.00           H
ATOM   1345  OG  SER A 278      26.660  53.860  71.280  1.00  0.00           O
ATOM   1346  HG1 SER A 278      26.690  54.544  70.606  1.00  0.00           H
ATOM   1347  C   SER A 278      28.270  54.880  74.500  1.00  0.00           C
ATOM   1348  O   SER A 278      28.070  54.300  75.620  1.00  0.00           O
ATOM   1349  N   ILE A 279      29.360  55.630  74.310  1.00  0.00           N
ATOM   1350  HN  ILE A 279      29.420  56.184  73.484  1.00  0.00           H
ATOM   1351  CA  ILE A 279      30.490  55.759  75.240  1.00  0.00           C
ATOM   1352  HA  ILE A 279      30.848  54.746  75.349  1.00  0.00           H
ATOM   1353  CB  ILE A 279      31.570  56.610  74.550  1.00  0.00           C
ATOM   1354  HB  ILE A 279      31.009  57.552  74.370  1.00  0.00           H
ATOM   1355  CG2 ILE A 279      32.811  56.860  75.469  1.00  0.00           C
ATOM   1356 1HG2 ILE A 279      33.326  55.887  75.619  1.00  0.00           H
ATOM   1357 2HG2 ILE A 279      32.478  57.162  76.486  1.00  0.00           H
ATOM   1358 3HG2 ILE A 279      33.437  57.637  74.982  1.00  0.00           H
ATOM   1359  CG1 ILE A 279      32.050  56.180  73.100  1.00  0.00           C
ATOM   1360 1HG1 ILE A 279      31.160  55.940  72.480  1.00  0.00           H
ATOM   1361 2HG1 ILE A 279      32.640  55.239  73.130  1.00  0.00           H
ATOM   1362  CD  ILE A 279      32.830  57.400  72.570  1.00  0.00           C
ATOM   1363  HD1 ILE A 279      32.230  58.320  72.740  1.00  0.00           H
ATOM   1364  HD2 ILE A 279      32.940  57.360  71.466  1.00  0.00           H
ATOM   1365  HD3 ILE A 279      33.851  57.520  72.991  1.00  0.00           H
ATOM   1366  C   ILE A 279      30.140  56.300  76.610  1.00  0.00           C
ATOM   1367  O   ILE A 279      30.540  55.810  77.640  1.00  0.00           O
ATOM   1368  N   GLY A 280      29.180  57.260  76.710  1.00  0.00           N
ATOM   1369  HN  GLY A 280      28.841  57.679  75.871  1.00  0.00           H
ATOM   1370  CA  GLY A 280      28.510  57.800  77.880  1.00  0.00           C
ATOM   1371  HA1 GLY A 280      27.720  58.430  77.500  1.00  0.00           H
ATOM   1372  HA2 GLY A 280      29.265  58.366  78.406  1.00  0.00           H
ATOM   1373  C   GLY A 280      28.020  56.740  78.780  1.00  0.00           C
ATOM   1374  O   GLY A 280      28.230  56.880  79.970  1.00  0.00           O
ATOM   1375  N   TRP A 281      27.320  55.720  78.310  1.00  0.00           N
ATOM   1376  HN  TRP A 281      27.020  55.700  77.360  1.00  0.00           H
ATOM   1377  CA  TRP A 281      26.680  54.550  79.050  1.00  0.00           C
ATOM   1378  HA  TRP A 281      26.238  54.891  79.974  1.00  0.00           H
ATOM   1379  CB  TRP A 281      25.480  54.000  78.230  1.00  0.00           C
ATOM   1380  HB1 TRP A 281      25.072  53.094  78.728  1.00  0.00           H
ATOM   1381  HB2 TRP A 281      25.889  53.670  77.251  1.00  0.00           H
ATOM   1382  CG  TRP A 281      24.370  54.970  78.050  1.00  0.00           C
ATOM   1383  CD1 TRP A 281      24.220  55.630  76.850  1.00  0.00           C
ATOM   1384  HD1 TRP A 281      24.989  55.610  76.091  1.00  0.00           H
ATOM   1385  NE1 TRP A 281      23.100  56.400  76.870  1.00  0.00           N
ATOM   1386  HE1 TRP A 281      22.849  57.052  76.188  1.00  0.00           H
ATOM   1387  CE2 TRP A 281      22.440  56.240  78.020  1.00  0.00           C
ATOM   1388  CD2 TRP A 281      23.180  55.290  78.780  1.00  0.00           C
ATOM   1389  CE3 TRP A 281      22.630  54.820  79.980  1.00  0.00           C
ATOM   1390  HE3 TRP A 281      23.199  54.151  80.609  1.00  0.00           H
ATOM   1391  CZ3 TRP A 281      21.310  55.190  80.330  1.00  0.00           C
ATOM   1392  HZ3 TRP A 281      20.921  54.821  81.268  1.00  0.00           H
ATOM   1393  CZ2 TRP A 281      21.150  56.580  78.290  1.00  0.00           C
ATOM   1394  HZ2 TRP A 281      20.513  57.177  77.653  1.00  0.00           H
ATOM   1395  CH2 TRP A 281      20.590  56.050  79.450  1.00  0.00           C
ATOM   1396  HH2 TRP A 281      19.530  56.170  79.620  1.00  0.00           H
ATOM   1397  C   TRP A 281      27.670  53.430  79.370  1.00  0.00           C
ATOM   1398  O   TRP A 281      27.500  52.760  80.360  1.00  0.00           O
ATOM   1399  N   LEU A 282      28.680  53.300  78.530  1.00  0.00           N
ATOM   1400  HN  LEU A 282      28.811  54.033  77.867  1.00  0.00           H
ATOM   1401  CA  LEU A 282      29.860  52.390  78.540  1.00  0.00           C
ATOM   1402  HA  LEU A 282      29.430  51.431  78.790  1.00  0.00           H
ATOM   1403  CB  LEU A 282      30.710  52.430  77.230  1.00  0.00           C
ATOM   1404  HB1 LEU A 282      31.132  53.445  77.069  1.00  0.00           H
ATOM   1405  HB2 LEU A 282      29.920  52.300  76.460  1.00  0.00           H
ATOM   1406  CG  LEU A 282      31.820  51.350  76.950  1.00  0.00           C
ATOM   1407  HG  LEU A 282      32.713  51.571  77.572  1.00  0.00           H
ATOM   1408  CD1 LEU A 282      31.450  49.980  77.390  1.00  0.00           C
ATOM   1409 1HD1 LEU A 282      32.188  49.212  77.071  1.00  0.00           H
ATOM   1410 2HD1 LEU A 282      30.407  49.699  77.129  1.00  0.00           H
ATOM   1411 3HD1 LEU A 282      31.490  49.960  78.500  1.00  0.00           H
ATOM   1412  CD2 LEU A 282      32.130  51.269  75.460  1.00  0.00           C
ATOM   1413 1HD2 LEU A 282      32.543  52.246  75.128  1.00  0.00           H
ATOM   1414 2HD2 LEU A 282      31.197  51.079  74.888  1.00  0.00           H
ATOM   1415 3HD2 LEU A 282      32.917  50.533  75.191  1.00  0.00           H
ATOM   1416  C   LEU A 282      30.770  52.680  79.710  1.00  0.00           C
ATOM   1417  O   LEU A 282      31.340  51.790  80.350  1.00  0.00           O
ATOM   1418  N   ALA A 283      30.890  53.980  80.010  1.00  0.00           N
ATOM   1419  HN  ALA A 283      30.487  54.695  79.446  1.00  0.00           H
ATOM   1420  CA  ALA A 283      31.680  54.540  81.130  1.00  0.00           C
ATOM   1421  HA  ALA A 283      32.513  53.897  81.371  1.00  0.00           H
ATOM   1422  CB  ALA A 283      32.190  55.960  80.721  1.00  0.00           C
ATOM   1423  HB1 ALA A 283      32.843  55.880  79.826  1.00  0.00           H
ATOM   1424  HB2 ALA A 283      32.728  56.309  81.627  1.00  0.00           H
ATOM   1425  HB3 ALA A 283      31.331  56.619  80.470  1.00  0.00           H
ATOM   1426  C   ALA A 283      30.750  54.650  82.290  1.00  0.00           C
ATOM   1427  O   ALA A 283      30.660  55.700  82.950  1.00  0.00           O
ATOM   1428  N   GLN A 284      30.030  53.570  82.640  1.00  0.00           N
ATOM   1429  HN  GLN A 284      29.900  52.939  81.879  1.00  0.00           H
ATOM   1430  CA  GLN A 284      29.610  53.070  83.950  1.00  0.00           C
ATOM   1431  HA  GLN A 284      29.292  53.946  84.497  1.00  0.00           H
ATOM   1432  CB  GLN A 284      28.360  52.120  83.740  1.00  0.00           C
ATOM   1433  HB1 GLN A 284      28.690  51.340  83.020  1.00  0.00           H
ATOM   1434  HB2 GLN A 284      27.639  52.761  83.189  1.00  0.00           H
ATOM   1435  CG  GLN A 284      27.880  51.570  85.120  1.00  0.00           C
ATOM   1436  HG1 GLN A 284      28.540  50.850  85.650  1.00  0.00           H
ATOM   1437  HG2 GLN A 284      26.977  50.998  84.819  1.00  0.00           H
ATOM   1438  CD  GLN A 284      27.480  52.700  86.020  1.00  0.00           C
ATOM   1439  OE1 GLN A 284      28.250  53.000  86.950  1.00  0.00           O
ATOM   1440  NE2 GLN A 284      26.430  53.420  85.650  1.00  0.00           N
ATOM   1441 1HE2 GLN A 284      26.289  54.333  86.031  1.00  0.00           H
ATOM   1442 2HE2 GLN A 284      25.940  53.010  84.880  1.00  0.00           H
ATOM   1443  C   GLN A 284      30.850  52.430  84.580  1.00  0.00           C
ATOM   1444  O   GLN A 284      31.710  51.970  83.870  1.00  0.00           O
ATOM   1445  N   PHE A 285      30.860  52.510  85.940  1.00  0.00           N
ATOM   1446  HN  PHE A 285      30.122  52.969  86.429  1.00  0.00           H
ATOM   1447  CA  PHE A 285      31.980  51.900  86.640  1.00  0.00           C
ATOM   1448  HA  PHE A 285      31.642  51.840  87.664  1.00  0.00           H
ATOM   1449  CB  PHE A 285      32.440  50.460  86.110  1.00  0.00           C
ATOM   1450  HB1 PHE A 285      33.150  49.970  86.810  1.00  0.00           H
ATOM   1451  HB2 PHE A 285      32.928  50.400  85.113  1.00  0.00           H
ATOM   1452  CG  PHE A 285      31.260  49.630  86.110  1.00  0.00           C
ATOM   1453  CD1 PHE A 285      30.670  49.340  87.360  1.00  0.00           C
ATOM   1454  HD1 PHE A 285      31.040  49.700  88.309  1.00  0.00           H
ATOM   1455  CE1 PHE A 285      29.550  48.540  87.490  1.00  0.00           C
ATOM   1456  HE1 PHE A 285      29.191  48.221  88.458  1.00  0.00           H
ATOM   1457  CZ  PHE A 285      29.000  47.940  86.330  1.00  0.00           C
ATOM   1458  HZ  PHE A 285      28.180  47.250  86.460  1.00  0.00           H
ATOM   1459  CD2 PHE A 285      30.590  49.100  84.920  1.00  0.00           C
ATOM   1460  HD2 PHE A 285      30.981  49.361  83.948  1.00  0.00           H
ATOM   1461  CE2 PHE A 285      29.410  48.310  85.050  1.00  0.00           C
ATOM   1462  HE2 PHE A 285      28.949  48.050  84.109  1.00  0.00           H
ATOM   1463  C   PHE A 285      33.240  52.800  86.710  1.00  0.00           C
ATOM   1464  O   PHE A 285      34.230  52.490  87.400  1.00  0.00           O
ATOM   1465  N   MET A 286      33.310  53.910  86.000  1.00  0.00           N
ATOM   1466  HN  MET A 286      32.573  54.199  85.393  1.00  0.00           H
ATOM   1467  CA  MET A 286      34.400  54.910  86.090  1.00  0.00           C
ATOM   1468  HA  MET A 286      35.252  54.609  85.499  1.00  0.00           H
ATOM   1469  CB  MET A 286      33.960  56.220  85.420  1.00  0.00           C
ATOM   1470  HB1 MET A 286      33.910  55.960  84.341  1.00  0.00           H
ATOM   1471  HB2 MET A 286      34.812  56.932  85.450  1.00  0.00           H
ATOM   1472  CG  MET A 286      32.630  56.880  85.820  1.00  0.00           C
ATOM   1473  HG1 MET A 286      32.690  57.458  86.767  1.00  0.00           H
ATOM   1474  HG2 MET A 286      31.809  56.139  85.720  1.00  0.00           H
ATOM   1475  SD  MET A 286      32.150  58.010  84.460  1.00  0.00           S
ATOM   1476  CE  MET A 286      30.609  58.610  85.240  1.00  0.00           C
ATOM   1477  HE1 MET A 286      30.740  58.971  86.282  1.00  0.00           H
ATOM   1478  HE2 MET A 286      29.795  57.855  85.200  1.00  0.00           H
ATOM   1479  HE3 MET A 286      30.241  59.509  84.701  1.00  0.00           H
ATOM   1480  C   MET A 286      34.820  55.230  87.550  1.00  0.00           C
ATOM   1481  O   MET A 286      36.020  55.280  87.850  1.00  0.00           O
ATOM   1482  N   ASP A 287      33.860  55.430  88.470  1.00  0.00           N
ATOM   1483  HN  ASP A 287      32.925  55.569  88.152  1.00  0.00           H
ATOM   1484  CA  ASP A 287      34.210  55.590  89.890  1.00  0.00           C
ATOM   1485  HA  ASP A 287      35.261  55.440  90.090  1.00  0.00           H
ATOM   1486  CB  ASP A 287      33.820  57.030  90.340  1.00  0.00           C
ATOM   1487  HB1 ASP A 287      32.721  57.100  90.490  1.00  0.00           H
ATOM   1488  HB2 ASP A 287      34.109  57.768  89.562  1.00  0.00           H
ATOM   1489  CG  ASP A 287      34.360  57.530  91.620  1.00  0.00           C
ATOM   1490  OD1 ASP A 287      33.870  58.500  92.200  1.00  0.00           O
ATOM   1491  OD2 ASP A 287      35.480  57.010  91.990  1.00  0.00           O
ATOM   1492  C   ASP A 287      33.510  54.430  90.620  1.00  0.00           C
ATOM   1493  O   ASP A 287      33.130  54.670  91.760  1.00  0.00           O
ATOM   1494  N   GLY A 288      33.280  53.250  90.020  1.00  0.00           N
ATOM   1495  HN  GLY A 288      33.400  53.220  89.031  1.00  0.00           H
ATOM   1496  CA  GLY A 288      32.570  52.160  90.570  1.00  0.00           C
ATOM   1497  HA1 GLY A 288      32.941  51.950  91.562  1.00  0.00           H
ATOM   1498  HA2 GLY A 288      32.791  51.277  89.988  1.00  0.00           H
ATOM   1499  C   GLY A 288      31.060  52.110  90.690  1.00  0.00           C
ATOM   1500  O   GLY A 288      30.380  53.090  90.290  1.00  0.00           O
ATOM   1501  N   ALA A 289      30.570  51.020  91.350  1.00  0.00           N
ATOM   1502  HN  ALA A 289      31.204  50.366  91.756  1.00  0.00           H
ATOM   1503  CA  ALA A 289      29.110  50.800  91.540  1.00  0.00           C
ATOM   1504  HA  ALA A 289      28.730  50.790  90.529  1.00  0.00           H
ATOM   1505  CB  ALA A 289      28.920  49.440  92.161  1.00  0.00           C
ATOM   1506  HB1 ALA A 289      27.860  49.110  92.200  1.00  0.00           H
ATOM   1507  HB2 ALA A 289      29.338  49.530  93.186  1.00  0.00           H
ATOM   1508  HB3 ALA A 289      29.524  48.766  91.516  1.00  0.00           H
ATOM   1509  C   ALA A 289      28.470  51.930  92.240  1.00  0.00           C
ATOM   1510  O   ALA A 289      28.960  52.270  93.300  1.00  0.00           O
ATOM   1511  N   ARG A 290      27.440  52.550  91.720  1.00  0.00           N
ATOM   1512  HN  ARG A 290      26.971  52.071  90.982  1.00  0.00           H
ATOM   1513  CA  ARG A 290      26.680  53.540  92.440  1.00  0.00           C
ATOM   1514  HA  ARG A 290      27.377  54.198  92.938  1.00  0.00           H
ATOM   1515  CB  ARG A 290      25.910  54.410  91.540  1.00  0.00           C
ATOM   1516  HB1 ARG A 290      25.338  55.193  92.082  1.00  0.00           H
ATOM   1517  HB2 ARG A 290      25.162  53.892  90.902  1.00  0.00           H
ATOM   1518  CG  ARG A 290      26.690  55.170  90.360  1.00  0.00           C
ATOM   1519  HG1 ARG A 290      25.970  55.860  89.870  1.00  0.00           H
ATOM   1520  HG2 ARG A 290      27.139  54.472  89.622  1.00  0.00           H
ATOM   1521  CD  ARG A 290      27.951  55.909  90.930  1.00  0.00           C
ATOM   1522  HD1 ARG A 290      28.725  55.244  91.367  1.00  0.00           H
ATOM   1523  HD2 ARG A 290      27.659  56.543  91.794  1.00  0.00           H
ATOM   1524  NE  ARG A 290      28.570  56.760  89.790  1.00  0.00           N
ATOM   1525  HE  ARG A 290      28.032  56.920  88.962  1.00  0.00           H
ATOM   1526  CZ  ARG A 290      29.410  57.780  89.980  1.00  0.00           C
ATOM   1527  NH1 ARG A 290      29.990  57.910  91.130  1.00  0.00           N
ATOM   1528 1HH1 ARG A 290      29.840  57.330  91.930  1.00  0.00           H
ATOM   1529 2HH1 ARG A 290      30.491  58.752  91.330  1.00  0.00           H
ATOM   1530  NH2 ARG A 290      29.570  58.660  89.030  1.00  0.00           N
ATOM   1531 1HH2 ARG A 290      30.160  59.460  89.140  1.00  0.00           H
ATOM   1532 2HH2 ARG A 290      29.101  58.381  88.192  1.00  0.00           H
ATOM   1533  C   ARG A 290      25.690  52.950  93.520  1.00  0.00           C
ATOM   1534  O   ARG A 290      24.970  52.010  93.300  1.00  0.00           O
ATOM   1535  N   ARG A 291      25.690  53.580  94.710  1.00  0.00           N
ATOM   1536  HN  ARG A 291      26.372  54.282  94.900  1.00  0.00           H
ATOM   1537  CA  ARG A 291      24.950  53.070  95.860  1.00  0.00           C
ATOM   1538  HA  ARG A 291      24.109  52.449  95.590  1.00  0.00           H
ATOM   1539  CB  ARG A 291      25.790  52.150  96.690  1.00  0.00           C
ATOM   1540  HB1 ARG A 291      25.259  51.860  97.622  1.00  0.00           H
ATOM   1541  HB2 ARG A 291      26.781  52.640  96.800  1.00  0.00           H
ATOM   1542  CG  ARG A 291      26.080  50.770  95.950  1.00  0.00           C
ATOM   1543  HG1 ARG A 291      26.840  50.380  96.660  1.00  0.00           H
ATOM   1544  HG2 ARG A 291      26.588  51.019  94.994  1.00  0.00           H
ATOM   1545  CD  ARG A 291      24.860  49.900  95.699  1.00  0.00           C
ATOM   1546  HD1 ARG A 291      24.081  50.340  95.041  1.00  0.00           H
ATOM   1547  HD2 ARG A 291      24.418  49.739  96.706  1.00  0.00           H
ATOM   1548  NE  ARG A 291      25.250  48.590  95.030  1.00  0.00           N
ATOM   1549  HE  ARG A 291      25.260  47.773  95.608  1.00  0.00           H
ATOM   1550  CZ  ARG A 291      25.370  48.350  93.790  1.00  0.00           C
ATOM   1551  NH1 ARG A 291      25.200  49.161  92.790  1.00  0.00           N
ATOM   1552 1HH1 ARG A 291      25.311  48.708  91.906  1.00  0.00           H
ATOM   1553 2HH1 ARG A 291      25.091  50.143  92.939  1.00  0.00           H
ATOM   1554  NH2 ARG A 291      25.600  47.100  93.430  1.00  0.00           N
ATOM   1555 1HH2 ARG A 291      25.880  46.489  94.171  1.00  0.00           H
ATOM   1556 2HH2 ARG A 291      25.880  46.910  92.489  1.00  0.00           H
ATOM   1557  C   ARG A 291      24.510  54.170  96.740  1.00  0.00           C
ATOM   1558  O   ARG A 291      23.450  54.060  97.390  1.00  0.00           O
ATOM   1559  N   GLU A 292      25.230  55.300  96.710  1.00  0.00           N
ATOM   1560  HN  GLU A 292      25.981  55.380  96.059  1.00  0.00           H
ATOM   1561  CA  GLU A 292      25.040  56.430  97.580  1.00  0.00           C
ATOM   1562  HA  GLU A 292      24.296  56.159  98.314  1.00  0.00           H
ATOM   1563  CB  GLU A 292      26.340  56.870  98.240  1.00  0.00           C
ATOM   1564  HB1 GLU A 292      26.090  57.670  98.970  1.00  0.00           H
ATOM   1565  HB2 GLU A 292      27.134  57.332  97.617  1.00  0.00           H
ATOM   1566  CG  GLU A 292      27.030  55.660  98.940  1.00  0.00           C
ATOM   1567  HG1 GLU A 292      27.538  54.922  98.282  1.00  0.00           H
ATOM   1568  HG2 GLU A 292      26.291  55.030  99.480  1.00  0.00           H
ATOM   1569  CD  GLU A 292      28.030  56.030 100.060  1.00  0.00           C
ATOM   1570  OE1 GLU A 292      27.660  56.150 101.240  1.00  0.00           O
ATOM   1571  OE2 GLU A 292      29.240  56.230  99.690  1.00  0.00           O
ATOM   1572  C   GLU A 292      24.370  57.630  96.880  1.00  0.00           C
ATOM   1573  O   GLU A 292      23.720  58.540  97.440  1.00  0.00           O
ATOM   1574  N   ILE A 293      24.470  57.580  95.540  1.00  0.00           N
ATOM   1575  HN  ILE A 293      24.908  56.783  95.131  1.00  0.00           H
ATOM   1576  CA  ILE A 293      24.150  58.670  94.640  1.00  0.00           C
ATOM   1577  HA  ILE A 293      24.757  59.526  94.899  1.00  0.00           H
ATOM   1578  CB  ILE A 293      24.410  58.310  93.150  1.00  0.00           C
ATOM   1579  HB  ILE A 293      25.398  57.801  93.140  1.00  0.00           H
ATOM   1580  CG2 ILE A 293      23.370  57.310  92.569  1.00  0.00           C
ATOM   1581 1HG2 ILE A 293      23.159  56.437  93.223  1.00  0.00           H
ATOM   1582 2HG2 ILE A 293      23.628  56.933  91.557  1.00  0.00           H
ATOM   1583 3HG2 ILE A 293      22.430  57.870  92.380  1.00  0.00           H
ATOM   1584  CG1 ILE A 293      24.580  59.590  92.260  1.00  0.00           C
ATOM   1585 1HG1 ILE A 293      24.780  60.461  92.920  1.00  0.00           H
ATOM   1586 2HG1 ILE A 293      23.571  59.740  91.820  1.00  0.00           H
ATOM   1587  CD  ILE A 293      25.560  59.380  91.100  1.00  0.00           C
ATOM   1588  HD1 ILE A 293      25.380  58.431  90.551  1.00  0.00           H
ATOM   1589  HD2 ILE A 293      26.615  59.320  91.442  1.00  0.00           H
ATOM   1590  HD3 ILE A 293      25.580  60.228  90.382  1.00  0.00           H
ATOM   1591  C   ILE A 293      22.680  59.120  94.740  1.00  0.00           C
ATOM   1592  O   ILE A 293      22.320  60.250  94.400  1.00  0.00           O
ATOM   1593  N   VAL A 294      21.730  58.340  95.240  1.00  0.00           N
ATOM   1594  HN  VAL A 294      22.109  57.552  95.719  1.00  0.00           H
ATOM   1595  CA  VAL A 294      20.330  58.710  95.280  1.00  0.00           C
ATOM   1596  HA  VAL A 294      20.350  59.639  94.730  1.00  0.00           H
ATOM   1597  CB  VAL A 294      19.580  57.650  94.550  1.00  0.00           C
ATOM   1598  HB  VAL A 294      20.010  57.320  93.580  1.00  0.00           H
ATOM   1599  CG1 VAL A 294      19.270  56.330  95.290  1.00  0.00           C
ATOM   1600 1HG1 VAL A 294      18.709  56.560  96.221  1.00  0.00           H
ATOM   1601 2HG1 VAL A 294      20.200  55.840  95.650  1.00  0.00           H
ATOM   1602 3HG1 VAL A 294      18.589  55.729  94.649  1.00  0.00           H
ATOM   1603  CG2 VAL A 294      18.150  58.190  94.220  1.00  0.00           C
ATOM   1604 1HG2 VAL A 294      17.690  58.140  95.230  1.00  0.00           H
ATOM   1605 2HG2 VAL A 294      17.626  57.555  93.475  1.00  0.00           H
ATOM   1606 3HG2 VAL A 294      18.200  59.240  93.860  1.00  0.00           H
ATOM   1607  C   VAL A 294      19.830  58.850  96.750  1.00  0.00           C
ATOM   1608  O   VAL A 294      18.700  59.220  97.100  1.00  0.00           O
ATOM   1609  N   CYS A 295      20.680  58.670  97.720  1.00  0.00           N
ATOM   1610  HN  CYS A 295      21.590  58.480  97.360  1.00  0.00           H
ATOM   1611  CA  CYS A 295      20.370  58.980  99.130  1.00  0.00           C
ATOM   1612  HA  CYS A 295      19.301  59.010  99.280  1.00  0.00           H
ATOM   1613  CB  CYS A 295      21.040  58.030 100.090  1.00  0.00           C
ATOM   1614  HB1 CYS A 295      20.590  58.150 101.099  1.00  0.00           H
ATOM   1615  HB2 CYS A 295      22.128  58.250 100.130  1.00  0.00           H
ATOM   1616  SG  CYS A 295      20.890  56.300  99.680  1.00  0.00           S
ATOM   1617  C   CYS A 295      20.810  60.360  99.470  1.00  0.00           C
ATOM   1618  O   CYS A 295      21.610  60.990  98.740  1.00  0.00           O
ATOM   1619  N   ARG A 296      20.310  60.940 100.610  1.00  0.00           N
ATOM   1620  HN  ARG A 296      19.537  60.548 101.102  1.00  0.00           H
ATOM   1621  CA  ARG A 296      20.900  62.100 101.230  1.00  0.00           C
ATOM   1622  HA  ARG A 296      21.632  62.431 100.508  1.00  0.00           H
ATOM   1623  CB  ARG A 296      19.820  63.130 101.670  1.00  0.00           C
ATOM   1624  HB1 ARG A 296      20.301  64.052 102.061  1.00  0.00           H
ATOM   1625  HB2 ARG A 296      19.341  62.611 102.528  1.00  0.00           H
ATOM   1626  CG  ARG A 296      18.750  63.500 100.630  1.00  0.00           C
ATOM   1627  HG1 ARG A 296      17.926  62.756 100.620  1.00  0.00           H
ATOM   1628  HG2 ARG A 296      19.130  63.610  99.591  1.00  0.00           H
ATOM   1629  CD  ARG A 296      18.080  64.830 100.950  1.00  0.00           C
ATOM   1630  HD1 ARG A 296      18.887  65.537 100.661  1.00  0.00           H
ATOM   1631  HD2 ARG A 296      17.679  65.000 101.972  1.00  0.00           H
ATOM   1632  NE  ARG A 296      17.010  64.950  99.930  1.00  0.00           N
ATOM   1633  HE  ARG A 296      17.150  65.520  99.120  1.00  0.00           H
ATOM   1634  CZ  ARG A 296      15.750  64.550 100.170  1.00  0.00           C
ATOM   1635  NH1 ARG A 296      15.390  63.710 101.090  1.00  0.00           N
ATOM   1636 1HH1 ARG A 296      16.040  63.350 101.760  1.00  0.00           H
ATOM   1637 2HH1 ARG A 296      14.566  63.157 100.969  1.00  0.00           H
ATOM   1638  NH2 ARG A 296      14.830  64.790  99.290  1.00  0.00           N
ATOM   1639 1HH2 ARG A 296      15.119  65.447  98.593  1.00  0.00           H
ATOM   1640 2HH2 ARG A 296      13.903  64.860  99.659  1.00  0.00           H
ATOM   1641  C   ARG A 296      21.730  61.630 102.420  1.00  0.00           C
ATOM   1642  O   ARG A 296      21.530  60.470 102.910  1.00  0.00           O
ATOM   1643  N   ALA A 297      22.730  62.390 102.880  1.00  0.00           N
ATOM   1644  HN  ALA A 297      22.880  63.257 102.411  1.00  0.00           H
ATOM   1645  CA  ALA A 297      23.550  62.050 104.090  1.00  0.00           C
ATOM   1646  HA  ALA A 297      24.239  61.271 103.800  1.00  0.00           H
ATOM   1647  CB  ALA A 297      24.460  63.290 104.500  1.00  0.00           C
ATOM   1648  HB1 ALA A 297      25.081  63.260 105.421  1.00  0.00           H
ATOM   1649  HB2 ALA A 297      23.870  64.230 104.550  1.00  0.00           H
ATOM   1650  HB3 ALA A 297      25.089  63.470 103.602  1.00  0.00           H
ATOM   1651  C   ALA A 297      22.910  61.540 105.370  1.00  0.00           C
ATOM   1652  O   ALA A 297      23.430  60.580 105.930  1.00  0.00           O
ATOM   1653  N   ASP A 298      21.680  62.040 105.730  1.00  0.00           N
ATOM   1654  HN  ASP A 298      21.193  62.755 105.233  1.00  0.00           H
ATOM   1655  CA  ASP A 298      21.010  61.450 106.810  1.00  0.00           C
ATOM   1656  HA  ASP A 298      21.722  61.450 107.622  1.00  0.00           H
ATOM   1657  CB  ASP A 298      19.800  62.350 107.210  1.00  0.00           C
ATOM   1658  HB1 ASP A 298      20.240  63.250 107.690  1.00  0.00           H
ATOM   1659  HB2 ASP A 298      19.234  61.833 108.015  1.00  0.00           H
ATOM   1660  CG  ASP A 298      18.820  62.670 106.080  1.00  0.00           C
ATOM   1661  OD1 ASP A 298      18.240  63.810 106.190  1.00  0.00           O
ATOM   1662  OD2 ASP A 298      18.620  61.910 105.120  1.00  0.00           O
ATOM   1663  C   ASP A 298      20.640  59.940 106.640  1.00  0.00           C
ATOM   1664  O   ASP A 298      20.820  59.050 107.470  1.00  0.00           O
ATOM   1665  N   GLY A 299      20.150  59.690 105.390  1.00  0.00           N
ATOM   1666  HN  GLY A 299      20.050  60.467 104.773  1.00  0.00           H
ATOM   1667  CA  GLY A 299      19.670  58.440 104.871  1.00  0.00           C
ATOM   1668  HA1 GLY A 299      19.690  57.702 105.658  1.00  0.00           H
ATOM   1669  HA2 GLY A 299      20.344  58.158 104.075  1.00  0.00           H
ATOM   1670  C   GLY A 299      18.350  58.500 104.210  1.00  0.00           C
ATOM   1671  O   GLY A 299      17.730  57.480 103.860  1.00  0.00           O
ATOM   1672  N   THR A 300      17.810  59.740 104.000  1.00  0.00           N
ATOM   1673  HN  THR A 300      18.341  60.521 104.320  1.00  0.00           H
ATOM   1674  CA  THR A 300      16.620  59.920 103.240  1.00  0.00           C
ATOM   1675  HA  THR A 300      15.868  59.298 103.701  1.00  0.00           H
ATOM   1676  CB  THR A 300      15.880  61.270 103.230  1.00  0.00           C
ATOM   1677  HB  THR A 300      15.179  61.310 102.369  1.00  0.00           H
ATOM   1678  OG1 THR A 300      16.750  62.370 103.080  1.00  0.00           O
ATOM   1679  HG1 THR A 300      17.389  62.270 103.789  1.00  0.00           H
ATOM   1680  CG2 THR A 300      15.190  61.319 104.610  1.00  0.00           C
ATOM   1681 1HG2 THR A 300      14.554  60.416 104.729  1.00  0.00           H
ATOM   1682 2HG2 THR A 300      14.530  62.210 104.680  1.00  0.00           H
ATOM   1683 3HG2 THR A 300      15.879  61.400 105.478  1.00  0.00           H
ATOM   1684  C   THR A 300      16.770  59.400 101.750  1.00  0.00           C
ATOM   1685  O   THR A 300      17.770  59.720 101.030  1.00  0.00           O
ATOM   1686  N   MET A 301      15.720  58.800 101.160  1.00  0.00           N
ATOM   1687  HN  MET A 301      14.914  58.432 101.618  1.00  0.00           H
ATOM   1688  CA  MET A 301      15.720  58.590  99.720  1.00  0.00           C
ATOM   1689  HA  MET A 301      16.665  58.298  99.288  1.00  0.00           H
ATOM   1690  CB  MET A 301      14.590  57.560  99.450  1.00  0.00           C
ATOM   1691  HB1 MET A 301      13.711  58.159  99.770  1.00  0.00           H
ATOM   1692  HB2 MET A 301      14.590  56.659 100.100  1.00  0.00           H
ATOM   1693  CG  MET A 301      14.420  57.130  98.000  1.00  0.00           C
ATOM   1694  HG1 MET A 301      13.920  57.949  97.440  1.00  0.00           H
ATOM   1695  HG2 MET A 301      13.713  56.273  97.980  1.00  0.00           H
ATOM   1696  SD  MET A 301      15.940  56.680  97.240  1.00  0.00           S
ATOM   1697  CE  MET A 301      15.280  55.980  95.690  1.00  0.00           C
ATOM   1698  HE1 MET A 301      16.032  56.221  94.908  1.00  0.00           H
ATOM   1699  HE2 MET A 301      14.329  56.420  95.320  1.00  0.00           H
ATOM   1700  HE3 MET A 301      15.109  54.883  95.730  1.00  0.00           H
ATOM   1701  C   MET A 301      15.360  59.870  99.070  1.00  0.00           C
ATOM   1702  O   MET A 301      14.540  60.660  99.610  1.00  0.00           O
ATOM   1703  N   ARG A 302      16.070  60.180  97.940  1.00  0.00           N
ATOM   1704  HN  ARG A 302      16.783  59.547  97.649  1.00  0.00           H
ATOM   1705  CA  ARG A 302      15.750  61.500  97.390  1.00  0.00           C
ATOM   1706  HA  ARG A 302      15.800  62.222  98.192  1.00  0.00           H
ATOM   1707  CB  ARG A 302      16.810  61.850  96.350  1.00  0.00           C
ATOM   1708  HB1 ARG A 302      16.550  62.729  95.721  1.00  0.00           H
ATOM   1709  HB2 ARG A 302      17.040  61.029  95.639  1.00  0.00           H
ATOM   1710  CG  ARG A 302      18.130  62.380  97.040  1.00  0.00           C
ATOM   1711  HG1 ARG A 302      18.712  61.538  97.471  1.00  0.00           H
ATOM   1712  HG2 ARG A 302      17.860  63.181  97.761  1.00  0.00           H
ATOM   1713  CD  ARG A 302      19.120  63.030  96.050  1.00  0.00           C
ATOM   1714  HD1 ARG A 302      18.719  63.913  95.508  1.00  0.00           H
ATOM   1715  HD2 ARG A 302      19.200  62.261  95.251  1.00  0.00           H
ATOM   1716  NE  ARG A 302      20.510  63.170  96.650  1.00  0.00           N
ATOM   1717  HE  ARG A 302      21.138  62.402  96.520  1.00  0.00           H
ATOM   1718  CZ  ARG A 302      21.100  64.260  97.100  1.00  0.00           C
ATOM   1719  NH1 ARG A 302      22.410  64.230  97.390  1.00  0.00           N
ATOM   1720 1HH1 ARG A 302      22.809  63.313  97.410  1.00  0.00           H
ATOM   1721 2HH1 ARG A 302      22.910  65.091  97.300  1.00  0.00           H
ATOM   1722  NH2 ARG A 302      20.480  65.410  97.220  1.00  0.00           N
ATOM   1723 1HH2 ARG A 302      19.494  65.450  97.059  1.00  0.00           H
ATOM   1724 2HH2 ARG A 302      20.790  66.149  97.819  1.00  0.00           H
ATOM   1725  C   ARG A 302      14.480  61.620  96.750  1.00  0.00           C
ATOM   1726  O   ARG A 302      14.250  61.070  95.710  1.00  0.00           O
ATOM   1727  N   LEU A 303      13.590  62.420  97.360  1.00  0.00           N
ATOM   1728  HN  LEU A 303      13.911  63.002  98.103  1.00  0.00           H
ATOM   1729  CA  LEU A 303      12.200  62.560  97.040  1.00  0.00           C
ATOM   1730  HA  LEU A 303      12.040  62.219  96.028  1.00  0.00           H
ATOM   1731  CB  LEU A 303      11.370  61.610  97.860  1.00  0.00           C
ATOM   1732  HB1 LEU A 303      10.316  61.841  97.599  1.00  0.00           H
ATOM   1733  HB2 LEU A 303      11.520  61.839  98.937  1.00  0.00           H
ATOM   1734  CG  LEU A 303      11.510  60.060  97.570  1.00  0.00           C
ATOM   1735  HG  LEU A 303      12.589  59.800  97.510  1.00  0.00           H
ATOM   1736  CD1 LEU A 303      10.839  59.421  98.810  1.00  0.00           C
ATOM   1737 1HD1 LEU A 303       9.748  59.619  98.750  1.00  0.00           H
ATOM   1738 2HD1 LEU A 303      11.200  59.821  99.781  1.00  0.00           H
ATOM   1739 3HD1 LEU A 303      10.900  58.314  98.880  1.00  0.00           H
ATOM   1740  CD2 LEU A 303      10.740  59.680  96.350  1.00  0.00           C
ATOM   1741 1HD2 LEU A 303      10.930  58.589  96.260  1.00  0.00           H
ATOM   1742 2HD2 LEU A 303      11.090  60.179  95.421  1.00  0.00           H
ATOM   1743 3HD2 LEU A 303       9.643  59.800  96.480  1.00  0.00           H
ATOM   1744  C   LEU A 303      11.770  64.040  97.180  1.00  0.00           C
ATOM   1745  O   LEU A 303      12.280  64.810  98.020  1.00  0.00           O
ATOM   1746  N   GLY A 304      10.950  64.580  96.190  1.00  0.00           N
ATOM   1747  HN  GLY A 304      10.721  64.012  95.403  1.00  0.00           H
ATOM   1748  CA  GLY A 304      10.460  65.950  96.090  1.00  0.00           C
ATOM   1749  HA1 GLY A 304       9.991  66.270  97.009  1.00  0.00           H
ATOM   1750  HA2 GLY A 304       9.788  66.090  95.257  1.00  0.00           H
ATOM   1751  C   GLY A 304      11.480  67.090  96.090  1.00  0.00           C
ATOM   1752  O   GLY A 304      11.260  68.160  96.560  1.00  0.00           O
ATOM   1753  N   GLU A 305      12.630  66.930  95.340  1.00  0.00           N
ATOM   1754  HN  GLU A 305      12.640  66.159  94.709  1.00  0.00           H
ATOM   1755  CA  GLU A 305      13.800  67.630  95.530  1.00  0.00           C
ATOM   1756  HA  GLU A 305      13.930  67.730  96.598  1.00  0.00           H
ATOM   1757  CB  GLU A 305      15.080  66.890  95.020  1.00  0.00           C
ATOM   1758  HB1 GLU A 305      15.941  67.591  95.040  1.00  0.00           H
ATOM   1759  HB2 GLU A 305      15.010  66.509  93.979  1.00  0.00           H
ATOM   1760  CG  GLU A 305      15.530  65.660  95.850  1.00  0.00           C
ATOM   1761  HG1 GLU A 305      16.101  65.099  95.079  1.00  0.00           H
ATOM   1762  HG2 GLU A 305      14.724  65.063  96.328  1.00  0.00           H
ATOM   1763  CD  GLU A 305      16.530  66.150  96.980  1.00  0.00           C
ATOM   1764  OE1 GLU A 305      16.140  66.970  97.790  1.00  0.00           O
ATOM   1765  OE2 GLU A 305      17.710  65.680  96.970  1.00  0.00           O
ATOM   1766  C   GLU A 305      13.800  68.930  94.740  1.00  0.00           C
ATOM   1767  O   GLU A 305      13.400  68.880  93.550  1.00  0.00           O
ATOM   1768  N   PRO A 306      14.200  70.130  95.310  1.00  0.00           N
ATOM   1769  CD  PRO A 306      14.180  70.260  96.770  1.00  0.00           C
ATOM   1770  HD1 PRO A 306      15.221  70.150  97.140  1.00  0.00           H
ATOM   1771  HD2 PRO A 306      13.552  69.592  97.398  1.00  0.00           H
ATOM   1772  CA  PRO A 306      14.150  71.410  94.700  1.00  0.00           C
ATOM   1773  HA  PRO A 306      13.173  71.440  94.241  1.00  0.00           H
ATOM   1774  CB  PRO A 306      14.369  72.431  95.810  1.00  0.00           C
ATOM   1775  HB1 PRO A 306      13.903  73.423  95.631  1.00  0.00           H
ATOM   1776  HB2 PRO A 306      15.445  72.631  96.001  1.00  0.00           H
ATOM   1777  CG  PRO A 306      13.730  71.750  96.990  1.00  0.00           C
ATOM   1778  HG1 PRO A 306      14.100  72.170  97.950  1.00  0.00           H
ATOM   1779  HG2 PRO A 306      12.634  71.820  96.821  1.00  0.00           H
ATOM   1780  C   PRO A 306      15.320  71.500  93.660  1.00  0.00           C
ATOM   1781  O   PRO A 306      15.190  72.350  92.840  1.00  0.00           O
ATOM   1782  N   THR A 307      16.400  70.670  93.700  1.00  0.00           N
ATOM   1783  HN  THR A 307      16.450  69.941  94.379  1.00  0.00           H
ATOM   1784  CA  THR A 307      17.670  70.940  93.010  1.00  0.00           C
ATOM   1785  HA  THR A 307      17.360  71.350  92.060  1.00  0.00           H
ATOM   1786  CB  THR A 307      18.650  71.930  93.710  1.00  0.00           C
ATOM   1787  HB  THR A 307      18.340  72.989  93.580  1.00  0.00           H
ATOM   1788  OG1 THR A 307      19.940  71.850  93.250  1.00  0.00           O
ATOM   1789  HG1 THR A 307      19.870  72.238  92.374  1.00  0.00           H
ATOM   1790  CG2 THR A 307      18.660  71.611  95.280  1.00  0.00           C
ATOM   1791 1HG2 THR A 307      17.781  72.110  95.740  1.00  0.00           H
ATOM   1792 2HG2 THR A 307      19.555  71.978  95.827  1.00  0.00           H
ATOM   1793 3HG2 THR A 307      18.610  70.545  95.591  1.00  0.00           H
ATOM   1794  C   THR A 307      18.310  69.600  92.700  1.00  0.00           C
ATOM   1795  O   THR A 307      18.260  68.650  93.520  1.00  0.00           O
ATOM   1796  N   SER A 308      18.940  69.630  91.520  1.00  0.00           N
ATOM   1797  HN  SER A 308      18.900  70.392  90.878  1.00  0.00           H
ATOM   1798  CA  SER A 308      19.580  68.560  90.850  1.00  0.00           C
ATOM   1799  HA  SER A 308      18.800  67.880  90.540  1.00  0.00           H
ATOM   1800  CB  SER A 308      20.350  69.180  89.630  1.00  0.00           C
ATOM   1801  HB1 SER A 308      21.150  68.540  89.200  1.00  0.00           H
ATOM   1802  HB2 SER A 308      20.848  70.076  90.058  1.00  0.00           H
ATOM   1803  OG  SER A 308      19.510  69.670  88.620  1.00  0.00           O
ATOM   1804  HG1 SER A 308      20.150  69.920  87.950  1.00  0.00           H
ATOM   1805  C   SER A 308      20.640  67.810  91.660  1.00  0.00           C
ATOM   1806  O   SER A 308      21.090  68.270  92.690  1.00  0.00           O
ATOM   1807  N   ASN A 309      21.060  66.680  91.120  1.00  0.00           N
ATOM   1808  HN  ASN A 309      20.741  66.500  90.192  1.00  0.00           H
ATOM   1809  CA  ASN A 309      21.940  65.720  91.800  1.00  0.00           C
ATOM   1810  HA  ASN A 309      21.569  65.570  92.803  1.00  0.00           H
ATOM   1811  CB  ASN A 309      21.810  64.400  91.020  1.00  0.00           C
ATOM   1812  HB1 ASN A 309      22.330  64.360  90.039  1.00  0.00           H
ATOM   1813  HB2 ASN A 309      20.740  64.110  90.950  1.00  0.00           H
ATOM   1814  CG  ASN A 309      22.600  63.310  91.810  1.00  0.00           C
ATOM   1815  OD1 ASN A 309      23.780  63.150  91.660  1.00  0.00           O
ATOM   1816  ND2 ASN A 309      21.890  62.480  92.600  1.00  0.00           N
ATOM   1817 1HD2 ASN A 309      22.298  61.644  92.968  1.00  0.00           H
ATOM   1818 2HD2 ASN A 309      20.911  62.680  92.630  1.00  0.00           H
ATOM   1819  C   ASN A 309      23.380  66.270  91.980  1.00  0.00           C
ATOM   1820  O   ASN A 309      23.860  67.110  91.180  1.00  0.00           O
ATOM   1821  N   GLU A 310      24.080  65.950  93.030  1.00  0.00           N
ATOM   1822  HN  GLU A 310      23.660  65.240  93.590  1.00  0.00           H
ATOM   1823  CA  GLU A 310      25.300  66.510  93.500  1.00  0.00           C
ATOM   1824  HA  GLU A 310      25.410  67.529  93.160  1.00  0.00           H
ATOM   1825  CB  GLU A 310      25.200  66.640  95.040  1.00  0.00           C
ATOM   1826  HB1 GLU A 310      26.097  67.128  95.478  1.00  0.00           H
ATOM   1827  HB2 GLU A 310      25.120  65.632  95.499  1.00  0.00           H
ATOM   1828  CG  GLU A 310      23.970  67.420  95.530  1.00  0.00           C
ATOM   1829  HG1 GLU A 310      23.066  66.797  95.359  1.00  0.00           H
ATOM   1830  HG2 GLU A 310      23.830  68.427  95.081  1.00  0.00           H
ATOM   1831  CD  GLU A 310      24.000  67.670  96.990  1.00  0.00           C
ATOM   1832  OE1 GLU A 310      24.180  68.830  97.440  1.00  0.00           O
ATOM   1833  OE2 GLU A 310      23.800  66.680  97.850  1.00  0.00           O
ATOM   1834  C   GLU A 310      26.550  65.680  93.170  1.00  0.00           C
ATOM   1835  O   GLU A 310      27.640  65.910  93.620  1.00  0.00           O
ATOM   1836  N   THR A 311      26.350  64.660  92.260  1.00  0.00           N
ATOM   1837  HN  THR A 311      25.430  64.500  91.910  1.00  0.00           H
ATOM   1838  CA  THR A 311      27.470  63.910  91.670  1.00  0.00           C
ATOM   1839  HA  THR A 311      28.311  64.010  92.341  1.00  0.00           H
ATOM   1840  CB  THR A 311      27.280  62.370  91.680  1.00  0.00           C
ATOM   1841  HB  THR A 311      26.292  62.131  91.231  1.00  0.00           H
ATOM   1842  OG1 THR A 311      27.130  61.920  92.980  1.00  0.00           O
ATOM   1843  HG1 THR A 311      26.420  62.450  93.350  1.00  0.00           H
ATOM   1844  CG2 THR A 311      28.410  61.570  91.060  1.00  0.00           C
ATOM   1845 1HG2 THR A 311      28.290  60.494  91.309  1.00  0.00           H
ATOM   1846 2HG2 THR A 311      29.330  61.990  91.520  1.00  0.00           H
ATOM   1847 3HG2 THR A 311      28.350  61.690  89.957  1.00  0.00           H
ATOM   1848  C   THR A 311      27.870  64.420  90.360  1.00  0.00           C
ATOM   1849  O   THR A 311      27.110  64.360  89.370  1.00  0.00           O
ATOM   1850  N   LEU A 312      29.010  65.140  90.270  1.00  0.00           N
ATOM   1851  HN  LEU A 312      29.560  65.200  91.100  1.00  0.00           H
ATOM   1852  CA  LEU A 312      29.370  65.890  89.100  1.00  0.00           C
ATOM   1853  HA  LEU A 312      28.504  66.393  88.697  1.00  0.00           H
ATOM   1854  CB  LEU A 312      30.440  66.970  89.520  1.00  0.00           C
ATOM   1855  HB1 LEU A 312      31.240  66.310  89.920  1.00  0.00           H
ATOM   1856  HB2 LEU A 312      30.100  67.661  90.321  1.00  0.00           H
ATOM   1857  CG  LEU A 312      30.980  67.980  88.420  1.00  0.00           C
ATOM   1858  HG  LEU A 312      31.451  67.279  87.699  1.00  0.00           H
ATOM   1859  CD1 LEU A 312      29.950  68.800  87.820  1.00  0.00           C
ATOM   1860 1HD1 LEU A 312      29.432  68.212  87.032  1.00  0.00           H
ATOM   1861 2HD1 LEU A 312      30.380  69.710  87.350  1.00  0.00           H
ATOM   1862 3HD1 LEU A 312      29.218  68.950  88.642  1.00  0.00           H
ATOM   1863  CD2 LEU A 312      32.179  68.921  89.000  1.00  0.00           C
ATOM   1864 1HD2 LEU A 312      32.660  69.560  88.230  1.00  0.00           H
ATOM   1865 2HD2 LEU A 312      32.983  68.408  89.572  1.00  0.00           H
ATOM   1866 3HD2 LEU A 312      31.625  69.495  89.773  1.00  0.00           H
ATOM   1867  C   LEU A 312      29.740  64.980  87.950  1.00  0.00           C
ATOM   1868  O   LEU A 312      29.390  65.220  86.810  1.00  0.00           O
ATOM   1869  N   SER A 313      30.490  63.920  88.190  1.00  0.00           N
ATOM   1870  HN  SER A 313      30.908  63.731  89.076  1.00  0.00           H
ATOM   1871  CA  SER A 313      30.870  62.950  87.230  1.00  0.00           C
ATOM   1872  HA  SER A 313      31.602  63.371  86.558  1.00  0.00           H
ATOM   1873  CB  SER A 313      31.550  61.750  87.870  1.00  0.00           C
ATOM   1874  HB1 SER A 313      32.491  62.201  88.251  1.00  0.00           H
ATOM   1875  HB2 SER A 313      31.779  61.012  87.072  1.00  0.00           H
ATOM   1876  OG  SER A 313      30.810  61.190  89.030  1.00  0.00           O
ATOM   1877  HG1 SER A 313      31.069  61.719  89.788  1.00  0.00           H
ATOM   1878  C   SER A 313      29.720  62.440  86.370  1.00  0.00           C
ATOM   1879  O   SER A 313      29.740  62.480  85.130  1.00  0.00           O
ATOM   1880  N   CYS A 314      28.630  61.990  87.010  1.00  0.00           N
ATOM   1881  HN  CYS A 314      28.640  61.980  88.007  1.00  0.00           H
ATOM   1882  CA  CYS A 314      27.420  61.680  86.299  1.00  0.00           C
ATOM   1883  HA  CYS A 314      27.797  61.026  85.527  1.00  0.00           H
ATOM   1884  CB  CYS A 314      26.340  60.970  87.270  1.00  0.00           C
ATOM   1885  HB1 CYS A 314      27.056  60.354  87.856  1.00  0.00           H
ATOM   1886  HB2 CYS A 314      25.682  60.342  86.632  1.00  0.00           H
ATOM   1887  SG  CYS A 314      25.410  62.050  88.360  1.00  0.00           S
ATOM   1888  C   CYS A 314      26.700  62.800  85.560  1.00  0.00           C
ATOM   1889  O   CYS A 314      26.140  62.580  84.490  1.00  0.00           O
ATOM   1890  N   VAL A 315      26.660  64.000  86.130  1.00  0.00           N
ATOM   1891  HN  VAL A 315      27.122  64.131  87.004  1.00  0.00           H
ATOM   1892  CA  VAL A 315      26.150  65.240  85.570  1.00  0.00           C
ATOM   1893  HA  VAL A 315      25.166  64.962  85.222  1.00  0.00           H
ATOM   1894  CB  VAL A 315      25.940  66.390  86.560  1.00  0.00           C
ATOM   1895  HB  VAL A 315      26.868  66.450  87.169  1.00  0.00           H
ATOM   1896  CG1 VAL A 315      25.720  67.740  85.880  1.00  0.00           C
ATOM   1897 1HG1 VAL A 315      26.568  68.069  85.242  1.00  0.00           H
ATOM   1898 2HG1 VAL A 315      25.361  68.458  86.648  1.00  0.00           H
ATOM   1899 3HG1 VAL A 315      24.813  67.610  85.252  1.00  0.00           H
ATOM   1900  CG2 VAL A 315      24.740  66.180  87.520  1.00  0.00           C
ATOM   1901 1HG2 VAL A 315      24.740  67.072  88.182  1.00  0.00           H
ATOM   1902 2HG2 VAL A 315      25.029  65.263  88.078  1.00  0.00           H
ATOM   1903 3HG2 VAL A 315      23.783  66.090  86.962  1.00  0.00           H
ATOM   1904  C   VAL A 315      26.900  65.640  84.240  1.00  0.00           C
ATOM   1905  O   VAL A 315      26.250  65.930  83.240  1.00  0.00           O
ATOM   1906  N   ILE A 316      28.220  65.550  84.260  1.00  0.00           N
ATOM   1907  HN  ILE A 316      28.721  65.290  85.082  1.00  0.00           H
ATOM   1908  CA  ILE A 316      29.050  65.680  83.000  1.00  0.00           C
ATOM   1909  HA  ILE A 316      28.720  66.619  82.580  1.00  0.00           H
ATOM   1910  CB  ILE A 316      30.540  65.750  83.370  1.00  0.00           C
ATOM   1911  HB  ILE A 316      30.680  64.961  84.139  1.00  0.00           H
ATOM   1912  CG2 ILE A 316      31.580  65.310  82.230  1.00  0.00           C
ATOM   1913 1HG2 ILE A 316      31.640  66.209  81.580  1.00  0.00           H
ATOM   1914 2HG2 ILE A 316      31.370  64.351  81.710  1.00  0.00           H
ATOM   1915 3HG2 ILE A 316      32.600  65.150  82.640  1.00  0.00           H
ATOM   1916  CG1 ILE A 316      30.960  67.030  84.160  1.00  0.00           C
ATOM   1917 1HG1 ILE A 316      30.155  67.201  84.905  1.00  0.00           H
ATOM   1918 2HG1 ILE A 316      30.820  67.972  83.589  1.00  0.00           H
ATOM   1919  CD  ILE A 316      32.380  67.120  84.850  1.00  0.00           C
ATOM   1920  HD1 ILE A 316      32.400  66.310  85.610  1.00  0.00           H
ATOM   1921  HD2 ILE A 316      32.570  68.099  85.340  1.00  0.00           H
ATOM   1922  HD3 ILE A 316      33.155  66.999  84.065  1.00  0.00           H
ATOM   1923  C   ILE A 316      28.750  64.670  81.900  1.00  0.00           C
ATOM   1924  O   ILE A 316      28.440  65.010  80.730  1.00  0.00           O
ATOM   1925  N   ILE A 317      28.640  63.340  82.230  1.00  0.00           N
ATOM   1926  HN  ILE A 317      28.899  62.991  83.127  1.00  0.00           H
ATOM   1927  CA  ILE A 317      28.050  62.450  81.240  1.00  0.00           C
ATOM   1928  HA  ILE A 317      28.591  62.520  80.308  1.00  0.00           H
ATOM   1929  CB  ILE A 317      28.190  61.000  81.730  1.00  0.00           C
ATOM   1930  HB  ILE A 317      27.739  60.920  82.742  1.00  0.00           H
ATOM   1931  CG2 ILE A 317      27.460  60.020  80.799  1.00  0.00           C
ATOM   1932 1HG2 ILE A 317      27.601  58.966  81.121  1.00  0.00           H
ATOM   1933 2HG2 ILE A 317      27.996  60.070  79.827  1.00  0.00           H
ATOM   1934 3HG2 ILE A 317      26.408  60.251  80.529  1.00  0.00           H
ATOM   1935  CG1 ILE A 317      29.770  60.650  82.010  1.00  0.00           C
ATOM   1936 1HG1 ILE A 317      29.800  59.590  82.340  1.00  0.00           H
ATOM   1937 2HG1 ILE A 317      30.180  61.410  82.710  1.00  0.00           H
ATOM   1938  CD  ILE A 317      30.630  60.600  80.740  1.00  0.00           C
ATOM   1939  HD1 ILE A 317      30.899  61.647  80.481  1.00  0.00           H
ATOM   1940  HD2 ILE A 317      30.139  60.038  79.918  1.00  0.00           H
ATOM   1941  HD3 ILE A 317      31.539  59.971  80.850  1.00  0.00           H
ATOM   1942  C   ILE A 317      26.540  62.660  80.790  1.00  0.00           C
ATOM   1943  O   ILE A 317      26.250  62.510  79.550  1.00  0.00           O
ATOM   1944  N   PHE A 318      25.670  63.020  81.720  1.00  0.00           N
ATOM   1945  HN  PHE A 318      25.930  63.230  82.659  1.00  0.00           H
ATOM   1946  CA  PHE A 318      24.330  63.320  81.370  1.00  0.00           C
ATOM   1947  HA  PHE A 318      23.862  62.414  81.012  1.00  0.00           H
ATOM   1948  CB  PHE A 318      23.460  63.741  82.650  1.00  0.00           C
ATOM   1949  HB1 PHE A 318      24.078  64.418  83.278  1.00  0.00           H
ATOM   1950  HB2 PHE A 318      23.329  62.764  83.163  1.00  0.00           H
ATOM   1951  CG  PHE A 318      22.210  64.560  82.380  1.00  0.00           C
ATOM   1952  CD1 PHE A 318      20.980  63.930  82.060  1.00  0.00           C
ATOM   1953  HD1 PHE A 318      20.980  62.862  81.900  1.00  0.00           H
ATOM   1954  CE1 PHE A 318      19.790  64.640  81.820  1.00  0.00           C
ATOM   1955  HE1 PHE A 318      18.928  64.059  81.529  1.00  0.00           H
ATOM   1956  CZ  PHE A 318      19.900  66.020  81.840  1.00  0.00           C
ATOM   1957  HZ  PHE A 318      19.079  66.581  81.419  1.00  0.00           H
ATOM   1958  CD2 PHE A 318      22.210  65.980  82.400  1.00  0.00           C
ATOM   1959  HD2 PHE A 318      23.107  66.528  82.649  1.00  0.00           H
ATOM   1960  CE2 PHE A 318      21.050  66.759  82.170  1.00  0.00           C
ATOM   1961  HE2 PHE A 318      21.161  67.828  82.281  1.00  0.00           H
ATOM   1962  C   PHE A 318      24.050  64.270  80.210  1.00  0.00           C
ATOM   1963  O   PHE A 318      23.210  63.990  79.350  1.00  0.00           O
ATOM   1964  N   VAL A 319      24.830  65.340  80.200  1.00  0.00           N
ATOM   1965  HN  VAL A 319      25.619  65.380  80.809  1.00  0.00           H
ATOM   1966  CA  VAL A 319      24.730  66.370  79.180  1.00  0.00           C
ATOM   1967  HA  VAL A 319      23.690  66.660  79.170  1.00  0.00           H
ATOM   1968  CB  VAL A 319      25.630  67.460  79.620  1.00  0.00           C
ATOM   1969  HB  VAL A 319      26.491  67.000  80.150  1.00  0.00           H
ATOM   1970  CG1 VAL A 319      26.001  68.320  78.440  1.00  0.00           C
ATOM   1971 1HG1 VAL A 319      25.115  68.763  77.937  1.00  0.00           H
ATOM   1972 2HG1 VAL A 319      26.508  67.683  77.684  1.00  0.00           H
ATOM   1973 3HG1 VAL A 319      26.687  69.087  78.858  1.00  0.00           H
ATOM   1974  CG2 VAL A 319      24.980  68.260  80.760  1.00  0.00           C
ATOM   1975 1HG2 VAL A 319      24.700  67.629  81.631  1.00  0.00           H
ATOM   1976 2HG2 VAL A 319      24.000  68.610  80.370  1.00  0.00           H
ATOM   1977 3HG2 VAL A 319      25.634  69.115  81.032  1.00  0.00           H
ATOM   1978  C   VAL A 319      24.910  65.870  77.790  1.00  0.00           C
ATOM   1979  O   VAL A 319      24.240  66.100  76.850  1.00  0.00           O
ATOM   1980  N   ILE A 320      25.890  64.960  77.590  1.00  0.00           N
ATOM   1981  HN  ILE A 320      26.408  64.611  78.367  1.00  0.00           H
ATOM   1982  CA  ILE A 320      26.280  64.260  76.350  1.00  0.00           C
ATOM   1983  HA  ILE A 320      26.540  65.011  75.619  1.00  0.00           H
ATOM   1984  CB  ILE A 320      27.460  63.320  76.490  1.00  0.00           C
ATOM   1985  HB  ILE A 320      27.280  62.629  77.341  1.00  0.00           H
ATOM   1986  CG2 ILE A 320      27.861  62.590  75.220  1.00  0.00           C
ATOM   1987 1HG2 ILE A 320      28.628  61.812  75.419  1.00  0.00           H
ATOM   1988 2HG2 ILE A 320      28.199  63.198  74.353  1.00  0.00           H
ATOM   1989 3HG2 ILE A 320      26.996  61.957  74.929  1.00  0.00           H
ATOM   1990  CG1 ILE A 320      28.690  64.100  77.010  1.00  0.00           C
ATOM   1991 1HG1 ILE A 320      28.390  64.900  77.720  1.00  0.00           H
ATOM   1992 2HG1 ILE A 320      29.042  64.673  76.126  1.00  0.00           H
ATOM   1993  CD  ILE A 320      29.660  63.110  77.680  1.00  0.00           C
ATOM   1994  HD1 ILE A 320      29.130  62.390  78.340  1.00  0.00           H
ATOM   1995  HD2 ILE A 320      30.403  63.602  78.343  1.00  0.00           H
ATOM   1996  HD3 ILE A 320      30.269  62.561  76.931  1.00  0.00           H
ATOM   1997  C   ILE A 320      25.170  63.440  75.800  1.00  0.00           C
ATOM   1998  O   ILE A 320      24.690  63.570  74.700  1.00  0.00           O
ATOM   1999  N   VAL A 321      24.600  62.570  76.700  1.00  0.00           N
ATOM   2000  HN  VAL A 321      24.960  62.560  77.630  1.00  0.00           H
ATOM   2001  CA  VAL A 321      23.410  61.730  76.450  1.00  0.00           C
ATOM   2002  HA  VAL A 321      23.679  61.113  75.604  1.00  0.00           H
ATOM   2003  CB  VAL A 321      23.100  60.860  77.760  1.00  0.00           C
ATOM   2004  HB  VAL A 321      23.100  61.561  78.622  1.00  0.00           H
ATOM   2005  CG1 VAL A 321      21.809  60.041  77.460  1.00  0.00           C
ATOM   2006 1HG1 VAL A 321      21.900  59.619  76.437  1.00  0.00           H
ATOM   2007 2HG1 VAL A 321      20.977  60.774  77.410  1.00  0.00           H
ATOM   2008 3HG1 VAL A 321      21.550  59.281  78.229  1.00  0.00           H
ATOM   2009  CG2 VAL A 321      24.270  59.930  77.990  1.00  0.00           C
ATOM   2010 1HG2 VAL A 321      24.040  59.142  78.739  1.00  0.00           H
ATOM   2011 2HG2 VAL A 321      25.208  60.479  78.220  1.00  0.00           H
ATOM   2012 3HG2 VAL A 321      24.490  59.400  77.039  1.00  0.00           H
ATOM   2013  C   VAL A 321      22.190  62.540  76.050  1.00  0.00           C
ATOM   2014  O   VAL A 321      21.560  62.310  75.030  1.00  0.00           O
ATOM   2015  N   TYR A 322      21.780  63.520  76.850  1.00  0.00           N
ATOM   2016  HN  TYR A 322      22.278  63.799  77.667  1.00  0.00           H
ATOM   2017  CA  TYR A 322      20.680  64.450  76.550  1.00  0.00           C
ATOM   2018  HA  TYR A 322      19.821  63.811  76.410  1.00  0.00           H
ATOM   2019  CB  TYR A 322      20.550  65.360  77.780  1.00  0.00           C
ATOM   2020  HB1 TYR A 322      21.419  66.040  77.910  1.00  0.00           H
ATOM   2021  HB2 TYR A 322      20.580  64.699  78.672  1.00  0.00           H
ATOM   2022  CG  TYR A 322      19.290  66.160  77.750  1.00  0.00           C
ATOM   2023  CD1 TYR A 322      18.120  65.920  78.560  1.00  0.00           C
ATOM   2024  HD1 TYR A 322      18.190  65.060  79.210  1.00  0.00           H
ATOM   2025  CE1 TYR A 322      16.960  66.710  78.440  1.00  0.00           C
ATOM   2026  HE1 TYR A 322      16.090  66.400  79.000  1.00  0.00           H
ATOM   2027  CZ  TYR A 322      17.000  67.780  77.560  1.00  0.00           C
ATOM   2028  OH  TYR A 322      15.870  68.630  77.620  1.00  0.00           O
ATOM   2029  HH  TYR A 322      15.156  68.087  77.962  1.00  0.00           H
ATOM   2030  CD2 TYR A 322      19.240  67.300  76.960  1.00  0.00           C
ATOM   2031  HD2 TYR A 322      20.136  67.439  76.373  1.00  0.00           H
ATOM   2032  CE2 TYR A 322      18.120  68.091  76.820  1.00  0.00           C
ATOM   2033  HE2 TYR A 322      18.011  68.894  76.106  1.00  0.00           H
ATOM   2034  C   TYR A 322      20.890  65.190  75.260  1.00  0.00           C
ATOM   2035  O   TYR A 322      20.060  65.270  74.350  1.00  0.00           O
ATOM   2036  N   TYR A 323      22.080  65.680  75.040  1.00  0.00           N
ATOM   2037  HN  TYR A 323      22.787  65.361  75.667  1.00  0.00           H
ATOM   2038  CA  TYR A 323      22.410  66.300  73.760  1.00  0.00           C
ATOM   2039  HA  TYR A 323      21.690  67.080  73.560  1.00  0.00           H
ATOM   2040  CB  TYR A 323      23.860  66.930  73.920  1.00  0.00           C
ATOM   2041  HB1 TYR A 323      24.630  66.130  73.970  1.00  0.00           H
ATOM   2042  HB2 TYR A 323      23.739  67.502  74.864  1.00  0.00           H
ATOM   2043  CG  TYR A 323      24.140  67.880  72.820  1.00  0.00           C
ATOM   2044  CD1 TYR A 323      24.560  67.470  71.550  1.00  0.00           C
ATOM   2045  HD1 TYR A 323      24.460  66.460  71.180  1.00  0.00           H
ATOM   2046  CE1 TYR A 323      24.850  68.470  70.570  1.00  0.00           C
ATOM   2047  HE1 TYR A 323      25.170  68.260  69.560  1.00  0.00           H
ATOM   2048  CZ  TYR A 323      24.890  69.760  70.840  1.00  0.00           C
ATOM   2049  OH  TYR A 323      25.470  70.660  69.950  1.00  0.00           O
ATOM   2050  HH  TYR A 323      24.952  71.458  69.820  1.00  0.00           H
ATOM   2051  CD2 TYR A 323      24.170  69.270  73.090  1.00  0.00           C
ATOM   2052  HD2 TYR A 323      24.000  69.519  74.127  1.00  0.00           H
ATOM   2053  CE2 TYR A 323      24.560  70.190  72.170  1.00  0.00           C
ATOM   2054  HE2 TYR A 323      24.750  71.201  72.500  1.00  0.00           H
ATOM   2055  C   TYR A 323      22.440  65.390  72.570  1.00  0.00           C
ATOM   2056  O   TYR A 323      21.890  65.770  71.500  1.00  0.00           O
ATOM   2057  N   ALA A 324      23.000  64.170  72.660  1.00  0.00           N
ATOM   2058  HN  ALA A 324      23.470  63.910  73.500  1.00  0.00           H
ATOM   2059  CA  ALA A 324      22.980  63.110  71.630  1.00  0.00           C
ATOM   2060  HA  ALA A 324      23.490  63.450  70.740  1.00  0.00           H
ATOM   2061  CB  ALA A 324      23.740  61.890  72.081  1.00  0.00           C
ATOM   2062  HB1 ALA A 324      23.448  61.025  71.447  1.00  0.00           H
ATOM   2063  HB2 ALA A 324      23.591  61.611  73.146  1.00  0.00           H
ATOM   2064  HB3 ALA A 324      24.826  62.101  71.989  1.00  0.00           H
ATOM   2065  C   ALA A 324      21.550  62.710  71.290  1.00  0.00           C
ATOM   2066  O   ALA A 324      21.170  62.740  70.090  1.00  0.00           O
ATOM   2067  N   LEU A 325      20.620  62.440  72.260  1.00  0.00           N
ATOM   2068  HN  LEU A 325      21.017  62.390  73.174  1.00  0.00           H
ATOM   2069  CA  LEU A 325      19.200  62.149  72.040  1.00  0.00           C
ATOM   2070  HA  LEU A 325      19.081  61.256  71.444  1.00  0.00           H
ATOM   2071  CB  LEU A 325      18.480  62.020  73.410  1.00  0.00           C
ATOM   2072  HB1 LEU A 325      17.385  62.000  73.221  1.00  0.00           H
ATOM   2073  HB2 LEU A 325      18.770  62.909  74.010  1.00  0.00           H
ATOM   2074  CG  LEU A 325      18.790  60.650  74.030  1.00  0.00           C
ATOM   2075  HG  LEU A 325      19.851  60.330  73.960  1.00  0.00           H
ATOM   2076  CD1 LEU A 325      18.540  60.630  75.530  1.00  0.00           C
ATOM   2077 1HD1 LEU A 325      18.909  59.703  76.019  1.00  0.00           H
ATOM   2078 2HD1 LEU A 325      17.476  60.769  75.818  1.00  0.00           H
ATOM   2079 3HD1 LEU A 325      19.130  61.440  76.010  1.00  0.00           H
ATOM   2080  CD2 LEU A 325      18.010  59.519  73.511  1.00  0.00           C
ATOM   2081 1HD2 LEU A 325      16.949  59.840  73.440  1.00  0.00           H
ATOM   2082 2HD2 LEU A 325      18.089  58.647  74.194  1.00  0.00           H
ATOM   2083 3HD2 LEU A 325      18.340  59.270  72.479  1.00  0.00           H
ATOM   2084  C   LEU A 325      18.500  63.260  71.270  1.00  0.00           C
ATOM   2085  O   LEU A 325      17.870  62.930  70.310  1.00  0.00           O
ATOM   2086  N   MET A 326      18.670  64.530  71.661  1.00  0.00           N
ATOM   2087  HN  MET A 326      19.195  64.738  72.482  1.00  0.00           H
ATOM   2088  CA  MET A 326      18.100  65.680  71.010  1.00  0.00           C
ATOM   2089  HA  MET A 326      17.041  65.530  70.860  1.00  0.00           H
ATOM   2090  CB  MET A 326      18.180  66.950  71.920  1.00  0.00           C
ATOM   2091  HB1 MET A 326      17.861  67.916  71.472  1.00  0.00           H
ATOM   2092  HB2 MET A 326      19.258  67.090  72.150  1.00  0.00           H
ATOM   2093  CG  MET A 326      17.410  66.650  73.300  1.00  0.00           C
ATOM   2094  HG1 MET A 326      17.560  67.500  74.000  1.00  0.00           H
ATOM   2095  HG2 MET A 326      17.883  65.805  73.843  1.00  0.00           H
ATOM   2096  SD  MET A 326      15.640  66.190  73.110  1.00  0.00           S
ATOM   2097  CE  MET A 326      15.270  65.970  74.860  1.00  0.00           C
ATOM   2098  HE1 MET A 326      14.176  66.129  74.969  1.00  0.00           H
ATOM   2099  HE2 MET A 326      15.738  66.767  75.477  1.00  0.00           H
ATOM   2100  HE3 MET A 326      15.519  64.984  75.308  1.00  0.00           H
ATOM   2101  C   MET A 326      18.640  65.980  69.630  1.00  0.00           C
ATOM   2102  O   MET A 326      17.950  66.440  68.780  1.00  0.00           O
ATOM   2103  N   ALA A 327      19.940  65.820  69.450  1.00  0.00           N
ATOM   2104  HN  ALA A 327      20.441  65.459  70.232  1.00  0.00           H
ATOM   2105  CA  ALA A 327      20.700  65.970  68.240  1.00  0.00           C
ATOM   2106  HA  ALA A 327      20.351  66.916  67.852  1.00  0.00           H
ATOM   2107  CB  ALA A 327      22.250  66.040  68.580  1.00  0.00           C
ATOM   2108  HB1 ALA A 327      22.772  66.311  67.637  1.00  0.00           H
ATOM   2109  HB2 ALA A 327      22.600  65.069  68.991  1.00  0.00           H
ATOM   2110  HB3 ALA A 327      22.512  66.875  69.264  1.00  0.00           H
ATOM   2111  C   ALA A 327      20.190  64.940  67.190  1.00  0.00           C
ATOM   2112  O   ALA A 327      19.840  65.270  66.050  1.00  0.00           O
ATOM   2113  N   GLY A 328      20.010  63.710  67.690  1.00  0.00           N
ATOM   2114  HN  GLY A 328      20.389  63.550  68.598  1.00  0.00           H
ATOM   2115  CA  GLY A 328      19.430  62.620  66.990  1.00  0.00           C
ATOM   2116  HA1 GLY A 328      19.140  61.870  67.710  1.00  0.00           H
ATOM   2117  HA2 GLY A 328      20.162  62.289  66.268  1.00  0.00           H
ATOM   2118  C   GLY A 328      18.190  62.900  66.240  1.00  0.00           C
ATOM   2119  O   GLY A 328      18.150  62.780  65.010  1.00  0.00           O
ATOM   2120  N   VAL A 329      17.100  63.300  66.959  1.00  0.00           N
ATOM   2121  HN  VAL A 329      17.140  63.491  67.937  1.00  0.00           H
ATOM   2122  CA  VAL A 329      15.870  63.840  66.400  1.00  0.00           C
ATOM   2123  HA  VAL A 329      15.449  63.089  65.749  1.00  0.00           H
ATOM   2124  CB  VAL A 329      14.830  63.830  67.530  1.00  0.00           C
ATOM   2125  HB  VAL A 329      15.040  62.841  67.990  1.00  0.00           H
ATOM   2126  CG1 VAL A 329      14.980  64.930  68.580  1.00  0.00           C
ATOM   2127 1HG1 VAL A 329      14.133  64.970  69.298  1.00  0.00           H
ATOM   2128 2HG1 VAL A 329      15.010  65.931  68.099  1.00  0.00           H
ATOM   2129 3HG1 VAL A 329      15.930  64.840  69.150  1.00  0.00           H
ATOM   2130  CG2 VAL A 329      13.310  63.800  66.980  1.00  0.00           C
ATOM   2131 1HG2 VAL A 329      12.607  63.700  67.834  1.00  0.00           H
ATOM   2132 2HG2 VAL A 329      13.130  63.060  66.170  1.00  0.00           H
ATOM   2133 3HG2 VAL A 329      13.159  64.784  66.488  1.00  0.00           H
ATOM   2134  C   VAL A 329      15.960  65.140  65.570  1.00  0.00           C
ATOM   2135  O   VAL A 329      15.240  65.240  64.600  1.00  0.00           O
ATOM   2136  N   VAL A 330      16.690  66.230  65.940  1.00  0.00           N
ATOM   2137  HN  VAL A 330      17.217  66.270  66.786  1.00  0.00           H
ATOM   2138  CA  VAL A 330      16.930  67.400  65.120  1.00  0.00           C
ATOM   2139  HA  VAL A 330      16.019  67.800  64.700  1.00  0.00           H
ATOM   2140  CB  VAL A 330      17.620  68.520  65.950  1.00  0.00           C
ATOM   2141  HB  VAL A 330      18.625  68.221  66.318  1.00  0.00           H
ATOM   2142  CG1 VAL A 330      17.900  69.770  65.000  1.00  0.00           C
ATOM   2143 1HG1 VAL A 330      18.621  69.500  64.199  1.00  0.00           H
ATOM   2144 2HG1 VAL A 330      18.269  70.687  65.508  1.00  0.00           H
ATOM   2145 3HG1 VAL A 330      16.957  70.021  64.469  1.00  0.00           H
ATOM   2146  CG2 VAL A 330      16.590  68.900  67.110  1.00  0.00           C
ATOM   2147 1HG2 VAL A 330      15.670  69.270  66.610  1.00  0.00           H
ATOM   2148 2HG2 VAL A 330      17.019  69.659  67.799  1.00  0.00           H
ATOM   2149 3HG2 VAL A 330      16.329  67.966  67.652  1.00  0.00           H
ATOM   2150  C   VAL A 330      17.660  67.140  63.830  1.00  0.00           C
ATOM   2151  O   VAL A 330      17.120  67.580  62.800  1.00  0.00           O
ATOM   2152  N   TRP A 331      18.740  66.370  63.800  1.00  0.00           N
ATOM   2153  HN  TRP A 331      19.178  66.022  64.626  1.00  0.00           H
ATOM   2154  CA  TRP A 331      19.230  65.930  62.530  1.00  0.00           C
ATOM   2155  HA  TRP A 331      19.280  66.786  61.873  1.00  0.00           H
ATOM   2156  CB  TRP A 331      20.650  65.350  62.620  1.00  0.00           C
ATOM   2157  HB1 TRP A 331      20.901  64.878  61.646  1.00  0.00           H
ATOM   2158  HB2 TRP A 331      20.640  64.511  63.349  1.00  0.00           H
ATOM   2159  CG  TRP A 331      21.770  66.350  62.940  1.00  0.00           C
ATOM   2160  CD1 TRP A 331      22.580  66.230  64.020  1.00  0.00           C
ATOM   2161  HD1 TRP A 331      22.560  65.423  64.738  1.00  0.00           H
ATOM   2162  NE1 TRP A 331      23.480  67.270  64.050  1.00  0.00           N
ATOM   2163  HE1 TRP A 331      24.340  67.370  64.500  1.00  0.00           H
ATOM   2164  CE2 TRP A 331      23.220  68.070  62.940  1.00  0.00           C
ATOM   2165  CD2 TRP A 331      22.140  67.540  62.250  1.00  0.00           C
ATOM   2166  CE3 TRP A 331      21.810  68.050  61.030  1.00  0.00           C
ATOM   2167  HE3 TRP A 331      21.101  67.600  60.351  1.00  0.00           H
ATOM   2168  CZ3 TRP A 331      22.380  69.280  60.650  1.00  0.00           C
ATOM   2169  HZ3 TRP A 331      22.020  69.810  59.780  1.00  0.00           H
ATOM   2170  CZ2 TRP A 331      23.830  69.240  62.560  1.00  0.00           C
ATOM   2171  HZ2 TRP A 331      24.468  69.719  63.288  1.00  0.00           H
ATOM   2172  CH2 TRP A 331      23.350  69.900  61.440  1.00  0.00           C
ATOM   2173  HH2 TRP A 331      23.760  70.850  61.130  1.00  0.00           H
ATOM   2174  C   TRP A 331      18.270  65.060  61.700  1.00  0.00           C
ATOM   2175  O   TRP A 331      18.390  65.030  60.500  1.00  0.00           O
ATOM   2176  N   PHE A 332      17.360  64.230  62.290  1.00  0.00           N
ATOM   2177  HN  PHE A 332      17.320  64.190  63.286  1.00  0.00           H
ATOM   2178  CA  PHE A 332      16.300  63.490  61.610  1.00  0.00           C
ATOM   2179  HA  PHE A 332      16.739  62.922  60.803  1.00  0.00           H
ATOM   2180  CB  PHE A 332      15.640  62.420  62.620  1.00  0.00           C
ATOM   2181  HB1 PHE A 332      15.640  62.810  63.660  1.00  0.00           H
ATOM   2182  HB2 PHE A 332      16.301  61.528  62.580  1.00  0.00           H
ATOM   2183  CG  PHE A 332      14.210  61.950  62.240  1.00  0.00           C
ATOM   2184  CD1 PHE A 332      13.140  62.670  62.820  1.00  0.00           C
ATOM   2185  HD1 PHE A 332      13.340  63.459  63.529  1.00  0.00           H
ATOM   2186  CE1 PHE A 332      11.810  62.410  62.330  1.00  0.00           C
ATOM   2187  HE1 PHE A 332      11.078  63.112  62.701  1.00  0.00           H
ATOM   2188  CZ  PHE A 332      11.650  61.720  61.190  1.00  0.00           C
ATOM   2189  HZ  PHE A 332      10.683  61.610  60.721  1.00  0.00           H
ATOM   2190  CD2 PHE A 332      13.970  61.090  61.220  1.00  0.00           C
ATOM   2191  HD2 PHE A 332      14.760  60.550  60.720  1.00  0.00           H
ATOM   2192  CE2 PHE A 332      12.690  60.960  60.660  1.00  0.00           C
ATOM   2193  HE2 PHE A 332      12.590  60.401  59.741  1.00  0.00           H
ATOM   2194  C   PHE A 332      15.280  64.420  60.870  1.00  0.00           C
ATOM   2195  O   PHE A 332      14.710  64.070  59.820  1.00  0.00           O
ATOM   2196  N   VAL A 333      14.900  65.600  61.400  1.00  0.00           N
ATOM   2197  HN  VAL A 333      15.129  65.809  62.348  1.00  0.00           H
ATOM   2198  CA  VAL A 333      14.180  66.610  60.630  1.00  0.00           C
ATOM   2199  HA  VAL A 333      13.197  66.349  60.269  1.00  0.00           H
ATOM   2200  CB  VAL A 333      13.820  67.850  61.510  1.00  0.00           C
ATOM   2201  HB  VAL A 333      14.712  68.271  62.021  1.00  0.00           H
ATOM   2202  CG1 VAL A 333      13.170  68.880  60.620  1.00  0.00           C
ATOM   2203 1HG1 VAL A 333      12.980  69.752  61.281  1.00  0.00           H
ATOM   2204 2HG1 VAL A 333      12.187  68.499  60.269  1.00  0.00           H
ATOM   2205 3HG1 VAL A 333      13.808  69.209  59.772  1.00  0.00           H
ATOM   2206  CG2 VAL A 333      12.879  67.300  62.540  1.00  0.00           C
ATOM   2207 1HG2 VAL A 333      12.562  68.146  63.187  1.00  0.00           H
ATOM   2208 2HG2 VAL A 333      13.393  66.667  63.294  1.00  0.00           H
ATOM   2209 3HG2 VAL A 333      11.973  66.822  62.111  1.00  0.00           H
ATOM   2210  C   VAL A 333      15.090  67.090  59.530  1.00  0.00           C
ATOM   2211  O   VAL A 333      14.590  67.190  58.360  1.00  0.00           O
ATOM   2212  N   VAL A 334      16.360  67.510  59.840  1.00  0.00           N
ATOM   2213  HN  VAL A 334      16.751  67.299  60.732  1.00  0.00           H
ATOM   2214  CA  VAL A 334      17.170  68.010  58.750  1.00  0.00           C
ATOM   2215  HA  VAL A 334      16.659  68.863  58.329  1.00  0.00           H
ATOM   2216  CB  VAL A 334      18.550  68.640  59.190  1.00  0.00           C
ATOM   2217  HB  VAL A 334      18.951  67.898  59.912  1.00  0.00           H
ATOM   2218  CG1 VAL A 334      19.510  68.830  57.970  1.00  0.00           C
ATOM   2219 1HG1 VAL A 334      20.022  67.886  57.689  1.00  0.00           H
ATOM   2220 2HG1 VAL A 334      20.180  69.680  58.220  1.00  0.00           H
ATOM   2221 3HG1 VAL A 334      18.989  69.301  57.109  1.00  0.00           H
ATOM   2222  CG2 VAL A 334      18.240  69.940  59.990  1.00  0.00           C
ATOM   2223 1HG2 VAL A 334      17.770  70.611  59.239  1.00  0.00           H
ATOM   2224 2HG2 VAL A 334      19.060  70.460  60.530  1.00  0.00           H
ATOM   2225 3HG2 VAL A 334      17.465  69.759  60.765  1.00  0.00           H
ATOM   2226  C   VAL A 334      17.470  67.050  57.620  1.00  0.00           C
ATOM   2227  O   VAL A 334      17.340  67.350  56.430  1.00  0.00           O
ATOM   2228  N   LEU A 335      17.680  65.730  57.950  1.00  0.00           N
ATOM   2229  HN  LEU A 335      17.999  65.470  58.858  1.00  0.00           H
ATOM   2230  CA  LEU A 335      17.760  64.620  57.030  1.00  0.00           C
ATOM   2231  HA  LEU A 335      18.584  64.799  56.355  1.00  0.00           H
ATOM   2232  CB  LEU A 335      17.900  63.260  57.870  1.00  0.00           C
ATOM   2233  HB1 LEU A 335      16.992  63.200  58.508  1.00  0.00           H
ATOM   2234  HB2 LEU A 335      18.836  63.290  58.468  1.00  0.00           H
ATOM   2235  CG  LEU A 335      17.890  62.000  56.970  1.00  0.00           C
ATOM   2236  HG  LEU A 335      16.901  61.870  56.481  1.00  0.00           H
ATOM   2237  CD1 LEU A 335      19.120  61.960  56.050  1.00  0.00           C
ATOM   2238 1HD1 LEU A 335      19.982  62.070  56.742  1.00  0.00           H
ATOM   2239 2HD1 LEU A 335      19.110  62.808  55.332  1.00  0.00           H
ATOM   2240 3HD1 LEU A 335      19.220  61.067  55.398  1.00  0.00           H
ATOM   2241  CD2 LEU A 335      17.981  60.770  57.900  1.00  0.00           C
ATOM   2242 1HD2 LEU A 335      17.890  59.859  57.270  1.00  0.00           H
ATOM   2243 2HD2 LEU A 335      17.266  60.861  58.745  1.00  0.00           H
ATOM   2244 3HD2 LEU A 335      19.015  60.840  58.298  1.00  0.00           H
ATOM   2245  C   LEU A 335      16.430  64.480  56.220  1.00  0.00           C
ATOM   2246  O   LEU A 335      16.350  64.440  54.960  1.00  0.00           O
ATOM   2247  N   THR A 336      15.260  64.530  56.860  1.00  0.00           N
ATOM   2248  HN  THR A 336      15.200  64.700  57.841  1.00  0.00           H
ATOM   2249  CA  THR A 336      13.970  64.510  56.190  1.00  0.00           C
ATOM   2250  HA  THR A 336      14.140  63.671  55.531  1.00  0.00           H
ATOM   2251  CB  THR A 336      12.730  64.080  57.000  1.00  0.00           C
ATOM   2252  HB  THR A 336      11.830  64.130  56.350  1.00  0.00           H
ATOM   2253  OG1 THR A 336      12.580  64.880  58.140  1.00  0.00           O
ATOM   2254  HG1 THR A 336      13.190  64.610  58.830  1.00  0.00           H
ATOM   2255  CG2 THR A 336      12.860  62.620  57.390  1.00  0.00           C
ATOM   2256 1HG2 THR A 336      12.043  62.102  57.938  1.00  0.00           H
ATOM   2257 2HG2 THR A 336      13.729  62.550  58.079  1.00  0.00           H
ATOM   2258 3HG2 THR A 336      12.950  62.050  56.441  1.00  0.00           H
ATOM   2259  C   THR A 336      13.630  65.620  55.160  1.00  0.00           C
ATOM   2260  O   THR A 336      13.150  65.330  54.050  1.00  0.00           O
ATOM   2261  N   TYR A 337      14.010  66.860  55.530  1.00  0.00           N
ATOM   2262  HN  TYR A 337      14.389  66.960  56.447  1.00  0.00           H
ATOM   2263  CA  TYR A 337      14.040  68.000  54.650  1.00  0.00           C
ATOM   2264  HA  TYR A 337      13.101  68.270  54.190  1.00  0.00           H
ATOM   2265  CB  TYR A 337      14.390  69.260  55.500  1.00  0.00           C
ATOM   2266  HB1 TYR A 337      15.470  69.190  55.750  1.00  0.00           H
ATOM   2267  HB2 TYR A 337      13.812  69.210  56.448  1.00  0.00           H
ATOM   2268  CG  TYR A 337      14.060  70.530  54.830  1.00  0.00           C
ATOM   2269  CD1 TYR A 337      12.791  71.110  55.050  1.00  0.00           C
ATOM   2270  HD1 TYR A 337      11.994  70.636  55.604  1.00  0.00           H
ATOM   2271  CE1 TYR A 337      12.440  72.350  54.450  1.00  0.00           C
ATOM   2272  HE1 TYR A 337      11.465  72.738  54.709  1.00  0.00           H
ATOM   2273  CZ  TYR A 337      13.410  73.030  53.680  1.00  0.00           C
ATOM   2274  OH  TYR A 337      13.070  74.250  53.110  1.00  0.00           O
ATOM   2275  HH  TYR A 337      13.770  74.540  52.520  1.00  0.00           H
ATOM   2276  CD2 TYR A 337      14.970  71.190  53.980  1.00  0.00           C
ATOM   2277  HD2 TYR A 337      15.934  70.748  53.779  1.00  0.00           H
ATOM   2278  CE2 TYR A 337      14.630  72.420  53.410  1.00  0.00           C
ATOM   2279  HE2 TYR A 337      15.319  72.929  52.751  1.00  0.00           H
ATOM   2280  C   TYR A 337      15.030  67.890  53.460  1.00  0.00           C
ATOM   2281  O   TYR A 337      14.720  68.140  52.320  1.00  0.00           O
ATOM   2282  N   ALA A 338      16.250  67.380  53.650  1.00  0.00           N
ATOM   2283  HN  ALA A 338      16.539  67.191  54.586  1.00  0.00           H
ATOM   2284  CA  ALA A 338      17.270  67.320  52.600  1.00  0.00           C
ATOM   2285  HA  ALA A 338      17.529  68.298  52.221  1.00  0.00           H
ATOM   2286  CB  ALA A 338      18.690  66.750  53.200  1.00  0.00           C
ATOM   2287  HB1 ALA A 338      19.398  66.571  52.362  1.00  0.00           H
ATOM   2288  HB2 ALA A 338      18.520  65.811  53.769  1.00  0.00           H
ATOM   2289  HB3 ALA A 338      19.111  67.462  53.942  1.00  0.00           H
ATOM   2290  C   ALA A 338      16.790  66.380  51.510  1.00  0.00           C
ATOM   2291  O   ALA A 338      16.980  66.740  50.320  1.00  0.00           O
ATOM   2292  N   TRP A 339      16.200  65.230  51.830  1.00  0.00           N
ATOM   2293  HN  TRP A 339      16.090  65.030  52.800  1.00  0.00           H
ATOM   2294  CA  TRP A 339      15.650  64.330  50.870  1.00  0.00           C
ATOM   2295  HA  TRP A 339      16.480  64.070  50.230  1.00  0.00           H
ATOM   2296  CB  TRP A 339      15.090  63.060  51.600  1.00  0.00           C
ATOM   2297  HB1 TRP A 339      14.631  62.451  50.792  1.00  0.00           H
ATOM   2298  HB2 TRP A 339      14.358  63.291  52.403  1.00  0.00           H
ATOM   2299  CG  TRP A 339      16.150  62.090  52.080  1.00  0.00           C
ATOM   2300  CD1 TRP A 339      17.400  61.900  51.590  1.00  0.00           C
ATOM   2301  HD1 TRP A 339      17.981  62.632  51.049  1.00  0.00           H
ATOM   2302  NE1 TRP A 339      18.030  60.870  52.260  1.00  0.00           N
ATOM   2303  HE1 TRP A 339      18.836  60.442  51.912  1.00  0.00           H
ATOM   2304  CE2 TRP A 339      17.220  60.390  53.120  1.00  0.00           C
ATOM   2305  CD2 TRP A 339      15.990  61.120  53.140  1.00  0.00           C
ATOM   2306  CE3 TRP A 339      15.000  60.830  54.000  1.00  0.00           C
ATOM   2307  HE3 TRP A 339      14.053  61.348  53.970  1.00  0.00           H
ATOM   2308  CZ3 TRP A 339      15.150  59.780  54.960  1.00  0.00           C
ATOM   2309  HZ3 TRP A 339      14.303  59.521  55.578  1.00  0.00           H
ATOM   2310  CZ2 TRP A 339      17.400  59.460  54.140  1.00  0.00           C
ATOM   2311  HZ2 TRP A 339      18.370  58.990  54.210  1.00  0.00           H
ATOM   2312  CH2 TRP A 339      16.300  59.060  54.970  1.00  0.00           C
ATOM   2313  HH2 TRP A 339      16.460  58.182  55.579  1.00  0.00           H
ATOM   2314  C   TRP A 339      14.590  64.850  50.020  1.00  0.00           C
ATOM   2315  O   TRP A 339      14.660  64.930  48.760  1.00  0.00           O
HETATM 2316  N   HSD A 340      13.550  65.490  50.700  1.00  0.00           N
HETATM 2317  HN  HSD A 340      13.470  65.359  51.685  1.00  0.00           H
HETATM 2318  CA  HSD A 340      12.470  66.040  49.920  1.00  0.00           C
HETATM 2319  HA  HSD A 340      12.119  65.247  49.277  1.00  0.00           H
HETATM 2320  CB  HSD A 340      11.330  66.600  50.850  1.00  0.00           C
HETATM 2321  HB1 HSD A 340      11.851  66.961  51.762  1.00  0.00           H
HETATM 2322  HB2 HSD A 340      10.769  65.738  51.271  1.00  0.00           H
HETATM 2323  ND1 HSD A 340       9.510  67.580  49.300  1.00  0.00           N
HETATM 2324  HD1 HSD A 340       9.460  66.879  48.589  1.00  0.00           H
HETATM 2325  CG  HSD A 340      10.330  67.680  50.410  1.00  0.00           C
HETATM 2326  CE1 HSD A 340       8.860  68.790  49.210  1.00  0.00           C
HETATM 2327  HE1 HSD A 340       8.418  69.232  48.317  1.00  0.00           H
HETATM 2328  NE2 HSD A 340       9.200  69.610  50.180  1.00  0.00           N
HETATM 2329  CD2 HSD A 340      10.060  68.940  50.970  1.00  0.00           C
HETATM 2330  HD2 HSD A 340      10.548  69.328  51.856  1.00  0.00           H
HETATM 2331  C   HSD A 340      12.870  67.090  49.030  1.00  0.00           C
HETATM 2332  O   HSD A 340      12.460  67.100  47.860  1.00  0.00           O
ATOM   2333  N   THR A 341      13.770  68.030  49.500  1.00  0.00           N
ATOM   2334  HN  THR A 341      14.001  68.140  50.463  1.00  0.00           H
ATOM   2335  CA  THR A 341      14.250  69.100  48.610  1.00  0.00           C
ATOM   2336  HA  THR A 341      13.553  69.708  48.052  1.00  0.00           H
ATOM   2337  CB  THR A 341      15.140  70.000  49.410  1.00  0.00           C
ATOM   2338  HB  THR A 341      15.895  69.324  49.867  1.00  0.00           H
ATOM   2339  OG1 THR A 341      14.570  70.790  50.530  1.00  0.00           O
ATOM   2340  HG1 THR A 341      14.510  70.249  51.321  1.00  0.00           H
ATOM   2341  CG2 THR A 341      15.940  71.070  48.600  1.00  0.00           C
ATOM   2342 1HG2 THR A 341      16.478  71.757  49.287  1.00  0.00           H
ATOM   2343 2HG2 THR A 341      15.132  71.619  48.071  1.00  0.00           H
ATOM   2344 3HG2 THR A 341      16.698  70.581  47.952  1.00  0.00           H
ATOM   2345  C   THR A 341      15.130  68.510  47.570  1.00  0.00           C
ATOM   2346  O   THR A 341      14.890  68.840  46.400  1.00  0.00           O
ATOM   2347  N   SER A 342      15.990  67.540  47.830  1.00  0.00           N
ATOM   2348  HN  SER A 342      16.000  67.051  48.699  1.00  0.00           H
ATOM   2349  CA  SER A 342      16.760  66.850  46.780  1.00  0.00           C
ATOM   2350  HA  SER A 342      17.466  67.515  46.306  1.00  0.00           H
ATOM   2351  CB  SER A 342      17.640  65.820  47.450  1.00  0.00           C
ATOM   2352  HB1 SER A 342      16.993  65.004  47.838  1.00  0.00           H
ATOM   2353  HB2 SER A 342      18.120  66.260  48.350  1.00  0.00           H
ATOM   2354  OG  SER A 342      18.580  65.430  46.530  1.00  0.00           O
ATOM   2355  HG1 SER A 342      18.341  64.515  46.361  1.00  0.00           H
ATOM   2356  C   SER A 342      15.860  66.210  45.760  1.00  0.00           C
ATOM   2357  O   SER A 342      15.990  66.300  44.580  1.00  0.00           O
ATOM   2358  N   PHE A 343      14.730  65.660  46.230  1.00  0.00           N
ATOM   2359  HN  PHE A 343      14.419  65.590  47.174  1.00  0.00           H
ATOM   2360  CA  PHE A 343      13.730  65.120  45.320  1.00  0.00           C
ATOM   2361  HA  PHE A 343      14.243  64.586  44.535  1.00  0.00           H
ATOM   2362  CB  PHE A 343      12.680  64.190  46.180  1.00  0.00           C
ATOM   2363  HB1 PHE A 343      11.951  63.880  45.401  1.00  0.00           H
ATOM   2364  HB2 PHE A 343      12.119  64.902  46.822  1.00  0.00           H
ATOM   2365  CG  PHE A 343      13.140  63.030  46.890  1.00  0.00           C
ATOM   2366  CD1 PHE A 343      14.340  62.410  46.510  1.00  0.00           C
ATOM   2367  HD1 PHE A 343      15.000  62.870  45.790  1.00  0.00           H
ATOM   2368  CE1 PHE A 343      14.720  61.230  47.180  1.00  0.00           C
ATOM   2369  HE1 PHE A 343      15.626  60.683  46.961  1.00  0.00           H
ATOM   2370  CZ  PHE A 343      13.930  60.750  48.260  1.00  0.00           C
ATOM   2371  HZ  PHE A 343      14.230  59.910  48.870  1.00  0.00           H
ATOM   2372  CD2 PHE A 343      12.330  62.390  47.850  1.00  0.00           C
ATOM   2373  HD2 PHE A 343      11.354  62.828  47.999  1.00  0.00           H
ATOM   2374  CE2 PHE A 343      12.700  61.290  48.580  1.00  0.00           C
ATOM   2375  HE2 PHE A 343      12.130  60.840  49.380  1.00  0.00           H
ATOM   2376  C   PHE A 343      12.980  66.090  44.420  1.00  0.00           C
ATOM   2377  O   PHE A 343      12.690  65.800  43.270  1.00  0.00           O
ATOM   2378  N   LYS A 344      12.660  67.280  44.900  1.00  0.00           N
ATOM   2379  HN  LYS A 344      12.610  67.481  45.875  1.00  0.00           H
ATOM   2380  CA  LYS A 344      12.260  68.420  44.090  1.00  0.00           C
ATOM   2381  HA  LYS A 344      11.329  68.140  43.620  1.00  0.00           H
ATOM   2382  CB  LYS A 344      11.979  69.630  45.029  1.00  0.00           C
ATOM   2383  HB1 LYS A 344      11.661  70.398  44.292  1.00  0.00           H
ATOM   2384  HB2 LYS A 344      12.846  70.023  45.604  1.00  0.00           H
ATOM   2385  CG  LYS A 344      10.750  69.269  45.990  1.00  0.00           C
ATOM   2386  HG1 LYS A 344      11.019  68.614  46.845  1.00  0.00           H
ATOM   2387  HG2 LYS A 344      10.025  68.823  45.275  1.00  0.00           H
ATOM   2388  CD  LYS A 344      10.000  70.510  46.600  1.00  0.00           C
ATOM   2389  HD1 LYS A 344       9.001  70.250  47.010  1.00  0.00           H
ATOM   2390  HD2 LYS A 344       9.761  71.216  45.775  1.00  0.00           H
ATOM   2391  CE  LYS A 344      10.760  71.150  47.680  1.00  0.00           C
ATOM   2392  HE1 LYS A 344      11.631  71.750  47.340  1.00  0.00           H
ATOM   2393  HE2 LYS A 344      11.109  70.472  48.488  1.00  0.00           H
ATOM   2394  NZ  LYS A 344       9.800  71.979  48.370  1.00  0.00           N
ATOM   2395  HZ1 LYS A 344      10.082  72.937  48.078  1.00  0.00           H
ATOM   2396  HZ2 LYS A 344      10.000  71.910  49.389  1.00  0.00           H
ATOM   2397  HZ3 LYS A 344       8.790  71.750  48.280  1.00  0.00           H
ATOM   2398  C   LYS A 344      13.300  68.790  42.930  1.00  0.00           C
ATOM   2399  O   LYS A 344      12.960  69.180  41.810  1.00  0.00           O
ATOM   2400  N   ALA A 345      14.580  68.680  43.320  1.00  0.00           N
ATOM   2401  HN  ALA A 345      14.730  68.580  44.301  1.00  0.00           H
ATOM   2402  CA  ALA A 345      15.650  69.040  42.350  1.00  0.00           C
ATOM   2403  HA  ALA A 345      15.410  69.911  41.759  1.00  0.00           H
ATOM   2404  CB  ALA A 345      16.910  69.370  43.130  1.00  0.00           C
ATOM   2405  HB1 ALA A 345      17.655  69.883  42.486  1.00  0.00           H
ATOM   2406  HB2 ALA A 345      17.319  68.421  43.539  1.00  0.00           H
ATOM   2407  HB3 ALA A 345      16.660  70.051  43.971  1.00  0.00           H
ATOM   2408  C   ALA A 345      15.820  67.850  41.370  1.00  0.00           C
ATOM   2409  O   ALA A 345      16.320  67.970  40.250  1.00  0.00           O
ATOM   2410  N   LEU A 346      15.520  66.580  41.790  1.00  0.00           N
ATOM   2411  HN  LEU A 346      15.151  66.590  42.717  1.00  0.00           H
ATOM   2412  CA  LEU A 346      15.490  65.430  40.950  1.00  0.00           C
ATOM   2413  HA  LEU A 346      16.415  65.380  40.393  1.00  0.00           H
ATOM   2414  CB  LEU A 346      15.260  64.150  41.790  1.00  0.00           C
ATOM   2415  HB1 LEU A 346      14.349  64.230  42.421  1.00  0.00           H
ATOM   2416  HB2 LEU A 346      16.138  64.020  42.459  1.00  0.00           H
ATOM   2417  CG  LEU A 346      15.250  62.820  41.010  1.00  0.00           C
ATOM   2418  HG  LEU A 346      14.330  62.570  40.440  1.00  0.00           H
ATOM   2419  CD1 LEU A 346      16.560  62.669  40.220  1.00  0.00           C
ATOM   2420 1HD1 LEU A 346      16.630  61.627  39.842  1.00  0.00           H
ATOM   2421 2HD1 LEU A 346      17.461  63.071  40.731  1.00  0.00           H
ATOM   2422 3HD1 LEU A 346      16.450  63.322  39.328  1.00  0.00           H
ATOM   2423  CD2 LEU A 346      15.320  61.550  41.900  1.00  0.00           C
ATOM   2424 1HD2 LEU A 346      14.379  61.400  42.471  1.00  0.00           H
ATOM   2425 2HD2 LEU A 346      16.226  61.689  42.528  1.00  0.00           H
ATOM   2426 3HD2 LEU A 346      15.390  60.673  41.222  1.00  0.00           H
ATOM   2427  C   LEU A 346      14.330  65.580  39.930  1.00  0.00           C
ATOM   2428  O   LEU A 346      14.370  65.190  38.780  1.00  0.00           O
ATOM   2429  N   GLY A 347      13.160  66.040  40.440  1.00  0.00           N
ATOM   2430  HN  GLY A 347      13.110  66.030  41.435  1.00  0.00           H
ATOM   2431  CA  GLY A 347      12.010  66.540  39.670  1.00  0.00           C
ATOM   2432  HA1 GLY A 347      11.353  67.078  40.337  1.00  0.00           H
ATOM   2433  HA2 GLY A 347      11.482  65.733  39.182  1.00  0.00           H
ATOM   2434  C   GLY A 347      12.230  67.580  38.550  1.00  0.00           C
ATOM   2435  O   GLY A 347      13.350  68.060  38.260  1.00  0.00           O
ATOM   2436  N   THR A 348      11.160  68.060  37.800  1.00  0.00           N
ATOM   2437  HN  THR A 348      10.244  67.718  37.991  1.00  0.00           H
ATOM   2438  CA  THR A 348      11.200  69.130  36.850  1.00  0.00           C
ATOM   2439  HA  THR A 348      12.208  69.120  36.461  1.00  0.00           H
ATOM   2440  CB  THR A 348      10.140  68.920  35.730  1.00  0.00           C
ATOM   2441  HB  THR A 348      10.471  68.047  35.128  1.00  0.00           H
ATOM   2442  OG1 THR A 348      10.150  70.020  34.860  1.00  0.00           O
ATOM   2443  HG1 THR A 348      10.854  69.829  34.236  1.00  0.00           H
ATOM   2444  CG2 THR A 348       8.700  68.710  36.220  1.00  0.00           C
ATOM   2445 1HG2 THR A 348       8.590  67.953  37.027  1.00  0.00           H
ATOM   2446 2HG2 THR A 348       7.969  68.510  35.409  1.00  0.00           H
ATOM   2447 3HG2 THR A 348       8.361  69.658  36.689  1.00  0.00           H
ATOM   2448  C   THR A 348      10.980  70.450  37.600  1.00  0.00           C
ATOM   2449  O   THR A 348      10.290  70.410  38.650  1.00  0.00           O
ATOM   2450  N   THR A 349      11.440  71.590  37.050  1.00  0.00           N
ATOM   2451  HN  THR A 349      11.990  71.540  36.220  1.00  0.00           H
ATOM   2452  CA  THR A 349      11.020  72.950  37.280  1.00  0.00           C
ATOM   2453  HA  THR A 349      11.747  73.597  36.812  1.00  0.00           H
ATOM   2454  CB  THR A 349       9.700  73.300  36.620  1.00  0.00           C
ATOM   2455  HB  THR A 349       8.769  72.779  36.930  1.00  0.00           H
ATOM   2456  OG1 THR A 349       9.850  73.020  35.230  1.00  0.00           O
ATOM   2457  HG1 THR A 349       9.870  72.060  35.210  1.00  0.00           H
ATOM   2458  CG2 THR A 349       9.380  74.850  36.750  1.00  0.00           C
ATOM   2459 1HG2 THR A 349      10.238  75.329  36.231  1.00  0.00           H
ATOM   2460 2HG2 THR A 349       9.430  75.180  37.810  1.00  0.00           H
ATOM   2461 3HG2 THR A 349       8.457  75.081  36.178  1.00  0.00           H
ATOM   2462  C   THR A 349      11.120  73.350  38.720  1.00  0.00           C
ATOM   2463  O   THR A 349      10.140  73.570  39.440  1.00  0.00           O
ATOM   2464  N   TYR A 350      12.410  73.430  39.120  1.00  0.00           N
ATOM   2465  HN  TYR A 350      13.100  73.310  38.410  1.00  0.00           H
ATOM   2466  CA  TYR A 350      12.910  73.710  40.460  1.00  0.00           C
ATOM   2467  HA  TYR A 350      12.278  74.472  40.891  1.00  0.00           H
ATOM   2468  CB  TYR A 350      12.750  72.330  41.350  1.00  0.00           C
ATOM   2469  HB1 TYR A 350      13.609  71.671  41.100  1.00  0.00           H
ATOM   2470  HB2 TYR A 350      11.749  71.859  41.250  1.00  0.00           H
ATOM   2471  CG  TYR A 350      12.810  72.700  42.840  1.00  0.00           C
ATOM   2472  CD1 TYR A 350      11.740  73.290  43.480  1.00  0.00           C
ATOM   2473  HD1 TYR A 350      10.791  73.480  43.000  1.00  0.00           H
ATOM   2474  CE1 TYR A 350      11.730  73.560  44.820  1.00  0.00           C
ATOM   2475  HE1 TYR A 350      10.852  73.969  45.299  1.00  0.00           H
ATOM   2476  CZ  TYR A 350      12.910  73.280  45.600  1.00  0.00           C
ATOM   2477  OH  TYR A 350      13.040  73.570  46.940  1.00  0.00           O
ATOM   2478  HH  TYR A 350      12.276  74.037  47.287  1.00  0.00           H
ATOM   2479  CD2 TYR A 350      13.990  72.410  43.640  1.00  0.00           C
ATOM   2480  HD2 TYR A 350      14.852  71.899  43.239  1.00  0.00           H
ATOM   2481  CE2 TYR A 350      14.040  72.750  45.000  1.00  0.00           C
ATOM   2482  HE2 TYR A 350      14.936  72.541  45.567  1.00  0.00           H
ATOM   2483  C   TYR A 350      14.350  74.150  40.430  1.00  0.00           C
ATOM   2484  O   TYR A 350      15.090  74.000  39.410  1.00  0.00           O
ATOM   2485  N   GLN A 351      14.810  74.780  41.540  1.00  0.00           N
ATOM   2486  HN  GLN A 351      14.169  75.000  42.271  1.00  0.00           H
ATOM   2487  CA  GLN A 351      16.120  75.380  41.600  1.00  0.00           C
ATOM   2488  HA  GLN A 351      16.729  75.180  40.731  1.00  0.00           H
ATOM   2489  CB  GLN A 351      16.050  76.930  41.800  1.00  0.00           C
ATOM   2490  HB1 GLN A 351      17.051  77.411  41.780  1.00  0.00           H
ATOM   2491  HB2 GLN A 351      15.639  77.171  42.803  1.00  0.00           H
ATOM   2492  CG  GLN A 351      15.280  77.730  40.670  1.00  0.00           C
ATOM   2493  HG1 GLN A 351      15.489  78.797  40.899  1.00  0.00           H
ATOM   2494  HG2 GLN A 351      14.180  77.580  40.700  1.00  0.00           H
ATOM   2495  CD  GLN A 351      15.810  77.420  39.270  1.00  0.00           C
ATOM   2496  OE1 GLN A 351      16.980  77.240  39.020  1.00  0.00           O
ATOM   2497  NE2 GLN A 351      14.840  77.200  38.370  1.00  0.00           N
ATOM   2498 1HE2 GLN A 351      15.088  76.942  37.436  1.00  0.00           H
ATOM   2499 2HE2 GLN A 351      13.909  77.140  38.730  1.00  0.00           H
ATOM   2500  C   GLN A 351      16.840  74.790  42.820  1.00  0.00           C
ATOM   2501  O   GLN A 351      16.300  74.950  43.910  1.00  0.00           O
ATOM   2502  N   PRO A 352      18.000  74.150  42.810  1.00  0.00           N
ATOM   2503  CD  PRO A 352      18.520  73.450  41.630  1.00  0.00           C
ATOM   2504  HD1 PRO A 352      18.809  74.178  40.842  1.00  0.00           H
ATOM   2505  HD2 PRO A 352      17.701  72.821  41.220  1.00  0.00           H
ATOM   2506  CA  PRO A 352      18.750  73.740  44.040  1.00  0.00           C
ATOM   2507  HA  PRO A 352      18.066  73.097  44.573  1.00  0.00           H
ATOM   2508  CB  PRO A 352      19.960  72.980  43.510  1.00  0.00           C
ATOM   2509  HB1 PRO A 352      20.200  72.239  44.301  1.00  0.00           H
ATOM   2510  HB2 PRO A 352      20.869  73.609  43.400  1.00  0.00           H
ATOM   2511  CG  PRO A 352      19.580  72.520  42.110  1.00  0.00           C
ATOM   2512  HG1 PRO A 352      20.445  72.759  41.454  1.00  0.00           H
ATOM   2513  HG2 PRO A 352      19.279  71.457  42.000  1.00  0.00           H
ATOM   2514  C   PRO A 352      19.010  74.800  45.060  1.00  0.00           C
ATOM   2515  O   PRO A 352      18.990  76.000  44.810  1.00  0.00           O
ATOM   2516  N   LEU A 353      19.340  74.340  46.260  1.00  0.00           N
ATOM   2517  HN  LEU A 353      19.199  73.376  46.471  1.00  0.00           H
ATOM   2518  CA  LEU A 353      19.880  75.090  47.390  1.00  0.00           C
ATOM   2519  HA  LEU A 353      19.078  75.722  47.741  1.00  0.00           H
ATOM   2520  CB  LEU A 353      20.190  74.080  48.520  1.00  0.00           C
ATOM   2521  HB1 LEU A 353      20.770  74.430  49.400  1.00  0.00           H
ATOM   2522  HB2 LEU A 353      20.701  73.179  48.119  1.00  0.00           H
ATOM   2523  CG  LEU A 353      18.880  73.450  49.150  1.00  0.00           C
ATOM   2524  HG  LEU A 353      18.282  73.031  48.312  1.00  0.00           H
ATOM   2525  CD1 LEU A 353      19.170  72.210  50.100  1.00  0.00           C
ATOM   2526 1HD1 LEU A 353      18.235  71.868  50.593  1.00  0.00           H
ATOM   2527 2HD1 LEU A 353      19.940  72.490  50.850  1.00  0.00           H
ATOM   2528 3HD1 LEU A 353      19.509  71.312  49.541  1.00  0.00           H
ATOM   2529  CD2 LEU A 353      17.920  74.510  49.740  1.00  0.00           C
ATOM   2530 1HD2 LEU A 353      18.591  75.111  50.391  1.00  0.00           H
ATOM   2531 2HD2 LEU A 353      17.061  74.140  50.339  1.00  0.00           H
ATOM   2532 3HD2 LEU A 353      17.541  75.218  48.972  1.00  0.00           H
ATOM   2533  C   LEU A 353      21.170  75.920  47.280  1.00  0.00           C
ATOM   2534  O   LEU A 353      22.260  75.470  46.960  1.00  0.00           O
ATOM   2535  N   SER A 354      21.120  77.190  47.730  1.00  0.00           N
ATOM   2536  HN  SER A 354      20.279  77.480  48.180  1.00  0.00           H
ATOM   2537  CA  SER A 354      22.260  78.100  47.740  1.00  0.00           C
ATOM   2538  HA  SER A 354      22.902  77.939  46.887  1.00  0.00           H
ATOM   2539  CB  SER A 354      21.720  79.560  47.740  1.00  0.00           C
ATOM   2540  HB1 SER A 354      21.110  79.740  48.651  1.00  0.00           H
ATOM   2541  HB2 SER A 354      20.970  79.780  46.950  1.00  0.00           H
ATOM   2542  OG  SER A 354      22.770  80.540  47.630  1.00  0.00           O
ATOM   2543  HG1 SER A 354      22.499  81.392  47.981  1.00  0.00           H
ATOM   2544  C   SER A 354      23.130  77.740  48.910  1.00  0.00           C
ATOM   2545  O   SER A 354      22.720  76.980  49.720  1.00  0.00           O
ATOM   2546  N   GLY A 355      24.360  78.280  48.990  1.00  0.00           N
ATOM   2547  HN  GLY A 355      24.850  78.590  48.179  1.00  0.00           H
ATOM   2548  CA  GLY A 355      25.330  77.920  50.030  1.00  0.00           C
ATOM   2549  HA1 GLY A 355      26.231  78.320  49.590  1.00  0.00           H
ATOM   2550  HA2 GLY A 355      25.350  76.853  50.199  1.00  0.00           H
ATOM   2551  C   GLY A 355      25.070  78.690  51.380  1.00  0.00           C
ATOM   2552  O   GLY A 355      24.000  78.820  52.000  1.00  0.00           O
ATOM   2553  N   LYS A 356      26.180  79.150  51.970  1.00  0.00           N
ATOM   2554  HN  LYS A 356      27.074  79.019  51.548  1.00  0.00           H
ATOM   2555  CA  LYS A 356      26.171  79.850  53.260  1.00  0.00           C
ATOM   2556  HA  LYS A 356      27.184  80.188  53.419  1.00  0.00           H
ATOM   2557  CB  LYS A 356      25.380  81.200  53.250  1.00  0.00           C
ATOM   2558  HB1 LYS A 356      25.310  81.631  54.272  1.00  0.00           H
ATOM   2559  HB2 LYS A 356      24.319  81.130  52.930  1.00  0.00           H
ATOM   2560  CG  LYS A 356      26.040  82.260  52.379  1.00  0.00           C
ATOM   2561  HG1 LYS A 356      25.663  81.992  51.369  1.00  0.00           H
ATOM   2562  HG2 LYS A 356      27.148  82.230  52.310  1.00  0.00           H
ATOM   2563  CD  LYS A 356      25.701  83.740  52.730  1.00  0.00           C
ATOM   2564  HD1 LYS A 356      26.068  84.008  53.744  1.00  0.00           H
ATOM   2565  HD2 LYS A 356      24.593  83.821  52.760  1.00  0.00           H
ATOM   2566  CE  LYS A 356      26.320  84.830  51.820  1.00  0.00           C
ATOM   2567  HE1 LYS A 356      27.412  85.010  51.920  1.00  0.00           H
ATOM   2568  HE2 LYS A 356      25.880  85.819  52.070  1.00  0.00           H
ATOM   2569  NZ  LYS A 356      26.160  84.430  50.350  1.00  0.00           N
ATOM   2570  HZ1 LYS A 356      26.629  83.551  50.050  1.00  0.00           H
ATOM   2571  HZ2 LYS A 356      26.520  85.229  49.790  1.00  0.00           H
ATOM   2572  HZ3 LYS A 356      25.125  84.390  50.260  1.00  0.00           H
ATOM   2573  C   LYS A 356      25.980  78.860  54.440  1.00  0.00           C
ATOM   2574  O   LYS A 356      25.650  79.290  55.540  1.00  0.00           O
ATOM   2575  N   THR A 357      26.180  77.530  54.250  1.00  0.00           N
ATOM   2576  HN  THR A 357      26.759  77.270  53.481  1.00  0.00           H
ATOM   2577  CA  THR A 357      25.700  76.440  55.100  1.00  0.00           C
ATOM   2578  HA  THR A 357      24.634  76.560  55.229  1.00  0.00           H
ATOM   2579  CB  THR A 357      25.910  75.150  54.310  1.00  0.00           C
ATOM   2580  HB  THR A 357      26.998  75.060  54.100  1.00  0.00           H
ATOM   2581  OG1 THR A 357      25.220  75.080  53.080  1.00  0.00           O
ATOM   2582  HG1 THR A 357      25.601  74.318  52.639  1.00  0.00           H
ATOM   2583  CG2 THR A 357      25.480  73.990  55.160  1.00  0.00           C
ATOM   2584 1HG2 THR A 357      25.900  73.860  56.180  1.00  0.00           H
ATOM   2585 2HG2 THR A 357      25.881  73.048  54.729  1.00  0.00           H
ATOM   2586 3HG2 THR A 357      24.370  74.030  55.180  1.00  0.00           H
ATOM   2587  C   THR A 357      26.220  76.350  56.570  1.00  0.00           C
ATOM   2588  O   THR A 357      25.480  75.940  57.510  1.00  0.00           O
ATOM   2589  N   SER A 358      27.430  76.750  56.810  1.00  0.00           N
ATOM   2590  HN  SER A 358      27.890  76.910  55.940  1.00  0.00           H
ATOM   2591  CA  SER A 358      28.100  76.760  58.100  1.00  0.00           C
ATOM   2592  HA  SER A 358      28.240  75.741  58.430  1.00  0.00           H
ATOM   2593  CB  SER A 358      29.490  77.450  58.040  1.00  0.00           C
ATOM   2594  HB1 SER A 358      30.082  77.340  58.973  1.00  0.00           H
ATOM   2595  HB2 SER A 358      29.450  78.530  57.780  1.00  0.00           H
ATOM   2596  OG  SER A 358      30.310  76.880  57.040  1.00  0.00           O
ATOM   2597  HG1 SER A 358      30.011  77.189  56.182  1.00  0.00           H
ATOM   2598  C   SER A 358      27.330  77.550  59.160  1.00  0.00           C
ATOM   2599  O   SER A 358      27.290  77.230  60.320  1.00  0.00           O
ATOM   2600  N   TYR A 359      26.660  78.660  58.770  1.00  0.00           N
ATOM   2601  HN  TYR A 359      26.660  78.930  57.810  1.00  0.00           H
ATOM   2602  CA  TYR A 359      25.590  79.320  59.460  1.00  0.00           C
ATOM   2603  HA  TYR A 359      25.990  79.720  60.380  1.00  0.00           H
ATOM   2604  CB  TYR A 359      25.070  80.610  58.710  1.00  0.00           C
ATOM   2605  HB1 TYR A 359      24.326  81.183  59.303  1.00  0.00           H
ATOM   2606  HB2 TYR A 359      24.710  80.230  57.730  1.00  0.00           H
ATOM   2607  CG  TYR A 359      26.270  81.560  58.550  1.00  0.00           C
ATOM   2608  CD1 TYR A 359      26.820  81.840  57.290  1.00  0.00           C
ATOM   2609  HD1 TYR A 359      26.389  81.369  56.419  1.00  0.00           H
ATOM   2610  CE1 TYR A 359      27.850  82.750  57.070  1.00  0.00           C
ATOM   2611  HE1 TYR A 359      28.110  82.890  56.031  1.00  0.00           H
ATOM   2612  CZ  TYR A 359      28.490  83.350  58.130  1.00  0.00           C
ATOM   2613  OH  TYR A 359      29.490  84.370  57.940  1.00  0.00           O
ATOM   2614  HH  TYR A 359      29.650  84.540  57.009  1.00  0.00           H
ATOM   2615  CD2 TYR A 359      27.030  82.150  59.700  1.00  0.00           C
ATOM   2616  HD2 TYR A 359      26.720  81.930  60.711  1.00  0.00           H
ATOM   2617  CE2 TYR A 359      28.060  83.050  59.500  1.00  0.00           C
ATOM   2618  HE2 TYR A 359      28.639  83.329  60.368  1.00  0.00           H
ATOM   2619  C   TYR A 359      24.440  78.460  59.910  1.00  0.00           C
ATOM   2620  O   TYR A 359      24.180  78.200  61.090  1.00  0.00           O
ATOM   2621  N   PHE A 360      23.610  77.820  58.990  1.00  0.00           N
ATOM   2622  HN  PHE A 360      23.740  77.800  58.002  1.00  0.00           H
ATOM   2623  CA  PHE A 360      22.470  76.890  59.310  1.00  0.00           C
ATOM   2624  HA  PHE A 360      21.780  77.420  59.950  1.00  0.00           H
ATOM   2625  CB  PHE A 360      21.650  76.540  58.050  1.00  0.00           C
ATOM   2626  HB1 PHE A 360      22.400  76.420  57.240  1.00  0.00           H
ATOM   2627  HB2 PHE A 360      20.952  77.327  57.691  1.00  0.00           H
ATOM   2628  CG  PHE A 360      20.930  75.220  58.070  1.00  0.00           C
ATOM   2629  CD1 PHE A 360      21.200  74.110  57.220  1.00  0.00           C
ATOM   2630  HD1 PHE A 360      22.039  74.150  56.541  1.00  0.00           H
ATOM   2631  CE1 PHE A 360      20.360  72.990  57.180  1.00  0.00           C
ATOM   2632  HE1 PHE A 360      20.280  72.199  56.449  1.00  0.00           H
ATOM   2633  CZ  PHE A 360      19.270  72.910  58.020  1.00  0.00           C
ATOM   2634  HZ  PHE A 360      18.579  72.089  57.900  1.00  0.00           H
ATOM   2635  CD2 PHE A 360      19.890  75.070  59.000  1.00  0.00           C
ATOM   2636  HD2 PHE A 360      19.680  75.819  59.749  1.00  0.00           H
ATOM   2637  CE2 PHE A 360      19.100  73.920  58.990  1.00  0.00           C
ATOM   2638  HE2 PHE A 360      18.240  73.860  59.640  1.00  0.00           H
ATOM   2639  C   PHE A 360      22.940  75.700  60.180  1.00  0.00           C
ATOM   2640  O   PHE A 360      22.400  75.390  61.200  1.00  0.00           O
HETATM 2641  N   HSD A 361      24.140  75.080  59.870  1.00  0.00           N
HETATM 2642  HN  HSD A 361      24.619  75.360  59.041  1.00  0.00           H
HETATM 2643  CA  HSD A 361      24.680  74.020  60.730  1.00  0.00           C
HETATM 2644  HA  HSD A 361      23.949  73.239  60.880  1.00  0.00           H
HETATM 2645  CB  HSD A 361      25.920  73.430  59.970  1.00  0.00           C
HETATM 2646  HB1 HSD A 361      26.639  72.811  60.549  1.00  0.00           H
HETATM 2647  HB2 HSD A 361      26.590  74.230  59.590  1.00  0.00           H
HETATM 2648  ND1 HSD A 361      26.410  72.090  57.890  1.00  0.00           N
HETATM 2649  HD1 HSD A 361      27.321  72.400  57.620  1.00  0.00           H
HETATM 2650  CG  HSD A 361      25.530  72.620  58.730  1.00  0.00           C
HETATM 2651  CE1 HSD A 361      25.690  71.310  57.030  1.00  0.00           C
HETATM 2652  HE1 HSD A 361      26.168  70.872  56.153  1.00  0.00           H
HETATM 2653  NE2 HSD A 361      24.380  71.260  57.290  1.00  0.00           N
HETATM 2654  CD2 HSD A 361      24.300  72.140  58.390  1.00  0.00           C
HETATM 2655  HD2 HSD A 361      23.363  72.270  58.918  1.00  0.00           H
HETATM 2656  C   HSD A 361      25.050  74.490  62.100  1.00  0.00           C
HETATM 2657  O   HSD A 361      24.700  73.830  63.120  1.00  0.00           O
ATOM   2658  N   LEU A 362      25.650  75.660  62.330  1.00  0.00           N
ATOM   2659  HN  LEU A 362      26.050  76.210  61.600  1.00  0.00           H
ATOM   2660  CA  LEU A 362      25.890  76.250  63.650  1.00  0.00           C
ATOM   2661  HA  LEU A 362      26.441  75.488  64.181  1.00  0.00           H
ATOM   2662  CB  LEU A 362      26.870  77.460  63.510  1.00  0.00           C
ATOM   2663  HB1 LEU A 362      26.519  78.052  62.638  1.00  0.00           H
ATOM   2664  HB2 LEU A 362      27.866  77.058  63.228  1.00  0.00           H
ATOM   2665  CG  LEU A 362      26.970  78.560  64.620  1.00  0.00           C
ATOM   2666  HG  LEU A 362      25.892  78.760  64.800  1.00  0.00           H
ATOM   2667  CD1 LEU A 362      27.620  78.041  65.931  1.00  0.00           C
ATOM   2668 1HD1 LEU A 362      26.882  77.721  66.698  1.00  0.00           H
ATOM   2669 2HD1 LEU A 362      28.198  78.887  66.359  1.00  0.00           H
ATOM   2670 3HD1 LEU A 362      28.204  77.164  65.578  1.00  0.00           H
ATOM   2671  CD2 LEU A 362      27.681  79.869  64.180  1.00  0.00           C
ATOM   2672 1HD2 LEU A 362      27.308  80.322  63.236  1.00  0.00           H
ATOM   2673 2HD2 LEU A 362      28.755  79.641  64.011  1.00  0.00           H
ATOM   2674 3HD2 LEU A 362      27.760  80.673  64.943  1.00  0.00           H
ATOM   2675  C   LEU A 362      24.610  76.520  64.450  1.00  0.00           C
ATOM   2676  O   LEU A 362      24.520  76.200  65.620  1.00  0.00           O
ATOM   2677  N   LEU A 363      23.480  77.050  63.860  1.00  0.00           N
ATOM   2678  HN  LEU A 363      23.470  77.451  62.948  1.00  0.00           H
ATOM   2679  CA  LEU A 363      22.120  77.200  64.530  1.00  0.00           C
ATOM   2680  HA  LEU A 363      22.090  77.810  65.420  1.00  0.00           H
ATOM   2681  CB  LEU A 363      21.080  77.900  63.560  1.00  0.00           C
ATOM   2682  HB1 LEU A 363      20.080  77.780  64.030  1.00  0.00           H
ATOM   2683  HB2 LEU A 363      21.130  77.440  62.550  1.00  0.00           H
ATOM   2684  CG  LEU A 363      21.380  79.400  63.410  1.00  0.00           C
ATOM   2685  HG  LEU A 363      22.484  79.510  63.350  1.00  0.00           H
ATOM   2686  CD1 LEU A 363      20.790  80.090  62.160  1.00  0.00           C
ATOM   2687 1HD1 LEU A 363      20.700  81.166  62.421  1.00  0.00           H
ATOM   2688 2HD1 LEU A 363      19.762  79.751  61.910  1.00  0.00           H
ATOM   2689 3HD1 LEU A 363      21.463  79.959  61.286  1.00  0.00           H
ATOM   2690  CD2 LEU A 363      20.840  80.120  64.670  1.00  0.00           C
ATOM   2691 1HD2 LEU A 363      21.339  79.721  65.579  1.00  0.00           H
ATOM   2692 2HD2 LEU A 363      19.731  80.120  64.740  1.00  0.00           H
ATOM   2693 3HD2 LEU A 363      21.270  81.141  64.750  1.00  0.00           H
ATOM   2694  C   LEU A 363      21.520  75.800  64.970  1.00  0.00           C
ATOM   2695  O   LEU A 363      20.940  75.650  66.090  1.00  0.00           O
ATOM   2696  N   THR A 364      21.600  74.850  64.040  1.00  0.00           N
ATOM   2697  HN  THR A 364      21.961  75.030  63.128  1.00  0.00           H
ATOM   2698  CA  THR A 364      21.200  73.470  64.250  1.00  0.00           C
ATOM   2699  HA  THR A 364      20.141  73.540  64.450  1.00  0.00           H
ATOM   2700  CB  THR A 364      21.281  72.600  62.990  1.00  0.00           C
ATOM   2701  HB  THR A 364      22.302  72.164  62.950  1.00  0.00           H
ATOM   2702  OG1 THR A 364      20.800  73.360  61.930  1.00  0.00           O
ATOM   2703  HG1 THR A 364      21.559  73.859  61.620  1.00  0.00           H
ATOM   2704  CG2 THR A 364      20.300  71.350  63.150  1.00  0.00           C
ATOM   2705 1HG2 THR A 364      19.284  71.778  63.289  1.00  0.00           H
ATOM   2706 2HG2 THR A 364      20.571  70.678  63.992  1.00  0.00           H
ATOM   2707 3HG2 THR A 364      20.320  70.752  62.213  1.00  0.00           H
ATOM   2708  C   THR A 364      21.930  72.870  65.430  1.00  0.00           C
ATOM   2709  O   THR A 364      21.270  72.310  66.330  1.00  0.00           O
ATOM   2710  N   TRP A 365      23.260  72.950  65.540  1.00  0.00           N
ATOM   2711  HN  TRP A 365      23.702  73.241  64.696  1.00  0.00           H
ATOM   2712  CA  TRP A 365      24.040  72.420  66.670  1.00  0.00           C
ATOM   2713  HA  TRP A 365      23.710  71.430  66.950  1.00  0.00           H
ATOM   2714  CB  TRP A 365      25.570  72.510  66.510  1.00  0.00           C
ATOM   2715  HB1 TRP A 365      26.061  72.219  67.463  1.00  0.00           H
ATOM   2716  HB2 TRP A 365      25.879  73.567  66.360  1.00  0.00           H
ATOM   2717  CG  TRP A 365      26.160  71.670  65.480  1.00  0.00           C
ATOM   2718  CD1 TRP A 365      26.790  72.100  64.330  1.00  0.00           C
ATOM   2719  HD1 TRP A 365      27.100  73.059  63.941  1.00  0.00           H
ATOM   2720  NE1 TRP A 365      27.150  71.030  63.580  1.00  0.00           N
ATOM   2721  HE1 TRP A 365      27.709  71.080  62.781  1.00  0.00           H
ATOM   2722  CE2 TRP A 365      26.920  69.890  64.290  1.00  0.00           C
ATOM   2723  CD2 TRP A 365      26.260  70.270  65.490  1.00  0.00           C
ATOM   2724  CE3 TRP A 365      25.720  69.190  66.260  1.00  0.00           C
ATOM   2725  HE3 TRP A 365      25.140  69.330  67.160  1.00  0.00           H
ATOM   2726  CZ3 TRP A 365      26.020  67.850  65.910  1.00  0.00           C
ATOM   2727  HZ3 TRP A 365      25.719  67.117  66.643  1.00  0.00           H
ATOM   2728  CZ2 TRP A 365      27.030  68.580  63.880  1.00  0.00           C
ATOM   2729  HZ2 TRP A 365      27.429  68.480  62.881  1.00  0.00           H
ATOM   2730  CH2 TRP A 365      26.610  67.480  64.690  1.00  0.00           C
ATOM   2731  HH2 TRP A 365      26.830  66.441  64.490  1.00  0.00           H
ATOM   2732  C   TRP A 365      23.680  73.210  67.960  1.00  0.00           C
ATOM   2733  O   TRP A 365      23.650  72.650  69.020  1.00  0.00           O
ATOM   2734  N   SER A 366      23.400  74.580  67.810  1.00  0.00           N
ATOM   2735  HN  SER A 366      23.540  75.069  66.952  1.00  0.00           H
ATOM   2736  CA  SER A 366      22.980  75.350  68.950  1.00  0.00           C
ATOM   2737  HA  SER A 366      23.741  75.260  69.711  1.00  0.00           H
ATOM   2738  CB  SER A 366      22.980  76.830  68.650  1.00  0.00           C
ATOM   2739  HB1 SER A 366      22.811  77.437  69.566  1.00  0.00           H
ATOM   2740  HB2 SER A 366      22.140  77.210  68.030  1.00  0.00           H
ATOM   2741  OG  SER A 366      24.240  77.270  68.160  1.00  0.00           O
ATOM   2742  HG1 SER A 366      24.489  76.751  67.392  1.00  0.00           H
ATOM   2743  C   SER A 366      21.670  74.970  69.510  1.00  0.00           C
ATOM   2744  O   SER A 366      21.400  75.020  70.710  1.00  0.00           O
ATOM   2745  N   LEU A 367      20.590  74.620  68.700  1.00  0.00           N
ATOM   2746  HN  LEU A 367      20.710  74.660  67.711  1.00  0.00           H
ATOM   2747  CA  LEU A 367      19.280  74.110  69.180  1.00  0.00           C
ATOM   2748  HA  LEU A 367      18.840  75.011  69.580  1.00  0.00           H
ATOM   2749  CB  LEU A 367      18.240  73.930  67.950  1.00  0.00           C
ATOM   2750  HB1 LEU A 367      18.799  73.281  67.242  1.00  0.00           H
ATOM   2751  HB2 LEU A 367      18.060  74.920  67.480  1.00  0.00           H
ATOM   2752  CG  LEU A 367      16.950  73.150  68.320  1.00  0.00           C
ATOM   2753  HG  LEU A 367      17.340  72.160  68.640  1.00  0.00           H
ATOM   2754  CD1 LEU A 367      16.130  73.810  69.450  1.00  0.00           C
ATOM   2755 1HD1 LEU A 367      15.601  74.618  68.901  1.00  0.00           H
ATOM   2756 2HD1 LEU A 367      16.610  74.160  70.389  1.00  0.00           H
ATOM   2757 3HD1 LEU A 367      15.358  73.108  69.831  1.00  0.00           H
ATOM   2758  CD2 LEU A 367      16.170  72.970  67.010  1.00  0.00           C
ATOM   2759 1HD2 LEU A 367      16.797  72.552  66.193  1.00  0.00           H
ATOM   2760 2HD2 LEU A 367      15.850  73.960  66.620  1.00  0.00           H
ATOM   2761 3HD2 LEU A 367      15.209  72.459  67.230  1.00  0.00           H
ATOM   2762  C   LEU A 367      19.340  73.060  70.330  1.00  0.00           C
ATOM   2763  O   LEU A 367      18.870  73.310  71.460  1.00  0.00           O
ATOM   2764  N   PRO A 368      19.960  71.890  70.240  1.00  0.00           N
ATOM   2765  CD  PRO A 368      20.300  71.180  68.930  1.00  0.00           C
ATOM   2766  HD1 PRO A 368      21.318  71.519  68.641  1.00  0.00           H
ATOM   2767  HD2 PRO A 368      19.498  71.380  68.188  1.00  0.00           H
ATOM   2768  CA  PRO A 368      20.180  71.070  71.390  1.00  0.00           C
ATOM   2769  HA  PRO A 368      19.228  70.769  71.801  1.00  0.00           H
ATOM   2770  CB  PRO A 368      20.950  69.850  70.730  1.00  0.00           C
ATOM   2771  HB1 PRO A 368      20.850  68.913  71.318  1.00  0.00           H
ATOM   2772  HB2 PRO A 368      22.037  70.079  70.700  1.00  0.00           H
ATOM   2773  CG  PRO A 368      20.330  69.680  69.320  1.00  0.00           C
ATOM   2774  HG1 PRO A 368      21.030  69.150  68.640  1.00  0.00           H
ATOM   2775  HG2 PRO A 368      19.323  69.241  69.489  1.00  0.00           H
ATOM   2776  C   PRO A 368      20.860  71.650  72.510  1.00  0.00           C
ATOM   2777  O   PRO A 368      20.680  71.160  73.640  1.00  0.00           O
ATOM   2778  N   PHE A 369      21.770  72.660  72.320  1.00  0.00           N
ATOM   2779  HN  PHE A 369      21.940  73.059  71.422  1.00  0.00           H
ATOM   2780  CA  PHE A 369      22.430  73.310  73.490  1.00  0.00           C
ATOM   2781  HA  PHE A 369      22.962  72.597  74.102  1.00  0.00           H
ATOM   2782  CB  PHE A 369      23.580  74.180  72.880  1.00  0.00           C
ATOM   2783  HB1 PHE A 369      23.239  75.082  72.329  1.00  0.00           H
ATOM   2784  HB2 PHE A 369      24.091  73.439  72.229  1.00  0.00           H
ATOM   2785  CG  PHE A 369      24.720  74.510  73.900  1.00  0.00           C
ATOM   2786  CD1 PHE A 369      25.890  73.690  74.010  1.00  0.00           C
ATOM   2787  HD1 PHE A 369      26.010  72.724  73.542  1.00  0.00           H
ATOM   2788  CE1 PHE A 369      26.980  74.190  74.700  1.00  0.00           C
ATOM   2789  HE1 PHE A 369      27.818  73.552  74.939  1.00  0.00           H
ATOM   2790  CZ  PHE A 369      26.821  75.390  75.390  1.00  0.00           C
ATOM   2791  HZ  PHE A 369      27.704  75.777  75.877  1.00  0.00           H
ATOM   2792  CD2 PHE A 369      24.580  75.670  74.570  1.00  0.00           C
ATOM   2793  HD2 PHE A 369      23.651  76.219  74.520  1.00  0.00           H
ATOM   2794  CE2 PHE A 369      25.630  76.160  75.290  1.00  0.00           C
ATOM   2795  HE2 PHE A 369      25.479  77.134  75.732  1.00  0.00           H
ATOM   2796  C   PHE A 369      21.390  74.080  74.340  1.00  0.00           C
ATOM   2797  O   PHE A 369      21.470  73.890  75.550  1.00  0.00           O
ATOM   2798  N   VAL A 370      20.440  74.810  73.730  1.00  0.00           N
ATOM   2799  HN  VAL A 370      20.279  74.810  72.746  1.00  0.00           H
ATOM   2800  CA  VAL A 370      19.500  75.640  74.420  1.00  0.00           C
ATOM   2801  HA  VAL A 370      20.032  76.202  75.173  1.00  0.00           H
ATOM   2802  CB  VAL A 370      18.850  76.790  73.560  1.00  0.00           C
ATOM   2803  HB  VAL A 370      18.039  77.301  74.121  1.00  0.00           H
ATOM   2804  CG1 VAL A 370      19.860  77.820  73.200  1.00  0.00           C
ATOM   2805 1HG1 VAL A 370      19.442  78.766  72.792  1.00  0.00           H
ATOM   2806 2HG1 VAL A 370      20.700  77.440  72.580  1.00  0.00           H
ATOM   2807 3HG1 VAL A 370      20.320  78.140  74.159  1.00  0.00           H
ATOM   2808  CG2 VAL A 370      18.430  76.270  72.180  1.00  0.00           C
ATOM   2809 1HG2 VAL A 370      17.980  77.060  71.540  1.00  0.00           H
ATOM   2810 2HG2 VAL A 370      17.655  75.475  72.160  1.00  0.00           H
ATOM   2811 3HG2 VAL A 370      19.311  75.890  71.620  1.00  0.00           H
ATOM   2812  C   VAL A 370      18.460  74.840  75.140  1.00  0.00           C
ATOM   2813  O   VAL A 370      18.070  75.270  76.240  1.00  0.00           O
ATOM   2814  N   LEU A 371      18.040  73.690  74.540  1.00  0.00           N
ATOM   2815  HN  LEU A 371      18.379  73.650  73.603  1.00  0.00           H
ATOM   2816  CA  LEU A 371      17.290  72.560  75.150  1.00  0.00           C
ATOM   2817  HA  LEU A 371      16.336  72.951  75.471  1.00  0.00           H
ATOM   2818  CB  LEU A 371      16.950  71.440  74.190  1.00  0.00           C
ATOM   2819  HB1 LEU A 371      16.360  70.649  74.700  1.00  0.00           H
ATOM   2820  HB2 LEU A 371      17.847  70.971  73.731  1.00  0.00           H
ATOM   2821  CG  LEU A 371      16.080  71.890  73.040  1.00  0.00           C
ATOM   2822  HG  LEU A 371      16.721  72.541  72.409  1.00  0.00           H
ATOM   2823  CD1 LEU A 371      15.640  70.710  72.220  1.00  0.00           C
ATOM   2824 1HD1 LEU A 371      14.849  70.119  72.730  1.00  0.00           H
ATOM   2825 2HD1 LEU A 371      16.533  70.108  71.949  1.00  0.00           H
ATOM   2826 3HD1 LEU A 371      15.250  71.000  71.221  1.00  0.00           H
ATOM   2827  CD2 LEU A 371      14.770  72.690  73.319  1.00  0.00           C
ATOM   2828 1HD2 LEU A 371      14.511  73.177  72.355  1.00  0.00           H
ATOM   2829 2HD2 LEU A 371      15.001  73.493  74.052  1.00  0.00           H
ATOM   2830 3HD2 LEU A 371      13.958  72.018  73.671  1.00  0.00           H
ATOM   2831  C   LEU A 371      18.000  71.880  76.390  1.00  0.00           C
ATOM   2832  O   LEU A 371      17.410  71.890  77.470  1.00  0.00           O
ATOM   2833  N   THR A 372      19.270  71.500  76.190  1.00  0.00           N
ATOM   2834  HN  THR A 372      19.600  71.480  75.250  1.00  0.00           H
ATOM   2835  CA  THR A 372      20.210  71.129  77.290  1.00  0.00           C
ATOM   2836  HA  THR A 372      19.823  70.246  77.777  1.00  0.00           H
ATOM   2837  CB  THR A 372      21.540  70.660  76.750  1.00  0.00           C
ATOM   2838  HB  THR A 372      22.018  71.507  76.212  1.00  0.00           H
ATOM   2839  OG1 THR A 372      21.360  69.640  75.690  1.00  0.00           O
ATOM   2840  HG1 THR A 372      21.099  70.021  74.848  1.00  0.00           H
ATOM   2841  CG2 THR A 372      22.360  69.900  77.840  1.00  0.00           C
ATOM   2842 1HG2 THR A 372      21.712  69.072  78.199  1.00  0.00           H
ATOM   2843 2HG2 THR A 372      22.790  70.551  78.631  1.00  0.00           H
ATOM   2844 3HG2 THR A 372      23.199  69.421  77.291  1.00  0.00           H
ATOM   2845  C   THR A 372      20.330  72.130  78.380  1.00  0.00           C
ATOM   2846  O   THR A 372      20.340  71.860  79.570  1.00  0.00           O
ATOM   2847  N   VAL A 373      20.430  73.400  78.030  1.00  0.00           N
ATOM   2848  HN  VAL A 373      20.540  73.650  77.071  1.00  0.00           H
ATOM   2849  CA  VAL A 373      20.450  74.490  79.020  1.00  0.00           C
ATOM   2850  HA  VAL A 373      21.144  74.349  79.835  1.00  0.00           H
ATOM   2851  CB  VAL A 373      20.710  75.830  78.410  1.00  0.00           C
ATOM   2852  HB  VAL A 373      20.189  76.020  77.448  1.00  0.00           H
ATOM   2853  CG1 VAL A 373      20.410  76.930  79.450  1.00  0.00           C
ATOM   2854 1HG1 VAL A 373      20.680  76.790  80.519  1.00  0.00           H
ATOM   2855 2HG1 VAL A 373      19.370  77.310  79.360  1.00  0.00           H
ATOM   2856 3HG1 VAL A 373      20.918  77.826  79.032  1.00  0.00           H
ATOM   2857  CG2 VAL A 373      22.230  75.780  78.160  1.00  0.00           C
ATOM   2858 1HG2 VAL A 373      22.872  75.569  79.042  1.00  0.00           H
ATOM   2859 2HG2 VAL A 373      22.481  76.773  77.729  1.00  0.00           H
ATOM   2860 3HG2 VAL A 373      22.621  75.129  77.349  1.00  0.00           H
ATOM   2861  C   VAL A 373      19.100  74.560  79.830  1.00  0.00           C
ATOM   2862  O   VAL A 373      19.080  74.700  81.030  1.00  0.00           O
ATOM   2863  N   ALA A 374      17.950  74.370  79.160  1.00  0.00           N
ATOM   2864  HN  ALA A 374      18.179  74.121  78.222  1.00  0.00           H
ATOM   2865  CA  ALA A 374      16.580  74.310  79.770  1.00  0.00           C
ATOM   2866  HA  ALA A 374      16.451  75.226  80.328  1.00  0.00           H
ATOM   2867  CB  ALA A 374      15.590  74.330  78.680  1.00  0.00           C
ATOM   2868  HB1 ALA A 374      14.635  74.788  79.018  1.00  0.00           H
ATOM   2869  HB2 ALA A 374      15.319  73.308  78.339  1.00  0.00           H
ATOM   2870  HB3 ALA A 374      16.099  74.869  77.852  1.00  0.00           H
ATOM   2871  C   ALA A 374      16.510  73.200  80.880  1.00  0.00           C
ATOM   2872  O   ALA A 374      15.860  73.400  81.890  1.00  0.00           O
ATOM   2873  N   ILE A 375      17.060  72.000  80.710  1.00  0.00           N
ATOM   2874  HN  ILE A 375      17.510  71.870  79.830  1.00  0.00           H
ATOM   2875  CA  ILE A 375      17.090  70.940  81.660  1.00  0.00           C
ATOM   2876  HA  ILE A 375      16.136  71.060  82.152  1.00  0.00           H
ATOM   2877  CB  ILE A 375      17.230  69.480  81.080  1.00  0.00           C
ATOM   2878  HB  ILE A 375      16.335  69.540  80.426  1.00  0.00           H
ATOM   2879  CG2 ILE A 375      18.520  69.380  80.340  1.00  0.00           C
ATOM   2880 1HG2 ILE A 375      18.640  68.350  79.940  1.00  0.00           H
ATOM   2881 2HG2 ILE A 375      19.391  69.540  81.011  1.00  0.00           H
ATOM   2882 3HG2 ILE A 375      18.600  70.080  79.481  1.00  0.00           H
ATOM   2883  CG1 ILE A 375      17.010  68.310  82.040  1.00  0.00           C
ATOM   2884 1HG1 ILE A 375      17.949  68.140  82.609  1.00  0.00           H
ATOM   2885 2HG1 ILE A 375      16.741  67.442  81.401  1.00  0.00           H
ATOM   2886  CD  ILE A 375      15.840  68.440  83.050  1.00  0.00           C
ATOM   2887  HD1 ILE A 375      14.870  68.740  82.600  1.00  0.00           H
ATOM   2888  HD2 ILE A 375      16.150  69.270  83.720  1.00  0.00           H
ATOM   2889  HD3 ILE A 375      15.700  67.558  83.711  1.00  0.00           H
ATOM   2890  C   ILE A 375      18.100  71.150  82.830  1.00  0.00           C
ATOM   2891  O   ILE A 375      17.970  70.820  84.050  1.00  0.00           O
ATOM   2892  N   LEU A 376      19.200  71.860  82.499  1.00  0.00           N
ATOM   2893  HN  LEU A 376      19.467  72.137  81.580  1.00  0.00           H
ATOM   2894  CA  LEU A 376      20.170  72.320  83.510  1.00  0.00           C
ATOM   2895  HA  LEU A 376      20.290  71.541  84.249  1.00  0.00           H
ATOM   2896  CB  LEU A 376      21.500  72.570  82.820  1.00  0.00           C
ATOM   2897  HB1 LEU A 376      22.121  73.041  83.611  1.00  0.00           H
ATOM   2898  HB2 LEU A 376      21.171  73.269  82.021  1.00  0.00           H
ATOM   2899  CG  LEU A 376      22.190  71.360  82.270  1.00  0.00           C
ATOM   2900  HG  LEU A 376      21.417  70.848  81.658  1.00  0.00           H
ATOM   2901  CD1 LEU A 376      23.340  71.930  81.530  1.00  0.00           C
ATOM   2902 1HD1 LEU A 376      23.990  72.380  82.310  1.00  0.00           H
ATOM   2903 2HD1 LEU A 376      22.990  72.670  80.780  1.00  0.00           H
ATOM   2904 3HD1 LEU A 376      24.018  71.172  81.081  1.00  0.00           H
ATOM   2905  CD2 LEU A 376      22.651  70.400  83.430  1.00  0.00           C
ATOM   2906 1HD2 LEU A 376      23.268  69.572  83.021  1.00  0.00           H
ATOM   2907 2HD2 LEU A 376      21.807  70.069  84.072  1.00  0.00           H
ATOM   2908 3HD2 LEU A 376      23.365  70.956  84.075  1.00  0.00           H
ATOM   2909  C   LEU A 376      19.660  73.490  84.320  1.00  0.00           C
ATOM   2910  O   LEU A 376      19.900  73.490  85.510  1.00  0.00           O
ATOM   2911  N   ALA A 377      18.940  74.360  83.680  1.00  0.00           N
ATOM   2912  HN  ALA A 377      19.060  74.350  82.690  1.00  0.00           H
ATOM   2913  CA  ALA A 377      18.310  75.460  84.340  1.00  0.00           C
ATOM   2914  HA  ALA A 377      19.042  75.851  85.031  1.00  0.00           H
ATOM   2915  CB  ALA A 377      17.850  76.490  83.280  1.00  0.00           C
ATOM   2916  HB1 ALA A 377      17.054  76.062  82.633  1.00  0.00           H
ATOM   2917  HB2 ALA A 377      18.702  76.801  82.639  1.00  0.00           H
ATOM   2918  HB3 ALA A 377      17.630  77.462  83.771  1.00  0.00           H
ATOM   2919  C   ALA A 377      17.110  75.060  85.230  1.00  0.00           C
ATOM   2920  O   ALA A 377      16.880  75.560  86.400  1.00  0.00           O
ATOM   2921  N   VAL A 378      16.270  74.170  84.660  1.00  0.00           N
ATOM   2922  HN  VAL A 378      16.390  74.030  83.680  1.00  0.00           H
ATOM   2923  CA  VAL A 378      15.010  73.810  85.350  1.00  0.00           C
ATOM   2924  HA  VAL A 378      14.551  74.698  85.759  1.00  0.00           H
ATOM   2925  CB  VAL A 378      13.970  73.200  84.410  1.00  0.00           C
ATOM   2926  HB  VAL A 378      13.940  73.884  83.535  1.00  0.00           H
ATOM   2927  CG1 VAL A 378      14.310  71.810  83.980  1.00  0.00           C
ATOM   2928 1HG1 VAL A 378      13.748  71.108  84.632  1.00  0.00           H
ATOM   2929 2HG1 VAL A 378      15.411  71.660  83.970  1.00  0.00           H
ATOM   2930 3HG1 VAL A 378      14.070  71.500  82.940  1.00  0.00           H
ATOM   2931  CG2 VAL A 378      12.550  73.170  84.970  1.00  0.00           C
ATOM   2932 1HG2 VAL A 378      11.940  72.980  84.061  1.00  0.00           H
ATOM   2933 2HG2 VAL A 378      12.110  74.120  85.340  1.00  0.00           H
ATOM   2934 3HG2 VAL A 378      12.330  72.371  85.710  1.00  0.00           H
ATOM   2935  C   VAL A 378      15.170  72.950  86.630  1.00  0.00           C
ATOM   2936  O   VAL A 378      14.280  72.810  87.480  1.00  0.00           O
ATOM   2937  N   ALA A 379      16.400  72.330  86.670  1.00  0.00           N
ATOM   2938  HN  ALA A 379      16.950  72.380  85.840  1.00  0.00           H
ATOM   2939  CA  ALA A 379      16.990  71.670  87.850  1.00  0.00           C
ATOM   2940  HA  ALA A 379      17.982  71.339  87.580  1.00  0.00           H
ATOM   2941  CB  ALA A 379      17.240  72.730  88.920  1.00  0.00           C
ATOM   2942  HB1 ALA A 379      16.318  73.011  89.471  1.00  0.00           H
ATOM   2943  HB2 ALA A 379      17.641  73.642  88.429  1.00  0.00           H
ATOM   2944  HB3 ALA A 379      17.938  72.232  89.628  1.00  0.00           H
ATOM   2945  C   ALA A 379      16.330  70.380  88.250  1.00  0.00           C
ATOM   2946  O   ALA A 379      16.060  70.200  89.410  1.00  0.00           O
ATOM   2947  N   GLN A 380      15.960  69.480  87.301  1.00  0.00           N
ATOM   2948  HN  GLN A 380      16.051  69.651  86.323  1.00  0.00           H
ATOM   2949  CA  GLN A 380      15.260  68.310  87.630  1.00  0.00           C
ATOM   2950  HA  GLN A 380      15.250  68.201  88.705  1.00  0.00           H
ATOM   2951  CB  GLN A 380      13.830  68.240  87.050  1.00  0.00           C
ATOM   2952  HB1 GLN A 380      13.211  67.341  87.260  1.00  0.00           H
ATOM   2953  HB2 GLN A 380      13.810  68.340  85.943  1.00  0.00           H
ATOM   2954  CG  GLN A 380      12.989  69.490  87.510  1.00  0.00           C
ATOM   2955  HG1 GLN A 380      11.956  69.500  87.102  1.00  0.00           H
ATOM   2956  HG2 GLN A 380      13.510  70.411  87.170  1.00  0.00           H
ATOM   2957  CD  GLN A 380      12.710  69.360  89.020  1.00  0.00           C
ATOM   2958  OE1 GLN A 380      12.380  68.290  89.550  1.00  0.00           O
ATOM   2959  NE2 GLN A 380      12.970  70.500  89.740  1.00  0.00           N
ATOM   2960 1HE2 GLN A 380      13.250  71.359  89.311  1.00  0.00           H
ATOM   2961 2HE2 GLN A 380      12.870  70.560  90.733  1.00  0.00           H
ATOM   2962  C   GLN A 380      16.050  67.060  87.280  1.00  0.00           C
ATOM   2963  O   GLN A 380      15.350  66.110  86.810  1.00  0.00           O
ATOM   2964  N   VAL A 381      17.430  67.060  87.370  1.00  0.00           N
ATOM   2965  HN  VAL A 381      17.937  67.826  87.758  1.00  0.00           H
ATOM   2966  CA  VAL A 381      18.240  65.980  86.900  1.00  0.00           C
ATOM   2967  HA  VAL A 381      17.791  65.381  86.121  1.00  0.00           H
ATOM   2968  CB  VAL A 381      19.500  66.660  86.260  1.00  0.00           C
ATOM   2969  HB  VAL A 381      20.089  67.269  86.979  1.00  0.00           H
ATOM   2970  CG1 VAL A 381      20.501  65.500  85.870  1.00  0.00           C
ATOM   2971 1HG1 VAL A 381      19.959  64.969  85.058  1.00  0.00           H
ATOM   2972 2HG1 VAL A 381      20.680  64.809  86.721  1.00  0.00           H
ATOM   2973 3HG1 VAL A 381      21.495  65.769  85.452  1.00  0.00           H
ATOM   2974  CG2 VAL A 381      19.060  67.410  84.990  1.00  0.00           C
ATOM   2975 1HG2 VAL A 381      18.672  66.673  84.253  1.00  0.00           H
ATOM   2976 2HG2 VAL A 381      19.934  67.942  84.558  1.00  0.00           H
ATOM   2977 3HG2 VAL A 381      18.290  68.180  85.210  1.00  0.00           H
ATOM   2978  C   VAL A 381      18.670  65.140  88.110  1.00  0.00           C
ATOM   2979  O   VAL A 381      19.230  65.740  89.060  1.00  0.00           O
ATOM   2980  N   ASP A 382      18.460  63.850  88.140  1.00  0.00           N
ATOM   2981  HN  ASP A 382      18.211  63.402  87.284  1.00  0.00           H
ATOM   2982  CA  ASP A 382      18.230  63.050  89.320  1.00  0.00           C
ATOM   2983  HA  ASP A 382      18.620  63.700  90.090  1.00  0.00           H
ATOM   2984  CB  ASP A 382      16.780  62.770  89.540  1.00  0.00           C
ATOM   2985  HB1 ASP A 382      16.471  62.083  88.723  1.00  0.00           H
ATOM   2986  HB2 ASP A 382      16.163  63.686  89.421  1.00  0.00           H
ATOM   2987  CG  ASP A 382      16.420  62.060  90.820  1.00  0.00           C
ATOM   2988  OD1 ASP A 382      17.100  62.210  91.890  1.00  0.00           O
ATOM   2989  OD2 ASP A 382      15.430  61.240  90.760  1.00  0.00           O
ATOM   2990  C   ASP A 382      19.050  61.850  89.230  1.00  0.00           C
ATOM   2991  O   ASP A 382      19.500  61.480  88.070  1.00  0.00           O
ATOM   2992  N   GLY A 383      19.410  61.160  90.350  1.00  0.00           N
ATOM   2993  HN  GLY A 383      19.040  61.450  91.229  1.00  0.00           H
ATOM   2994  CA  GLY A 383      20.219  60.010  90.439  1.00  0.00           C
ATOM   2995  HA1 GLY A 383      20.957  60.060  91.227  1.00  0.00           H
ATOM   2996  HA2 GLY A 383      20.690  59.950  89.469  1.00  0.00           H
ATOM   2997  C   GLY A 383      19.380  58.780  90.530  1.00  0.00           C
ATOM   2998  O   GLY A 383      18.380  58.770  91.210  1.00  0.00           O
ATOM   2999  N   ASP A 384      19.870  57.700  89.870  1.00  0.00           N
ATOM   3000  HN  ASP A 384      20.683  57.770  89.298  1.00  0.00           H
ATOM   3001  CA  ASP A 384      19.500  56.340  90.030  1.00  0.00           C
ATOM   3002  HA  ASP A 384      18.810  56.330  90.860  1.00  0.00           H
ATOM   3003  CB  ASP A 384      18.780  55.710  88.780  1.00  0.00           C
ATOM   3004  HB1 ASP A 384      19.570  55.690  88.000  1.00  0.00           H
ATOM   3005  HB2 ASP A 384      17.883  56.298  88.491  1.00  0.00           H
ATOM   3006  CG  ASP A 384      18.350  54.260  89.020  1.00  0.00           C
ATOM   3007  OD1 ASP A 384      18.310  53.590  87.990  1.00  0.00           O
ATOM   3008  OD2 ASP A 384      17.710  53.970  90.080  1.00  0.00           O
ATOM   3009  C   ASP A 384      20.640  55.530  90.700  1.00  0.00           C
ATOM   3010  O   ASP A 384      21.760  55.590  90.180  1.00  0.00           O
ATOM   3011  N   SER A 385      20.440  54.730  91.740  1.00  0.00           N
ATOM   3012  HN  SER A 385      19.561  54.740  92.210  1.00  0.00           H
ATOM   3013  CA  SER A 385      21.470  53.730  92.220  1.00  0.00           C
ATOM   3014  HA  SER A 385      22.463  53.891  91.829  1.00  0.00           H
ATOM   3015  CB  SER A 385      21.640  53.740  93.730  1.00  0.00           C
ATOM   3016  HB1 SER A 385      22.186  54.664  94.018  1.00  0.00           H
ATOM   3017  HB2 SER A 385      22.130  52.831  94.140  1.00  0.00           H
ATOM   3018  OG  SER A 385      20.320  53.780  94.230  1.00  0.00           O
ATOM   3019  HG1 SER A 385      20.270  53.327  95.075  1.00  0.00           H
ATOM   3020  C   SER A 385      21.070  52.350  91.690  1.00  0.00           C
ATOM   3021  O   SER A 385      21.880  51.440  91.800  1.00  0.00           O
ATOM   3022  N   VAL A 386      19.830  52.140  91.140  1.00  0.00           N
ATOM   3023  HN  VAL A 386      19.097  52.813  91.190  1.00  0.00           H
ATOM   3024  CA  VAL A 386      19.570  50.820  90.490  1.00  0.00           C
ATOM   3025  HA  VAL A 386      19.989  50.092  91.169  1.00  0.00           H
ATOM   3026  CB  VAL A 386      18.020  50.620  90.430  1.00  0.00           C
ATOM   3027  HB  VAL A 386      17.621  51.388  89.732  1.00  0.00           H
ATOM   3028  CG1 VAL A 386      17.650  49.190  89.920  1.00  0.00           C
ATOM   3029 1HG1 VAL A 386      17.760  48.423  90.717  1.00  0.00           H
ATOM   3030 2HG1 VAL A 386      18.280  48.910  89.049  1.00  0.00           H
ATOM   3031 3HG1 VAL A 386      16.551  49.150  89.760  1.00  0.00           H
ATOM   3032  CG2 VAL A 386      17.479  50.770  91.830  1.00  0.00           C
ATOM   3033 1HG2 VAL A 386      17.800  51.751  92.240  1.00  0.00           H
ATOM   3034 2HG2 VAL A 386      17.759  49.904  92.467  1.00  0.00           H
ATOM   3035 3HG2 VAL A 386      16.368  50.780  91.840  1.00  0.00           H
ATOM   3036  C   VAL A 386      20.310  50.690  89.130  1.00  0.00           C
ATOM   3037  O   VAL A 386      20.890  49.680  88.870  1.00  0.00           O
ATOM   3038  N   SER A 387      20.330  51.730  88.290  1.00  0.00           N
ATOM   3039  HN  SER A 387      19.830  52.589  88.370  1.00  0.00           H
ATOM   3040  CA  SER A 387      21.160  51.640  87.080  1.00  0.00           C
ATOM   3041  HA  SER A 387      21.310  50.598  86.840  1.00  0.00           H
ATOM   3042  CB  SER A 387      20.430  52.090  85.770  1.00  0.00           C
ATOM   3043  HB1 SER A 387      19.594  51.413  85.491  1.00  0.00           H
ATOM   3044  HB2 SER A 387      21.038  52.160  84.843  1.00  0.00           H
ATOM   3045  OG  SER A 387      19.910  53.370  85.840  1.00  0.00           O
ATOM   3046  HG1 SER A 387      19.162  53.310  86.439  1.00  0.00           H
ATOM   3047  C   SER A 387      22.430  52.330  87.160  1.00  0.00           C
ATOM   3048  O   SER A 387      23.340  52.010  86.400  1.00  0.00           O
ATOM   3049  N   GLY A 388      22.670  53.240  88.070  1.00  0.00           N
ATOM   3050  HN  GLY A 388      21.882  53.360  88.669  1.00  0.00           H
ATOM   3051  CA  GLY A 388      23.900  53.970  88.290  1.00  0.00           C
ATOM   3052  HA1 GLY A 388      24.833  53.448  88.139  1.00  0.00           H
ATOM   3053  HA2 GLY A 388      23.880  54.281  89.324  1.00  0.00           H
ATOM   3054  C   GLY A 388      24.020  55.170  87.450  1.00  0.00           C
ATOM   3055  O   GLY A 388      25.150  55.620  87.310  1.00  0.00           O
ATOM   3056  N   ILE A 389      22.881  55.800  86.970  1.00  0.00           N
ATOM   3057  HN  ILE A 389      21.953  55.558  87.242  1.00  0.00           H
ATOM   3058  CA  ILE A 389      22.950  56.750  85.970  1.00  0.00           C
ATOM   3059  HA  ILE A 389      23.969  57.040  85.760  1.00  0.00           H
ATOM   3060  CB  ILE A 389      22.220  56.230  84.680  1.00  0.00           C
ATOM   3061  HB  ILE A 389      21.338  55.679  85.071  1.00  0.00           H
ATOM   3062  CG2 ILE A 389      21.810  57.370  83.680  1.00  0.00           C
ATOM   3063 1HG2 ILE A 389      22.624  58.054  83.358  1.00  0.00           H
ATOM   3064 2HG2 ILE A 389      20.833  57.773  84.022  1.00  0.00           H
ATOM   3065 3HG2 ILE A 389      21.669  56.857  82.705  1.00  0.00           H
ATOM   3066  CG1 ILE A 389      23.160  55.140  84.030  1.00  0.00           C
ATOM   3067 1HG1 ILE A 389      22.631  54.511  83.282  1.00  0.00           H
ATOM   3068 2HG1 ILE A 389      23.611  54.448  84.772  1.00  0.00           H
ATOM   3069  CD  ILE A 389      24.430  55.770  83.430  1.00  0.00           C
ATOM   3070  HD1 ILE A 389      24.999  56.349  84.189  1.00  0.00           H
ATOM   3071  HD2 ILE A 389      24.111  56.508  82.662  1.00  0.00           H
ATOM   3072  HD3 ILE A 389      25.081  55.009  82.949  1.00  0.00           H
ATOM   3073  C   ILE A 389      22.200  58.020  86.460  1.00  0.00           C
ATOM   3074  O   ILE A 389      21.160  58.000  87.120  1.00  0.00           O
ATOM   3075  N   CYS A 390      22.720  59.220  86.120  1.00  0.00           N
ATOM   3076  HN  CYS A 390      23.577  59.190  85.612  1.00  0.00           H
ATOM   3077  CA  CYS A 390      21.970  60.430  86.340  1.00  0.00           C
ATOM   3078  HA  CYS A 390      21.271  60.270  87.148  1.00  0.00           H
ATOM   3079  CB  CYS A 390      22.890  61.620  86.750  1.00  0.00           C
ATOM   3080  HB1 CYS A 390      22.311  62.559  86.880  1.00  0.00           H
ATOM   3081  HB2 CYS A 390      23.729  61.730  86.030  1.00  0.00           H
ATOM   3082  SG  CYS A 390      23.540  61.280  88.400  1.00  0.00           S
ATOM   3083  C   CYS A 390      21.200  60.810  85.060  1.00  0.00           C
ATOM   3084  O   CYS A 390      21.690  60.910  83.920  1.00  0.00           O
ATOM   3085  N   PHE A 391      19.880  60.970  85.190  1.00  0.00           N
ATOM   3086  HN  PHE A 391      19.308  60.820  85.992  1.00  0.00           H
ATOM   3087  CA  PHE A 391      18.980  61.290  84.130  1.00  0.00           C
ATOM   3088  HA  PHE A 391      19.580  61.910  83.480  1.00  0.00           H
ATOM   3089  CB  PHE A 391      18.470  60.050  83.320  1.00  0.00           C
ATOM   3090  HB1 PHE A 391      17.683  59.622  83.977  1.00  0.00           H
ATOM   3091  HB2 PHE A 391      19.248  59.312  83.031  1.00  0.00           H
ATOM   3092  CG  PHE A 391      17.690  60.290  81.970  1.00  0.00           C
ATOM   3093  CD1 PHE A 391      16.270  60.150  81.750  1.00  0.00           C
ATOM   3094  HD1 PHE A 391      15.689  59.859  82.612  1.00  0.00           H
ATOM   3095  CE1 PHE A 391      15.680  60.450  80.570  1.00  0.00           C
ATOM   3096  HE1 PHE A 391      14.605  60.350  80.560  1.00  0.00           H
ATOM   3097  CZ  PHE A 391      16.430  60.890  79.450  1.00  0.00           C
ATOM   3098  HZ  PHE A 391      15.881  61.090  78.542  1.00  0.00           H
ATOM   3099  CD2 PHE A 391      18.390  60.770  80.790  1.00  0.00           C
ATOM   3100  HD2 PHE A 391      19.457  60.820  80.950  1.00  0.00           H
ATOM   3101  CE2 PHE A 391      17.800  61.060  79.550  1.00  0.00           C
ATOM   3102  HE2 PHE A 391      18.351  61.320  78.659  1.00  0.00           H
ATOM   3103  C   PHE A 391      17.880  62.290  84.590  1.00  0.00           C
ATOM   3104  O   PHE A 391      17.820  62.560  85.720  1.00  0.00           O
ATOM   3105  N   VAL A 392      17.040  62.810  83.760  1.00  0.00           N
ATOM   3106  HN  VAL A 392      17.250  62.730  82.789  1.00  0.00           H
ATOM   3107  CA  VAL A 392      15.850  63.680  84.050  1.00  0.00           C
ATOM   3108  HA  VAL A 392      16.240  64.570  84.520  1.00  0.00           H
ATOM   3109  CB  VAL A 392      15.040  64.030  82.800  1.00  0.00           C
ATOM   3110  HB  VAL A 392      14.800  63.048  82.339  1.00  0.00           H
ATOM   3111  CG1 VAL A 392      13.760  64.850  82.950  1.00  0.00           C
ATOM   3112 1HG1 VAL A 392      14.139  65.877  83.139  1.00  0.00           H
ATOM   3113 2HG1 VAL A 392      13.192  64.451  83.817  1.00  0.00           H
ATOM   3114 3HG1 VAL A 392      13.153  64.760  82.024  1.00  0.00           H
ATOM   3115  CG2 VAL A 392      16.150  64.600  81.810  1.00  0.00           C
ATOM   3116 1HG2 VAL A 392      16.679  65.468  82.259  1.00  0.00           H
ATOM   3117 2HG2 VAL A 392      15.720  64.980  80.859  1.00  0.00           H
ATOM   3118 3HG2 VAL A 392      16.911  63.849  81.510  1.00  0.00           H
ATOM   3119  C   VAL A 392      14.960  62.960  85.090  1.00  0.00           C
ATOM   3120  O   VAL A 392      14.550  61.820  84.840  1.00  0.00           O
ATOM   3121  N   GLY A 393      14.540  63.660  86.160  1.00  0.00           N
ATOM   3122  HN  GLY A 393      14.869  64.598  86.240  1.00  0.00           H
ATOM   3123  CA  GLY A 393      13.820  63.060  87.310  1.00  0.00           C
ATOM   3124  HA1 GLY A 393      13.053  63.768  87.589  1.00  0.00           H
ATOM   3125  HA2 GLY A 393      14.543  62.889  88.093  1.00  0.00           H
ATOM   3126  C   GLY A 393      13.020  61.760  87.220  1.00  0.00           C
ATOM   3127  O   GLY A 393      11.900  61.840  86.770  1.00  0.00           O
ATOM   3128  N   TYR A 394      13.470  60.690  87.850  1.00  0.00           N
ATOM   3129  HN  TYR A 394      14.398  60.800  88.199  1.00  0.00           H
ATOM   3130  CA  TYR A 394      12.900  59.360  87.990  1.00  0.00           C
ATOM   3131  HA  TYR A 394      12.452  59.181  87.024  1.00  0.00           H
ATOM   3132  CB  TYR A 394      14.000  58.330  88.370  1.00  0.00           C
ATOM   3133  HB1 TYR A 394      13.511  57.332  88.380  1.00  0.00           H
ATOM   3134  HB2 TYR A 394      14.289  58.519  89.426  1.00  0.00           H
ATOM   3135  CG  TYR A 394      15.190  58.330  87.340  1.00  0.00           C
ATOM   3136  CD1 TYR A 394      16.380  58.990  87.730  1.00  0.00           C
ATOM   3137  HD1 TYR A 394      16.440  59.432  88.713  1.00  0.00           H
ATOM   3138  CE1 TYR A 394      17.610  58.760  87.110  1.00  0.00           C
ATOM   3139  HE1 TYR A 394      18.510  59.100  87.600  1.00  0.00           H
ATOM   3140  CZ  TYR A 394      17.620  57.940  85.970  1.00  0.00           C
ATOM   3141  OH  TYR A 394      18.860  57.490  85.490  1.00  0.00           O
ATOM   3142  HH  TYR A 394      19.477  58.127  85.858  1.00  0.00           H
ATOM   3143  CD2 TYR A 394      15.250  57.540  86.280  1.00  0.00           C
ATOM   3144  HD2 TYR A 394      14.315  57.082  85.991  1.00  0.00           H
ATOM   3145  CE2 TYR A 394      16.460  57.300  85.560  1.00  0.00           C
ATOM   3146  HE2 TYR A 394      16.440  56.541  84.791  1.00  0.00           H
ATOM   3147  C   TYR A 394      11.700  59.320  88.850  1.00  0.00           C
ATOM   3148  O   TYR A 394      10.720  58.570  88.800  1.00  0.00           O
ATOM   3149  N   LYS A 395      11.790  60.150  89.940  1.00  0.00           N
ATOM   3150  HN  LYS A 395      12.592  60.741  89.900  1.00  0.00           H
ATOM   3151  CA  LYS A 395      10.940  59.980  91.040  1.00  0.00           C
ATOM   3152  HA  LYS A 395      10.940  58.945  91.349  1.00  0.00           H
ATOM   3153  CB  LYS A 395      11.350  60.840  92.330  1.00  0.00           C
ATOM   3154  HB1 LYS A 395      10.740  60.650  93.239  1.00  0.00           H
ATOM   3155  HB2 LYS A 395      11.390  61.911  92.040  1.00  0.00           H
ATOM   3156  CG  LYS A 395      12.840  60.590  92.700  1.00  0.00           C
ATOM   3157  HG1 LYS A 395      13.110  61.211  93.581  1.00  0.00           H
ATOM   3158  HG2 LYS A 395      13.467  60.988  91.874  1.00  0.00           H
ATOM   3159  CD  LYS A 395      13.310  59.130  93.150  1.00  0.00           C
ATOM   3160  HD1 LYS A 395      12.880  58.479  92.359  1.00  0.00           H
ATOM   3161  HD2 LYS A 395      12.869  59.000  94.161  1.00  0.00           H
ATOM   3162  CE  LYS A 395      14.840  58.990  93.390  1.00  0.00           C
ATOM   3163  HE1 LYS A 395      14.940  58.019  93.920  1.00  0.00           H
ATOM   3164  HE2 LYS A 395      15.229  59.848  93.979  1.00  0.00           H
ATOM   3165  NZ  LYS A 395      15.520  58.900  92.100  1.00  0.00           N
ATOM   3166  HZ1 LYS A 395      16.540  59.060  92.230  1.00  0.00           H
ATOM   3167  HZ2 LYS A 395      15.249  59.792  91.639  1.00  0.00           H
ATOM   3168  HZ3 LYS A 395      15.269  58.167  91.407  1.00  0.00           H
ATOM   3169  C   LYS A 395       9.450  60.290  90.710  1.00  0.00           C
ATOM   3170  O   LYS A 395       8.560  59.600  91.160  1.00  0.00           O
ATOM   3171  N   ASN A 396       9.250  61.320  89.850  1.00  0.00           N
ATOM   3172  HN  ASN A 396       9.947  61.778  89.303  1.00  0.00           H
ATOM   3173  CA  ASN A 396       7.890  61.570  89.430  1.00  0.00           C
ATOM   3174  HA  ASN A 396       7.176  60.816  89.728  1.00  0.00           H
ATOM   3175  CB  ASN A 396       7.550  62.960  89.969  1.00  0.00           C
ATOM   3176  HB1 ASN A 396       8.020  63.769  89.370  1.00  0.00           H
ATOM   3177  HB2 ASN A 396       7.963  63.031  90.998  1.00  0.00           H
ATOM   3178  CG  ASN A 396       6.040  63.230  90.130  1.00  0.00           C
ATOM   3179  OD1 ASN A 396       5.250  62.410  89.760  1.00  0.00           O
ATOM   3180  ND2 ASN A 396       5.710  64.390  90.800  1.00  0.00           N
ATOM   3181 1HD2 ASN A 396       4.792  64.510  91.179  1.00  0.00           H
ATOM   3182 2HD2 ASN A 396       6.480  65.020  90.900  1.00  0.00           H
ATOM   3183  C   ASN A 396       7.860  61.590  87.880  1.00  0.00           C
ATOM   3184  O   ASN A 396       8.890  61.740  87.310  1.00  0.00           O
ATOM   3185  N   TYR A 397       6.740  61.350  87.090  1.00  0.00           N
ATOM   3186  HN  TYR A 397       5.834  61.270  87.498  1.00  0.00           H
ATOM   3187  CA  TYR A 397       6.900  61.050  85.690  1.00  0.00           C
ATOM   3188  HA  TYR A 397       7.798  60.491  85.470  1.00  0.00           H
ATOM   3189  CB  TYR A 397       5.750  60.051  85.220  1.00  0.00           C
ATOM   3190  HB1 TYR A 397       6.032  59.014  85.502  1.00  0.00           H
ATOM   3191  HB2 TYR A 397       5.540  60.090  84.130  1.00  0.00           H
ATOM   3192  CG  TYR A 397       4.400  60.390  85.890  1.00  0.00           C
ATOM   3193  CD1 TYR A 397       3.920  59.860  87.120  1.00  0.00           C
ATOM   3194  HD1 TYR A 397       4.391  59.059  87.671  1.00  0.00           H
ATOM   3195  CE1 TYR A 397       2.770  60.410  87.740  1.00  0.00           C
ATOM   3196  HE1 TYR A 397       2.519  60.039  88.723  1.00  0.00           H
ATOM   3197  CZ  TYR A 397       2.030  61.350  87.030  1.00  0.00           C
ATOM   3198  OH  TYR A 397       0.840  61.850  87.560  1.00  0.00           O
ATOM   3199  HH  TYR A 397       0.278  61.137  87.871  1.00  0.00           H
ATOM   3200  CD2 TYR A 397       3.600  61.360  85.140  1.00  0.00           C
ATOM   3201  HD2 TYR A 397       3.909  61.858  84.233  1.00  0.00           H
ATOM   3202  CE2 TYR A 397       2.430  61.760  85.720  1.00  0.00           C
ATOM   3203  HE2 TYR A 397       1.852  62.577  85.312  1.00  0.00           H
ATOM   3204  C   TYR A 397       6.750  62.210  84.730  1.00  0.00           C
ATOM   3205  O   TYR A 397       7.160  62.200  83.590  1.00  0.00           O
ATOM   3206  N   ARG A 398       6.300  63.330  85.280  1.00  0.00           N
ATOM   3207  HN  ARG A 398       6.099  63.250  86.253  1.00  0.00           H
ATOM   3208  CA  ARG A 398       6.150  64.560  84.590  1.00  0.00           C
ATOM   3209  HA  ARG A 398       5.500  64.410  83.740  1.00  0.00           H
ATOM   3210  CB  ARG A 398       5.450  65.500  85.590  1.00  0.00           C
ATOM   3211  HB1 ARG A 398       4.521  65.031  85.979  1.00  0.00           H
ATOM   3212  HB2 ARG A 398       5.050  66.390  85.060  1.00  0.00           H
ATOM   3213  CG  ARG A 398       6.330  66.050  86.760  1.00  0.00           C
ATOM   3214  HG1 ARG A 398       7.269  66.460  86.330  1.00  0.00           H
ATOM   3215  HG2 ARG A 398       6.670  65.240  87.440  1.00  0.00           H
ATOM   3216  CD  ARG A 398       5.580  67.100  87.600  1.00  0.00           C
ATOM   3217  HD1 ARG A 398       5.320  68.030  87.050  1.00  0.00           H
ATOM   3218  HD2 ARG A 398       6.170  67.410  88.489  1.00  0.00           H
ATOM   3219  NE  ARG A 398       4.270  66.530  88.100  1.00  0.00           N
ATOM   3220  HE  ARG A 398       4.070  65.550  88.100  1.00  0.00           H
ATOM   3221  CZ  ARG A 398       3.250  67.220  88.600  1.00  0.00           C
ATOM   3222  NH1 ARG A 398       3.220  68.520  88.630  1.00  0.00           N
ATOM   3223 1HH1 ARG A 398       3.998  69.049  88.291  1.00  0.00           H
ATOM   3224 2HH1 ARG A 398       2.635  68.986  89.294  1.00  0.00           H
ATOM   3225  NH2 ARG A 398       2.310  66.609  89.220  1.00  0.00           N
ATOM   3226 1HH2 ARG A 398       1.470  67.150  89.260  1.00  0.00           H
ATOM   3227 2HH2 ARG A 398       2.131  65.657  88.972  1.00  0.00           H
ATOM   3228  C   ARG A 398       7.430  65.180  84.060  1.00  0.00           C
ATOM   3229  O   ARG A 398       7.390  65.810  82.990  1.00  0.00           O
ATOM   3230  N   TYR A 399       8.590  64.950  84.690  1.00  0.00           N
ATOM   3231  HN  TYR A 399       8.650  64.509  85.582  1.00  0.00           H
ATOM   3232  CA  TYR A 399       9.830  65.620  84.220  1.00  0.00           C
ATOM   3233  HA  TYR A 399       9.551  66.596  83.851  1.00  0.00           H
ATOM   3234  CB  TYR A 399      10.960  65.760  85.230  1.00  0.00           C
ATOM   3235  HB1 TYR A 399      11.677  66.547  84.911  1.00  0.00           H
ATOM   3236  HB2 TYR A 399      11.519  64.801  85.270  1.00  0.00           H
ATOM   3237  CG  TYR A 399      10.480  66.250  86.560  1.00  0.00           C
ATOM   3238  CD1 TYR A 399      10.110  67.600  86.760  1.00  0.00           C
ATOM   3239  HD1 TYR A 399      10.210  68.303  85.947  1.00  0.00           H
ATOM   3240  CE1 TYR A 399       9.480  67.929  87.990  1.00  0.00           C
ATOM   3241  HE1 TYR A 399       9.077  68.917  88.161  1.00  0.00           H
ATOM   3242  CZ  TYR A 399       9.220  66.900  88.940  1.00  0.00           C
ATOM   3243  OH  TYR A 399       8.660  67.210  90.160  1.00  0.00           O
ATOM   3244  HH  TYR A 399       7.912  67.778  89.961  1.00  0.00           H
ATOM   3245  CD2 TYR A 399      10.370  65.250  87.560  1.00  0.00           C
ATOM   3246  HD2 TYR A 399      10.710  64.249  87.340  1.00  0.00           H
ATOM   3247  CE2 TYR A 399       9.670  65.580  88.700  1.00  0.00           C
ATOM   3248  HE2 TYR A 399       9.770  64.990  89.599  1.00  0.00           H
ATOM   3249  C   TYR A 399      10.310  64.960  82.930  1.00  0.00           C
ATOM   3250  O   TYR A 399      10.730  65.660  82.020  1.00  0.00           O
ATOM   3251  N   ARG A 400      10.260  63.580  82.820  1.00  0.00           N
ATOM   3252  HN  ARG A 400       9.990  63.050  83.620  1.00  0.00           H
ATOM   3253  CA  ARG A 400      10.510  62.920  81.470  1.00  0.00           C
ATOM   3254  HA  ARG A 400      11.461  63.261  81.089  1.00  0.00           H
ATOM   3255  CB  ARG A 400      10.890  61.440  81.630  1.00  0.00           C
ATOM   3256  HB1 ARG A 400      11.141  61.059  80.617  1.00  0.00           H
ATOM   3257  HB2 ARG A 400      10.110  60.770  82.050  1.00  0.00           H
ATOM   3258  CG  ARG A 400      12.210  61.300  82.320  1.00  0.00           C
ATOM   3259  HG1 ARG A 400      12.130  61.759  83.329  1.00  0.00           H
ATOM   3260  HG2 ARG A 400      13.110  61.730  81.830  1.00  0.00           H
ATOM   3261  CD  ARG A 400      12.540  59.880  82.760  1.00  0.00           C
ATOM   3262  HD1 ARG A 400      13.552  59.680  83.171  1.00  0.00           H
ATOM   3263  HD2 ARG A 400      12.610  59.341  81.791  1.00  0.00           H
ATOM   3264  NE  ARG A 400      11.420  59.330  83.570  1.00  0.00           N
ATOM   3265  HE  ARG A 400      10.719  59.921  83.970  1.00  0.00           H
ATOM   3266  CZ  ARG A 400      10.970  58.080  83.350  1.00  0.00           C
ATOM   3267  NH1 ARG A 400      11.481  57.210  82.520  1.00  0.00           N
ATOM   3268 1HH1 ARG A 400      12.413  57.309  82.173  1.00  0.00           H
ATOM   3269 2HH1 ARG A 400      10.856  56.495  82.208  1.00  0.00           H
ATOM   3270  NH2 ARG A 400       9.750  57.771  83.780  1.00  0.00           N
ATOM   3271 1HH2 ARG A 400       9.293  58.257  84.525  1.00  0.00           H
ATOM   3272 2HH2 ARG A 400       9.508  56.801  83.820  1.00  0.00           H
ATOM   3273  C   ARG A 400       9.550  63.150  80.390  1.00  0.00           C
ATOM   3274  O   ARG A 400       9.940  63.310  79.250  1.00  0.00           O
ATOM   3275  N   ALA A 401       8.290  63.210  80.750  1.00  0.00           N
ATOM   3276  HN  ALA A 401       7.919  63.130  81.672  1.00  0.00           H
ATOM   3277  CA  ALA A 401       7.330  63.710  79.800  1.00  0.00           C
ATOM   3278  HA  ALA A 401       7.159  62.956  79.046  1.00  0.00           H
ATOM   3279  CB  ALA A 401       6.030  63.860  80.691  1.00  0.00           C
ATOM   3280  HB1 ALA A 401       6.318  64.644  81.424  1.00  0.00           H
ATOM   3281  HB2 ALA A 401       5.911  62.855  81.148  1.00  0.00           H
ATOM   3282  HB3 ALA A 401       5.139  64.140  80.089  1.00  0.00           H
ATOM   3283  C   ALA A 401       7.560  65.090  79.160  1.00  0.00           C
ATOM   3284  O   ALA A 401       7.470  65.340  77.940  1.00  0.00           O
ATOM   3285  N   GLY A 402       7.960  66.040  80.010  1.00  0.00           N
ATOM   3286  HN  GLY A 402       7.940  65.910  80.998  1.00  0.00           H
ATOM   3287  CA  GLY A 402       8.080  67.410  79.550  1.00  0.00           C
ATOM   3288  HA1 GLY A 402       8.040  68.020  80.440  1.00  0.00           H
ATOM   3289  HA2 GLY A 402       7.234  67.589  78.903  1.00  0.00           H
ATOM   3290  C   GLY A 402       9.380  67.670  78.840  1.00  0.00           C
ATOM   3291  O   GLY A 402       9.420  68.250  77.780  1.00  0.00           O
ATOM   3292  N   PHE A 403      10.510  67.260  79.430  1.00  0.00           N
ATOM   3293  HN  PHE A 403      10.540  66.597  80.173  1.00  0.00           H
ATOM   3294  CA  PHE A 403      11.780  67.800  79.110  1.00  0.00           C
ATOM   3295  HA  PHE A 403      11.640  68.730  78.580  1.00  0.00           H
ATOM   3296  CB  PHE A 403      12.650  68.030  80.350  1.00  0.00           C
ATOM   3297  HB1 PHE A 403      13.591  68.520  80.020  1.00  0.00           H
ATOM   3298  HB2 PHE A 403      12.861  67.107  80.932  1.00  0.00           H
ATOM   3299  CG  PHE A 403      12.010  68.980  81.350  1.00  0.00           C
ATOM   3300  CD1 PHE A 403      12.240  68.670  82.670  1.00  0.00           C
ATOM   3301  HD1 PHE A 403      12.894  67.845  82.911  1.00  0.00           H
ATOM   3302  CE1 PHE A 403      11.620  69.430  83.710  1.00  0.00           C
ATOM   3303  HE1 PHE A 403      11.841  69.269  84.754  1.00  0.00           H
ATOM   3304  CZ  PHE A 403      10.800  70.540  83.370  1.00  0.00           C
ATOM   3305  HZ  PHE A 403      10.380  71.130  84.171  1.00  0.00           H
ATOM   3306  CD2 PHE A 403      11.100  70.060  81.040  1.00  0.00           C
ATOM   3307  HD2 PHE A 403      10.949  70.422  80.034  1.00  0.00           H
ATOM   3308  CE2 PHE A 403      10.560  70.770  82.050  1.00  0.00           C
ATOM   3309  HE2 PHE A 403       9.928  71.603  81.779  1.00  0.00           H
ATOM   3310  C   PHE A 403      12.500  66.830  78.190  1.00  0.00           C
ATOM   3311  O   PHE A 403      13.530  67.170  77.610  1.00  0.00           O
ATOM   3312  N   VAL A 404      11.970  65.610  77.940  1.00  0.00           N
ATOM   3313  HN  VAL A 404      11.171  65.230  78.400  1.00  0.00           H
ATOM   3314  CA  VAL A 404      12.640  64.650  77.060  1.00  0.00           C
ATOM   3315  HA  VAL A 404      13.486  65.093  76.557  1.00  0.00           H
ATOM   3316  CB  VAL A 404      13.250  63.430  77.790  1.00  0.00           C
ATOM   3317  HB  VAL A 404      12.386  62.968  78.312  1.00  0.00           H
ATOM   3318  CG1 VAL A 404      13.930  62.520  76.789  1.00  0.00           C
ATOM   3319 1HG1 VAL A 404      14.735  63.086  76.273  1.00  0.00           H
ATOM   3320 2HG1 VAL A 404      13.212  62.181  76.012  1.00  0.00           H
ATOM   3321 3HG1 VAL A 404      14.351  61.647  77.332  1.00  0.00           H
ATOM   3322  CG2 VAL A 404      14.260  63.900  78.830  1.00  0.00           C
ATOM   3323 1HG2 VAL A 404      14.891  64.701  78.389  1.00  0.00           H
ATOM   3324 2HG2 VAL A 404      14.943  63.107  79.202  1.00  0.00           H
ATOM   3325 3HG2 VAL A 404      13.637  64.363  79.624  1.00  0.00           H
ATOM   3326  C   VAL A 404      11.720  64.230  75.990  1.00  0.00           C
ATOM   3327  O   VAL A 404      11.680  64.570  74.800  1.00  0.00           O
ATOM   3328  N   LEU A 405      10.660  63.460  76.370  1.00  0.00           N
ATOM   3329  HN  LEU A 405      10.660  63.169  77.323  1.00  0.00           H
ATOM   3330  CA  LEU A 405       9.590  62.930  75.480  1.00  0.00           C
ATOM   3331  HA  LEU A 405      10.222  62.258  74.918  1.00  0.00           H
ATOM   3332  CB  LEU A 405       8.670  62.310  76.481  1.00  0.00           C
ATOM   3333  HB1 LEU A 405       8.163  63.066  77.117  1.00  0.00           H
ATOM   3334  HB2 LEU A 405       9.285  61.655  77.135  1.00  0.00           H
ATOM   3335  CG  LEU A 405       7.470  61.520  75.840  1.00  0.00           C
ATOM   3336  HG  LEU A 405       6.980  62.240  75.150  1.00  0.00           H
ATOM   3337  CD1 LEU A 405       7.930  60.280  75.080  1.00  0.00           C
ATOM   3338 1HD1 LEU A 405       8.674  59.697  75.663  1.00  0.00           H
ATOM   3339 2HD1 LEU A 405       8.450  60.620  74.159  1.00  0.00           H
ATOM   3340 3HD1 LEU A 405       7.120  59.570  74.810  1.00  0.00           H
ATOM   3341  CD2 LEU A 405       6.420  61.140  76.920  1.00  0.00           C
ATOM   3342 1HD2 LEU A 405       5.508  60.749  76.419  1.00  0.00           H
ATOM   3343 2HD2 LEU A 405       6.040  62.001  77.511  1.00  0.00           H
ATOM   3344 3HD2 LEU A 405       6.722  60.265  77.534  1.00  0.00           H
ATOM   3345  C   LEU A 405       8.910  63.930  74.620  1.00  0.00           C
ATOM   3346  O   LEU A 405       8.620  63.740  73.440  1.00  0.00           O
ATOM   3347  N   ALA A 406       8.620  65.140  75.220  1.00  0.00           N
ATOM   3348  HN  ALA A 406       9.002  65.361  76.114  1.00  0.00           H
ATOM   3349  CA  ALA A 406       7.720  66.060  74.470  1.00  0.00           C
ATOM   3350  HA  ALA A 406       7.048  65.448  73.888  1.00  0.00           H
ATOM   3351  CB  ALA A 406       6.920  66.990  75.440  1.00  0.00           C
ATOM   3352  HB1 ALA A 406       6.330  66.370  76.149  1.00  0.00           H
ATOM   3353  HB2 ALA A 406       6.100  67.540  74.930  1.00  0.00           H
ATOM   3354  HB3 ALA A 406       7.645  67.493  76.114  1.00  0.00           H
ATOM   3355  C   ALA A 406       8.520  66.890  73.340  1.00  0.00           C
ATOM   3356  O   ALA A 406       8.030  66.800  72.190  1.00  0.00           O
ATOM   3357  N   PRO A 407       9.700  67.570  73.530  1.00  0.00           N
ATOM   3358  CD  PRO A 407      10.250  68.040  74.850  1.00  0.00           C
ATOM   3359  HD1 PRO A 407      10.579  67.232  75.538  1.00  0.00           H
ATOM   3360  HD2 PRO A 407       9.430  68.640  75.300  1.00  0.00           H
ATOM   3361  CA  PRO A 407      10.720  67.840  72.460  1.00  0.00           C
ATOM   3362  HA  PRO A 407      10.249  68.571  71.819  1.00  0.00           H
ATOM   3363  CB  PRO A 407      12.000  68.320  73.150  1.00  0.00           C
ATOM   3364  HB1 PRO A 407      12.448  69.157  72.572  1.00  0.00           H
ATOM   3365  HB2 PRO A 407      12.729  67.482  73.170  1.00  0.00           H
ATOM   3366  CG  PRO A 407      11.580  68.740  74.529  1.00  0.00           C
ATOM   3367  HG1 PRO A 407      12.235  68.508  75.396  1.00  0.00           H
ATOM   3368  HG2 PRO A 407      11.520  69.849  74.560  1.00  0.00           H
ATOM   3369  C   PRO A 407      10.840  66.710  71.510  1.00  0.00           C
ATOM   3370  O   PRO A 407      10.460  66.950  70.370  1.00  0.00           O
ATOM   3371  N   ILE A 408      11.110  65.430  71.980  1.00  0.00           N
ATOM   3372  HN  ILE A 408      11.240  65.200  72.941  1.00  0.00           H
ATOM   3373  CA  ILE A 408      11.220  64.270  71.070  1.00  0.00           C
ATOM   3374  HA  ILE A 408      11.987  64.599  70.383  1.00  0.00           H
ATOM   3375  CB  ILE A 408      11.860  63.080  71.820  1.00  0.00           C
ATOM   3376  HB  ILE A 408      11.181  62.890  72.679  1.00  0.00           H
ATOM   3377  CG2 ILE A 408      11.830  61.790  70.970  1.00  0.00           C
ATOM   3378 1HG2 ILE A 408      12.090  60.920  71.610  1.00  0.00           H
ATOM   3379 2HG2 ILE A 408      12.503  61.790  70.086  1.00  0.00           H
ATOM   3380 3HG2 ILE A 408      10.778  61.660  70.639  1.00  0.00           H
ATOM   3381  CG1 ILE A 408      13.350  63.450  72.230  1.00  0.00           C
ATOM   3382 1HG1 ILE A 408      13.400  64.521  72.520  1.00  0.00           H
ATOM   3383 2HG1 ILE A 408      13.970  63.400  71.310  1.00  0.00           H
ATOM   3384  CD  ILE A 408      13.980  62.410  73.170  1.00  0.00           C
ATOM   3385  HD1 ILE A 408      14.270  61.529  72.559  1.00  0.00           H
ATOM   3386  HD2 ILE A 408      13.166  62.028  73.823  1.00  0.00           H
ATOM   3387  HD3 ILE A 408      14.803  62.822  73.792  1.00  0.00           H
ATOM   3388  C   ILE A 408      10.030  64.010  70.080  1.00  0.00           C
ATOM   3389  O   ILE A 408      10.300  63.830  68.900  1.00  0.00           O
ATOM   3390  N   GLY A 409       8.860  64.020  70.620  1.00  0.00           N
ATOM   3391  HN  GLY A 409       8.780  64.230  71.591  1.00  0.00           H
ATOM   3392  CA  GLY A 409       7.600  63.770  69.930  1.00  0.00           C
ATOM   3393  HA1 GLY A 409       6.872  63.810  70.727  1.00  0.00           H
ATOM   3394  HA2 GLY A 409       7.550  62.834  69.392  1.00  0.00           H
ATOM   3395  C   GLY A 409       7.370  64.890  68.970  1.00  0.00           C
ATOM   3396  O   GLY A 409       7.070  64.590  67.850  1.00  0.00           O
ATOM   3397  N   LEU A 410       7.540  66.160  69.340  1.00  0.00           N
ATOM   3398  HN  LEU A 410       7.760  66.370  70.290  1.00  0.00           H
ATOM   3399  CA  LEU A 410       7.260  67.250  68.310  1.00  0.00           C
ATOM   3400  HA  LEU A 410       6.296  67.069  67.858  1.00  0.00           H
ATOM   3401  CB  LEU A 410       7.400  68.580  69.100  1.00  0.00           C
ATOM   3402  HB1 LEU A 410       8.409  68.500  69.559  1.00  0.00           H
ATOM   3403  HB2 LEU A 410       6.539  68.560  69.801  1.00  0.00           H
ATOM   3404  CG  LEU A 410       7.230  69.880  68.200  1.00  0.00           C
ATOM   3405  HG  LEU A 410       8.015  69.890  67.415  1.00  0.00           H
ATOM   3406  CD1 LEU A 410       5.740  69.760  67.640  1.00  0.00           C
ATOM   3407 1HD1 LEU A 410       4.931  69.480  68.349  1.00  0.00           H
ATOM   3408 2HD1 LEU A 410       5.770  69.081  66.761  1.00  0.00           H
ATOM   3409 3HD1 LEU A 410       5.511  70.786  67.281  1.00  0.00           H
ATOM   3410  CD2 LEU A 410       7.490  71.060  69.180  1.00  0.00           C
ATOM   3411 1HD2 LEU A 410       8.364  70.889  69.843  1.00  0.00           H
ATOM   3412 2HD2 LEU A 410       6.656  71.231  69.893  1.00  0.00           H
ATOM   3413 3HD2 LEU A 410       7.751  72.015  68.677  1.00  0.00           H
ATOM   3414  C   LEU A 410       8.170  67.210  67.100  1.00  0.00           C
ATOM   3415  O   LEU A 410       7.750  67.350  66.010  1.00  0.00           O
ATOM   3416  N   VAL A 411       9.500  67.170  67.330  1.00  0.00           N
ATOM   3417  HN  VAL A 411       9.799  67.070  68.276  1.00  0.00           H
ATOM   3418  CA  VAL A 411      10.530  67.140  66.450  1.00  0.00           C
ATOM   3419  HA  VAL A 411      10.450  67.991  65.789  1.00  0.00           H
ATOM   3420  CB  VAL A 411      11.890  67.240  67.100  1.00  0.00           C
ATOM   3421  HB  VAL A 411      11.940  66.398  67.822  1.00  0.00           H
ATOM   3422  CG1 VAL A 411      12.971  67.340  66.070  1.00  0.00           C
ATOM   3423 1HG1 VAL A 411      13.100  66.511  65.341  1.00  0.00           H
ATOM   3424 2HG1 VAL A 411      13.944  67.479  66.587  1.00  0.00           H
ATOM   3425 3HG1 VAL A 411      12.740  68.210  65.420  1.00  0.00           H
ATOM   3426  CG2 VAL A 411      12.050  68.510  67.990  1.00  0.00           C
ATOM   3427 1HG2 VAL A 411      13.027  68.470  68.518  1.00  0.00           H
ATOM   3428 2HG2 VAL A 411      11.257  68.600  68.763  1.00  0.00           H
ATOM   3429 3HG2 VAL A 411      12.110  69.409  67.340  1.00  0.00           H
ATOM   3430  C   VAL A 411      10.460  65.980  65.450  1.00  0.00           C
ATOM   3431  O   VAL A 411      10.600  66.020  64.240  1.00  0.00           O
ATOM   3432  N   LEU A 412      10.100  64.810  66.060  1.00  0.00           N
ATOM   3433  HN  LEU A 412       9.861  64.800  67.028  1.00  0.00           H
ATOM   3434  CA  LEU A 412       9.730  63.700  65.310  1.00  0.00           C
ATOM   3435  HA  LEU A 412      10.523  63.529  64.597  1.00  0.00           H
ATOM   3436  CB  LEU A 412       9.540  62.510  66.280  1.00  0.00           C
ATOM   3437  HB1 LEU A 412       8.725  62.681  67.015  1.00  0.00           H
ATOM   3438  HB2 LEU A 412      10.481  62.490  66.871  1.00  0.00           H
ATOM   3439  CG  LEU A 412       9.380  61.030  65.810  1.00  0.00           C
ATOM   3440  HG  LEU A 412       8.511  61.100  65.121  1.00  0.00           H
ATOM   3441  CD1 LEU A 412      10.620  60.459  65.050  1.00  0.00           C
ATOM   3442 1HD1 LEU A 412      10.700  61.102  64.147  1.00  0.00           H
ATOM   3443 2HD1 LEU A 412      10.451  59.375  64.881  1.00  0.00           H
ATOM   3444 3HD1 LEU A 412      11.481  60.590  65.740  1.00  0.00           H
ATOM   3445  CD2 LEU A 412       8.820  60.109  66.910  1.00  0.00           C
ATOM   3446 1HD2 LEU A 412       7.715  60.170  67.010  1.00  0.00           H
ATOM   3447 2HD2 LEU A 412       9.100  60.550  67.890  1.00  0.00           H
ATOM   3448 3HD2 LEU A 412       9.197  59.097  66.652  1.00  0.00           H
ATOM   3449  C   LEU A 412       8.430  63.790  64.490  1.00  0.00           C
ATOM   3450  O   LEU A 412       8.400  63.390  63.370  1.00  0.00           O
ATOM   3451  N   ILE A 413       7.330  64.460  65.010  1.00  0.00           N
ATOM   3452  HN  ILE A 413       7.380  64.730  65.969  1.00  0.00           H
ATOM   3453  CA  ILE A 413       6.050  64.710  64.270  1.00  0.00           C
ATOM   3454  HA  ILE A 413       5.629  63.829  63.809  1.00  0.00           H
ATOM   3455  CB  ILE A 413       4.960  65.350  65.140  1.00  0.00           C
ATOM   3456  HB  ILE A 413       5.491  66.111  65.751  1.00  0.00           H
ATOM   3457  CG2 ILE A 413       3.840  65.930  64.260  1.00  0.00           C
ATOM   3458 1HG2 ILE A 413       3.148  66.492  64.922  1.00  0.00           H
ATOM   3459 2HG2 ILE A 413       3.250  65.109  63.800  1.00  0.00           H
ATOM   3460 3HG2 ILE A 413       4.138  66.646  63.464  1.00  0.00           H
ATOM   3461  CG1 ILE A 413       4.340  64.320  66.170  1.00  0.00           C
ATOM   3462 1HG1 ILE A 413       4.929  63.391  66.330  1.00  0.00           H
ATOM   3463 2HG1 ILE A 413       3.420  63.890  65.720  1.00  0.00           H
ATOM   3464  CD  ILE A 413       4.000  65.060  67.490  1.00  0.00           C
ATOM   3465  HD1 ILE A 413       3.820  64.320  68.300  1.00  0.00           H
ATOM   3466  HD2 ILE A 413       3.207  65.833  67.410  1.00  0.00           H
ATOM   3467  HD3 ILE A 413       4.928  65.599  67.779  1.00  0.00           H
ATOM   3468  C   ILE A 413       6.370  65.530  63.000  1.00  0.00           C
ATOM   3469  O   ILE A 413       5.800  65.210  61.960  1.00  0.00           O
ATOM   3470  N   VAL A 414       7.290  66.500  63.050  1.00  0.00           N
ATOM   3471  HN  VAL A 414       7.820  66.700  63.870  1.00  0.00           H
ATOM   3472  CA  VAL A 414       7.700  67.390  62.010  1.00  0.00           C
ATOM   3473  HA  VAL A 414       6.766  67.742  61.598  1.00  0.00           H
ATOM   3474  CB  VAL A 414       8.420  68.570  62.610  1.00  0.00           C
ATOM   3475  HB  VAL A 414       9.211  68.229  63.311  1.00  0.00           H
ATOM   3476  CG1 VAL A 414       9.130  69.500  61.520  1.00  0.00           C
ATOM   3477 1HG1 VAL A 414       9.649  69.061  60.641  1.00  0.00           H
ATOM   3478 2HG1 VAL A 414       9.958  70.019  62.049  1.00  0.00           H
ATOM   3479 3HG1 VAL A 414       8.400  70.270  61.190  1.00  0.00           H
ATOM   3480  CG2 VAL A 414       7.480  69.430  63.500  1.00  0.00           C
ATOM   3481 1HG2 VAL A 414       8.102  70.243  63.931  1.00  0.00           H
ATOM   3482 2HG2 VAL A 414       7.281  68.894  64.453  1.00  0.00           H
ATOM   3483 3HG2 VAL A 414       6.592  69.849  62.981  1.00  0.00           H
ATOM   3484  C   VAL A 414       8.460  66.770  60.890  1.00  0.00           C
ATOM   3485  O   VAL A 414       8.050  66.950  59.740  1.00  0.00           O
ATOM   3486  N   GLY A 415       9.460  65.930  61.260  1.00  0.00           N
ATOM   3487  HN  GLY A 415       9.681  65.819  62.225  1.00  0.00           H
ATOM   3488  CA  GLY A 415      10.170  64.990  60.410  1.00  0.00           C
ATOM   3489  HA1 GLY A 415      10.864  64.326  60.903  1.00  0.00           H
ATOM   3490  HA2 GLY A 415      10.580  65.590  59.610  1.00  0.00           H
ATOM   3491  C   GLY A 415       9.210  64.040  59.680  1.00  0.00           C
ATOM   3492  O   GLY A 415       9.390  63.760  58.480  1.00  0.00           O
ATOM   3493  N   GLY A 416       8.240  63.580  60.400  1.00  0.00           N
ATOM   3494  HN  GLY A 416       8.380  63.700  61.380  1.00  0.00           H
ATOM   3495  CA  GLY A 416       7.189  62.640  59.921  1.00  0.00           C
ATOM   3496  HA1 GLY A 416       6.564  62.471  60.785  1.00  0.00           H
ATOM   3497  HA2 GLY A 416       7.764  61.825  59.507  1.00  0.00           H
ATOM   3498  C   GLY A 416       6.340  63.180  58.790  1.00  0.00           C
ATOM   3499  O   GLY A 416       6.070  62.560  57.790  1.00  0.00           O
ATOM   3500  N   TYR A 417       5.860  64.480  58.880  1.00  0.00           N
ATOM   3501  HN  TYR A 417       5.860  64.861  59.801  1.00  0.00           H
ATOM   3502  CA  TYR A 417       5.250  65.290  57.840  1.00  0.00           C
ATOM   3503  HA  TYR A 417       4.388  64.719  57.529  1.00  0.00           H
ATOM   3504  CB  TYR A 417       4.920  66.710  58.410  1.00  0.00           C
ATOM   3505  HB1 TYR A 417       5.850  67.130  58.850  1.00  0.00           H
ATOM   3506  HB2 TYR A 417       4.209  66.570  59.252  1.00  0.00           H
ATOM   3507  CG  TYR A 417       4.290  67.590  57.430  1.00  0.00           C
ATOM   3508  CD1 TYR A 417       5.040  68.610  56.780  1.00  0.00           C
ATOM   3509  HD1 TYR A 417       6.102  68.690  56.960  1.00  0.00           H
ATOM   3510  CE1 TYR A 417       4.460  69.380  55.740  1.00  0.00           C
ATOM   3511  HE1 TYR A 417       4.942  70.143  55.148  1.00  0.00           H
ATOM   3512  CZ  TYR A 417       3.120  69.140  55.380  1.00  0.00           C
ATOM   3513  OH  TYR A 417       2.540  69.730  54.210  1.00  0.00           O
ATOM   3514  HH  TYR A 417       3.031  70.522  53.979  1.00  0.00           H
ATOM   3515  CD2 TYR A 417       2.910  67.400  57.040  1.00  0.00           C
ATOM   3516  HD2 TYR A 417       2.391  66.582  57.519  1.00  0.00           H
ATOM   3517  CE2 TYR A 417       2.311  68.140  56.030  1.00  0.00           C
ATOM   3518  HE2 TYR A 417       1.373  67.838  55.587  1.00  0.00           H
ATOM   3519  C   TYR A 417       6.080  65.290  56.500  1.00  0.00           C
ATOM   3520  O   TYR A 417       5.600  65.040  55.380  1.00  0.00           O
ATOM   3521  N   PHE A 418       7.390  65.510  56.680  1.00  0.00           N
ATOM   3522  HN  PHE A 418       7.570  65.700  57.642  1.00  0.00           H
ATOM   3523  CA  PHE A 418       8.350  65.770  55.600  1.00  0.00           C
ATOM   3524  HA  PHE A 418       7.740  66.140  54.790  1.00  0.00           H
ATOM   3525  CB  PHE A 418       9.540  66.820  55.940  1.00  0.00           C
ATOM   3526  HB1 PHE A 418      10.419  66.860  55.261  1.00  0.00           H
ATOM   3527  HB2 PHE A 418      10.002  66.489  56.894  1.00  0.00           H
ATOM   3528  CG  PHE A 418       9.040  68.220  56.170  1.00  0.00           C
ATOM   3529  CD1 PHE A 418       9.210  68.860  57.400  1.00  0.00           C
ATOM   3530  HD1 PHE A 418       9.659  68.301  58.208  1.00  0.00           H
ATOM   3531  CE1 PHE A 418       8.750  70.170  57.620  1.00  0.00           C
ATOM   3532  HE1 PHE A 418       8.810  70.668  58.577  1.00  0.00           H
ATOM   3533  CZ  PHE A 418       8.170  70.860  56.550  1.00  0.00           C
ATOM   3534  HZ  PHE A 418       7.679  71.802  56.740  1.00  0.00           H
ATOM   3535  CD2 PHE A 418       8.360  68.850  55.110  1.00  0.00           C
ATOM   3536  HD2 PHE A 418       8.370  68.359  54.148  1.00  0.00           H
ATOM   3537  CE2 PHE A 418       7.930  70.230  55.270  1.00  0.00           C
ATOM   3538  HE2 PHE A 418       7.488  70.753  54.436  1.00  0.00           H
ATOM   3539  C   PHE A 418       8.960  64.470  55.150  1.00  0.00           C
ATOM   3540  O   PHE A 418       9.430  64.470  54.030  1.00  0.00           O
ATOM   3541  N   LEU A 419       8.890  63.340  55.870  1.00  0.00           N
ATOM   3542  HN  LEU A 419       8.760  63.460  56.851  1.00  0.00           H
ATOM   3543  CA  LEU A 419       9.080  62.050  55.300  1.00  0.00           C
ATOM   3544  HA  LEU A 419       9.988  62.130  54.721  1.00  0.00           H
ATOM   3545  CB  LEU A 419       9.130  60.920  56.310  1.00  0.00           C
ATOM   3546  HB1 LEU A 419       8.137  60.599  56.691  1.00  0.00           H
ATOM   3547  HB2 LEU A 419       9.762  61.422  57.073  1.00  0.00           H
ATOM   3548  CG  LEU A 419      10.040  59.650  55.970  1.00  0.00           C
ATOM   3549  HG  LEU A 419       9.461  59.021  55.261  1.00  0.00           H
ATOM   3550  CD1 LEU A 419      11.300  59.900  55.131  1.00  0.00           C
ATOM   3551 1HD1 LEU A 419      11.190  60.691  54.359  1.00  0.00           H
ATOM   3552 2HD1 LEU A 419      11.670  58.920  54.760  1.00  0.00           H
ATOM   3553 3HD1 LEU A 419      12.035  60.208  55.905  1.00  0.00           H
ATOM   3554  CD2 LEU A 419      10.241  58.790  57.220  1.00  0.00           C
ATOM   3555 1HD2 LEU A 419      10.608  57.756  57.041  1.00  0.00           H
ATOM   3556 2HD2 LEU A 419       9.244  58.559  57.653  1.00  0.00           H
ATOM   3557 3HD2 LEU A 419      10.909  59.249  57.979  1.00  0.00           H
ATOM   3558  C   LEU A 419       8.030  61.660  54.310  1.00  0.00           C
ATOM   3559  O   LEU A 419       8.370  61.190  53.220  1.00  0.00           O
ATOM   3560  N   ILE A 420       6.690  61.800  54.620  1.00  0.00           N
ATOM   3561  HN  ILE A 420       6.520  62.050  55.570  1.00  0.00           H
ATOM   3562  CA  ILE A 420       5.520  61.820  53.710  1.00  0.00           C
ATOM   3563  HA  ILE A 420       5.420  60.872  53.201  1.00  0.00           H
ATOM   3564  CB  ILE A 420       4.200  62.121  54.460  1.00  0.00           C
ATOM   3565  HB  ILE A 420       4.349  63.103  54.957  1.00  0.00           H
ATOM   3566  CG2 ILE A 420       2.960  62.280  53.560  1.00  0.00           C
ATOM   3567 1HG2 ILE A 420       2.920  63.172  52.899  1.00  0.00           H
ATOM   3568 2HG2 ILE A 420       2.027  62.280  54.162  1.00  0.00           H
ATOM   3569 3HG2 ILE A 420       2.940  61.446  52.827  1.00  0.00           H
ATOM   3570  CG1 ILE A 420       3.800  61.040  55.470  1.00  0.00           C
ATOM   3571 1HG1 ILE A 420       2.949  61.391  56.091  1.00  0.00           H
ATOM   3572 2HG1 ILE A 420       4.717  60.851  56.068  1.00  0.00           H
ATOM   3573  CD  ILE A 420       3.530  59.640  54.820  1.00  0.00           C
ATOM   3574  HD1 ILE A 420       3.100  59.000  55.620  1.00  0.00           H
ATOM   3575  HD2 ILE A 420       4.391  59.079  54.399  1.00  0.00           H
ATOM   3576  HD3 ILE A 420       2.721  59.780  54.071  1.00  0.00           H
ATOM   3577  C   ILE A 420       5.680  62.810  52.590  1.00  0.00           C
ATOM   3578  O   ILE A 420       5.330  62.450  51.420  1.00  0.00           O
ATOM   3579  N   ARG A 421       6.180  64.050  52.710  1.00  0.00           N
ATOM   3580  HN  ARG A 421       6.410  64.290  53.650  1.00  0.00           H
ATOM   3581  CA  ARG A 421       6.460  65.010  51.610  1.00  0.00           C
ATOM   3582  HA  ARG A 421       5.566  65.030  51.004  1.00  0.00           H
ATOM   3583  CB  ARG A 421       6.770  66.530  52.070  1.00  0.00           C
ATOM   3584  HB1 ARG A 421       7.009  67.109  51.152  1.00  0.00           H
ATOM   3585  HB2 ARG A 421       7.761  66.570  52.570  1.00  0.00           H
ATOM   3586  CG  ARG A 421       5.770  67.320  52.900  1.00  0.00           C
ATOM   3587  HG1 ARG A 421       6.169  68.338  53.100  1.00  0.00           H
ATOM   3588  HG2 ARG A 421       5.660  66.778  53.863  1.00  0.00           H
ATOM   3589  CD  ARG A 421       4.290  67.341  52.370  1.00  0.00           C
ATOM   3590  HD1 ARG A 421       3.540  67.940  52.930  1.00  0.00           H
ATOM   3591  HD2 ARG A 421       3.948  66.284  52.410  1.00  0.00           H
ATOM   3592  NE  ARG A 421       4.360  67.760  50.890  1.00  0.00           N
ATOM   3593  HE  ARG A 421       4.830  68.630  50.740  1.00  0.00           H
ATOM   3594  CZ  ARG A 421       3.730  67.240  49.860  1.00  0.00           C
ATOM   3595  NH1 ARG A 421       2.880  66.290  49.931  1.00  0.00           N
ATOM   3596 1HH1 ARG A 421       2.393  66.270  50.804  1.00  0.00           H
ATOM   3597 2HH1 ARG A 421       2.408  65.979  49.106  1.00  0.00           H
ATOM   3598  NH2 ARG A 421       4.190  67.600  48.680  1.00  0.00           N
ATOM   3599 1HH2 ARG A 421       4.915  68.275  48.811  1.00  0.00           H
ATOM   3600 2HH2 ARG A 421       3.670  67.210  47.920  1.00  0.00           H
ATOM   3601  C   ARG A 421       7.530  64.460  50.680  1.00  0.00           C
ATOM   3602  O   ARG A 421       7.330  64.520  49.460  1.00  0.00           O
ATOM   3603  N   GLY A 422       8.560  63.850  51.270  1.00  0.00           N
ATOM   3604  HN  GLY A 422       8.680  63.770  52.257  1.00  0.00           H
ATOM   3605  CA  GLY A 422       9.470  62.960  50.550  1.00  0.00           C
ATOM   3606  HA1 GLY A 422       9.848  62.323  51.336  1.00  0.00           H
ATOM   3607  HA2 GLY A 422      10.189  63.519  49.971  1.00  0.00           H
ATOM   3608  C   GLY A 422       8.760  61.930  49.650  1.00  0.00           C
ATOM   3609  O   GLY A 422       8.950  61.840  48.450  1.00  0.00           O
ATOM   3610  N   VAL A 423       7.850  61.100  50.240  1.00  0.00           N
ATOM   3611  HN  VAL A 423       7.930  61.100  51.234  1.00  0.00           H
ATOM   3612  CA  VAL A 423       7.120  60.010  49.590  1.00  0.00           C
ATOM   3613  HA  VAL A 423       7.701  59.219  49.139  1.00  0.00           H
ATOM   3614  CB  VAL A 423       6.460  59.120  50.680  1.00  0.00           C
ATOM   3615  HB  VAL A 423       6.092  59.876  51.406  1.00  0.00           H
ATOM   3616  CG1 VAL A 423       5.270  58.170  50.230  1.00  0.00           C
ATOM   3617 1HG1 VAL A 423       4.858  57.537  51.044  1.00  0.00           H
ATOM   3618 2HG1 VAL A 423       5.629  57.591  49.352  1.00  0.00           H
ATOM   3619 3HG1 VAL A 423       4.510  58.890  49.860  1.00  0.00           H
ATOM   3620  CG2 VAL A 423       7.680  58.370  51.350  1.00  0.00           C
ATOM   3621 1HG2 VAL A 423       8.503  59.033  51.691  1.00  0.00           H
ATOM   3622 2HG2 VAL A 423       8.010  57.671  50.551  1.00  0.00           H
ATOM   3623 3HG2 VAL A 423       7.248  57.928  52.273  1.00  0.00           H
ATOM   3624  C   VAL A 423       6.200  60.520  48.470  1.00  0.00           C
ATOM   3625  O   VAL A 423       6.150  60.090  47.330  1.00  0.00           O
ATOM   3626  N   MET A 424       5.400  61.670  48.680  1.00  0.00           N
ATOM   3627  HN  MET A 424       5.410  62.091  49.583  1.00  0.00           H
ATOM   3628  CA  MET A 424       4.640  62.370  47.700  1.00  0.00           C
ATOM   3629  HA  MET A 424       4.111  61.532  47.271  1.00  0.00           H
ATOM   3630  CB  MET A 424       3.470  63.220  48.210  1.00  0.00           C
ATOM   3631  HB1 MET A 424       2.939  63.661  47.339  1.00  0.00           H
ATOM   3632  HB2 MET A 424       3.982  64.043  48.752  1.00  0.00           H
ATOM   3633  CG  MET A 424       2.450  62.560  49.200  1.00  0.00           C
ATOM   3634  HG1 MET A 424       1.686  63.364  49.250  1.00  0.00           H
ATOM   3635  HG2 MET A 424       2.991  62.430  50.162  1.00  0.00           H
ATOM   3636  SD  MET A 424       1.810  60.950  48.610  1.00  0.00           S
ATOM   3637  CE  MET A 424       0.940  61.630  47.160  1.00  0.00           C
ATOM   3638  HE1 MET A 424       1.637  61.919  46.344  1.00  0.00           H
ATOM   3639  HE2 MET A 424       0.381  62.558  47.409  1.00  0.00           H
ATOM   3640  HE3 MET A 424       0.188  60.918  46.759  1.00  0.00           H
ATOM   3641  C   MET A 424       5.420  62.980  46.550  1.00  0.00           C
ATOM   3642  O   MET A 424       5.000  62.940  45.410  1.00  0.00           O
ATOM   3643  N   THR A 425       6.640  63.460  46.800  1.00  0.00           N
ATOM   3644  HN  THR A 425       6.961  63.410  47.742  1.00  0.00           H
ATOM   3645  CA  THR A 425       7.550  63.880  45.710  1.00  0.00           C
ATOM   3646  HA  THR A 425       7.127  64.676  45.116  1.00  0.00           H
ATOM   3647  CB  THR A 425       8.730  64.550  46.410  1.00  0.00           C
ATOM   3648  HB  THR A 425       9.519  63.871  46.799  1.00  0.00           H
ATOM   3649  OG1 THR A 425       8.290  65.520  47.310  1.00  0.00           O
ATOM   3650  HG1 THR A 425       7.767  65.037  47.954  1.00  0.00           H
ATOM   3651  CG2 THR A 425       9.490  65.321  45.301  1.00  0.00           C
ATOM   3652 1HG2 THR A 425      10.003  64.687  44.546  1.00  0.00           H
ATOM   3653 2HG2 THR A 425      10.263  65.895  45.855  1.00  0.00           H
ATOM   3654 3HG2 THR A 425       8.880  66.109  44.810  1.00  0.00           H
ATOM   3655  C   THR A 425       8.020  62.780  44.830  1.00  0.00           C
ATOM   3656  O   THR A 425       7.850  62.880  43.620  1.00  0.00           O
ATOM   3657  N   LEU A 426       8.470  61.660  45.390  1.00  0.00           N
ATOM   3658  HN  LEU A 426       8.590  61.670  46.380  1.00  0.00           H
ATOM   3659  CA  LEU A 426       8.830  60.420  44.770  1.00  0.00           C
ATOM   3660  HA  LEU A 426       9.626  60.559  44.053  1.00  0.00           H
ATOM   3661  CB  LEU A 426       9.240  59.350  45.830  1.00  0.00           C
ATOM   3662  HB1 LEU A 426       9.370  58.293  45.511  1.00  0.00           H
ATOM   3663  HB2 LEU A 426       8.412  59.210  46.558  1.00  0.00           H
ATOM   3664  CG  LEU A 426      10.570  59.600  46.550  1.00  0.00           C
ATOM   3665  HG  LEU A 426      10.650  60.630  46.960  1.00  0.00           H
ATOM   3666  CD1 LEU A 426      10.670  58.670  47.720  1.00  0.00           C
ATOM   3667 1HD1 LEU A 426      10.570  57.611  47.400  1.00  0.00           H
ATOM   3668 2HD1 LEU A 426       9.980  58.930  48.551  1.00  0.00           H
ATOM   3669 3HD1 LEU A 426      11.641  58.770  48.250  1.00  0.00           H
ATOM   3670  CD2 LEU A 426      11.750  59.530  45.551  1.00  0.00           C
ATOM   3671 1HD2 LEU A 426      11.920  58.538  45.079  1.00  0.00           H
ATOM   3672 2HD2 LEU A 426      12.669  59.710  46.149  1.00  0.00           H
ATOM   3673 3HD2 LEU A 426      11.579  60.306  44.774  1.00  0.00           H
ATOM   3674  C   LEU A 426       7.820  59.830  43.870  1.00  0.00           C
ATOM   3675  O   LEU A 426       8.040  59.380  42.790  1.00  0.00           O
ATOM   3676  N   PHE A 427       6.610  59.840  44.480  1.00  0.00           N
ATOM   3677  HN  PHE A 427       6.520  60.071  45.445  1.00  0.00           H
ATOM   3678  CA  PHE A 427       5.340  59.440  43.880  1.00  0.00           C
ATOM   3679  HA  PHE A 427       5.330  58.397  43.599  1.00  0.00           H
ATOM   3680  CB  PHE A 427       4.230  59.520  44.900  1.00  0.00           C
ATOM   3681  HB1 PHE A 427       3.991  60.566  45.189  1.00  0.00           H
ATOM   3682  HB2 PHE A 427       4.550  59.060  45.859  1.00  0.00           H
ATOM   3683  CG  PHE A 427       2.970  58.880  44.430  1.00  0.00           C
ATOM   3684  CD1 PHE A 427       3.010  57.630  43.930  1.00  0.00           C
ATOM   3685  HD1 PHE A 427       3.949  57.110  43.810  1.00  0.00           H
ATOM   3686  CE1 PHE A 427       1.920  56.940  43.400  1.00  0.00           C
ATOM   3687  HE1 PHE A 427       2.050  55.930  43.040  1.00  0.00           H
ATOM   3688  CZ  PHE A 427       0.700  57.650  43.330  1.00  0.00           C
ATOM   3689  HZ  PHE A 427      -0.181  57.049  43.160  1.00  0.00           H
ATOM   3690  CD2 PHE A 427       1.720  59.490  44.540  1.00  0.00           C
ATOM   3691  HD2 PHE A 427       1.620  60.424  45.072  1.00  0.00           H
ATOM   3692  CE2 PHE A 427       0.590  58.880  43.950  1.00  0.00           C
ATOM   3693  HE2 PHE A 427      -0.345  59.417  43.880  1.00  0.00           H
ATOM   3694  C   PHE A 427       5.020  60.330  42.680  1.00  0.00           C
ATOM   3695  O   PHE A 427       4.740  59.770  41.610  1.00  0.00           O
ATOM   3696  N   SER A 428       5.140  61.670  42.640  1.00  0.00           N
ATOM   3697  HN  SER A 428       5.290  62.181  43.482  1.00  0.00           H
ATOM   3698  CA  SER A 428       5.040  62.470  41.440  1.00  0.00           C
ATOM   3699  HA  SER A 428       4.051  62.200  41.100  1.00  0.00           H
ATOM   3700  CB  SER A 428       5.070  64.010  41.800  1.00  0.00           C
ATOM   3701  HB1 SER A 428       5.860  64.230  42.550  1.00  0.00           H
ATOM   3702  HB2 SER A 428       4.102  64.289  42.269  1.00  0.00           H
ATOM   3703  OG  SER A 428       5.360  64.860  40.650  1.00  0.00           O
ATOM   3704  HG1 SER A 428       4.637  64.669  40.048  1.00  0.00           H
ATOM   3705  C   SER A 428       6.080  62.130  40.420  1.00  0.00           C
ATOM   3706  O   SER A 428       5.790  61.880  39.250  1.00  0.00           O
ATOM   3707  N   ILE A 429       7.360  62.000  40.920  1.00  0.00           N
ATOM   3708  HN  ILE A 429       7.510  62.190  41.888  1.00  0.00           H
ATOM   3709  CA  ILE A 429       8.470  61.600  40.050  1.00  0.00           C
ATOM   3710  HA  ILE A 429       8.550  62.381  39.309  1.00  0.00           H
ATOM   3711  CB  ILE A 429       9.780  61.590  40.810  1.00  0.00           C
ATOM   3712  HB  ILE A 429       9.660  60.932  41.697  1.00  0.00           H
ATOM   3713  CG2 ILE A 429      11.020  61.160  39.970  1.00  0.00           C
ATOM   3714 1HG2 ILE A 429      11.933  61.140  40.602  1.00  0.00           H
ATOM   3715 2HG2 ILE A 429      11.249  61.817  39.103  1.00  0.00           H
ATOM   3716 3HG2 ILE A 429      10.850  60.127  39.599  1.00  0.00           H
ATOM   3717  CG1 ILE A 429      10.110  63.020  41.410  1.00  0.00           C
ATOM   3718 1HG1 ILE A 429       9.222  63.429  41.939  1.00  0.00           H
ATOM   3719 2HG1 ILE A 429      10.319  63.756  40.604  1.00  0.00           H
ATOM   3720  CD  ILE A 429      11.200  62.980  42.460  1.00  0.00           C
ATOM   3721  HD1 ILE A 429      12.177  62.581  42.111  1.00  0.00           H
ATOM   3722  HD2 ILE A 429      10.939  62.296  43.295  1.00  0.00           H
ATOM   3723  HD3 ILE A 429      11.340  63.978  42.929  1.00  0.00           H
ATOM   3724  C   ILE A 429       8.340  60.290  39.320  1.00  0.00           C
ATOM   3725  O   ILE A 429       8.530  60.230  38.070  1.00  0.00           O
ATOM   3726  N   LYS A 430       7.900  59.180  39.960  1.00  0.00           N
ATOM   3727  HN  LYS A 430       7.811  59.200  40.953  1.00  0.00           H
ATOM   3728  CA  LYS A 430       7.490  57.900  39.380  1.00  0.00           C
ATOM   3729  HA  LYS A 430       8.219  57.500  38.691  1.00  0.00           H
ATOM   3730  CB  LYS A 430       7.220  56.850  40.540  1.00  0.00           C
ATOM   3731  HB1 LYS A 430       6.778  57.322  41.443  1.00  0.00           H
ATOM   3732  HB2 LYS A 430       8.200  56.460  40.890  1.00  0.00           H
ATOM   3733  CG  LYS A 430       6.281  55.570  40.301  1.00  0.00           C
ATOM   3734  HG1 LYS A 430       5.211  55.792  40.098  1.00  0.00           H
ATOM   3735  HG2 LYS A 430       6.409  55.092  41.295  1.00  0.00           H
ATOM   3736  CD  LYS A 430       6.830  54.530  39.380  1.00  0.00           C
ATOM   3737  HD1 LYS A 430       7.824  54.128  39.671  1.00  0.00           H
ATOM   3738  HD2 LYS A 430       7.021  55.011  38.397  1.00  0.00           H
ATOM   3739  CE  LYS A 430       5.860  53.390  39.010  1.00  0.00           C
ATOM   3740  HE1 LYS A 430       6.411  52.548  38.539  1.00  0.00           H
ATOM   3741  HE2 LYS A 430       4.898  53.630  38.509  1.00  0.00           H
ATOM   3742  NZ  LYS A 430       5.390  52.890  40.380  1.00  0.00           N
ATOM   3743  HZ1 LYS A 430       6.090  52.770  41.140  1.00  0.00           H
ATOM   3744  HZ2 LYS A 430       4.888  52.046  40.038  1.00  0.00           H
ATOM   3745  HZ3 LYS A 430       4.613  53.498  40.709  1.00  0.00           H
ATOM   3746  C   LYS A 430       6.250  58.010  38.480  1.00  0.00           C
ATOM   3747  O   LYS A 430       6.320  57.270  37.490  1.00  0.00           O
ATOM   3748  N   SER A 431       5.230  58.940  38.870  1.00  0.00           N
ATOM   3749  HN  SER A 431       5.330  59.499  39.689  1.00  0.00           H
ATOM   3750  CA  SER A 431       3.990  58.960  38.120  1.00  0.00           C
ATOM   3751  HA  SER A 431       3.658  57.945  37.959  1.00  0.00           H
ATOM   3752  CB  SER A 431       2.980  59.720  39.070  1.00  0.00           C
ATOM   3753  HB1 SER A 431       2.039  59.960  38.530  1.00  0.00           H
ATOM   3754  HB2 SER A 431       3.440  60.661  39.440  1.00  0.00           H
ATOM   3755  OG  SER A 431       2.590  58.850  40.120  1.00  0.00           O
ATOM   3756  HG1 SER A 431       3.386  58.850  40.657  1.00  0.00           H
ATOM   3757  C   SER A 431       4.070  59.730  36.850  1.00  0.00           C
ATOM   3758  O   SER A 431       3.330  59.470  35.900  1.00  0.00           O
ATOM   3759  N   ASN A 432       4.970  60.700  36.790  1.00  0.00           N
ATOM   3760  HN  ASN A 432       5.542  60.931  37.573  1.00  0.00           H
ATOM   3761  CA  ASN A 432       5.130  61.590  35.610  1.00  0.00           C
ATOM   3762  HA  ASN A 432       4.179  62.090  35.720  1.00  0.00           H
ATOM   3763  CB  ASN A 432       6.220  62.590  35.920  1.00  0.00           C
ATOM   3764  HB1 ASN A 432       7.202  62.129  35.680  1.00  0.00           H
ATOM   3765  HB2 ASN A 432       6.280  62.800  37.009  1.00  0.00           H
ATOM   3766  CG  ASN A 432       6.180  63.950  35.170  1.00  0.00           C
ATOM   3767  OD1 ASN A 432       5.730  64.970  35.750  1.00  0.00           O
ATOM   3768  ND2 ASN A 432       6.680  64.050  33.900  1.00  0.00           N
ATOM   3769 1HD2 ASN A 432       7.150  63.210  33.630  1.00  0.00           H
ATOM   3770 2HD2 ASN A 432       6.750  64.889  33.361  1.00  0.00           H
ATOM   3771  C   ASN A 432       5.190  61.010  34.220  1.00  0.00           C
ATOM   3772  O   ASN A 432       5.820  59.980  34.060  1.00  0.00           O
HETATM 3773  N   HSD A 433       4.480  61.570  33.240  1.00  0.00           N
HETATM 3774  HN  HSD A 433       4.033  62.454  33.359  1.00  0.00           H
HETATM 3775  CA  HSD A 433       4.280  61.020  31.930  1.00  0.00           C
HETATM 3776  HA  HSD A 433       5.068  60.312  31.720  1.00  0.00           H
HETATM 3777  CB  HSD A 433       3.010  60.100  31.780  1.00  0.00           C
HETATM 3778  HB1 HSD A 433       2.163  60.628  32.268  1.00  0.00           H
HETATM 3779  HB2 HSD A 433       3.220  59.210  32.410  1.00  0.00           H
HETATM 3780  ND1 HSD A 433       3.300  59.030  29.630  1.00  0.00           N
HETATM 3781  HD1 HSD A 433       4.156  58.552  29.829  1.00  0.00           H
HETATM 3782  CG  HSD A 433       2.680  59.910  30.420  1.00  0.00           C
HETATM 3783  CE1 HSD A 433       2.800  59.080  28.440  1.00  0.00           C
HETATM 3784  HE1 HSD A 433       3.271  58.558  27.607  1.00  0.00           H
HETATM 3785  NE2 HSD A 433       1.790  59.950  28.420  1.00  0.00           N
HETATM 3786  CD2 HSD A 433       1.740  60.510  29.700  1.00  0.00           C
HETATM 3787  HD2 HSD A 433       0.972  61.268  29.800  1.00  0.00           H
HETATM 3788  C   HSD A 433       4.420  62.080  30.840  1.00  0.00           C
HETATM 3789  O   HSD A 433       3.630  63.030  30.960  1.00  0.00           O
ATOM   3790  N   PRO A 434       5.220  62.140  29.780  1.00  0.00           N
ATOM   3791  CD  PRO A 434       4.990  63.010  28.650  1.00  0.00           C
ATOM   3792  HD1 PRO A 434       5.320  64.059  28.810  1.00  0.00           H
ATOM   3793  HD2 PRO A 434       3.915  62.960  28.371  1.00  0.00           H
ATOM   3794  CA  PRO A 434       6.500  61.440  29.560  1.00  0.00           C
ATOM   3795  HA  PRO A 434       6.310  60.411  29.290  1.00  0.00           H
ATOM   3796  CB  PRO A 434       7.130  62.070  28.290  1.00  0.00           C
ATOM   3797  HB1 PRO A 434       7.771  61.409  27.669  1.00  0.00           H
ATOM   3798  HB2 PRO A 434       7.619  63.008  28.629  1.00  0.00           H
ATOM   3799  CG  PRO A 434       5.910  62.419  27.520  1.00  0.00           C
ATOM   3800  HG1 PRO A 434       6.121  63.112  26.677  1.00  0.00           H
ATOM   3801  HG2 PRO A 434       5.402  61.554  27.042  1.00  0.00           H
ATOM   3802  C   PRO A 434       7.390  61.500  30.750  1.00  0.00           C
ATOM   3803  O   PRO A 434       7.460  62.610  31.340  1.00  0.00           O
ATOM   3804  N   GLY A 435       7.940  60.430  31.240  1.00  0.00           N
ATOM   3805  HN  GLY A 435       7.710  59.541  30.851  1.00  0.00           H
ATOM   3806  CA  GLY A 435       8.750  60.380  32.410  1.00  0.00           C
ATOM   3807  HA1 GLY A 435       8.910  59.361  32.730  1.00  0.00           H
ATOM   3808  HA2 GLY A 435       8.161  60.919  33.138  1.00  0.00           H
ATOM   3809  C   GLY A 435      10.070  61.200  32.360  1.00  0.00           C
ATOM   3810  O   GLY A 435      10.590  61.610  31.350  1.00  0.00           O
ATOM   3811  N   LEU A 436      10.640  61.450  33.580  1.00  0.00           N
ATOM   3812  HN  LEU A 436      10.111  61.100  34.349  1.00  0.00           H
ATOM   3813  CA  LEU A 436      11.720  62.370  33.840  1.00  0.00           C
ATOM   3814  HA  LEU A 436      11.870  63.069  33.031  1.00  0.00           H
ATOM   3815  CB  LEU A 436      11.350  63.260  35.110  1.00  0.00           C
ATOM   3816  HB1 LEU A 436      12.160  63.990  35.320  1.00  0.00           H
ATOM   3817  HB2 LEU A 436      11.420  62.571  35.979  1.00  0.00           H
ATOM   3818  CG  LEU A 436       9.940  63.870  35.020  1.00  0.00           C
ATOM   3819  HG  LEU A 436       9.150  63.090  34.980  1.00  0.00           H
ATOM   3820  CD1 LEU A 436       9.700  64.589  36.360  1.00  0.00           C
ATOM   3821 1HD1 LEU A 436      10.375  65.466  36.461  1.00  0.00           H
ATOM   3822 2HD1 LEU A 436       9.720  63.830  37.170  1.00  0.00           H
ATOM   3823 3HD1 LEU A 436       8.628  64.871  36.280  1.00  0.00           H
ATOM   3824  CD2 LEU A 436       9.970  64.950  33.920  1.00  0.00           C
ATOM   3825 1HD2 LEU A 436       9.890  64.482  32.915  1.00  0.00           H
ATOM   3826 2HD2 LEU A 436      10.922  65.521  33.960  1.00  0.00           H
ATOM   3827 3HD2 LEU A 436       9.083  65.598  34.089  1.00  0.00           H
ATOM   3828  C   LEU A 436      12.990  61.630  34.050  1.00  0.00           C
ATOM   3829  O   LEU A 436      14.000  62.170  34.580  1.00  0.00           O
ATOM   3830  N   LEU A 437      12.950  60.280  33.870  1.00  0.00           N
ATOM   3831  HN  LEU A 437      12.082  59.871  33.600  1.00  0.00           H
ATOM   3832  CA  LEU A 437      14.060  59.440  34.180  1.00  0.00           C
ATOM   3833  HA  LEU A 437      14.873  59.671  33.508  1.00  0.00           H
ATOM   3834  CB  LEU A 437      14.450  59.421  35.690  1.00  0.00           C
ATOM   3835  HB1 LEU A 437      15.106  60.315  35.760  1.00  0.00           H
ATOM   3836  HB2 LEU A 437      15.144  58.565  35.831  1.00  0.00           H
ATOM   3837  CG  LEU A 437      13.300  59.440  36.730  1.00  0.00           C
ATOM   3838  HG  LEU A 437      12.790  60.420  36.610  1.00  0.00           H
ATOM   3839  CD1 LEU A 437      12.310  58.350  36.560  1.00  0.00           C
ATOM   3840 1HD1 LEU A 437      11.770  58.360  35.589  1.00  0.00           H
ATOM   3841 2HD1 LEU A 437      11.547  58.430  37.363  1.00  0.00           H
ATOM   3842 3HD1 LEU A 437      12.889  57.421  36.750  1.00  0.00           H
ATOM   3843  CD2 LEU A 437      13.870  59.480  38.210  1.00  0.00           C
ATOM   3844 1HD2 LEU A 437      13.980  58.474  38.668  1.00  0.00           H
ATOM   3845 2HD2 LEU A 437      13.102  59.968  38.848  1.00  0.00           H
ATOM   3846 3HD2 LEU A 437      14.799  60.079  38.320  1.00  0.00           H
ATOM   3847  C   LEU A 437      13.660  58.030  33.580  1.00  0.00           C
ATOM   3848  O   LEU A 437      12.510  57.730  33.320  1.00  0.00           O
ATOM   3849  N   SER A 438      14.660  57.160  33.280  1.00  0.00           N
ATOM   3850  HN  SER A 438      15.591  57.350  33.580  1.00  0.00           H
ATOM   3851  CA  SER A 438      14.470  55.840  32.720  1.00  0.00           C
ATOM   3852  HA  SER A 438      14.011  55.980  31.752  1.00  0.00           H
ATOM   3853  CB  SER A 438      15.790  55.120  32.460  1.00  0.00           C
ATOM   3854  HB1 SER A 438      16.390  55.650  31.690  1.00  0.00           H
ATOM   3855  HB2 SER A 438      15.580  54.101  32.070  1.00  0.00           H
ATOM   3856  OG  SER A 438      16.500  54.880  33.660  1.00  0.00           O
ATOM   3857  HG1 SER A 438      17.052  55.642  33.851  1.00  0.00           H
ATOM   3858  C   SER A 438      13.590  54.970  33.590  1.00  0.00           C
ATOM   3859  O   SER A 438      13.470  55.150  34.770  1.00  0.00           O
ATOM   3860  N   GLU A 439      13.090  53.900  33.040  1.00  0.00           N
ATOM   3861  HN  GLU A 439      13.249  53.711  32.074  1.00  0.00           H
ATOM   3862  CA  GLU A 439      12.330  52.850  33.560  1.00  0.00           C
ATOM   3863  HA  GLU A 439      11.358  53.241  33.821  1.00  0.00           H
ATOM   3864  CB  GLU A 439      11.959  51.780  32.520  1.00  0.00           C
ATOM   3865  HB1 GLU A 439      12.937  51.407  32.147  1.00  0.00           H
ATOM   3866  HB2 GLU A 439      11.492  52.258  31.633  1.00  0.00           H
ATOM   3867  CG  GLU A 439      11.250  50.420  33.080  1.00  0.00           C
ATOM   3868  HG1 GLU A 439      10.237  50.761  33.381  1.00  0.00           H
ATOM   3869  HG2 GLU A 439      11.818  50.091  33.977  1.00  0.00           H
ATOM   3870  CD  GLU A 439      11.150  49.240  32.090  1.00  0.00           C
ATOM   3871  OE1 GLU A 439      12.200  48.720  31.660  1.00  0.00           O
ATOM   3872  OE2 GLU A 439       9.990  48.760  31.840  1.00  0.00           O
ATOM   3873  C   GLU A 439      12.970  52.190  34.780  1.00  0.00           C
ATOM   3874  O   GLU A 439      12.300  51.970  35.790  1.00  0.00           O
ATOM   3875  N   LYS A 440      14.330  52.030  34.810  1.00  0.00           N
ATOM   3876  HN  LYS A 440      14.799  52.329  33.982  1.00  0.00           H
ATOM   3877  CA  LYS A 440      15.090  51.510  35.900  1.00  0.00           C
ATOM   3878  HA  LYS A 440      14.531  50.681  36.309  1.00  0.00           H
ATOM   3879  CB  LYS A 440      16.460  50.930  35.520  1.00  0.00           C
ATOM   3880  HB1 LYS A 440      17.071  51.611  34.889  1.00  0.00           H
ATOM   3881  HB2 LYS A 440      16.400  50.022  34.882  1.00  0.00           H
ATOM   3882  CG  LYS A 440      17.300  50.470  36.670  1.00  0.00           C
ATOM   3883  HG1 LYS A 440      17.470  51.340  37.340  1.00  0.00           H
ATOM   3884  HG2 LYS A 440      18.299  50.180  36.280  1.00  0.00           H
ATOM   3885  CD  LYS A 440      16.790  49.350  37.510  1.00  0.00           C
ATOM   3886  HD1 LYS A 440      16.541  48.453  36.902  1.00  0.00           H
ATOM   3887  HD2 LYS A 440      15.846  49.651  38.012  1.00  0.00           H
ATOM   3888  CE  LYS A 440      17.770  48.891  38.611  1.00  0.00           C
ATOM   3889  HE1 LYS A 440      17.998  49.744  39.285  1.00  0.00           H
ATOM   3890  HE2 LYS A 440      18.662  48.389  38.179  1.00  0.00           H
ATOM   3891  NZ  LYS A 440      17.221  47.810  39.410  1.00  0.00           N
ATOM   3892  HZ1 LYS A 440      17.250  46.929  38.859  1.00  0.00           H
ATOM   3893  HZ2 LYS A 440      16.234  47.961  39.702  1.00  0.00           H
ATOM   3894  HZ3 LYS A 440      17.798  47.631  40.257  1.00  0.00           H
ATOM   3895  C   LYS A 440      15.250  52.590  37.050  1.00  0.00           C
ATOM   3896  O   LYS A 440      15.250  52.230  38.170  1.00  0.00           O
ATOM   3897  N   ALA A 441      15.290  53.900  36.730  1.00  0.00           N
ATOM   3898  HN  ALA A 441      15.310  54.161  35.768  1.00  0.00           H
ATOM   3899  CA  ALA A 441      15.260  54.910  37.720  1.00  0.00           C
ATOM   3900  HA  ALA A 441      15.900  54.720  38.569  1.00  0.00           H
ATOM   3901  CB  ALA A 441      15.711  56.200  36.970  1.00  0.00           C
ATOM   3902  HB1 ALA A 441      14.996  56.411  36.146  1.00  0.00           H
ATOM   3903  HB2 ALA A 441      16.677  56.021  36.452  1.00  0.00           H
ATOM   3904  HB3 ALA A 441      15.880  57.020  37.700  1.00  0.00           H
ATOM   3905  C   ALA A 441      13.910  55.110  38.390  1.00  0.00           C
ATOM   3906  O   ALA A 441      13.770  55.170  39.620  1.00  0.00           O
ATOM   3907  N   ALA A 442      12.790  55.010  37.660  1.00  0.00           N
ATOM   3908  HN  ALA A 442      12.740  54.960  36.666  1.00  0.00           H
ATOM   3909  CA  ALA A 442      11.480  54.890  38.260  1.00  0.00           C
ATOM   3910  HA  ALA A 442      11.290  55.699  38.949  1.00  0.00           H
ATOM   3911  CB  ALA A 442      10.460  55.060  37.080  1.00  0.00           C
ATOM   3912  HB1 ALA A 442       9.460  54.950  37.550  1.00  0.00           H
ATOM   3913  HB2 ALA A 442      10.640  54.260  36.330  1.00  0.00           H
ATOM   3914  HB3 ALA A 442      10.540  56.006  36.502  1.00  0.00           H
ATOM   3915  C   ALA A 442      11.240  53.630  39.140  1.00  0.00           C
ATOM   3916  O   ALA A 442      10.520  53.590  40.120  1.00  0.00           O
ATOM   3917  N   SER A 443      11.900  52.560  38.750  1.00  0.00           N
ATOM   3918  HN  SER A 443      12.430  52.720  37.921  1.00  0.00           H
ATOM   3919  CA  SER A 443      11.940  51.280  39.480  1.00  0.00           C
ATOM   3920  HA  SER A 443      10.905  51.051  39.689  1.00  0.00           H
ATOM   3921  CB  SER A 443      12.430  50.140  38.620  1.00  0.00           C
ATOM   3922  HB1 SER A 443      13.431  50.500  38.300  1.00  0.00           H
ATOM   3923  HB2 SER A 443      11.670  50.150  37.810  1.00  0.00           H
ATOM   3924  OG  SER A 443      12.490  48.870  39.310  1.00  0.00           O
ATOM   3925  HG1 SER A 443      11.592  48.661  39.579  1.00  0.00           H
ATOM   3926  C   SER A 443      12.600  51.450  40.840  1.00  0.00           C
ATOM   3927  O   SER A 443      12.160  51.080  41.940  1.00  0.00           O
ATOM   3928  N   LYS A 444      13.790  52.100  40.810  1.00  0.00           N
ATOM   3929  HN  LYS A 444      14.321  52.150  39.968  1.00  0.00           H
ATOM   3930  CA  LYS A 444      14.430  52.570  42.100  1.00  0.00           C
ATOM   3931  HA  LYS A 444      14.490  51.697  42.732  1.00  0.00           H
ATOM   3932  CB  LYS A 444      15.860  53.050  41.860  1.00  0.00           C
ATOM   3933  HB1 LYS A 444      16.260  53.510  42.789  1.00  0.00           H
ATOM   3934  HB2 LYS A 444      15.860  53.831  41.069  1.00  0.00           H
ATOM   3935  CG  LYS A 444      17.010  52.080  41.430  1.00  0.00           C
ATOM   3936  HG1 LYS A 444      17.879  52.729  41.190  1.00  0.00           H
ATOM   3937  HG2 LYS A 444      16.731  51.651  40.443  1.00  0.00           H
ATOM   3938  CD  LYS A 444      17.281  51.000  42.500  1.00  0.00           C
ATOM   3939  HD1 LYS A 444      18.156  50.482  42.052  1.00  0.00           H
ATOM   3940  HD2 LYS A 444      16.398  50.328  42.440  1.00  0.00           H
ATOM   3941  CE  LYS A 444      17.499  51.470  43.900  1.00  0.00           C
ATOM   3942  HE1 LYS A 444      16.573  51.959  44.269  1.00  0.00           H
ATOM   3943  HE2 LYS A 444      18.324  52.214  43.920  1.00  0.00           H
ATOM   3944  NZ  LYS A 444      17.921  50.350  44.740  1.00  0.00           N
ATOM   3945  HZ1 LYS A 444      18.220  50.580  45.709  1.00  0.00           H
ATOM   3946  HZ2 LYS A 444      18.616  49.774  44.223  1.00  0.00           H
ATOM   3947  HZ3 LYS A 444      17.075  49.757  44.861  1.00  0.00           H
ATOM   3948  C   LYS A 444      13.600  53.540  42.930  1.00  0.00           C
ATOM   3949  O   LYS A 444      13.720  53.560  44.150  1.00  0.00           O
ATOM   3950  N   ILE A 445      12.820  54.460  42.250  1.00  0.00           N
ATOM   3951  HN  ILE A 445      12.900  54.530  41.259  1.00  0.00           H
ATOM   3952  CA  ILE A 445      11.830  55.320  42.980  1.00  0.00           C
ATOM   3953  HA  ILE A 445      12.387  55.827  43.755  1.00  0.00           H
ATOM   3954  CB  ILE A 445      11.140  56.320  42.060  1.00  0.00           C
ATOM   3955  HB  ILE A 445      10.732  55.753  41.195  1.00  0.00           H
ATOM   3956  CG2 ILE A 445       9.939  56.969  42.700  1.00  0.00           C
ATOM   3957 1HG2 ILE A 445       9.510  57.709  41.991  1.00  0.00           H
ATOM   3958 2HG2 ILE A 445      10.241  57.472  43.644  1.00  0.00           H
ATOM   3959 3HG2 ILE A 445       9.166  56.206  42.928  1.00  0.00           H
ATOM   3960  CG1 ILE A 445      12.070  57.360  41.450  1.00  0.00           C
ATOM   3961 1HG1 ILE A 445      11.593  57.887  40.595  1.00  0.00           H
ATOM   3962 2HG1 ILE A 445      12.861  56.850  40.860  1.00  0.00           H
ATOM   3963  CD  ILE A 445      12.710  58.540  42.300  1.00  0.00           C
ATOM   3964  HD1 ILE A 445      13.291  58.169  43.171  1.00  0.00           H
ATOM   3965  HD2 ILE A 445      11.987  59.354  42.521  1.00  0.00           H
ATOM   3966  HD3 ILE A 445      13.502  59.081  41.739  1.00  0.00           H
ATOM   3967  C   ILE A 445      10.840  54.490  43.810  1.00  0.00           C
ATOM   3968  O   ILE A 445      10.640  54.730  45.010  1.00  0.00           O
ATOM   3969  N   ASN A 446      10.260  53.400  43.250  1.00  0.00           N
ATOM   3970  HN  ASN A 446      10.320  53.310  42.259  1.00  0.00           H
ATOM   3971  CA  ASN A 446       9.480  52.440  43.990  1.00  0.00           C
ATOM   3972  HA  ASN A 446       8.540  52.920  44.220  1.00  0.00           H
ATOM   3973  CB  ASN A 446       9.210  51.160  43.130  1.00  0.00           C
ATOM   3974  HB1 ASN A 446       8.592  50.502  43.778  1.00  0.00           H
ATOM   3975  HB2 ASN A 446      10.131  50.640  42.790  1.00  0.00           H
ATOM   3976  CG  ASN A 446       8.330  51.550  41.920  1.00  0.00           C
ATOM   3977  OD1 ASN A 446       7.890  52.670  41.670  1.00  0.00           O
ATOM   3978  ND2 ASN A 446       8.130  50.540  41.030  1.00  0.00           N
ATOM   3979 1HD2 ASN A 446       8.668  49.703  41.130  1.00  0.00           H
ATOM   3980 2HD2 ASN A 446       7.800  50.820  40.129  1.00  0.00           H
ATOM   3981  C   ASN A 446      10.170  51.800  45.190  1.00  0.00           C
ATOM   3982  O   ASN A 446       9.640  51.750  46.290  1.00  0.00           O
ATOM   3983  N   GLU A 447      11.440  51.400  45.060  1.00  0.00           N
ATOM   3984  HN  GLU A 447      11.898  51.430  44.174  1.00  0.00           H
ATOM   3985  CA  GLU A 447      12.280  50.970  46.140  1.00  0.00           C
ATOM   3986  HA  GLU A 447      11.742  50.203  46.678  1.00  0.00           H
ATOM   3987  CB  GLU A 447      13.540  50.320  45.580  1.00  0.00           C
ATOM   3988  HB1 GLU A 447      14.318  50.230  46.368  1.00  0.00           H
ATOM   3989  HB2 GLU A 447      13.981  51.041  44.859  1.00  0.00           H
ATOM   3990  CG  GLU A 447      13.280  49.030  44.820  1.00  0.00           C
ATOM   3991  HG1 GLU A 447      12.509  49.150  44.029  1.00  0.00           H
ATOM   3992  HG2 GLU A 447      12.939  48.367  45.643  1.00  0.00           H
ATOM   3993  CD  GLU A 447      14.570  48.560  44.290  1.00  0.00           C
ATOM   3994  OE1 GLU A 447      15.700  48.920  44.710  1.00  0.00           O
ATOM   3995  OE2 GLU A 447      14.480  47.650  43.350  1.00  0.00           O
ATOM   3996  C   GLU A 447      12.560  52.020  47.200  1.00  0.00           C
ATOM   3997  O   GLU A 447      12.550  51.850  48.370  1.00  0.00           O
ATOM   3998  N   THR A 448      12.810  53.270  46.740  1.00  0.00           N
ATOM   3999  HN  THR A 448      12.830  53.310  45.744  1.00  0.00           H
ATOM   4000  CA  THR A 448      13.160  54.430  47.580  1.00  0.00           C
ATOM   4001  HA  THR A 448      14.066  54.191  48.118  1.00  0.00           H
ATOM   4002  CB  THR A 448      13.560  55.710  46.720  1.00  0.00           C
ATOM   4003  HB  THR A 448      12.722  56.099  46.102  1.00  0.00           H
ATOM   4004  OG1 THR A 448      14.670  55.470  45.950  1.00  0.00           O
ATOM   4005  HG1 THR A 448      14.378  54.865  45.265  1.00  0.00           H
ATOM   4006  CG2 THR A 448      13.960  56.800  47.700  1.00  0.00           C
ATOM   4007 1HG2 THR A 448      14.777  56.471  48.378  1.00  0.00           H
ATOM   4008 2HG2 THR A 448      13.059  57.130  48.260  1.00  0.00           H
ATOM   4009 3HG2 THR A 448      14.321  57.632  47.059  1.00  0.00           H
ATOM   4010  C   THR A 448      11.990  54.740  48.480  1.00  0.00           C
ATOM   4011  O   THR A 448      12.200  55.080  49.650  1.00  0.00           O
ATOM   4012  N   MET A 449      10.720  54.700  47.960  1.00  0.00           N
ATOM   4013  HN  MET A 449      10.680  54.551  46.975  1.00  0.00           H
ATOM   4014  CA  MET A 449       9.510  54.740  48.760  1.00  0.00           C
ATOM   4015  HA  MET A 449       9.570  55.668  49.309  1.00  0.00           H
ATOM   4016  CB  MET A 449       8.280  54.900  47.890  1.00  0.00           C
ATOM   4017  HB1 MET A 449       7.289  54.790  48.380  1.00  0.00           H
ATOM   4018  HB2 MET A 449       8.330  54.157  47.066  1.00  0.00           H
ATOM   4019  CG  MET A 449       8.220  56.280  47.210  1.00  0.00           C
ATOM   4020  HG1 MET A 449       9.054  56.290  46.477  1.00  0.00           H
ATOM   4021  HG2 MET A 449       8.430  57.170  47.840  1.00  0.00           H
ATOM   4022  SD  MET A 449       6.690  56.560  46.230  1.00  0.00           S
ATOM   4023  CE  MET A 449       7.041  55.170  45.130  1.00  0.00           C
ATOM   4024  HE1 MET A 449       6.397  55.160  44.225  1.00  0.00           H
ATOM   4025  HE2 MET A 449       6.830  54.190  45.610  1.00  0.00           H
ATOM   4026  HE3 MET A 449       8.086  55.100  44.761  1.00  0.00           H
ATOM   4027  C   MET A 449       9.400  53.640  49.800  1.00  0.00           C
ATOM   4028  O   MET A 449       9.280  53.980  50.960  1.00  0.00           O
ATOM   4029  N   LEU A 450       9.650  52.330  49.450  1.00  0.00           N
ATOM   4030  HN  LEU A 450       9.740  52.059  48.495  1.00  0.00           H
ATOM   4031  CA  LEU A 450       9.760  51.340  50.510  1.00  0.00           C
ATOM   4032  HA  LEU A 450       8.933  51.440  51.198  1.00  0.00           H
ATOM   4033  CB  LEU A 450       9.850  50.010  49.940  1.00  0.00           C
ATOM   4034  HB1 LEU A 450      10.757  49.940  49.302  1.00  0.00           H
ATOM   4035  HB2 LEU A 450       8.917  49.900  49.348  1.00  0.00           H
ATOM   4036  CG  LEU A 450       9.900  48.800  50.930  1.00  0.00           C
ATOM   4037  HG  LEU A 450      10.881  48.780  51.451  1.00  0.00           H
ATOM   4038  CD1 LEU A 450       8.760  48.760  51.990  1.00  0.00           C
ATOM   4039 1HD1 LEU A 450       8.770  49.661  52.640  1.00  0.00           H
ATOM   4040 2HD1 LEU A 450       8.810  47.856  52.633  1.00  0.00           H
ATOM   4041 3HD1 LEU A 450       7.749  48.790  51.530  1.00  0.00           H
ATOM   4042  CD2 LEU A 450       9.730  47.540  50.079  1.00  0.00           C
ATOM   4043 1HD2 LEU A 450       9.710  46.595  50.663  1.00  0.00           H
ATOM   4044 2HD2 LEU A 450      10.606  47.391  49.413  1.00  0.00           H
ATOM   4045 3HD2 LEU A 450       8.770  47.530  49.520  1.00  0.00           H
ATOM   4046  C   LEU A 450      10.930  51.630  51.510  1.00  0.00           C
ATOM   4047  O   LEU A 450      10.790  51.530  52.710  1.00  0.00           O
ATOM   4048  N   ARG A 451      12.140  51.930  51.000  1.00  0.00           N
ATOM   4049  HN  ARG A 451      12.310  51.930  50.018  1.00  0.00           H
ATOM   4050  CA  ARG A 451      13.320  52.140  51.780  1.00  0.00           C
ATOM   4051  HA  ARG A 451      13.350  51.262  52.409  1.00  0.00           H
ATOM   4052  CB  ARG A 451      14.590  52.220  50.870  1.00  0.00           C
ATOM   4053  HB1 ARG A 451      14.530  53.178  50.311  1.00  0.00           H
ATOM   4054  HB2 ARG A 451      14.660  51.338  50.198  1.00  0.00           H
ATOM   4055  CG  ARG A 451      15.840  52.210  51.700  1.00  0.00           C
ATOM   4056  HG1 ARG A 451      15.850  53.044  52.433  1.00  0.00           H
ATOM   4057  HG2 ARG A 451      16.690  52.550  51.070  1.00  0.00           H
ATOM   4058  CD  ARG A 451      16.120  50.840  52.280  1.00  0.00           C
ATOM   4059  HD1 ARG A 451      16.290  50.148  51.428  1.00  0.00           H
ATOM   4060  HD2 ARG A 451      15.299  50.550  52.971  1.00  0.00           H
ATOM   4061  NE  ARG A 451      17.310  50.840  53.120  1.00  0.00           N
ATOM   4062  HE  ARG A 451      17.953  51.603  53.180  1.00  0.00           H
ATOM   4063  CZ  ARG A 451      17.610  49.780  53.890  1.00  0.00           C
ATOM   4064  NH1 ARG A 451      16.990  48.650  53.730  1.00  0.00           N
ATOM   4065 1HH1 ARG A 451      16.240  48.610  53.070  1.00  0.00           H
ATOM   4066 2HH1 ARG A 451      17.250  47.870  54.300  1.00  0.00           H
ATOM   4067  NH2 ARG A 451      18.600  49.800  54.750  1.00  0.00           N
ATOM   4068 1HH2 ARG A 451      18.860  48.912  55.129  1.00  0.00           H
ATOM   4069 2HH2 ARG A 451      19.222  50.583  54.760  1.00  0.00           H
ATOM   4070  C   ARG A 451      13.150  53.310  52.780  1.00  0.00           C
ATOM   4071  O   ARG A 451      13.540  53.160  53.940  1.00  0.00           O
ATOM   4072  N   LEU A 452      12.570  54.470  52.320  1.00  0.00           N
ATOM   4073  HN  LEU A 452      12.238  54.641  51.396  1.00  0.00           H
ATOM   4074  CA  LEU A 452      12.220  55.560  53.260  1.00  0.00           C
ATOM   4075  HA  LEU A 452      13.033  55.670  53.962  1.00  0.00           H
ATOM   4076  CB  LEU A 452      12.090  56.960  52.540  1.00  0.00           C
ATOM   4077  HB1 LEU A 452      11.410  57.610  53.130  1.00  0.00           H
ATOM   4078  HB2 LEU A 452      11.639  56.900  51.527  1.00  0.00           H
ATOM   4079  CG  LEU A 452      13.400  57.760  52.380  1.00  0.00           C
ATOM   4080  HG  LEU A 452      13.699  57.929  53.437  1.00  0.00           H
ATOM   4081  CD1 LEU A 452      14.500  57.020  51.610  1.00  0.00           C
ATOM   4082 1HD1 LEU A 452      15.349  57.709  51.410  1.00  0.00           H
ATOM   4083 2HD1 LEU A 452      14.191  56.671  50.602  1.00  0.00           H
ATOM   4084 3HD1 LEU A 452      14.749  56.064  52.118  1.00  0.00           H
ATOM   4085  CD2 LEU A 452      13.110  59.170  51.741  1.00  0.00           C
ATOM   4086 1HD2 LEU A 452      14.120  59.630  51.700  1.00  0.00           H
ATOM   4087 2HD2 LEU A 452      12.361  59.789  52.279  1.00  0.00           H
ATOM   4088 3HD2 LEU A 452      12.748  59.089  50.693  1.00  0.00           H
ATOM   4089  C   LEU A 452      11.080  55.370  54.190  1.00  0.00           C
ATOM   4090  O   LEU A 452      10.880  56.060  55.210  1.00  0.00           O
ATOM   4091  N   GLY A 453      10.250  54.360  53.790  1.00  0.00           N
ATOM   4092  HN  GLY A 453      10.340  53.969  52.878  1.00  0.00           H
ATOM   4093  CA  GLY A 453       9.130  53.910  54.540  1.00  0.00           C
ATOM   4094  HA1 GLY A 453       8.541  53.361  53.821  1.00  0.00           H
ATOM   4095  HA2 GLY A 453       8.562  54.717  54.979  1.00  0.00           H
ATOM   4096  C   GLY A 453       9.500  52.980  55.730  1.00  0.00           C
ATOM   4097  O   GLY A 453       8.950  53.200  56.820  1.00  0.00           O
ATOM   4098  N   ILE A 454      10.450  52.090  55.540  1.00  0.00           N
ATOM   4099  HN  ILE A 454      10.782  51.879  54.624  1.00  0.00           H
ATOM   4100  CA  ILE A 454      11.170  51.380  56.590  1.00  0.00           C
ATOM   4101  HA  ILE A 454      10.360  50.810  57.020  1.00  0.00           H
ATOM   4102  CB  ILE A 454      12.210  50.340  56.050  1.00  0.00           C
ATOM   4103  HB  ILE A 454      12.822  50.882  55.298  1.00  0.00           H
ATOM   4104  CG2 ILE A 454      13.130  49.730  57.210  1.00  0.00           C
ATOM   4105 1HG2 ILE A 454      12.509  49.049  57.831  1.00  0.00           H
ATOM   4106 2HG2 ILE A 454      13.571  50.471  57.911  1.00  0.00           H
ATOM   4107 3HG2 ILE A 454      13.942  49.128  56.749  1.00  0.00           H
ATOM   4108  CG1 ILE A 454      11.400  49.310  55.280  1.00  0.00           C
ATOM   4109 1HG1 ILE A 454      10.708  49.792  54.557  1.00  0.00           H
ATOM   4110 2HG1 ILE A 454      10.848  48.628  55.962  1.00  0.00           H
ATOM   4111  CD  ILE A 454      12.250  48.331  54.370  1.00  0.00           C
ATOM   4112  HD1 ILE A 454      12.767  48.896  53.565  1.00  0.00           H
ATOM   4113  HD2 ILE A 454      11.618  47.548  53.899  1.00  0.00           H
ATOM   4114  HD3 ILE A 454      13.081  47.840  54.921  1.00  0.00           H
ATOM   4115  C   ILE A 454      11.800  52.350  57.540  1.00  0.00           C
ATOM   4116  O   ILE A 454      11.650  52.150  58.740  1.00  0.00           O
ATOM   4117  N   PHE A 455      12.480  53.400  56.970  1.00  0.00           N
ATOM   4118  HN  PHE A 455      12.510  53.430  55.974  1.00  0.00           H
ATOM   4119  CA  PHE A 455      13.130  54.480  57.700  1.00  0.00           C
ATOM   4120  HA  PHE A 455      13.914  54.063  58.316  1.00  0.00           H
ATOM   4121  CB  PHE A 455      13.950  55.380  56.750  1.00  0.00           C
ATOM   4122  HB1 PHE A 455      13.289  55.981  56.089  1.00  0.00           H
ATOM   4123  HB2 PHE A 455      14.564  54.655  56.176  1.00  0.00           H
ATOM   4124  CG  PHE A 455      14.870  56.360  57.510  1.00  0.00           C
ATOM   4125  CD1 PHE A 455      16.080  55.910  58.090  1.00  0.00           C
ATOM   4126  HD1 PHE A 455      16.410  54.890  57.960  1.00  0.00           H
ATOM   4127  CE1 PHE A 455      16.789  56.730  58.970  1.00  0.00           C
ATOM   4128  HE1 PHE A 455      17.666  56.448  59.534  1.00  0.00           H
ATOM   4129  CZ  PHE A 455      16.300  57.970  59.270  1.00  0.00           C
ATOM   4130  HZ  PHE A 455      16.896  58.447  60.035  1.00  0.00           H
ATOM   4131  CD2 PHE A 455      14.510  57.730  57.740  1.00  0.00           C
ATOM   4132  HD2 PHE A 455      13.639  58.100  57.220  1.00  0.00           H
ATOM   4133  CE2 PHE A 455      15.220  58.510  58.640  1.00  0.00           C
ATOM   4134  HE2 PHE A 455      14.941  59.546  58.769  1.00  0.00           H
ATOM   4135  C   PHE A 455      12.170  55.220  58.620  1.00  0.00           C
ATOM   4136  O   PHE A 455      12.510  55.300  59.770  1.00  0.00           O
ATOM   4137  N   GLY A 456      10.960  55.650  58.200  1.00  0.00           N
ATOM   4138  HN  GLY A 456      10.770  55.660  57.221  1.00  0.00           H
ATOM   4139  CA  GLY A 456       9.910  56.020  59.220  1.00  0.00           C
ATOM   4140  HA1 GLY A 456       9.058  56.221  58.588  1.00  0.00           H
ATOM   4141  HA2 GLY A 456      10.259  56.907  59.728  1.00  0.00           H
ATOM   4142  C   GLY A 456       9.410  55.060  60.250  1.00  0.00           C
ATOM   4143  O   GLY A 456       9.320  55.450  61.410  1.00  0.00           O
ATOM   4144  N   PHE A 457       9.220  53.750  59.960  1.00  0.00           N
ATOM   4145  HN  PHE A 457       9.210  53.438  59.014  1.00  0.00           H
ATOM   4146  CA  PHE A 457       8.990  52.740  60.990  1.00  0.00           C
ATOM   4147  HA  PHE A 457       8.078  52.970  61.521  1.00  0.00           H
ATOM   4148  CB  PHE A 457       8.790  51.270  60.380  1.00  0.00           C
ATOM   4149  HB1 PHE A 457       8.479  50.487  61.103  1.00  0.00           H
ATOM   4150  HB2 PHE A 457       9.790  51.010  59.970  1.00  0.00           H
ATOM   4151  CG  PHE A 457       7.770  51.220  59.260  1.00  0.00           C
ATOM   4152  CD1 PHE A 457       6.610  52.100  59.120  1.00  0.00           C
ATOM   4153  HD1 PHE A 457       6.461  52.767  59.957  1.00  0.00           H
ATOM   4154  CE1 PHE A 457       5.710  51.960  58.100  1.00  0.00           C
ATOM   4155  HE1 PHE A 457       4.858  52.622  58.050  1.00  0.00           H
ATOM   4156  CZ  PHE A 457       5.990  51.100  57.010  1.00  0.00           C
ATOM   4157  HZ  PHE A 457       5.471  51.330  56.091  1.00  0.00           H
ATOM   4158  CD2 PHE A 457       7.980  50.270  58.220  1.00  0.00           C
ATOM   4159  HD2 PHE A 457       8.771  49.539  58.150  1.00  0.00           H
ATOM   4160  CE2 PHE A 457       7.130  50.220  57.090  1.00  0.00           C
ATOM   4161  HE2 PHE A 457       7.370  49.659  56.199  1.00  0.00           H
ATOM   4162  C   PHE A 457      10.030  52.570  62.010  1.00  0.00           C
ATOM   4163  O   PHE A 457       9.780  52.510  63.220  1.00  0.00           O
ATOM   4164  N   LEU A 458      11.310  52.560  61.550  1.00  0.00           N
ATOM   4165  HN  LEU A 458      11.489  52.739  60.585  1.00  0.00           H
ATOM   4166  CA  LEU A 458      12.470  52.660  62.320  1.00  0.00           C
ATOM   4167  HA  LEU A 458      12.430  51.912  63.098  1.00  0.00           H
ATOM   4168  CB  LEU A 458      13.780  52.620  61.480  1.00  0.00           C
ATOM   4169  HB1 LEU A 458      14.619  52.730  62.200  1.00  0.00           H
ATOM   4170  HB2 LEU A 458      13.810  53.310  60.610  1.00  0.00           H
ATOM   4171  CG  LEU A 458      14.060  51.240  60.930  1.00  0.00           C
ATOM   4172  HG  LEU A 458      13.199  50.980  60.279  1.00  0.00           H
ATOM   4173  CD1 LEU A 458      15.390  51.420  60.210  1.00  0.00           C
ATOM   4174 1HD1 LEU A 458      15.731  50.416  59.879  1.00  0.00           H
ATOM   4175 2HD1 LEU A 458      16.170  51.990  60.760  1.00  0.00           H
ATOM   4176 3HD1 LEU A 458      15.201  52.018  59.293  1.00  0.00           H
ATOM   4177  CD2 LEU A 458      14.260  50.100  62.000  1.00  0.00           C
ATOM   4178 1HD2 LEU A 458      13.391  50.040  62.689  1.00  0.00           H
ATOM   4179 2HD2 LEU A 458      15.130  50.360  62.640  1.00  0.00           H
ATOM   4180 3HD2 LEU A 458      14.550  49.141  61.520  1.00  0.00           H
ATOM   4181  C   LEU A 458      12.550  53.930  63.130  1.00  0.00           C
ATOM   4182  O   LEU A 458      13.010  53.900  64.260  1.00  0.00           O
ATOM   4183  N   ALA A 459      12.160  55.180  62.610  1.00  0.00           N
ATOM   4184  HN  ALA A 459      11.930  55.210  61.640  1.00  0.00           H
ATOM   4185  CA  ALA A 459      12.050  56.340  63.450  1.00  0.00           C
ATOM   4186  HA  ALA A 459      12.944  56.449  64.046  1.00  0.00           H
ATOM   4187  CB  ALA A 459      11.670  57.600  62.590  1.00  0.00           C
ATOM   4188  HB1 ALA A 459      10.657  57.530  62.139  1.00  0.00           H
ATOM   4189  HB2 ALA A 459      12.371  57.610  61.728  1.00  0.00           H
ATOM   4190  HB3 ALA A 459      11.890  58.441  63.281  1.00  0.00           H
ATOM   4191  C   ALA A 459      10.950  56.270  64.430  1.00  0.00           C
ATOM   4192  O   ALA A 459      11.150  56.560  65.600  1.00  0.00           O
ATOM   4193  N   PHE A 460       9.740  55.870  64.100  1.00  0.00           N
ATOM   4194  HN  PHE A 460       9.620  55.530  63.170  1.00  0.00           H
ATOM   4195  CA  PHE A 460       8.590  55.830  64.970  1.00  0.00           C
ATOM   4196  HA  PHE A 460       8.560  56.856  65.309  1.00  0.00           H
ATOM   4197  CB  PHE A 460       7.400  55.460  64.040  1.00  0.00           C
ATOM   4198  HB1 PHE A 460       7.590  54.413  63.721  1.00  0.00           H
ATOM   4199  HB2 PHE A 460       7.370  56.128  63.153  1.00  0.00           H
ATOM   4200  CG  PHE A 460       6.010  55.570  64.680  1.00  0.00           C
ATOM   4201  CD1 PHE A 460       5.190  54.470  64.530  1.00  0.00           C
ATOM   4202  HD1 PHE A 460       5.598  53.544  64.152  1.00  0.00           H
ATOM   4203  CE1 PHE A 460       3.860  54.530  65.040  1.00  0.00           C
ATOM   4204  HE1 PHE A 460       3.249  53.649  64.910  1.00  0.00           H
ATOM   4205  CZ  PHE A 460       3.420  55.730  65.680  1.00  0.00           C
ATOM   4206  HZ  PHE A 460       2.424  55.740  66.098  1.00  0.00           H
ATOM   4207  CD2 PHE A 460       5.560  56.780  65.230  1.00  0.00           C
ATOM   4208  HD2 PHE A 460       6.193  57.654  65.230  1.00  0.00           H
ATOM   4209  CE2 PHE A 460       4.290  56.860  65.800  1.00  0.00           C
ATOM   4210  HE2 PHE A 460       4.002  57.734  66.366  1.00  0.00           H
ATOM   4211  C   PHE A 460       8.660  54.890  66.150  1.00  0.00           C
ATOM   4212  O   PHE A 460       8.180  55.180  67.220  1.00  0.00           O
ATOM   4213  N   GLY A 461       9.190  53.730  65.870  1.00  0.00           N
ATOM   4214  HN  GLY A 461       9.660  53.720  64.991  1.00  0.00           H
ATOM   4215  CA  GLY A 461       9.350  52.460  66.620  1.00  0.00           C
ATOM   4216  HA1 GLY A 461       9.956  51.863  65.954  1.00  0.00           H
ATOM   4217  HA2 GLY A 461       8.393  52.031  66.879  1.00  0.00           H
ATOM   4218  C   GLY A 461      10.020  52.670  67.930  1.00  0.00           C
ATOM   4219  O   GLY A 461       9.430  52.320  68.970  1.00  0.00           O
ATOM   4220  N   PRO A 462      11.260  53.230  68.090  1.00  0.00           N
ATOM   4221  CD  PRO A 462      12.310  53.140  67.060  1.00  0.00           C
ATOM   4222  HD1 PRO A 462      12.240  52.124  66.617  1.00  0.00           H
ATOM   4223  HD2 PRO A 462      12.280  54.061  66.439  1.00  0.00           H
ATOM   4224  CA  PRO A 462      11.780  53.680  69.370  1.00  0.00           C
ATOM   4225  HA  PRO A 462      11.700  52.772  69.949  1.00  0.00           H
ATOM   4226  CB  PRO A 462      13.220  54.150  69.100  1.00  0.00           C
ATOM   4227  HB1 PRO A 462      13.915  54.001  69.954  1.00  0.00           H
ATOM   4228  HB2 PRO A 462      13.210  55.190  68.710  1.00  0.00           H
ATOM   4229  CG  PRO A 462      13.610  53.250  67.880  1.00  0.00           C
ATOM   4230  HG1 PRO A 462      13.871  52.236  68.251  1.00  0.00           H
ATOM   4231  HG2 PRO A 462      14.420  53.690  67.260  1.00  0.00           H
ATOM   4232  C   PRO A 462      10.990  54.670  70.180  1.00  0.00           C
ATOM   4233  O   PRO A 462      10.830  54.360  71.340  1.00  0.00           O
ATOM   4234  N   VAL A 463      10.560  55.810  69.640  1.00  0.00           N
ATOM   4235  HN  VAL A 463      10.690  56.000  68.670  1.00  0.00           H
ATOM   4236  CA  VAL A 463       9.960  56.880  70.410  1.00  0.00           C
ATOM   4237  HA  VAL A 463      10.491  57.110  71.322  1.00  0.00           H
ATOM   4238  CB  VAL A 463       9.950  58.260  69.651  1.00  0.00           C
ATOM   4239  HB  VAL A 463       9.395  58.099  68.702  1.00  0.00           H
ATOM   4240  CG1 VAL A 463       9.230  59.341  70.440  1.00  0.00           C
ATOM   4241 1HG1 VAL A 463       9.829  59.450  71.369  1.00  0.00           H
ATOM   4242 2HG1 VAL A 463       8.221  59.060  70.810  1.00  0.00           H
ATOM   4243 3HG1 VAL A 463       9.131  60.303  69.894  1.00  0.00           H
ATOM   4244  CG2 VAL A 463      11.360  58.769  69.370  1.00  0.00           C
ATOM   4245 1HG2 VAL A 463      11.350  59.816  68.998  1.00  0.00           H
ATOM   4246 2HG2 VAL A 463      11.840  58.180  68.560  1.00  0.00           H
ATOM   4247 3HG2 VAL A 463      11.999  58.720  70.278  1.00  0.00           H
ATOM   4248  C   VAL A 463       8.620  56.440  70.860  1.00  0.00           C
ATOM   4249  O   VAL A 463       8.270  56.700  71.980  1.00  0.00           O
ATOM   4250  N   LEU A 464       7.930  55.570  70.120  1.00  0.00           N
ATOM   4251  HN  LEU A 464       8.230  55.210  69.240  1.00  0.00           H
ATOM   4252  CA  LEU A 464       6.760  54.800  70.630  1.00  0.00           C
ATOM   4253  HA  LEU A 464       5.987  55.503  70.901  1.00  0.00           H
ATOM   4254  CB  LEU A 464       6.280  53.890  69.460  1.00  0.00           C
ATOM   4255  HB1 LEU A 464       7.051  53.209  69.040  1.00  0.00           H
ATOM   4256  HB2 LEU A 464       6.029  54.614  68.656  1.00  0.00           H
ATOM   4257  CG  LEU A 464       5.050  53.010  69.730  1.00  0.00           C
ATOM   4258  HG  LEU A 464       5.391  52.068  70.211  1.00  0.00           H
ATOM   4259  CD1 LEU A 464       4.010  53.720  70.500  1.00  0.00           C
ATOM   4260 1HD1 LEU A 464       3.990  54.776  70.158  1.00  0.00           H
ATOM   4261 2HD1 LEU A 464       4.370  53.740  71.551  1.00  0.00           H
ATOM   4262 3HD1 LEU A 464       3.045  53.207  70.299  1.00  0.00           H
ATOM   4263  CD2 LEU A 464       4.341  52.660  68.390  1.00  0.00           C
ATOM   4264 1HD2 LEU A 464       5.024  52.264  67.607  1.00  0.00           H
ATOM   4265 2HD2 LEU A 464       3.827  53.535  67.938  1.00  0.00           H
ATOM   4266 3HD2 LEU A 464       3.486  51.957  68.490  1.00  0.00           H
ATOM   4267  C   LEU A 464       7.020  53.940  71.820  1.00  0.00           C
ATOM   4268  O   LEU A 464       6.170  53.870  72.740  1.00  0.00           O
ATOM   4269  N   ILE A 465       8.170  53.240  71.980  1.00  0.00           N
ATOM   4270  HN  ILE A 465       8.894  53.190  71.297  1.00  0.00           H
ATOM   4271  CA  ILE A 465       8.400  52.530  73.210  1.00  0.00           C
ATOM   4272  HA  ILE A 465       7.550  51.930  73.500  1.00  0.00           H
ATOM   4273  CB  ILE A 465       9.430  51.370  72.910  1.00  0.00           C
ATOM   4274  HB  ILE A 465      10.339  51.860  72.500  1.00  0.00           H
ATOM   4275  CG2 ILE A 465       9.851  50.721  74.230  1.00  0.00           C
ATOM   4276 1HG2 ILE A 465       8.994  50.408  74.864  1.00  0.00           H
ATOM   4277 2HG2 ILE A 465      10.438  51.387  74.897  1.00  0.00           H
ATOM   4278 3HG2 ILE A 465      10.651  49.989  73.990  1.00  0.00           H
ATOM   4279  CG1 ILE A 465       9.040  50.260  71.930  1.00  0.00           C
ATOM   4280 1HG1 ILE A 465       8.719  50.822  71.027  1.00  0.00           H
ATOM   4281 2HG1 ILE A 465       8.143  49.672  72.219  1.00  0.00           H
ATOM   4282  CD  ILE A 465      10.170  49.280  71.650  1.00  0.00           C
ATOM   4283  HD1 ILE A 465      11.090  49.720  71.210  1.00  0.00           H
ATOM   4284  HD2 ILE A 465       9.801  48.472  70.982  1.00  0.00           H
ATOM   4285  HD3 ILE A 465      10.470  48.750  72.579  1.00  0.00           H
ATOM   4286  C   ILE A 465       8.800  53.510  74.350  1.00  0.00           C
ATOM   4287  O   ILE A 465       8.550  53.240  75.570  1.00  0.00           O
ATOM   4288  N   THR A 466       9.450  54.630  74.090  1.00  0.00           N
ATOM   4289  HN  THR A 466       9.749  54.730  73.144  1.00  0.00           H
ATOM   4290  CA  THR A 466       9.820  55.670  75.030  1.00  0.00           C
ATOM   4291  HA  THR A 466      10.458  55.191  75.758  1.00  0.00           H
ATOM   4292  CB  THR A 466      10.660  56.910  74.580  1.00  0.00           C
ATOM   4293  HB  THR A 466       9.975  57.413  73.865  1.00  0.00           H
ATOM   4294  OG1 THR A 466      11.860  56.560  73.900  1.00  0.00           O
ATOM   4295  HG1 THR A 466      12.372  56.038  74.522  1.00  0.00           H
ATOM   4296  CG2 THR A 466      11.000  57.829  75.771  1.00  0.00           C
ATOM   4297 1HG2 THR A 466      10.115  58.049  76.406  1.00  0.00           H
ATOM   4298 2HG2 THR A 466      11.362  58.766  75.297  1.00  0.00           H
ATOM   4299 3HG2 THR A 466      11.887  57.491  76.348  1.00  0.00           H
ATOM   4300  C   THR A 466       8.440  56.250  75.580  1.00  0.00           C
ATOM   4301  O   THR A 466       8.270  56.420  76.780  1.00  0.00           O
ATOM   4302  N   PHE A 467       7.420  56.520  74.751  1.00  0.00           N
ATOM   4303  HN  PHE A 467       7.480  56.339  73.772  1.00  0.00           H
ATOM   4304  CA  PHE A 467       6.060  56.930  75.160  1.00  0.00           C
ATOM   4305  HA  PHE A 467       6.130  57.811  75.781  1.00  0.00           H
ATOM   4306  CB  PHE A 467       5.370  57.329  73.890  1.00  0.00           C
ATOM   4307  HB1 PHE A 467       5.460  56.445  73.224  1.00  0.00           H
ATOM   4308  HB2 PHE A 467       5.851  58.122  73.278  1.00  0.00           H
ATOM   4309  CG  PHE A 467       3.930  57.560  74.060  1.00  0.00           C
ATOM   4310  CD1 PHE A 467       3.630  58.810  74.620  1.00  0.00           C
ATOM   4311  HD1 PHE A 467       4.420  59.500  74.880  1.00  0.00           H
ATOM   4312  CE1 PHE A 467       2.260  59.110  74.940  1.00  0.00           C
ATOM   4313  HE1 PHE A 467       2.130  59.983  75.562  1.00  0.00           H
ATOM   4314  CZ  PHE A 467       1.210  58.180  74.560  1.00  0.00           C
ATOM   4315  HZ  PHE A 467       0.204  58.339  74.919  1.00  0.00           H
ATOM   4316  CD2 PHE A 467       2.920  56.630  73.750  1.00  0.00           C
ATOM   4317  HD2 PHE A 467       3.180  55.641  73.401  1.00  0.00           H
ATOM   4318  CE2 PHE A 467       1.580  56.940  74.080  1.00  0.00           C
ATOM   4319  HE2 PHE A 467       0.741  56.281  73.910  1.00  0.00           H
ATOM   4320  C   PHE A 467       5.450  55.780  75.990  1.00  0.00           C
ATOM   4321  O   PHE A 467       4.870  56.060  77.060  1.00  0.00           O
ATOM   4322  N   SER A 468       5.610  54.570  75.520  1.00  0.00           N
ATOM   4323  HN  SER A 468       6.079  54.500  74.643  1.00  0.00           H
ATOM   4324  CA  SER A 468       4.980  53.350  76.120  1.00  0.00           C
ATOM   4325  HA  SER A 468       3.929  53.570  76.230  1.00  0.00           H
ATOM   4326  CB  SER A 468       5.290  52.060  75.400  1.00  0.00           C
ATOM   4327  HB1 SER A 468       4.578  51.258  75.691  1.00  0.00           H
ATOM   4328  HB2 SER A 468       6.297  51.631  75.590  1.00  0.00           H
ATOM   4329  OG  SER A 468       4.950  52.070  74.020  1.00  0.00           O
ATOM   4330  HG1 SER A 468       5.401  52.731  73.489  1.00  0.00           H
ATOM   4331  C   SER A 468       5.450  53.040  77.520  1.00  0.00           C
ATOM   4332  O   SER A 468       4.700  52.730  78.470  1.00  0.00           O
ATOM   4333  N   CYS A 469       6.770  53.280  77.730  1.00  0.00           N
ATOM   4334  HN  CYS A 469       7.322  53.671  76.998  1.00  0.00           H
ATOM   4335  CA  CYS A 469       7.430  53.130  79.050  1.00  0.00           C
ATOM   4336  HA  CYS A 469       7.089  52.226  79.532  1.00  0.00           H
ATOM   4337  CB  CYS A 469       8.990  52.990  79.020  1.00  0.00           C
ATOM   4338  HB1 CYS A 469       9.370  52.920  80.061  1.00  0.00           H
ATOM   4339  HB2 CYS A 469       9.469  53.918  78.641  1.00  0.00           H
ATOM   4340  SG  CYS A 469       9.430  51.560  78.070  1.00  0.00           S
ATOM   4341  HG1 CYS A 469       8.822  52.138  77.044  1.00  0.00           H
ATOM   4342  C   CYS A 469       6.990  54.260  79.980  1.00  0.00           C
ATOM   4343  O   CYS A 469       6.770  54.040  81.220  1.00  0.00           O
HETATM 4344  N   HSD A 470       6.850  55.460  79.540  1.00  0.00           N
HETATM 4345  HN  HSD A 470       6.780  55.560  78.550  1.00  0.00           H
HETATM 4346  CA  HSD A 470       6.490  56.600  80.420  1.00  0.00           C
HETATM 4347  HA  HSD A 470       6.981  56.590  81.382  1.00  0.00           H
HETATM 4348  CB  HSD A 470       6.810  57.970  79.720  1.00  0.00           C
HETATM 4349  HB1 HSD A 470       6.309  58.842  80.191  1.00  0.00           H
HETATM 4350  HB2 HSD A 470       6.470  57.770  78.681  1.00  0.00           H
HETATM 4351  ND1 HSD A 470       9.280  57.450  79.490  1.00  0.00           N
HETATM 4352  HD1 HSD A 470       9.360  56.532  79.879  1.00  0.00           H
HETATM 4353  CG  HSD A 470       8.250  58.290  79.560  1.00  0.00           C
HETATM 4354  CE1 HSD A 470      10.380  58.060  79.000  1.00  0.00           C
HETATM 4355  HE1 HSD A 470      11.300  57.480  78.920  1.00  0.00           H
HETATM 4356  NE2 HSD A 470      10.150  59.340  78.830  1.00  0.00           N
HETATM 4357  CD2 HSD A 470       8.810  59.490  79.150  1.00  0.00           C
HETATM 4358  HD2 HSD A 470       8.337  60.455  79.019  1.00  0.00           H
HETATM 4359  C   HSD A 470       5.040  56.550  80.790  1.00  0.00           C
HETATM 4360  O   HSD A 470       4.570  57.210  81.750  1.00  0.00           O
ATOM   4361  N   PHE A 471       4.180  55.790  80.070  1.00  0.00           N
ATOM   4362  HN  PHE A 471       4.461  55.399  79.197  1.00  0.00           H
ATOM   4363  CA  PHE A 471       2.810  55.750  80.470  1.00  0.00           C
ATOM   4364  HA  PHE A 471       2.450  56.550  81.100  1.00  0.00           H
ATOM   4365  CB  PHE A 471       1.810  55.570  79.211  1.00  0.00           C
ATOM   4366  HB1 PHE A 471       2.082  54.584  78.777  1.00  0.00           H
ATOM   4367  HB2 PHE A 471       2.001  56.424  78.526  1.00  0.00           H
ATOM   4368  CG  PHE A 471       0.300  55.440  79.530  1.00  0.00           C
ATOM   4369  CD1 PHE A 471      -0.540  54.550  78.780  1.00  0.00           C
ATOM   4370  HD1 PHE A 471      -0.130  54.060  77.910  1.00  0.00           H
ATOM   4371  CE1 PHE A 471      -1.820  54.330  79.050  1.00  0.00           C
ATOM   4372  HE1 PHE A 471      -2.508  53.712  78.492  1.00  0.00           H
ATOM   4373  CZ  PHE A 471      -2.430  55.120  80.020  1.00  0.00           C
ATOM   4374  HZ  PHE A 471      -3.446  54.921  80.329  1.00  0.00           H
ATOM   4375  CD2 PHE A 471      -0.300  56.190  80.510  1.00  0.00           C
ATOM   4376  HD2 PHE A 471       0.392  56.702  81.162  1.00  0.00           H
ATOM   4377  CE2 PHE A 471      -1.660  55.980  80.830  1.00  0.00           C
ATOM   4378  HE2 PHE A 471      -2.182  56.602  81.542  1.00  0.00           H
ATOM   4379  C   PHE A 471       2.620  54.500  81.430  1.00  0.00           C
ATOM   4380  O   PHE A 471       1.750  54.540  82.260  1.00  0.00           O
ATOM   4381  N   TYR A 472       3.490  53.490  81.360  1.00  0.00           N
ATOM   4382  HN  TYR A 472       4.128  53.370  80.603  1.00  0.00           H
ATOM   4383  CA  TYR A 472       3.460  52.470  82.400  1.00  0.00           C
ATOM   4384  HA  TYR A 472       2.449  52.100  82.480  1.00  0.00           H
ATOM   4385  CB  TYR A 472       4.370  51.370  81.820  1.00  0.00           C
ATOM   4386  HB1 TYR A 472       5.379  51.750  81.550  1.00  0.00           H
ATOM   4387  HB2 TYR A 472       4.008  51.099  80.806  1.00  0.00           H
ATOM   4388  CG  TYR A 472       4.440  50.150  82.650  1.00  0.00           C
ATOM   4389  CD1 TYR A 472       3.530  49.100  82.510  1.00  0.00           C
ATOM   4390  HD1 TYR A 472       2.747  49.271  81.787  1.00  0.00           H
ATOM   4391  CE1 TYR A 472       3.620  47.890  83.240  1.00  0.00           C
ATOM   4392  HE1 TYR A 472       2.790  47.200  83.190  1.00  0.00           H
ATOM   4393  CZ  TYR A 472       4.610  47.780  84.200  1.00  0.00           C
ATOM   4394  OH  TYR A 472       4.570  46.640  85.050  1.00  0.00           O
ATOM   4395  HH  TYR A 472       4.939  46.899  85.898  1.00  0.00           H
ATOM   4396  CD2 TYR A 472       5.350  50.050  83.710  1.00  0.00           C
ATOM   4397  HD2 TYR A 472       6.026  50.865  83.929  1.00  0.00           H
ATOM   4398  CE2 TYR A 472       5.430  48.900  84.530  1.00  0.00           C
ATOM   4399  HE2 TYR A 472       6.090  48.740  85.370  1.00  0.00           H
ATOM   4400  C   TYR A 472       3.800  52.960  83.810  1.00  0.00           C
ATOM   4401  O   TYR A 472       3.100  52.690  84.820  1.00  0.00           O
ATOM   4402  N   ASP A 473       4.860  53.830  83.860  1.00  0.00           N
ATOM   4403  HN  ASP A 473       5.523  53.870  83.117  1.00  0.00           H
ATOM   4404  CA  ASP A 473       5.250  54.610  85.020  1.00  0.00           C
ATOM   4405  HA  ASP A 473       5.510  53.910  85.800  1.00  0.00           H
ATOM   4406  CB  ASP A 473       6.460  55.460  84.621  1.00  0.00           C
ATOM   4407  HB1 ASP A 473       6.730  56.181  85.421  1.00  0.00           H
ATOM   4408  HB2 ASP A 473       6.329  56.024  83.673  1.00  0.00           H
ATOM   4409  CG  ASP A 473       7.690  54.580  84.420  1.00  0.00           C
ATOM   4410  OD1 ASP A 473       7.650  53.430  84.870  1.00  0.00           O
ATOM   4411  OD2 ASP A 473       8.710  55.100  83.900  1.00  0.00           O
ATOM   4412  C   ASP A 473       4.110  55.520  85.420  1.00  0.00           C
ATOM   4413  O   ASP A 473       3.840  55.570  86.650  1.00  0.00           O
ATOM   4414  N   PHE A 474       3.390  56.270  84.570  1.00  0.00           N
ATOM   4415  HN  PHE A 474       3.749  56.340  83.642  1.00  0.00           H
ATOM   4416  CA  PHE A 474       2.260  57.190  84.960  1.00  0.00           C
ATOM   4417  HA  PHE A 474       2.671  57.711  85.812  1.00  0.00           H
ATOM   4418  CB  PHE A 474       1.840  58.110  83.780  1.00  0.00           C
ATOM   4419  HB1 PHE A 474       1.661  57.522  82.854  1.00  0.00           H
ATOM   4420  HB2 PHE A 474       2.686  58.757  83.462  1.00  0.00           H
ATOM   4421  CG  PHE A 474       0.640  58.990  83.970  1.00  0.00           C
ATOM   4422  CD1 PHE A 474       0.200  59.670  82.800  1.00  0.00           C
ATOM   4423  HD1 PHE A 474       0.661  59.299  81.897  1.00  0.00           H
ATOM   4424  CE1 PHE A 474      -0.870  60.530  82.810  1.00  0.00           C
ATOM   4425  HE1 PHE A 474      -1.309  60.959  81.921  1.00  0.00           H
ATOM   4426  CZ  PHE A 474      -1.460  60.930  84.010  1.00  0.00           C
ATOM   4427  HZ  PHE A 474      -2.299  61.609  84.040  1.00  0.00           H
ATOM   4428  CD2 PHE A 474       0.100  59.410  85.180  1.00  0.00           C
ATOM   4429  HD2 PHE A 474       0.461  59.029  86.123  1.00  0.00           H
ATOM   4430  CE2 PHE A 474      -0.980  60.350  85.239  1.00  0.00           C
ATOM   4431  HE2 PHE A 474      -1.363  60.672  86.197  1.00  0.00           H
ATOM   4432  C   PHE A 474       1.130  56.330  85.560  1.00  0.00           C
ATOM   4433  O   PHE A 474       0.550  56.610  86.640  1.00  0.00           O
ATOM   4434  N   PHE A 475       0.820  55.170  84.960  1.00  0.00           N
ATOM   4435  HN  PHE A 475       1.209  55.030  84.052  1.00  0.00           H
ATOM   4436  CA  PHE A 475      -0.300  54.400  85.330  1.00  0.00           C
ATOM   4437  HA  PHE A 475      -1.178  54.989  85.550  1.00  0.00           H
ATOM   4438  CB  PHE A 475      -0.600  53.390  84.110  1.00  0.00           C
ATOM   4439  HB1 PHE A 475       0.213  52.647  83.969  1.00  0.00           H
ATOM   4440  HB2 PHE A 475      -0.650  54.144  83.296  1.00  0.00           H
ATOM   4441  CG  PHE A 475      -1.920  52.630  84.200  1.00  0.00           C
ATOM   4442  CD1 PHE A 475      -1.980  51.380  84.700  1.00  0.00           C
ATOM   4443  HD1 PHE A 475      -1.102  50.901  85.109  1.00  0.00           H
ATOM   4444  CE1 PHE A 475      -3.130  50.670  84.810  1.00  0.00           C
ATOM   4445  HE1 PHE A 475      -3.120  49.729  85.340  1.00  0.00           H
ATOM   4446  CZ  PHE A 475      -4.310  51.290  84.440  1.00  0.00           C
ATOM   4447  HZ  PHE A 475      -5.229  50.771  84.670  1.00  0.00           H
ATOM   4448  CD2 PHE A 475      -3.110  53.210  83.750  1.00  0.00           C
ATOM   4449  HD2 PHE A 475      -3.210  54.240  83.440  1.00  0.00           H
ATOM   4450  CE2 PHE A 475      -4.330  52.510  83.790  1.00  0.00           C
ATOM   4451  HE2 PHE A 475      -5.296  52.958  83.611  1.00  0.00           H
ATOM   4452  C   PHE A 475      -0.100  53.580  86.610  1.00  0.00           C
ATOM   4453  O   PHE A 475      -1.050  53.340  87.320  1.00  0.00           O
ATOM   4454  N   ASN A 476       1.040  53.210  87.010  1.00  0.00           N
ATOM   4455  HN  ASN A 476       1.736  53.409  86.324  1.00  0.00           H
ATOM   4456  CA  ASN A 476       1.380  52.440  88.190  1.00  0.00           C
ATOM   4457  HA  ASN A 476       0.490  52.050  88.660  1.00  0.00           H
ATOM   4458  CB  ASN A 476       2.240  51.240  87.760  1.00  0.00           C
ATOM   4459  HB1 ASN A 476       2.520  50.639  88.651  1.00  0.00           H
ATOM   4460  HB2 ASN A 476       3.214  51.581  87.348  1.00  0.00           H
ATOM   4461  CG  ASN A 476       1.570  50.240  86.820  1.00  0.00           C
ATOM   4462  OD1 ASN A 476       0.820  49.380  87.300  1.00  0.00           O
ATOM   4463  ND2 ASN A 476       1.810  50.390  85.480  1.00  0.00           N
ATOM   4464 1HD2 ASN A 476       2.490  51.060  85.180  1.00  0.00           H
ATOM   4465 2HD2 ASN A 476       1.281  49.881  84.801  1.00  0.00           H
ATOM   4466  C   ASN A 476       1.940  53.300  89.230  1.00  0.00           C
ATOM   4467  O   ASN A 476       2.290  52.750  90.280  1.00  0.00           O
ATOM   4468  N   GLN A 477       2.100  54.660  89.050  1.00  0.00           N
ATOM   4469  HN  GLN A 477       1.680  55.080  88.250  1.00  0.00           H
ATOM   4470  CA  GLN A 477       2.770  55.500  90.030  1.00  0.00           C
ATOM   4471  HA  GLN A 477       3.766  55.108  90.171  1.00  0.00           H
ATOM   4472  CB  GLN A 477       2.950  56.900  89.530  1.00  0.00           C
ATOM   4473  HB1 GLN A 477       1.924  57.288  89.351  1.00  0.00           H
ATOM   4474  HB2 GLN A 477       3.547  56.840  88.595  1.00  0.00           H
ATOM   4475  CG  GLN A 477       3.650  57.920  90.570  1.00  0.00           C
ATOM   4476  HG1 GLN A 477       2.993  58.050  91.457  1.00  0.00           H
ATOM   4477  HG2 GLN A 477       3.520  58.949  90.171  1.00  0.00           H
ATOM   4478  CD  GLN A 477       5.020  57.430  91.020  1.00  0.00           C
ATOM   4479  OE1 GLN A 477       5.940  57.270  90.170  1.00  0.00           O
ATOM   4480  NE2 GLN A 477       5.160  57.230  92.380  1.00  0.00           N
ATOM   4481 1HE2 GLN A 477       5.768  56.522  92.739  1.00  0.00           H
ATOM   4482 2HE2 GLN A 477       4.462  57.679  92.938  1.00  0.00           H
ATOM   4483  C   GLN A 477       2.100  55.550  91.370  1.00  0.00           C
ATOM   4484  O   GLN A 477       2.720  55.300  92.410  1.00  0.00           O
ATOM   4485  N   ALA A 478       0.800  55.780  91.470  1.00  0.00           N
ATOM   4486  HN  ALA A 478       0.240  55.940  90.660  1.00  0.00           H
ATOM   4487  CA  ALA A 478       0.070  55.800  92.790  1.00  0.00           C
ATOM   4488  HA  ALA A 478       0.680  56.410  93.440  1.00  0.00           H
ATOM   4489  CB  ALA A 478      -1.300  56.519  92.500  1.00  0.00           C
ATOM   4490  HB1 ALA A 478      -1.219  57.467  91.926  1.00  0.00           H
ATOM   4491  HB2 ALA A 478      -1.662  56.791  93.514  1.00  0.00           H
ATOM   4492  HB3 ALA A 478      -1.986  55.774  92.043  1.00  0.00           H
ATOM   4493  C   ALA A 478      -0.120  54.420  93.490  1.00  0.00           C
ATOM   4494  O   ALA A 478      -0.320  54.390  94.680  1.00  0.00           O
ATOM   4495  N   GLU A 479      -0.170  53.360  92.660  1.00  0.00           N
ATOM   4496  HN  GLU A 479      -0.031  53.509  91.684  1.00  0.00           H
ATOM   4497  CA  GLU A 479      -0.500  52.050  93.140  1.00  0.00           C
ATOM   4498  HA  GLU A 479      -1.241  51.970  93.921  1.00  0.00           H
ATOM   4499  CB  GLU A 479      -1.000  51.120  92.010  1.00  0.00           C
ATOM   4500  HB1 GLU A 479      -0.920  50.059  92.330  1.00  0.00           H
ATOM   4501  HB2 GLU A 479      -0.391  51.360  91.112  1.00  0.00           H
ATOM   4502  CG  GLU A 479      -2.440  51.440  91.550  1.00  0.00           C
ATOM   4503  HG1 GLU A 479      -2.420  50.674  90.745  1.00  0.00           H
ATOM   4504  HG2 GLU A 479      -2.500  52.489  91.190  1.00  0.00           H
ATOM   4505  CD  GLU A 479      -3.520  51.220  92.560  1.00  0.00           C
ATOM   4506  OE1 GLU A 479      -4.210  52.240  92.790  1.00  0.00           O
ATOM   4507  OE2 GLU A 479      -3.650  50.100  93.170  1.00  0.00           O
ATOM   4508  C   GLU A 479       0.850  51.550  93.730  1.00  0.00           C
ATOM   4509  O   GLU A 479       0.830  50.850  94.780  1.00  0.00           O
ATOM   4510  N   TRP A 480       2.040  51.900  93.150  1.00  0.00           N
ATOM   4511  HN  TRP A 480       2.090  52.431  92.308  1.00  0.00           H
ATOM   4512  CA  TRP A 480       3.320  51.730  93.770  1.00  0.00           C
ATOM   4513  HA  TRP A 480       3.420  50.667  93.930  1.00  0.00           H
ATOM   4514  CB  TRP A 480       4.470  52.180  92.800  1.00  0.00           C
ATOM   4515  HB1 TRP A 480       5.411  52.190  93.390  1.00  0.00           H
ATOM   4516  HB2 TRP A 480       4.191  53.216  92.511  1.00  0.00           H
ATOM   4517  CG  TRP A 480       4.930  51.390  91.640  1.00  0.00           C
ATOM   4518  CD1 TRP A 480       4.690  50.040  91.520  1.00  0.00           C
ATOM   4519  HD1 TRP A 480       4.101  49.431  92.189  1.00  0.00           H
ATOM   4520  NE1 TRP A 480       5.030  49.650  90.230  1.00  0.00           N
ATOM   4521  HE1 TRP A 480       4.492  49.022  89.712  1.00  0.00           H
ATOM   4522  CE2 TRP A 480       5.510  50.710  89.490  1.00  0.00           C
ATOM   4523  CD2 TRP A 480       5.390  51.870  90.330  1.00  0.00           C
ATOM   4524  CE3 TRP A 480       5.740  53.090  89.820  1.00  0.00           C
ATOM   4525  HE3 TRP A 480       5.740  53.934  90.493  1.00  0.00           H
ATOM   4526  CZ3 TRP A 480       5.940  53.170  88.380  1.00  0.00           C
ATOM   4527  HZ3 TRP A 480       6.110  54.141  87.939  1.00  0.00           H
ATOM   4528  CZ2 TRP A 480       5.750  50.810  88.070  1.00  0.00           C
ATOM   4529  HZ2 TRP A 480       5.680  49.972  87.392  1.00  0.00           H
ATOM   4530  CH2 TRP A 480       5.950  52.080  87.530  1.00  0.00           C
ATOM   4531  HH2 TRP A 480       6.030  52.110  86.453  1.00  0.00           H
ATOM   4532  C   TRP A 480       3.360  52.530  95.100  1.00  0.00           C
ATOM   4533  O   TRP A 480       3.870  51.980  96.100  1.00  0.00           O
ATOM   4534  N   GLU A 481       2.870  53.830  95.170  1.00  0.00           N
ATOM   4535  HN  GLU A 481       2.502  54.288  94.364  1.00  0.00           H
ATOM   4536  CA  GLU A 481       2.660  54.570  96.430  1.00  0.00           C
ATOM   4537  HA  GLU A 481       3.532  54.490  97.062  1.00  0.00           H
ATOM   4538  CB  GLU A 481       2.350  56.070  96.140  1.00  0.00           C
ATOM   4539  HB1 GLU A 481       2.090  56.561  97.102  1.00  0.00           H
ATOM   4540  HB2 GLU A 481       1.410  56.130  95.550  1.00  0.00           H
ATOM   4541  CG  GLU A 481       3.520  56.870  95.519  1.00  0.00           C
ATOM   4542  HG1 GLU A 481       3.719  56.512  94.486  1.00  0.00           H
ATOM   4543  HG2 GLU A 481       4.400  56.680  96.170  1.00  0.00           H
ATOM   4544  CD  GLU A 481       3.140  58.350  95.380  1.00  0.00           C
ATOM   4545  OE1 GLU A 481       2.650  58.890  96.410  1.00  0.00           O
ATOM   4546  OE2 GLU A 481       3.200  58.960  94.280  1.00  0.00           O
ATOM   4547  C   GLU A 481       1.660  54.000  97.440  1.00  0.00           C
ATOM   4548  O   GLU A 481       1.970  53.920  98.650  1.00  0.00           O
ATOM   4549  N   ARG A 482       0.490  53.540  97.010  1.00  0.00           N
ATOM   4550  HN  ARG A 482       0.160  53.600  96.071  1.00  0.00           H
ATOM   4551  CA  ARG A 482      -0.570  52.910  97.860  1.00  0.00           C
ATOM   4552  HA  ARG A 482      -0.799  53.449  98.768  1.00  0.00           H
ATOM   4553  CB  ARG A 482      -1.970  52.780  97.040  1.00  0.00           C
ATOM   4554  HB1 ARG A 482      -2.707  52.222  97.657  1.00  0.00           H
ATOM   4555  HB2 ARG A 482      -1.739  52.108  96.187  1.00  0.00           H
ATOM   4556  CG  ARG A 482      -2.680  54.060  96.700  1.00  0.00           C
ATOM   4557  HG1 ARG A 482      -2.060  54.909  96.340  1.00  0.00           H
ATOM   4558  HG2 ARG A 482      -3.351  54.391  97.521  1.00  0.00           H
ATOM   4559  CD  ARG A 482      -3.580  53.870  95.441  1.00  0.00           C
ATOM   4560  HD1 ARG A 482      -4.320  53.060  95.620  1.00  0.00           H
ATOM   4561  HD2 ARG A 482      -3.035  53.638  94.501  1.00  0.00           H
ATOM   4562  NE  ARG A 482      -4.360  55.110  95.320  1.00  0.00           N
ATOM   4563  HE  ARG A 482      -4.190  55.700  96.110  1.00  0.00           H
ATOM   4564  CZ  ARG A 482      -4.760  55.650  94.190  1.00  0.00           C
ATOM   4565  NH1 ARG A 482      -5.210  56.880  94.190  1.00  0.00           N
ATOM   4566 1HH1 ARG A 482      -5.380  57.470  94.980  1.00  0.00           H
ATOM   4567 2HH1 ARG A 482      -5.699  57.120  93.351  1.00  0.00           H
ATOM   4568  NH2 ARG A 482      -4.640  55.030  93.020  1.00  0.00           N
ATOM   4569 1HH2 ARG A 482      -4.450  54.049  92.990  1.00  0.00           H
ATOM   4570 2HH2 ARG A 482      -4.790  55.581  92.199  1.00  0.00           H
ATOM   4571  C   ARG A 482      -0.140  51.570  98.370  1.00  0.00           C
ATOM   4572  O   ARG A 482      -0.370  51.260  99.530  1.00  0.00           O
ATOM   4573  N   SER A 483       0.680  50.790  97.600  1.00  0.00           N
ATOM   4574  HN  SER A 483       0.730  51.149  96.671  1.00  0.00           H
ATOM   4575  CA  SER A 483       1.350  49.560  97.960  1.00  0.00           C
ATOM   4576  HA  SER A 483       0.658  48.788  98.261  1.00  0.00           H
ATOM   4577  CB  SER A 483       2.020  48.960  96.690  1.00  0.00           C
ATOM   4578  HB1 SER A 483       2.789  48.271  97.100  1.00  0.00           H
ATOM   4579  HB2 SER A 483       2.450  49.830  96.150  1.00  0.00           H
ATOM   4580  OG  SER A 483       1.070  48.420  95.820  1.00  0.00           O
ATOM   4581  HG1 SER A 483       0.590  49.179  95.480  1.00  0.00           H
ATOM   4582  C   SER A 483       2.340  49.790  99.060  1.00  0.00           C
ATOM   4583  O   SER A 483       2.430  48.980  99.960  1.00  0.00           O
ATOM   4584  N   PHE A 484       3.150  50.880  98.930  1.00  0.00           N
ATOM   4585  HN  PHE A 484       2.958  51.535  98.204  1.00  0.00           H
ATOM   4586  CA  PHE A 484       4.130  51.350 100.000  1.00  0.00           C
ATOM   4587  HA  PHE A 484       4.778  50.503 100.169  1.00  0.00           H
ATOM   4588  CB  PHE A 484       5.070  52.510  99.461  1.00  0.00           C
ATOM   4589  HB1 PHE A 484       4.509  53.452  99.280  1.00  0.00           H
ATOM   4590  HB2 PHE A 484       5.402  52.148  98.464  1.00  0.00           H
ATOM   4591  CG  PHE A 484       6.130  52.870 100.470  1.00  0.00           C
ATOM   4592  CD1 PHE A 484       6.050  54.030 101.240  1.00  0.00           C
ATOM   4593  HD1 PHE A 484       5.365  54.815 100.958  1.00  0.00           H
ATOM   4594  CE1 PHE A 484       7.040  54.270 102.180  1.00  0.00           C
ATOM   4595  HE1 PHE A 484       6.970  55.171 102.771  1.00  0.00           H
ATOM   4596  CZ  PHE A 484       7.970  53.280 102.570  1.00  0.00           C
ATOM   4597  HZ  PHE A 484       8.599  53.509 103.418  1.00  0.00           H
ATOM   4598  CD2 PHE A 484       7.200  51.970 100.670  1.00  0.00           C
ATOM   4599  HD2 PHE A 484       7.220  51.075 100.067  1.00  0.00           H
ATOM   4600  CE2 PHE A 484       8.060  52.170 101.730  1.00  0.00           C
ATOM   4601  HE2 PHE A 484       8.881  51.479 101.850  1.00  0.00           H
ATOM   4602  C   PHE A 484       3.490  51.740 101.410  1.00  0.00           C
ATOM   4603  O   PHE A 484       3.910  51.340 102.490  1.00  0.00           O
ATOM   4604  N   ARG A 485       2.400  52.480 101.340  1.00  0.00           N
ATOM   4605  HN  ARG A 485       2.219  52.974 100.494  1.00  0.00           H
ATOM   4606  CA  ARG A 485       1.430  52.880 102.399  1.00  0.00           C
ATOM   4607  HA  ARG A 485       1.934  53.374 103.217  1.00  0.00           H
ATOM   4608  CB  ARG A 485       0.390  53.810 101.740  1.00  0.00           C
ATOM   4609  HB1 ARG A 485      -0.190  53.350 100.911  1.00  0.00           H
ATOM   4610  HB2 ARG A 485       0.972  54.744 101.589  1.00  0.00           H
ATOM   4611  CG  ARG A 485      -0.630  54.390 102.740  1.00  0.00           C
ATOM   4612  HG1 ARG A 485      -0.132  55.057 103.477  1.00  0.00           H
ATOM   4613  HG2 ARG A 485      -1.031  53.519 103.301  1.00  0.00           H
ATOM   4614  CD  ARG A 485      -1.640  55.310 102.090  1.00  0.00           C
ATOM   4615  HD1 ARG A 485      -1.239  55.941 101.269  1.00  0.00           H
ATOM   4616  HD2 ARG A 485      -1.968  56.036 102.865  1.00  0.00           H
ATOM   4617  NE  ARG A 485      -2.770  54.560 101.490  1.00  0.00           N
ATOM   4618  HE  ARG A 485      -2.569  53.676 101.068  1.00  0.00           H
ATOM   4619  CZ  ARG A 485      -3.950  55.100 101.250  1.00  0.00           C
ATOM   4620  NH1 ARG A 485      -4.250  56.360 101.360  1.00  0.00           N
ATOM   4621 1HH1 ARG A 485      -3.770  56.939 102.019  1.00  0.00           H
ATOM   4622 2HH1 ARG A 485      -5.193  56.551 101.089  1.00  0.00           H
ATOM   4623  NH2 ARG A 485      -4.900  54.280 100.790  1.00  0.00           N
ATOM   4624 1HH2 ARG A 485      -4.729  53.304 100.659  1.00  0.00           H
ATOM   4625 2HH2 ARG A 485      -5.640  54.740 100.300  1.00  0.00           H
ATOM   4626  C   ARG A 485       0.860  51.630 103.030  1.00  0.00           C
ATOM   4627  O   ARG A 485       0.810  51.560 104.260  1.00  0.00           O
ATOM   4628  N   ASP A 486       0.360  50.620 102.300  1.00  0.00           N
ATOM   4629  HN  ASP A 486       0.440  50.690 101.309  1.00  0.00           H
ATOM   4630  CA  ASP A 486       0.040  49.330 102.910  1.00  0.00           C
ATOM   4631  HA  ASP A 486      -0.601  49.550 103.751  1.00  0.00           H
ATOM   4632  CB  ASP A 486      -0.550  48.371 101.820  1.00  0.00           C
ATOM   4633  HB1 ASP A 486      -0.731  47.314 102.112  1.00  0.00           H
ATOM   4634  HB2 ASP A 486       0.134  48.360 100.945  1.00  0.00           H
ATOM   4635  CG  ASP A 486      -1.940  48.840 101.460  1.00  0.00           C
ATOM   4636  OD1 ASP A 486      -2.320  48.440 100.360  1.00  0.00           O
ATOM   4637  OD2 ASP A 486      -2.600  49.600 102.210  1.00  0.00           O
ATOM   4638  C   ASP A 486       1.210  48.550 103.600  1.00  0.00           C
ATOM   4639  O   ASP A 486       1.130  47.970 104.690  1.00  0.00           O
ATOM   4640  N   TYR A 487       2.420  48.440 102.940  1.00  0.00           N
ATOM   4641  HN  TYR A 487       2.510  48.860 102.040  1.00  0.00           H
ATOM   4642  CA  TYR A 487       3.610  47.880 103.370  1.00  0.00           C
ATOM   4643  HA  TYR A 487       3.360  46.860 103.620  1.00  0.00           H
ATOM   4644  CB  TYR A 487       4.590  47.850 102.170  1.00  0.00           C
ATOM   4645  HB1 TYR A 487       4.480  48.902 101.829  1.00  0.00           H
ATOM   4646  HB2 TYR A 487       4.330  47.221 101.291  1.00  0.00           H
ATOM   4647  CG  TYR A 487       6.020  47.610 102.500  1.00  0.00           C
ATOM   4648  CD1 TYR A 487       6.420  46.250 102.680  1.00  0.00           C
ATOM   4649  HD1 TYR A 487       5.661  45.491 102.560  1.00  0.00           H
ATOM   4650  CE1 TYR A 487       7.830  46.020 102.990  1.00  0.00           C
ATOM   4651  HE1 TYR A 487       8.171  44.998 103.060  1.00  0.00           H
ATOM   4652  CZ  TYR A 487       8.780  47.020 103.210  1.00  0.00           C
ATOM   4653  OH  TYR A 487      10.160  46.810 103.510  1.00  0.00           O
ATOM   4654  HH  TYR A 487      10.260  45.857 103.570  1.00  0.00           H
ATOM   4655  CD2 TYR A 487       7.010  48.580 102.660  1.00  0.00           C
ATOM   4656  HD2 TYR A 487       6.760  49.628 102.580  1.00  0.00           H
ATOM   4657  CE2 TYR A 487       8.320  48.320 103.070  1.00  0.00           C
ATOM   4658  HE2 TYR A 487       9.006  49.155 103.100  1.00  0.00           H
ATOM   4659  C   TYR A 487       4.210  48.510 104.730  1.00  0.00           C
ATOM   4660  O   TYR A 487       4.590  47.770 105.650  1.00  0.00           O
ATOM   4661  N   VAL A 488       4.110  49.840 104.840  1.00  0.00           N
ATOM   4662  HN  VAL A 488       3.851  50.189 103.943  1.00  0.00           H
ATOM   4663  CA  VAL A 488       4.430  50.590 106.060  1.00  0.00           C
ATOM   4664  HA  VAL A 488       5.392  50.279 106.441  1.00  0.00           H
ATOM   4665  CB  VAL A 488       4.410  52.070 105.860  1.00  0.00           C
ATOM   4666  HB  VAL A 488       3.517  52.461 105.328  1.00  0.00           H
ATOM   4667  CG1 VAL A 488       4.581  52.810 107.270  1.00  0.00           C
ATOM   4668 1HG1 VAL A 488       3.717  52.659 107.952  1.00  0.00           H
ATOM   4669 2HG1 VAL A 488       4.720  53.893 107.069  1.00  0.00           H
ATOM   4670 3HG1 VAL A 488       5.446  52.342 107.787  1.00  0.00           H
ATOM   4671  CG2 VAL A 488       5.530  52.361 104.900  1.00  0.00           C
ATOM   4672 1HG2 VAL A 488       6.420  52.720 105.460  1.00  0.00           H
ATOM   4673 2HG2 VAL A 488       5.311  53.236 104.253  1.00  0.00           H
ATOM   4674 3HG2 VAL A 488       5.711  51.537 104.177  1.00  0.00           H
ATOM   4675  C   VAL A 488       3.500  50.250 107.260  1.00  0.00           C
ATOM   4676  O   VAL A 488       3.930  49.950 108.390  1.00  0.00           O
ATOM   4677  N   LEU A 489       2.170  50.040 107.090  1.00  0.00           N
ATOM   4678  HN  LEU A 489       1.790  50.180 106.179  1.00  0.00           H
ATOM   4679  CA  LEU A 489       1.300  49.450 108.100  1.00  0.00           C
ATOM   4680  HA  LEU A 489       1.630  49.820 109.060  1.00  0.00           H
ATOM   4681  CB  LEU A 489      -0.150  49.710 107.730  1.00  0.00           C
ATOM   4682  HB1 LEU A 489      -0.531  49.108 106.878  1.00  0.00           H
ATOM   4683  HB2 LEU A 489      -0.190  50.799 107.510  1.00  0.00           H
ATOM   4684  CG  LEU A 489      -1.130  49.719 108.910  1.00  0.00           C
ATOM   4685  HG  LEU A 489      -1.041  48.756 109.456  1.00  0.00           H
ATOM   4686  CD1 LEU A 489      -0.890  50.850 109.910  1.00  0.00           C
ATOM   4687 1HD1 LEU A 489       0.046  50.820 110.508  1.00  0.00           H
ATOM   4688 2HD1 LEU A 489      -1.798  50.890 110.549  1.00  0.00           H
ATOM   4689 3HD1 LEU A 489      -0.840  51.847 109.422  1.00  0.00           H
ATOM   4690  CD2 LEU A 489      -2.620  49.750 108.380  1.00  0.00           C
ATOM   4691 1HD2 LEU A 489      -2.740  48.858 107.729  1.00  0.00           H
ATOM   4692 2HD2 LEU A 489      -2.809  50.647 107.752  1.00  0.00           H
ATOM   4693 3HD2 LEU A 489      -3.362  49.660 109.202  1.00  0.00           H
ATOM   4694  C   LEU A 489       1.530  47.920 108.360  1.00  0.00           C
ATOM   4695  O   LEU A 489       1.390  47.470 109.520  1.00  0.00           O
ATOM   4696  N   CYS A 490       1.980  47.120 107.320  1.00  0.00           N
ATOM   4697  HN  CYS A 490       2.170  47.480 106.410  1.00  0.00           H
ATOM   4698  CA  CYS A 490       2.450  45.700 107.500  1.00  0.00           C
ATOM   4699  HA  CYS A 490       1.688  45.239 108.111  1.00  0.00           H
ATOM   4700  CB  CYS A 490       2.520  44.810 106.240  1.00  0.00           C
ATOM   4701  HB1 CYS A 490       3.350  45.240 105.640  1.00  0.00           H
ATOM   4702  HB2 CYS A 490       1.659  44.850 105.539  1.00  0.00           H
ATOM   4703  SG  CYS A 490       2.780  43.010 106.400  1.00  0.00           S
ATOM   4704  C   CYS A 490       3.740  45.720 108.350  1.00  0.00           C
ATOM   4705  O   CYS A 490       3.800  45.160 109.430  1.00  0.00           O
ATOM   4706  N   GLN A 491       4.710  46.570 108.080  1.00  0.00           N
ATOM   4707  HN  GLN A 491       4.680  47.047 107.205  1.00  0.00           H
ATOM   4708  CA  GLN A 491       5.810  46.830 109.000  1.00  0.00           C
ATOM   4709  HA  GLN A 491       6.352  45.897 109.050  1.00  0.00           H
ATOM   4710  CB  GLN A 491       6.950  47.730 108.400  1.00  0.00           C
ATOM   4711  HB1 GLN A 491       7.809  47.980 109.059  1.00  0.00           H
ATOM   4712  HB2 GLN A 491       6.490  48.710 108.150  1.00  0.00           H
ATOM   4713  CG  GLN A 491       7.500  47.210 107.010  1.00  0.00           C
ATOM   4714  HG1 GLN A 491       8.291  47.781 106.479  1.00  0.00           H
ATOM   4715  HG2 GLN A 491       6.730  47.170 106.210  1.00  0.00           H
ATOM   4716  CD  GLN A 491       8.030  45.800 107.110  1.00  0.00           C
ATOM   4717  OE1 GLN A 491       7.530  44.810 106.550  1.00  0.00           O
ATOM   4718  NE2 GLN A 491       9.180  45.600 107.830  1.00  0.00           N
ATOM   4719 1HE2 GLN A 491       9.371  44.626 107.950  1.00  0.00           H
ATOM   4720 2HE2 GLN A 491       9.608  46.367 108.308  1.00  0.00           H
ATOM   4721  C   GLN A 491       5.530  47.210 110.410  1.00  0.00           C
ATOM   4722  O   GLN A 491       6.210  46.640 111.290  1.00  0.00           O
ATOM   4723  N   ALA A 492       4.540  48.060 110.680  1.00  0.00           N
ATOM   4724  HN  ALA A 492       3.998  48.482 109.957  1.00  0.00           H
ATOM   4725  CA  ALA A 492       4.120  48.380 112.060  1.00  0.00           C
ATOM   4726  HA  ALA A 492       4.958  48.739 112.639  1.00  0.00           H
ATOM   4727  CB  ALA A 492       3.120  49.560 111.950  1.00  0.00           C
ATOM   4728  HB1 ALA A 492       2.310  49.350 111.220  1.00  0.00           H
ATOM   4729  HB2 ALA A 492       3.661  50.492 111.679  1.00  0.00           H
ATOM   4730  HB3 ALA A 492       2.770  49.950 112.930  1.00  0.00           H
ATOM   4731  C   ALA A 492       3.500  47.340 112.900  1.00  0.00           C
ATOM   4732  O   ALA A 492       3.340  47.470 114.090  1.00  0.00           O
ATOM   4733  N   ASN A 493       2.960  46.310 112.210  1.00  0.00           N
ATOM   4734  HN  ASN A 493       3.000  46.320 111.214  1.00  0.00           H
ATOM   4735  CA  ASN A 493       2.180  45.290 112.810  1.00  0.00           C
ATOM   4736  HA  ASN A 493       1.828  45.652 113.764  1.00  0.00           H
ATOM   4737  CB  ASN A 493       1.060  45.020 111.770  1.00  0.00           C
ATOM   4738  HB1 ASN A 493       1.490  44.590 110.840  1.00  0.00           H
ATOM   4739  HB2 ASN A 493       0.492  45.947 111.541  1.00  0.00           H
ATOM   4740  CG  ASN A 493       0.210  43.950 112.360  1.00  0.00           C
ATOM   4741  OD1 ASN A 493      -0.250  44.070 113.530  1.00  0.00           O
ATOM   4742  ND2 ASN A 493       0.050  42.800 111.660  1.00  0.00           N
ATOM   4743 1HD2 ASN A 493      -0.492  42.028 111.991  1.00  0.00           H
ATOM   4744 2HD2 ASN A 493       0.438  42.700 110.744  1.00  0.00           H
ATOM   4745  C   ASN A 493       3.040  44.040 113.160  1.00  0.00           C
ATOM   4746  O   ASN A 493       3.160  43.530 114.250  1.00  0.00           O
ATOM   4747  N   VAL A 494       4.030  43.840 112.310  1.00  0.00           N
ATOM   4748  HN  VAL A 494       4.260  44.270 111.440  1.00  0.00           H
ATOM   4749  CA  VAL A 494       5.010  42.700 112.610  1.00  0.00           C
ATOM   4750  HA  VAL A 494       4.354  41.895 112.908  1.00  0.00           H
ATOM   4751  CB  VAL A 494       5.660  42.230 111.350  1.00  0.00           C
ATOM   4752  HB  VAL A 494       6.251  41.339 111.650  1.00  0.00           H
ATOM   4753  CG1 VAL A 494       4.700  41.460 110.320  1.00  0.00           C
ATOM   4754 1HG1 VAL A 494       4.180  40.690 110.930  1.00  0.00           H
ATOM   4755 2HG1 VAL A 494       5.260  40.960 109.501  1.00  0.00           H
ATOM   4756 3HG1 VAL A 494       4.040  42.269 109.940  1.00  0.00           H
ATOM   4757  CG2 VAL A 494       6.560  43.370 110.790  1.00  0.00           C
ATOM   4758 1HG2 VAL A 494       5.928  44.213 110.439  1.00  0.00           H
ATOM   4759 2HG2 VAL A 494       6.998  42.982 109.845  1.00  0.00           H
ATOM   4760 3HG2 VAL A 494       7.359  43.719 111.479  1.00  0.00           H
ATOM   4761  C   VAL A 494       6.070  42.980 113.700  1.00  0.00           C
ATOM   4762  O   VAL A 494       6.580  42.050 114.270  1.00  0.00           O
ATOM   4763  N   THR A 495       6.200  44.290 114.060  1.00  0.00           N
ATOM   4764  HN  THR A 495       5.759  45.062 113.609  1.00  0.00           H
ATOM   4765  CA  THR A 495       6.990  44.670 115.220  1.00  0.00           C
ATOM   4766  HA  THR A 495       7.751  43.919 115.370  1.00  0.00           H
ATOM   4767  CB  THR A 495       7.640  45.990 115.020  1.00  0.00           C
ATOM   4768  HB  THR A 495       8.140  46.360 115.940  1.00  0.00           H
ATOM   4769  OG1 THR A 495       6.770  47.020 114.410  1.00  0.00           O
ATOM   4770  HG1 THR A 495       6.921  46.980 113.463  1.00  0.00           H
ATOM   4771  CG2 THR A 495       8.830  45.760 114.070  1.00  0.00           C
ATOM   4772 1HG2 THR A 495       8.510  45.149 113.199  1.00  0.00           H
ATOM   4773 2HG2 THR A 495       9.631  45.319 114.701  1.00  0.00           H
ATOM   4774 3HG2 THR A 495       9.111  46.735 113.618  1.00  0.00           H
ATOM   4775  C   THR A 495       6.250  44.770 116.520  1.00  0.00           C
ATOM   4776  O   THR A 495       6.850  45.030 117.540  1.00  0.00           O
ATOM   4777  N   ILE A 496       4.970  44.410 116.510  1.00  0.00           N
ATOM   4778  HN  ILE A 496       4.561  44.111 115.651  1.00  0.00           H
ATOM   4779  CA  ILE A 496       4.160  44.250 117.710  1.00  0.00           C
ATOM   4780  HA  ILE A 496       4.519  44.919 118.478  1.00  0.00           H
ATOM   4781  CB  ILE A 496       2.670  44.650 117.430  1.00  0.00           C
ATOM   4782  HB  ILE A 496       2.250  43.990 116.641  1.00  0.00           H
ATOM   4783  CG2 ILE A 496       1.810  44.460 118.680  1.00  0.00           C
ATOM   4784 1HG2 ILE A 496       0.803  44.929 118.650  1.00  0.00           H
ATOM   4785 2HG2 ILE A 496       2.212  44.903 119.616  1.00  0.00           H
ATOM   4786 3HG2 ILE A 496       1.720  43.371 118.880  1.00  0.00           H
ATOM   4787  CG1 ILE A 496       2.560  46.160 117.050  1.00  0.00           C
ATOM   4788 1HG1 ILE A 496       3.280  46.260 116.210  1.00  0.00           H
ATOM   4789 2HG1 ILE A 496       2.741  46.763 117.965  1.00  0.00           H
ATOM   4790  CD  ILE A 496       1.220  46.590 116.450  1.00  0.00           C
ATOM   4791  HD1 ILE A 496       0.307  46.630 117.082  1.00  0.00           H
ATOM   4792  HD2 ILE A 496       1.020  45.929 115.579  1.00  0.00           H
ATOM   4793  HD3 ILE A 496       1.320  47.601 116.000  1.00  0.00           H
ATOM   4794  C   ILE A 496       4.260  42.850 118.190  1.00  0.00           C
ATOM   4795  O   ILE A 496       3.940  41.920 117.430  1.00  0.00           O
ATOM   4796  N   GLY A 497       4.770  42.620 119.420  1.00  0.00           N
ATOM   4797  HN  GLY A 497       5.153  43.415 119.883  1.00  0.00           H
ATOM   4798  CA  GLY A 497       4.760  41.380 120.100  1.00  0.00           C
ATOM   4799  HA1 GLY A 497       3.806  40.943 119.842  1.00  0.00           H
ATOM   4800  HA2 GLY A 497       5.020  41.630 121.118  1.00  0.00           H
ATOM   4801  C   GLY A 497       5.840  40.460 119.560  1.00  0.00           C
ATOM   4802  O   GLY A 497       5.690  39.240 119.620  1.00  0.00           O
ATOM   4803  N   LEU A 498       7.030  41.000 119.140  1.00  0.00           N
ATOM   4804  HN  LEU A 498       7.360  41.921 119.330  1.00  0.00           H
ATOM   4805  CA  LEU A 498       8.150  40.180 118.560  1.00  0.00           C
ATOM   4806  HA  LEU A 498       7.901  39.152 118.340  1.00  0.00           H
ATOM   4807  CB  LEU A 498       8.670  40.980 117.270  1.00  0.00           C
ATOM   4808  HB1 LEU A 498       8.630  42.035 117.618  1.00  0.00           H
ATOM   4809  HB2 LEU A 498       7.801  40.920 116.581  1.00  0.00           H
ATOM   4810  CG  LEU A 498       9.920  40.590 116.640  1.00  0.00           C
ATOM   4811  HG  LEU A 498      10.735  40.610 117.394  1.00  0.00           H
ATOM   4812  CD1 LEU A 498       9.790  39.260 115.920  1.00  0.00           C
ATOM   4813 1HD1 LEU A 498       9.450  38.419 116.561  1.00  0.00           H
ATOM   4814 2HD1 LEU A 498      10.800  38.890 115.640  1.00  0.00           H
ATOM   4815 3HD1 LEU A 498       9.172  39.380 115.004  1.00  0.00           H
ATOM   4816  CD2 LEU A 498      10.130  41.720 115.670  1.00  0.00           C
ATOM   4817 1HD2 LEU A 498      10.962  41.419 114.999  1.00  0.00           H
ATOM   4818 2HD2 LEU A 498      10.210  42.725 116.138  1.00  0.00           H
ATOM   4819 3HD2 LEU A 498       9.232  41.900 115.041  1.00  0.00           H
ATOM   4820  C   LEU A 498       9.230  40.250 119.570  1.00  0.00           C
ATOM   4821  O   LEU A 498       9.570  41.380 119.900  1.00  0.00           O
ATOM   4822  N   PRO A 499       9.780  39.230 120.270  1.00  0.00           N
ATOM   4823  CD  PRO A 499       9.310  37.890 119.980  1.00  0.00           C
ATOM   4824  HD1 PRO A 499       9.869  37.641 119.052  1.00  0.00           H
ATOM   4825  HD2 PRO A 499       8.206  37.770 119.970  1.00  0.00           H
ATOM   4826  CA  PRO A 499      10.970  39.250 121.050  1.00  0.00           C
ATOM   4827  HA  PRO A 499      10.720  39.740 121.980  1.00  0.00           H
ATOM   4828  CB  PRO A 499      11.390  37.760 121.270  1.00  0.00           C
ATOM   4829  HB1 PRO A 499      11.680  37.430 122.290  1.00  0.00           H
ATOM   4830  HB2 PRO A 499      12.009  37.281 120.481  1.00  0.00           H
ATOM   4831  CG  PRO A 499       9.950  37.120 121.070  1.00  0.00           C
ATOM   4832  HG1 PRO A 499      10.050  36.050 120.790  1.00  0.00           H
ATOM   4833  HG2 PRO A 499       9.380  37.210 122.020  1.00  0.00           H
ATOM   4834  C   PRO A 499      12.160  40.020 120.520  1.00  0.00           C
ATOM   4835  O   PRO A 499      12.440  40.030 119.370  1.00  0.00           O
ATOM   4836  N   THR A 500      12.890  40.700 121.350  1.00  0.00           N
ATOM   4837  HN  THR A 500      12.661  40.780 122.317  1.00  0.00           H
ATOM   4838  CA  THR A 500      13.990  41.660 121.110  1.00  0.00           C
ATOM   4839  HA  THR A 500      13.608  42.394 120.416  1.00  0.00           H
ATOM   4840  CB  THR A 500      14.650  42.050 122.440  1.00  0.00           C
ATOM   4841  HB  THR A 500      15.609  42.600 122.330  1.00  0.00           H
ATOM   4842  OG1 THR A 500      14.910  40.930 123.310  1.00  0.00           O
ATOM   4843  HG1 THR A 500      15.756  41.109 123.728  1.00  0.00           H
ATOM   4844  CG2 THR A 500      13.600  42.820 123.280  1.00  0.00           C
ATOM   4845 1HG2 THR A 500      13.981  43.221 124.243  1.00  0.00           H
ATOM   4846 2HG2 THR A 500      12.706  42.207 123.521  1.00  0.00           H
ATOM   4847 3HG2 THR A 500      13.158  43.683 122.738  1.00  0.00           H
ATOM   4848  C   THR A 500      15.180  41.140 120.260  1.00  0.00           C
ATOM   4849  O   THR A 500      15.850  41.930 119.630  1.00  0.00           O
ATOM   4850  N   LYS A 501      15.430  39.760 120.160  1.00  0.00           N
ATOM   4851  HN  LYS A 501      14.780  39.080 120.490  1.00  0.00           H
ATOM   4852  CA  LYS A 501      16.600  39.290 119.460  1.00  0.00           C
ATOM   4853  HA  LYS A 501      17.221  40.061 119.029  1.00  0.00           H
ATOM   4854  CB  LYS A 501      17.520  38.500 120.430  1.00  0.00           C
ATOM   4855  HB1 LYS A 501      18.370  38.110 119.830  1.00  0.00           H
ATOM   4856  HB2 LYS A 501      16.948  37.657 120.872  1.00  0.00           H
ATOM   4857  CG  LYS A 501      18.170  39.310 121.590  1.00  0.00           C
ATOM   4858  HG1 LYS A 501      18.969  38.661 122.009  1.00  0.00           H
ATOM   4859  HG2 LYS A 501      17.468  39.490 122.432  1.00  0.00           H
ATOM   4860  CD  LYS A 501      18.780  40.740 121.150  1.00  0.00           C
ATOM   4861  HD1 LYS A 501      18.999  41.298 122.086  1.00  0.00           H
ATOM   4862  HD2 LYS A 501      18.043  41.357 120.592  1.00  0.00           H
ATOM   4863  CE  LYS A 501      19.800  40.500 120.100  1.00  0.00           C
ATOM   4864  HE1 LYS A 501      19.391  39.991 119.201  1.00  0.00           H
ATOM   4865  HE2 LYS A 501      20.572  39.798 120.481  1.00  0.00           H
ATOM   4866  NZ  LYS A 501      20.411  41.770 119.640  1.00  0.00           N
ATOM   4867  HZ1 LYS A 501      21.324  41.551 119.193  1.00  0.00           H
ATOM   4868  HZ2 LYS A 501      20.620  42.449 120.399  1.00  0.00           H
ATOM   4869  HZ3 LYS A 501      19.738  42.221 118.988  1.00  0.00           H
ATOM   4870  C   LYS A 501      16.190  38.430 118.320  1.00  0.00           C
ATOM   4871  O   LYS A 501      16.940  37.560 117.810  1.00  0.00           O
ATOM   4872  N   GLN A 502      14.930  38.590 117.910  1.00  0.00           N
ATOM   4873  HN  GLN A 502      14.299  39.160 118.430  1.00  0.00           H
ATOM   4874  CA  GLN A 502      14.440  38.090 116.650  1.00  0.00           C
ATOM   4875  HA  GLN A 502      15.111  37.339 116.260  1.00  0.00           H
ATOM   4876  CB  GLN A 502      12.970  37.480 116.741  1.00  0.00           C
ATOM   4877  HB1 GLN A 502      12.537  37.258 115.742  1.00  0.00           H
ATOM   4878  HB2 GLN A 502      12.312  38.218 117.248  1.00  0.00           H
ATOM   4879  CG  GLN A 502      12.899  36.110 117.480  1.00  0.00           C
ATOM   4880  HG1 GLN A 502      11.838  35.783 117.450  1.00  0.00           H
ATOM   4881  HG2 GLN A 502      13.109  36.419 118.527  1.00  0.00           H
ATOM   4882  CD  GLN A 502      13.870  35.050 116.960  1.00  0.00           C
ATOM   4883  OE1 GLN A 502      14.660  34.530 117.730  1.00  0.00           O
ATOM   4884  NE2 GLN A 502      13.830  34.740 115.630  1.00  0.00           N
ATOM   4885 1HE2 GLN A 502      13.020  34.970 115.090  1.00  0.00           H
ATOM   4886 2HE2 GLN A 502      14.221  33.849 115.400  1.00  0.00           H
ATOM   4887  C   GLN A 502      14.490  39.120 115.570  1.00  0.00           C
ATOM   4888  O   GLN A 502      13.980  40.200 115.760  1.00  0.00           O
ATOM   4889  N   PRO A 503      15.030  38.830 114.370  1.00  0.00           N
ATOM   4890  CD  PRO A 503      16.270  38.130 114.251  1.00  0.00           C
ATOM   4891  HD1 PRO A 503      16.180  37.032 114.390  1.00  0.00           H
ATOM   4892  HD2 PRO A 503      16.934  38.358 115.112  1.00  0.00           H
ATOM   4893  CA  PRO A 503      14.830  39.649 113.210  1.00  0.00           C
ATOM   4894  HA  PRO A 503      15.222  40.606 113.522  1.00  0.00           H
ATOM   4895  CB  PRO A 503      15.660  38.950 112.130  1.00  0.00           C
ATOM   4896  HB1 PRO A 503      16.010  39.600 111.300  1.00  0.00           H
ATOM   4897  HB2 PRO A 503      15.102  38.054 111.782  1.00  0.00           H
ATOM   4898  CG  PRO A 503      16.959  38.610 112.960  1.00  0.00           C
ATOM   4899  HG1 PRO A 503      17.532  37.777 112.498  1.00  0.00           H
ATOM   4900  HG2 PRO A 503      17.624  39.485 113.121  1.00  0.00           H
ATOM   4901  C   PRO A 503      13.400  40.040 112.880  1.00  0.00           C
ATOM   4902  O   PRO A 503      12.450  39.280 113.220  1.00  0.00           O
ATOM   4903  N   ILE A 504      13.280  41.260 112.390  1.00  0.00           N
ATOM   4904  HN  ILE A 504      14.073  41.863 112.360  1.00  0.00           H
ATOM   4905  CA  ILE A 504      12.040  41.860 111.920  1.00  0.00           C
ATOM   4906  HA  ILE A 504      11.298  41.579 112.652  1.00  0.00           H
ATOM   4907  CB  ILE A 504      11.970  43.350 111.990  1.00  0.00           C
ATOM   4908  HB  ILE A 504      12.848  43.779 111.461  1.00  0.00           H
ATOM   4909  CG2 ILE A 504      10.730  44.000 111.269  1.00  0.00           C
ATOM   4910 1HG2 ILE A 504      10.501  45.087 111.300  1.00  0.00           H
ATOM   4911 2HG2 ILE A 504       9.807  43.589 111.731  1.00  0.00           H
ATOM   4912 3HG2 ILE A 504      10.730  43.801 110.176  1.00  0.00           H
ATOM   4913  CG1 ILE A 504      12.100  43.810 113.490  1.00  0.00           C
ATOM   4914 1HG1 ILE A 504      12.733  43.017 113.942  1.00  0.00           H
ATOM   4915 2HG1 ILE A 504      11.100  43.570 113.910  1.00  0.00           H
ATOM   4916  CD  ILE A 504      12.760  45.090 113.990  1.00  0.00           C
ATOM   4917  HD1 ILE A 504      13.681  45.250 113.390  1.00  0.00           H
ATOM   4918  HD2 ILE A 504      12.960  44.930 115.071  1.00  0.00           H
ATOM   4919  HD3 ILE A 504      12.042  45.927 113.850  1.00  0.00           H
ATOM   4920  C   ILE A 504      11.580  41.380 110.520  1.00  0.00           C
ATOM   4921  O   ILE A 504      12.390  41.690 109.620  1.00  0.00           O
ATOM   4922  N   PRO A 505      10.460  40.670 110.240  1.00  0.00           N
ATOM   4923  CD  PRO A 505       9.640  40.070 111.280  1.00  0.00           C
ATOM   4924  HD1 PRO A 505       9.162  40.827 111.938  1.00  0.00           H
ATOM   4925  HD2 PRO A 505      10.219  39.361 111.909  1.00  0.00           H
ATOM   4926  CA  PRO A 505       9.890  40.500 108.900  1.00  0.00           C
ATOM   4927  HA  PRO A 505      10.439  39.742 108.361  1.00  0.00           H
ATOM   4928  CB  PRO A 505       8.460  40.050 109.190  1.00  0.00           C
ATOM   4929  HB1 PRO A 505       8.012  39.443 108.374  1.00  0.00           H
ATOM   4930  HB2 PRO A 505       7.770  40.910 109.330  1.00  0.00           H
ATOM   4931  CG  PRO A 505       8.480  39.350 110.520  1.00  0.00           C
ATOM   4932  HG1 PRO A 505       7.493  39.460 111.019  1.00  0.00           H
ATOM   4933  HG2 PRO A 505       8.719  38.273 110.390  1.00  0.00           H
ATOM   4934  C   PRO A 505       9.910  41.650 107.900  1.00  0.00           C
ATOM   4935  O   PRO A 505       9.390  42.700 108.260  1.00  0.00           O
ATOM   4936  N   ASP A 506      10.430  41.389 106.650  1.00  0.00           N
ATOM   4937  HN  ASP A 506      10.926  40.537 106.501  1.00  0.00           H
ATOM   4938  CA  ASP A 506      10.220  42.320 105.460  1.00  0.00           C
ATOM   4939  HA  ASP A 506      10.061  43.357 105.719  1.00  0.00           H
ATOM   4940  CB  ASP A 506      11.430  42.190 104.490  1.00  0.00           C
ATOM   4941  HB1 ASP A 506      11.420  41.153 104.091  1.00  0.00           H
ATOM   4942  HB2 ASP A 506      12.367  42.300 105.078  1.00  0.00           H
ATOM   4943  CG  ASP A 506      11.330  43.210 103.390  1.00  0.00           C
ATOM   4944  OD1 ASP A 506      11.010  44.450 103.580  1.00  0.00           O
ATOM   4945  OD2 ASP A 506      11.730  42.810 102.240  1.00  0.00           O
ATOM   4946  C   ASP A 506       8.920  41.830 104.680  1.00  0.00           C
ATOM   4947  O   ASP A 506       8.910  40.820 103.960  1.00  0.00           O
ATOM   4948  N   CYS A 507       7.750  42.510 104.860  1.00  0.00           N
ATOM   4949  HN  CYS A 507       7.870  43.249 105.519  1.00  0.00           H
ATOM   4950  CA  CYS A 507       6.570  42.160 104.180  1.00  0.00           C
ATOM   4951  HA  CYS A 507       6.271  41.134 104.339  1.00  0.00           H
ATOM   4952  CB  CYS A 507       5.280  42.970 104.620  1.00  0.00           C
ATOM   4953  HB1 CYS A 507       4.416  42.829 103.937  1.00  0.00           H
ATOM   4954  HB2 CYS A 507       5.530  44.052 104.600  1.00  0.00           H
ATOM   4955  SG  CYS A 507       4.770  42.610 106.300  1.00  0.00           S
ATOM   4956  C   CYS A 507       6.730  42.220 102.690  1.00  0.00           C
ATOM   4957  O   CYS A 507       7.320  43.080 102.080  1.00  0.00           O
ATOM   4958  N   GLU A 508       6.150  41.290 102.000  1.00  0.00           N
ATOM   4959  HN  GLU A 508       5.769  40.538 102.532  1.00  0.00           H
ATOM   4960  CA  GLU A 508       5.980  41.410 100.540  1.00  0.00           C
ATOM   4961  HA  GLU A 508       7.002  41.600 100.249  1.00  0.00           H
ATOM   4962  CB  GLU A 508       5.690  40.000  99.900  1.00  0.00           C
ATOM   4963  HB1 GLU A 508       5.030  39.470 100.620  1.00  0.00           H
ATOM   4964  HB2 GLU A 508       6.582  39.339  99.860  1.00  0.00           H
ATOM   4965  CG  GLU A 508       4.960  40.060  98.480  1.00  0.00           C
ATOM   4966  HG1 GLU A 508       5.539  40.679  97.761  1.00  0.00           H
ATOM   4967  HG2 GLU A 508       3.964  40.548  98.540  1.00  0.00           H
ATOM   4968  CD  GLU A 508       4.750  38.730  97.740  1.00  0.00           C
ATOM   4969  OE1 GLU A 508       5.700  38.160  97.200  1.00  0.00           O
ATOM   4970  OE2 GLU A 508       3.520  38.330  97.600  1.00  0.00           O
ATOM   4971  C   GLU A 508       5.060  42.590  99.930  1.00  0.00           C
ATOM   4972  O   GLU A 508       3.860  42.640 100.120  1.00  0.00           O
ATOM   4973  N   ILE A 509       5.660  43.430  99.040  1.00  0.00           N
ATOM   4974  HN  ILE A 509       6.636  43.301  98.881  1.00  0.00           H
ATOM   4975  CA  ILE A 509       4.960  44.570  98.400  1.00  0.00           C
ATOM   4976  HA  ILE A 509       4.321  44.979  99.169  1.00  0.00           H
ATOM   4977  CB  ILE A 509       5.980  45.630  97.930  1.00  0.00           C
ATOM   4978  HB  ILE A 509       6.900  45.210  97.470  1.00  0.00           H
ATOM   4979  CG2 ILE A 509       5.330  46.720  97.030  1.00  0.00           C
ATOM   4980 1HG2 ILE A 509       5.159  46.299  96.017  1.00  0.00           H
ATOM   4981 2HG2 ILE A 509       5.868  47.686  96.920  1.00  0.00           H
ATOM   4982 3HG2 ILE A 509       4.370  47.090  97.450  1.00  0.00           H
ATOM   4983  CG1 ILE A 509       6.540  46.280  99.170  1.00  0.00           C
ATOM   4984 1HG1 ILE A 509       6.917  45.526  99.894  1.00  0.00           H
ATOM   4985 2HG1 ILE A 509       5.740  46.810  99.730  1.00  0.00           H
ATOM   4986  CD  ILE A 509       7.780  47.180  98.970  1.00  0.00           C
ATOM   4987  HD1 ILE A 509       8.563  46.769  98.298  1.00  0.00           H
ATOM   4988  HD2 ILE A 509       8.140  47.440  99.989  1.00  0.00           H
ATOM   4989  HD3 ILE A 509       7.480  48.191  98.620  1.00  0.00           H
ATOM   4990  C   ILE A 509       4.070  44.080  97.210  1.00  0.00           C
ATOM   4991  O   ILE A 509       4.610  43.560  96.200  1.00  0.00           O
ATOM   4992  N   LYS A 510       2.680  44.230  97.299  1.00  0.00           N
ATOM   4993  HN  LYS A 510       2.286  44.867  97.957  1.00  0.00           H
ATOM   4994  CA  LYS A 510       1.750  43.750  96.310  1.00  0.00           C
ATOM   4995  HA  LYS A 510       1.859  42.676  96.280  1.00  0.00           H
ATOM   4996  CB  LYS A 510       0.310  44.120  96.840  1.00  0.00           C
ATOM   4997  HB1 LYS A 510       0.270  45.230  96.830  1.00  0.00           H
ATOM   4998  HB2 LYS A 510       0.041  43.861  97.887  1.00  0.00           H
ATOM   4999  CG  LYS A 510      -0.870  43.730  95.890  1.00  0.00           C
ATOM   5000  HG1 LYS A 510      -0.780  44.269  94.922  1.00  0.00           H
ATOM   5001  HG2 LYS A 510      -1.817  44.188  96.249  1.00  0.00           H
ATOM   5002  CD  LYS A 510      -1.060  42.230  95.720  1.00  0.00           C
ATOM   5003  HD1 LYS A 510      -1.220  41.660  96.660  1.00  0.00           H
ATOM   5004  HD2 LYS A 510      -0.149  41.729  95.329  1.00  0.00           H
ATOM   5005  CE  LYS A 510      -2.170  42.110  94.650  1.00  0.00           C
ATOM   5006  HE1 LYS A 510      -1.752  42.409  93.664  1.00  0.00           H
ATOM   5007  HE2 LYS A 510      -3.020  42.740  94.990  1.00  0.00           H
ATOM   5008  NZ  LYS A 510      -2.840  40.760  94.470  1.00  0.00           N
ATOM   5009  HZ1 LYS A 510      -2.130  40.000  94.500  1.00  0.00           H
ATOM   5010  HZ2 LYS A 510      -3.390  40.610  93.600  1.00  0.00           H
ATOM   5011  HZ3 LYS A 510      -3.504  40.559  95.244  1.00  0.00           H
ATOM   5012  C   LYS A 510       2.050  44.230  94.910  1.00  0.00           C
ATOM   5013  O   LYS A 510       2.000  43.350  94.060  1.00  0.00           O
ATOM   5014  N   ASN A 511       2.300  45.550  94.630  1.00  0.00           N
ATOM   5015  HN  ASN A 511       2.310  46.299  95.289  1.00  0.00           H
ATOM   5016  CA  ASN A 511       2.520  46.180  93.340  1.00  0.00           C
ATOM   5017  HA  ASN A 511       2.530  45.327  92.678  1.00  0.00           H
ATOM   5018  CB  ASN A 511       1.380  47.080  92.811  1.00  0.00           C
ATOM   5019  HB1 ASN A 511       1.872  47.653  91.996  1.00  0.00           H
ATOM   5020  HB2 ASN A 511       1.122  47.845  93.575  1.00  0.00           H
ATOM   5021  CG  ASN A 511       0.040  46.330  92.480  1.00  0.00           C
ATOM   5022  OD1 ASN A 511      -0.940  46.520  93.210  1.00  0.00           O
ATOM   5023  ND2 ASN A 511       0.110  45.580  91.370  1.00  0.00           N
ATOM   5024 1HD2 ASN A 511      -0.786  45.232  91.091  1.00  0.00           H
ATOM   5025 2HD2 ASN A 511       0.841  45.560  90.689  1.00  0.00           H
ATOM   5026  C   ASN A 511       3.900  47.030  93.350  1.00  0.00           C
ATOM   5027  O   ASN A 511       4.020  48.050  93.980  1.00  0.00           O
ATOM   5028  N   ARG A 512       4.860  46.570  92.570  1.00  0.00           N
ATOM   5029  HN  ARG A 512       4.681  45.763  92.012  1.00  0.00           H
ATOM   5030  CA  ARG A 512       6.250  46.940  92.560  1.00  0.00           C
ATOM   5031  HA  ARG A 512       6.420  47.951  92.900  1.00  0.00           H
ATOM   5032  CB  ARG A 512       7.070  46.030  93.421  1.00  0.00           C
ATOM   5033  HB1 ARG A 512       7.010  46.229  94.512  1.00  0.00           H
ATOM   5034  HB2 ARG A 512       8.160  46.130  93.230  1.00  0.00           H
ATOM   5035  CG  ARG A 512       6.670  44.580  93.369  1.00  0.00           C
ATOM   5036  HG1 ARG A 512       6.690  44.381  92.276  1.00  0.00           H
ATOM   5037  HG2 ARG A 512       5.647  44.379  93.751  1.00  0.00           H
ATOM   5038  CD  ARG A 512       7.530  43.620  94.200  1.00  0.00           C
ATOM   5039  HD1 ARG A 512       7.071  42.621  94.360  1.00  0.00           H
ATOM   5040  HD2 ARG A 512       7.660  44.089  95.199  1.00  0.00           H
ATOM   5041  NE  ARG A 512       8.910  43.530  93.600  1.00  0.00           N
ATOM   5042  HE  ARG A 512       9.210  44.189  92.911  1.00  0.00           H
ATOM   5043  CZ  ARG A 512       9.920  42.880  94.120  1.00  0.00           C
ATOM   5044  NH1 ARG A 512      11.130  43.190  93.760  1.00  0.00           N
ATOM   5045 1HH1 ARG A 512      11.110  43.761  92.939  1.00  0.00           H
ATOM   5046 2HH1 ARG A 512      11.848  42.502  93.870  1.00  0.00           H
ATOM   5047  NH2 ARG A 512       9.870  41.830  94.920  1.00  0.00           N
ATOM   5048 1HH2 ARG A 512       9.010  41.570  95.360  1.00  0.00           H
ATOM   5049 2HH2 ARG A 512      10.712  41.569  95.391  1.00  0.00           H
[truncated: 2,438,363 more chars]
