# Supplementary material for: Residue 6.43 defines receptor function in class F GPCRs
Source: Nat Commun. 2021 Jun 24;12:3919. doi: 10.1038/s41467-021-24004-z (PMC8225760; doi:10.1038/s41467-021-24004-z)
Supplement: Supplementary file 21 — Supplementary Data 18 [file 41467_2021_24004_MOESM21_ESM.txt]

TITLE     Title t=   0.00000 step= 0
REMARK    GENERATED BY TRJCONV
REMARK    THIS IS A SIMULATION BOX
HELIX    1   1 LYS A   14  MET A   21  1                                   8
HELIX    2   2 ARG A   61  CYS A   67  1                                   7
HELIX    3   3 TYR A   83  TRP A   97  1                                  15
HELIX    4   4 GLN A  114  ALA A  123  1                                  10
HELIX    5   5 ILE A  128  TYR A  131  1                                   4
HELIX    6   6 PRO A  152  THR A  170  1                                  19
HELIX    7   7 ASN A  191  CYS A  211  1                                  21
HELIX    8   8 SER B   37  PHE B   65  1                                  29
HELIX    9   9 ARG B   77  ILE B   95  1                                  19
HELIX   10  10 ALA B  126  GLY B  157  1                                  32
HELIX   11  11 ALA B  169  MET B  190  1                                  22
HELIX   12  12 ASP B  210  GLN B  243  1                                  34
HELIX   13  13 ARG B  250  TYR B  302  1                                  53
HELIX   14  14 LEU B  318  VAL B  336  1                                  19
HELIX   15  15 LYS B  342  ARG B  354  1                                  13
SHEET    1   1 1 HSD A   2  LEU A   7  0
SHEET    2   2 1 GLU A  39  VAL A  44  0
SHEET    3   3 1 VAL A  47  ASP A  53  0
SHEET    4   4 1 VAL A  71  ASP A  79  0
SHEET    5   5 1 VAL A 107  ASN A 112  0
SHEET    6   6 1 CYS A 179  THR A 184  0
CRYST1  109.522  109.522  171.212  90.00  90.00 120.00 P 1           1
MODEL        1
ATOM      1  N   THR A   1      40.470  55.450  45.570  1.00  0.00           N
ATOM      2  HT1 THR A   1      39.778  54.678  45.480  1.00  0.00           H
ATOM      3  HT2 THR A   1      40.158  56.286  46.104  1.00  0.00           H
ATOM      4  HT3 THR A   1      41.231  55.109  46.191  1.00  0.00           H
ATOM      5  CA  THR A   1      40.910  55.680  44.120  1.00  0.00           C
ATOM      6  HA  THR A   1      41.060  54.689  43.719  1.00  0.00           H
ATOM      7  CB  THR A   1      39.950  56.580  43.340  1.00  0.00           C
ATOM      8  HB  THR A   1      39.810  57.572  43.821  1.00  0.00           H
ATOM      9  OG1 THR A   1      38.620  55.980  43.310  1.00  0.00           O
ATOM     10  HG1 THR A   1      38.020  56.500  43.850  1.00  0.00           H
ATOM     11  CG2 THR A   1      40.380  56.840  41.830  1.00  0.00           C
ATOM     12 1HG2 THR A   1      40.420  55.870  41.290  1.00  0.00           H
ATOM     13 2HG2 THR A   1      41.288  57.469  41.710  1.00  0.00           H
ATOM     14 3HG2 THR A   1      39.480  57.390  41.480  1.00  0.00           H
ATOM     15  C   THR A   1      42.250  56.390  43.990  1.00  0.00           C
ATOM     16  O   THR A   1      42.450  57.560  44.340  1.00  0.00           O
HETATM   17  N   HSD A   2      43.200  55.720  43.410  1.00  0.00           N
HETATM   18  HN  HSD A   2      43.099  54.814  43.007  1.00  0.00           H
HETATM   19  CA  HSD A   2      44.570  56.209  43.310  1.00  0.00           C
HETATM   20  HA  HSD A   2      44.651  57.087  43.935  1.00  0.00           H
HETATM   21  CB  HSD A   2      45.630  55.120  43.780  1.00  0.00           C
HETATM   22  HB1 HSD A   2      46.637  55.589  43.740  1.00  0.00           H
HETATM   23  HB2 HSD A   2      45.540  54.231  43.120  1.00  0.00           H
HETATM   24  ND1 HSD A   2      45.400  55.230  46.340  1.00  0.00           N
HETATM   25  HD1 HSD A   2      45.430  56.229  46.380  1.00  0.00           H
HETATM   26  CG  HSD A   2      45.460  54.520  45.150  1.00  0.00           C
HETATM   27  CE1 HSD A   2      45.170  54.440  47.370  1.00  0.00           C
HETATM   28  HE1 HSD A   2      45.080  54.852  48.375  1.00  0.00           H
HETATM   29  NE2 HSD A   2      45.140  53.100  46.910  1.00  0.00           N
HETATM   30  CD2 HSD A   2      45.270  53.260  45.550  1.00  0.00           C
HETATM   31  HD2 HSD A   2      45.190  52.448  44.838  1.00  0.00           H
HETATM   32  C   HSD A   2      44.870  56.760  41.900  1.00  0.00           C
HETATM   33  O   HSD A   2      44.710  56.130  40.870  1.00  0.00           O
ATOM     34  N   ARG A   3      45.170  58.090  41.830  1.00  0.00           N
ATOM     35  HN  ARG A   3      45.110  58.590  42.690  1.00  0.00           H
ATOM     36  CA  ARG A   3      45.540  58.750  40.580  1.00  0.00           C
ATOM     37  HA  ARG A   3      45.099  58.289  39.709  1.00  0.00           H
ATOM     38  CB  ARG A   3      45.080  60.170  40.521  1.00  0.00           C
ATOM     39  HB1 ARG A   3      45.472  60.713  39.635  1.00  0.00           H
ATOM     40  HB2 ARG A   3      45.379  60.757  41.416  1.00  0.00           H
ATOM     41  CG  ARG A   3      43.580  60.400  40.290  1.00  0.00           C
ATOM     42  HG1 ARG A   3      43.250  59.620  39.570  1.00  0.00           H
ATOM     43  HG2 ARG A   3      43.229  61.362  39.859  1.00  0.00           H
ATOM     44  CD  ARG A   3      42.600  60.301  41.550  1.00  0.00           C
ATOM     45  HD1 ARG A   3      42.849  61.197  42.158  1.00  0.00           H
ATOM     46  HD2 ARG A   3      42.630  59.277  41.981  1.00  0.00           H
ATOM     47  NE  ARG A   3      41.170  60.570  40.960  1.00  0.00           N
ATOM     48  HE  ARG A   3      40.941  60.680  39.993  1.00  0.00           H
ATOM     49  CZ  ARG A   3      40.020  60.690  41.670  1.00  0.00           C
ATOM     50  NH1 ARG A   3      40.049  60.490  42.960  1.00  0.00           N
ATOM     51 1HH1 ARG A   3      40.935  60.470  43.423  1.00  0.00           H
ATOM     52 2HH1 ARG A   3      39.135  60.570  43.358  1.00  0.00           H
ATOM     53  NH2 ARG A   3      38.860  61.000  41.080  1.00  0.00           N
ATOM     54 1HH2 ARG A   3      38.083  61.249  41.658  1.00  0.00           H
ATOM     55 2HH2 ARG A   3      38.800  61.020  40.082  1.00  0.00           H
ATOM     56  C   ARG A   3      47.090  58.760  40.340  1.00  0.00           C
ATOM     57  O   ARG A   3      47.830  59.080  41.270  1.00  0.00           O
ATOM     58  N   LEU A   4      47.580  58.380  39.120  1.00  0.00           N
ATOM     59  HN  LEU A   4      46.904  58.052  38.464  1.00  0.00           H
ATOM     60  CA  LEU A   4      48.940  58.020  38.790  1.00  0.00           C
ATOM     61  HA  LEU A   4      49.568  58.369  39.597  1.00  0.00           H
ATOM     62  CB  LEU A   4      49.210  56.490  38.550  1.00  0.00           C
ATOM     63  HB1 LEU A   4      50.289  56.360  38.320  1.00  0.00           H
ATOM     64  HB2 LEU A   4      48.537  56.259  37.697  1.00  0.00           H
ATOM     65  CG  LEU A   4      48.780  55.520  39.740  1.00  0.00           C
ATOM     66  HG  LEU A   4      47.732  55.760  40.020  1.00  0.00           H
ATOM     67  CD1 LEU A   4      48.780  54.150  39.050  1.00  0.00           C
ATOM     68 1HD1 LEU A   4      48.372  53.305  39.646  1.00  0.00           H
ATOM     69 2HD1 LEU A   4      49.810  53.850  38.760  1.00  0.00           H
ATOM     70 3HD1 LEU A   4      48.260  54.180  38.069  1.00  0.00           H
ATOM     71  CD2 LEU A   4      49.480  55.620  41.120  1.00  0.00           C
ATOM     72 1HD2 LEU A   4      48.979  55.009  41.901  1.00  0.00           H
ATOM     73 2HD2 LEU A   4      49.510  56.689  41.420  1.00  0.00           H
ATOM     74 3HD2 LEU A   4      50.516  55.222  41.060  1.00  0.00           H
ATOM     75  C   LEU A   4      49.390  58.730  37.600  1.00  0.00           C
ATOM     76  O   LEU A   4      48.630  59.110  36.720  1.00  0.00           O
ATOM     77  N   LEU A   5      50.700  59.020  37.469  1.00  0.00           N
ATOM     78  HN  LEU A   5      51.306  58.949  38.258  1.00  0.00           H
ATOM     79  CA  LEU A   5      51.240  59.560  36.310  1.00  0.00           C
ATOM     80  HA  LEU A   5      50.493  59.909  35.612  1.00  0.00           H
ATOM     81  CB  LEU A   5      52.200  60.720  36.610  1.00  0.00           C
ATOM     82  HB1 LEU A   5      52.873  60.981  35.766  1.00  0.00           H
ATOM     83  HB2 LEU A   5      52.879  60.331  37.399  1.00  0.00           H
ATOM     84  CG  LEU A   5      51.470  61.940  37.170  1.00  0.00           C
ATOM     85  HG  LEU A   5      51.010  61.590  38.119  1.00  0.00           H
ATOM     86  CD1 LEU A   5      52.450  63.079  37.500  1.00  0.00           C
ATOM     87 1HD1 LEU A   5      52.820  63.560  36.569  1.00  0.00           H
ATOM     88 2HD1 LEU A   5      53.357  62.651  37.978  1.00  0.00           H
ATOM     89 3HD1 LEU A   5      52.017  63.905  38.104  1.00  0.00           H
ATOM     90  CD2 LEU A   5      50.490  62.560  36.170  1.00  0.00           C
ATOM     91 1HD2 LEU A   5      49.444  62.191  36.240  1.00  0.00           H
ATOM     92 2HD2 LEU A   5      50.892  62.510  35.136  1.00  0.00           H
ATOM     93 3HD2 LEU A   5      50.400  63.629  36.460  1.00  0.00           H
ATOM     94  C   LEU A   5      52.130  58.490  35.750  1.00  0.00           C
ATOM     95  O   LEU A   5      52.910  57.790  36.410  1.00  0.00           O
ATOM     96  N   LEU A   6      52.130  58.330  34.460  1.00  0.00           N
ATOM     97  HN  LEU A   6      51.460  58.760  33.860  1.00  0.00           H
ATOM     98  CA  LEU A   6      52.980  57.380  33.770  1.00  0.00           C
ATOM     99  HA  LEU A   6      53.507  56.703  34.427  1.00  0.00           H
ATOM    100  CB  LEU A   6      52.230  56.500  32.740  1.00  0.00           C
ATOM    101  HB1 LEU A   6      51.709  57.081  31.949  1.00  0.00           H
ATOM    102  HB2 LEU A   6      51.422  55.931  33.249  1.00  0.00           H
ATOM    103  CG  LEU A   6      53.020  55.380  32.050  1.00  0.00           C
ATOM    104  HG  LEU A   6      54.069  55.720  31.910  1.00  0.00           H
ATOM    105  CD1 LEU A   6      53.170  54.080  32.980  1.00  0.00           C
ATOM    106 1HD1 LEU A   6      54.106  54.120  33.578  1.00  0.00           H
ATOM    107 2HD1 LEU A   6      53.250  53.207  32.298  1.00  0.00           H
ATOM    108 3HD1 LEU A   6      52.219  54.010  33.550  1.00  0.00           H
ATOM    109  CD2 LEU A   6      52.270  55.160  30.660  1.00  0.00           C
ATOM    110 1HD2 LEU A   6      51.202  54.920  30.850  1.00  0.00           H
ATOM    111 2HD2 LEU A   6      52.660  54.290  30.090  1.00  0.00           H
ATOM    112 3HD2 LEU A   6      52.240  56.043  29.987  1.00  0.00           H
ATOM    113  C   LEU A   6      54.120  58.180  33.140  1.00  0.00           C
ATOM    114  O   LEU A   6      53.810  59.190  32.520  1.00  0.00           O
ATOM    115  N   LEU A   7      55.350  57.770  33.280  1.00  0.00           N
ATOM    116  HN  LEU A   7      55.440  56.958  33.851  1.00  0.00           H
ATOM    117  CA  LEU A   7      56.500  58.580  33.000  1.00  0.00           C
ATOM    118  HA  LEU A   7      56.281  59.338  32.262  1.00  0.00           H
ATOM    119  CB  LEU A   7      57.070  59.240  34.260  1.00  0.00           C
ATOM    120  HB1 LEU A   7      57.460  58.470  34.960  1.00  0.00           H
ATOM    121  HB2 LEU A   7      56.243  59.718  34.828  1.00  0.00           H
ATOM    122  CG  LEU A   7      58.210  60.340  34.150  1.00  0.00           C
ATOM    123  HG  LEU A   7      59.139  59.940  33.690  1.00  0.00           H
ATOM    124  CD1 LEU A   7      57.730  61.600  33.361  1.00  0.00           C
ATOM    125 1HD1 LEU A   7      56.865  61.908  33.986  1.00  0.00           H
ATOM    126 2HD1 LEU A   7      57.279  61.349  32.377  1.00  0.00           H
ATOM    127 3HD1 LEU A   7      58.440  62.450  33.270  1.00  0.00           H
ATOM    128  CD2 LEU A   7      58.700  60.890  35.460  1.00  0.00           C
ATOM    129 1HD2 LEU A   7      59.139  60.022  35.998  1.00  0.00           H
ATOM    130 2HD2 LEU A   7      57.839  61.361  35.981  1.00  0.00           H
ATOM    131 3HD2 LEU A   7      59.512  61.642  35.370  1.00  0.00           H
ATOM    132  C   LEU A   7      57.530  57.630  32.410  1.00  0.00           C
ATOM    133  O   LEU A   7      57.570  56.480  32.920  1.00  0.00           O
ATOM    134  N   GLY A   8      58.390  58.010  31.470  1.00  0.00           N
ATOM    135  HN  GLY A   8      58.340  58.927  31.081  1.00  0.00           H
ATOM    136  CA  GLY A   8      59.270  57.040  30.890  1.00  0.00           C
ATOM    137  HA1 GLY A   8      58.759  56.108  30.700  1.00  0.00           H
ATOM    138  HA2 GLY A   8      60.135  57.070  31.537  1.00  0.00           H
ATOM    139  C   GLY A   8      59.540  57.570  29.540  1.00  0.00           C
ATOM    140  O   GLY A   8      58.630  58.040  28.850  1.00  0.00           O
ATOM    141  N   ALA A   9      60.800  57.650  29.130  1.00  0.00           N
ATOM    142  HN  ALA A   9      61.576  57.267  29.624  1.00  0.00           H
ATOM    143  CA  ALA A   9      61.270  58.020  27.830  1.00  0.00           C
ATOM    144  HA  ALA A   9      61.210  59.093  27.730  1.00  0.00           H
ATOM    145  CB  ALA A   9      62.660  57.511  27.761  1.00  0.00           C
ATOM    146  HB1 ALA A   9      62.781  56.435  28.011  1.00  0.00           H
ATOM    147  HB2 ALA A   9      63.305  58.155  28.395  1.00  0.00           H
ATOM    148  HB3 ALA A   9      63.041  57.711  26.736  1.00  0.00           H
ATOM    149  C   ALA A   9      60.540  57.300  26.620  1.00  0.00           C
ATOM    150  O   ALA A   9      59.940  56.250  26.830  1.00  0.00           O
ATOM    151  N   ASP A  10      60.600  57.860  25.380  1.00  0.00           N
ATOM    152  HN  ASP A  10      61.219  58.569  25.051  1.00  0.00           H
ATOM    153  CA  ASP A  10      60.130  57.250  24.160  1.00  0.00           C
ATOM    154  HA  ASP A  10      59.058  57.170  24.260  1.00  0.00           H
ATOM    155  CB  ASP A  10      60.410  58.040  22.950  1.00  0.00           C
ATOM    156  HB1 ASP A  10      60.051  57.492  22.053  1.00  0.00           H
ATOM    157  HB2 ASP A  10      61.491  58.240  22.790  1.00  0.00           H
ATOM    158  CG  ASP A  10      59.640  59.340  22.820  1.00  0.00           C
ATOM    159  OD1 ASP A  10      60.110  60.270  22.120  1.00  0.00           O
ATOM    160  OD2 ASP A  10      58.480  59.450  23.290  1.00  0.00           O
ATOM    161  C   ASP A  10      60.830  55.860  23.890  1.00  0.00           C
ATOM    162  O   ASP A  10      62.010  55.770  24.090  1.00  0.00           O
ATOM    163  N   ASN A  11      60.120  54.760  23.510  1.00  0.00           N
ATOM    164  HN  ASN A  11      59.128  54.740  23.410  1.00  0.00           H
ATOM    165  CA  ASN A  11      60.680  53.390  23.250  1.00  0.00           C
ATOM    166  HA  ASN A  11      59.871  52.841  22.791  1.00  0.00           H
ATOM    167  CB  ASN A  11      61.930  53.400  22.270  1.00  0.00           C
ATOM    168  HB1 ASN A  11      62.210  52.341  22.080  1.00  0.00           H
ATOM    169  HB2 ASN A  11      62.750  53.940  22.790  1.00  0.00           H
ATOM    170  CG  ASN A  11      61.590  54.130  20.970  1.00  0.00           C
ATOM    171  OD1 ASN A  11      61.030  53.560  20.050  1.00  0.00           O
ATOM    172  ND2 ASN A  11      62.010  55.360  20.750  1.00  0.00           N
ATOM    173 1HD2 ASN A  11      61.670  56.020  20.080  1.00  0.00           H
ATOM    174 2HD2 ASN A  11      62.518  55.789  21.497  1.00  0.00           H
ATOM    175  C   ASN A  11      61.050  52.680  24.520  1.00  0.00           C
ATOM    176  O   ASN A  11      61.550  51.500  24.520  1.00  0.00           O
ATOM    177  N   SER A  12      60.780  53.240  25.720  1.00  0.00           N
ATOM    178  HN  SER A  12      60.379  54.142  25.860  1.00  0.00           H
ATOM    179  CA  SER A  12      61.120  52.580  27.020  1.00  0.00           C
ATOM    180  HA  SER A  12      62.105  52.138  27.040  1.00  0.00           H
ATOM    181  CB  SER A  12      61.090  53.550  28.270  1.00  0.00           C
ATOM    182  HB1 SER A  12      61.719  54.439  28.050  1.00  0.00           H
ATOM    183  HB2 SER A  12      61.501  53.089  29.193  1.00  0.00           H
ATOM    184  OG  SER A  12      59.820  54.060  28.640  1.00  0.00           O
ATOM    185  HG1 SER A  12      59.620  54.829  28.101  1.00  0.00           H
ATOM    186  C   SER A  12      60.220  51.410  27.270  1.00  0.00           C
ATOM    187  O   SER A  12      60.570  50.520  28.000  1.00  0.00           O
ATOM    188  N   GLY A  13      59.100  51.230  26.620  1.00  0.00           N
ATOM    189  HN  GLY A  13      58.881  52.027  26.062  1.00  0.00           H
ATOM    190  CA  GLY A  13      58.080  50.220  26.760  1.00  0.00           C
ATOM    191  HA1 GLY A  13      58.579  49.391  27.239  1.00  0.00           H
ATOM    192  HA2 GLY A  13      57.720  50.020  25.761  1.00  0.00           H
ATOM    193  C   GLY A  13      56.940  50.710  27.600  1.00  0.00           C
ATOM    194  O   GLY A  13      56.270  49.870  28.190  1.00  0.00           O
ATOM    195  N   LYS A  14      56.750  52.030  27.770  1.00  0.00           N
ATOM    196  HN  LYS A  14      57.461  52.641  27.430  1.00  0.00           H
ATOM    197  CA  LYS A  14      55.670  52.560  28.610  1.00  0.00           C
ATOM    198  HA  LYS A  14      55.840  52.160  29.599  1.00  0.00           H
ATOM    199  CB  LYS A  14      55.690  54.130  28.850  1.00  0.00           C
ATOM    200  HB1 LYS A  14      56.779  54.290  29.000  1.00  0.00           H
ATOM    201  HB2 LYS A  14      55.210  54.290  29.839  1.00  0.00           H
ATOM    202  CG  LYS A  14      55.160  54.990  27.700  1.00  0.00           C
ATOM    203  HG1 LYS A  14      54.059  54.990  27.550  1.00  0.00           H
ATOM    204  HG2 LYS A  14      55.603  54.698  26.724  1.00  0.00           H
ATOM    205  CD  LYS A  14      55.590  56.480  27.930  1.00  0.00           C
ATOM    206  HD1 LYS A  14      56.621  56.640  28.310  1.00  0.00           H
ATOM    207  HD2 LYS A  14      54.901  56.909  28.689  1.00  0.00           H
ATOM    208  CE  LYS A  14      55.490  57.330  26.710  1.00  0.00           C
ATOM    209  HE1 LYS A  14      55.920  56.790  25.840  1.00  0.00           H
ATOM    210  HE2 LYS A  14      55.979  58.319  26.840  1.00  0.00           H
ATOM    211  NZ  LYS A  14      54.130  57.610  26.259  1.00  0.00           N
ATOM    212  HZ1 LYS A  14      53.456  57.902  26.995  1.00  0.00           H
ATOM    213  HZ2 LYS A  14      53.771  56.684  25.951  1.00  0.00           H
ATOM    214  HZ3 LYS A  14      54.070  58.216  25.416  1.00  0.00           H
ATOM    215  C   LYS A  14      54.220  52.180  28.230  1.00  0.00           C
ATOM    216  O   LYS A  14      53.420  51.690  29.030  1.00  0.00           O
ATOM    217  N   SER A  15      53.720  52.330  26.970  1.00  0.00           N
ATOM    218  HN  SER A  15      54.288  52.589  26.193  1.00  0.00           H
ATOM    219  CA  SER A  15      52.400  51.870  26.620  1.00  0.00           C
ATOM    220  HA  SER A  15      51.709  52.221  27.372  1.00  0.00           H
ATOM    221  CB  SER A  15      51.820  52.370  25.270  1.00  0.00           C
ATOM    222  HB1 SER A  15      50.853  51.882  25.021  1.00  0.00           H
ATOM    223  HB2 SER A  15      52.507  51.932  24.514  1.00  0.00           H
ATOM    224  OG  SER A  15      51.660  53.770  25.080  1.00  0.00           O
ATOM    225  HG1 SER A  15      51.252  54.069  25.896  1.00  0.00           H
ATOM    226  C   SER A  15      52.200  50.350  26.530  1.00  0.00           C
ATOM    227  O   SER A  15      51.120  49.930  26.760  1.00  0.00           O
ATOM    228  N   THR A  16      53.260  49.670  26.240  1.00  0.00           N
ATOM    229  HN  THR A  16      54.153  50.112  26.210  1.00  0.00           H
ATOM    230  CA  THR A  16      53.370  48.220  25.990  1.00  0.00           C
ATOM    231  HA  THR A  16      52.743  47.892  25.174  1.00  0.00           H
ATOM    232  CB  THR A  16      54.720  47.610  25.560  1.00  0.00           C
ATOM    233  HB  THR A  16      55.293  47.499  26.505  1.00  0.00           H
ATOM    234  OG1 THR A  16      55.380  48.520  24.670  1.00  0.00           O
ATOM    235  HG1 THR A  16      56.179  48.050  24.420  1.00  0.00           H
ATOM    236  CG2 THR A  16      54.541  46.280  24.830  1.00  0.00           C
ATOM    237 1HG2 THR A  16      53.748  46.390  24.059  1.00  0.00           H
ATOM    238 2HG2 THR A  16      54.319  45.457  25.543  1.00  0.00           H
ATOM    239 3HG2 THR A  16      55.526  45.981  24.412  1.00  0.00           H
ATOM    240  C   THR A  16      52.880  47.530  27.250  1.00  0.00           C
ATOM    241  O   THR A  16      52.120  46.560  27.140  1.00  0.00           O
ATOM    242  N   ILE A  17      53.380  47.930  28.430  1.00  0.00           N
ATOM    243  HN  ILE A  17      54.049  48.669  28.450  1.00  0.00           H
ATOM    244  CA  ILE A  17      53.020  47.450  29.700  1.00  0.00           C
ATOM    245  HA  ILE A  17      52.970  46.371  29.690  1.00  0.00           H
ATOM    246  CB  ILE A  17      54.050  47.960  30.760  1.00  0.00           C
ATOM    247  HB  ILE A  17      54.090  49.052  30.560  1.00  0.00           H
ATOM    248  CG2 ILE A  17      53.451  47.770  32.160  1.00  0.00           C
ATOM    249 1HG2 ILE A  17      52.747  48.554  32.512  1.00  0.00           H
ATOM    250 2HG2 ILE A  17      54.277  47.690  32.898  1.00  0.00           H
ATOM    251 3HG2 ILE A  17      52.930  46.790  32.110  1.00  0.00           H
ATOM    252  CG1 ILE A  17      55.400  47.330  30.480  1.00  0.00           C
ATOM    253 1HG1 ILE A  17      55.790  47.580  29.470  1.00  0.00           H
ATOM    254 2HG1 ILE A  17      55.310  46.222  30.490  1.00  0.00           H
ATOM    255  CD  ILE A  17      56.480  47.720  31.500  1.00  0.00           C
ATOM    256  HD1 ILE A  17      56.359  47.046  32.375  1.00  0.00           H
ATOM    257  HD2 ILE A  17      56.290  48.761  31.840  1.00  0.00           H
ATOM    258  HD3 ILE A  17      57.430  47.550  30.950  1.00  0.00           H
ATOM    259  C   ILE A  17      51.580  47.800  30.090  1.00  0.00           C
ATOM    260  O   ILE A  17      50.740  46.940  30.410  1.00  0.00           O
ATOM    261  N   VAL A  18      51.190  49.090  29.890  1.00  0.00           N
ATOM    262  HN  VAL A  18      51.902  49.681  29.519  1.00  0.00           H
ATOM    263  CA  VAL A  18      49.870  49.670  30.240  1.00  0.00           C
ATOM    264  HA  VAL A  18      49.620  49.520  31.280  1.00  0.00           H
ATOM    265  CB  VAL A  18      49.930  51.180  29.920  1.00  0.00           C
ATOM    266  HB  VAL A  18      50.842  51.230  29.288  1.00  0.00           H
ATOM    267  CG1 VAL A  18      48.830  51.860  29.009  1.00  0.00           C
ATOM    268 1HG1 VAL A  18      47.837  51.419  29.241  1.00  0.00           H
ATOM    269 2HG1 VAL A  18      49.019  51.790  27.917  1.00  0.00           H
ATOM    270 3HG1 VAL A  18      48.820  52.942  29.260  1.00  0.00           H
ATOM    271  CG2 VAL A  18      50.170  51.800  31.370  1.00  0.00           C
ATOM    272 1HG2 VAL A  18      50.391  52.885  31.280  1.00  0.00           H
ATOM    273 2HG2 VAL A  18      51.124  51.499  31.852  1.00  0.00           H
ATOM    274 3HG2 VAL A  18      49.249  51.750  31.990  1.00  0.00           H
ATOM    275  C   VAL A  18      48.780  48.940  29.500  1.00  0.00           C
ATOM    276  O   VAL A  18      47.680  48.740  30.070  1.00  0.00           O
ATOM    277  N   LYS A  19      48.930  48.650  28.180  1.00  0.00           N
ATOM    278  HN  LYS A  19      49.743  49.092  27.809  1.00  0.00           H
ATOM    279  CA  LYS A  19      48.030  48.010  27.180  1.00  0.00           C
ATOM    280  HA  LYS A  19      47.089  48.540  27.180  1.00  0.00           H
ATOM    281  CB  LYS A  19      48.610  48.140  25.770  1.00  0.00           C
ATOM    282  HB1 LYS A  19      49.680  47.850  25.700  1.00  0.00           H
ATOM    283  HB2 LYS A  19      48.480  49.180  25.400  1.00  0.00           H
ATOM    284  CG  LYS A  19      47.970  47.300  24.560  1.00  0.00           C
ATOM    285  HG1 LYS A  19      47.809  46.235  24.831  1.00  0.00           H
ATOM    286  HG2 LYS A  19      48.699  47.280  23.721  1.00  0.00           H
ATOM    287  CD  LYS A  19      46.671  47.820  23.970  1.00  0.00           C
ATOM    288  HD1 LYS A  19      45.804  48.021  24.635  1.00  0.00           H
ATOM    289  HD2 LYS A  19      46.279  47.158  23.168  1.00  0.00           H
ATOM    290  CE  LYS A  19      46.940  49.190  23.220  1.00  0.00           C
ATOM    291  HE1 LYS A  19      47.707  48.951  22.453  1.00  0.00           H
ATOM    292  HE2 LYS A  19      47.319  50.038  23.829  1.00  0.00           H
ATOM    293  NZ  LYS A  19      45.690  49.700  22.550  1.00  0.00           N
ATOM    294  HZ1 LYS A  19      44.817  49.640  23.112  1.00  0.00           H
ATOM    295  HZ2 LYS A  19      45.550  49.161  21.671  1.00  0.00           H
ATOM    296  HZ3 LYS A  19      45.810  50.698  22.281  1.00  0.00           H
ATOM    297  C   LYS A  19      47.730  46.560  27.440  1.00  0.00           C
ATOM    298  O   LYS A  19      46.710  46.050  26.970  1.00  0.00           O
ATOM    299  N   GLN A  20      48.540  45.920  28.320  1.00  0.00           N
ATOM    300  HN  GLN A  20      49.292  46.421  28.741  1.00  0.00           H
ATOM    301  CA  GLN A  20      48.110  44.620  28.850  1.00  0.00           C
ATOM    302  HA  GLN A  20      47.711  43.972  28.083  1.00  0.00           H
ATOM    303  CB  GLN A  20      49.360  43.669  29.250  1.00  0.00           C
ATOM    304  HB1 GLN A  20      48.983  42.817  29.855  1.00  0.00           H
ATOM    305  HB2 GLN A  20      50.053  44.322  29.822  1.00  0.00           H
ATOM    306  CG  GLN A  20      50.320  43.240  28.070  1.00  0.00           C
ATOM    307  HG1 GLN A  20      51.081  42.549  28.491  1.00  0.00           H
ATOM    308  HG2 GLN A  20      50.893  44.124  27.718  1.00  0.00           H
ATOM    309  CD  GLN A  20      49.530  42.560  26.970  1.00  0.00           C
ATOM    310  OE1 GLN A  20      48.620  41.710  27.170  1.00  0.00           O
ATOM    311  NE2 GLN A  20      49.800  42.850  25.700  1.00  0.00           N
ATOM    312 1HE2 GLN A  20      49.161  42.720  24.942  1.00  0.00           H
ATOM    313 2HE2 GLN A  20      50.678  43.299  25.530  1.00  0.00           H
ATOM    314  C   GLN A  20      47.190  44.700  30.000  1.00  0.00           C
ATOM    315  O   GLN A  20      46.190  43.970  30.020  1.00  0.00           O
ATOM    316  N   MET A  21      47.440  45.570  31.000  1.00  0.00           N
ATOM    317  HN  MET A  21      48.219  46.189  31.060  1.00  0.00           H
ATOM    318  CA  MET A  21      46.550  45.620  32.250  1.00  0.00           C
ATOM    319  HA  MET A  21      46.017  44.695  32.411  1.00  0.00           H
ATOM    320  CB  MET A  21      47.390  45.820  33.500  1.00  0.00           C
ATOM    321  HB1 MET A  21      48.080  44.950  33.460  1.00  0.00           H
ATOM    322  HB2 MET A  21      46.777  45.760  34.424  1.00  0.00           H
ATOM    323  CG  MET A  21      48.170  47.090  33.500  1.00  0.00           C
ATOM    324  HG1 MET A  21      47.578  47.983  33.209  1.00  0.00           H
ATOM    325  HG2 MET A  21      48.939  47.030  32.701  1.00  0.00           H
ATOM    326  SD  MET A  21      49.110  47.300  35.080  1.00  0.00           S
ATOM    327  CE  MET A  21      49.860  48.890  34.610  1.00  0.00           C
ATOM    328  HE1 MET A  21      49.820  48.910  33.500  1.00  0.00           H
ATOM    329  HE2 MET A  21      50.923  48.970  34.921  1.00  0.00           H
ATOM    330  HE3 MET A  21      49.322  49.758  35.049  1.00  0.00           H
ATOM    331  C   MET A  21      45.500  46.670  32.230  1.00  0.00           C
ATOM    332  O   MET A  21      44.580  46.660  33.070  1.00  0.00           O
ATOM    333  N   ARG A  22      45.400  47.480  31.170  1.00  0.00           N
ATOM    334  HN  ARG A  22      46.031  47.520  30.399  1.00  0.00           H
ATOM    335  CA  ARG A  22      44.270  48.440  31.040  1.00  0.00           C
ATOM    336  HA  ARG A  22      44.190  49.072  31.912  1.00  0.00           H
ATOM    337  CB  ARG A  22      44.470  49.391  29.880  1.00  0.00           C
ATOM    338  HB1 ARG A  22      45.477  49.839  30.020  1.00  0.00           H
ATOM    339  HB2 ARG A  22      43.715  50.204  29.830  1.00  0.00           H
ATOM    340  CG  ARG A  22      44.650  48.790  28.430  1.00  0.00           C
ATOM    341  HG1 ARG A  22      44.929  47.733  28.231  1.00  0.00           H
ATOM    342  HG2 ARG A  22      45.371  49.431  27.879  1.00  0.00           H
ATOM    343  CD  ARG A  22      43.370  49.000  27.650  1.00  0.00           C
ATOM    344  HD1 ARG A  22      43.190  50.058  27.361  1.00  0.00           H
ATOM    345  HD2 ARG A  22      42.511  48.630  28.249  1.00  0.00           H
ATOM    346  NE  ARG A  22      43.590  48.220  26.370  1.00  0.00           N
ATOM    347  HE  ARG A  22      43.690  48.770  25.541  1.00  0.00           H
ATOM    348  CZ  ARG A  22      43.430  46.900  26.240  1.00  0.00           C
ATOM    349  NH1 ARG A  22      43.190  46.100  27.250  1.00  0.00           N
ATOM    350 1HH1 ARG A  22      42.980  46.619  28.079  1.00  0.00           H
ATOM    351 2HH1 ARG A  22      43.370  45.118  27.190  1.00  0.00           H
ATOM    352  NH2 ARG A  22      43.420  46.270  25.090  1.00  0.00           N
ATOM    353 1HH2 ARG A  22      43.450  46.713  24.194  1.00  0.00           H
ATOM    354 2HH2 ARG A  22      42.941  45.392  25.080  1.00  0.00           H
ATOM    355  C   ARG A  22      42.940  47.750  30.770  1.00  0.00           C
ATOM    356  O   ARG A  22      42.770  46.830  29.940  1.00  0.00           O
ATOM    357  N   ILE A  23      41.850  48.240  31.370  1.00  0.00           N
ATOM    358  HN  ILE A  23      41.910  48.913  32.103  1.00  0.00           H
ATOM    359  CA  ILE A  23      40.520  47.960  30.920  1.00  0.00           C
ATOM    360  HA  ILE A  23      40.430  46.890  30.800  1.00  0.00           H
ATOM    361  CB  ILE A  23      39.390  48.440  31.940  1.00  0.00           C
ATOM    362  HB  ILE A  23      39.480  49.541  32.060  1.00  0.00           H
ATOM    363  CG2 ILE A  23      37.980  48.150  31.380  1.00  0.00           C
ATOM    364 1HG2 ILE A  23      37.920  47.105  31.008  1.00  0.00           H
ATOM    365 2HG2 ILE A  23      37.740  48.860  30.560  1.00  0.00           H
ATOM    366 3HG2 ILE A  23      37.199  48.270  32.161  1.00  0.00           H
ATOM    367  CG1 ILE A  23      39.550  47.720  33.280  1.00  0.00           C
ATOM    368 1HG1 ILE A  23      40.619  47.510  33.500  1.00  0.00           H
ATOM    369 2HG1 ILE A  23      38.880  46.859  33.490  1.00  0.00           H
ATOM    370  CD  ILE A  23      39.000  48.680  34.370  1.00  0.00           C
ATOM    371  HD1 ILE A  23      37.891  48.650  34.430  1.00  0.00           H
ATOM    372  HD2 ILE A  23      39.340  49.731  34.250  1.00  0.00           H
ATOM    373  HD3 ILE A  23      39.399  48.540  35.398  1.00  0.00           H
ATOM    374  C   ILE A  23      40.400  48.520  29.510  1.00  0.00           C
ATOM    375  O   ILE A  23      40.840  49.670  29.260  1.00  0.00           O
ATOM    376  N   LEU A  24      39.740  47.720  28.650  1.00  0.00           N
ATOM    377  HN  LEU A  24      39.311  46.882  28.979  1.00  0.00           H
ATOM    378  CA  LEU A  24      39.270  48.260  27.330  1.00  0.00           C
ATOM    379  HA  LEU A  24      39.681  49.244  27.159  1.00  0.00           H
ATOM    380  CB  LEU A  24      39.690  47.270  26.270  1.00  0.00           C
ATOM    381  HB1 LEU A  24      39.192  46.294  26.459  1.00  0.00           H
ATOM    382  HB2 LEU A  24      40.781  47.080  26.360  1.00  0.00           H
ATOM    383  CG  LEU A  24      39.390  47.640  24.800  1.00  0.00           C
ATOM    384  HG  LEU A  24      38.295  47.570  24.621  1.00  0.00           H
ATOM    385  CD1 LEU A  24      39.809  49.060  24.500  1.00  0.00           C
ATOM    386 1HD1 LEU A  24      40.916  49.151  24.520  1.00  0.00           H
ATOM    387 2HD1 LEU A  24      39.320  49.770  25.200  1.00  0.00           H
ATOM    388 3HD1 LEU A  24      39.452  49.428  23.514  1.00  0.00           H
ATOM    389  CD2 LEU A  24      40.030  46.750  23.780  1.00  0.00           C
ATOM    390 1HD2 LEU A  24      39.559  47.041  22.817  1.00  0.00           H
ATOM    391 2HD2 LEU A  24      39.691  45.704  23.939  1.00  0.00           H
ATOM    392 3HD2 LEU A  24      41.140  46.790  23.790  1.00  0.00           H
ATOM    393  C   LEU A  24      37.760  48.610  27.350  1.00  0.00           C
ATOM    394  O   LEU A  24      36.870  47.930  27.790  1.00  0.00           O
HETATM  395  N   HSD A  25      37.440  49.860  27.090  1.00  0.00           N
HETATM  396  HN  HSD A  25      38.211  50.431  26.820  1.00  0.00           H
HETATM  397  CA  HSD A  25      36.110  50.450  27.350  1.00  0.00           C
HETATM  398  HA  HSD A  25      35.561  49.991  28.159  1.00  0.00           H
HETATM  399  CB  HSD A  25      36.321  51.880  27.740  1.00  0.00           C
HETATM  400  HB1 HSD A  25      35.315  52.272  28.001  1.00  0.00           H
HETATM  401  HB2 HSD A  25      36.769  52.409  26.872  1.00  0.00           H
HETATM  402  ND1 HSD A  25      37.180  51.640  30.190  1.00  0.00           N
HETATM  403  HD1 HSD A  25      36.481  51.001  30.510  1.00  0.00           H
HETATM  404  CG  HSD A  25      37.210  52.210  28.930  1.00  0.00           C
HETATM  405  CE1 HSD A  25      38.050  52.260  30.980  1.00  0.00           C
HETATM  406  HE1 HSD A  25      38.151  52.119  32.056  1.00  0.00           H
HETATM  407  NE2 HSD A  25      38.680  53.240  30.310  1.00  0.00           N
HETATM  408  CD2 HSD A  25      38.160  53.210  29.020  1.00  0.00           C
HETATM  409  HD2 HSD A  25      38.539  53.809  28.201  1.00  0.00           H
HETATM  410  C   HSD A  25      35.150  50.290  26.120  1.00  0.00           C
HETATM  411  O   HSD A  25      35.550  50.230  24.980  1.00  0.00           O
ATOM    412  N   GLY A  26      33.840  50.250  26.450  1.00  0.00           N
ATOM    413  HN  GLY A  26      33.518  50.361  27.386  1.00  0.00           H
ATOM    414  CA  GLY A  26      32.729  50.090  25.501  1.00  0.00           C
ATOM    415  HA1 GLY A  26      31.797  49.981  26.036  1.00  0.00           H
ATOM    416  HA2 GLY A  26      32.982  49.225  24.906  1.00  0.00           H
ATOM    417  C   GLY A  26      32.500  51.290  24.580  1.00  0.00           C
ATOM    418  O   GLY A  26      33.160  52.360  24.550  1.00  0.00           O
ATOM    419  N   GLY A  27      31.400  51.170  23.800  1.00  0.00           N
ATOM    420  HN  GLY A  27      30.950  50.280  23.810  1.00  0.00           H
ATOM    421  CA  GLY A  27      30.860  52.180  22.900  1.00  0.00           C
ATOM    422  HA1 GLY A  27      30.180  51.750  22.180  1.00  0.00           H
ATOM    423  HA2 GLY A  27      31.681  52.701  22.429  1.00  0.00           H
ATOM    424  C   GLY A  27      30.040  53.140  23.710  1.00  0.00           C
ATOM    425  O   GLY A  27      28.840  53.050  23.750  1.00  0.00           O
ATOM    426  N   SER A  28      30.710  54.090  24.370  1.00  0.00           N
ATOM    427  HN  SER A  28      31.703  54.179  24.350  1.00  0.00           H
ATOM    428  CA  SER A  28      30.040  54.970  25.280  1.00  0.00           C
ATOM    429  HA  SER A  28      28.981  54.950  25.070  1.00  0.00           H
ATOM    430  CB  SER A  28      30.300  54.489  26.770  1.00  0.00           C
ATOM    431  HB1 SER A  28      31.382  54.361  26.988  1.00  0.00           H
ATOM    432  HB2 SER A  28      29.813  53.515  26.989  1.00  0.00           H
ATOM    433  OG  SER A  28      29.680  55.350  27.740  1.00  0.00           O
ATOM    434  HG1 SER A  28      29.939  55.130  28.638  1.00  0.00           H
ATOM    435  C   SER A  28      30.580  56.330  25.010  1.00  0.00           C
ATOM    436  O   SER A  28      31.710  56.410  24.500  1.00  0.00           O
ATOM    437  N   GLY A  29      29.770  57.390  25.350  1.00  0.00           N
ATOM    438  HN  GLY A  29      28.911  57.140  25.790  1.00  0.00           H
ATOM    439  CA  GLY A  29      30.020  58.800  25.010  1.00  0.00           C
ATOM    440  HA1 GLY A  29      31.085  58.959  25.100  1.00  0.00           H
ATOM    441  HA2 GLY A  29      29.560  59.460  25.730  1.00  0.00           H
ATOM    442  C   GLY A  29      29.790  59.220  23.560  1.00  0.00           C
ATOM    443  O   GLY A  29      29.370  58.380  22.770  1.00  0.00           O
ATOM    444  N   GLY A  30      29.830  60.480  23.180  1.00  0.00           N
ATOM    445  HN  GLY A  30      30.081  61.162  23.862  1.00  0.00           H
ATOM    446  CA  GLY A  30      29.450  61.010  21.850  1.00  0.00           C
ATOM    447  HA1 GLY A  30      29.761  62.044  21.820  1.00  0.00           H
ATOM    448  HA2 GLY A  30      28.398  60.870  21.650  1.00  0.00           H
ATOM    449  C   GLY A  30      30.120  60.460  20.630  1.00  0.00           C
ATOM    450  O   GLY A  30      31.190  59.880  20.710  1.00  0.00           O
ATOM    451  N   SER A  31      29.500  60.720  19.460  1.00  0.00           N
ATOM    452  HN  SER A  31      28.633  61.208  19.520  1.00  0.00           H
ATOM    453  CA  SER A  31      30.000  60.301  18.170  1.00  0.00           C
ATOM    454  HA  SER A  31      30.181  59.274  18.452  1.00  0.00           H
ATOM    455  CB  SER A  31      28.860  60.290  17.030  1.00  0.00           C
ATOM    456  HB1 SER A  31      28.580  61.348  16.840  1.00  0.00           H
ATOM    457  HB2 SER A  31      28.044  59.723  17.528  1.00  0.00           H
ATOM    458  OG  SER A  31      29.270  59.740  15.750  1.00  0.00           O
ATOM    459  HG1 SER A  31      29.748  58.924  15.919  1.00  0.00           H
ATOM    460  C   SER A  31      31.160  61.190  17.770  1.00  0.00           C
ATOM    461  O   SER A  31      31.330  62.300  18.250  1.00  0.00           O
ATOM    462  N   GLY A  32      32.040  60.680  16.940  1.00  0.00           N
ATOM    463  HN  GLY A  32      32.030  59.716  16.689  1.00  0.00           H
ATOM    464  CA  GLY A  32      33.090  61.460  16.350  1.00  0.00           C
ATOM    465  HA1 GLY A  32      32.532  62.068  15.653  1.00  0.00           H
ATOM    466  HA2 GLY A  32      33.849  60.781  15.991  1.00  0.00           H
ATOM    467  C   GLY A  32      33.960  62.340  17.160  1.00  0.00           C
ATOM    468  O   GLY A  32      33.890  63.550  16.920  1.00  0.00           O
ATOM    469  N   GLY A  33      34.690  61.930  18.190  1.00  0.00           N
ATOM    470  HN  GLY A  33      34.500  60.981  18.430  1.00  0.00           H
ATOM    471  CA  GLY A  33      35.550  62.660  19.070  1.00  0.00           C
ATOM    472  HA1 GLY A  33      36.069  61.902  19.639  1.00  0.00           H
ATOM    473  HA2 GLY A  33      34.971  63.259  19.758  1.00  0.00           H
ATOM    474  C   GLY A  33      36.510  63.610  18.410  1.00  0.00           C
ATOM    475  O   GLY A  33      36.900  63.520  17.220  1.00  0.00           O
ATOM    476  N   THR A  34      37.070  64.510  19.270  1.00  0.00           N
ATOM    477  HN  THR A  34      36.780  64.610  20.219  1.00  0.00           H
ATOM    478  CA  THR A  34      38.070  65.440  18.970  1.00  0.00           C
ATOM    479  HA  THR A  34      38.110  65.721  17.928  1.00  0.00           H
ATOM    480  CB  THR A  34      37.780  66.820  19.680  1.00  0.00           C
ATOM    481  HB  THR A  34      36.852  67.329  19.341  1.00  0.00           H
ATOM    482  OG1 THR A  34      38.910  67.690  19.310  1.00  0.00           O
ATOM    483  HG1 THR A  34      38.499  68.552  19.410  1.00  0.00           H
ATOM    484  CG2 THR A  34      37.760  66.810  21.210  1.00  0.00           C
ATOM    485 1HG2 THR A  34      37.850  67.870  21.530  1.00  0.00           H
ATOM    486 2HG2 THR A  34      38.620  66.270  21.660  1.00  0.00           H
ATOM    487 3HG2 THR A  34      36.799  66.329  21.490  1.00  0.00           H
ATOM    488  C   THR A  34      39.450  64.710  19.260  1.00  0.00           C
ATOM    489  O   THR A  34      39.560  63.500  18.990  1.00  0.00           O
ATOM    490  N   SER A  35      40.500  65.390  19.800  1.00  0.00           N
ATOM    491  HN  SER A  35      40.370  66.370  19.930  1.00  0.00           H
ATOM    492  CA  SER A  35      41.750  64.790  20.270  1.00  0.00           C
ATOM    493  HA  SER A  35      42.260  64.450  19.380  1.00  0.00           H
ATOM    494  CB  SER A  35      42.740  65.860  20.850  1.00  0.00           C
ATOM    495  HB1 SER A  35      43.080  66.380  19.929  1.00  0.00           H
ATOM    496  HB2 SER A  35      43.593  65.328  21.322  1.00  0.00           H
ATOM    497  OG  SER A  35      42.100  66.740  21.740  1.00  0.00           O
ATOM    498  HG1 SER A  35      41.680  66.209  22.421  1.00  0.00           H
ATOM    499  C   SER A  35      41.720  63.600  21.270  1.00  0.00           C
ATOM    500  O   SER A  35      40.800  63.280  21.980  1.00  0.00           O
ATOM    501  N   GLY A  36      42.760  62.760  21.140  1.00  0.00           N
ATOM    502  HN  GLY A  36      43.541  62.950  20.550  1.00  0.00           H
ATOM    503  CA  GLY A  36      42.840  61.540  21.820  1.00  0.00           C
ATOM    504  HA1 GLY A  36      43.650  61.010  21.340  1.00  0.00           H
ATOM    505  HA2 GLY A  36      41.953  61.032  21.471  1.00  0.00           H
ATOM    506  C   GLY A  36      42.930  61.550  23.380  1.00  0.00           C
ATOM    507  O   GLY A  36      43.150  62.550  24.030  1.00  0.00           O
ATOM    508  N   ILE A  37      42.640  60.370  24.000  1.00  0.00           N
ATOM    509  HN  ILE A  37      42.048  59.818  23.418  1.00  0.00           H
ATOM    510  CA  ILE A  37      42.850  60.180  25.400  1.00  0.00           C
ATOM    511  HA  ILE A  37      42.589  61.094  25.912  1.00  0.00           H
ATOM    512  CB  ILE A  37      41.900  59.280  26.070  1.00  0.00           C
ATOM    513  HB  ILE A  37      42.357  59.002  27.044  1.00  0.00           H
ATOM    514  CG2 ILE A  37      40.610  60.040  26.250  1.00  0.00           C
ATOM    515 1HG2 ILE A  37      39.892  59.572  26.958  1.00  0.00           H
ATOM    516 2HG2 ILE A  37      40.141  60.070  25.243  1.00  0.00           H
ATOM    517 3HG2 ILE A  37      40.720  61.109  26.530  1.00  0.00           H
ATOM    518  CG1 ILE A  37      41.670  57.930  25.310  1.00  0.00           C
ATOM    519 1HG1 ILE A  37      42.661  57.590  24.940  1.00  0.00           H
ATOM    520 2HG1 ILE A  37      41.117  58.201  24.386  1.00  0.00           H
ATOM    521  CD  ILE A  37      40.900  56.900  26.120  1.00  0.00           C
ATOM    522  HD1 ILE A  37      41.429  56.630  27.059  1.00  0.00           H
ATOM    523  HD2 ILE A  37      40.900  55.889  25.660  1.00  0.00           H
ATOM    524  HD3 ILE A  37      39.844  57.159  26.349  1.00  0.00           H
ATOM    525  C   ILE A  37      44.300  59.770  25.740  1.00  0.00           C
ATOM    526  O   ILE A  37      45.040  59.190  24.920  1.00  0.00           O
ATOM    527  N   PHE A  38      44.680  60.120  26.970  1.00  0.00           N
ATOM    528  HN  PHE A  38      44.193  60.866  27.418  1.00  0.00           H
ATOM    529  CA  PHE A  38      45.920  59.680  27.590  1.00  0.00           C
ATOM    530  HA  PHE A  38      46.432  58.928  27.008  1.00  0.00           H
ATOM    531  CB  PHE A  38      46.810  60.910  27.780  1.00  0.00           C
ATOM    532  HB1 PHE A  38      46.890  61.260  26.729  1.00  0.00           H
ATOM    533  HB2 PHE A  38      47.831  60.830  28.210  1.00  0.00           H
ATOM    534  CG  PHE A  38      46.270  62.170  28.440  1.00  0.00           C
ATOM    535  CD1 PHE A  38      45.540  63.190  27.740  1.00  0.00           C
ATOM    536  HD1 PHE A  38      45.310  63.000  26.702  1.00  0.00           H
ATOM    537  CE1 PHE A  38      45.230  64.371  28.410  1.00  0.00           C
ATOM    538  HE1 PHE A  38      44.813  65.184  27.834  1.00  0.00           H
ATOM    539  CZ  PHE A  38      45.500  64.550  29.820  1.00  0.00           C
ATOM    540  HZ  PHE A  38      45.319  65.523  30.251  1.00  0.00           H
ATOM    541  CD2 PHE A  38      46.560  62.330  29.850  1.00  0.00           C
ATOM    542  HD2 PHE A  38      47.150  61.620  30.410  1.00  0.00           H
ATOM    543  CE2 PHE A  38      46.230  63.520  30.480  1.00  0.00           C
ATOM    544  HE2 PHE A  38      46.500  63.690  31.512  1.00  0.00           H
ATOM    545  C   PHE A  38      45.740  59.080  28.940  1.00  0.00           C
ATOM    546  O   PHE A  38      46.640  58.540  29.550  1.00  0.00           O
ATOM    547  N   GLU A  39      44.560  59.100  29.520  1.00  0.00           N
ATOM    548  HN  GLU A  39      43.918  59.792  29.199  1.00  0.00           H
ATOM    549  CA  GLU A  39      44.150  58.280  30.660  1.00  0.00           C
ATOM    550  HA  GLU A  39      44.861  58.320  31.471  1.00  0.00           H
ATOM    551  CB  GLU A  39      42.690  58.630  31.120  1.00  0.00           C
ATOM    552  HB1 GLU A  39      41.937  58.369  30.347  1.00  0.00           H
ATOM    553  HB2 GLU A  39      42.730  59.737  31.210  1.00  0.00           H
ATOM    554  CG  GLU A  39      42.300  58.100  32.470  1.00  0.00           C
ATOM    555  HG1 GLU A  39      43.119  58.350  33.179  1.00  0.00           H
ATOM    556  HG2 GLU A  39      42.210  56.993  32.450  1.00  0.00           H
ATOM    557  CD  GLU A  39      41.000  58.700  32.950  1.00  0.00           C
ATOM    558  OE1 GLU A  39      40.250  59.450  32.300  1.00  0.00           O
ATOM    559  OE2 GLU A  39      40.600  58.330  34.100  1.00  0.00           O
ATOM    560  C   GLU A  39      44.100  56.740  30.360  1.00  0.00           C
ATOM    561  O   GLU A  39      43.520  56.270  29.390  1.00  0.00           O
ATOM    562  N   THR A  40      44.670  55.900  31.250  1.00  0.00           N
ATOM    563  HN  THR A  40      45.388  56.209  31.869  1.00  0.00           H
ATOM    564  CA  THR A  40      44.430  54.490  31.410  1.00  0.00           C
ATOM    565  HA  THR A  40      43.730  54.110  30.680  1.00  0.00           H
ATOM    566  CB  THR A  40      45.660  53.650  31.220  1.00  0.00           C
ATOM    567  HB  THR A  40      46.499  54.049  31.829  1.00  0.00           H
ATOM    568  OG1 THR A  40      45.870  53.560  29.830  1.00  0.00           O
ATOM    569  HG1 THR A  40      46.697  54.048  29.820  1.00  0.00           H
ATOM    570  CG2 THR A  40      45.460  52.130  31.571  1.00  0.00           C
ATOM    571 1HG2 THR A  40      45.212  52.070  32.652  1.00  0.00           H
ATOM    572 2HG2 THR A  40      46.423  51.578  31.520  1.00  0.00           H
ATOM    573 3HG2 THR A  40      44.701  51.561  30.991  1.00  0.00           H
ATOM    574  C   THR A  40      43.780  54.200  32.690  1.00  0.00           C
ATOM    575  O   THR A  40      44.020  54.850  33.760  1.00  0.00           O
ATOM    576  N   LYS A  41      42.770  53.260  32.720  1.00  0.00           N
ATOM    577  HN  LYS A  41      42.489  52.789  31.888  1.00  0.00           H
ATOM    578  CA  LYS A  41      42.230  52.810  34.050  1.00  0.00           C
ATOM    579  HA  LYS A  41      42.760  53.380  34.799  1.00  0.00           H
ATOM    580  CB  LYS A  41      40.760  52.990  34.220  1.00  0.00           C
ATOM    581  HB1 LYS A  41      40.340  52.459  35.101  1.00  0.00           H
ATOM    582  HB2 LYS A  41      40.251  52.581  33.321  1.00  0.00           H
ATOM    583  CG  LYS A  41      40.330  54.440  34.530  1.00  0.00           C
ATOM    584  HG1 LYS A  41      40.290  54.851  33.498  1.00  0.00           H
ATOM    585  HG2 LYS A  41      41.132  54.891  35.152  1.00  0.00           H
ATOM    586  CD  LYS A  41      38.930  54.570  35.090  1.00  0.00           C
ATOM    587  HD1 LYS A  41      38.750  53.960  36.001  1.00  0.00           H
ATOM    588  HD2 LYS A  41      38.261  54.230  34.271  1.00  0.00           H
ATOM    589  CE  LYS A  41      38.511  56.010  35.350  1.00  0.00           C
ATOM    590  HE1 LYS A  41      39.302  56.436  36.004  1.00  0.00           H
ATOM    591  HE2 LYS A  41      37.586  56.080  35.962  1.00  0.00           H
ATOM    592  NZ  LYS A  41      38.450  56.740  34.180  1.00  0.00           N
ATOM    593  HZ1 LYS A  41      38.430  56.057  33.397  1.00  0.00           H
ATOM    594  HZ2 LYS A  41      39.325  57.287  34.051  1.00  0.00           H
ATOM    595  HZ3 LYS A  41      37.690  57.450  34.150  1.00  0.00           H
ATOM    596  C   LYS A  41      42.530  51.360  34.180  1.00  0.00           C
ATOM    597  O   LYS A  41      42.400  50.600  33.240  1.00  0.00           O
ATOM    598  N   PHE A  42      42.780  50.830  35.380  1.00  0.00           N
ATOM    599  HN  PHE A  42      42.881  51.423  36.174  1.00  0.00           H
ATOM    600  CA  PHE A  42      42.740  49.480  35.670  1.00  0.00           C
ATOM    601  HA  PHE A  42      41.877  48.978  35.259  1.00  0.00           H
ATOM    602  CB  PHE A  42      44.130  48.730  35.330  1.00  0.00           C
ATOM    603  HB1 PHE A  42      44.647  48.859  34.355  1.00  0.00           H
ATOM    604  HB2 PHE A  42      43.979  47.636  35.450  1.00  0.00           H
ATOM    605  CG  PHE A  42      45.200  48.960  36.420  1.00  0.00           C
ATOM    606  CD1 PHE A  42      45.930  50.210  36.430  1.00  0.00           C
ATOM    607  HD1 PHE A  42      45.610  51.070  35.860  1.00  0.00           H
ATOM    608  CE1 PHE A  42      47.020  50.420  37.250  1.00  0.00           C
ATOM    609  HE1 PHE A  42      47.562  51.354  37.270  1.00  0.00           H
ATOM    610  CZ  PHE A  42      47.460  49.350  38.070  1.00  0.00           C
ATOM    611  HZ  PHE A  42      48.354  49.400  38.673  1.00  0.00           H
ATOM    612  CD2 PHE A  42      45.640  47.990  37.320  1.00  0.00           C
ATOM    613  HD2 PHE A  42      45.037  47.096  37.370  1.00  0.00           H
ATOM    614  CE2 PHE A  42      46.740  48.120  38.240  1.00  0.00           C
ATOM    615  HE2 PHE A  42      47.130  47.470  39.010  1.00  0.00           H
ATOM    616  C   PHE A  42      42.450  49.550  37.240  1.00  0.00           C
ATOM    617  O   PHE A  42      42.510  50.500  38.000  1.00  0.00           O
ATOM    618  N   GLN A  43      42.060  48.350  37.770  1.00  0.00           N
ATOM    619  HN  GLN A  43      41.789  47.628  37.138  1.00  0.00           H
ATOM    620  CA  GLN A  43      41.650  48.210  39.200  1.00  0.00           C
ATOM    621  HA  GLN A  43      42.051  48.972  39.852  1.00  0.00           H
ATOM    622  CB  GLN A  43      40.100  48.170  39.150  1.00  0.00           C
ATOM    623  HB1 GLN A  43      39.671  48.919  38.451  1.00  0.00           H
ATOM    624  HB2 GLN A  43      39.691  48.399  40.157  1.00  0.00           H
ATOM    625  CG  GLN A  43      39.231  46.960  38.780  1.00  0.00           C
ATOM    626  HG1 GLN A  43      39.430  46.549  37.768  1.00  0.00           H
ATOM    627  HG2 GLN A  43      38.174  47.302  38.790  1.00  0.00           H
ATOM    628  CD  GLN A  43      39.290  45.890  39.940  1.00  0.00           C
ATOM    629  OE1 GLN A  43      39.370  46.240  41.100  1.00  0.00           O
ATOM    630  NE2 GLN A  43      39.270  44.580  39.550  1.00  0.00           N
ATOM    631 1HE2 GLN A  43      39.050  43.911  40.259  1.00  0.00           H
ATOM    632 2HE2 GLN A  43      39.101  44.510  38.566  1.00  0.00           H
ATOM    633  C   GLN A  43      42.230  46.810  39.650  1.00  0.00           C
ATOM    634  O   GLN A  43      42.480  45.900  38.790  1.00  0.00           O
ATOM    635  N   VAL A  44      42.530  46.640  40.920  1.00  0.00           N
ATOM    636  HN  VAL A  44      42.320  47.339  41.599  1.00  0.00           H
ATOM    637  CA  VAL A  44      43.010  45.360  41.420  1.00  0.00           C
ATOM    638  HA  VAL A  44      42.709  44.496  40.847  1.00  0.00           H
ATOM    639  CB  VAL A  44      44.570  45.200  41.640  1.00  0.00           C
ATOM    640  HB  VAL A  44      44.930  45.870  42.450  1.00  0.00           H
ATOM    641  CG1 VAL A  44      44.920  43.780  42.050  1.00  0.00           C
ATOM    642 1HG1 VAL A  44      46.018  43.780  42.220  1.00  0.00           H
ATOM    643 2HG1 VAL A  44      44.760  43.081  41.201  1.00  0.00           H
ATOM    644 3HG1 VAL A  44      44.482  43.511  43.035  1.00  0.00           H
ATOM    645  CG2 VAL A  44      45.410  45.700  40.500  1.00  0.00           C
ATOM    646 1HG2 VAL A  44      46.480  45.890  40.730  1.00  0.00           H
ATOM    647 2HG2 VAL A  44      45.039  46.732  40.320  1.00  0.00           H
ATOM    648 3HG2 VAL A  44      45.309  44.975  39.665  1.00  0.00           H
ATOM    649  C   VAL A  44      42.310  45.270  42.750  1.00  0.00           C
ATOM    650  O   VAL A  44      42.090  46.270  43.420  1.00  0.00           O
ATOM    651  N   ASP A  45      41.910  44.080  43.120  1.00  0.00           N
ATOM    652  HN  ASP A  45      42.049  43.307  42.505  1.00  0.00           H
ATOM    653  CA  ASP A  45      41.290  43.650  44.390  1.00  0.00           C
ATOM    654  HA  ASP A  45      40.610  42.860  44.110  1.00  0.00           H
ATOM    655  CB  ASP A  45      42.220  42.930  45.420  1.00  0.00           C
ATOM    656  HB1 ASP A  45      41.629  42.529  46.271  1.00  0.00           H
ATOM    657  HB2 ASP A  45      42.930  43.710  45.770  1.00  0.00           H
ATOM    658  CG  ASP A  45      43.020  41.690  45.000  1.00  0.00           C
ATOM    659  OD1 ASP A  45      43.650  41.110  45.860  1.00  0.00           O
ATOM    660  OD2 ASP A  45      42.960  41.310  43.810  1.00  0.00           O
ATOM    661  C   ASP A  45      40.440  44.740  45.100  1.00  0.00           C
ATOM    662  O   ASP A  45      40.660  45.040  46.290  1.00  0.00           O
ATOM    663  N   LYS A  46      39.490  45.340  44.250  1.00  0.00           N
ATOM    664  HN  LYS A  46      39.330  45.059  43.307  1.00  0.00           H
ATOM    665  CA  LYS A  46      38.520  46.320  44.720  1.00  0.00           C
ATOM    666  HA  LYS A  46      37.959  46.460  43.808  1.00  0.00           H
ATOM    667  CB  LYS A  46      37.570  45.810  45.770  1.00  0.00           C
ATOM    668  HB1 LYS A  46      36.941  46.619  46.199  1.00  0.00           H
ATOM    669  HB2 LYS A  46      38.173  45.488  46.645  1.00  0.00           H
ATOM    670  CG  LYS A  46      36.750  44.530  45.300  1.00  0.00           C
ATOM    671  HG1 LYS A  46      36.188  44.369  46.244  1.00  0.00           H
ATOM    672  HG2 LYS A  46      37.508  43.732  45.150  1.00  0.00           H
ATOM    673  CD  LYS A  46      35.879  44.610  44.071  1.00  0.00           C
ATOM    674  HD1 LYS A  46      36.495  44.983  43.224  1.00  0.00           H
ATOM    675  HD2 LYS A  46      35.202  45.488  44.140  1.00  0.00           H
ATOM    676  CE  LYS A  46      35.120  43.340  43.750  1.00  0.00           C
ATOM    677  HE1 LYS A  46      35.835  42.494  43.669  1.00  0.00           H
ATOM    678  HE2 LYS A  46      34.530  43.380  42.809  1.00  0.00           H
ATOM    679  NZ  LYS A  46      34.180  43.310  44.860  1.00  0.00           N
ATOM    680  HZ1 LYS A  46      33.343  42.792  44.521  1.00  0.00           H
ATOM    681  HZ2 LYS A  46      33.818  44.254  45.101  1.00  0.00           H
ATOM    682  HZ3 LYS A  46      34.441  42.717  45.674  1.00  0.00           H
ATOM    683  C   LYS A  46      39.020  47.750  44.990  1.00  0.00           C
ATOM    684  O   LYS A  46      38.440  48.550  45.710  1.00  0.00           O
ATOM    685  N   VAL A  47      40.250  48.030  44.440  1.00  0.00           N
ATOM    686  HN  VAL A  47      40.803  47.336  43.987  1.00  0.00           H
ATOM    687  CA  VAL A  47      40.860  49.390  44.390  1.00  0.00           C
ATOM    688  HA  VAL A  47      40.199  50.051  44.931  1.00  0.00           H
ATOM    689  CB  VAL A  47      42.270  49.430  44.970  1.00  0.00           C
ATOM    690  HB  VAL A  47      42.924  48.766  44.366  1.00  0.00           H
ATOM    691  CG1 VAL A  47      42.890  50.810  45.020  1.00  0.00           C
ATOM    692 1HG1 VAL A  47      42.221  51.549  45.510  1.00  0.00           H
ATOM    693 2HG1 VAL A  47      43.129  51.189  44.003  1.00  0.00           H
ATOM    694 3HG1 VAL A  47      43.900  50.760  45.480  1.00  0.00           H
ATOM    695  CG2 VAL A  47      42.200  49.000  46.470  1.00  0.00           C
ATOM    696 1HG2 VAL A  47      41.809  47.978  46.660  1.00  0.00           H
ATOM    697 2HG2 VAL A  47      41.718  49.713  47.173  1.00  0.00           H
ATOM    698 3HG2 VAL A  47      43.261  48.990  46.800  1.00  0.00           H
ATOM    699  C   VAL A  47      40.970  49.950  42.990  1.00  0.00           C
ATOM    700  O   VAL A  47      41.360  49.170  42.140  1.00  0.00           O
ATOM    701  N   ASN A  48      40.560  51.260  42.740  1.00  0.00           N
ATOM    702  HN  ASN A  48      40.280  51.770  43.550  1.00  0.00           H
ATOM    703  CA  ASN A  48      40.640  51.980  41.500  1.00  0.00           C
ATOM    704  HA  ASN A  48      40.570  51.286  40.676  1.00  0.00           H
ATOM    705  CB  ASN A  48      39.630  53.180  41.470  1.00  0.00           C
ATOM    706  HB1 ASN A  48      39.820  53.859  40.611  1.00  0.00           H
ATOM    707  HB2 ASN A  48      39.760  53.771  42.402  1.00  0.00           H
ATOM    708  CG  ASN A  48      38.210  52.760  41.480  1.00  0.00           C
ATOM    709  OD1 ASN A  48      37.850  51.560  41.350  1.00  0.00           O
ATOM    710  ND2 ASN A  48      37.310  53.750  41.800  1.00  0.00           N
ATOM    711 1HD2 ASN A  48      36.337  53.539  41.710  1.00  0.00           H
ATOM    712 2HD2 ASN A  48      37.710  54.620  42.090  1.00  0.00           H
ATOM    713  C   ASN A  48      42.060  52.570  41.400  1.00  0.00           C
ATOM    714  O   ASN A  48      42.640  53.160  42.320  1.00  0.00           O
ATOM    715  N   PHE A  49      42.610  52.580  40.150  1.00  0.00           N
ATOM    716  HN  PHE A  49      42.241  52.032  39.403  1.00  0.00           H
ATOM    717  CA  PHE A  49      43.800  53.230  39.690  1.00  0.00           C
ATOM    718  HA  PHE A  49      44.198  54.006  40.327  1.00  0.00           H
ATOM    719  CB  PHE A  49      44.950  52.170  39.500  1.00  0.00           C
ATOM    720  HB1 PHE A  49      45.839  52.809  39.310  1.00  0.00           H
ATOM    721  HB2 PHE A  49      44.711  51.492  38.653  1.00  0.00           H
ATOM    722  CG  PHE A  49      45.300  51.380  40.710  1.00  0.00           C
ATOM    723  CD1 PHE A  49      46.350  51.850  41.580  1.00  0.00           C
ATOM    724  HD1 PHE A  49      46.689  52.876  41.570  1.00  0.00           H
ATOM    725  CE1 PHE A  49      46.790  50.940  42.630  1.00  0.00           C
ATOM    726  HE1 PHE A  49      47.518  51.070  43.418  1.00  0.00           H
ATOM    727  CZ  PHE A  49      46.150  49.700  42.720  1.00  0.00           C
ATOM    728  HZ  PHE A  49      46.309  49.133  43.626  1.00  0.00           H
ATOM    729  CD2 PHE A  49      44.690  50.130  40.820  1.00  0.00           C
ATOM    730  HD2 PHE A  49      43.878  49.869  40.158  1.00  0.00           H
ATOM    731  CE2 PHE A  49      45.040  49.360  41.950  1.00  0.00           C
ATOM    732  HE2 PHE A  49      44.404  48.535  42.238  1.00  0.00           H
ATOM    733  C   PHE A  49      43.640  53.940  38.340  1.00  0.00           C
ATOM    734  O   PHE A  49      43.370  53.300  37.340  1.00  0.00           O
HETATM  735  N   HSD A  50      43.740  55.300  38.320  1.00  0.00           N
HETATM  736  HN  HSD A  50      44.079  55.759  39.138  1.00  0.00           H
HETATM  737  CA  HSD A  50      43.540  56.140  37.120  1.00  0.00           C
HETATM  738  HA  HSD A  50      43.230  55.611  36.231  1.00  0.00           H
HETATM  739  CB  HSD A  50      42.490  57.250  37.460  1.00  0.00           C
HETATM  740  HB1 HSD A  50      42.280  57.681  36.458  1.00  0.00           H
HETATM  741  HB2 HSD A  50      43.011  57.992  38.102  1.00  0.00           H
HETATM  742  ND1 HSD A  50      40.180  57.721  38.130  1.00  0.00           N
HETATM  743  HD1 HSD A  50      40.120  58.713  38.021  1.00  0.00           H
HETATM  744  CG  HSD A  50      41.170  56.870  37.930  1.00  0.00           C
HETATM  745  CE1 HSD A  50      39.090  57.110  38.630  1.00  0.00           C
HETATM  746  HE1 HSD A  50      38.083  57.529  38.640  1.00  0.00           H
HETATM  747  NE2 HSD A  50      39.340  55.830  38.690  1.00  0.00           N
HETATM  748  CD2 HSD A  50      40.650  55.649  38.260  1.00  0.00           C
HETATM  749  HD2 HSD A  50      41.146  54.687  38.220  1.00  0.00           H
HETATM  750  C   HSD A  50      44.890  56.730  36.770  1.00  0.00           C
HETATM  751  O   HSD A  50      45.510  57.390  37.570  1.00  0.00           O
ATOM    752  N   MET A  51      45.400  56.400  35.550  1.00  0.00           N
ATOM    753  HN  MET A  51      44.822  55.862  34.942  1.00  0.00           H
ATOM    754  CA  MET A  51      46.730  56.710  35.220  1.00  0.00           C
ATOM    755  HA  MET A  51      47.252  57.252  35.994  1.00  0.00           H
ATOM    756  CB  MET A  51      47.450  55.340  35.220  1.00  0.00           C
ATOM    757  HB1 MET A  51      46.902  54.573  34.632  1.00  0.00           H
ATOM    758  HB2 MET A  51      47.470  54.959  36.263  1.00  0.00           H
ATOM    759  CG  MET A  51      48.930  55.321  34.710  1.00  0.00           C
ATOM    760  HG1 MET A  51      49.268  56.375  34.800  1.00  0.00           H
ATOM    761  HG2 MET A  51      48.900  54.969  33.657  1.00  0.00           H
ATOM    762  SD  MET A  51      50.150  54.530  35.750  1.00  0.00           S
ATOM    763  CE  MET A  51      49.511  52.830  35.430  1.00  0.00           C
ATOM    764  HE1 MET A  51      49.749  52.481  34.402  1.00  0.00           H
ATOM    765  HE2 MET A  51      48.456  52.690  35.751  1.00  0.00           H
ATOM    766  HE3 MET A  51      50.148  52.182  36.068  1.00  0.00           H
ATOM    767  C   MET A  51      46.940  57.470  33.950  1.00  0.00           C
ATOM    768  O   MET A  51      46.480  57.010  32.890  1.00  0.00           O
ATOM    769  N   PHE A  52      47.600  58.600  34.050  1.00  0.00           N
ATOM    770  HN  PHE A  52      47.939  58.869  34.948  1.00  0.00           H
ATOM    771  CA  PHE A  52      47.680  59.550  32.910  1.00  0.00           C
ATOM    772  HA  PHE A  52      47.001  59.190  32.151  1.00  0.00           H
ATOM    773  CB  PHE A  52      47.310  61.030  33.320  1.00  0.00           C
ATOM    774  HB1 PHE A  52      47.370  61.737  32.464  1.00  0.00           H
ATOM    775  HB2 PHE A  52      47.940  61.370  34.170  1.00  0.00           H
ATOM    776  CG  PHE A  52      45.930  61.230  33.830  1.00  0.00           C
ATOM    777  CD1 PHE A  52      44.820  61.390  32.990  1.00  0.00           C
ATOM    778  HD1 PHE A  52      44.880  61.430  31.912  1.00  0.00           H
ATOM    779  CE1 PHE A  52      43.540  61.360  33.500  1.00  0.00           C
ATOM    780  HE1 PHE A  52      42.742  61.350  32.772  1.00  0.00           H
ATOM    781  CZ  PHE A  52      43.330  61.190  34.910  1.00  0.00           C
ATOM    782  HZ  PHE A  52      42.340  61.150  35.340  1.00  0.00           H
ATOM    783  CD2 PHE A  52      45.660  60.990  35.210  1.00  0.00           C
ATOM    784  HD2 PHE A  52      46.538  60.950  35.838  1.00  0.00           H
ATOM    785  CE2 PHE A  52      44.400  61.060  35.790  1.00  0.00           C
ATOM    786  HE2 PHE A  52      44.250  60.841  36.837  1.00  0.00           H
ATOM    787  C   PHE A  52      48.980  59.620  32.310  1.00  0.00           C
ATOM    788  O   PHE A  52      50.000  59.840  33.010  1.00  0.00           O
ATOM    789  N   ASP A  53      49.110  59.370  31.010  1.00  0.00           N
ATOM    790  HN  ASP A  53      48.257  59.250  30.508  1.00  0.00           H
ATOM    791  CA  ASP A  53      50.400  59.230  30.330  1.00  0.00           C
ATOM    792  HA  ASP A  53      51.076  58.713  30.996  1.00  0.00           H
ATOM    793  CB  ASP A  53      50.260  58.320  29.030  1.00  0.00           C
ATOM    794  HB1 ASP A  53      49.509  58.841  28.399  1.00  0.00           H
ATOM    795  HB2 ASP A  53      49.787  57.365  29.342  1.00  0.00           H
ATOM    796  CG  ASP A  53      51.530  57.980  28.280  1.00  0.00           C
ATOM    797  OD1 ASP A  53      52.600  58.620  28.580  1.00  0.00           O
ATOM    798  OD2 ASP A  53      51.500  57.130  27.340  1.00  0.00           O
ATOM    799  C   ASP A  53      51.120  60.470  30.140  1.00  0.00           C
ATOM    800  O   ASP A  53      50.740  61.250  29.300  1.00  0.00           O
ATOM    801  N   VAL A  54      52.190  60.770  30.860  1.00  0.00           N
ATOM    802  HN  VAL A  54      52.620  60.170  31.530  1.00  0.00           H
ATOM    803  CA  VAL A  54      52.900  62.070  30.770  1.00  0.00           C
ATOM    804  HA  VAL A  54      52.580  62.590  29.879  1.00  0.00           H
ATOM    805  CB  VAL A  54      52.780  62.940  31.950  1.00  0.00           C
ATOM    806  HB  VAL A  54      53.323  63.895  31.789  1.00  0.00           H
ATOM    807  CG1 VAL A  54      51.320  63.290  32.270  1.00  0.00           C
ATOM    808 1HG1 VAL A  54      50.830  63.700  31.360  1.00  0.00           H
ATOM    809 2HG1 VAL A  54      51.260  63.973  33.144  1.00  0.00           H
ATOM    810 3HG1 VAL A  54      50.757  62.354  32.471  1.00  0.00           H
ATOM    811  CG2 VAL A  54      53.410  62.330  33.210  1.00  0.00           C
ATOM    812 1HG2 VAL A  54      53.290  63.101  34.001  1.00  0.00           H
ATOM    813 2HG2 VAL A  54      54.509  62.180  33.140  1.00  0.00           H
ATOM    814 3HG2 VAL A  54      52.821  61.451  33.550  1.00  0.00           H
ATOM    815  C   VAL A  54      54.330  61.880  30.420  1.00  0.00           C
ATOM    816  O   VAL A  54      55.140  62.830  30.400  1.00  0.00           O
ATOM    817  N   GLY A  55      54.670  60.610  30.000  1.00  0.00           N
ATOM    818  HN  GLY A  55      54.001  59.871  29.970  1.00  0.00           H
ATOM    819  CA  GLY A  55      55.930  60.280  29.530  1.00  0.00           C
ATOM    820  HA1 GLY A  55      55.910  59.221  29.320  1.00  0.00           H
ATOM    821  HA2 GLY A  55      56.678  60.460  30.288  1.00  0.00           H
ATOM    822  C   GLY A  55      56.520  61.000  28.310  1.00  0.00           C
ATOM    823  O   GLY A  55      56.020  61.880  27.670  1.00  0.00           O
ATOM    824  N   GLY A  56      57.780  60.560  27.980  1.00  0.00           N
ATOM    825  HN  GLY A  56      58.181  59.698  28.281  1.00  0.00           H
ATOM    826  CA  GLY A  56      58.550  61.250  26.950  1.00  0.00           C
ATOM    827  HA1 GLY A  56      57.905  61.915  26.394  1.00  0.00           H
ATOM    828  HA2 GLY A  56      58.989  60.451  26.371  1.00  0.00           H
ATOM    829  C   GLY A  56      59.580  62.100  27.620  1.00  0.00           C
ATOM    830  O   GLY A  56      59.520  62.380  28.830  1.00  0.00           O
ATOM    831  N   GLN A  57      60.580  62.550  26.800  1.00  0.00           N
ATOM    832  HN  GLN A  57      60.590  62.381  25.817  1.00  0.00           H
ATOM    833  CA  GLN A  57      61.480  63.500  27.260  1.00  0.00           C
ATOM    834  HA  GLN A  57      61.947  63.072  28.135  1.00  0.00           H
ATOM    835  CB  GLN A  57      62.680  63.650  26.240  1.00  0.00           C
ATOM    836  HB1 GLN A  57      63.451  64.341  26.641  1.00  0.00           H
ATOM    837  HB2 GLN A  57      62.101  64.129  25.421  1.00  0.00           H
ATOM    838  CG  GLN A  57      63.590  62.420  25.820  1.00  0.00           C
ATOM    839  HG1 GLN A  57      63.918  61.863  26.724  1.00  0.00           H
ATOM    840  HG2 GLN A  57      64.378  62.829  25.152  1.00  0.00           H
ATOM    841  CD  GLN A  57      62.770  61.310  25.110  1.00  0.00           C
ATOM    842  OE1 GLN A  57      62.770  60.130  25.520  1.00  0.00           O
ATOM    843  NE2 GLN A  57      62.230  61.610  23.930  1.00  0.00           N
ATOM    844 1HE2 GLN A  57      62.330  62.562  23.640  1.00  0.00           H
ATOM    845 2HE2 GLN A  57      61.699  60.919  23.439  1.00  0.00           H
ATOM    846  C   GLN A  57      60.990  64.920  27.660  1.00  0.00           C
ATOM    847  O   GLN A  57      61.360  65.610  28.630  1.00  0.00           O
ATOM    848  N   ARG A  58      60.010  65.450  26.970  1.00  0.00           N
ATOM    849  HN  ARG A  58      59.730  64.971  26.141  1.00  0.00           H
ATOM    850  CA  ARG A  58      59.840  66.900  26.980  1.00  0.00           C
ATOM    851  HA  ARG A  58      59.630  67.050  28.029  1.00  0.00           H
ATOM    852  CB  ARG A  58      61.040  67.710  26.460  1.00  0.00           C
ATOM    853  HB1 ARG A  58      61.930  67.570  27.110  1.00  0.00           H
ATOM    854  HB2 ARG A  58      60.871  68.807  26.520  1.00  0.00           H
ATOM    855  CG  ARG A  58      61.330  67.400  24.930  1.00  0.00           C
ATOM    856  HG1 ARG A  58      60.454  67.619  24.283  1.00  0.00           H
ATOM    857  HG2 ARG A  58      61.450  66.299  25.020  1.00  0.00           H
ATOM    858  CD  ARG A  58      62.460  68.190  24.230  1.00  0.00           C
ATOM    859  HD1 ARG A  58      62.099  69.233  24.350  1.00  0.00           H
ATOM    860  HD2 ARG A  58      62.599  67.941  23.156  1.00  0.00           H
ATOM    861  NE  ARG A  58      63.780  67.950  24.960  1.00  0.00           N
ATOM    862  HE  ARG A  58      63.910  68.381  25.853  1.00  0.00           H
ATOM    863  CZ  ARG A  58      64.500  66.910  24.670  1.00  0.00           C
ATOM    864  NH1 ARG A  58      64.170  66.040  23.790  1.00  0.00           N
ATOM    865 1HH1 ARG A  58      63.330  66.150  23.260  1.00  0.00           H
ATOM    866 2HH1 ARG A  58      64.776  65.246  23.850  1.00  0.00           H
ATOM    867  NH2 ARG A  58      65.680  66.730  25.190  1.00  0.00           N
ATOM    868 1HH2 ARG A  58      65.869  67.058  26.116  1.00  0.00           H
ATOM    869 2HH2 ARG A  58      66.180  65.910  24.910  1.00  0.00           H
ATOM    870  C   ARG A  58      58.560  67.490  26.340  1.00  0.00           C
ATOM    871  O   ARG A  58      58.270  68.700  26.500  1.00  0.00           O
ATOM    872  N   ASP A  59      57.830  66.639  25.590  1.00  0.00           N
ATOM    873  HN  ASP A  59      58.157  65.768  25.233  1.00  0.00           H
ATOM    874  CA  ASP A  59      56.520  66.810  25.100  1.00  0.00           C
ATOM    875  HA  ASP A  59      56.381  67.816  24.731  1.00  0.00           H
ATOM    876  CB  ASP A  59      56.210  65.871  23.920  1.00  0.00           C
ATOM    877  HB1 ASP A  59      55.111  65.800  23.770  1.00  0.00           H
ATOM    878  HB2 ASP A  59      56.431  64.814  24.182  1.00  0.00           H
ATOM    879  CG  ASP A  59      56.930  66.370  22.680  1.00  0.00           C
ATOM    880  OD1 ASP A  59      57.030  65.590  21.760  1.00  0.00           O
ATOM    881  OD2 ASP A  59      57.440  67.530  22.510  1.00  0.00           O
ATOM    882  C   ASP A  59      55.520  66.810  26.280  1.00  0.00           C
ATOM    883  O   ASP A  59      55.340  65.780  26.920  1.00  0.00           O
ATOM    884  N   GLU A  60      54.750  67.850  26.510  1.00  0.00           N
ATOM    885  HN  GLU A  60      54.890  68.619  25.891  1.00  0.00           H
ATOM    886  CA  GLU A  60      53.600  67.861  27.370  1.00  0.00           C
ATOM    887  HA  GLU A  60      53.203  68.852  27.211  1.00  0.00           H
ATOM    888  CB  GLU A  60      52.470  67.000  26.840  1.00  0.00           C
ATOM    889  HB1 GLU A  60      51.578  67.120  27.491  1.00  0.00           H
ATOM    890  HB2 GLU A  60      52.830  65.950  26.800  1.00  0.00           H
ATOM    891  CG  GLU A  60      51.951  67.350  25.370  1.00  0.00           C
ATOM    892  HG1 GLU A  60      51.128  66.658  25.089  1.00  0.00           H
ATOM    893  HG2 GLU A  60      52.765  67.310  24.615  1.00  0.00           H
ATOM    894  CD  GLU A  60      51.200  68.650  25.190  1.00  0.00           C
ATOM    895  OE1 GLU A  60      49.970  68.690  25.020  1.00  0.00           O
ATOM    896  OE2 GLU A  60      51.870  69.700  25.330  1.00  0.00           O
ATOM    897  C   GLU A  60      53.660  67.610  28.870  1.00  0.00           C
ATOM    898  O   GLU A  60      52.830  68.020  29.630  1.00  0.00           O
ATOM    899  N   ARG A  61      54.740  66.950  29.340  1.00  0.00           N
ATOM    900  HN  ARG A  61      55.485  66.799  28.696  1.00  0.00           H
ATOM    901  CA  ARG A  61      54.950  66.390  30.750  1.00  0.00           C
ATOM    902  HA  ARG A  61      54.193  65.633  30.890  1.00  0.00           H
ATOM    903  CB  ARG A  61      56.230  65.490  30.890  1.00  0.00           C
ATOM    904  HB1 ARG A  61      56.190  64.900  29.950  1.00  0.00           H
ATOM    905  HB2 ARG A  61      55.921  64.912  31.787  1.00  0.00           H
ATOM    906  CG  ARG A  61      57.710  66.220  31.021  1.00  0.00           C
ATOM    907  HG1 ARG A  61      57.790  66.846  31.935  1.00  0.00           H
ATOM    908  HG2 ARG A  61      57.810  66.912  30.157  1.00  0.00           H
ATOM    909  CD  ARG A  61      58.770  65.100  30.860  1.00  0.00           C
ATOM    910  HD1 ARG A  61      58.890  65.000  29.760  1.00  0.00           H
ATOM    911  HD2 ARG A  61      58.432  64.155  31.337  1.00  0.00           H
ATOM    912  NE  ARG A  61      60.080  65.590  31.530  1.00  0.00           N
ATOM    913  HE  ARG A  61      60.060  66.538  31.849  1.00  0.00           H
ATOM    914  CZ  ARG A  61      61.210  64.850  31.540  1.00  0.00           C
ATOM    915  NH1 ARG A  61      61.249  63.600  31.140  1.00  0.00           N
ATOM    916 1HH1 ARG A  61      60.414  63.212  30.752  1.00  0.00           H
ATOM    917 2HH1 ARG A  61      62.065  63.027  31.220  1.00  0.00           H
ATOM    918  NH2 ARG A  61      62.350  65.309  32.020  1.00  0.00           N
ATOM    919 1HH2 ARG A  61      62.611  66.274  32.050  1.00  0.00           H
ATOM    920 2HH2 ARG A  61      63.146  64.713  31.911  1.00  0.00           H
ATOM    921  C   ARG A  61      55.010  67.450  31.820  1.00  0.00           C
ATOM    922  O   ARG A  61      54.340  67.280  32.870  1.00  0.00           O
ATOM    923  N   ARG A  62      55.740  68.550  31.600  1.00  0.00           N
ATOM    924  HN  ARG A  62      56.279  68.560  30.761  1.00  0.00           H
ATOM    925  CA  ARG A  62      55.880  69.680  32.520  1.00  0.00           C
ATOM    926  HA  ARG A  62      56.289  69.331  33.457  1.00  0.00           H
ATOM    927  CB  ARG A  62      56.900  70.760  31.930  1.00  0.00           C
ATOM    928  HB1 ARG A  62      56.890  71.608  32.648  1.00  0.00           H
ATOM    929  HB2 ARG A  62      56.550  71.030  30.911  1.00  0.00           H
ATOM    930  CG  ARG A  62      58.340  70.220  31.670  1.00  0.00           C
ATOM    931  HG1 ARG A  62      58.350  69.232  31.161  1.00  0.00           H
ATOM    932  HG2 ARG A  62      58.792  70.069  32.673  1.00  0.00           H
ATOM    933  CD  ARG A  62      59.310  71.080  30.770  1.00  0.00           C
ATOM    934  HD1 ARG A  62      58.842  71.239  29.774  1.00  0.00           H
ATOM    935  HD2 ARG A  62      60.222  70.448  30.810  1.00  0.00           H
ATOM    936  NE  ARG A  62      59.440  72.390  31.480  1.00  0.00           N
ATOM    937  HE  ARG A  62      59.171  72.510  32.436  1.00  0.00           H
ATOM    938  CZ  ARG A  62      60.360  73.300  31.140  1.00  0.00           C
ATOM    939  NH1 ARG A  62      61.130  73.110  30.070  1.00  0.00           N
ATOM    940 1HH1 ARG A  62      61.010  72.328  29.459  1.00  0.00           H
ATOM    941 2HH1 ARG A  62      61.681  73.842  29.669  1.00  0.00           H
ATOM    942  NH2 ARG A  62      60.470  74.310  31.860  1.00  0.00           N
ATOM    943 1HH2 ARG A  62      59.968  74.310  32.724  1.00  0.00           H
ATOM    944 2HH2 ARG A  62      61.099  75.059  31.650  1.00  0.00           H
ATOM    945  C   ARG A  62      54.510  70.320  32.810  1.00  0.00           C
ATOM    946  O   ARG A  62      54.150  70.680  33.930  1.00  0.00           O
ATOM    947  N   LYS A  63      53.630  70.430  31.750  1.00  0.00           N
ATOM    948  HN  LYS A  63      53.960  70.070  30.881  1.00  0.00           H
ATOM    949  CA  LYS A  63      52.280  70.920  31.860  1.00  0.00           C
ATOM    950  HA  LYS A  63      52.270  71.946  32.199  1.00  0.00           H
ATOM    951  CB  LYS A  63      51.700  71.060  30.480  1.00  0.00           C
ATOM    952  HB1 LYS A  63      51.891  70.147  29.878  1.00  0.00           H
ATOM    953  HB2 LYS A  63      52.300  71.830  29.950  1.00  0.00           H
ATOM    954  CG  LYS A  63      50.160  71.270  30.370  1.00  0.00           C
ATOM    955  HG1 LYS A  63      49.848  72.215  30.863  1.00  0.00           H
ATOM    956  HG2 LYS A  63      49.610  70.490  30.940  1.00  0.00           H
ATOM    957  CD  LYS A  63      49.620  71.330  28.930  1.00  0.00           C
ATOM    958  HD1 LYS A  63      49.839  72.305  28.443  1.00  0.00           H
ATOM    959  HD2 LYS A  63      48.530  71.280  29.140  1.00  0.00           H
ATOM    960  CE  LYS A  63      49.840  70.150  27.980  1.00  0.00           C
ATOM    961  HE1 LYS A  63      49.560  69.152  28.379  1.00  0.00           H
ATOM    962  HE2 LYS A  63      50.928  70.200  27.760  1.00  0.00           H
ATOM    963  NZ  LYS A  63      48.970  70.360  26.830  1.00  0.00           N
ATOM    964  HZ1 LYS A  63      49.210  71.261  26.369  1.00  0.00           H
ATOM    965  HZ2 LYS A  63      47.967  70.199  27.051  1.00  0.00           H
ATOM    966  HZ3 LYS A  63      49.210  69.769  26.009  1.00  0.00           H
ATOM    967  C   LYS A  63      51.340  70.110  32.750  1.00  0.00           C
ATOM    968  O   LYS A  63      50.600  70.690  33.580  1.00  0.00           O
ATOM    969  N   TRP A  64      51.290  68.730  32.610  1.00  0.00           N
ATOM    970  HN  TRP A  64      51.814  68.216  31.935  1.00  0.00           H
ATOM    971  CA  TRP A  64      50.540  67.880  33.470  1.00  0.00           C
ATOM    972  HA  TRP A  64      49.603  68.379  33.669  1.00  0.00           H
ATOM    973  CB  TRP A  64      50.380  66.590  32.710  1.00  0.00           C
ATOM    974  HB1 TRP A  64      49.901  65.801  33.329  1.00  0.00           H
ATOM    975  HB2 TRP A  64      51.373  66.149  32.479  1.00  0.00           H
ATOM    976  CG  TRP A  64      49.630  66.760  31.400  1.00  0.00           C
ATOM    977  CD1 TRP A  64      49.990  66.400  30.130  1.00  0.00           C
ATOM    978  HD1 TRP A  64      50.885  65.877  29.828  1.00  0.00           H
ATOM    979  NE1 TRP A  64      48.990  66.900  29.310  1.00  0.00           N
ATOM    980  HE1 TRP A  64      49.070  66.830  28.340  1.00  0.00           H
ATOM    981  CE2 TRP A  64      47.990  67.470  29.980  1.00  0.00           C
ATOM    982  CD2 TRP A  64      48.320  67.310  31.360  1.00  0.00           C
ATOM    983  CE3 TRP A  64      47.400  67.640  32.299  1.00  0.00           C
ATOM    984  HE3 TRP A  64      47.722  67.559  33.327  1.00  0.00           H
ATOM    985  CZ3 TRP A  64      46.120  68.230  31.930  1.00  0.00           C
ATOM    986  HZ3 TRP A  64      45.358  68.160  32.692  1.00  0.00           H
ATOM    987  CZ2 TRP A  64      46.750  67.920  29.639  1.00  0.00           C
ATOM    988  HZ2 TRP A  64      46.472  67.950  28.596  1.00  0.00           H
ATOM    989  CH2 TRP A  64      45.840  68.400  30.590  1.00  0.00           C
ATOM    990  HH2 TRP A  64      44.806  68.589  30.341  1.00  0.00           H
ATOM    991  C   TRP A  64      51.190  67.560  34.780  1.00  0.00           C
ATOM    992  O   TRP A  64      50.470  67.200  35.710  1.00  0.00           O
ATOM    993  N   ILE A  65      52.570  67.750  35.030  1.00  0.00           N
ATOM    994  HN  ILE A  65      53.144  68.002  34.255  1.00  0.00           H
ATOM    995  CA  ILE A  65      53.170  67.530  36.270  1.00  0.00           C
ATOM    996  HA  ILE A  65      52.900  66.512  36.510  1.00  0.00           H
ATOM    997  CB  ILE A  65      54.700  67.560  36.090  1.00  0.00           C
ATOM    998  HB  ILE A  65      55.010  68.339  35.361  1.00  0.00           H
ATOM    999  CG2 ILE A  65      55.390  67.920  37.420  1.00  0.00           C
ATOM   1000 1HG2 ILE A  65      55.049  68.894  37.832  1.00  0.00           H
ATOM   1001 2HG2 ILE A  65      56.500  67.920  37.470  1.00  0.00           H
ATOM   1002 3HG2 ILE A  65      55.149  67.138  38.172  1.00  0.00           H
ATOM   1003  CG1 ILE A  65      55.270  66.150  35.770  1.00  0.00           C
ATOM   1004 1HG1 ILE A  65      54.692  65.721  34.923  1.00  0.00           H
ATOM   1005 2HG1 ILE A  65      55.170  65.509  36.672  1.00  0.00           H
ATOM   1006  CD  ILE A  65      56.700  66.180  35.290  1.00  0.00           C
ATOM   1007  HD1 ILE A  65      57.418  66.539  36.058  1.00  0.00           H
ATOM   1008  HD2 ILE A  65      56.810  66.809  34.381  1.00  0.00           H
ATOM   1009  HD3 ILE A  65      57.110  65.241  34.860  1.00  0.00           H
ATOM   1010  C   ILE A  65      52.590  68.490  37.420  1.00  0.00           C
ATOM   1011  O   ILE A  65      52.360  68.010  38.540  1.00  0.00           O
ATOM   1012  N   GLN A  66      52.310  69.760  36.950  1.00  0.00           N
ATOM   1013  HN  GLN A  66      52.741  69.930  36.068  1.00  0.00           H
ATOM   1014  CA  GLN A  66      51.530  70.760  37.680  1.00  0.00           C
ATOM   1015  HA  GLN A  66      51.959  70.929  38.657  1.00  0.00           H
ATOM   1016  CB  GLN A  66      51.540  72.120  36.970  1.00  0.00           C
ATOM   1017  HB1 GLN A  66      51.068  72.884  37.623  1.00  0.00           H
ATOM   1018  HB2 GLN A  66      50.971  72.020  36.021  1.00  0.00           H
ATOM   1019  CG  GLN A  66      53.020  72.590  36.670  1.00  0.00           C
ATOM   1020  HG1 GLN A  66      53.671  71.939  36.049  1.00  0.00           H
ATOM   1021  HG2 GLN A  66      53.460  72.730  37.680  1.00  0.00           H
ATOM   1022  CD  GLN A  66      53.210  74.000  36.100  1.00  0.00           C
ATOM   1023  OE1 GLN A  66      53.850  74.070  35.120  1.00  0.00           O
ATOM   1024  NE2 GLN A  66      52.480  74.970  36.680  1.00  0.00           N
ATOM   1025 1HE2 GLN A  66      52.450  75.905  36.328  1.00  0.00           H
ATOM   1026 2HE2 GLN A  66      51.910  74.740  37.469  1.00  0.00           H
ATOM   1027  C   GLN A  66      50.090  70.370  37.920  1.00  0.00           C
ATOM   1028  O   GLN A  66      49.560  70.670  38.950  1.00  0.00           O
ATOM   1029  N   CYS A  67      49.390  69.750  36.950  1.00  0.00           N
ATOM   1030  HN  CYS A  67      49.830  69.370  36.140  1.00  0.00           H
ATOM   1031  CA  CYS A  67      47.950  69.590  36.990  1.00  0.00           C
ATOM   1032  HA  CYS A  67      47.409  70.372  37.501  1.00  0.00           H
ATOM   1033  CB  CYS A  67      47.380  69.590  35.570  1.00  0.00           C
ATOM   1034  HB1 CYS A  67      46.293  69.361  35.590  1.00  0.00           H
ATOM   1035  HB2 CYS A  67      47.982  68.868  34.978  1.00  0.00           H
ATOM   1036  SG  CYS A  67      47.760  71.230  34.830  1.00  0.00           S
ATOM   1037  HG1 CYS A  67      47.297  70.948  33.621  1.00  0.00           H
ATOM   1038  C   CYS A  67      47.450  68.490  37.860  1.00  0.00           C
ATOM   1039  O   CYS A  67      46.210  68.530  38.230  1.00  0.00           O
ATOM   1040  N   PHE A  68      48.180  67.420  38.280  1.00  0.00           N
ATOM   1041  HN  PHE A  68      49.158  67.490  38.100  1.00  0.00           H
ATOM   1042  CA  PHE A  68      47.601  66.290  39.020  1.00  0.00           C
ATOM   1043  HA  PHE A  68      46.524  66.370  39.040  1.00  0.00           H
ATOM   1044  CB  PHE A  68      47.949  64.930  38.320  1.00  0.00           C
ATOM   1045  HB1 PHE A  68      47.483  64.146  38.955  1.00  0.00           H
ATOM   1046  HB2 PHE A  68      49.047  64.759  38.320  1.00  0.00           H
ATOM   1047  CG  PHE A  68      47.230  64.900  37.020  1.00  0.00           C
ATOM   1048  CD1 PHE A  68      45.800  64.610  37.020  1.00  0.00           C
ATOM   1049  HD1 PHE A  68      45.378  64.369  37.984  1.00  0.00           H
ATOM   1050  CE1 PHE A  68      45.080  64.720  35.810  1.00  0.00           C
ATOM   1051  HE1 PHE A  68      44.011  64.600  35.910  1.00  0.00           H
ATOM   1052  CZ  PHE A  68      45.830  64.800  34.600  1.00  0.00           C
ATOM   1053  HZ  PHE A  68      45.319  64.810  33.649  1.00  0.00           H
ATOM   1054  CD2 PHE A  68      47.950  65.110  35.840  1.00  0.00           C
ATOM   1055  HD2 PHE A  68      49.004  65.341  35.820  1.00  0.00           H
ATOM   1056  CE2 PHE A  68      47.230  65.000  34.630  1.00  0.00           C
ATOM   1057  HE2 PHE A  68      47.832  65.151  33.747  1.00  0.00           H
ATOM   1058  C   PHE A  68      48.250  66.390  40.420  1.00  0.00           C
ATOM   1059  O   PHE A  68      49.450  66.010  40.590  1.00  0.00           O
ATOM   1060  N   ASN A  69      47.560  66.820  41.530  1.00  0.00           N
ATOM   1061  HN  ASN A  69      46.631  67.170  41.440  1.00  0.00           H
ATOM   1062  CA  ASN A  69      48.220  67.060  42.850  1.00  0.00           C
ATOM   1063  HA  ASN A  69      49.292  66.970  42.760  1.00  0.00           H
ATOM   1064  CB  ASN A  69      47.799  68.450  43.350  1.00  0.00           C
ATOM   1065  HB1 ASN A  69      48.369  68.740  44.259  1.00  0.00           H
ATOM   1066  HB2 ASN A  69      46.698  68.510  43.479  1.00  0.00           H
ATOM   1067  CG  ASN A  69      48.150  69.440  42.200  1.00  0.00           C
ATOM   1068  OD1 ASN A  69      47.260  70.120  41.660  1.00  0.00           O
ATOM   1069  ND2 ASN A  69      49.450  69.550  41.831  1.00  0.00           N
ATOM   1070 1HD2 ASN A  69      49.681  70.013  40.975  1.00  0.00           H
ATOM   1071 2HD2 ASN A  69      50.215  69.163  42.346  1.00  0.00           H
ATOM   1072  C   ASN A  69      47.720  65.970  43.820  1.00  0.00           C
ATOM   1073  O   ASN A  69      48.380  65.840  44.840  1.00  0.00           O
ATOM   1074  N   ASP A  70      46.810  65.010  43.480  1.00  0.00           N
ATOM   1075  HN  ASP A  70      46.212  65.030  42.682  1.00  0.00           H
ATOM   1076  CA  ASP A  70      46.320  64.020  44.430  1.00  0.00           C
ATOM   1077  HA  ASP A  70      46.640  64.230  45.440  1.00  0.00           H
ATOM   1078  CB  ASP A  70      44.770  63.790  44.240  1.00  0.00           C
ATOM   1079  HB1 ASP A  70      44.439  62.917  44.842  1.00  0.00           H
ATOM   1080  HB2 ASP A  70      44.599  63.529  43.174  1.00  0.00           H
ATOM   1081  CG  ASP A  70      44.060  65.010  44.590  1.00  0.00           C
ATOM   1082  OD1 ASP A  70      44.410  65.600  45.650  1.00  0.00           O
ATOM   1083  OD2 ASP A  70      42.950  65.300  44.000  1.00  0.00           O
ATOM   1084  C   ASP A  70      47.040  62.720  43.990  1.00  0.00           C
ATOM   1085  O   ASP A  70      46.540  61.580  44.200  1.00  0.00           O
ATOM   1086  N   VAL A  71      48.240  62.930  43.330  1.00  0.00           N
ATOM   1087  HN  VAL A  71      48.540  63.870  43.190  1.00  0.00           H
ATOM   1088  CA  VAL A  71      48.990  61.810  42.830  1.00  0.00           C
ATOM   1089  HA  VAL A  71      48.370  61.110  42.290  1.00  0.00           H
ATOM   1090  CB  VAL A  71      50.060  62.280  41.840  1.00  0.00           C
ATOM   1091  HB  VAL A  71      50.499  63.187  42.309  1.00  0.00           H
ATOM   1092  CG1 VAL A  71      51.221  61.290  41.560  1.00  0.00           C
ATOM   1093 1HG1 VAL A  71      52.016  61.808  40.983  1.00  0.00           H
ATOM   1094 2HG1 VAL A  71      50.779  60.427  41.018  1.00  0.00           H
ATOM   1095 3HG1 VAL A  71      51.749  60.881  42.448  1.00  0.00           H
ATOM   1096  CG2 VAL A  71      49.310  62.600  40.540  1.00  0.00           C
ATOM   1097 1HG2 VAL A  71      50.061  63.110  39.900  1.00  0.00           H
ATOM   1098 2HG2 VAL A  71      48.590  63.430  40.700  1.00  0.00           H
ATOM   1099 3HG2 VAL A  71      48.842  61.724  40.042  1.00  0.00           H
ATOM   1100  C   VAL A  71      49.680  60.990  43.990  1.00  0.00           C
ATOM   1101  O   VAL A  71      50.150  61.480  44.970  1.00  0.00           O
ATOM   1102  N   THR A  72      49.530  59.720  43.860  1.00  0.00           N
ATOM   1103  HN  THR A  72      48.950  59.440  43.099  1.00  0.00           H
ATOM   1104  CA  THR A  72      49.810  58.700  44.910  1.00  0.00           C
ATOM   1105  HA  THR A  72      49.860  59.249  45.839  1.00  0.00           H
ATOM   1106  CB  THR A  72      48.740  57.590  44.920  1.00  0.00           C
ATOM   1107  HB  THR A  72      48.750  56.820  44.120  1.00  0.00           H
ATOM   1108  OG1 THR A  72      47.440  58.110  44.720  1.00  0.00           O
ATOM   1109  HG1 THR A  72      47.221  58.629  45.498  1.00  0.00           H
ATOM   1110  CG2 THR A  72      48.710  56.860  46.240  1.00  0.00           C
ATOM   1111 1HG2 THR A  72      49.671  56.419  46.580  1.00  0.00           H
ATOM   1112 2HG2 THR A  72      48.071  55.952  46.190  1.00  0.00           H
ATOM   1113 3HG2 THR A  72      48.440  57.521  47.091  1.00  0.00           H
ATOM   1114  C   THR A  72      51.150  58.060  44.520  1.00  0.00           C
ATOM   1115  O   THR A  72      51.900  57.630  45.390  1.00  0.00           O
ATOM   1116  N   ALA A  73      51.530  58.060  43.220  1.00  0.00           N
ATOM   1117  HN  ALA A  73      50.840  58.370  42.570  1.00  0.00           H
ATOM   1118  CA  ALA A  73      52.880  57.710  42.750  1.00  0.00           C
ATOM   1119  HA  ALA A  73      53.590  58.300  43.310  1.00  0.00           H
ATOM   1120  CB  ALA A  73      53.180  56.200  42.920  1.00  0.00           C
ATOM   1121  HB1 ALA A  73      52.482  55.532  42.371  1.00  0.00           H
ATOM   1122  HB2 ALA A  73      53.330  55.819  43.952  1.00  0.00           H
ATOM   1123  HB3 ALA A  73      54.180  56.080  42.450  1.00  0.00           H
ATOM   1124  C   ALA A  73      53.180  58.150  41.330  1.00  0.00           C
ATOM   1125  O   ALA A  73      52.260  58.350  40.510  1.00  0.00           O
ATOM   1126  N   ILE A  74      54.400  58.230  40.880  1.00  0.00           N
ATOM   1127  HN  ILE A  74      55.105  58.270  41.585  1.00  0.00           H
ATOM   1128  CA  ILE A  74      54.930  58.200  39.530  1.00  0.00           C
ATOM   1129  HA  ILE A  74      54.128  58.441  38.848  1.00  0.00           H
ATOM   1130  CB  ILE A  74      56.090  59.100  39.160  1.00  0.00           C
ATOM   1131  HB  ILE A  74      57.051  58.820  39.641  1.00  0.00           H
ATOM   1132  CG2 ILE A  74      56.360  58.929  37.621  1.00  0.00           C
ATOM   1133 1HG2 ILE A  74      56.729  57.922  37.331  1.00  0.00           H
ATOM   1134 2HG2 ILE A  74      56.873  59.765  37.097  1.00  0.00           H
ATOM   1135 3HG2 ILE A  74      55.403  58.940  37.056  1.00  0.00           H
ATOM   1136  CG1 ILE A  74      55.660  60.590  39.530  1.00  0.00           C
ATOM   1137 1HG1 ILE A  74      54.555  60.620  39.411  1.00  0.00           H
ATOM   1138 2HG1 ILE A  74      56.190  61.250  38.810  1.00  0.00           H
ATOM   1139  CD  ILE A  74      56.010  61.060  40.940  1.00  0.00           C
ATOM   1140  HD1 ILE A  74      55.499  62.022  41.160  1.00  0.00           H
ATOM   1141  HD2 ILE A  74      57.105  61.249  40.940  1.00  0.00           H
ATOM   1142  HD3 ILE A  74      55.870  60.228  41.662  1.00  0.00           H
ATOM   1143  C   ILE A  74      55.330  56.830  39.160  1.00  0.00           C
ATOM   1144  O   ILE A  74      56.200  56.260  39.890  1.00  0.00           O
ATOM   1145  N   ILE A  75      54.690  56.180  38.150  1.00  0.00           N
ATOM   1146  HN  ILE A  75      53.907  56.611  37.709  1.00  0.00           H
ATOM   1147  CA  ILE A  75      55.210  54.950  37.700  1.00  0.00           C
ATOM   1148  HA  ILE A  75      55.621  54.398  38.532  1.00  0.00           H
ATOM   1149  CB  ILE A  75      54.140  54.150  37.050  1.00  0.00           C
ATOM   1150  HB  ILE A  75      53.900  54.520  36.030  1.00  0.00           H
ATOM   1151  CG2 ILE A  75      54.640  52.700  36.900  1.00  0.00           C
ATOM   1152 1HG2 ILE A  75      55.630  52.630  36.400  1.00  0.00           H
ATOM   1153 2HG2 ILE A  75      53.898  51.978  36.499  1.00  0.00           H
ATOM   1154 3HG2 ILE A  75      54.820  52.250  37.900  1.00  0.00           H
ATOM   1155  CG1 ILE A  75      52.880  54.090  37.910  1.00  0.00           C
ATOM   1156 1HG1 ILE A  75      52.279  53.308  37.399  1.00  0.00           H
ATOM   1157 2HG1 ILE A  75      52.162  54.938  37.910  1.00  0.00           H
ATOM   1158  CD  ILE A  75      53.140  53.720  39.360  1.00  0.00           C
ATOM   1159  HD1 ILE A  75      53.830  52.850  39.400  1.00  0.00           H
ATOM   1160  HD2 ILE A  75      52.163  53.371  39.759  1.00  0.00           H
ATOM   1161  HD3 ILE A  75      53.568  54.567  39.938  1.00  0.00           H
ATOM   1162  C   ILE A  75      56.290  55.360  36.630  1.00  0.00           C
ATOM   1163  O   ILE A  75      55.910  55.910  35.550  1.00  0.00           O
ATOM   1164  N   PHE A  76      57.550  55.110  36.940  1.00  0.00           N
ATOM   1165  HN  PHE A  76      57.771  54.667  37.805  1.00  0.00           H
ATOM   1166  CA  PHE A  76      58.700  55.520  36.100  1.00  0.00           C
ATOM   1167  HA  PHE A  76      58.419  56.242  35.348  1.00  0.00           H
ATOM   1168  CB  PHE A  76      59.790  56.190  36.910  1.00  0.00           C
ATOM   1169  HB1 PHE A  76      60.400  55.580  37.610  1.00  0.00           H
ATOM   1170  HB2 PHE A  76      59.312  56.848  37.667  1.00  0.00           H
ATOM   1171  CG  PHE A  76      60.910  56.880  36.130  1.00  0.00           C
ATOM   1172  CD1 PHE A  76      60.700  57.540  34.940  1.00  0.00           C
ATOM   1173  HD1 PHE A  76      59.783  57.600  34.372  1.00  0.00           H
ATOM   1174  CE1 PHE A  76      61.770  57.890  34.159  1.00  0.00           C
ATOM   1175  HE1 PHE A  76      61.532  58.297  33.188  1.00  0.00           H
ATOM   1176  CZ  PHE A  76      63.100  57.820  34.600  1.00  0.00           C
ATOM   1177  HZ  PHE A  76      63.940  58.070  33.970  1.00  0.00           H
ATOM   1178  CD2 PHE A  76      62.240  56.650  36.580  1.00  0.00           C
ATOM   1179  HD2 PHE A  76      62.330  56.121  37.518  1.00  0.00           H
ATOM   1180  CE2 PHE A  76      63.370  57.100  35.810  1.00  0.00           C
ATOM   1181  HE2 PHE A  76      64.331  56.900  36.260  1.00  0.00           H
ATOM   1182  C   PHE A  76      59.270  54.310  35.430  1.00  0.00           C
ATOM   1183  O   PHE A  76      59.940  53.450  36.020  1.00  0.00           O
ATOM   1184  N   VAL A  77      58.930  54.160  34.120  1.00  0.00           N
ATOM   1185  HN  VAL A  77      58.395  54.874  33.674  1.00  0.00           H
ATOM   1186  CA  VAL A  77      59.380  53.040  33.310  1.00  0.00           C
ATOM   1187  HA  VAL A  77      59.610  52.171  33.909  1.00  0.00           H
ATOM   1188  CB  VAL A  77      58.400  52.560  32.340  1.00  0.00           C
ATOM   1189  HB  VAL A  77      58.270  53.370  31.590  1.00  0.00           H
ATOM   1190  CG1 VAL A  77      58.880  51.220  31.641  1.00  0.00           C
ATOM   1191 1HG1 VAL A  77      58.057  50.899  30.968  1.00  0.00           H
ATOM   1192 2HG1 VAL A  77      58.969  50.576  32.542  1.00  0.00           H
ATOM   1193 3HG1 VAL A  77      59.850  51.450  31.150  1.00  0.00           H
ATOM   1194  CG2 VAL A  77      57.060  52.350  33.031  1.00  0.00           C
ATOM   1195 1HG2 VAL A  77      56.670  53.369  33.240  1.00  0.00           H
ATOM   1196 2HG2 VAL A  77      57.070  51.833  34.014  1.00  0.00           H
ATOM   1197 3HG2 VAL A  77      56.388  51.839  32.308  1.00  0.00           H
ATOM   1198  C   VAL A  77      60.720  53.460  32.610  1.00  0.00           C
ATOM   1199  O   VAL A  77      60.850  54.440  31.920  1.00  0.00           O
ATOM   1200  N   VAL A  78      61.760  52.670  32.850  1.00  0.00           N
ATOM   1201  HN  VAL A  78      61.770  51.791  33.320  1.00  0.00           H
ATOM   1202  CA  VAL A  78      63.160  52.800  32.440  1.00  0.00           C
ATOM   1203  HA  VAL A  78      63.280  53.750  31.940  1.00  0.00           H
ATOM   1204  CB  VAL A  78      63.950  52.810  33.700  1.00  0.00           C
ATOM   1205  HB  VAL A  78      63.800  51.900  34.320  1.00  0.00           H
ATOM   1206  CG1 VAL A  78      65.410  52.980  33.269  1.00  0.00           C
ATOM   1207 1HG1 VAL A  78      65.888  52.133  32.732  1.00  0.00           H
ATOM   1208 2HG1 VAL A  78      66.061  53.160  34.152  1.00  0.00           H
ATOM   1209 3HG1 VAL A  78      65.619  53.874  32.644  1.00  0.00           H
ATOM   1210  CG2 VAL A  78      63.590  54.160  34.400  1.00  0.00           C
ATOM   1211 1HG2 VAL A  78      63.750  54.972  33.659  1.00  0.00           H
ATOM   1212 2HG2 VAL A  78      64.302  54.521  35.172  1.00  0.00           H
ATOM   1213 3HG2 VAL A  78      62.530  54.250  34.720  1.00  0.00           H
ATOM   1214  C   VAL A  78      63.650  51.640  31.550  1.00  0.00           C
ATOM   1215  O   VAL A  78      63.500  50.520  32.030  1.00  0.00           O
ATOM   1216  N   ASP A  79      64.320  51.880  30.380  1.00  0.00           N
ATOM   1217  HN  ASP A  79      64.380  52.832  30.089  1.00  0.00           H
ATOM   1218  CA  ASP A  79      64.870  50.780  29.610  1.00  0.00           C
ATOM   1219  HA  ASP A  79      64.183  49.953  29.720  1.00  0.00           H
ATOM   1220  CB  ASP A  79      64.810  51.160  28.120  1.00  0.00           C
ATOM   1221  HB1 ASP A  79      65.130  52.209  27.940  1.00  0.00           H
ATOM   1222  HB2 ASP A  79      63.745  50.969  27.869  1.00  0.00           H
ATOM   1223  CG  ASP A  79      65.580  50.330  27.160  1.00  0.00           C
ATOM   1224  OD1 ASP A  79      66.300  49.350  27.550  1.00  0.00           O
ATOM   1225  OD2 ASP A  79      65.450  50.590  25.960  1.00  0.00           O
ATOM   1226  C   ASP A  79      66.230  50.460  30.210  1.00  0.00           C
ATOM   1227  O   ASP A  79      67.090  51.370  30.320  1.00  0.00           O
ATOM   1228  N   SER A  80      66.480  49.190  30.600  1.00  0.00           N
ATOM   1229  HN  SER A  80      65.696  48.585  30.481  1.00  0.00           H
ATOM   1230  CA  SER A  80      67.760  48.690  31.220  1.00  0.00           C
ATOM   1231  HA  SER A  80      68.280  49.500  31.710  1.00  0.00           H
ATOM   1232  CB  SER A  80      67.500  47.560  32.260  1.00  0.00           C
ATOM   1233  HB1 SER A  80      68.460  47.190  32.680  1.00  0.00           H
ATOM   1234  HB2 SER A  80      67.169  46.667  31.688  1.00  0.00           H
ATOM   1235  OG  SER A  80      66.580  47.950  33.310  1.00  0.00           O
ATOM   1236  HG1 SER A  80      65.794  47.791  32.782  1.00  0.00           H
ATOM   1237  C   SER A  80      68.650  48.170  30.140  1.00  0.00           C
ATOM   1238  O   SER A  80      69.750  47.780  30.400  1.00  0.00           O
ATOM   1239  N   SER A  81      68.260  48.140  28.860  1.00  0.00           N
ATOM   1240  HN  SER A  81      67.362  48.479  28.591  1.00  0.00           H
ATOM   1241  CA  SER A  81      69.210  47.540  27.860  1.00  0.00           C
ATOM   1242  HA  SER A  81      69.949  46.901  28.320  1.00  0.00           H
ATOM   1243  CB  SER A  81      68.560  46.610  26.790  1.00  0.00           C
ATOM   1244  HB1 SER A  81      68.171  45.691  27.279  1.00  0.00           H
ATOM   1245  HB2 SER A  81      69.349  46.160  26.150  1.00  0.00           H
ATOM   1246  OG  SER A  81      67.580  47.290  25.980  1.00  0.00           O
ATOM   1247  HG1 SER A  81      67.082  47.808  26.617  1.00  0.00           H
ATOM   1248  C   SER A  81      69.890  48.720  27.120  1.00  0.00           C
ATOM   1249  O   SER A  81      70.940  48.550  26.470  1.00  0.00           O
ATOM   1250  N   ASP A  82      69.340  50.010  27.160  1.00  0.00           N
ATOM   1251  HN  ASP A  82      68.432  49.970  27.569  1.00  0.00           H
ATOM   1252  CA  ASP A  82      69.890  51.050  26.400  1.00  0.00           C
ATOM   1253  HA  ASP A  82      70.527  50.672  25.614  1.00  0.00           H
ATOM   1254  CB  ASP A  82      68.590  51.800  25.650  1.00  0.00           C
ATOM   1255  HB1 ASP A  82      67.910  52.330  26.350  1.00  0.00           H
ATOM   1256  HB2 ASP A  82      68.118  51.027  25.007  1.00  0.00           H
ATOM   1257  CG  ASP A  82      69.070  52.740  24.600  1.00  0.00           C
ATOM   1258  OD1 ASP A  82      70.270  53.040  24.480  1.00  0.00           O
ATOM   1259  OD2 ASP A  82      68.130  53.330  23.950  1.00  0.00           O
ATOM   1260  C   ASP A  82      70.740  51.970  27.130  1.00  0.00           C
ATOM   1261  O   ASP A  82      70.310  53.060  27.560  1.00  0.00           O
ATOM   1262  N   TYR A  83      71.990  51.600  27.270  1.00  0.00           N
ATOM   1263  HN  TYR A  83      72.309  50.722  26.921  1.00  0.00           H
ATOM   1264  CA  TYR A  83      72.970  52.340  28.060  1.00  0.00           C
ATOM   1265  HA  TYR A  83      72.730  52.300  29.112  1.00  0.00           H
ATOM   1266  CB  TYR A  83      74.380  51.700  27.860  1.00  0.00           C
ATOM   1267  HB1 TYR A  83      75.131  52.221  28.491  1.00  0.00           H
ATOM   1268  HB2 TYR A  83      74.669  51.820  26.794  1.00  0.00           H
ATOM   1269  CG  TYR A  83      74.410  50.170  28.070  1.00  0.00           C
ATOM   1270  CD1 TYR A  83      73.470  49.540  28.920  1.00  0.00           C
ATOM   1271  HD1 TYR A  83      72.720  50.100  29.460  1.00  0.00           H
ATOM   1272  CE1 TYR A  83      73.570  48.140  29.020  1.00  0.00           C
ATOM   1273  HE1 TYR A  83      72.907  47.548  29.633  1.00  0.00           H
ATOM   1274  CZ  TYR A  83      74.470  47.340  28.290  1.00  0.00           C
ATOM   1275  OH  TYR A  83      74.470  45.960  28.330  1.00  0.00           O
ATOM   1276  HH  TYR A  83      75.303  45.593  28.023  1.00  0.00           H
ATOM   1277  CD2 TYR A  83      75.330  49.390  27.310  1.00  0.00           C
ATOM   1278  HD2 TYR A  83      75.882  49.972  26.587  1.00  0.00           H
ATOM   1279  CE2 TYR A  83      75.370  47.990  27.410  1.00  0.00           C
ATOM   1280  HE2 TYR A  83      76.081  47.479  26.779  1.00  0.00           H
ATOM   1281  C   TYR A  83      73.080  53.860  27.710  1.00  0.00           C
ATOM   1282  O   TYR A  83      73.180  54.730  28.590  1.00  0.00           O
ATOM   1283  N   ASN A  84      73.000  54.250  26.410  1.00  0.00           N
ATOM   1284  HN  ASN A  84      72.711  53.622  25.692  1.00  0.00           H
ATOM   1285  CA  ASN A  84      73.020  55.690  26.040  1.00  0.00           C
ATOM   1286  HA  ASN A  84      73.875  56.103  26.553  1.00  0.00           H
ATOM   1287  CB  ASN A  84      73.300  55.920  24.480  1.00  0.00           C
ATOM   1288  HB1 ASN A  84      72.651  55.212  23.921  1.00  0.00           H
ATOM   1289  HB2 ASN A  84      74.310  55.520  24.250  1.00  0.00           H
ATOM   1290  CG  ASN A  84      73.160  57.350  23.970  1.00  0.00           C
ATOM   1291  OD1 ASN A  84      72.590  57.610  22.930  1.00  0.00           O
ATOM   1292  ND2 ASN A  84      73.700  58.330  24.710  1.00  0.00           N
ATOM   1293 1HD2 ASN A  84      73.352  59.216  24.402  1.00  0.00           H
ATOM   1294 2HD2 ASN A  84      74.061  58.200  25.633  1.00  0.00           H
ATOM   1295  C   ASN A  84      71.810  56.480  26.570  1.00  0.00           C
ATOM   1296  O   ASN A  84      71.890  57.550  27.150  1.00  0.00           O
ATOM   1297  N   ARG A  85      70.650  55.860  26.480  1.00  0.00           N
ATOM   1298  HN  ARG A  85      70.540  54.958  26.069  1.00  0.00           H
ATOM   1299  CA  ARG A  85      69.410  56.550  26.940  1.00  0.00           C
ATOM   1300  HA  ARG A  85      69.581  57.616  26.940  1.00  0.00           H
ATOM   1301  CB  ARG A  85      68.130  56.199  26.090  1.00  0.00           C
ATOM   1302  HB1 ARG A  85      67.319  56.851  26.480  1.00  0.00           H
ATOM   1303  HB2 ARG A  85      67.841  55.145  26.289  1.00  0.00           H
ATOM   1304  CG  ARG A  85      68.230  56.570  24.580  1.00  0.00           C
ATOM   1305  HG1 ARG A  85      67.197  56.620  24.173  1.00  0.00           H
ATOM   1306  HG2 ARG A  85      68.828  55.783  24.072  1.00  0.00           H
ATOM   1307  CD  ARG A  85      68.820  57.930  24.130  1.00  0.00           C
ATOM   1308  HD1 ARG A  85      69.852  58.060  24.521  1.00  0.00           H
ATOM   1309  HD2 ARG A  85      68.272  58.776  24.598  1.00  0.00           H
ATOM   1310  NE  ARG A  85      68.890  58.050  22.640  1.00  0.00           N
ATOM   1311  HE  ARG A  85      68.580  57.290  22.070  1.00  0.00           H
ATOM   1312  CZ  ARG A  85      69.530  59.020  21.970  1.00  0.00           C
ATOM   1313  NH1 ARG A  85      69.980  60.051  22.629  1.00  0.00           N
ATOM   1314 1HH1 ARG A  85      69.759  60.191  23.594  1.00  0.00           H
ATOM   1315 2HH1 ARG A  85      69.911  60.852  22.036  1.00  0.00           H
ATOM   1316  NH2 ARG A  85      69.760  58.790  20.710  1.00  0.00           N
ATOM   1317 1HH2 ARG A  85      69.530  57.890  20.340  1.00  0.00           H
ATOM   1318 2HH2 ARG A  85      70.430  59.380  20.260  1.00  0.00           H
ATOM   1319  C   ARG A  85      69.130  56.250  28.380  1.00  0.00           C
ATOM   1320  O   ARG A  85      68.420  56.930  29.050  1.00  0.00           O
ATOM   1321  N   LEU A  86      69.840  55.280  29.010  1.00  0.00           N
ATOM   1322  HN  LEU A  86      70.281  54.618  28.409  1.00  0.00           H
ATOM   1323  CA  LEU A  86      69.680  54.980  30.420  1.00  0.00           C
ATOM   1324  HA  LEU A  86      68.638  54.940  30.701  1.00  0.00           H
ATOM   1325  CB  LEU A  86      70.380  53.600  30.600  1.00  0.00           C
ATOM   1326  HB1 LEU A  86      71.393  53.670  30.149  1.00  0.00           H
ATOM   1327  HB2 LEU A  86      69.700  52.930  30.030  1.00  0.00           H
ATOM   1328  CG  LEU A  86      70.580  53.210  32.040  1.00  0.00           C
ATOM   1329  HG  LEU A  86      71.169  53.929  32.649  1.00  0.00           H
ATOM   1330  CD1 LEU A  86      69.270  53.040  32.891  1.00  0.00           C
ATOM   1331 1HD1 LEU A  86      68.850  54.061  33.010  1.00  0.00           H
ATOM   1332 2HD1 LEU A  86      69.558  52.493  33.814  1.00  0.00           H
ATOM   1333 3HD1 LEU A  86      68.619  52.419  32.239  1.00  0.00           H
ATOM   1334  CD2 LEU A  86      71.330  51.910  32.090  1.00  0.00           C
ATOM   1335 1HD2 LEU A  86      71.509  51.581  33.136  1.00  0.00           H
ATOM   1336 2HD2 LEU A  86      72.288  52.100  31.561  1.00  0.00           H
ATOM   1337 3HD2 LEU A  86      70.810  51.090  31.550  1.00  0.00           H
ATOM   1338  C   LEU A  86      70.260  56.040  31.330  1.00  0.00           C
ATOM   1339  O   LEU A  86      69.700  56.310  32.360  1.00  0.00           O
ATOM   1340  N   GLN A  87      71.330  56.720  30.870  1.00  0.00           N
ATOM   1341  HN  GLN A  87      71.727  56.482  29.986  1.00  0.00           H
ATOM   1342  CA  GLN A  87      71.910  57.820  31.570  1.00  0.00           C
ATOM   1343  HA  GLN A  87      71.960  57.540  32.612  1.00  0.00           H
ATOM   1344  CB  GLN A  87      73.330  57.940  30.960  1.00  0.00           C
ATOM   1345  HB1 GLN A  87      73.701  58.972  31.140  1.00  0.00           H
ATOM   1346  HB2 GLN A  87      73.300  57.830  29.855  1.00  0.00           H
ATOM   1347  CG  GLN A  87      74.370  56.890  31.540  1.00  0.00           C
ATOM   1348  HG1 GLN A  87      73.828  55.927  31.430  1.00  0.00           H
ATOM   1349  HG2 GLN A  87      74.541  57.051  32.626  1.00  0.00           H
ATOM   1350  CD  GLN A  87      75.770  56.790  30.980  1.00  0.00           C
ATOM   1351  OE1 GLN A  87      76.270  57.510  30.170  1.00  0.00           O
ATOM   1352  NE2 GLN A  87      76.481  55.810  31.610  1.00  0.00           N
ATOM   1353 1HE2 GLN A  87      77.446  55.730  31.362  1.00  0.00           H
ATOM   1354 2HE2 GLN A  87      76.099  55.318  32.392  1.00  0.00           H
ATOM   1355  C   GLN A  87      71.090  59.020  31.500  1.00  0.00           C
ATOM   1356  O   GLN A  87      70.950  59.730  32.490  1.00  0.00           O
ATOM   1357  N   GLU A  88      70.460  59.270  30.350  1.00  0.00           N
ATOM   1358  HN  GLU A  88      70.761  58.718  29.577  1.00  0.00           H
ATOM   1359  CA  GLU A  88      69.380  60.240  30.210  1.00  0.00           C
ATOM   1360  HA  GLU A  88      69.730  61.231  30.460  1.00  0.00           H
ATOM   1361  CB  GLU A  88      68.780  60.360  28.750  1.00  0.00           C
ATOM   1362  HB1 GLU A  88      67.921  61.059  28.840  1.00  0.00           H
ATOM   1363  HB2 GLU A  88      68.380  59.400  28.360  1.00  0.00           H
ATOM   1364  CG  GLU A  88      69.970  60.800  27.790  1.00  0.00           C
ATOM   1365  HG1 GLU A  88      70.629  59.921  27.620  1.00  0.00           H
ATOM   1366  HG2 GLU A  88      70.530  61.630  28.270  1.00  0.00           H
ATOM   1367  CD  GLU A  88      69.380  61.280  26.540  1.00  0.00           C
ATOM   1368  OE1 GLU A  88      68.510  62.190  26.550  1.00  0.00           O
ATOM   1369  OE2 GLU A  88      69.680  60.800  25.410  1.00  0.00           O
ATOM   1370  C   GLU A  88      68.280  59.960  31.200  1.00  0.00           C
ATOM   1371  O   GLU A  88      67.870  60.860  31.940  1.00  0.00           O
ATOM   1372  N   ALA A  89      67.830  58.720  31.290  1.00  0.00           N
ATOM   1373  HN  ALA A  89      68.101  57.998  30.658  1.00  0.00           H
ATOM   1374  CA  ALA A  89      66.820  58.350  32.320  1.00  0.00           C
ATOM   1375  HA  ALA A  89      65.971  58.990  32.130  1.00  0.00           H
ATOM   1376  CB  ALA A  89      66.350  56.960  32.030  1.00  0.00           C
ATOM   1377  HB1 ALA A  89      65.981  56.810  30.993  1.00  0.00           H
ATOM   1378  HB2 ALA A  89      65.558  56.669  32.752  1.00  0.00           H
ATOM   1379  HB3 ALA A  89      67.205  56.254  32.100  1.00  0.00           H
ATOM   1380  C   ALA A  89      67.130  58.600  33.810  1.00  0.00           C
ATOM   1381  O   ALA A  89      66.320  59.070  34.690  1.00  0.00           O
ATOM   1382  N   LEU A  90      68.450  58.300  34.160  1.00  0.00           N
ATOM   1383  HN  LEU A  90      68.968  57.931  33.392  1.00  0.00           H
ATOM   1384  CA  LEU A  90      69.040  58.750  35.390  1.00  0.00           C
ATOM   1385  HA  LEU A  90      68.378  58.409  36.172  1.00  0.00           H
ATOM   1386  CB  LEU A  90      70.520  58.220  35.561  1.00  0.00           C
ATOM   1387  HB1 LEU A  90      70.947  58.667  36.484  1.00  0.00           H
ATOM   1388  HB2 LEU A  90      71.162  58.621  34.747  1.00  0.00           H
ATOM   1389  CG  LEU A  90      70.650  56.740  35.720  1.00  0.00           C
ATOM   1390  HG  LEU A  90      70.004  56.163  35.024  1.00  0.00           H
ATOM   1391  CD1 LEU A  90      72.020  56.140  35.280  1.00  0.00           C
ATOM   1392 1HD1 LEU A  90      72.070  56.120  34.170  1.00  0.00           H
ATOM   1393 2HD1 LEU A  90      72.139  55.076  35.578  1.00  0.00           H
ATOM   1394 3HD1 LEU A  90      72.899  56.649  35.729  1.00  0.00           H
ATOM   1395  CD2 LEU A  90      70.310  56.120  37.120  1.00  0.00           C
ATOM   1396 1HD2 LEU A  90      71.140  56.230  37.850  1.00  0.00           H
ATOM   1397 2HD2 LEU A  90      70.020  55.048  37.080  1.00  0.00           H
ATOM   1398 3HD2 LEU A  90      69.409  56.661  37.480  1.00  0.00           H
ATOM   1399  C   LEU A  90      69.080  60.320  35.650  1.00  0.00           C
ATOM   1400  O   LEU A  90      68.690  60.810  36.700  1.00  0.00           O
ATOM   1401  N   ASN A  91      69.490  61.110  34.630  1.00  0.00           N
ATOM   1402  HN  ASN A  91      69.860  60.660  33.821  1.00  0.00           H
ATOM   1403  CA  ASN A  91      69.390  62.550  34.670  1.00  0.00           C
ATOM   1404  HA  ASN A  91      69.879  62.920  35.559  1.00  0.00           H
ATOM   1405  CB  ASN A  91      70.080  63.160  33.450  1.00  0.00           C
ATOM   1406  HB1 ASN A  91      69.960  64.250  33.270  1.00  0.00           H
ATOM   1407  HB2 ASN A  91      69.781  62.742  32.464  1.00  0.00           H
ATOM   1408  CG  ASN A  91      71.610  63.000  33.550  1.00  0.00           C
ATOM   1409  OD1 ASN A  91      72.160  62.850  34.680  1.00  0.00           O
ATOM   1410  ND2 ASN A  91      72.270  62.940  32.390  1.00  0.00           N
ATOM   1411 1HD2 ASN A  91      73.256  62.789  32.320  1.00  0.00           H
ATOM   1412 2HD2 ASN A  91      71.671  63.169  31.622  1.00  0.00           H
ATOM   1413  C   ASN A  91      67.990  63.050  34.820  1.00  0.00           C
ATOM   1414  O   ASN A  91      67.630  63.970  35.560  1.00  0.00           O
ATOM   1415  N   ASP A  92      66.980  62.530  34.100  1.00  0.00           N
ATOM   1416  HN  ASP A  92      67.260  61.910  33.371  1.00  0.00           H
ATOM   1417  CA  ASP A  92      65.600  62.780  34.240  1.00  0.00           C
ATOM   1418  HA  ASP A  92      65.429  63.846  34.220  1.00  0.00           H
ATOM   1419  CB  ASP A  92      64.660  62.020  33.280  1.00  0.00           C
ATOM   1420  HB1 ASP A  92      63.707  61.699  33.751  1.00  0.00           H
ATOM   1421  HB2 ASP A  92      65.217  61.144  32.882  1.00  0.00           H
ATOM   1422  CG  ASP A  92      64.280  62.830  32.070  1.00  0.00           C
ATOM   1423  OD1 ASP A  92      64.690  64.000  31.930  1.00  0.00           O
ATOM   1424  OD2 ASP A  92      63.580  62.320  31.200  1.00  0.00           O
ATOM   1425  C   ASP A  92      65.060  62.430  35.660  1.00  0.00           C
ATOM   1426  O   ASP A  92      64.360  63.270  36.260  1.00  0.00           O
ATOM   1427  N   PHE A  93      65.430  61.280  36.260  1.00  0.00           N
ATOM   1428  HN  PHE A  93      65.919  60.591  35.731  1.00  0.00           H
ATOM   1429  CA  PHE A  93      65.059  61.010  37.620  1.00  0.00           C
ATOM   1430  HA  PHE A  93      63.989  61.129  37.709  1.00  0.00           H
ATOM   1431  CB  PHE A  93      65.370  59.470  37.990  1.00  0.00           C
ATOM   1432  HB1 PHE A  93      66.427  59.201  37.780  1.00  0.00           H
ATOM   1433  HB2 PHE A  93      64.651  58.951  37.321  1.00  0.00           H
ATOM   1434  CG  PHE A  93      65.040  59.110  39.420  1.00  0.00           C
ATOM   1435  CD1 PHE A  93      63.730  58.830  39.810  1.00  0.00           C
ATOM   1436  HD1 PHE A  93      62.859  59.070  39.219  1.00  0.00           H
ATOM   1437  CE1 PHE A  93      63.460  58.160  41.090  1.00  0.00           C
ATOM   1438  HE1 PHE A  93      62.458  58.110  41.491  1.00  0.00           H
ATOM   1439  CZ  PHE A  93      64.460  57.920  41.940  1.00  0.00           C
ATOM   1440  HZ  PHE A  93      64.270  57.539  42.932  1.00  0.00           H
ATOM   1441  CD2 PHE A  93      66.040  58.800  40.330  1.00  0.00           C
ATOM   1442  HD2 PHE A  93      67.046  59.029  40.011  1.00  0.00           H
ATOM   1443  CE2 PHE A  93      65.760  58.180  41.570  1.00  0.00           C
ATOM   1444  HE2 PHE A  93      66.526  57.892  42.276  1.00  0.00           H
ATOM   1445  C   PHE A  93      65.660  62.010  38.610  1.00  0.00           C
ATOM   1446  O   PHE A  93      65.040  62.540  39.490  1.00  0.00           O
ATOM   1447  N   LYS A  94      66.940  62.420  38.420  1.00  0.00           N
ATOM   1448  HN  LYS A  94      67.483  62.108  37.645  1.00  0.00           H
ATOM   1449  CA  LYS A  94      67.640  63.410  39.270  1.00  0.00           C
ATOM   1450  HA  LYS A  94      67.890  62.980  40.229  1.00  0.00           H
ATOM   1451  CB  LYS A  94      69.060  63.740  38.790  1.00  0.00           C
ATOM   1452  HB1 LYS A  94      69.559  64.598  39.289  1.00  0.00           H
ATOM   1453  HB2 LYS A  94      69.160  64.141  37.759  1.00  0.00           H
ATOM   1454  CG  LYS A  94      70.040  62.560  39.071  1.00  0.00           C
ATOM   1455  HG1 LYS A  94      69.470  61.670  38.730  1.00  0.00           H
ATOM   1456  HG2 LYS A  94      70.269  62.470  40.154  1.00  0.00           H
ATOM   1457  CD  LYS A  94      71.300  62.760  38.220  1.00  0.00           C
ATOM   1458  HD1 LYS A  94      71.933  63.614  38.542  1.00  0.00           H
ATOM   1459  HD2 LYS A  94      70.930  63.040  37.210  1.00  0.00           H
ATOM   1460  CE  LYS A  94      72.200  61.490  38.060  1.00  0.00           C
ATOM   1461  HE1 LYS A  94      71.689  60.618  37.599  1.00  0.00           H
ATOM   1462  HE2 LYS A  94      72.600  61.150  39.039  1.00  0.00           H
ATOM   1463  NZ  LYS A  94      73.360  61.770  37.250  1.00  0.00           N
ATOM   1464  HZ1 LYS A  94      73.089  62.301  36.398  1.00  0.00           H
ATOM   1465  HZ2 LYS A  94      73.782  60.856  36.989  1.00  0.00           H
ATOM   1466  HZ3 LYS A  94      74.074  62.201  37.872  1.00  0.00           H
ATOM   1467  C   LYS A  94      66.850  64.700  39.510  1.00  0.00           C
ATOM   1468  O   LYS A  94      66.640  65.150  40.630  1.00  0.00           O
ATOM   1469  N   SER A  95      66.380  65.230  38.370  1.00  0.00           N
ATOM   1470  HN  SER A  95      66.559  64.852  37.465  1.00  0.00           H
ATOM   1471  CA  SER A  95      65.500  66.360  38.250  1.00  0.00           C
ATOM   1472  HA  SER A  95      66.051  67.161  38.721  1.00  0.00           H
ATOM   1473  CB  SER A  95      65.320  66.770  36.700  1.00  0.00           C
ATOM   1474  HB1 SER A  95      64.751  65.962  36.191  1.00  0.00           H
ATOM   1475  HB2 SER A  95      66.397  66.850  36.441  1.00  0.00           H
ATOM   1476  OG  SER A  95      64.620  68.080  36.610  1.00  0.00           O
ATOM   1477  HG1 SER A  95      65.139  68.758  37.049  1.00  0.00           H
ATOM   1478  C   SER A  95      64.100  66.190  38.830  1.00  0.00           C
ATOM   1479  O   SER A  95      63.620  67.070  39.480  1.00  0.00           O
ATOM   1480  N   ILE A  96      63.410  65.040  38.600  1.00  0.00           N
ATOM   1481  HN  ILE A  96      63.741  64.449  37.869  1.00  0.00           H
ATOM   1482  CA  ILE A  96      62.090  64.790  39.130  1.00  0.00           C
ATOM   1483  HA  ILE A  96      61.459  65.621  38.850  1.00  0.00           H
ATOM   1484  CB  ILE A  96      61.470  63.500  38.450  1.00  0.00           C
ATOM   1485  HB  ILE A  96      62.293  62.757  38.380  1.00  0.00           H
ATOM   1486  CG2 ILE A  96      60.330  62.820  39.200  1.00  0.00           C
ATOM   1487 1HG2 ILE A  96      60.718  62.432  40.166  1.00  0.00           H
ATOM   1488 2HG2 ILE A  96      59.780  62.000  38.690  1.00  0.00           H
ATOM   1489 3HG2 ILE A  96      59.701  63.658  39.569  1.00  0.00           H
ATOM   1490  CG1 ILE A  96      61.180  63.789  36.930  1.00  0.00           C
ATOM   1491 1HG1 ILE A  96      61.100  62.815  36.403  1.00  0.00           H
ATOM   1492 2HG1 ILE A  96      62.042  64.402  36.589  1.00  0.00           H
ATOM   1493  CD  ILE A  96      59.820  64.560  36.640  1.00  0.00           C
ATOM   1494  HD1 ILE A  96      58.969  63.849  36.700  1.00  0.00           H
ATOM   1495  HD2 ILE A  96      59.800  65.120  35.680  1.00  0.00           H
ATOM   1496  HD3 ILE A  96      59.740  65.382  37.382  1.00  0.00           H
ATOM   1497  C   ILE A  96      62.060  64.580  40.640  1.00  0.00           C
ATOM   1498  O   ILE A  96      61.250  65.150  41.320  1.00  0.00           O
ATOM   1499  N   TRP A  97      63.110  63.900  41.130  1.00  0.00           N
ATOM   1500  HN  TRP A  97      63.670  63.230  40.650  1.00  0.00           H
ATOM   1501  CA  TRP A  97      63.200  63.690  42.560  1.00  0.00           C
ATOM   1502  HA  TRP A  97      62.349  63.230  43.040  1.00  0.00           H
ATOM   1503  CB  TRP A  97      64.450  62.870  42.870  1.00  0.00           C
ATOM   1504  HB1 TRP A  97      65.299  63.569  42.710  1.00  0.00           H
ATOM   1505  HB2 TRP A  97      64.651  62.088  42.108  1.00  0.00           H
ATOM   1506  CG  TRP A  97      64.490  62.180  44.180  1.00  0.00           C
ATOM   1507  CD1 TRP A  97      65.120  62.711  45.270  1.00  0.00           C
ATOM   1508  HD1 TRP A  97      65.715  63.612  45.230  1.00  0.00           H
ATOM   1509  NE1 TRP A  97      65.000  61.820  46.380  1.00  0.00           N
ATOM   1510  HE1 TRP A  97      65.189  61.979  47.325  1.00  0.00           H
ATOM   1511  CE2 TRP A  97      64.220  60.820  46.020  1.00  0.00           C
ATOM   1512  CD2 TRP A  97      63.890  60.950  44.670  1.00  0.00           C
ATOM   1513  CE3 TRP A  97      63.000  60.030  44.080  1.00  0.00           C
ATOM   1514  HE3 TRP A  97      62.659  60.070  43.056  1.00  0.00           H
ATOM   1515  CZ3 TRP A  97      62.580  58.930  44.860  1.00  0.00           C
ATOM   1516  HZ3 TRP A  97      61.745  58.356  44.488  1.00  0.00           H
ATOM   1517  CZ2 TRP A  97      63.710  59.810  46.881  1.00  0.00           C
ATOM   1518  HZ2 TRP A  97      63.889  59.969  47.934  1.00  0.00           H
ATOM   1519  CH2 TRP A  97      62.910  58.870  46.270  1.00  0.00           C
ATOM   1520  HH2 TRP A  97      62.451  58.121  46.899  1.00  0.00           H
ATOM   1521  C   TRP A  97      63.280  65.040  43.300  1.00  0.00           C
ATOM   1522  O   TRP A  97      62.810  65.200  44.420  1.00  0.00           O
ATOM   1523  N   ASN A  98      63.840  66.070  42.700  1.00  0.00           N
ATOM   1524  HN  ASN A  98      64.180  65.890  41.780  1.00  0.00           H
ATOM   1525  CA  ASN A  98      64.050  67.350  43.330  1.00  0.00           C
ATOM   1526  HA  ASN A  98      63.770  67.260  44.369  1.00  0.00           H
ATOM   1527  CB  ASN A  98      65.560  67.730  43.410  1.00  0.00           C
ATOM   1528  HB1 ASN A  98      65.660  68.588  44.109  1.00  0.00           H
ATOM   1529  HB2 ASN A  98      65.900  67.920  42.370  1.00  0.00           H
ATOM   1530  CG  ASN A  98      66.320  66.600  44.080  1.00  0.00           C
ATOM   1531  OD1 ASN A  98      66.340  66.580  45.280  1.00  0.00           O
ATOM   1532  ND2 ASN A  98      67.090  65.790  43.310  1.00  0.00           N
ATOM   1533 1HD2 ASN A  98      67.020  65.810  42.312  1.00  0.00           H
ATOM   1534 2HD2 ASN A  98      67.600  65.040  43.730  1.00  0.00           H
ATOM   1535  C   ASN A  98      63.170  68.420  42.740  1.00  0.00           C
ATOM   1536  O   ASN A  98      63.200  69.650  43.050  1.00  0.00           O
ATOM   1537  N   ASN A  99      62.280  68.020  41.730  1.00  0.00           N
ATOM   1538  HN  ASN A  99      62.340  67.071  41.430  1.00  0.00           H
ATOM   1539  CA  ASN A  99      61.270  68.900  41.080  1.00  0.00           C
ATOM   1540  HA  ASN A  99      61.730  69.830  40.780  1.00  0.00           H
ATOM   1541  CB  ASN A  99      60.620  68.080  39.940  1.00  0.00           C
ATOM   1542  HB1 ASN A  99      60.249  67.087  40.271  1.00  0.00           H
ATOM   1543  HB2 ASN A  99      61.419  68.020  39.171  1.00  0.00           H
ATOM   1544  CG  ASN A  99      59.380  68.650  39.240  1.00  0.00           C
ATOM   1545  OD1 ASN A  99      58.670  69.520  39.740  1.00  0.00           O
ATOM   1546  ND2 ASN A  99      59.150  68.320  37.940  1.00  0.00           N
ATOM   1547 1HD2 ASN A  99      59.872  67.889  37.399  1.00  0.00           H
ATOM   1548 2HD2 ASN A  99      58.450  68.930  37.570  1.00  0.00           H
ATOM   1549  C   ASN A  99      60.270  69.280  42.240  1.00  0.00           C
ATOM   1550  O   ASN A  99      59.690  68.360  42.830  1.00  0.00           O
ATOM   1551  N   ARG A 100      59.990  70.570  42.410  1.00  0.00           N
ATOM   1552  HN  ARG A 100      60.479  71.179  41.791  1.00  0.00           H
ATOM   1553  CA  ARG A 100      59.110  71.080  43.500  1.00  0.00           C
ATOM   1554  HA  ARG A 100      59.522  70.990  44.494  1.00  0.00           H
ATOM   1555  CB  ARG A 100      59.060  72.610  43.290  1.00  0.00           C
ATOM   1556  HB1 ARG A 100      58.312  73.029  43.998  1.00  0.00           H
ATOM   1557  HB2 ARG A 100      58.720  72.890  42.270  1.00  0.00           H
ATOM   1558  CG  ARG A 100      60.470  73.300  43.420  1.00  0.00           C
ATOM   1559  HG1 ARG A 100      61.371  72.719  43.130  1.00  0.00           H
ATOM   1560  HG2 ARG A 100      60.520  73.450  44.520  1.00  0.00           H
ATOM   1561  CD  ARG A 100      60.580  74.730  42.920  1.00  0.00           C
ATOM   1562  HD1 ARG A 100      59.699  75.321  43.250  1.00  0.00           H
ATOM   1563  HD2 ARG A 100      60.610  74.760  41.810  1.00  0.00           H
ATOM   1564  NE  ARG A 100      61.890  75.310  43.320  1.00  0.00           N
ATOM   1565  HE  ARG A 100      62.563  74.798  43.853  1.00  0.00           H
ATOM   1566  CZ  ARG A 100      62.030  76.620  43.510  1.00  0.00           C
ATOM   1567  NH1 ARG A 100      61.470  77.470  42.760  1.00  0.00           N
ATOM   1568 1HH1 ARG A 100      60.949  77.049  42.018  1.00  0.00           H
ATOM   1569 2HH1 ARG A 100      61.510  78.440  43.000  1.00  0.00           H
ATOM   1570  NH2 ARG A 100      62.990  77.040  44.300  1.00  0.00           N
ATOM   1571 1HH2 ARG A 100      63.778  76.461  44.510  1.00  0.00           H
ATOM   1572 2HH2 ARG A 100      63.070  78.032  44.400  1.00  0.00           H
ATOM   1573  C   ARG A 100      57.720  70.480  43.570  1.00  0.00           C
ATOM   1574  O   ARG A 100      57.230  70.270  44.700  1.00  0.00           O
ATOM   1575  N   TRP A 101      57.130  70.200  42.390  1.00  0.00           N
ATOM   1576  HN  TRP A 101      57.622  70.471  41.567  1.00  0.00           H
ATOM   1577  CA  TRP A 101      55.870  69.560  42.350  1.00  0.00           C
ATOM   1578  HA  TRP A 101      55.182  70.058  43.018  1.00  0.00           H
ATOM   1579  CB  TRP A 101      55.370  69.600  40.890  1.00  0.00           C
ATOM   1580  HB1 TRP A 101      54.382  69.101  40.790  1.00  0.00           H
ATOM   1581  HB2 TRP A 101      56.080  69.140  40.170  1.00  0.00           H
ATOM   1582  CG  TRP A 101      55.100  71.000  40.470  1.00  0.00           C
ATOM   1583  CD1 TRP A 101      56.100  71.770  39.980  1.00  0.00           C
ATOM   1584  HD1 TRP A 101      57.014  71.358  39.578  1.00  0.00           H
ATOM   1585  NE1 TRP A 101      55.580  72.990  39.630  1.00  0.00           N
ATOM   1586  HE1 TRP A 101      56.150  73.760  39.440  1.00  0.00           H
ATOM   1587  CE2 TRP A 101      54.310  73.110  40.130  1.00  0.00           C
ATOM   1588  CD2 TRP A 101      53.930  71.820  40.590  1.00  0.00           C
ATOM   1589  CE3 TRP A 101      52.650  71.660  41.090  1.00  0.00           C
ATOM   1590  HE3 TRP A 101      52.329  70.706  41.481  1.00  0.00           H
ATOM   1591  CZ3 TRP A 101      51.820  72.720  41.220  1.00  0.00           C
ATOM   1592  HZ3 TRP A 101      50.874  72.601  41.728  1.00  0.00           H
ATOM   1593  CZ2 TRP A 101      53.440  74.160  40.170  1.00  0.00           C
ATOM   1594  HZ2 TRP A 101      53.839  75.127  39.901  1.00  0.00           H
ATOM   1595  CH2 TRP A 101      52.160  73.960  40.720  1.00  0.00           C
ATOM   1596  HH2 TRP A 101      51.451  74.769  40.820  1.00  0.00           H
ATOM   1597  C   TRP A 101      55.810  68.070  42.800  1.00  0.00           C
ATOM   1598  O   TRP A 101      54.780  67.580  43.290  1.00  0.00           O
ATOM   1599  N   LEU A 102      56.960  67.420  42.670  1.00  0.00           N
ATOM   1600  HN  LEU A 102      57.821  67.830  42.380  1.00  0.00           H
ATOM   1601  CA  LEU A 102      57.060  66.000  42.840  1.00  0.00           C
ATOM   1602  HA  LEU A 102      56.119  65.570  43.150  1.00  0.00           H
ATOM   1603  CB  LEU A 102      57.450  65.320  41.470  1.00  0.00           C
ATOM   1604  HB1 LEU A 102      57.590  64.219  41.510  1.00  0.00           H
ATOM   1605  HB2 LEU A 102      58.480  65.660  41.230  1.00  0.00           H
ATOM   1606  CG  LEU A 102      56.590  65.720  40.240  1.00  0.00           C
ATOM   1607  HG  LEU A 102      56.771  66.804  40.079  1.00  0.00           H
ATOM   1608  CD1 LEU A 102      57.080  64.970  38.980  1.00  0.00           C
ATOM   1609 1HD1 LEU A 102      58.188  64.910  38.920  1.00  0.00           H
ATOM   1610 2HD1 LEU A 102      56.780  65.500  38.051  1.00  0.00           H
ATOM   1611 3HD1 LEU A 102      56.720  63.920  38.930  1.00  0.00           H
ATOM   1612  CD2 LEU A 102      55.070  65.470  40.330  1.00  0.00           C
ATOM   1613 1HD2 LEU A 102      54.578  65.410  39.336  1.00  0.00           H
ATOM   1614 2HD2 LEU A 102      54.610  66.390  40.750  1.00  0.00           H
ATOM   1615 3HD2 LEU A 102      54.829  64.636  41.023  1.00  0.00           H
ATOM   1616  C   LEU A 102      58.060  65.590  43.910  1.00  0.00           C
ATOM   1617  O   LEU A 102      58.290  64.400  44.200  1.00  0.00           O
ATOM   1618  N   ARG A 103      58.670  66.560  44.620  1.00  0.00           N
ATOM   1619  HN  ARG A 103      58.670  67.527  44.378  1.00  0.00           H
ATOM   1620  CA  ARG A 103      59.660  66.400  45.710  1.00  0.00           C
ATOM   1621  HA  ARG A 103      60.392  65.728  45.289  1.00  0.00           H
ATOM   1622  CB  ARG A 103      60.500  67.630  45.980  1.00  0.00           C
ATOM   1623  HB1 ARG A 103      59.648  68.322  45.810  1.00  0.00           H
ATOM   1624  HB2 ARG A 103      61.310  67.630  45.220  1.00  0.00           H
ATOM   1625  CG  ARG A 103      61.080  67.990  47.340  1.00  0.00           C
ATOM   1626  HG1 ARG A 103      60.350  67.580  48.070  1.00  0.00           H
ATOM   1627  HG2 ARG A 103      61.150  69.065  47.611  1.00  0.00           H
ATOM   1628  CD  ARG A 103      62.440  67.300  47.620  1.00  0.00           C
ATOM   1629  HD1 ARG A 103      63.178  67.719  46.902  1.00  0.00           H
ATOM   1630  HD2 ARG A 103      62.520  66.212  47.410  1.00  0.00           H
ATOM   1631  NE  ARG A 103      62.820  67.750  49.020  1.00  0.00           N
ATOM   1632  HE  ARG A 103      63.280  68.631  49.130  1.00  0.00           H
ATOM   1633  CZ  ARG A 103      62.550  67.010  50.100  1.00  0.00           C
ATOM   1634  NH1 ARG A 103      61.940  65.850  50.020  1.00  0.00           N
ATOM   1635 1HH1 ARG A 103      61.790  65.349  50.872  1.00  0.00           H
ATOM   1636 2HH1 ARG A 103      61.600  65.410  49.189  1.00  0.00           H
ATOM   1637  NH2 ARG A 103      62.910  67.400  51.300  1.00  0.00           N
ATOM   1638 1HH2 ARG A 103      63.498  68.197  51.440  1.00  0.00           H
ATOM   1639 2HH2 ARG A 103      62.488  66.928  52.073  1.00  0.00           H
ATOM   1640  C   ARG A 103      59.210  65.670  47.000  1.00  0.00           C
ATOM   1641  O   ARG A 103      60.000  65.220  47.800  1.00  0.00           O
ATOM   1642  N   THR A 104      57.860  65.440  47.110  1.00  0.00           N
ATOM   1643  HN  THR A 104      57.119  65.830  46.569  1.00  0.00           H
ATOM   1644  CA  THR A 104      57.380  64.580  48.180  1.00  0.00           C
ATOM   1645  HA  THR A 104      58.180  64.020  48.640  1.00  0.00           H
ATOM   1646  CB  THR A 104      56.530  65.320  49.260  1.00  0.00           C
ATOM   1647  HB  THR A 104      55.909  64.669  49.911  1.00  0.00           H
ATOM   1648  OG1 THR A 104      55.700  66.400  48.820  1.00  0.00           O
ATOM   1649  HG1 THR A 104      54.941  66.010  48.380  1.00  0.00           H
ATOM   1650  CG2 THR A 104      57.600  65.951  50.160  1.00  0.00           C
ATOM   1651 1HG2 THR A 104      58.017  66.843  49.644  1.00  0.00           H
ATOM   1652 2HG2 THR A 104      58.469  65.301  50.400  1.00  0.00           H
ATOM   1653 3HG2 THR A 104      57.060  66.290  51.069  1.00  0.00           H
ATOM   1654  C   THR A 104      56.490  63.460  47.610  1.00  0.00           C
ATOM   1655  O   THR A 104      55.970  62.610  48.310  1.00  0.00           O
ATOM   1656  N   ILE A 105      56.360  63.300  46.270  1.00  0.00           N
ATOM   1657  HN  ILE A 105      56.929  63.889  45.701  1.00  0.00           H
ATOM   1658  CA  ILE A 105      55.670  62.130  45.730  1.00  0.00           C
ATOM   1659  HA  ILE A 105      54.787  61.809  46.262  1.00  0.00           H
ATOM   1660  CB  ILE A 105      54.990  62.480  44.400  1.00  0.00           C
ATOM   1661  HB  ILE A 105      55.733  62.711  43.607  1.00  0.00           H
ATOM   1662  CG2 ILE A 105      54.250  61.140  43.999  1.00  0.00           C
ATOM   1663 1HG2 ILE A 105      53.640  60.790  44.860  1.00  0.00           H
ATOM   1664 2HG2 ILE A 105      55.021  60.369  43.790  1.00  0.00           H
ATOM   1665 3HG2 ILE A 105      53.655  61.358  43.087  1.00  0.00           H
ATOM   1666  CG1 ILE A 105      53.910  63.530  44.760  1.00  0.00           C
ATOM   1667 1HG1 ILE A 105      54.300  64.350  45.400  1.00  0.00           H
ATOM   1668 2HG1 ILE A 105      53.145  62.976  45.344  1.00  0.00           H
ATOM   1669  CD  ILE A 105      53.180  64.220  43.590  1.00  0.00           C
ATOM   1670  HD1 ILE A 105      53.792  64.942  43.008  1.00  0.00           H
ATOM   1671  HD2 ILE A 105      52.220  64.630  43.970  1.00  0.00           H
ATOM   1672  HD3 ILE A 105      52.880  63.479  42.819  1.00  0.00           H
ATOM   1673  C   ILE A 105      56.620  60.930  45.580  1.00  0.00           C
ATOM   1674  O   ILE A 105      57.850  61.130  45.180  1.00  0.00           O
ATOM   1675  N   SER A 106      56.160  59.690  45.920  1.00  0.00           N
ATOM   1676  HN  SER A 106      55.260  59.600  46.340  1.00  0.00           H
ATOM   1677  CA  SER A 106      56.889  58.520  45.900  1.00  0.00           C
ATOM   1678  HA  SER A 106      57.857  58.822  46.273  1.00  0.00           H
ATOM   1679  CB  SER A 106      56.410  57.420  46.840  1.00  0.00           C
ATOM   1680  HB1 SER A 106      56.769  56.384  46.661  1.00  0.00           H
ATOM   1681  HB2 SER A 106      55.316  57.251  46.741  1.00  0.00           H
ATOM   1682  OG  SER A 106      56.730  57.790  48.180  1.00  0.00           O
ATOM   1683  HG1 SER A 106      56.262  58.587  48.439  1.00  0.00           H
ATOM   1684  C   SER A 106      56.950  58.000  44.450  1.00  0.00           C
ATOM   1685  O   SER A 106      56.140  58.170  43.590  1.00  0.00           O
ATOM   1686  N   VAL A 107      58.020  57.250  44.210  1.00  0.00           N
ATOM   1687  HN  VAL A 107      58.625  57.048  44.976  1.00  0.00           H
ATOM   1688  CA  VAL A 107      58.290  56.680  42.890  1.00  0.00           C
ATOM   1689  HA  VAL A 107      57.571  56.950  42.131  1.00  0.00           H
ATOM   1690  CB  VAL A 107      59.540  57.240  42.260  1.00  0.00           C
ATOM   1691  HB  VAL A 107      60.384  57.009  42.943  1.00  0.00           H
ATOM   1692  CG1 VAL A 107      59.900  56.690  40.880  1.00  0.00           C
ATOM   1693 1HG1 VAL A 107      58.996  56.358  40.327  1.00  0.00           H
ATOM   1694 2HG1 VAL A 107      60.579  55.811  40.920  1.00  0.00           H
ATOM   1695 3HG1 VAL A 107      60.440  57.411  40.229  1.00  0.00           H
ATOM   1696  CG2 VAL A 107      59.420  58.780  42.220  1.00  0.00           C
ATOM   1697 1HG2 VAL A 107      59.330  59.181  43.252  1.00  0.00           H
ATOM   1698 2HG2 VAL A 107      58.632  59.219  41.571  1.00  0.00           H
ATOM   1699 3HG2 VAL A 107      60.352  59.231  41.819  1.00  0.00           H
ATOM   1700  C   VAL A 107      58.280  55.200  42.880  1.00  0.00           C
ATOM   1701  O   VAL A 107      58.880  54.480  43.680  1.00  0.00           O
ATOM   1702  N   ILE A 108      57.570  54.690  41.950  1.00  0.00           N
ATOM   1703  HN  ILE A 108      56.972  55.288  41.422  1.00  0.00           H
ATOM   1704  CA  ILE A 108      57.430  53.300  41.650  1.00  0.00           C
ATOM   1705  HA  ILE A 108      57.943  52.697  42.384  1.00  0.00           H
ATOM   1706  CB  ILE A 108      55.960  52.860  41.450  1.00  0.00           C
ATOM   1707  HB  ILE A 108      55.489  53.571  40.739  1.00  0.00           H
ATOM   1708  CG2 ILE A 108      55.789  51.490  40.880  1.00  0.00           C
ATOM   1709 1HG2 ILE A 108      56.201  50.658  41.491  1.00  0.00           H
ATOM   1710 2HG2 ILE A 108      56.342  51.349  39.927  1.00  0.00           H
ATOM   1711 3HG2 ILE A 108      54.715  51.380  40.621  1.00  0.00           H
ATOM   1712  CG1 ILE A 108      55.290  52.910  42.900  1.00  0.00           C
ATOM   1713 1HG1 ILE A 108      55.491  53.914  43.332  1.00  0.00           H
ATOM   1714 2HG1 ILE A 108      55.883  52.236  43.554  1.00  0.00           H
ATOM   1715  CD  ILE A 108      53.780  52.830  43.010  1.00  0.00           C
ATOM   1716  HD1 ILE A 108      53.308  53.683  42.478  1.00  0.00           H
ATOM   1717  HD2 ILE A 108      53.370  52.760  44.040  1.00  0.00           H
ATOM   1718  HD3 ILE A 108      53.350  51.920  42.540  1.00  0.00           H
ATOM   1719  C   ILE A 108      58.210  53.160  40.330  1.00  0.00           C
ATOM   1720  O   ILE A 108      57.980  53.770  39.250  1.00  0.00           O
ATOM   1721  N   LEU A 109      59.180  52.210  40.270  1.00  0.00           N
ATOM   1722  HN  LEU A 109      59.360  51.689  41.101  1.00  0.00           H
ATOM   1723  CA  LEU A 109      60.180  52.240  39.200  1.00  0.00           C
ATOM   1724  HA  LEU A 109      59.940  52.911  38.389  1.00  0.00           H
ATOM   1725  CB  LEU A 109      61.500  52.680  39.800  1.00  0.00           C
ATOM   1726  HB1 LEU A 109      61.700  52.310  40.829  1.00  0.00           H
ATOM   1727  HB2 LEU A 109      61.510  53.791  39.820  1.00  0.00           H
ATOM   1728  CG  LEU A 109      62.850  52.330  39.060  1.00  0.00           C
ATOM   1729  HG  LEU A 109      63.020  51.232  39.090  1.00  0.00           H
ATOM   1730  CD1 LEU A 109      62.770  52.870  37.610  1.00  0.00           C
ATOM   1731 1HD1 LEU A 109      61.787  52.710  37.118  1.00  0.00           H
ATOM   1732 2HD1 LEU A 109      63.561  52.529  36.909  1.00  0.00           H
ATOM   1733 3HD1 LEU A 109      62.800  53.977  37.710  1.00  0.00           H
ATOM   1734  CD2 LEU A 109      64.000  53.000  39.830  1.00  0.00           C
ATOM   1735 1HD2 LEU A 109      63.810  54.091  39.740  1.00  0.00           H
ATOM   1736 2HD2 LEU A 109      64.988  52.711  39.411  1.00  0.00           H
ATOM   1737 3HD2 LEU A 109      64.030  52.661  40.888  1.00  0.00           H
ATOM   1738  C   LEU A 109      60.320  50.900  38.450  1.00  0.00           C
ATOM   1739  O   LEU A 109      60.600  49.920  39.050  1.00  0.00           O
ATOM   1740  N   PHE A 110      60.040  50.890  37.100  1.00  0.00           N
ATOM   1741  HN  PHE A 110      59.919  51.765  36.638  1.00  0.00           H
ATOM   1742  CA  PHE A 110      60.070  49.700  36.240  1.00  0.00           C
ATOM   1743  HA  PHE A 110      60.070  48.782  36.809  1.00  0.00           H
ATOM   1744  CB  PHE A 110      58.770  49.500  35.440  1.00  0.00           C
ATOM   1745  HB1 PHE A 110      58.950  48.771  34.621  1.00  0.00           H
ATOM   1746  HB2 PHE A 110      58.560  50.502  35.009  1.00  0.00           H
ATOM   1747  CG  PHE A 110      57.480  49.120  36.150  1.00  0.00           C
ATOM   1748  CD1 PHE A 110      57.350  48.600  37.490  1.00  0.00           C
ATOM   1749  HD1 PHE A 110      58.233  48.490  38.102  1.00  0.00           H
ATOM   1750  CE1 PHE A 110      56.100  48.060  37.980  1.00  0.00           C
ATOM   1751  HE1 PHE A 110      56.000  47.571  38.938  1.00  0.00           H
ATOM   1752  CZ  PHE A 110      54.980  48.150  37.200  1.00  0.00           C
ATOM   1753  HZ  PHE A 110      54.092  47.691  37.609  1.00  0.00           H
ATOM   1754  CD2 PHE A 110      56.310  49.080  35.380  1.00  0.00           C
ATOM   1755  HD2 PHE A 110      56.310  49.370  34.340  1.00  0.00           H
ATOM   1756  CE2 PHE A 110      55.080  48.480  35.860  1.00  0.00           C
ATOM   1757  HE2 PHE A 110      54.245  48.601  35.186  1.00  0.00           H
ATOM   1758  C   PHE A 110      61.410  49.710  35.560  1.00  0.00           C
ATOM   1759  O   PHE A 110      61.670  50.570  34.710  1.00  0.00           O
ATOM   1760  N   LEU A 111      62.340  48.760  35.920  1.00  0.00           N
ATOM   1761  HN  LEU A 111      62.179  48.226  36.746  1.00  0.00           H
ATOM   1762  CA  LEU A 111      63.630  48.540  35.310  1.00  0.00           C
ATOM   1763  HA  LEU A 111      64.008  49.426  34.822  1.00  0.00           H
ATOM   1764  CB  LEU A 111      64.710  48.140  36.320  1.00  0.00           C
ATOM   1765  HB1 LEU A 111      65.621  47.790  35.789  1.00  0.00           H
ATOM   1766  HB2 LEU A 111      64.369  47.257  36.902  1.00  0.00           H
ATOM   1767  CG  LEU A 111      65.020  49.180  37.380  1.00  0.00           C
ATOM   1768  HG  LEU A 111      64.105  49.582  37.863  1.00  0.00           H
ATOM   1769  CD1 LEU A 111      65.871  48.530  38.480  1.00  0.00           C
ATOM   1770 1HD1 LEU A 111      66.200  49.239  39.269  1.00  0.00           H
ATOM   1771 2HD1 LEU A 111      66.836  48.172  38.062  1.00  0.00           H
ATOM   1772 3HD1 LEU A 111      65.258  47.738  38.961  1.00  0.00           H
ATOM   1773  CD2 LEU A 111      65.860  50.220  36.680  1.00  0.00           C
ATOM   1774 1HD2 LEU A 111      66.200  50.861  37.521  1.00  0.00           H
ATOM   1775 2HD2 LEU A 111      65.281  50.849  35.971  1.00  0.00           H
ATOM   1776 3HD2 LEU A 111      66.669  49.821  36.031  1.00  0.00           H
ATOM   1777  C   LEU A 111      63.440  47.480  34.320  1.00  0.00           C
ATOM   1778  O   LEU A 111      63.350  46.320  34.660  1.00  0.00           O
ATOM   1779  N   ASN A 112      63.110  47.910  33.130  1.00  0.00           N
ATOM   1780  HN  ASN A 112      63.100  48.873  32.872  1.00  0.00           H
ATOM   1781  CA  ASN A 112      62.660  47.090  32.100  1.00  0.00           C
ATOM   1782  HA  ASN A 112      62.070  46.240  32.410  1.00  0.00           H
ATOM   1783  CB  ASN A 112      61.700  47.870  31.160  1.00  0.00           C
ATOM   1784  HB1 ASN A 112      62.291  48.602  30.569  1.00  0.00           H
ATOM   1785  HB2 ASN A 112      61.017  48.442  31.823  1.00  0.00           H
ATOM   1786  CG  ASN A 112      60.850  46.950  30.200  1.00  0.00           C
ATOM   1787  OD1 ASN A 112      60.670  45.780  30.580  1.00  0.00           O
ATOM   1788  ND2 ASN A 112      60.320  47.470  29.080  1.00  0.00           N
ATOM   1789 1HD2 ASN A 112      60.480  48.408  28.771  1.00  0.00           H
ATOM   1790 2HD2 ASN A 112      59.749  46.879  28.509  1.00  0.00           H
ATOM   1791  C   ASN A 112      63.780  46.450  31.230  1.00  0.00           C
ATOM   1792  O   ASN A 112      64.860  46.980  31.140  1.00  0.00           O
ATOM   1793  N   LYS A 113      63.420  45.350  30.620  1.00  0.00           N
ATOM   1794  HN  LYS A 113      62.501  44.980  30.730  1.00  0.00           H
ATOM   1795  CA  LYS A 113      64.180  44.720  29.480  1.00  0.00           C
ATOM   1796  HA  LYS A 113      63.556  43.904  29.148  1.00  0.00           H
ATOM   1797  CB  LYS A 113      64.450  45.650  28.220  1.00  0.00           C
ATOM   1798  HB1 LYS A 113      64.710  44.960  27.389  1.00  0.00           H
ATOM   1799  HB2 LYS A 113      65.271  46.340  28.510  1.00  0.00           H
ATOM   1800  CG  LYS A 113      63.190  46.460  27.820  1.00  0.00           C
ATOM   1801  HG1 LYS A 113      62.949  47.222  28.592  1.00  0.00           H
ATOM   1802  HG2 LYS A 113      62.421  45.671  27.680  1.00  0.00           H
ATOM   1803  CD  LYS A 113      63.400  47.350  26.640  1.00  0.00           C
ATOM   1804  HD1 LYS A 113      63.710  46.810  25.720  1.00  0.00           H
ATOM   1805  HD2 LYS A 113      64.345  47.872  26.901  1.00  0.00           H
ATOM   1806  CE  LYS A 113      62.310  48.440  26.320  1.00  0.00           C
ATOM   1807  HE1 LYS A 113      62.828  49.287  26.818  1.00  0.00           H
ATOM   1808  HE2 LYS A 113      61.288  48.159  26.651  1.00  0.00           H
ATOM   1809  NZ  LYS A 113      62.329  48.739  24.870  1.00  0.00           N
ATOM   1810  HZ1 LYS A 113      63.327  48.780  24.578  1.00  0.00           H
ATOM   1811  HZ2 LYS A 113      61.838  49.624  24.629  1.00  0.00           H
ATOM   1812  HZ3 LYS A 113      61.824  48.005  24.334  1.00  0.00           H
ATOM   1813  C   LYS A 113      65.300  43.940  29.860  1.00  0.00           C
ATOM   1814  O   LYS A 113      66.240  43.860  29.090  1.00  0.00           O
ATOM   1815  N   GLN A 114      65.110  43.170  30.940  1.00  0.00           N
ATOM   1816  HN  GLN A 114      64.231  43.270  31.400  1.00  0.00           H
ATOM   1817  CA  GLN A 114      66.080  42.280  31.440  1.00  0.00           C
ATOM   1818  HA  GLN A 114      66.878  42.868  31.869  1.00  0.00           H
ATOM   1819  CB  GLN A 114      65.360  41.510  32.580  1.00  0.00           C
ATOM   1820  HB1 GLN A 114      66.018  40.703  32.969  1.00  0.00           H
ATOM   1821  HB2 GLN A 114      64.499  40.999  32.099  1.00  0.00           H
ATOM   1822  CG  GLN A 114      65.070  42.490  33.770  1.00  0.00           C
ATOM   1823  HG1 GLN A 114      65.010  41.919  34.721  1.00  0.00           H
ATOM   1824  HG2 GLN A 114      64.113  43.028  33.600  1.00  0.00           H
ATOM   1825  CD  GLN A 114      66.100  43.500  34.140  1.00  0.00           C
ATOM   1826  OE1 GLN A 114      67.270  43.090  34.370  1.00  0.00           O
ATOM   1827  NE2 GLN A 114      65.860  44.790  34.220  1.00  0.00           N
ATOM   1828 1HE2 GLN A 114      66.551  45.451  34.511  1.00  0.00           H
ATOM   1829 2HE2 GLN A 114      64.883  44.999  34.170  1.00  0.00           H
ATOM   1830  C   GLN A 114      66.650  41.220  30.520  1.00  0.00           C
ATOM   1831  O   GLN A 114      67.870  40.990  30.570  1.00  0.00           O
ATOM   1832  N   ASP A 115      65.770  40.580  29.690  1.00  0.00           N
ATOM   1833  HN  ASP A 115      64.808  40.841  29.710  1.00  0.00           H
ATOM   1834  CA  ASP A 115      66.220  39.550  28.770  1.00  0.00           C
ATOM   1835  HA  ASP A 115      66.813  38.846  29.333  1.00  0.00           H
ATOM   1836  CB  ASP A 115      64.930  38.730  28.209  1.00  0.00           C
ATOM   1837  HB1 ASP A 115      64.396  38.287  29.076  1.00  0.00           H
ATOM   1838  HB2 ASP A 115      65.428  38.032  27.502  1.00  0.00           H
ATOM   1839  CG  ASP A 115      64.000  39.550  27.320  1.00  0.00           C
ATOM   1840  OD1 ASP A 115      63.130  39.000  26.550  1.00  0.00           O
ATOM   1841  OD2 ASP A 115      63.980  40.830  27.490  1.00  0.00           O
ATOM   1842  C   ASP A 115      67.120  40.180  27.640  1.00  0.00           C
ATOM   1843  O   ASP A 115      68.170  39.710  27.240  1.00  0.00           O
ATOM   1844  N   LEU A 116      66.760  41.380  27.160  1.00  0.00           N
ATOM   1845  HN  LEU A 116      65.897  41.708  27.537  1.00  0.00           H
ATOM   1846  CA  LEU A 116      67.520  42.180  26.250  1.00  0.00           C
ATOM   1847  HA  LEU A 116      67.750  41.630  25.350  1.00  0.00           H
ATOM   1848  CB  LEU A 116      66.720  43.400  25.720  1.00  0.00           C
ATOM   1849  HB1 LEU A 116      67.368  44.178  25.261  1.00  0.00           H
ATOM   1850  HB2 LEU A 116      66.178  43.751  26.623  1.00  0.00           H
ATOM   1851  CG  LEU A 116      65.620  42.960  24.690  1.00  0.00           C
ATOM   1852  HG  LEU A 116      65.261  42.051  25.219  1.00  0.00           H
ATOM   1853  CD1 LEU A 116      64.450  44.010  24.681  1.00  0.00           C
ATOM   1854 1HD1 LEU A 116      63.618  43.649  24.038  1.00  0.00           H
ATOM   1855 2HD1 LEU A 116      64.792  44.965  24.228  1.00  0.00           H
ATOM   1856 3HD1 LEU A 116      63.942  44.169  25.656  1.00  0.00           H
ATOM   1857  CD2 LEU A 116      66.260  42.650  23.280  1.00  0.00           C
ATOM   1858 1HD2 LEU A 116      66.921  41.769  23.420  1.00  0.00           H
ATOM   1859 2HD2 LEU A 116      66.808  43.467  22.762  1.00  0.00           H
ATOM   1860 3HD2 LEU A 116      65.275  42.381  22.842  1.00  0.00           H
ATOM   1861  C   LEU A 116      68.800  42.750  26.800  1.00  0.00           C
ATOM   1862  O   LEU A 116      69.900  42.680  26.140  1.00  0.00           O
ATOM   1863  N   LEU A 117      68.800  43.110  28.040  1.00  0.00           N
ATOM   1864  HN  LEU A 117      67.970  43.230  28.580  1.00  0.00           H
ATOM   1865  CA  LEU A 117      70.040  43.460  28.810  1.00  0.00           C
ATOM   1866  HA  LEU A 117      70.603  44.284  28.398  1.00  0.00           H
ATOM   1867  CB  LEU A 117      69.620  43.911  30.340  1.00  0.00           C
ATOM   1868  HB1 LEU A 117      68.837  43.227  30.732  1.00  0.00           H
ATOM   1869  HB2 LEU A 117      69.301  44.966  30.201  1.00  0.00           H
ATOM   1870  CG  LEU A 117      70.840  44.060  31.250  1.00  0.00           C
ATOM   1871  HG  LEU A 117      71.270  43.039  31.330  1.00  0.00           H
ATOM   1872  CD1 LEU A 117      71.980  45.000  30.650  1.00  0.00           C
ATOM   1873 1HD1 LEU A 117      72.480  44.680  29.711  1.00  0.00           H
ATOM   1874 2HD1 LEU A 117      72.792  45.100  31.402  1.00  0.00           H
ATOM   1875 3HD1 LEU A 117      71.571  46.007  30.421  1.00  0.00           H
ATOM   1876  CD2 LEU A 117      70.350  44.510  32.680  1.00  0.00           C
ATOM   1877 1HD2 LEU A 117      69.979  45.552  32.780  1.00  0.00           H
ATOM   1878 2HD2 LEU A 117      71.152  44.350  33.432  1.00  0.00           H
ATOM   1879 3HD2 LEU A 117      69.462  43.882  32.909  1.00  0.00           H
ATOM   1880  C   LEU A 117      71.020  42.260  28.840  1.00  0.00           C
ATOM   1881  O   LEU A 117      72.170  42.350  28.550  1.00  0.00           O
ATOM   1882  N   ALA A 118      70.440  41.090  29.270  1.00  0.00           N
ATOM   1883  HN  ALA A 118      69.497  41.130  29.591  1.00  0.00           H
ATOM   1884  CA  ALA A 118      71.230  39.890  29.610  1.00  0.00           C
ATOM   1885  HA  ALA A 118      72.140  40.270  30.050  1.00  0.00           H
ATOM   1886  CB  ALA A 118      70.310  38.949  30.320  1.00  0.00           C
ATOM   1887  HB1 ALA A 118      70.698  37.916  30.449  1.00  0.00           H
ATOM   1888  HB2 ALA A 118      69.381  38.730  29.751  1.00  0.00           H
ATOM   1889  HB3 ALA A 118      69.879  39.471  31.201  1.00  0.00           H
ATOM   1890  C   ALA A 118      71.760  39.190  28.390  1.00  0.00           C
ATOM   1891  O   ALA A 118      72.810  38.500  28.390  1.00  0.00           O
ATOM   1892  N   GLU A 119      71.050  39.310  27.290  1.00  0.00           N
ATOM   1893  HN  GLU A 119      70.080  39.540  27.310  1.00  0.00           H
ATOM   1894  CA  GLU A 119      71.440  39.051  25.910  1.00  0.00           C
ATOM   1895  HA  GLU A 119      71.853  38.053  25.870  1.00  0.00           H
ATOM   1896  CB  GLU A 119      70.130  39.030  25.020  1.00  0.00           C
ATOM   1897  HB1 GLU A 119      69.462  39.917  25.070  1.00  0.00           H
ATOM   1898  HB2 GLU A 119      69.439  38.248  25.401  1.00  0.00           H
ATOM   1899  CG  GLU A 119      70.560  38.980  23.530  1.00  0.00           C
ATOM   1900  HG1 GLU A 119      71.322  38.208  23.289  1.00  0.00           H
ATOM   1901  HG2 GLU A 119      70.909  40.018  23.340  1.00  0.00           H
ATOM   1902  CD  GLU A 119      69.380  38.830  22.590  1.00  0.00           C
ATOM   1903  OE1 GLU A 119      68.970  37.680  22.350  1.00  0.00           O
ATOM   1904  OE2 GLU A 119      68.790  39.820  22.030  1.00  0.00           O
ATOM   1905  C   GLU A 119      72.550  39.980  25.400  1.00  0.00           C
ATOM   1906  O   GLU A 119      73.550  39.540  24.830  1.00  0.00           O
ATOM   1907  N   LYS A 120      72.450  41.330  25.690  1.00  0.00           N
ATOM   1908  HN  LYS A 120      71.595  41.692  26.052  1.00  0.00           H
ATOM   1909  CA  LYS A 120      73.510  42.290  25.360  1.00  0.00           C
ATOM   1910  HA  LYS A 120      73.620  42.130  24.298  1.00  0.00           H
ATOM   1911  CB  LYS A 120      73.100  43.780  25.530  1.00  0.00           C
ATOM   1912  HB1 LYS A 120      73.929  44.519  25.490  1.00  0.00           H
ATOM   1913  HB2 LYS A 120      72.650  43.900  26.539  1.00  0.00           H
ATOM   1914  CG  LYS A 120      72.200  44.330  24.400  1.00  0.00           C
ATOM   1915  HG1 LYS A 120      71.287  43.698  24.400  1.00  0.00           H
ATOM   1916  HG2 LYS A 120      72.700  44.180  23.419  1.00  0.00           H
ATOM   1917  CD  LYS A 120      71.810  45.780  24.580  1.00  0.00           C
ATOM   1918  HD1 LYS A 120      71.391  45.840  25.607  1.00  0.00           H
ATOM   1919  HD2 LYS A 120      71.122  46.059  23.753  1.00  0.00           H
ATOM   1920  CE  LYS A 120      73.020  46.800  24.610  1.00  0.00           C
ATOM   1921  HE1 LYS A 120      73.750  46.630  23.790  1.00  0.00           H
ATOM   1922  HE2 LYS A 120      73.521  46.810  25.602  1.00  0.00           H
ATOM   1923  NZ  LYS A 120      72.610  48.170  24.370  1.00  0.00           N
ATOM   1924  HZ1 LYS A 120      71.978  48.621  25.062  1.00  0.00           H
ATOM   1925  HZ2 LYS A 120      72.052  48.170  23.492  1.00  0.00           H
ATOM   1926  HZ3 LYS A 120      73.430  48.760  24.120  1.00  0.00           H
ATOM   1927  C   LYS A 120      74.800  41.950  26.050  1.00  0.00           C
ATOM   1928  O   LYS A 120      75.830  41.840  25.410  1.00  0.00           O
ATOM   1929  N   VAL A 121      74.780  41.550  27.340  1.00  0.00           N
ATOM   1930  HN  VAL A 121      73.941  41.690  27.860  1.00  0.00           H
ATOM   1931  CA  VAL A 121      75.940  41.160  28.080  1.00  0.00           C
ATOM   1932  HA  VAL A 121      76.687  41.927  27.931  1.00  0.00           H
ATOM   1933  CB  VAL A 121      75.680  41.030  29.600  1.00  0.00           C
ATOM   1934  HB  VAL A 121      74.934  40.215  29.719  1.00  0.00           H
ATOM   1935  CG1 VAL A 121      76.980  40.569  30.340  1.00  0.00           C
ATOM   1936 1HG1 VAL A 121      76.739  40.510  31.423  1.00  0.00           H
ATOM   1937 2HG1 VAL A 121      77.832  41.272  30.220  1.00  0.00           H
ATOM   1938 3HG1 VAL A 121      77.258  39.518  30.112  1.00  0.00           H
ATOM   1939  CG2 VAL A 121      75.180  42.390  30.100  1.00  0.00           C
ATOM   1940 1HG2 VAL A 121      75.440  42.650  31.149  1.00  0.00           H
ATOM   1941 2HG2 VAL A 121      74.102  42.650  30.030  1.00  0.00           H
ATOM   1942 3HG2 VAL A 121      75.742  43.082  29.438  1.00  0.00           H
ATOM   1943  C   VAL A 121      76.600  40.010  27.520  1.00  0.00           C
ATOM   1944  O   VAL A 121      77.760  39.880  27.340  1.00  0.00           O
ATOM   1945  N   LEU A 122      75.800  39.010  27.130  1.00  0.00           N
ATOM   1946  HN  LEU A 122      74.804  39.020  27.170  1.00  0.00           H
ATOM   1947  CA  LEU A 122      76.270  37.800  26.460  1.00  0.00           C
ATOM   1948  HA  LEU A 122      77.103  37.419  27.032  1.00  0.00           H
ATOM   1949  CB  LEU A 122      75.120  36.820  26.130  1.00  0.00           C
ATOM   1950  HB1 LEU A 122      74.439  37.321  25.409  1.00  0.00           H
ATOM   1951  HB2 LEU A 122      74.451  36.530  26.969  1.00  0.00           H
ATOM   1952  CG  LEU A 122      75.650  35.420  25.490  1.00  0.00           C
ATOM   1953  HG  LEU A 122      76.149  35.770  24.561  1.00  0.00           H
ATOM   1954  CD1 LEU A 122      76.531  34.810  26.450  1.00  0.00           C
ATOM   1955 1HD1 LEU A 122      76.740  33.741  26.230  1.00  0.00           H
ATOM   1956 2HD1 LEU A 122      76.039  34.900  27.442  1.00  0.00           H
ATOM   1957 3HD1 LEU A 122      77.495  35.337  26.609  1.00  0.00           H
ATOM   1958  CD2 LEU A 122      74.380  34.670  25.150  1.00  0.00           C
ATOM   1959 1HD2 LEU A 122      74.589  33.823  24.462  1.00  0.00           H
ATOM   1960 2HD2 LEU A 122      73.638  35.312  24.629  1.00  0.00           H
ATOM   1961 3HD2 LEU A 122      73.891  34.131  25.989  1.00  0.00           H
ATOM   1962  C   LEU A 122      76.890  38.150  25.110  1.00  0.00           C
ATOM   1963  O   LEU A 122      78.020  37.710  24.820  1.00  0.00           O
ATOM   1964  N   ALA A 123      76.260  39.080  24.370  1.00  0.00           N
ATOM   1965  HN  ALA A 123      75.314  39.259  24.629  1.00  0.00           H
ATOM   1966  CA  ALA A 123      76.800  39.440  23.100  1.00  0.00           C
ATOM   1967  HA  ALA A 123      76.910  38.518  22.549  1.00  0.00           H
ATOM   1968  CB  ALA A 123      75.680  40.010  22.221  1.00  0.00           C
ATOM   1969  HB1 ALA A 123      75.222  40.946  22.608  1.00  0.00           H
ATOM   1970  HB2 ALA A 123      74.901  39.221  22.290  1.00  0.00           H
ATOM   1971  HB3 ALA A 123      76.012  40.100  21.164  1.00  0.00           H
ATOM   1972  C   ALA A 123      78.110  40.260  23.120  1.00  0.00           C
ATOM   1973  O   ALA A 123      79.090  40.190  22.310  1.00  0.00           O
ATOM   1974  N   GLY A 124      78.170  41.130  24.150  1.00  0.00           N
ATOM   1975  HN  GLY A 124      77.360  41.170  24.730  1.00  0.00           H
ATOM   1976  CA  GLY A 124      79.240  41.990  24.440  1.00  0.00           C
ATOM   1977  HA1 GLY A 124      80.082  41.379  24.731  1.00  0.00           H
ATOM   1978  HA2 GLY A 124      78.860  42.690  25.170  1.00  0.00           H
ATOM   1979  C   GLY A 124      79.820  42.800  23.310  1.00  0.00           C
ATOM   1980  O   GLY A 124      81.030  42.860  23.200  1.00  0.00           O
ATOM   1981  N   LYS A 125      78.920  43.280  22.440  1.00  0.00           N
ATOM   1982  HN  LYS A 125      77.953  43.200  22.669  1.00  0.00           H
ATOM   1983  CA  LYS A 125      79.210  44.150  21.310  1.00  0.00           C
ATOM   1984  HA  LYS A 125      80.152  43.910  20.839  1.00  0.00           H
ATOM   1985  CB  LYS A 125      78.061  43.990  20.179  1.00  0.00           C
ATOM   1986  HB1 LYS A 125      78.537  44.577  19.365  1.00  0.00           H
ATOM   1987  HB2 LYS A 125      77.071  44.394  20.483  1.00  0.00           H
ATOM   1988  CG  LYS A 125      77.670  42.600  19.890  1.00  0.00           C
ATOM   1989  HG1 LYS A 125      76.962  42.480  19.042  1.00  0.00           H
ATOM   1990  HG2 LYS A 125      77.039  42.199  20.712  1.00  0.00           H
ATOM   1991  CD  LYS A 125      78.860  41.630  19.610  1.00  0.00           C
ATOM   1992  HD1 LYS A 125      79.674  41.680  20.364  1.00  0.00           H
ATOM   1993  HD2 LYS A 125      79.400  41.940  18.690  1.00  0.00           H
ATOM   1994  CE  LYS A 125      78.540  40.070  19.409  1.00  0.00           C
ATOM   1995  HE1 LYS A 125      78.262  39.971  18.338  1.00  0.00           H
ATOM   1996  HE2 LYS A 125      77.825  39.647  20.146  1.00  0.00           H
ATOM   1997  NZ  LYS A 125      79.760  39.280  19.450  1.00  0.00           N
ATOM   1998  HZ1 LYS A 125      80.429  39.679  20.139  1.00  0.00           H
ATOM   1999  HZ2 LYS A 125      80.249  39.150  18.541  1.00  0.00           H
ATOM   2000  HZ3 LYS A 125      79.521  38.333  19.809  1.00  0.00           H
ATOM   2001  C   LYS A 125      79.270  45.570  21.760  1.00  0.00           C
ATOM   2002  O   LYS A 125      80.040  46.340  21.310  1.00  0.00           O
ATOM   2003  N   SER A 126      78.480  45.960  22.750  1.00  0.00           N
ATOM   2004  HN  SER A 126      77.808  45.378  23.201  1.00  0.00           H
ATOM   2005  CA  SER A 126      78.680  47.260  23.400  1.00  0.00           C
ATOM   2006  HA  SER A 126      79.607  47.739  23.121  1.00  0.00           H
ATOM   2007  CB  SER A 126      77.540  48.280  23.150  1.00  0.00           C
ATOM   2008  HB1 SER A 126      77.680  49.131  23.851  1.00  0.00           H
ATOM   2009  HB2 SER A 126      76.589  47.850  23.530  1.00  0.00           H
ATOM   2010  OG  SER A 126      77.470  48.710  21.810  1.00  0.00           O
ATOM   2011  HG1 SER A 126      77.198  47.946  21.297  1.00  0.00           H
ATOM   2012  C   SER A 126      78.720  46.940  24.860  1.00  0.00           C
ATOM   2013  O   SER A 126      77.960  46.180  25.370  1.00  0.00           O
ATOM   2014  N   LYS A 127      79.670  47.470  25.630  1.00  0.00           N
ATOM   2015  HN  LYS A 127      80.283  48.173  25.278  1.00  0.00           H
ATOM   2016  CA  LYS A 127      79.860  46.940  26.910  1.00  0.00           C
ATOM   2017  HA  LYS A 127      79.272  46.043  27.040  1.00  0.00           H
ATOM   2018  CB  LYS A 127      81.250  46.320  27.100  1.00  0.00           C
ATOM   2019  HB1 LYS A 127      81.541  45.809  28.042  1.00  0.00           H
ATOM   2020  HB2 LYS A 127      82.000  47.140  27.090  1.00  0.00           H
ATOM   2021  CG  LYS A 127      81.690  45.290  26.030  1.00  0.00           C
ATOM   2022  HG1 LYS A 127      81.810  45.851  25.079  1.00  0.00           H
ATOM   2023  HG2 LYS A 127      80.891  44.521  25.950  1.00  0.00           H
ATOM   2024  CD  LYS A 127      83.000  44.690  26.520  1.00  0.00           C
ATOM   2025  HD1 LYS A 127      82.850  44.202  27.507  1.00  0.00           H
ATOM   2026  HD2 LYS A 127      83.712  45.519  26.720  1.00  0.00           H
ATOM   2027  CE  LYS A 127      83.640  43.840  25.390  1.00  0.00           C
ATOM   2028  HE1 LYS A 127      84.043  44.482  24.578  1.00  0.00           H
ATOM   2029  HE2 LYS A 127      82.901  43.071  25.080  1.00  0.00           H
ATOM   2030  NZ  LYS A 127      84.772  43.070  25.889  1.00  0.00           N
ATOM   2031  HZ1 LYS A 127      84.539  42.168  26.351  1.00  0.00           H
ATOM   2032  HZ2 LYS A 127      85.325  43.613  26.583  1.00  0.00           H
ATOM   2033  HZ3 LYS A 127      85.518  42.901  25.184  1.00  0.00           H
ATOM   2034  C   LYS A 127      79.530  47.880  28.040  1.00  0.00           C
ATOM   2035  O   LYS A 127      79.520  49.090  27.880  1.00  0.00           O
ATOM   2036  N   ILE A 128      79.150  47.430  29.280  1.00  0.00           N
ATOM   2037  HN  ILE A 128      79.510  46.550  29.580  1.00  0.00           H
ATOM   2038  CA  ILE A 128      78.730  48.280  30.440  1.00  0.00           C
ATOM   2039  HA  ILE A 128      77.999  48.941  29.999  1.00  0.00           H
ATOM   2040  CB  ILE A 128      77.970  47.560  31.550  1.00  0.00           C
ATOM   2041  HB  ILE A 128      78.834  47.148  32.113  1.00  0.00           H
ATOM   2042  CG2 ILE A 128      77.150  48.609  32.340  1.00  0.00           C
ATOM   2043 1HG2 ILE A 128      76.377  49.212  31.818  1.00  0.00           H
ATOM   2044 2HG2 ILE A 128      77.724  49.396  32.874  1.00  0.00           H
ATOM   2045 3HG2 ILE A 128      76.652  47.943  33.077  1.00  0.00           H
ATOM   2046  CG1 ILE A 128      77.081  46.430  30.980  1.00  0.00           C
ATOM   2047 1HG1 ILE A 128      77.359  46.022  29.984  1.00  0.00           H
ATOM   2048 2HG1 ILE A 128      76.075  46.842  30.749  1.00  0.00           H
ATOM   2049  CD  ILE A 128      76.900  45.270  31.940  1.00  0.00           C
ATOM   2050  HD1 ILE A 128      77.761  44.589  32.110  1.00  0.00           H
ATOM   2051  HD2 ILE A 128      76.094  44.623  31.532  1.00  0.00           H
ATOM   2052  HD3 ILE A 128      76.570  45.760  32.881  1.00  0.00           H
ATOM   2053  C   ILE A 128      79.870  49.150  31.010  1.00  0.00           C
ATOM   2054  O   ILE A 128      79.690  50.300  31.360  1.00  0.00           O
ATOM   2055  N   GLU A 129      81.140  48.580  31.080  1.00  0.00           N
ATOM   2056  HN  GLU A 129      81.279  47.645  30.762  1.00  0.00           H
ATOM   2057  CA  GLU A 129      82.342  49.210  31.540  1.00  0.00           C
ATOM   2058  HA  GLU A 129      82.202  49.500  32.571  1.00  0.00           H
ATOM   2059  CB  GLU A 129      83.582  48.340  31.580  1.00  0.00           C
ATOM   2060  HB1 GLU A 129      84.379  48.888  32.128  1.00  0.00           H
ATOM   2061  HB2 GLU A 129      83.942  48.140  30.549  1.00  0.00           H
ATOM   2062  CG  GLU A 129      83.562  47.070  32.510  1.00  0.00           C
ATOM   2063  HG1 GLU A 129      82.952  47.370  33.389  1.00  0.00           H
ATOM   2064  HG2 GLU A 129      84.572  46.820  32.900  1.00  0.00           H
ATOM   2065  CD  GLU A 129      82.820  45.780  32.030  1.00  0.00           C
ATOM   2066  OE1 GLU A 129      82.790  44.790  32.740  1.00  0.00           O
ATOM   2067  OE2 GLU A 129      82.310  45.850  30.890  1.00  0.00           O
ATOM   2068  C   GLU A 129      82.762  50.450  30.760  1.00  0.00           C
ATOM   2069  O   GLU A 129      83.292  51.410  31.310  1.00  0.00           O
ATOM   2070  N   ASP A 130      82.482  50.530  29.480  1.00  0.00           N
ATOM   2071  HN  ASP A 130      82.203  49.664  29.072  1.00  0.00           H
ATOM   2072  CA  ASP A 130      82.562  51.730  28.600  1.00  0.00           C
ATOM   2073  HA  ASP A 130      83.547  52.092  28.851  1.00  0.00           H
ATOM   2074  CB  ASP A 130      82.392  51.440  27.120  1.00  0.00           C
ATOM   2075  HB1 ASP A 130      82.592  52.372  26.549  1.00  0.00           H
ATOM   2076  HB2 ASP A 130      81.422  50.950  26.890  1.00  0.00           H
ATOM   2077  CG  ASP A 130      83.382  50.360  26.740  1.00  0.00           C
ATOM   2078  OD1 ASP A 130      84.572  50.350  27.150  1.00  0.00           O
ATOM   2079  OD2 ASP A 130      83.022  49.520  25.850  1.00  0.00           O
ATOM   2080  C   ASP A 130      81.592  52.910  28.930  1.00  0.00           C
ATOM   2081  O   ASP A 130      82.082  54.010  29.080  1.00  0.00           O
ATOM   2082  N   TYR A 131      80.302  52.600  29.060  1.00  0.00           N
ATOM   2083  HN  TYR A 131      80.030  51.645  29.140  1.00  0.00           H
ATOM   2084  CA  TYR A 131      79.342  53.640  29.430  1.00  0.00           C
ATOM   2085  HA  TYR A 131      79.482  54.508  28.802  1.00  0.00           H
ATOM   2086  CB  TYR A 131      77.860  53.091  29.330  1.00  0.00           C
ATOM   2087  HB1 TYR A 131      77.088  53.712  29.831  1.00  0.00           H
ATOM   2088  HB2 TYR A 131      77.961  52.042  29.683  1.00  0.00           H
ATOM   2089  CG  TYR A 131      77.550  53.110  27.840  1.00  0.00           C
ATOM   2090  CD1 TYR A 131      76.680  54.160  27.450  1.00  0.00           C
ATOM   2091  HD1 TYR A 131      76.510  54.919  28.199  1.00  0.00           H
ATOM   2092  CE1 TYR A 131      76.210  54.310  26.140  1.00  0.00           C
ATOM   2093  HE1 TYR A 131      75.698  55.214  25.849  1.00  0.00           H
ATOM   2094  CZ  TYR A 131      76.560  53.340  25.170  1.00  0.00           C
ATOM   2095  OH  TYR A 131      76.040  53.510  23.800  1.00  0.00           O
ATOM   2096  HH  TYR A 131      76.120  52.712  23.272  1.00  0.00           H
ATOM   2097  CD2 TYR A 131      77.830  52.120  26.890  1.00  0.00           C
ATOM   2098  HD2 TYR A 131      78.509  51.351  27.229  1.00  0.00           H
ATOM   2099  CE2 TYR A 131      77.350  52.260  25.520  1.00  0.00           C
ATOM   2100  HE2 TYR A 131      77.580  51.509  24.779  1.00  0.00           H
ATOM   2101  C   TYR A 131      79.552  54.090  30.830  1.00  0.00           C
ATOM   2102  O   TYR A 131      79.612  55.290  31.120  1.00  0.00           O
ATOM   2103  N   PHE A 132      79.712  53.180  31.750  1.00  0.00           N
ATOM   2104  HN  PHE A 132      79.872  52.240  31.460  1.00  0.00           H
ATOM   2105  CA  PHE A 132      79.772  53.500  33.140  1.00  0.00           C
ATOM   2106  HA  PHE A 132      79.421  54.463  33.481  1.00  0.00           H
ATOM   2107  CB  PHE A 132      78.810  52.460  33.850  1.00  0.00           C
ATOM   2108  HB1 PHE A 132      78.960  52.600  34.942  1.00  0.00           H
ATOM   2109  HB2 PHE A 132      78.880  51.451  33.390  1.00  0.00           H
ATOM   2110  CG  PHE A 132      77.390  52.990  33.570  1.00  0.00           C
ATOM   2111  CD1 PHE A 132      76.720  53.810  34.500  1.00  0.00           C
ATOM   2112  HD1 PHE A 132      77.449  54.110  35.239  1.00  0.00           H
ATOM   2113  CE1 PHE A 132      75.390  54.190  34.450  1.00  0.00           C
ATOM   2114  HE1 PHE A 132      75.040  54.839  35.239  1.00  0.00           H
ATOM   2115  CZ  PHE A 132      74.571  53.530  33.540  1.00  0.00           C
ATOM   2116  HZ  PHE A 132      73.503  53.661  33.439  1.00  0.00           H
ATOM   2117  CD2 PHE A 132      76.540  52.390  32.600  1.00  0.00           C
ATOM   2118  HD2 PHE A 132      76.959  51.572  32.032  1.00  0.00           H
ATOM   2119  CE2 PHE A 132      75.160  52.620  32.600  1.00  0.00           C
ATOM   2120  HE2 PHE A 132      74.501  51.941  32.080  1.00  0.00           H
ATOM   2121  C   PHE A 132      81.112  53.320  33.690  1.00  0.00           C
ATOM   2122  O   PHE A 132      81.532  52.120  33.830  1.00  0.00           O
ATOM   2123  N   PRO A 133      81.852  54.370  34.000  1.00  0.00           N
ATOM   2124  CD  PRO A 133      81.612  55.770  33.620  1.00  0.00           C
ATOM   2125  HD1 PRO A 133      80.555  56.099  33.720  1.00  0.00           H
ATOM   2126  HD2 PRO A 133      81.732  55.790  32.516  1.00  0.00           H
ATOM   2127  CA  PRO A 133      83.252  54.280  34.340  1.00  0.00           C
ATOM   2128  HA  PRO A 133      83.759  53.535  33.744  1.00  0.00           H
ATOM   2129  CB  PRO A 133      83.892  55.690  34.190  1.00  0.00           C
ATOM   2130  HB1 PRO A 133      84.432  55.680  33.219  1.00  0.00           H
ATOM   2131  HB2 PRO A 133      84.543  55.981  35.042  1.00  0.00           H
ATOM   2132  CG  PRO A 133      82.632  56.620  34.360  1.00  0.00           C
ATOM   2133  HG1 PRO A 133      82.384  56.660  35.443  1.00  0.00           H
ATOM   2134  HG2 PRO A 133      82.772  57.627  33.911  1.00  0.00           H
ATOM   2135  C   PRO A 133      83.472  53.730  35.730  1.00  0.00           C
ATOM   2136  O   PRO A 133      84.632  53.470  36.110  1.00  0.00           O
ATOM   2137  N   GLU A 134      82.402  53.430  36.550  1.00  0.00           N
ATOM   2138  HN  GLU A 134      81.505  53.789  36.301  1.00  0.00           H
ATOM   2139  CA  GLU A 134      82.522  52.790  37.850  1.00  0.00           C
ATOM   2140  HA  GLU A 134      83.490  52.760  38.329  1.00  0.00           H
ATOM   2141  CB  GLU A 134      81.412  53.230  38.950  1.00  0.00           C
ATOM   2142  HB1 GLU A 134      81.672  52.601  39.829  1.00  0.00           H
ATOM   2143  HB2 GLU A 134      80.438  52.919  38.518  1.00  0.00           H
ATOM   2144  CG  GLU A 134      81.562  54.720  39.450  1.00  0.00           C
ATOM   2145  HG1 GLU A 134      81.482  55.362  38.547  1.00  0.00           H
ATOM   2146  HG2 GLU A 134      82.592  54.790  39.860  1.00  0.00           H
ATOM   2147  CD  GLU A 134      80.472  55.320  40.370  1.00  0.00           C
ATOM   2148  OE1 GLU A 134      80.472  55.180  41.660  1.00  0.00           O
ATOM   2149  OE2 GLU A 134      79.632  56.020  39.820  1.00  0.00           O
ATOM   2150  C   GLU A 134      82.332  51.280  37.750  1.00  0.00           C
ATOM   2151  O   GLU A 134      82.532  50.520  38.740  1.00  0.00           O
ATOM   2152  N   PHE A 135      81.812  50.780  36.610  1.00  0.00           N
ATOM   2153  HN  PHE A 135      81.541  51.321  35.818  1.00  0.00           H
ATOM   2154  CA  PHE A 135      81.362  49.390  36.630  1.00  0.00           C
ATOM   2155  HA  PHE A 135      80.702  49.141  37.448  1.00  0.00           H
ATOM   2156  CB  PHE A 135      80.471  49.189  35.330  1.00  0.00           C
ATOM   2157  HB1 PHE A 135      81.202  49.290  34.500  1.00  0.00           H
ATOM   2158  HB2 PHE A 135      79.572  49.836  35.239  1.00  0.00           H
ATOM   2159  CG  PHE A 135      79.870  47.830  35.280  1.00  0.00           C
ATOM   2160  CD1 PHE A 135      78.940  47.520  36.280  1.00  0.00           C
ATOM   2161  HD1 PHE A 135      78.569  48.252  36.982  1.00  0.00           H
ATOM   2162  CE1 PHE A 135      78.400  46.210  36.370  1.00  0.00           C
ATOM   2163  HE1 PHE A 135      77.741  45.930  37.179  1.00  0.00           H
ATOM   2164  CZ  PHE A 135      78.740  45.190  35.430  1.00  0.00           C
ATOM   2165  HZ  PHE A 135      78.238  44.236  35.480  1.00  0.00           H
ATOM   2166  CD2 PHE A 135      80.170  46.820  34.380  1.00  0.00           C
ATOM   2167  HD2 PHE A 135      80.901  46.970  33.599  1.00  0.00           H
ATOM   2168  CE2 PHE A 135      79.620  45.550  34.340  1.00  0.00           C
ATOM   2169  HE2 PHE A 135      79.919  44.792  33.631  1.00  0.00           H
ATOM   2170  C   PHE A 135      82.522  48.340  36.830  1.00  0.00           C
ATOM   2171  O   PHE A 135      82.292  47.290  37.430  1.00  0.00           O
ATOM   2172  N   ALA A 136      83.752  48.700  36.450  1.00  0.00           N
ATOM   2173  HN  ALA A 136      83.993  49.544  35.978  1.00  0.00           H
ATOM   2174  CA  ALA A 136      84.942  47.820  36.690  1.00  0.00           C
ATOM   2175  HA  ALA A 136      84.731  46.936  36.107  1.00  0.00           H
ATOM   2176  CB  ALA A 136      86.182  48.460  36.029  1.00  0.00           C
ATOM   2177  HB1 ALA A 136      87.055  47.778  36.110  1.00  0.00           H
ATOM   2178  HB2 ALA A 136      86.442  49.459  36.440  1.00  0.00           H
ATOM   2179  HB3 ALA A 136      85.943  48.530  34.947  1.00  0.00           H
ATOM   2180  C   ALA A 136      85.252  47.400  38.120  1.00  0.00           C
ATOM   2181  O   ALA A 136      85.532  46.190  38.410  1.00  0.00           O
ATOM   2182  N   ARG A 137      85.152  48.350  39.080  1.00  0.00           N
ATOM   2183  HN  ARG A 137      84.774  49.216  38.761  1.00  0.00           H
ATOM   2184  CA  ARG A 137      85.382  48.180  40.510  1.00  0.00           C
ATOM   2185  HA  ARG A 137      86.111  47.411  40.720  1.00  0.00           H
ATOM   2186  CB  ARG A 137      85.842  49.550  41.140  1.00  0.00           C
ATOM   2187  HB1 ARG A 137      86.926  49.711  40.959  1.00  0.00           H
ATOM   2188  HB2 ARG A 137      85.983  49.359  42.225  1.00  0.00           H
ATOM   2189  CG  ARG A 137      85.052  50.920  40.850  1.00  0.00           C
ATOM   2190  HG1 ARG A 137      84.007  50.751  41.188  1.00  0.00           H
ATOM   2191  HG2 ARG A 137      84.912  51.250  39.799  1.00  0.00           H
ATOM   2192  CD  ARG A 137      85.682  52.140  41.550  1.00  0.00           C
ATOM   2193  HD1 ARG A 137      86.192  51.910  42.510  1.00  0.00           H
ATOM   2194  HD2 ARG A 137      84.923  52.949  41.620  1.00  0.00           H
ATOM   2195  NE  ARG A 137      86.682  52.820  40.650  1.00  0.00           N
ATOM   2196  HE  ARG A 137      86.971  52.273  39.864  1.00  0.00           H
ATOM   2197  CZ  ARG A 137      87.542  53.770  41.070  1.00  0.00           C
ATOM   2198  NH1 ARG A 137      87.542  54.390  42.200  1.00  0.00           N
ATOM   2199 1HH1 ARG A 137      86.625  54.370  42.599  1.00  0.00           H
ATOM   2200 2HH1 ARG A 137      88.223  55.081  42.440  1.00  0.00           H
ATOM   2201  NH2 ARG A 137      88.502  54.060  40.249  1.00  0.00           N
ATOM   2202 1HH2 ARG A 137      88.611  53.584  39.377  1.00  0.00           H
ATOM   2203 2HH2 ARG A 137      89.112  54.800  40.530  1.00  0.00           H
ATOM   2204  C   ARG A 137      84.152  47.740  41.240  1.00  0.00           C
ATOM   2205  O   ARG A 137      84.322  47.320  42.370  1.00  0.00           O
ATOM   2206  N   TYR A 138      82.982  47.800  40.640  1.00  0.00           N
ATOM   2207  HN  TYR A 138      82.832  47.980  39.671  1.00  0.00           H
ATOM   2208  CA  TYR A 138      81.670  47.440  41.320  1.00  0.00           C
ATOM   2209  HA  TYR A 138      81.650  48.199  42.089  1.00  0.00           H
ATOM   2210  CB  TYR A 138      80.480  47.900  40.419  1.00  0.00           C
ATOM   2211  HB1 TYR A 138      80.589  47.482  39.396  1.00  0.00           H
ATOM   2212  HB2 TYR A 138      80.470  49.005  40.301  1.00  0.00           H
ATOM   2213  CG  TYR A 138      79.210  47.480  41.130  1.00  0.00           C
ATOM   2214  CD1 TYR A 138      78.510  46.300  40.800  1.00  0.00           C
ATOM   2215  HD1 TYR A 138      78.881  45.469  40.219  1.00  0.00           H
ATOM   2216  CE1 TYR A 138      77.190  46.110  41.340  1.00  0.00           C
ATOM   2217  HE1 TYR A 138      76.663  45.195  41.111  1.00  0.00           H
ATOM   2218  CZ  TYR A 138      76.650  47.060  42.150  1.00  0.00           C
ATOM   2219  OH  TYR A 138      75.310  46.910  42.630  1.00  0.00           O
ATOM   2220  HH  TYR A 138      75.090  47.600  43.260  1.00  0.00           H
ATOM   2221  CD2 TYR A 138      78.670  48.410  42.020  1.00  0.00           C
ATOM   2222  HD2 TYR A 138      79.189  49.329  42.250  1.00  0.00           H
ATOM   2223  CE2 TYR A 138      77.420  48.220  42.590  1.00  0.00           C
ATOM   2224  HE2 TYR A 138      77.039  48.861  43.371  1.00  0.00           H
ATOM   2225  C   TYR A 138      81.570  46.000  41.800  1.00  0.00           C
ATOM   2226  O   TYR A 138      81.920  44.990  41.190  1.00  0.00           O
ATOM   2227  N   THR A 139      81.030  45.860  43.030  1.00  0.00           N
ATOM   2228  HN  THR A 139      80.810  46.700  43.520  1.00  0.00           H
ATOM   2229  CA  THR A 139      80.670  44.560  43.660  1.00  0.00           C
ATOM   2230  HA  THR A 139      80.590  43.774  42.923  1.00  0.00           H
ATOM   2231  CB  THR A 139      81.630  44.070  44.780  1.00  0.00           C
ATOM   2232  HB  THR A 139      81.680  44.825  45.594  1.00  0.00           H
ATOM   2233  OG1 THR A 139      82.970  43.910  44.390  1.00  0.00           O
ATOM   2234  HG1 THR A 139      83.209  44.568  43.732  1.00  0.00           H
ATOM   2235  CG2 THR A 139      81.310  42.741  45.350  1.00  0.00           C
ATOM   2236 1HG2 THR A 139      82.031  42.540  46.171  1.00  0.00           H
ATOM   2237 2HG2 THR A 139      81.370  41.853  44.685  1.00  0.00           H
ATOM   2238 3HG2 THR A 139      80.337  42.549  45.851  1.00  0.00           H
ATOM   2239  C   THR A 139      79.270  44.640  44.210  1.00  0.00           C
ATOM   2240  O   THR A 139      78.850  45.600  44.840  1.00  0.00           O
ATOM   2241  N   THR A 140      78.490  43.660  43.970  1.00  0.00           N
ATOM   2242  HN  THR A 140      78.800  42.889  43.419  1.00  0.00           H
ATOM   2243  CA  THR A 140      77.130  43.510  44.290  1.00  0.00           C
ATOM   2244  HA  THR A 140      76.533  44.226  43.743  1.00  0.00           H
ATOM   2245  CB  THR A 140      76.770  42.120  43.780  1.00  0.00           C
ATOM   2246  HB  THR A 140      76.132  41.562  44.498  1.00  0.00           H
ATOM   2247  OG1 THR A 140      77.870  41.270  43.380  1.00  0.00           O
ATOM   2248  HG1 THR A 140      77.442  40.484  43.032  1.00  0.00           H
ATOM   2249  CG2 THR A 140      75.910  42.360  42.530  1.00  0.00           C
ATOM   2250 1HG2 THR A 140      76.482  42.872  41.727  1.00  0.00           H
ATOM   2251 2HG2 THR A 140      75.098  43.082  42.761  1.00  0.00           H
ATOM   2252 3HG2 THR A 140      75.401  41.422  42.221  1.00  0.00           H
ATOM   2253  C   THR A 140      76.700  43.660  45.720  1.00  0.00           C
ATOM   2254  O   THR A 140      77.460  43.440  46.580  1.00  0.00           O
ATOM   2255  N   PRO A 141      75.460  44.120  46.060  1.00  0.00           N
ATOM   2256  CD  PRO A 141      74.690  45.060  45.240  1.00  0.00           C
ATOM   2257  HD1 PRO A 141      74.157  44.407  44.517  1.00  0.00           H
ATOM   2258  HD2 PRO A 141      75.380  45.750  44.710  1.00  0.00           H
ATOM   2259  CA  PRO A 141      74.920  44.100  47.400  1.00  0.00           C
ATOM   2260  HA  PRO A 141      75.561  44.781  47.941  1.00  0.00           H
ATOM   2261  CB  PRO A 141      73.460  44.640  47.250  1.00  0.00           C
ATOM   2262  HB1 PRO A 141      73.040  45.100  48.170  1.00  0.00           H
ATOM   2263  HB2 PRO A 141      72.663  43.982  46.841  1.00  0.00           H
ATOM   2264  CG  PRO A 141      73.770  45.720  46.180  1.00  0.00           C
ATOM   2265  HG1 PRO A 141      72.867  46.071  45.638  1.00  0.00           H
ATOM   2266  HG2 PRO A 141      74.250  46.630  46.600  1.00  0.00           H
ATOM   2267  C   PRO A 141      74.950  42.770  48.110  1.00  0.00           C
ATOM   2268  O   PRO A 141      74.980  41.700  47.450  1.00  0.00           O
ATOM   2269  N   GLU A 142      74.900  42.740  49.460  1.00  0.00           N
ATOM   2270  HN  GLU A 142      75.040  43.539  50.039  1.00  0.00           H
ATOM   2271  CA  GLU A 142      74.790  41.510  50.280  1.00  0.00           C
ATOM   2272  HA  GLU A 142      75.580  40.830  50.000  1.00  0.00           H
ATOM   2273  CB  GLU A 142      75.020  41.750  51.800  1.00  0.00           C
ATOM   2274  HB1 GLU A 142      74.950  40.750  52.280  1.00  0.00           H
ATOM   2275  HB2 GLU A 142      74.216  42.463  52.081  1.00  0.00           H
ATOM   2276  CG  GLU A 142      76.420  42.410  52.140  1.00  0.00           C
ATOM   2277  HG1 GLU A 142      76.600  43.238  51.421  1.00  0.00           H
ATOM   2278  HG2 GLU A 142      77.208  41.642  51.990  1.00  0.00           H
ATOM   2279  CD  GLU A 142      76.640  42.990  53.470  1.00  0.00           C
ATOM   2280  OE1 GLU A 142      75.730  43.140  54.280  1.00  0.00           O
ATOM   2281  OE2 GLU A 142      77.780  43.540  53.850  1.00  0.00           O
ATOM   2282  C   GLU A 142      73.520  40.720  49.810  1.00  0.00           C
ATOM   2283  O   GLU A 142      73.540  39.490  49.730  1.00  0.00           O
ATOM   2284  N   ASP A 143      72.410  41.380  49.570  1.00  0.00           N
ATOM   2285  HN  ASP A 143      72.390  42.370  49.690  1.00  0.00           H
ATOM   2286  CA  ASP A 143      71.100  40.760  49.170  1.00  0.00           C
ATOM   2287  HA  ASP A 143      70.990  39.816  49.682  1.00  0.00           H
ATOM   2288  CB  ASP A 143      69.900  41.700  49.620  1.00  0.00           C
ATOM   2289  HB1 ASP A 143      68.908  41.219  49.480  1.00  0.00           H
ATOM   2290  HB2 ASP A 143      69.920  42.671  49.080  1.00  0.00           H
ATOM   2291  CG  ASP A 143      70.050  42.030  51.110  1.00  0.00           C
ATOM   2292  OD1 ASP A 143      69.430  43.050  51.550  1.00  0.00           O
ATOM   2293  OD2 ASP A 143      70.530  41.210  51.880  1.00  0.00           O
ATOM   2294  C   ASP A 143      70.930  40.420  47.620  1.00  0.00           C
ATOM   2295  O   ASP A 143      69.890  40.030  47.160  1.00  0.00           O
ATOM   2296  N   ALA A 144      71.920  40.630  46.770  1.00  0.00           N
ATOM   2297  HN  ALA A 144      72.789  41.009  47.080  1.00  0.00           H
ATOM   2298  CA  ALA A 144      71.920  40.190  45.370  1.00  0.00           C
ATOM   2299  HA  ALA A 144      71.006  40.587  44.953  1.00  0.00           H
ATOM   2300  CB  ALA A 144      72.990  40.770  44.480  1.00  0.00           C
ATOM   2301  HB1 ALA A 144      74.001  40.580  44.900  1.00  0.00           H
ATOM   2302  HB2 ALA A 144      72.820  41.867  44.520  1.00  0.00           H
ATOM   2303  HB3 ALA A 144      73.030  40.431  43.423  1.00  0.00           H
ATOM   2304  C   ALA A 144      71.950  38.720  45.120  1.00  0.00           C
ATOM   2305  O   ALA A 144      72.940  37.970  45.230  1.00  0.00           O
ATOM   2306  N   THR A 145      70.720  38.190  44.890  1.00  0.00           N
ATOM   2307  HN  THR A 145      69.878  38.721  44.940  1.00  0.00           H
ATOM   2308  CA  THR A 145      70.490  36.810  44.650  1.00  0.00           C
ATOM   2309  HA  THR A 145      71.208  36.152  45.118  1.00  0.00           H
ATOM   2310  CB  THR A 145      69.020  36.330  45.020  1.00  0.00           C
ATOM   2311  HB  THR A 145      68.809  35.274  44.748  1.00  0.00           H
ATOM   2312  OG1 THR A 145      67.990  37.280  44.560  1.00  0.00           O
ATOM   2313  HG1 THR A 145      68.141  37.431  43.624  1.00  0.00           H
ATOM   2314  CG2 THR A 145      69.011  36.300  46.520  1.00  0.00           C
ATOM   2315 1HG2 THR A 145      69.080  37.378  46.780  1.00  0.00           H
ATOM   2316 2HG2 THR A 145      69.867  35.762  46.979  1.00  0.00           H
ATOM   2317 3HG2 THR A 145      68.033  35.907  46.872  1.00  0.00           H
ATOM   2318  C   THR A 145      70.550  36.570  43.140  1.00  0.00           C
ATOM   2319  O   THR A 145      69.960  37.410  42.430  1.00  0.00           O
ATOM   2320  N   PRO A 146      71.220  35.610  42.580  1.00  0.00           N
ATOM   2321  CD  PRO A 146      72.420  34.950  43.210  1.00  0.00           C
ATOM   2322  HD1 PRO A 146      72.101  34.154  43.917  1.00  0.00           H
ATOM   2323  HD2 PRO A 146      72.960  35.689  43.840  1.00  0.00           H
ATOM   2324  CA  PRO A 146      70.980  35.260  41.190  1.00  0.00           C
ATOM   2325  HA  PRO A 146      71.239  36.116  40.583  1.00  0.00           H
ATOM   2326  CB  PRO A 146      72.030  34.060  40.980  1.00  0.00           C
ATOM   2327  HB1 PRO A 146      72.431  34.160  39.949  1.00  0.00           H
ATOM   2328  HB2 PRO A 146      71.499  33.098  41.140  1.00  0.00           H
ATOM   2329  CG  PRO A 146      73.140  34.260  42.090  1.00  0.00           C
ATOM   2330  HG1 PRO A 146      73.630  33.300  42.360  1.00  0.00           H
ATOM   2331  HG2 PRO A 146      73.888  34.898  41.572  1.00  0.00           H
ATOM   2332  C   PRO A 146      69.530  34.920  40.940  1.00  0.00           C
ATOM   2333  O   PRO A 146      68.760  34.500  41.760  1.00  0.00           O
ATOM   2334  N   GLU A 147      69.080  35.110  39.680  1.00  0.00           N
ATOM   2335  HN  GLU A 147      69.579  35.669  39.022  1.00  0.00           H
ATOM   2336  CA  GLU A 147      67.910  34.380  39.110  1.00  0.00           C
ATOM   2337  HA  GLU A 147      67.220  34.350  39.940  1.00  0.00           H
ATOM   2338  CB  GLU A 147      67.280  35.110  37.830  1.00  0.00           C
ATOM   2339  HB1 GLU A 147      66.508  34.438  37.399  1.00  0.00           H
ATOM   2340  HB2 GLU A 147      68.148  35.299  37.162  1.00  0.00           H
ATOM   2341  CG  GLU A 147      66.550  36.470  37.910  1.00  0.00           C
ATOM   2342  HG1 GLU A 147      66.349  36.751  36.855  1.00  0.00           H
ATOM   2343  HG2 GLU A 147      67.102  37.332  38.341  1.00  0.00           H
ATOM   2344  CD  GLU A 147      65.270  36.470  38.600  1.00  0.00           C
ATOM   2345  OE1 GLU A 147      65.220  36.740  39.870  1.00  0.00           O
ATOM   2346  OE2 GLU A 147      64.210  36.480  37.870  1.00  0.00           O
ATOM   2347  C   GLU A 147      68.290  32.950  38.770  1.00  0.00           C
ATOM   2348  O   GLU A 147      69.410  32.780  38.330  1.00  0.00           O
ATOM   2349  N   PRO A 148      67.440  31.920  38.890  1.00  0.00           N
ATOM   2350  CD  PRO A 148      66.130  31.950  39.550  1.00  0.00           C
ATOM   2351  HD1 PRO A 148      65.442  32.459  38.842  1.00  0.00           H
ATOM   2352  HD2 PRO A 148      66.160  32.470  40.531  1.00  0.00           H
ATOM   2353  CA  PRO A 148      67.830  30.530  38.480  1.00  0.00           C
ATOM   2354  HA  PRO A 148      68.584  30.168  39.163  1.00  0.00           H
ATOM   2355  CB  PRO A 148      66.500  29.620  38.730  1.00  0.00           C
ATOM   2356  HB1 PRO A 148      66.660  28.578  39.081  1.00  0.00           H
ATOM   2357  HB2 PRO A 148      65.841  29.510  37.842  1.00  0.00           H
ATOM   2358  CG  PRO A 148      65.770  30.460  39.750  1.00  0.00           C
ATOM   2359  HG1 PRO A 148      64.679  30.280  39.640  1.00  0.00           H
ATOM   2360  HG2 PRO A 148      66.020  30.121  40.778  1.00  0.00           H
ATOM   2361  C   PRO A 148      68.550  30.370  37.090  1.00  0.00           C
ATOM   2362  O   PRO A 148      67.910  30.730  36.110  1.00  0.00           O
ATOM   2363  N   GLY A 149      69.770  29.910  37.080  1.00  0.00           N
ATOM   2364  HN  GLY A 149      70.229  29.790  37.957  1.00  0.00           H
ATOM   2365  CA  GLY A 149      70.620  29.720  35.880  1.00  0.00           C
ATOM   2366  HA1 GLY A 149      69.971  29.370  35.091  1.00  0.00           H
ATOM   2367  HA2 GLY A 149      71.301  28.959  36.231  1.00  0.00           H
ATOM   2368  C   GLY A 149      71.380  30.970  35.390  1.00  0.00           C
ATOM   2369  O   GLY A 149      72.140  30.990  34.430  1.00  0.00           O
ATOM   2370  N   GLU A 150      71.320  32.110  36.129  1.00  0.00           N
ATOM   2371  HN  GLU A 150      70.744  32.201  36.938  1.00  0.00           H
ATOM   2372  CA  GLU A 150      71.810  33.440  35.810  1.00  0.00           C
ATOM   2373  HA  GLU A 150      71.421  33.500  34.804  1.00  0.00           H
ATOM   2374  CB  GLU A 150      71.190  34.510  36.660  1.00  0.00           C
ATOM   2375  HB1 GLU A 150      71.510  34.420  37.720  1.00  0.00           H
ATOM   2376  HB2 GLU A 150      70.109  34.280  36.550  1.00  0.00           H
ATOM   2377  CG  GLU A 150      71.410  35.980  36.240  1.00  0.00           C
ATOM   2378  HG1 GLU A 150      71.060  36.060  35.189  1.00  0.00           H
ATOM   2379  HG2 GLU A 150      72.411  36.461  36.260  1.00  0.00           H
ATOM   2380  CD  GLU A 150      70.580  36.960  37.020  1.00  0.00           C
ATOM   2381  OE1 GLU A 150      70.730  37.080  38.290  1.00  0.00           O
ATOM   2382  OE2 GLU A 150      69.600  37.540  36.400  1.00  0.00           O
ATOM   2383  C   GLU A 150      73.320  33.680  35.780  1.00  0.00           C
ATOM   2384  O   GLU A 150      74.070  33.070  36.550  1.00  0.00           O
ATOM   2385  N   ASP A 151      73.830  34.350  34.680  1.00  0.00           N
ATOM   2386  HN  ASP A 151      73.282  34.789  33.972  1.00  0.00           H
ATOM   2387  CA  ASP A 151      75.280  34.480  34.590  1.00  0.00           C
ATOM   2388  HA  ASP A 151      75.691  33.517  34.851  1.00  0.00           H
ATOM   2389  CB  ASP A 151      75.870  34.810  33.240  1.00  0.00           C
ATOM   2390  HB1 ASP A 151      76.977  34.880  33.310  1.00  0.00           H
ATOM   2391  HB2 ASP A 151      75.591  35.837  32.921  1.00  0.00           H
ATOM   2392  CG  ASP A 151      75.480  33.900  32.080  1.00  0.00           C
ATOM   2393  OD1 ASP A 151      75.070  32.770  32.150  1.00  0.00           O
ATOM   2394  OD2 ASP A 151      75.810  34.370  30.970  1.00  0.00           O
ATOM   2395  C   ASP A 151      75.760  35.490  35.660  1.00  0.00           C
ATOM   2396  O   ASP A 151      75.070  36.460  35.890  1.00  0.00           O
ATOM   2397  N   PRO A 152      76.890  35.270  36.330  1.00  0.00           N
ATOM   2398  CD  PRO A 152      77.630  34.040  36.210  1.00  0.00           C
ATOM   2399  HD1 PRO A 152      78.121  33.960  35.217  1.00  0.00           H
ATOM   2400  HD2 PRO A 152      76.939  33.199  36.430  1.00  0.00           H
ATOM   2401  CA  PRO A 152      77.500  36.210  37.270  1.00  0.00           C
ATOM   2402  HA  PRO A 152      76.842  36.210  38.127  1.00  0.00           H
ATOM   2403  CB  PRO A 152      78.860  35.660  37.620  1.00  0.00           C
ATOM   2404  HB1 PRO A 152      79.179  35.850  38.667  1.00  0.00           H
ATOM   2405  HB2 PRO A 152      79.630  36.180  37.010  1.00  0.00           H
ATOM   2406  CG  PRO A 152      78.850  34.100  37.210  1.00  0.00           C
ATOM   2407  HG1 PRO A 152      79.710  33.560  36.760  1.00  0.00           H
ATOM   2408  HG2 PRO A 152      78.489  33.499  38.072  1.00  0.00           H
ATOM   2409  C   PRO A 152      77.510  37.600  36.880  1.00  0.00           C
ATOM   2410  O   PRO A 152      77.050  38.480  37.560  1.00  0.00           O
ATOM   2411  N   ARG A 153      77.950  37.860  35.670  1.00  0.00           N
ATOM   2412  HN  ARG A 153      78.439  37.171  35.141  1.00  0.00           H
ATOM   2413  CA  ARG A 153      77.910  39.171  34.970  1.00  0.00           C
ATOM   2414  HA  ARG A 153      78.376  39.893  35.624  1.00  0.00           H
ATOM   2415  CB  ARG A 153      78.700  39.150  33.610  1.00  0.00           C
ATOM   2416  HB1 ARG A 153      79.796  39.319  33.680  1.00  0.00           H
ATOM   2417  HB2 ARG A 153      78.311  40.008  33.021  1.00  0.00           H
ATOM   2418  CG  ARG A 153      78.260  38.020  32.680  1.00  0.00           C
ATOM   2419  HG1 ARG A 153      77.173  38.120  32.471  1.00  0.00           H
ATOM   2420  HG2 ARG A 153      78.270  37.000  33.120  1.00  0.00           H
ATOM   2421  CD  ARG A 153      79.130  37.960  31.380  1.00  0.00           C
ATOM   2422  HD1 ARG A 153      80.140  37.670  31.740  1.00  0.00           H
ATOM   2423  HD2 ARG A 153      79.210  38.871  30.749  1.00  0.00           H
ATOM   2424  NE  ARG A 153      78.570  36.780  30.670  1.00  0.00           N
ATOM   2425  HE  ARG A 153      77.578  36.760  30.550  1.00  0.00           H
ATOM   2426  CZ  ARG A 153      79.160  35.620  30.280  1.00  0.00           C
ATOM   2427  NH1 ARG A 153      80.440  35.440  30.120  1.00  0.00           N
ATOM   2428 1HH1 ARG A 153      80.986  36.274  30.031  1.00  0.00           H
ATOM   2429 2HH1 ARG A 153      80.730  34.550  29.770  1.00  0.00           H
ATOM   2430  NH2 ARG A 153      78.350  34.570  30.090  1.00  0.00           N
ATOM   2431 1HH2 ARG A 153      77.415  34.640  30.438  1.00  0.00           H
ATOM   2432 2HH2 ARG A 153      78.700  33.719  29.700  1.00  0.00           H
ATOM   2433  C   ARG A 153      76.520  39.740  34.870  1.00  0.00           C
ATOM   2434  O   ARG A 153      76.440  40.970  34.970  1.00  0.00           O
ATOM   2435  N   VAL A 154      75.410  38.970  34.580  1.00  0.00           N
ATOM   2436  HN  VAL A 154      75.440  37.974  34.580  1.00  0.00           H
ATOM   2437  CA  VAL A 154      74.080  39.550  34.430  1.00  0.00           C
ATOM   2438  HA  VAL A 154      74.090  40.436  33.812  1.00  0.00           H
ATOM   2439  CB  VAL A 154      73.110  38.600  33.780  1.00  0.00           C
ATOM   2440  HB  VAL A 154      73.230  37.624  34.298  1.00  0.00           H
ATOM   2441  CG1 VAL A 154      71.670  39.150  33.720  1.00  0.00           C
ATOM   2442 1HG1 VAL A 154      71.280  39.120  34.760  1.00  0.00           H
ATOM   2443 2HG1 VAL A 154      71.029  38.429  33.169  1.00  0.00           H
ATOM   2444 3HG1 VAL A 154      71.760  40.152  33.249  1.00  0.00           H
ATOM   2445  CG2 VAL A 154      73.670  38.500  32.370  1.00  0.00           C
ATOM   2446 1HG2 VAL A 154      72.827  37.978  31.868  1.00  0.00           H
ATOM   2447 2HG2 VAL A 154      74.640  37.960  32.340  1.00  0.00           H
ATOM   2448 3HG2 VAL A 154      73.750  39.521  31.940  1.00  0.00           H
ATOM   2449  C   VAL A 154      73.550  39.950  35.740  1.00  0.00           C
ATOM   2450  O   VAL A 154      72.870  41.000  35.850  1.00  0.00           O
ATOM   2451  N   THR A 155      73.970  39.210  36.790  1.00  0.00           N
ATOM   2452  HN  THR A 155      74.379  38.323  36.591  1.00  0.00           H
ATOM   2453  CA  THR A 155      73.630  39.590  38.160  1.00  0.00           C
ATOM   2454  HA  THR A 155      72.559  39.700  38.240  1.00  0.00           H
ATOM   2455  CB  THR A 155      73.960  38.500  39.220  1.00  0.00           C
ATOM   2456  HB  THR A 155      75.051  38.290  39.200  1.00  0.00           H
ATOM   2457  OG1 THR A 155      73.380  37.300  38.800  1.00  0.00           O
ATOM   2458  HG1 THR A 155      72.423  37.370  38.830  1.00  0.00           H
ATOM   2459  CG2 THR A 155      73.500  38.871  40.610  1.00  0.00           C
ATOM   2460 1HG2 THR A 155      72.422  39.139  40.590  1.00  0.00           H
ATOM   2461 2HG2 THR A 155      74.168  39.637  41.058  1.00  0.00           H
ATOM   2462 3HG2 THR A 155      73.711  37.997  41.263  1.00  0.00           H
ATOM   2463  C   THR A 155      74.190  40.960  38.570  1.00  0.00           C
ATOM   2464  O   THR A 155      73.550  41.800  39.200  1.00  0.00           O
ATOM   2465  N   ARG A 156      75.410  41.130  38.130  1.00  0.00           N
ATOM   2466  HN  ARG A 156      75.917  40.374  37.722  1.00  0.00           H
ATOM   2467  CA  ARG A 156      76.270  42.220  38.330  1.00  0.00           C
ATOM   2468  HA  ARG A 156      76.210  42.579  39.347  1.00  0.00           H
ATOM   2469  CB  ARG A 156      77.760  41.941  38.000  1.00  0.00           C
ATOM   2470  HB1 ARG A 156      78.308  42.826  37.612  1.00  0.00           H
ATOM   2471  HB2 ARG A 156      77.830  41.127  37.247  1.00  0.00           H
ATOM   2472  CG  ARG A 156      78.680  41.500  39.200  1.00  0.00           C
ATOM   2473  HG1 ARG A 156      78.298  40.505  39.512  1.00  0.00           H
ATOM   2474  HG2 ARG A 156      78.460  42.260  39.980  1.00  0.00           H
ATOM   2475  CD  ARG A 156      80.150  41.390  38.730  1.00  0.00           C
ATOM   2476  HD1 ARG A 156      80.401  41.039  37.707  1.00  0.00           H
ATOM   2477  HD2 ARG A 156      80.631  40.638  39.391  1.00  0.00           H
ATOM   2478  NE  ARG A 156      80.720  42.770  38.970  1.00  0.00           N
ATOM   2479  HE  ARG A 156      80.780  43.050  39.928  1.00  0.00           H
ATOM   2480  CZ  ARG A 156      81.110  43.590  38.020  1.00  0.00           C
ATOM   2481  NH1 ARG A 156      81.010  43.430  36.730  1.00  0.00           N
ATOM   2482 1HH1 ARG A 156      80.870  42.483  36.441  1.00  0.00           H
ATOM   2483 2HH1 ARG A 156      81.591  44.071  36.229  1.00  0.00           H
ATOM   2484  NH2 ARG A 156      81.580  44.800  38.510  1.00  0.00           N
ATOM   2485 1HH2 ARG A 156      81.780  44.870  39.488  1.00  0.00           H
ATOM   2486 2HH2 ARG A 156      81.970  45.499  37.911  1.00  0.00           H
ATOM   2487  C   ARG A 156      75.800  43.480  37.590  1.00  0.00           C
ATOM   2488  O   ARG A 156      75.760  44.550  38.270  1.00  0.00           O
ATOM   2489  N   ALA A 157      75.410  43.380  36.350  1.00  0.00           N
ATOM   2490  HN  ALA A 157      75.579  42.533  35.852  1.00  0.00           H
ATOM   2491  CA  ALA A 157      74.780  44.490  35.570  1.00  0.00           C
ATOM   2492  HA  ALA A 157      75.491  45.301  35.620  1.00  0.00           H
ATOM   2493  CB  ALA A 157      74.620  44.020  34.130  1.00  0.00           C
ATOM   2494  HB1 ALA A 157      74.431  44.888  33.462  1.00  0.00           H
ATOM   2495  HB2 ALA A 157      73.942  43.142  34.070  1.00  0.00           H
ATOM   2496  HB3 ALA A 157      75.614  43.619  33.839  1.00  0.00           H
ATOM   2497  C   ALA A 157      73.480  45.090  36.140  1.00  0.00           C
ATOM   2498  O   ALA A 157      73.260  46.250  36.270  1.00  0.00           O
ATOM   2499  N   LYS A 158      72.430  44.210  36.440  1.00  0.00           N
ATOM   2500  HN  LYS A 158      72.579  43.224  36.450  1.00  0.00           H
ATOM   2501  CA  LYS A 158      71.130  44.560  36.880  1.00  0.00           C
ATOM   2502  HA  LYS A 158      70.841  45.406  36.273  1.00  0.00           H
ATOM   2503  CB  LYS A 158      70.150  43.330  36.840  1.00  0.00           C
ATOM   2504  HB1 LYS A 158      70.290  43.000  35.789  1.00  0.00           H
ATOM   2505  HB2 LYS A 158      69.063  43.430  37.049  1.00  0.00           H
ATOM   2506  CG  LYS A 158      70.590  42.120  37.710  1.00  0.00           C
ATOM   2507  HG1 LYS A 158      70.171  42.330  38.718  1.00  0.00           H
ATOM   2508  HG2 LYS A 158      71.701  42.110  37.710  1.00  0.00           H
ATOM   2509  CD  LYS A 158      70.000  40.840  37.120  1.00  0.00           C
ATOM   2510  HD1 LYS A 158      70.588  40.022  37.589  1.00  0.00           H
ATOM   2511  HD2 LYS A 158      70.229  40.790  36.034  1.00  0.00           H
ATOM   2512  CE  LYS A 158      68.450  40.650  37.340  1.00  0.00           C
ATOM   2513  HE1 LYS A 158      67.859  41.541  37.040  1.00  0.00           H
ATOM   2514  HE2 LYS A 158      68.239  40.459  38.414  1.00  0.00           H
ATOM   2515  NZ  LYS A 158      67.900  39.520  36.610  1.00  0.00           N
ATOM   2516  HZ1 LYS A 158      68.511  38.679  36.630  1.00  0.00           H
ATOM   2517  HZ2 LYS A 158      67.659  39.791  35.636  1.00  0.00           H
ATOM   2518  HZ3 LYS A 158      66.967  39.390  37.051  1.00  0.00           H
ATOM   2519  C   LYS A 158      71.200  45.140  38.300  1.00  0.00           C
ATOM   2520  O   LYS A 158      70.620  46.200  38.630  1.00  0.00           O
ATOM   2521  N   TYR A 159      71.970  44.550  39.200  1.00  0.00           N
ATOM   2522  HN  TYR A 159      72.494  43.714  39.059  1.00  0.00           H
ATOM   2523  CA  TYR A 159      72.190  45.120  40.530  1.00  0.00           C
ATOM   2524  HA  TYR A 159      71.215  45.452  40.852  1.00  0.00           H
ATOM   2525  CB  TYR A 159      72.920  44.200  41.510  1.00  0.00           C
ATOM   2526  HB1 TYR A 159      73.547  44.688  42.287  1.00  0.00           H
ATOM   2527  HB2 TYR A 159      73.668  43.571  40.981  1.00  0.00           H
ATOM   2528  CG  TYR A 159      71.880  43.510  42.230  1.00  0.00           C
ATOM   2529  CD1 TYR A 159      71.130  44.070  43.360  1.00  0.00           C
ATOM   2530  HD1 TYR A 159      71.370  45.060  43.720  1.00  0.00           H
ATOM   2531  CE1 TYR A 159      70.020  43.410  43.850  1.00  0.00           C
ATOM   2532  HE1 TYR A 159      69.530  43.860  44.700  1.00  0.00           H
ATOM   2533  CZ  TYR A 159      69.660  42.190  43.380  1.00  0.00           C
ATOM   2534  OH  TYR A 159      68.570  41.450  43.940  1.00  0.00           O
ATOM   2535  HH  TYR A 159      68.240  40.859  43.259  1.00  0.00           H
ATOM   2536  CD2 TYR A 159      71.530  42.150  41.870  1.00  0.00           C
ATOM   2537  HD2 TYR A 159      72.058  41.632  41.083  1.00  0.00           H
ATOM   2538  CE2 TYR A 159      70.310  41.550  42.320  1.00  0.00           C
ATOM   2539  HE2 TYR A 159      69.912  40.594  42.011  1.00  0.00           H
ATOM   2540  C   TYR A 159      72.930  46.500  40.480  1.00  0.00           C
ATOM   2541  O   TYR A 159      72.610  47.430  41.210  1.00  0.00           O
ATOM   2542  N   PHE A 160      73.950  46.620  39.640  1.00  0.00           N
ATOM   2543  HN  PHE A 160      74.479  45.812  39.391  1.00  0.00           H
ATOM   2544  CA  PHE A 160      74.540  47.930  39.350  1.00  0.00           C
ATOM   2545  HA  PHE A 160      75.001  48.141  40.303  1.00  0.00           H
ATOM   2546  CB  PHE A 160      75.710  47.710  38.401  1.00  0.00           C
ATOM   2547  HB1 PHE A 160      75.529  47.026  37.545  1.00  0.00           H
ATOM   2548  HB2 PHE A 160      76.539  47.081  38.789  1.00  0.00           H
ATOM   2549  CG  PHE A 160      76.250  49.040  37.880  1.00  0.00           C
ATOM   2550  CD1 PHE A 160      77.040  49.850  38.700  1.00  0.00           C
ATOM   2551  HD1 PHE A 160      77.422  49.468  39.635  1.00  0.00           H
ATOM   2552  CE1 PHE A 160      77.500  51.060  38.240  1.00  0.00           C
ATOM   2553  HE1 PHE A 160      78.079  51.669  38.919  1.00  0.00           H
ATOM   2554  CZ  PHE A 160      77.200  51.360  36.920  1.00  0.00           C
ATOM   2555  HZ  PHE A 160      77.580  52.309  36.570  1.00  0.00           H
ATOM   2556  CD2 PHE A 160      75.920  49.420  36.560  1.00  0.00           C
ATOM   2557  HD2 PHE A 160      75.408  48.728  35.908  1.00  0.00           H
ATOM   2558  CE2 PHE A 160      76.370  50.620  36.090  1.00  0.00           C
ATOM   2559  HE2 PHE A 160      76.159  50.841  35.055  1.00  0.00           H
ATOM   2560  C   PHE A 160      73.590  49.070  39.000  1.00  0.00           C
ATOM   2561  O   PHE A 160      73.580  50.120  39.710  1.00  0.00           O
ATOM   2562  N   ILE A 161      72.690  48.890  37.990  1.00  0.00           N
ATOM   2563  HN  ILE A 161      72.920  48.052  37.501  1.00  0.00           H
ATOM   2564  CA  ILE A 161      71.780  49.960  37.530  1.00  0.00           C
ATOM   2565  HA  ILE A 161      72.371  50.822  37.259  1.00  0.00           H
ATOM   2566  CB  ILE A 161      70.950  49.580  36.310  1.00  0.00           C
ATOM   2567  HB  ILE A 161      70.308  48.707  36.551  1.00  0.00           H
ATOM   2568  CG2 ILE A 161      70.120  50.770  35.800  1.00  0.00           C
ATOM   2569 1HG2 ILE A 161      69.460  50.370  35.000  1.00  0.00           H
ATOM   2570 2HG2 ILE A 161      70.911  51.511  35.560  1.00  0.00           H
ATOM   2571 3HG2 ILE A 161      69.469  51.251  36.561  1.00  0.00           H
ATOM   2572  CG1 ILE A 161      72.020  49.070  35.190  1.00  0.00           C
ATOM   2573 1HG1 ILE A 161      72.794  48.437  35.673  1.00  0.00           H
ATOM   2574 2HG1 ILE A 161      72.600  49.899  34.730  1.00  0.00           H
ATOM   2575  CD  ILE A 161      71.250  48.280  34.100  1.00  0.00           C
ATOM   2576  HD1 ILE A 161      70.542  47.622  34.648  1.00  0.00           H
ATOM   2577  HD2 ILE A 161      71.994  47.707  33.507  1.00  0.00           H
ATOM   2578  HD3 ILE A 161      70.670  48.930  33.410  1.00  0.00           H
ATOM   2579  C   ILE A 161      70.870  50.330  38.680  1.00  0.00           C
ATOM   2580  O   ILE A 161      70.510  51.450  38.960  1.00  0.00           O
ATOM   2581  N   ARG A 162      70.410  49.310  39.430  1.00  0.00           N
ATOM   2582  HN  ARG A 162      70.752  48.383  39.299  1.00  0.00           H
ATOM   2583  CA  ARG A 162      69.580  49.460  40.580  1.00  0.00           C
ATOM   2584  HA  ARG A 162      68.660  49.940  40.280  1.00  0.00           H
ATOM   2585  CB  ARG A 162      69.180  48.000  41.040  1.00  0.00           C
ATOM   2586  HB1 ARG A 162      70.130  47.630  41.480  1.00  0.00           H
ATOM   2587  HB2 ARG A 162      68.950  47.350  40.169  1.00  0.00           H
ATOM   2588  CG  ARG A 162      67.970  48.060  41.920  1.00  0.00           C
ATOM   2589  HG1 ARG A 162      67.062  48.310  41.331  1.00  0.00           H
ATOM   2590  HG2 ARG A 162      68.060  48.828  42.718  1.00  0.00           H
ATOM   2591  CD  ARG A 162      67.680  46.740  42.630  1.00  0.00           C
ATOM   2592  HD1 ARG A 162      67.879  45.933  41.893  1.00  0.00           H
ATOM   2593  HD2 ARG A 162      66.618  46.690  42.951  1.00  0.00           H
ATOM   2594  NE  ARG A 162      68.560  46.530  43.840  1.00  0.00           N
ATOM   2595  HE  ARG A 162      69.481  46.920  43.830  1.00  0.00           H
ATOM   2596  CZ  ARG A 162      68.100  46.460  45.140  1.00  0.00           C
ATOM   2597  NH1 ARG A 162      66.870  46.220  45.479  1.00  0.00           N
ATOM   2598 1HH1 ARG A 162      66.233  46.071  44.723  1.00  0.00           H
ATOM   2599 2HH1 ARG A 162      66.749  45.667  46.304  1.00  0.00           H
ATOM   2600  NH2 ARG A 162      68.950  46.540  46.190  1.00  0.00           N
ATOM   2601 1HH2 ARG A 162      69.891  46.680  45.880  1.00  0.00           H
ATOM   2602 2HH2 ARG A 162      68.548  46.349  47.085  1.00  0.00           H
ATOM   2603  C   ARG A 162      70.110  50.260  41.790  1.00  0.00           C
ATOM   2604  O   ARG A 162      69.550  51.170  42.350  1.00  0.00           O
ATOM   2605  N   ASP A 163      71.430  50.060  42.090  1.00  0.00           N
ATOM   2606  HN  ASP A 163      72.018  49.452  41.562  1.00  0.00           H
ATOM   2607  CA  ASP A 163      72.130  50.870  43.060  1.00  0.00           C
ATOM   2608  HA  ASP A 163      71.538  50.880  43.963  1.00  0.00           H
ATOM   2609  CB  ASP A 163      73.560  50.349  43.310  1.00  0.00           C
ATOM   2610  HB1 ASP A 163      74.305  51.155  43.481  1.00  0.00           H
ATOM   2611  HB2 ASP A 163      73.819  49.911  42.322  1.00  0.00           H
ATOM   2612  CG  ASP A 163      73.740  49.300  44.320  1.00  0.00           C
ATOM   2613  OD1 ASP A 163      72.930  49.170  45.280  1.00  0.00           O
ATOM   2614  OD2 ASP A 163      74.850  48.730  44.320  1.00  0.00           O
ATOM   2615  C   ASP A 163      72.230  52.340  42.660  1.00  0.00           C
ATOM   2616  O   ASP A 163      71.970  53.110  43.570  1.00  0.00           O
ATOM   2617  N   GLU A 164      72.380  52.700  41.340  1.00  0.00           N
ATOM   2618  HN  GLU A 164      72.590  51.910  40.770  1.00  0.00           H
ATOM   2619  CA  GLU A 164      72.400  54.020  40.770  1.00  0.00           C
ATOM   2620  HA  GLU A 164      73.143  54.622  41.272  1.00  0.00           H
ATOM   2621  CB  GLU A 164      72.890  53.990  39.270  1.00  0.00           C
ATOM   2622  HB1 GLU A 164      73.021  55.045  38.948  1.00  0.00           H
ATOM   2623  HB2 GLU A 164      72.209  53.449  38.579  1.00  0.00           H
ATOM   2624  CG  GLU A 164      74.340  53.420  39.120  1.00  0.00           C
ATOM   2625  HG1 GLU A 164      74.620  53.230  38.062  1.00  0.00           H
ATOM   2626  HG2 GLU A 164      74.420  52.411  39.579  1.00  0.00           H
ATOM   2627  CD  GLU A 164      75.380  54.260  39.890  1.00  0.00           C
ATOM   2628  OE1 GLU A 164      75.530  55.460  39.660  1.00  0.00           O
ATOM   2629  OE2 GLU A 164      76.020  53.660  40.810  1.00  0.00           O
ATOM   2630  C   GLU A 164      71.130  54.770  40.900  1.00  0.00           C
ATOM   2631  O   GLU A 164      71.160  55.890  41.330  1.00  0.00           O
ATOM   2632  N   PHE A 165      69.940  54.170  40.670  1.00  0.00           N
ATOM   2633  HN  PHE A 165      69.719  53.256  40.339  1.00  0.00           H
ATOM   2634  CA  PHE A 165      68.690  54.710  41.150  1.00  0.00           C
ATOM   2635  HA  PHE A 165      68.630  55.702  40.729  1.00  0.00           H
ATOM   2636  CB  PHE A 165      67.469  54.011  40.500  1.00  0.00           C
ATOM   2637  HB1 PHE A 165      66.467  54.209  40.937  1.00  0.00           H
ATOM   2638  HB2 PHE A 165      67.530  52.902  40.510  1.00  0.00           H
ATOM   2639  CG  PHE A 165      67.520  54.370  39.070  1.00  0.00           C
ATOM   2640  CD1 PHE A 165      66.960  55.610  38.700  1.00  0.00           C
ATOM   2641  HD1 PHE A 165      66.810  56.282  39.532  1.00  0.00           H
ATOM   2642  CE1 PHE A 165      66.860  55.930  37.290  1.00  0.00           C
ATOM   2643  HE1 PHE A 165      66.529  56.924  37.029  1.00  0.00           H
ATOM   2644  CZ  PHE A 165      67.210  54.970  36.320  1.00  0.00           C
ATOM   2645  HZ  PHE A 165      67.010  55.260  35.299  1.00  0.00           H
ATOM   2646  CD2 PHE A 165      67.690  53.370  38.070  1.00  0.00           C
ATOM   2647  HD2 PHE A 165      68.028  52.405  38.418  1.00  0.00           H
ATOM   2648  CE2 PHE A 165      67.510  53.660  36.710  1.00  0.00           C
ATOM   2649  HE2 PHE A 165      67.681  52.947  35.917  1.00  0.00           H
ATOM   2650  C   PHE A 165      68.500  54.950  42.640  1.00  0.00           C
ATOM   2651  O   PHE A 165      68.070  56.020  43.120  1.00  0.00           O
ATOM   2652  N   LEU A 166      68.970  54.010  43.440  1.00  0.00           N
ATOM   2653  HN  LEU A 166      69.329  53.201  42.981  1.00  0.00           H
ATOM   2654  CA  LEU A 166      68.850  53.950  44.870  1.00  0.00           C
ATOM   2655  HA  LEU A 166      67.887  54.391  45.081  1.00  0.00           H
ATOM   2656  CB  LEU A 166      68.900  52.550  45.541  1.00  0.00           C
ATOM   2657  HB1 LEU A 166      69.009  52.709  46.635  1.00  0.00           H
ATOM   2658  HB2 LEU A 166      69.855  52.058  45.259  1.00  0.00           H
ATOM   2659  CG  LEU A 166      67.640  51.740  45.270  1.00  0.00           C
ATOM   2660  HG  LEU A 166      67.360  51.930  44.211  1.00  0.00           H
ATOM   2661  CD1 LEU A 166      67.890  50.230  45.380  1.00  0.00           C
ATOM   2662 1HD1 LEU A 166      68.759  49.821  44.821  1.00  0.00           H
ATOM   2663 2HD1 LEU A 166      66.980  49.640  45.140  1.00  0.00           H
ATOM   2664 3HD1 LEU A 166      68.160  50.030  46.439  1.00  0.00           H
ATOM   2665  CD2 LEU A 166      66.450  52.190  46.130  1.00  0.00           C
ATOM   2666 1HD2 LEU A 166      66.801  52.030  47.172  1.00  0.00           H
ATOM   2667 2HD2 LEU A 166      65.575  51.524  45.971  1.00  0.00           H
ATOM   2668 3HD2 LEU A 166      66.291  53.256  45.861  1.00  0.00           H
ATOM   2669  C   LEU A 166      69.810  54.940  45.530  1.00  0.00           C
ATOM   2670  O   LEU A 166      69.480  55.520  46.570  1.00  0.00           O
ATOM   2671  N   ARG A 167      71.050  55.160  44.970  1.00  0.00           N
ATOM   2672  HN  ARG A 167      71.230  54.529  44.219  1.00  0.00           H
ATOM   2673  CA  ARG A 167      71.990  56.230  45.380  1.00  0.00           C
ATOM   2674  HA  ARG A 167      72.210  56.120  46.431  1.00  0.00           H
ATOM   2675  CB  ARG A 167      73.290  56.070  44.510  1.00  0.00           C
ATOM   2676  HB1 ARG A 167      73.840  57.029  44.620  1.00  0.00           H
ATOM   2677  HB2 ARG A 167      73.070  55.920  43.431  1.00  0.00           H
ATOM   2678  CG  ARG A 167      74.310  55.059  45.010  1.00  0.00           C
ATOM   2679  HG1 ARG A 167      73.843  54.067  45.189  1.00  0.00           H
ATOM   2680  HG2 ARG A 167      74.692  55.432  45.984  1.00  0.00           H
ATOM   2681  CD  ARG A 167      75.380  54.820  43.960  1.00  0.00           C
ATOM   2682  HD1 ARG A 167      74.820  54.790  43.001  1.00  0.00           H
ATOM   2683  HD2 ARG A 167      76.019  53.931  44.150  1.00  0.00           H
ATOM   2684  NE  ARG A 167      76.280  56.000  43.910  1.00  0.00           N
ATOM   2685  HE  ARG A 167      76.191  56.724  44.595  1.00  0.00           H
ATOM   2686  CZ  ARG A 167      77.462  56.100  43.270  1.00  0.00           C
ATOM   2687  NH1 ARG A 167      77.842  55.270  42.330  1.00  0.00           N
ATOM   2688 1HH1 ARG A 167      77.121  54.691  41.950  1.00  0.00           H
ATOM   2689 2HH1 ARG A 167      78.728  55.389  41.882  1.00  0.00           H
ATOM   2690  NH2 ARG A 167      78.182  57.100  43.630  1.00  0.00           N
ATOM   2691 1HH2 ARG A 167      77.902  57.779  44.309  1.00  0.00           H
ATOM   2692 2HH2 ARG A 167      78.891  57.350  42.971  1.00  0.00           H
ATOM   2693  C   ARG A 167      71.520  57.700  45.060  1.00  0.00           C
ATOM   2694  O   ARG A 167      71.610  58.610  45.880  1.00  0.00           O
ATOM   2695  N   ILE A 168      70.920  57.950  43.860  1.00  0.00           N
ATOM   2696  HN  ILE A 168      70.900  57.226  43.176  1.00  0.00           H
ATOM   2697  CA  ILE A 168      70.300  59.230  43.430  1.00  0.00           C
ATOM   2698  HA  ILE A 168      71.020  60.031  43.510  1.00  0.00           H
ATOM   2699  CB  ILE A 168      69.820  59.230  41.930  1.00  0.00           C
ATOM   2700  HB  ILE A 168      69.186  58.334  41.759  1.00  0.00           H
ATOM   2701  CG2 ILE A 168      69.000  60.570  41.610  1.00  0.00           C
ATOM   2702 1HG2 ILE A 168      69.569  61.479  41.900  1.00  0.00           H
ATOM   2703 2HG2 ILE A 168      68.121  60.590  42.289  1.00  0.00           H
ATOM   2704 3HG2 ILE A 168      68.670  60.560  40.549  1.00  0.00           H
ATOM   2705  CG1 ILE A 168      70.940  59.140  40.970  1.00  0.00           C
ATOM   2706 1HG1 ILE A 168      71.730  58.390  41.190  1.00  0.00           H
ATOM   2707 2HG1 ILE A 168      71.623  60.014  41.010  1.00  0.00           H
ATOM   2708  CD  ILE A 168      70.580  58.840  39.500  1.00  0.00           C
ATOM   2709  HD1 ILE A 168      69.997  57.895  39.530  1.00  0.00           H
ATOM   2710  HD2 ILE A 168      71.476  58.681  38.863  1.00  0.00           H
ATOM   2711  HD3 ILE A 168      70.011  59.659  39.011  1.00  0.00           H
ATOM   2712  C   ILE A 168      69.160  59.670  44.320  1.00  0.00           C
ATOM   2713  O   ILE A 168      69.060  60.790  44.720  1.00  0.00           O
ATOM   2714  N   SER A 169      68.310  58.660  44.780  1.00  0.00           N
ATOM   2715  HN  SER A 169      68.481  57.794  44.317  1.00  0.00           H
ATOM   2716  CA  SER A 169      67.230  58.890  45.610  1.00  0.00           C
ATOM   2717  HA  SER A 169      66.770  59.820  45.310  1.00  0.00           H
ATOM   2718  CB  SER A 169      66.030  57.880  45.480  1.00  0.00           C
ATOM   2719  HB1 SER A 169      65.349  58.281  44.699  1.00  0.00           H
ATOM   2720  HB2 SER A 169      65.490  57.820  46.449  1.00  0.00           H
ATOM   2721  OG  SER A 169      66.400  56.550  45.180  1.00  0.00           O
ATOM   2722  HG1 SER A 169      66.837  56.580  44.325  1.00  0.00           H
ATOM   2723  C   SER A 169      67.580  59.100  47.080  1.00  0.00           C
ATOM   2724  O   SER A 169      66.820  59.650  47.900  1.00  0.00           O
ATOM   2725  N   THR A 170      68.780  58.550  47.550  1.00  0.00           N
ATOM   2726  HN  THR A 170      69.372  58.098  46.888  1.00  0.00           H
ATOM   2727  CA  THR A 170      69.230  58.800  48.930  1.00  0.00           C
ATOM   2728  HA  THR A 170      68.398  59.051  49.571  1.00  0.00           H
ATOM   2729  CB  THR A 170      69.970  57.580  49.520  1.00  0.00           C
ATOM   2730  HB  THR A 170      70.547  57.898  50.415  1.00  0.00           H
ATOM   2731  OG1 THR A 170      70.890  56.990  48.680  1.00  0.00           O
ATOM   2732  HG1 THR A 170      70.369  56.259  48.340  1.00  0.00           H
ATOM   2733  CG2 THR A 170      68.950  56.460  49.950  1.00  0.00           C
ATOM   2734 1HG2 THR A 170      68.439  55.979  49.089  1.00  0.00           H
ATOM   2735 2HG2 THR A 170      68.239  56.901  50.681  1.00  0.00           H
ATOM   2736 3HG2 THR A 170      69.469  55.652  50.509  1.00  0.00           H
ATOM   2737  C   THR A 170      70.070  60.080  49.010  1.00  0.00           C
ATOM   2738  O   THR A 170      70.270  60.590  50.100  1.00  0.00           O
ATOM   2739  N   ALA A 171      70.540  60.720  47.940  1.00  0.00           N
ATOM   2740  HN  ALA A 171      70.310  60.440  47.011  1.00  0.00           H
ATOM   2741  CA  ALA A 171      71.480  61.820  47.950  1.00  0.00           C
ATOM   2742  HA  ALA A 171      72.338  61.491  48.518  1.00  0.00           H
ATOM   2743  CB  ALA A 171      71.820  62.220  46.450  1.00  0.00           C
ATOM   2744  HB1 ALA A 171      72.630  62.980  46.440  1.00  0.00           H
ATOM   2745  HB2 ALA A 171      70.946  62.582  45.868  1.00  0.00           H
ATOM   2746  HB3 ALA A 171      72.269  61.392  45.861  1.00  0.00           H
ATOM   2747  C   ALA A 171      70.850  62.990  48.580  1.00  0.00           C
ATOM   2748  O   ALA A 171      71.510  63.820  49.250  1.00  0.00           O
ATOM   2749  N   SER A 172      69.480  63.060  48.580  1.00  0.00           N
ATOM   2750  HN  SER A 172      68.988  62.267  48.229  1.00  0.00           H
ATOM   2751  CA  SER A 172      68.730  64.260  49.140  1.00  0.00           C
ATOM   2752  HA  SER A 172      69.487  64.987  49.399  1.00  0.00           H
ATOM   2753  CB  SER A 172      67.830  64.820  47.990  1.00  0.00           C
ATOM   2754  HB1 SER A 172      68.451  65.461  47.329  1.00  0.00           H
ATOM   2755  HB2 SER A 172      67.000  65.420  48.420  1.00  0.00           H
ATOM   2756  OG  SER A 172      67.260  63.790  47.220  1.00  0.00           O
ATOM   2757  HG1 SER A 172      66.530  63.480  47.760  1.00  0.00           H
ATOM   2758  C   SER A 172      67.890  63.970  50.380  1.00  0.00           C
ATOM   2759  O   SER A 172      67.220  64.860  50.850  1.00  0.00           O
ATOM   2760  N   GLY A 173      68.050  62.850  51.120  1.00  0.00           N
ATOM   2761  HN  GLY A 173      68.767  62.203  50.871  1.00  0.00           H
ATOM   2762  CA  GLY A 173      67.590  62.730  52.480  1.00  0.00           C
ATOM   2763  HA1 GLY A 173      68.147  63.476  53.027  1.00  0.00           H
ATOM   2764  HA2 GLY A 173      67.940  61.781  52.860  1.00  0.00           H
ATOM   2765  C   GLY A 173      66.130  62.760  52.740  1.00  0.00           C
ATOM   2766  O   GLY A 173      65.370  62.240  51.950  1.00  0.00           O
ATOM   2767  N   ASP A 174      65.630  63.330  53.900  1.00  0.00           N
ATOM   2768  HN  ASP A 174      66.251  63.881  54.451  1.00  0.00           H
ATOM   2769  CA  ASP A 174      64.220  63.250  54.200  1.00  0.00           C
ATOM   2770  HA  ASP A 174      64.130  63.840  55.100  1.00  0.00           H
ATOM   2771  CB  ASP A 174      63.590  64.160  53.109  1.00  0.00           C
ATOM   2772  HB1 ASP A 174      63.461  63.662  52.125  1.00  0.00           H
ATOM   2773  HB2 ASP A 174      64.286  64.996  52.881  1.00  0.00           H
ATOM   2774  CG  ASP A 174      62.180  64.630  53.400  1.00  0.00           C
ATOM   2775  OD1 ASP A 174      61.630  64.510  54.530  1.00  0.00           O
ATOM   2776  OD2 ASP A 174      61.550  65.190  52.510  1.00  0.00           O
ATOM   2777  C   ASP A 174      63.610  61.860  54.550  1.00  0.00           C
ATOM   2778  O   ASP A 174      64.220  60.850  54.400  1.00  0.00           O
ATOM   2779  N   GLY A 175      62.410  61.870  55.090  1.00  0.00           N
ATOM   2780  HN  GLY A 175      61.929  62.743  55.070  1.00  0.00           H
ATOM   2781  CA  GLY A 175      61.690  60.680  55.490  1.00  0.00           C
ATOM   2782  HA1 GLY A 175      61.710  60.849  56.557  1.00  0.00           H
ATOM   2783  HA2 GLY A 175      62.201  59.748  55.300  1.00  0.00           H
ATOM   2784  C   GLY A 175      60.240  60.580  54.960  1.00  0.00           C
ATOM   2785  O   GLY A 175      59.410  59.930  55.640  1.00  0.00           O
ATOM   2786  N   ARG A 176      60.020  61.100  53.700  1.00  0.00           N
ATOM   2787  HN  ARG A 176      60.873  61.351  53.249  1.00  0.00           H
ATOM   2788  CA  ARG A 176      58.660  61.300  53.210  1.00  0.00           C
ATOM   2789  HA  ARG A 176      57.988  60.829  53.912  1.00  0.00           H
ATOM   2790  CB  ARG A 176      58.420  62.830  53.290  1.00  0.00           C
ATOM   2791  HB1 ARG A 176      57.431  63.140  52.890  1.00  0.00           H
ATOM   2792  HB2 ARG A 176      59.203  63.382  52.728  1.00  0.00           H
ATOM   2793  CG  ARG A 176      58.430  63.470  54.750  1.00  0.00           C
ATOM   2794  HG1 ARG A 176      59.478  63.460  55.119  1.00  0.00           H
ATOM   2795  HG2 ARG A 176      57.832  62.823  55.427  1.00  0.00           H
ATOM   2796  CD  ARG A 176      57.850  64.850  54.840  1.00  0.00           C
ATOM   2797  HD1 ARG A 176      57.780  65.210  55.889  1.00  0.00           H
ATOM   2798  HD2 ARG A 176      56.875  64.930  54.313  1.00  0.00           H
ATOM   2799  NE  ARG A 176      58.840  65.650  54.000  1.00  0.00           N
ATOM   2800  HE  ARG A 176      59.709  65.211  53.770  1.00  0.00           H
ATOM   2801  CZ  ARG A 176      58.600  66.820  53.480  1.00  0.00           C
ATOM   2802  NH1 ARG A 176      57.550  67.560  53.640  1.00  0.00           N
ATOM   2803 1HH1 ARG A 176      56.839  67.179  54.231  1.00  0.00           H
ATOM   2804 2HH1 ARG A 176      57.470  68.522  53.379  1.00  0.00           H
ATOM   2805  NH2 ARG A 176      59.640  67.249  52.770  1.00  0.00           N
ATOM   2806 1HH2 ARG A 176      60.287  66.543  52.481  1.00  0.00           H
ATOM   2807 2HH2 ARG A 176      59.469  68.027  52.165  1.00  0.00           H
ATOM   2808  C   ARG A 176      58.370  60.870  51.760  1.00  0.00           C
ATOM   2809  O   ARG A 176      57.250  61.120  51.200  1.00  0.00           O
HETATM 2810  N   HSD A 177      59.410  60.370  50.960  1.00  0.00           N
HETATM 2811  HN  HSD A 177      60.279  60.180  51.410  1.00  0.00           H
HETATM 2812  CA  HSD A 177      59.220  59.870  49.600  1.00  0.00           C
HETATM 2813  HA  HSD A 177      58.216  59.472  49.570  1.00  0.00           H
HETATM 2814  CB  HSD A 177      59.320  60.950  48.400  1.00  0.00           C
HETATM 2815  HB1 HSD A 177      58.609  61.741  48.720  1.00  0.00           H
HETATM 2816  HB2 HSD A 177      58.970  60.470  47.461  1.00  0.00           H
HETATM 2817  ND1 HSD A 177      61.150  61.980  46.890  1.00  0.00           N
HETATM 2818  HD1 HSD A 177      60.729  61.770  46.008  1.00  0.00           H
HETATM 2819  CG  HSD A 177      60.670  61.650  48.170  1.00  0.00           C
HETATM 2820  CE1 HSD A 177      62.140  62.830  47.090  1.00  0.00           C
HETATM 2821  HE1 HSD A 177      62.804  63.192  46.306  1.00  0.00           H
HETATM 2822  NE2 HSD A 177      62.380  63.170  48.390  1.00  0.00           N
HETATM 2823  CD2 HSD A 177      61.450  62.390  49.050  1.00  0.00           C
HETATM 2824  HD2 HSD A 177      61.219  62.570  50.092  1.00  0.00           H
HETATM 2825  C   HSD A 177      60.200  58.770  49.320  1.00  0.00           C
HETATM 2826  O   HSD A 177      61.410  58.740  49.520  1.00  0.00           O
ATOM   2827  N   TYR A 178      59.710  57.690  48.650  1.00  0.00           N
ATOM   2828  HN  TYR A 178      58.798  57.780  48.259  1.00  0.00           H
ATOM   2829  CA  TYR A 178      60.320  56.380  48.640  1.00  0.00           C
ATOM   2830  HA  TYR A 178      61.314  56.350  49.062  1.00  0.00           H
ATOM   2831  CB  TYR A 178      59.480  55.370  49.460  1.00  0.00           C
ATOM   2832  HB1 TYR A 178      60.099  54.451  49.540  1.00  0.00           H
ATOM   2833  HB2 TYR A 178      58.552  55.121  48.901  1.00  0.00           H
ATOM   2834  CG  TYR A 178      59.020  55.980  50.810  1.00  0.00           C
ATOM   2835  CD1 TYR A 178      59.960  56.530  51.680  1.00  0.00           C
ATOM   2836  HD1 TYR A 178      61.029  56.500  51.530  1.00  0.00           H
ATOM   2837  CE1 TYR A 178      59.450  57.240  52.790  1.00  0.00           C
ATOM   2838  HE1 TYR A 178      60.114  57.784  53.444  1.00  0.00           H
ATOM   2839  CZ  TYR A 178      58.040  57.300  53.120  1.00  0.00           C
ATOM   2840  OH  TYR A 178      57.600  57.930  54.300  1.00  0.00           O
ATOM   2841  HH  TYR A 178      58.365  58.292  54.753  1.00  0.00           H
ATOM   2842  CD2 TYR A 178      57.690  55.850  51.250  1.00  0.00           C
ATOM   2843  HD2 TYR A 178      56.970  55.360  50.610  1.00  0.00           H
ATOM   2844  CE2 TYR A 178      57.140  56.510  52.370  1.00  0.00           C
ATOM   2845  HE2 TYR A 178      56.086  56.490  52.601  1.00  0.00           H
ATOM   2846  C   TYR A 178      60.480  55.950  47.210  1.00  0.00           C
ATOM   2847  O   TYR A 178      59.650  56.180  46.320  1.00  0.00           O
ATOM   2848  N   CYS A 179      61.590  55.250  46.880  1.00  0.00           N
ATOM   2849  HN  CYS A 179      62.301  55.150  47.571  1.00  0.00           H
ATOM   2850  CA  CYS A 179      61.920  54.620  45.610  1.00  0.00           C
ATOM   2851  HA  CYS A 179      61.285  54.938  44.796  1.00  0.00           H
ATOM   2852  CB  CYS A 179      63.340  55.040  45.090  1.00  0.00           C
ATOM   2853  HB1 CYS A 179      64.102  54.679  45.812  1.00  0.00           H
ATOM   2854  HB2 CYS A 179      63.440  56.135  44.931  1.00  0.00           H
ATOM   2855  SG  CYS A 179      63.890  54.350  43.480  1.00  0.00           S
ATOM   2856  HG1 CYS A 179      62.948  54.901  42.729  1.00  0.00           H
ATOM   2857  C   CYS A 179      61.710  53.070  45.690  1.00  0.00           C
ATOM   2858  O   CYS A 179      62.420  52.350  46.460  1.00  0.00           O
ATOM   2859  N   TYR A 180      60.850  52.490  44.800  1.00  0.00           N
ATOM   2860  HN  TYR A 180      60.319  53.061  44.179  1.00  0.00           H
ATOM   2861  CA  TYR A 180      60.650  50.980  44.670  1.00  0.00           C
ATOM   2862  HA  TYR A 180      61.151  50.429  45.452  1.00  0.00           H
ATOM   2863  CB  TYR A 180      59.090  50.820  44.650  1.00  0.00           C
ATOM   2864  HB1 TYR A 180      58.860  49.770  44.370  1.00  0.00           H
ATOM   2865  HB2 TYR A 180      58.599  51.462  43.888  1.00  0.00           H
ATOM   2866  CG  TYR A 180      58.500  51.100  45.980  1.00  0.00           C
ATOM   2867  CD1 TYR A 180      58.080  52.340  46.380  1.00  0.00           C
ATOM   2868  HD1 TYR A 180      58.020  53.209  45.741  1.00  0.00           H
ATOM   2869  CE1 TYR A 180      57.600  52.560  47.680  1.00  0.00           C
ATOM   2870  HE1 TYR A 180      57.179  53.511  47.970  1.00  0.00           H
ATOM   2871  CZ  TYR A 180      57.450  51.510  48.590  1.00  0.00           C
ATOM   2872  OH  TYR A 180      56.880  51.880  49.790  1.00  0.00           O
ATOM   2873  HH  TYR A 180      56.439  51.128  50.191  1.00  0.00           H
ATOM   2874  CD2 TYR A 180      58.260  50.040  46.890  1.00  0.00           C
ATOM   2875  HD2 TYR A 180      58.649  49.091  46.551  1.00  0.00           H
ATOM   2876  CE2 TYR A 180      57.800  50.200  48.150  1.00  0.00           C
ATOM   2877  HE2 TYR A 180      57.670  49.412  48.878  1.00  0.00           H
ATOM   2878  C   TYR A 180      61.230  50.640  43.290  1.00  0.00           C
ATOM   2879  O   TYR A 180      60.560  50.930  42.330  1.00  0.00           O
ATOM   2880  N   PRO A 181      62.460  50.010  43.100  1.00  0.00           N
ATOM   2881  CD  PRO A 181      63.580  50.111  44.140  1.00  0.00           C
ATOM   2882  HD1 PRO A 181      63.328  49.476  45.016  1.00  0.00           H
ATOM   2883  HD2 PRO A 181      63.640  51.134  44.568  1.00  0.00           H
ATOM   2884  CA  PRO A 181      62.960  49.520  41.830  1.00  0.00           C
ATOM   2885  HA  PRO A 181      62.458  50.122  41.087  1.00  0.00           H
ATOM   2886  CB  PRO A 181      64.450  49.610  41.920  1.00  0.00           C
ATOM   2887  HB1 PRO A 181      64.771  50.594  41.518  1.00  0.00           H
ATOM   2888  HB2 PRO A 181      64.970  48.810  41.350  1.00  0.00           H
ATOM   2889  CG  PRO A 181      64.871  49.650  43.420  1.00  0.00           C
ATOM   2890  HG1 PRO A 181      65.048  48.569  43.608  1.00  0.00           H
ATOM   2891  HG2 PRO A 181      65.755  50.306  43.569  1.00  0.00           H
ATOM   2892  C   PRO A 181      62.580  48.090  41.400  1.00  0.00           C
ATOM   2893  O   PRO A 181      62.730  47.260  42.270  1.00  0.00           O
HETATM 2894  N   HSD A 182      62.080  47.780  40.200  1.00  0.00           N
HETATM 2895  HN  HSD A 182      61.809  48.412  39.478  1.00  0.00           H
HETATM 2896  CA  HSD A 182      61.710  46.390  39.970  1.00  0.00           C
HETATM 2897  HA  HSD A 182      62.120  45.790  40.769  1.00  0.00           H
HETATM 2898  CB  HSD A 182      60.230  46.250  39.970  1.00  0.00           C
HETATM 2899  HB1 HSD A 182      59.898  45.274  39.557  1.00  0.00           H
HETATM 2900  HB2 HSD A 182      59.800  47.080  39.370  1.00  0.00           H
HETATM 2901  ND1 HSD A 182      58.870  47.310  41.800  1.00  0.00           N
HETATM 2902  HD1 HSD A 182      58.528  48.045  41.216  1.00  0.00           H
HETATM 2903  CG  HSD A 182      59.770  46.310  41.400  1.00  0.00           C
HETATM 2904  CE1 HSD A 182      58.700  47.150  43.130  1.00  0.00           C
HETATM 2905  HE1 HSD A 182      57.947  47.722  43.672  1.00  0.00           H
HETATM 2906  NE2 HSD A 182      59.390  46.170  43.630  1.00  0.00           N
HETATM 2907  CD2 HSD A 182      60.080  45.650  42.530  1.00  0.00           C
HETATM 2908  HD2 HSD A 182      60.744  44.815  42.711  1.00  0.00           H
HETATM 2909  C   HSD A 182      62.260  45.830  38.710  1.00  0.00           C
HETATM 2910  O   HSD A 182      61.900  46.430  37.660  1.00  0.00           O
ATOM   2911  N   PHE A 183      63.080  44.750  38.700  1.00  0.00           N
ATOM   2912  HN  PHE A 183      63.430  44.440  39.580  1.00  0.00           H
ATOM   2913  CA  PHE A 183      63.540  44.090  37.490  1.00  0.00           C
ATOM   2914  HA  PHE A 183      64.049  44.839  36.901  1.00  0.00           H
ATOM   2915  CB  PHE A 183      64.520  42.970  37.850  1.00  0.00           C
ATOM   2916  HB1 PHE A 183      64.770  42.370  36.949  1.00  0.00           H
ATOM   2917  HB2 PHE A 183      64.061  42.322  38.628  1.00  0.00           H
ATOM   2918  CG  PHE A 183      65.840  43.500  38.420  1.00  0.00           C
ATOM   2919  CD1 PHE A 183      66.390  44.770  38.030  1.00  0.00           C
ATOM   2920  HD1 PHE A 183      66.021  45.409  37.241  1.00  0.00           H
ATOM   2921  CE1 PHE A 183      67.520  45.220  38.770  1.00  0.00           C
ATOM   2922  HE1 PHE A 183      68.008  46.106  38.392  1.00  0.00           H
ATOM   2923  CZ  PHE A 183      68.130  44.350  39.730  1.00  0.00           C
ATOM   2924  HZ  PHE A 183      69.009  44.590  40.310  1.00  0.00           H
ATOM   2925  CD2 PHE A 183      66.340  42.800  39.540  1.00  0.00           C
ATOM   2926  HD2 PHE A 183      65.811  41.922  39.879  1.00  0.00           H
ATOM   2927  CE2 PHE A 183      67.540  43.150  40.130  1.00  0.00           C
ATOM   2928  HE2 PHE A 183      67.930  42.610  40.980  1.00  0.00           H
ATOM   2929  C   PHE A 183      62.340  43.500  36.620  1.00  0.00           C
ATOM   2930  O   PHE A 183      61.840  42.450  36.990  1.00  0.00           O
ATOM   2931  N   THR A 184      61.920  44.220  35.520  1.00  0.00           N
ATOM   2932  HN  THR A 184      62.408  45.007  35.151  1.00  0.00           H
ATOM   2933  CA  THR A 184      60.590  43.950  34.960  1.00  0.00           C
ATOM   2934  HA  THR A 184      59.931  43.441  35.649  1.00  0.00           H
ATOM   2935  CB  THR A 184      60.020  45.250  34.510  1.00  0.00           C
ATOM   2936  HB  THR A 184      60.673  45.722  33.746  1.00  0.00           H
ATOM   2937  OG1 THR A 184      59.950  46.090  35.610  1.00  0.00           O
ATOM   2938  HG1 THR A 184      60.781  46.110  36.090  1.00  0.00           H
ATOM   2939  CG2 THR A 184      58.590  45.080  33.900  1.00  0.00           C
ATOM   2940 1HG2 THR A 184      57.949  44.439  34.541  1.00  0.00           H
ATOM   2941 2HG2 THR A 184      58.640  44.628  32.886  1.00  0.00           H
ATOM   2942 3HG2 THR A 184      57.988  46.013  33.900  1.00  0.00           H
ATOM   2943  C   THR A 184      60.840  43.090  33.740  1.00  0.00           C
ATOM   2944  O   THR A 184      61.440  43.500  32.780  1.00  0.00           O
ATOM   2945  N   CYS A 185      60.430  41.770  33.780  1.00  0.00           N
ATOM   2946  HN  CYS A 185      60.008  41.399  34.603  1.00  0.00           H
ATOM   2947  CA  CYS A 185      60.730  40.730  32.890  1.00  0.00           C
ATOM   2948  HA  CYS A 185      61.578  41.009  32.282  1.00  0.00           H
ATOM   2949  CB  CYS A 185      61.330  39.450  33.730  1.00  0.00           C
ATOM   2950  HB1 CYS A 185      61.430  38.719  32.899  1.00  0.00           H
ATOM   2951  HB2 CYS A 185      60.554  39.032  34.407  1.00  0.00           H
ATOM   2952  SG  CYS A 185      62.860  39.780  34.610  1.00  0.00           S
ATOM   2953  HG1 CYS A 185      63.259  38.584  34.201  1.00  0.00           H
ATOM   2954  C   CYS A 185      59.530  40.250  32.020  1.00  0.00           C
ATOM   2955  O   CYS A 185      59.810  39.480  31.030  1.00  0.00           O
ATOM   2956  N   ALA A 186      58.330  40.910  32.230  1.00  0.00           N
ATOM   2957  HN  ALA A 186      58.130  41.371  33.091  1.00  0.00           H
ATOM   2958  CA  ALA A 186      57.160  40.840  31.420  1.00  0.00           C
ATOM   2959  HA  ALA A 186      57.399  40.421  30.453  1.00  0.00           H
ATOM   2960  CB  ALA A 186      56.220  39.900  32.100  1.00  0.00           C
ATOM   2961  HB1 ALA A 186      56.779  39.041  32.529  1.00  0.00           H
ATOM   2962  HB2 ALA A 186      55.494  39.552  31.334  1.00  0.00           H
ATOM   2963  HB3 ALA A 186      55.631  40.180  32.999  1.00  0.00           H
ATOM   2964  C   ALA A 186      56.520  42.180  31.180  1.00  0.00           C
ATOM   2965  O   ALA A 186      56.670  43.150  31.940  1.00  0.00           O
ATOM   2966  N   VAL A 187      55.690  42.300  30.090  1.00  0.00           N
ATOM   2967  HN  VAL A 187      55.540  41.550  29.450  1.00  0.00           H
ATOM   2968  CA  VAL A 187      54.810  43.430  29.900  1.00  0.00           C
ATOM   2969  HA  VAL A 187      55.051  44.213  30.603  1.00  0.00           H
ATOM   2970  CB  VAL A 187      54.740  43.990  28.470  1.00  0.00           C
ATOM   2971  HB  VAL A 187      54.139  44.911  28.630  1.00  0.00           H
ATOM   2972  CG1 VAL A 187      56.100  44.420  28.030  1.00  0.00           C
ATOM   2973 1HG1 VAL A 187      56.010  45.001  27.088  1.00  0.00           H
ATOM   2974 2HG1 VAL A 187      56.767  43.573  27.761  1.00  0.00           H
ATOM   2975 3HG1 VAL A 187      56.707  45.037  28.727  1.00  0.00           H
ATOM   2976  CG2 VAL A 187      54.120  43.029  27.500  1.00  0.00           C
ATOM   2977 1HG2 VAL A 187      53.919  43.522  26.525  1.00  0.00           H
ATOM   2978 2HG2 VAL A 187      53.100  42.700  27.790  1.00  0.00           H
ATOM   2979 3HG2 VAL A 187      54.656  42.057  27.460  1.00  0.00           H
ATOM   2980  C   VAL A 187      53.410  43.020  30.310  1.00  0.00           C
ATOM   2981  O   VAL A 187      52.650  43.910  30.620  1.00  0.00           O
ATOM   2982  N   ASP A 188      53.080  41.700  30.460  1.00  0.00           N
ATOM   2983  HN  ASP A 188      53.727  40.983  30.211  1.00  0.00           H
ATOM   2984  CA  ASP A 188      51.940  41.170  31.030  1.00  0.00           C
ATOM   2985  HA  ASP A 188      51.196  41.944  30.911  1.00  0.00           H
ATOM   2986  CB  ASP A 188      51.490  39.880  30.190  1.00  0.00           C
ATOM   2987  HB1 ASP A 188      52.327  39.152  30.260  1.00  0.00           H
ATOM   2988  HB2 ASP A 188      51.390  40.070  29.100  1.00  0.00           H
ATOM   2989  CG  ASP A 188      50.140  39.300  30.580  1.00  0.00           C
ATOM   2990  OD1 ASP A 188      49.340  40.100  31.040  1.00  0.00           O
ATOM   2991  OD2 ASP A 188      49.810  38.130  30.310  1.00  0.00           O
ATOM   2992  C   ASP A 188      52.030  40.960  32.500  1.00  0.00           C
ATOM   2993  O   ASP A 188      51.640  41.830  33.240  1.00  0.00           O
ATOM   2994  N   THR A 189      52.520  39.800  32.880  1.00  0.00           N
ATOM   2995  HN  THR A 189      52.839  39.122  32.222  1.00  0.00           H
ATOM   2996  CA  THR A 189      52.410  39.290  34.270  1.00  0.00           C
ATOM   2997  HA  THR A 189      51.351  39.390  34.460  1.00  0.00           H
ATOM   2998  CB  THR A 189      52.710  37.860  34.419  1.00  0.00           C
ATOM   2999  HB  THR A 189      52.891  37.568  35.476  1.00  0.00           H
ATOM   3000  OG1 THR A 189      53.660  37.380  33.440  1.00  0.00           O
ATOM   3001  HG1 THR A 189      54.427  37.945  33.551  1.00  0.00           H
ATOM   3002  CG2 THR A 189      51.440  37.000  34.200  1.00  0.00           C
ATOM   3003 1HG2 THR A 189      51.021  37.289  33.212  1.00  0.00           H
ATOM   3004 2HG2 THR A 189      50.720  37.170  35.029  1.00  0.00           H
ATOM   3005 3HG2 THR A 189      51.721  35.926  34.210  1.00  0.00           H
ATOM   3006  C   THR A 189      53.150  40.190  35.320  1.00  0.00           C
ATOM   3007  O   THR A 189      54.080  41.000  35.080  1.00  0.00           O
ATOM   3008  N   GLU A 190      52.610  40.150  36.570  1.00  0.00           N
ATOM   3009  HN  GLU A 190      51.775  39.657  36.801  1.00  0.00           H
ATOM   3010  CA  GLU A 190      53.030  40.830  37.800  1.00  0.00           C
ATOM   3011  HA  GLU A 190      52.231  40.570  38.479  1.00  0.00           H
ATOM   3012  CB  GLU A 190      54.410  40.350  38.290  1.00  0.00           C
ATOM   3013  HB1 GLU A 190      54.719  40.987  39.146  1.00  0.00           H
ATOM   3014  HB2 GLU A 190      55.079  40.570  37.431  1.00  0.00           H
ATOM   3015  CG  GLU A 190      54.350  38.850  38.630  1.00  0.00           C
ATOM   3016  HG1 GLU A 190      54.340  38.298  37.666  1.00  0.00           H
ATOM   3017  HG2 GLU A 190      53.401  38.540  39.119  1.00  0.00           H
ATOM   3018  CD  GLU A 190      55.480  38.630  39.550  1.00  0.00           C
ATOM   3019  OE1 GLU A 190      56.680  38.570  39.090  1.00  0.00           O
ATOM   3020  OE2 GLU A 190      55.220  38.310  40.740  1.00  0.00           O
ATOM   3021  C   GLU A 190      52.860  42.360  37.850  1.00  0.00           C
ATOM   3022  O   GLU A 190      52.840  42.900  38.960  1.00  0.00           O
ATOM   3023  N   ASN A 191      52.740  43.100  36.760  1.00  0.00           N
ATOM   3024  HN  ASN A 191      52.770  42.638  35.877  1.00  0.00           H
ATOM   3025  CA  ASN A 191      52.850  44.590  36.910  1.00  0.00           C
ATOM   3026  HA  ASN A 191      53.781  44.940  37.330  1.00  0.00           H
ATOM   3027  CB  ASN A 191      52.720  45.150  35.450  1.00  0.00           C
ATOM   3028  HB1 ASN A 191      52.710  46.261  35.440  1.00  0.00           H
ATOM   3029  HB2 ASN A 191      51.793  44.791  34.952  1.00  0.00           H
ATOM   3030  CG  ASN A 191      53.970  44.690  34.620  1.00  0.00           C
ATOM   3031  OD1 ASN A 191      55.110  44.570  35.180  1.00  0.00           O
ATOM   3032  ND2 ASN A 191      53.770  44.210  33.360  1.00  0.00           N
ATOM   3033 1HD2 ASN A 191      54.625  43.902  32.942  1.00  0.00           H
ATOM   3034 2HD2 ASN A 191      52.922  44.240  32.831  1.00  0.00           H
ATOM   3035  C   ASN A 191      51.700  45.240  37.790  1.00  0.00           C
ATOM   3036  O   ASN A 191      52.030  46.100  38.580  1.00  0.00           O
ATOM   3037  N   ALA A 192      50.490  44.760  37.590  1.00  0.00           N
ATOM   3038  HN  ALA A 192      50.259  44.177  36.816  1.00  0.00           H
ATOM   3039  CA  ALA A 192      49.340  45.310  38.350  1.00  0.00           C
ATOM   3040  HA  ALA A 192      49.439  46.384  38.410  1.00  0.00           H
ATOM   3041  CB  ALA A 192      48.060  44.919  37.570  1.00  0.00           C
ATOM   3042  HB1 ALA A 192      48.209  45.199  36.505  1.00  0.00           H
ATOM   3043  HB2 ALA A 192      47.147  45.512  37.791  1.00  0.00           H
ATOM   3044  HB3 ALA A 192      47.683  43.878  37.659  1.00  0.00           H
ATOM   3045  C   ALA A 192      49.330  44.740  39.760  1.00  0.00           C
ATOM   3046  O   ALA A 192      49.110  45.410  40.700  1.00  0.00           O
ATOM   3047  N   ARG A 193      49.770  43.460  40.010  1.00  0.00           N
ATOM   3048  HN  ARG A 193      50.088  42.843  39.294  1.00  0.00           H
ATOM   3049  CA  ARG A 193      50.040  43.000  41.360  1.00  0.00           C
ATOM   3050  HA  ARG A 193      49.113  43.169  41.888  1.00  0.00           H
ATOM   3051  CB  ARG A 193      50.420  41.500  41.230  1.00  0.00           C
ATOM   3052  HB1 ARG A 193      50.710  41.140  42.240  1.00  0.00           H
ATOM   3053  HB2 ARG A 193      51.251  41.350  40.509  1.00  0.00           H
ATOM   3054  CG  ARG A 193      49.260  40.600  40.850  1.00  0.00           C
ATOM   3055  HG1 ARG A 193      49.530  39.620  41.300  1.00  0.00           H
ATOM   3056  HG2 ARG A 193      49.210  40.369  39.765  1.00  0.00           H
ATOM   3057  CD  ARG A 193      47.850  40.760  41.360  1.00  0.00           C
ATOM   3058  HD1 ARG A 193      47.328  39.857  40.979  1.00  0.00           H
ATOM   3059  HD2 ARG A 193      47.381  41.629  40.851  1.00  0.00           H
ATOM   3060  NE  ARG A 193      47.690  40.830  42.840  1.00  0.00           N
ATOM   3061  HE  ARG A 193      48.413  41.021  43.503  1.00  0.00           H
ATOM   3062  CZ  ARG A 193      46.530  40.680  43.490  1.00  0.00           C
ATOM   3063  NH1 ARG A 193      45.440  40.600  42.790  1.00  0.00           N
ATOM   3064 1HH1 ARG A 193      45.361  40.303  41.838  1.00  0.00           H
ATOM   3065 2HH1 ARG A 193      44.592  40.560  43.319  1.00  0.00           H
ATOM   3066  NH2 ARG A 193      46.390  40.880  44.760  1.00  0.00           N
ATOM   3067 1HH2 ARG A 193      47.164  41.222  45.293  1.00  0.00           H
ATOM   3068 2HH2 ARG A 193      45.488  40.920  45.191  1.00  0.00           H
ATOM   3069  C   ARG A 193      51.210  43.780  42.050  1.00  0.00           C
ATOM   3070  O   ARG A 193      51.150  44.110  43.270  1.00  0.00           O
ATOM   3071  N   ARG A 194      52.310  44.140  41.340  1.00  0.00           N
ATOM   3072  HN  ARG A 194      52.460  43.769  40.427  1.00  0.00           H
ATOM   3073  CA  ARG A 194      53.360  44.990  41.860  1.00  0.00           C
ATOM   3074  HA  ARG A 194      53.779  44.541  42.748  1.00  0.00           H
ATOM   3075  CB  ARG A 194      54.520  44.960  40.740  1.00  0.00           C
ATOM   3076  HB1 ARG A 194      55.259  45.789  40.790  1.00  0.00           H
ATOM   3077  HB2 ARG A 194      54.028  45.020  39.746  1.00  0.00           H
ATOM   3078  CG  ARG A 194      55.390  43.720  40.790  1.00  0.00           C
ATOM   3079  HG1 ARG A 194      54.808  42.837  40.449  1.00  0.00           H
ATOM   3080  HG2 ARG A 194      55.790  43.610  41.821  1.00  0.00           H
ATOM   3081  CD  ARG A 194      56.620  43.840  39.930  1.00  0.00           C
ATOM   3082  HD1 ARG A 194      57.269  44.628  40.369  1.00  0.00           H
ATOM   3083  HD2 ARG A 194      56.421  43.960  38.843  1.00  0.00           H
ATOM   3084  NE  ARG A 194      57.380  42.600  40.160  1.00  0.00           N
ATOM   3085  HE  ARG A 194      57.079  41.878  40.782  1.00  0.00           H
ATOM   3086  CZ  ARG A 194      58.550  42.280  39.540  1.00  0.00           C
ATOM   3087  NH1 ARG A 194      59.220  43.140  38.730  1.00  0.00           N
ATOM   3088 1HH1 ARG A 194      58.758  43.903  38.278  1.00  0.00           H
ATOM   3089 2HH1 ARG A 194      60.152  42.859  38.500  1.00  0.00           H
ATOM   3090  NH2 ARG A 194      59.110  41.100  39.850  1.00  0.00           N
ATOM   3091 1HH2 ARG A 194      58.638  40.497  40.493  1.00  0.00           H
ATOM   3092 2HH2 ARG A 194      59.948  40.761  39.421  1.00  0.00           H
ATOM   3093  C   ARG A 194      52.860  46.380  42.220  1.00  0.00           C
ATOM   3094  O   ARG A 194      53.120  46.910  43.250  1.00  0.00           O
ATOM   3095  N   ILE A 195      52.030  47.070  41.340  1.00  0.00           N
ATOM   3096  HN  ILE A 195      51.631  46.681  40.513  1.00  0.00           H
ATOM   3097  CA  ILE A 195      51.400  48.340  41.670  1.00  0.00           C
ATOM   3098  HA  ILE A 195      52.220  48.910  42.080  1.00  0.00           H
ATOM   3099  CB  ILE A 195      50.830  48.910  40.470  1.00  0.00           C
ATOM   3100  HB  ILE A 195      50.229  48.128  39.959  1.00  0.00           H
ATOM   3101  CG2 ILE A 195      50.000  50.240  40.741  1.00  0.00           C
ATOM   3102 1HG2 ILE A 195      49.011  49.930  41.140  1.00  0.00           H
ATOM   3103 2HG2 ILE A 195      49.809  50.622  39.715  1.00  0.00           H
ATOM   3104 3HG2 ILE A 195      50.509  50.849  41.518  1.00  0.00           H
ATOM   3105  CG1 ILE A 195      52.070  49.290  39.480  1.00  0.00           C
ATOM   3106 1HG1 ILE A 195      52.591  48.339  39.240  1.00  0.00           H
ATOM   3107 2HG1 ILE A 195      52.828  49.908  40.008  1.00  0.00           H
ATOM   3108  CD  ILE A 195      51.660  49.960  38.160  1.00  0.00           C
ATOM   3109  HD1 ILE A 195      52.429  49.900  37.361  1.00  0.00           H
ATOM   3110  HD2 ILE A 195      51.380  51.001  38.430  1.00  0.00           H
ATOM   3111  HD3 ILE A 195      50.796  49.397  37.748  1.00  0.00           H
ATOM   3112  C   ILE A 195      50.420  48.320  42.840  1.00  0.00           C
ATOM   3113  O   ILE A 195      50.370  49.120  43.790  1.00  0.00           O
ATOM   3114  N   PHE A 196      49.670  47.270  42.930  1.00  0.00           N
ATOM   3115  HN  PHE A 196      49.710  46.601  42.191  1.00  0.00           H
ATOM   3116  CA  PHE A 196      48.770  46.950  43.990  1.00  0.00           C
ATOM   3117  HA  PHE A 196      48.219  47.871  44.110  1.00  0.00           H
ATOM   3118  CB  PHE A 196      47.730  45.880  43.660  1.00  0.00           C
ATOM   3119  HB1 PHE A 196      48.280  44.980  43.310  1.00  0.00           H
ATOM   3120  HB2 PHE A 196      46.998  46.221  42.898  1.00  0.00           H
ATOM   3121  CG  PHE A 196      46.820  45.340  44.720  1.00  0.00           C
ATOM   3122  CD1 PHE A 196      45.600  45.970  44.940  1.00  0.00           C
ATOM   3123  HD1 PHE A 196      45.290  46.799  44.321  1.00  0.00           H
ATOM   3124  CE1 PHE A 196      44.830  45.680  46.080  1.00  0.00           C
ATOM   3125  HE1 PHE A 196      43.889  46.200  46.180  1.00  0.00           H
ATOM   3126  CZ  PHE A 196      45.140  44.640  46.940  1.00  0.00           C
ATOM   3127  HZ  PHE A 196      44.592  44.560  47.867  1.00  0.00           H
ATOM   3128  CD2 PHE A 196      47.090  44.200  45.570  1.00  0.00           C
ATOM   3129  HD2 PHE A 196      48.001  43.620  45.560  1.00  0.00           H
ATOM   3130  CE2 PHE A 196      46.280  43.860  46.650  1.00  0.00           C
ATOM   3131  HE2 PHE A 196      46.570  43.049  47.301  1.00  0.00           H
ATOM   3132  C   PHE A 196      49.550  46.730  45.330  1.00  0.00           C
ATOM   3133  O   PHE A 196      49.110  47.260  46.320  1.00  0.00           O
ATOM   3134  N   ASN A 197      50.820  46.190  45.340  1.00  0.00           N
ATOM   3135  HN  ASN A 197      51.180  45.920  44.450  1.00  0.00           H
ATOM   3136  CA  ASN A 197      51.600  45.920  46.500  1.00  0.00           C
ATOM   3137  HA  ASN A 197      50.929  45.570  47.271  1.00  0.00           H
ATOM   3138  CB  ASN A 197      52.490  44.760  46.170  1.00  0.00           C
ATOM   3139  HB1 ASN A 197      53.041  44.970  45.228  1.00  0.00           H
ATOM   3140  HB2 ASN A 197      51.859  43.848  46.110  1.00  0.00           H
ATOM   3141  CG  ASN A 197      53.570  44.500  47.260  1.00  0.00           C
ATOM   3142  OD1 ASN A 197      53.390  43.560  48.080  1.00  0.00           O
ATOM   3143  ND2 ASN A 197      54.630  45.310  47.300  1.00  0.00           N
ATOM   3144 1HD2 ASN A 197      54.750  46.022  46.608  1.00  0.00           H
ATOM   3145 2HD2 ASN A 197      55.269  45.260  48.068  1.00  0.00           H
ATOM   3146  C   ASN A 197      52.230  47.160  47.010  1.00  0.00           C
ATOM   3147  O   ASN A 197      52.150  47.390  48.230  1.00  0.00           O
ATOM   3148  N   ASP A 198      52.850  47.960  46.079  1.00  0.00           N
ATOM   3149  HN  ASP A 198      52.919  47.642  45.137  1.00  0.00           H
ATOM   3150  CA  ASP A 198      53.520  49.190  46.390  1.00  0.00           C
ATOM   3151  HA  ASP A 198      54.188  49.001  47.218  1.00  0.00           H
ATOM   3152  CB  ASP A 198      54.460  49.579  45.150  1.00  0.00           C
ATOM   3153  HB1 ASP A 198      55.044  50.507  45.331  1.00  0.00           H
ATOM   3154  HB2 ASP A 198      53.777  49.640  44.276  1.00  0.00           H
ATOM   3155  CG  ASP A 198      55.520  48.560  44.870  1.00  0.00           C
ATOM   3156  OD1 ASP A 198      56.200  48.680  43.820  1.00  0.00           O
ATOM   3157  OD2 ASP A 198      55.690  47.640  45.680  1.00  0.00           O
ATOM   3158  C   ASP A 198      52.580  50.290  46.800  1.00  0.00           C
ATOM   3159  O   ASP A 198      52.800  50.970  47.750  1.00  0.00           O
ATOM   3160  N   VAL A 199      51.410  50.480  46.160  1.00  0.00           N
ATOM   3161  HN  VAL A 199      51.110  49.980  45.351  1.00  0.00           H
ATOM   3162  CA  VAL A 199      50.530  51.630  46.380  1.00  0.00           C
ATOM   3163  HA  VAL A 199      51.122  52.522  46.520  1.00  0.00           H
ATOM   3164  CB  VAL A 199      49.490  51.980  45.250  1.00  0.00           C
ATOM   3165  HB  VAL A 199      48.940  51.021  45.140  1.00  0.00           H
ATOM   3166  CG1 VAL A 199      48.640  53.130  45.660  1.00  0.00           C
ATOM   3167 1HG1 VAL A 199      49.288  54.008  45.869  1.00  0.00           H
ATOM   3168 2HG1 VAL A 199      47.978  53.010  46.543  1.00  0.00           H
ATOM   3169 3HG1 VAL A 199      48.101  53.419  44.732  1.00  0.00           H
ATOM   3170  CG2 VAL A 199      50.210  52.320  43.910  1.00  0.00           C
ATOM   3171 1HG2 VAL A 199      50.883  53.183  44.101  1.00  0.00           H
ATOM   3172 2HG2 VAL A 199      49.509  52.661  43.118  1.00  0.00           H
ATOM   3173 3HG2 VAL A 199      50.782  51.457  43.508  1.00  0.00           H
ATOM   3174  C   VAL A 199      49.770  51.510  47.740  1.00  0.00           C
ATOM   3175  O   VAL A 199      49.520  52.460  48.450  1.00  0.00           O
ATOM   3176  N   THR A 200      49.420  50.250  48.140  1.00  0.00           N
ATOM   3177  HN  THR A 200      49.610  49.510  47.500  1.00  0.00           H
ATOM   3178  CA  THR A 200      48.980  49.880  49.490  1.00  0.00           C
ATOM   3179  HA  THR A 200      48.142  50.518  49.729  1.00  0.00           H
ATOM   3180  CB  THR A 200      48.490  48.400  49.510  1.00  0.00           C
ATOM   3181  HB  THR A 200      48.230  48.240  50.578  1.00  0.00           H
ATOM   3182  OG1 THR A 200      49.510  47.470  49.110  1.00  0.00           O
ATOM   3183  HG1 THR A 200      49.540  47.480  48.150  1.00  0.00           H
ATOM   3184  CG2 THR A 200      47.190  48.230  48.799  1.00  0.00           C
ATOM   3185 1HG2 THR A 200      46.518  48.952  49.311  1.00  0.00           H
ATOM   3186 2HG2 THR A 200      46.639  47.279  48.960  1.00  0.00           H
ATOM   3187 3HG2 THR A 200      47.359  48.349  47.708  1.00  0.00           H
ATOM   3188  C   THR A 200      50.010  50.210  50.490  1.00  0.00           C
ATOM   3189  O   THR A 200      49.660  50.800  51.480  1.00  0.00           O
ATOM   3190  N   ASP A 201      51.290  49.910  50.300  1.00  0.00           N
ATOM   3191  HN  ASP A 201      51.531  49.369  49.498  1.00  0.00           H
ATOM   3192  CA  ASP A 201      52.320  50.210  51.220  1.00  0.00           C
ATOM   3193  HA  ASP A 201      52.079  49.838  52.204  1.00  0.00           H
ATOM   3194  CB  ASP A 201      53.600  49.451  50.730  1.00  0.00           C
ATOM   3195  HB1 ASP A 201      53.819  49.839  49.712  1.00  0.00           H
ATOM   3196  HB2 ASP A 201      53.419  48.354  50.740  1.00  0.00           H
ATOM   3197  CG  ASP A 201      54.830  49.840  51.520  1.00  0.00           C
ATOM   3198  OD1 ASP A 201      54.780  50.050  52.790  1.00  0.00           O
ATOM   3199  OD2 ASP A 201      55.890  49.730  50.850  1.00  0.00           O
ATOM   3200  C   ASP A 201      52.580  51.720  51.440  1.00  0.00           C
ATOM   3201  O   ASP A 201      52.600  52.250  52.550  1.00  0.00           O
ATOM   3202  N   ILE A 202      52.560  52.470  50.260  1.00  0.00           N
ATOM   3203  HN  ILE A 202      52.590  52.061  49.351  1.00  0.00           H
ATOM   3204  CA  ILE A 202      52.590  53.960  50.140  1.00  0.00           C
ATOM   3205  HA  ILE A 202      53.498  54.249  50.649  1.00  0.00           H
ATOM   3206  CB  ILE A 202      52.570  54.440  48.710  1.00  0.00           C
ATOM   3207  HB  ILE A 202      51.719  53.879  48.269  1.00  0.00           H
ATOM   3208  CG2 ILE A 202      52.440  56.011  48.620  1.00  0.00           C
ATOM   3209 1HG2 ILE A 202      52.610  56.489  47.632  1.00  0.00           H
ATOM   3210 2HG2 ILE A 202      53.104  56.594  49.294  1.00  0.00           H
ATOM   3211 3HG2 ILE A 202      51.414  56.239  48.979  1.00  0.00           H
ATOM   3212  CG1 ILE A 202      53.920  54.060  48.040  1.00  0.00           C
ATOM   3213 1HG1 ILE A 202      54.279  53.062  48.369  1.00  0.00           H
ATOM   3214 2HG1 ILE A 202      54.670  54.810  48.370  1.00  0.00           H
ATOM   3215  CD  ILE A 202      53.941  54.080  46.480  1.00  0.00           C
ATOM   3216  HD1 ILE A 202      53.154  53.365  46.158  1.00  0.00           H
ATOM   3217  HD2 ILE A 202      54.898  53.840  45.971  1.00  0.00           H
ATOM   3218  HD3 ILE A 202      53.679  55.094  46.109  1.00  0.00           H
ATOM   3219  C   ILE A 202      51.500  54.590  50.930  1.00  0.00           C
ATOM   3220  O   ILE A 202      51.810  55.490  51.650  1.00  0.00           O
ATOM   3221  N   ILE A 203      50.270  54.130  50.840  1.00  0.00           N
ATOM   3222  HN  ILE A 203      50.200  53.351  50.221  1.00  0.00           H
ATOM   3223  CA  ILE A 203      49.140  54.600  51.690  1.00  0.00           C
ATOM   3224  HA  ILE A 203      49.060  55.677  51.680  1.00  0.00           H
ATOM   3225  CB  ILE A 203      47.810  54.100  51.310  1.00  0.00           C
ATOM   3226  HB  ILE A 203      47.860  53.050  50.950  1.00  0.00           H
ATOM   3227  CG2 ILE A 203      46.650  54.310  52.290  1.00  0.00           C
ATOM   3228 1HG2 ILE A 203      45.625  54.199  51.878  1.00  0.00           H
ATOM   3229 2HG2 ILE A 203      46.650  55.255  52.873  1.00  0.00           H
ATOM   3230 3HG2 ILE A 203      46.800  53.488  53.022  1.00  0.00           H
ATOM   3231  CG1 ILE A 203      47.279  54.770  50.000  1.00  0.00           C
ATOM   3232 1HG1 ILE A 203      46.416  54.194  49.603  1.00  0.00           H
ATOM   3233 2HG1 ILE A 203      48.060  54.640  49.220  1.00  0.00           H
ATOM   3234  CD  ILE A 203      47.000  56.270  50.110  1.00  0.00           C
ATOM   3235  HD1 ILE A 203      48.029  56.690  50.120  1.00  0.00           H
ATOM   3236  HD2 ILE A 203      46.457  56.521  51.045  1.00  0.00           H
ATOM   3237  HD3 ILE A 203      46.569  56.671  49.168  1.00  0.00           H
ATOM   3238  C   ILE A 203      49.340  54.270  53.210  1.00  0.00           C
ATOM   3239  O   ILE A 203      49.100  55.190  54.010  1.00  0.00           O
ATOM   3240  N   ILE A 204      49.890  53.070  53.520  1.00  0.00           N
ATOM   3241  HN  ILE A 204      50.009  52.326  52.866  1.00  0.00           H
ATOM   3242  CA  ILE A 204      50.200  52.600  54.900  1.00  0.00           C
ATOM   3243  HA  ILE A 204      49.294  52.839  55.438  1.00  0.00           H
ATOM   3244  CB  ILE A 204      50.530  51.080  54.990  1.00  0.00           C
ATOM   3245  HB  ILE A 204      51.417  51.030  54.322  1.00  0.00           H
ATOM   3246  CG2 ILE A 204      50.950  50.630  56.440  1.00  0.00           C
ATOM   3247 1HG2 ILE A 204      50.810  49.596  56.821  1.00  0.00           H
ATOM   3248 2HG2 ILE A 204      50.380  51.300  57.120  1.00  0.00           H
ATOM   3249 3HG2 ILE A 204      52.001  50.930  56.640  1.00  0.00           H
ATOM   3250  CG1 ILE A 204      49.299  50.250  54.560  1.00  0.00           C
ATOM   3251 1HG1 ILE A 204      48.840  50.799  53.711  1.00  0.00           H
ATOM   3252 2HG1 ILE A 204      48.476  50.290  55.305  1.00  0.00           H
ATOM   3253  CD  ILE A 204      49.590  48.830  54.150  1.00  0.00           C
ATOM   3254  HD1 ILE A 204      50.637  48.730  53.791  1.00  0.00           H
ATOM   3255  HD2 ILE A 204      49.018  48.499  53.257  1.00  0.00           H
ATOM   3256  HD3 ILE A 204      49.490  48.089  54.971  1.00  0.00           H
ATOM   3257  C   ILE A 204      51.260  53.430  55.590  1.00  0.00           C
ATOM   3258  O   ILE A 204      51.170  53.770  56.780  1.00  0.00           O
ATOM   3259  N   LYS A 205      52.370  53.550  54.850  1.00  0.00           N
ATOM   3260  HN  LYS A 205      52.440  53.209  53.916  1.00  0.00           H
ATOM   3261  CA  LYS A 205      53.490  54.290  55.450  1.00  0.00           C
ATOM   3262  HA  LYS A 205      53.789  53.782  56.356  1.00  0.00           H
ATOM   3263  CB  LYS A 205      54.660  54.360  54.470  1.00  0.00           C
ATOM   3264  HB1 LYS A 205      55.361  55.191  54.700  1.00  0.00           H
ATOM   3265  HB2 LYS A 205      54.331  54.589  53.433  1.00  0.00           H
ATOM   3266  CG  LYS A 205      55.539  53.029  54.319  1.00  0.00           C
ATOM   3267  HG1 LYS A 205      54.975  52.188  53.864  1.00  0.00           H
ATOM   3268  HG2 LYS A 205      55.801  52.689  55.344  1.00  0.00           H
ATOM   3269  CD  LYS A 205      56.720  53.270  53.410  1.00  0.00           C
ATOM   3270  HD1 LYS A 205      57.080  54.321  53.440  1.00  0.00           H
ATOM   3271  HD2 LYS A 205      56.268  53.220  52.396  1.00  0.00           H
ATOM   3272  CE  LYS A 205      58.010  52.260  53.410  1.00  0.00           C
ATOM   3273  HE1 LYS A 205      58.590  52.380  54.350  1.00  0.00           H
ATOM   3274  HE2 LYS A 205      58.580  52.510  52.490  1.00  0.00           H
ATOM   3275  NZ  LYS A 205      57.510  50.870  53.320  1.00  0.00           N
ATOM   3276  HZ1 LYS A 205      56.583  50.810  52.852  1.00  0.00           H
ATOM   3277  HZ2 LYS A 205      57.420  50.340  54.210  1.00  0.00           H
ATOM   3278  HZ3 LYS A 205      58.167  50.252  52.802  1.00  0.00           H
ATOM   3279  C   LYS A 205      53.170  55.680  55.780  1.00  0.00           C
ATOM   3280  O   LYS A 205      53.680  56.120  56.850  1.00  0.00           O
ATOM   3281  N   MET A 206      52.410  56.440  55.030  1.00  0.00           N
ATOM   3282  HN  MET A 206      51.903  56.032  54.274  1.00  0.00           H
ATOM   3283  CA  MET A 206      51.970  57.730  55.380  1.00  0.00           C
ATOM   3284  HA  MET A 206      52.944  58.182  55.490  1.00  0.00           H
ATOM   3285  CB  MET A 206      51.120  58.350  54.150  1.00  0.00           C
ATOM   3286  HB1 MET A 206      50.580  59.270  54.460  1.00  0.00           H
ATOM   3287  HB2 MET A 206      50.361  57.541  54.100  1.00  0.00           H
ATOM   3288  CG  MET A 206      51.880  58.570  52.880  1.00  0.00           C
ATOM   3289  HG1 MET A 206      51.151  58.570  52.041  1.00  0.00           H
ATOM   3290  HG2 MET A 206      52.558  57.712  52.681  1.00  0.00           H
ATOM   3291  SD  MET A 206      52.990  60.020  52.710  1.00  0.00           S
ATOM   3292  CE  MET A 206      54.530  59.140  53.161  1.00  0.00           C
ATOM   3293  HE1 MET A 206      54.341  58.603  54.115  1.00  0.00           H
ATOM   3294  HE2 MET A 206      55.380  59.780  53.480  1.00  0.00           H
ATOM   3295  HE3 MET A 206      54.821  58.357  52.428  1.00  0.00           H
ATOM   3296  C   MET A 206      51.180  57.910  56.750  1.00  0.00           C
ATOM   3297  O   MET A 206      51.420  58.800  57.550  1.00  0.00           O
ATOM   3298  N   ASN A 207      50.330  56.970  57.040  1.00  0.00           N
ATOM   3299  HN  ASN A 207      50.170  56.269  56.349  1.00  0.00           H
ATOM   3300  CA  ASN A 207      49.590  56.920  58.370  1.00  0.00           C
ATOM   3301  HA  ASN A 207      49.330  57.921  58.680  1.00  0.00           H
ATOM   3302  CB  ASN A 207      48.390  55.910  58.340  1.00  0.00           C
ATOM   3303  HB1 ASN A 207      47.930  55.930  59.351  1.00  0.00           H
ATOM   3304  HB2 ASN A 207      48.660  54.878  58.029  1.00  0.00           H
ATOM   3305  CG  ASN A 207      47.300  56.490  57.490  1.00  0.00           C
ATOM   3306  OD1 ASN A 207      47.420  57.660  57.070  1.00  0.00           O
ATOM   3307  ND2 ASN A 207      46.220  55.740  57.180  1.00  0.00           N
ATOM   3308 1HD2 ASN A 207      45.617  56.182  56.517  1.00  0.00           H
ATOM   3309 2HD2 ASN A 207      46.001  54.844  57.568  1.00  0.00           H
ATOM   3310  C   ASN A 207      50.420  56.480  59.510  1.00  0.00           C
ATOM   3311  O   ASN A 207      50.240  56.950  60.610  1.00  0.00           O
ATOM   3312  N   LEU A 208      51.330  55.580  59.260  1.00  0.00           N
ATOM   3313  HN  LEU A 208      51.260  55.092  58.393  1.00  0.00           H
ATOM   3314  CA  LEU A 208      52.270  55.140  60.270  1.00  0.00           C
ATOM   3315  HA  LEU A 208      51.729  54.930  61.181  1.00  0.00           H
ATOM   3316  CB  LEU A 208      52.989  53.790  59.889  1.00  0.00           C
ATOM   3317  HB1 LEU A 208      53.987  53.639  60.353  1.00  0.00           H
ATOM   3318  HB2 LEU A 208      53.249  53.960  58.823  1.00  0.00           H
ATOM   3319  CG  LEU A 208      52.100  52.520  59.930  1.00  0.00           C
ATOM   3320  HG  LEU A 208      51.247  52.721  59.248  1.00  0.00           H
ATOM   3321  CD1 LEU A 208      52.960  51.360  59.420  1.00  0.00           C
ATOM   3322 1HD1 LEU A 208      53.931  51.460  59.950  1.00  0.00           H
ATOM   3323 2HD1 LEU A 208      53.160  51.590  58.351  1.00  0.00           H
ATOM   3324 3HD1 LEU A 208      52.412  50.394  59.470  1.00  0.00           H
ATOM   3325  CD2 LEU A 208      51.600  52.070  61.380  1.00  0.00           C
ATOM   3326 1HD2 LEU A 208      51.093  52.925  61.877  1.00  0.00           H
ATOM   3327 2HD2 LEU A 208      52.419  51.711  62.039  1.00  0.00           H
ATOM   3328 3HD2 LEU A 208      50.761  51.351  61.270  1.00  0.00           H
ATOM   3329  C   LEU A 208      53.310  56.200  60.630  1.00  0.00           C
ATOM   3330  O   LEU A 208      53.700  56.240  61.770  1.00  0.00           O
ATOM   3331  N   ARG A 209      53.690  57.040  59.680  1.00  0.00           N
ATOM   3332  HN  ARG A 209      53.410  56.910  58.732  1.00  0.00           H
ATOM   3333  CA  ARG A 209      54.440  58.190  60.000  1.00  0.00           C
ATOM   3334  HA  ARG A 209      55.164  57.808  60.704  1.00  0.00           H
ATOM   3335  CB  ARG A 209      55.070  58.810  58.750  1.00  0.00           C
ATOM   3336  HB1 ARG A 209      54.208  59.041  58.088  1.00  0.00           H
ATOM   3337  HB2 ARG A 209      55.674  57.965  58.358  1.00  0.00           H
ATOM   3338  CG  ARG A 209      55.910  60.100  59.110  1.00  0.00           C
ATOM   3339  HG1 ARG A 209      56.588  59.861  59.957  1.00  0.00           H
ATOM   3340  HG2 ARG A 209      55.288  60.963  59.431  1.00  0.00           H
ATOM   3341  CD  ARG A 209      56.920  60.480  57.910  1.00  0.00           C
ATOM   3342  HD1 ARG A 209      56.461  60.909  56.993  1.00  0.00           H
ATOM   3343  HD2 ARG A 209      57.501  59.579  57.620  1.00  0.00           H
ATOM   3344  NE  ARG A 209      57.960  61.450  58.390  1.00  0.00           N
ATOM   3345  HE  ARG A 209      58.856  61.131  58.699  1.00  0.00           H
ATOM   3346  CZ  ARG A 209      57.910  62.750  58.560  1.00  0.00           C
ATOM   3347  NH1 ARG A 209      56.880  63.559  58.390  1.00  0.00           N
ATOM   3348 1HH1 ARG A 209      56.081  63.110  57.990  1.00  0.00           H
ATOM   3349 2HH1 ARG A 209      56.940  64.558  58.390  1.00  0.00           H
ATOM   3350  NH2 ARG A 209      59.030  63.340  58.930  1.00  0.00           N
ATOM   3351 1HH2 ARG A 209      59.851  62.780  59.040  1.00  0.00           H
ATOM   3352 2HH2 ARG A 209      59.110  64.310  59.160  1.00  0.00           H
ATOM   3353  C   ARG A 209      53.680  59.220  60.860  1.00  0.00           C
ATOM   3354  O   ARG A 209      54.130  59.710  61.880  1.00  0.00           O
ATOM   3355  N   ASP A 210      52.460  59.580  60.450  1.00  0.00           N
ATOM   3356  HN  ASP A 210      52.229  59.279  59.528  1.00  0.00           H
ATOM   3357  CA  ASP A 210      51.650  60.470  61.290  1.00  0.00           C
ATOM   3358  HA  ASP A 210      52.121  61.432  61.430  1.00  0.00           H
ATOM   3359  CB  ASP A 210      50.290  60.791  60.630  1.00  0.00           C
ATOM   3360  HB1 ASP A 210      49.590  61.280  61.340  1.00  0.00           H
ATOM   3361  HB2 ASP A 210      49.786  59.964  60.086  1.00  0.00           H
ATOM   3362  CG  ASP A 210      50.540  61.800  59.500  1.00  0.00           C
ATOM   3363  OD1 ASP A 210      51.620  62.460  59.340  1.00  0.00           O
ATOM   3364  OD2 ASP A 210      49.600  62.020  58.710  1.00  0.00           O
ATOM   3365  C   ASP A 210      51.330  59.990  62.650  1.00  0.00           C
ATOM   3366  O   ASP A 210      51.180  60.820  63.560  1.00  0.00           O
ATOM   3367  N   CYS A 211      51.180  58.730  62.830  1.00  0.00           N
ATOM   3368  HN  CYS A 211      51.270  58.101  62.061  1.00  0.00           H
ATOM   3369  CA  CYS A 211      50.890  58.100  64.130  1.00  0.00           C
ATOM   3370  HA  CYS A 211      50.047  58.642  64.531  1.00  0.00           H
ATOM   3371  CB  CYS A 211      50.510  56.540  63.800  1.00  0.00           C
ATOM   3372  HB1 CYS A 211      51.310  55.990  63.260  1.00  0.00           H
ATOM   3373  HB2 CYS A 211      49.684  56.641  63.065  1.00  0.00           H
ATOM   3374  SG  CYS A 211      50.010  55.590  65.300  1.00  0.00           S
ATOM   3375  HG1 CYS A 211      49.015  56.426  65.559  1.00  0.00           H
ATOM   3376  C   CYS A 211      52.110  58.070  65.030  1.00  0.00           C
ATOM   3377  O   CYS A 211      52.070  58.220  66.240  1.00  0.00           O
ATOM   3378  N   GLY A 212      53.360  58.060  64.420  1.00  0.00           N
ATOM   3379  HN  GLY A 212      53.360  57.960  63.428  1.00  0.00           H
ATOM   3380  CA  GLY A 212      54.590  57.850  65.130  1.00  0.00           C
ATOM   3381  HA1 GLY A 212      54.500  58.211  66.143  1.00  0.00           H
ATOM   3382  HA2 GLY A 212      55.437  58.339  64.671  1.00  0.00           H
ATOM   3383  C   GLY A 212      55.020  56.430  65.240  1.00  0.00           C
ATOM   3384  O   GLY A 212      55.530  56.050  66.270  1.00  0.00           O
ATOM   3385  N   LEU A 213      54.710  55.590  64.230  1.00  0.00           N
ATOM   3386  HN  LEU A 213      54.420  56.079  63.411  1.00  0.00           H
ATOM   3387  CA  LEU A 213      55.150  54.210  64.260  1.00  0.00           C
ATOM   3388  HA  LEU A 213      55.721  54.040  65.161  1.00  0.00           H
ATOM   3389  CB  LEU A 213      53.920  53.180  64.280  1.00  0.00           C
ATOM   3390  HB1 LEU A 213      54.199  52.123  64.479  1.00  0.00           H
ATOM   3391  HB2 LEU A 213      53.419  53.210  63.289  1.00  0.00           H
ATOM   3392  CG  LEU A 213      53.010  53.430  65.510  1.00  0.00           C
ATOM   3393  HG  LEU A 213      52.711  54.497  65.590  1.00  0.00           H
ATOM   3394  CD1 LEU A 213      51.820  52.520  65.320  1.00  0.00           C
ATOM   3395 1HD1 LEU A 213      51.188  52.570  66.232  1.00  0.00           H
ATOM   3396 2HD1 LEU A 213      52.191  51.508  65.050  1.00  0.00           H
ATOM   3397 3HD1 LEU A 213      51.181  52.870  64.481  1.00  0.00           H
ATOM   3398  CD2 LEU A 213      53.581  53.080  66.860  1.00  0.00           C
ATOM   3399 1HD2 LEU A 213      53.958  52.035  66.880  1.00  0.00           H
ATOM   3400 2HD2 LEU A 213      52.878  53.331  67.683  1.00  0.00           H
ATOM   3401 3HD2 LEU A 213      54.457  53.688  67.169  1.00  0.00           H
ATOM   3402  C   LEU A 213      55.990  53.760  63.110  1.00  0.00           C
ATOM   3403  O   LEU A 213      56.320  52.530  62.960  1.00  0.00           O
ATOM   3404  N   PHE A 214      56.340  54.650  62.180  1.00  0.00           N
ATOM   3405  HN  PHE A 214      56.110  55.599  62.380  1.00  0.00           H
ATOM   3406  CA  PHE A 214      57.180  54.260  61.090  1.00  0.00           C
ATOM   3407  HA  PHE A 214      57.000  53.251  60.750  1.00  0.00           H
ATOM   3408  CB  PHE A 214      56.979  55.240  59.890  1.00  0.00           C
ATOM   3409  HB1 PHE A 214      57.209  56.266  60.249  1.00  0.00           H
ATOM   3410  HB2 PHE A 214      55.907  55.200  59.602  1.00  0.00           H
ATOM   3411  CG  PHE A 214      57.780  54.770  58.660  1.00  0.00           C
ATOM   3412  CD1 PHE A 214      58.180  55.760  57.720  1.00  0.00           C
ATOM   3413  HD1 PHE A 214      58.070  56.798  57.999  1.00  0.00           H
ATOM   3414  CE1 PHE A 214      58.930  55.450  56.560  1.00  0.00           C
ATOM   3415  HE1 PHE A 214      59.260  56.270  55.940  1.00  0.00           H
ATOM   3416  CZ  PHE A 214      59.160  54.040  56.290  1.00  0.00           C
ATOM   3417  HZ  PHE A 214      59.798  53.950  55.423  1.00  0.00           H
ATOM   3418  CD2 PHE A 214      58.010  53.400  58.340  1.00  0.00           C
ATOM   3419  HD2 PHE A 214      57.679  52.567  58.942  1.00  0.00           H
ATOM   3420  CE2 PHE A 214      58.710  53.080  57.170  1.00  0.00           C
ATOM   3421  HE2 PHE A 214      58.970  52.070  56.890  1.00  0.00           H
ATOM   3422  C   PHE A 214      58.620  54.550  61.530  1.00  0.00           C
ATOM   3423  OT1 PHE A 214      58.930  55.610  62.130  1.00  0.00           O
ATOM   3424  OT2 PHE A 214      59.550  53.720  61.260  1.00  0.00           O
TER    3425      PHE A 214
ATOM   3426  N   ASP B   1      46.550  67.940 137.640  1.00  0.00           N
ATOM   3427  HT1 ASP B   1      45.706  68.211 138.183  1.00  0.00           H
ATOM   3428  HT2 ASP B   1      47.321  68.190 138.291  1.00  0.00           H
ATOM   3429  HT3 ASP B   1      46.510  66.906 137.540  1.00  0.00           H
ATOM   3430  CA  ASP B   1      46.870  68.670 136.420  1.00  0.00           C
ATOM   3431  HA  ASP B   1      46.760  69.710 136.690  1.00  0.00           H
ATOM   3432  CB  ASP B   1      48.320  68.370 136.000  1.00  0.00           C
ATOM   3433  HB1 ASP B   1      48.530  67.351 135.610  1.00  0.00           H
ATOM   3434  HB2 ASP B   1      49.038  68.330 136.847  1.00  0.00           H
ATOM   3435  CG  ASP B   1      48.910  69.270 134.890  1.00  0.00           C
ATOM   3436  OD1 ASP B   1      49.940  68.880 134.260  1.00  0.00           O
ATOM   3437  OD2 ASP B   1      48.340  70.370 134.750  1.00  0.00           O
ATOM   3438  C   ASP B   1      45.800  68.340 135.400  1.00  0.00           C
ATOM   3439  O   ASP B   1      44.940  67.550 135.620  1.00  0.00           O
ATOM   3440  N   ILE B   2      45.780  69.110 134.240  1.00  0.00           N
ATOM   3441  HN  ILE B   2      46.501  69.781 134.090  1.00  0.00           H
ATOM   3442  CA  ILE B   2      44.830  68.940 133.190  1.00  0.00           C
ATOM   3443  HA  ILE B   2      44.143  68.173 133.519  1.00  0.00           H
ATOM   3444  CB  ILE B   2      44.040  70.180 132.920  1.00  0.00           C
ATOM   3445  HB  ILE B   2      43.498  70.351 133.874  1.00  0.00           H
ATOM   3446  CG2 ILE B   2      44.930  71.350 132.540  1.00  0.00           C
ATOM   3447 1HG2 ILE B   2      45.577  71.668 133.386  1.00  0.00           H
ATOM   3448 2HG2 ILE B   2      44.378  72.283 132.299  1.00  0.00           H
ATOM   3449 3HG2 ILE B   2      45.640  71.190 131.700  1.00  0.00           H
ATOM   3450  CG1 ILE B   2      43.110  69.860 131.770  1.00  0.00           C
ATOM   3451 1HG1 ILE B   2      42.651  68.852 131.860  1.00  0.00           H
ATOM   3452 2HG1 ILE B   2      43.652  69.970 130.807  1.00  0.00           H
ATOM   3453  CD  ILE B   2      41.900  70.800 131.671  1.00  0.00           C
ATOM   3454  HD1 ILE B   2      41.333  70.939 132.616  1.00  0.00           H
ATOM   3455  HD2 ILE B   2      41.138  70.559 130.898  1.00  0.00           H
ATOM   3456  HD3 ILE B   2      42.201  71.865 131.580  1.00  0.00           H
ATOM   3457  C   ILE B   2      45.580  68.350 132.070  1.00  0.00           C
ATOM   3458  O   ILE B   2      46.650  68.880 131.750  1.00  0.00           O
ATOM   3459  N   GLY B   3      45.210  67.260 131.450  1.00  0.00           N
ATOM   3460  HN  GLY B   3      44.384  66.837 131.813  1.00  0.00           H
ATOM   3461  CA  GLY B   3      46.080  66.490 130.530  1.00  0.00           C
ATOM   3462  HA1 GLY B   3      46.540  67.140 129.800  1.00  0.00           H
ATOM   3463  HA2 GLY B   3      45.403  65.833 130.003  1.00  0.00           H
ATOM   3464  C   GLY B   3      47.090  65.550 131.180  1.00  0.00           C
ATOM   3465  O   GLY B   3      47.760  65.790 132.240  1.00  0.00           O
ATOM   3466  N   PHE B   4      47.390  64.470 130.400  1.00  0.00           N
ATOM   3467  HN  PHE B   4      46.883  64.321 129.554  1.00  0.00           H
ATOM   3468  CA  PHE B   4      48.220  63.360 130.870  1.00  0.00           C
ATOM   3469  HA  PHE B   4      48.520  63.590 131.881  1.00  0.00           H
ATOM   3470  CB  PHE B   4      47.450  62.010 130.770  1.00  0.00           C
ATOM   3471  HB1 PHE B   4      48.019  61.222 131.309  1.00  0.00           H
ATOM   3472  HB2 PHE B   4      47.440  61.800 129.679  1.00  0.00           H
ATOM   3473  CG  PHE B   4      46.100  62.160 131.440  1.00  0.00           C
ATOM   3474  CD1 PHE B   4      44.920  62.540 130.720  1.00  0.00           C
ATOM   3475  HD1 PHE B   4      44.980  62.878 129.696  1.00  0.00           H
ATOM   3476  CE1 PHE B   4      43.760  62.810 131.380  1.00  0.00           C
ATOM   3477  HE1 PHE B   4      42.824  62.959 130.862  1.00  0.00           H
ATOM   3478  CZ  PHE B   4      43.640  62.540 132.790  1.00  0.00           C
ATOM   3479  HZ  PHE B   4      42.719  62.600 133.351  1.00  0.00           H
ATOM   3480  CD2 PHE B   4      45.940  61.910 132.840  1.00  0.00           C
ATOM   3481  HD2 PHE B   4      46.778  61.491 133.378  1.00  0.00           H
ATOM   3482  CE2 PHE B   4      44.720  61.970 133.520  1.00  0.00           C
ATOM   3483  HE2 PHE B   4      44.549  61.819 134.575  1.00  0.00           H
ATOM   3484  C   PHE B   4      49.460  63.390 130.050  1.00  0.00           C
ATOM   3485  O   PHE B   4      49.510  63.910 128.970  1.00  0.00           O
ATOM   3486  N   TRP B   5      50.550  62.820 130.580  1.00  0.00           N
ATOM   3487  HN  TRP B   5      50.530  62.331 131.449  1.00  0.00           H
ATOM   3488  CA  TRP B   5      51.790  62.520 129.760  1.00  0.00           C
ATOM   3489  HA  TRP B   5      52.081  63.413 129.228  1.00  0.00           H
ATOM   3490  CB  TRP B   5      52.900  62.030 130.740  1.00  0.00           C
ATOM   3491  HB1 TRP B   5      52.421  61.352 131.478  1.00  0.00           H
ATOM   3492  HB2 TRP B   5      53.090  62.981 131.281  1.00  0.00           H
ATOM   3493  CG  TRP B   5      54.200  61.380 130.320  1.00  0.00           C
ATOM   3494  CD1 TRP B   5      55.340  62.060 130.180  1.00  0.00           C
ATOM   3495  HD1 TRP B   5      55.550  63.111 130.310  1.00  0.00           H
ATOM   3496  NE1 TRP B   5      56.270  61.270 129.610  1.00  0.00           N
ATOM   3497  HE1 TRP B   5      57.222  61.470 129.530  1.00  0.00           H
ATOM   3498  CE2 TRP B   5      55.800  59.990 129.560  1.00  0.00           C
ATOM   3499  CD2 TRP B   5      54.440  60.030 129.900  1.00  0.00           C
ATOM   3500  CE3 TRP B   5      53.590  58.950 129.570  1.00  0.00           C
ATOM   3501  HE3 TRP B   5      52.548  58.990 129.851  1.00  0.00           H
ATOM   3502  CZ3 TRP B   5      54.260  57.750 129.130  1.00  0.00           C
ATOM   3503  HZ3 TRP B   5      53.842  56.785 128.881  1.00  0.00           H
ATOM   3504  CZ2 TRP B   5      56.470  58.820 129.270  1.00  0.00           C
ATOM   3505  HZ2 TRP B   5      57.541  58.710 129.190  1.00  0.00           H
ATOM   3506  CH2 TRP B   5      55.630  57.740 128.970  1.00  0.00           C
ATOM   3507  HH2 TRP B   5      56.069  56.793 128.691  1.00  0.00           H
ATOM   3508  C   TRP B   5      51.570  61.530 128.580  1.00  0.00           C
ATOM   3509  O   TRP B   5      50.910  60.550 128.700  1.00  0.00           O
ATOM   3510  N   CYS B   6      52.260  61.790 127.470  1.00  0.00           N
ATOM   3511  HN  CYS B   6      52.920  62.530 127.570  1.00  0.00           H
ATOM   3512  CA  CYS B   6      52.220  60.950 126.290  1.00  0.00           C
ATOM   3513  HA  CYS B   6      51.390  60.260 126.280  1.00  0.00           H
ATOM   3514  CB  CYS B   6      51.860  61.820 124.980  1.00  0.00           C
ATOM   3515  HB1 CYS B   6      51.860  61.170 124.079  1.00  0.00           H
ATOM   3516  HB2 CYS B   6      52.592  62.652 124.910  1.00  0.00           H
ATOM   3517  SG  CYS B   6      50.160  62.480 125.090  1.00  0.00           S
ATOM   3518  C   CYS B   6      53.580  60.170 126.220  1.00  0.00           C
ATOM   3519  O   CYS B   6      54.640  60.810 126.600  1.00  0.00           O
ATOM   3520  N   PRO B   7      53.600  58.900 125.780  1.00  0.00           N
ATOM   3521  CD  PRO B   7      52.470  57.940 125.950  1.00  0.00           C
ATOM   3522  HD1 PRO B   7      51.718  58.040 125.138  1.00  0.00           H
ATOM   3523  HD2 PRO B   7      51.961  57.910 126.938  1.00  0.00           H
ATOM   3524  CA  PRO B   7      54.780  58.210 125.201  1.00  0.00           C
ATOM   3525  HA  PRO B   7      55.425  58.051 126.053  1.00  0.00           H
ATOM   3526  CB  PRO B   7      54.159  56.860 124.670  1.00  0.00           C
ATOM   3527  HB1 PRO B   7      54.914  56.116 124.338  1.00  0.00           H
ATOM   3528  HB2 PRO B   7      53.473  57.029 123.813  1.00  0.00           H
ATOM   3529  CG  PRO B   7      53.150  56.560 125.810  1.00  0.00           C
ATOM   3530  HG1 PRO B   7      52.405  55.755 125.631  1.00  0.00           H
ATOM   3531  HG2 PRO B   7      53.821  56.320 126.662  1.00  0.00           H
ATOM   3532  C   PRO B   7      55.640  58.940 124.190  1.00  0.00           C
ATOM   3533  O   PRO B   7      55.170  59.960 123.840  1.00  0.00           O
ATOM   3534  N   ARG B   8      56.800  58.500 123.760  1.00  0.00           N
ATOM   3535  HN  ARG B   8      57.130  57.631 124.120  1.00  0.00           H
ATOM   3536  CA  ARG B   8      57.750  59.210 122.920  1.00  0.00           C
ATOM   3537  HA  ARG B   8      57.830  60.163 123.421  1.00  0.00           H
ATOM   3538  CB  ARG B   8      59.210  58.470 122.810  1.00  0.00           C
ATOM   3539  HB1 ARG B   8      59.659  59.029 121.961  1.00  0.00           H
ATOM   3540  HB2 ARG B   8      58.880  57.439 122.560  1.00  0.00           H
ATOM   3541  CG  ARG B   8      60.140  58.620 124.140  1.00  0.00           C
ATOM   3542  HG1 ARG B   8      60.991  57.909 124.070  1.00  0.00           H
ATOM   3543  HG2 ARG B   8      59.510  58.410 125.030  1.00  0.00           H
ATOM   3544  CD  ARG B   8      60.790  59.960 124.419  1.00  0.00           C
ATOM   3545  HD1 ARG B   8      61.118  60.358 123.435  1.00  0.00           H
ATOM   3546  HD2 ARG B   8      61.644  59.809 125.113  1.00  0.00           H
ATOM   3547  NE  ARG B   8      59.680  60.860 124.930  1.00  0.00           N
ATOM   3548  HE  ARG B   8      59.209  60.670 125.791  1.00  0.00           H
ATOM   3549  CZ  ARG B   8      59.340  62.060 124.430  1.00  0.00           C
ATOM   3550  NH1 ARG B   8      59.760  62.650 123.400  1.00  0.00           N
ATOM   3551 1HH1 ARG B   8      60.612  62.339 122.979  1.00  0.00           H
ATOM   3552 2HH1 ARG B   8      59.288  63.463 123.059  1.00  0.00           H
ATOM   3553  NH2 ARG B   8      58.390  62.620 125.170  1.00  0.00           N
ATOM   3554 1HH2 ARG B   8      57.889  62.099 125.861  1.00  0.00           H
ATOM   3555 2HH2 ARG B   8      57.911  63.459 124.910  1.00  0.00           H
ATOM   3556  C   ARG B   8      57.120  59.480 121.560  1.00  0.00           C
ATOM   3557  O   ARG B   8      57.270  60.540 120.930  1.00  0.00           O
HETATM 3558  N   HSD B   9      56.250  58.500 121.170  1.00  0.00           N
HETATM 3559  HN  HSD B   9      56.120  57.713 121.768  1.00  0.00           H
HETATM 3560  CA  HSD B   9      55.600  58.550 119.820  1.00  0.00           C
HETATM 3561  HA  HSD B   9      56.331  58.960 119.139  1.00  0.00           H
HETATM 3562  CB  HSD B   9      55.120  57.180 119.360  1.00  0.00           C
HETATM 3563  HB1 HSD B   9      54.448  56.618 120.042  1.00  0.00           H
HETATM 3564  HB2 HSD B   9      56.028  56.571 119.160  1.00  0.00           H
HETATM 3565  ND1 HSD B   9      53.210  56.460 117.740  1.00  0.00           N
HETATM 3566  HD1 HSD B   9      52.889  55.638 118.211  1.00  0.00           H
HETATM 3567  CG  HSD B   9      54.360  57.220 118.000  1.00  0.00           C
HETATM 3568  CE1 HSD B   9      52.780  56.730 116.470  1.00  0.00           C
HETATM 3569  HE1 HSD B   9      51.904  56.277 116.007  1.00  0.00           H
HETATM 3570  NE2 HSD B   9      53.640  57.510 115.840  1.00  0.00           N
HETATM 3571  CD2 HSD B   9      54.610  57.830 116.790  1.00  0.00           C
HETATM 3572  HD2 HSD B   9      55.539  58.369 116.650  1.00  0.00           H
HETATM 3573  C   HSD B   9      54.520  59.580 119.770  1.00  0.00           C
HETATM 3574  O   HSD B   9      54.570  60.320 118.760  1.00  0.00           O
ATOM   3575  N   LEU B  10      53.670  59.700 120.770  1.00  0.00           N
ATOM   3576  HN  LEU B  10      53.849  59.222 121.627  1.00  0.00           H
ATOM   3577  CA  LEU B  10      52.410  60.360 120.670  1.00  0.00           C
ATOM   3578  HA  LEU B  10      52.180  60.480 119.621  1.00  0.00           H
ATOM   3579  CB  LEU B  10      51.270  59.520 121.381  1.00  0.00           C
ATOM   3580  HB1 LEU B  10      50.299  59.870 120.970  1.00  0.00           H
ATOM   3581  HB2 LEU B  10      51.141  59.788 122.451  1.00  0.00           H
ATOM   3582  CG  LEU B  10      51.360  57.990 121.310  1.00  0.00           C
ATOM   3583  HG  LEU B  10      52.329  57.620 121.709  1.00  0.00           H
ATOM   3584  CD1 LEU B  10      50.240  57.370 122.200  1.00  0.00           C
ATOM   3585 1HD1 LEU B  10      50.140  56.271 122.070  1.00  0.00           H
ATOM   3586 2HD1 LEU B  10      49.256  57.887 122.210  1.00  0.00           H
ATOM   3587 3HD1 LEU B  10      50.459  57.530 123.277  1.00  0.00           H
ATOM   3588  CD2 LEU B  10      51.170  57.470 119.890  1.00  0.00           C
ATOM   3589 1HD2 LEU B  10      51.341  56.376 119.800  1.00  0.00           H
ATOM   3590 2HD2 LEU B  10      51.801  58.020 119.159  1.00  0.00           H
ATOM   3591 3HD2 LEU B  10      50.110  57.650 119.610  1.00  0.00           H
ATOM   3592  C   LEU B  10      52.440  61.730 121.220  1.00  0.00           C
ATOM   3593  O   LEU B  10      53.290  61.990 122.080  1.00  0.00           O
ATOM   3594  N   LYS B  11      51.540  62.620 120.750  1.00  0.00           N
ATOM   3595  HN  LYS B  11      50.821  62.410 120.091  1.00  0.00           H
ATOM   3596  CA  LYS B  11      51.520  64.000 121.010  1.00  0.00           C
ATOM   3597  HA  LYS B  11      52.341  64.260 121.661  1.00  0.00           H
ATOM   3598  CB  LYS B  11      51.510  64.710 119.630  1.00  0.00           C
ATOM   3599  HB1 LYS B  11      51.290  65.799 119.660  1.00  0.00           H
ATOM   3600  HB2 LYS B  11      50.710  64.160 119.090  1.00  0.00           H
ATOM   3601  CG  LYS B  11      52.750  64.540 118.800  1.00  0.00           C
ATOM   3602  HG1 LYS B  11      52.680  64.900 117.751  1.00  0.00           H
ATOM   3603  HG2 LYS B  11      52.890  63.458 118.590  1.00  0.00           H
ATOM   3604  CD  LYS B  11      53.910  65.300 119.430  1.00  0.00           C
ATOM   3605  HD1 LYS B  11      54.000  64.929 120.473  1.00  0.00           H
ATOM   3606  HD2 LYS B  11      53.770  66.402 119.420  1.00  0.00           H
ATOM   3607  CE  LYS B  11      55.250  64.960 118.800  1.00  0.00           C
ATOM   3608  HE1 LYS B  11      55.069  65.000 117.705  1.00  0.00           H
ATOM   3609  HE2 LYS B  11      55.550  63.980 119.230  1.00  0.00           H
ATOM   3610  NZ  LYS B  11      56.280  66.010 119.090  1.00  0.00           N
ATOM   3611  HZ1 LYS B  11      57.166  65.582 118.752  1.00  0.00           H
ATOM   3612  HZ2 LYS B  11      56.340  66.179 120.115  1.00  0.00           H
ATOM   3613  HZ3 LYS B  11      56.000  66.889 118.610  1.00  0.00           H
ATOM   3614  C   LYS B  11      50.260  64.280 121.780  1.00  0.00           C
ATOM   3615  O   LYS B  11      49.190  63.750 121.430  1.00  0.00           O
ATOM   3616  N   THR B  12      50.390  65.130 122.820  1.00  0.00           N
ATOM   3617  HN  THR B  12      51.335  65.402 122.981  1.00  0.00           H
ATOM   3618  CA  THR B  12      49.380  65.510 123.800  1.00  0.00           C
ATOM   3619  HA  THR B  12      48.901  64.642 124.229  1.00  0.00           H
ATOM   3620  CB  THR B  12      49.930  66.130 125.090  1.00  0.00           C
ATOM   3621  HB  THR B  12      50.809  65.560 125.460  1.00  0.00           H
ATOM   3622  OG1 THR B  12      48.960  66.240 126.190  1.00  0.00           O
ATOM   3623  HG1 THR B  12      49.440  66.220 127.021  1.00  0.00           H
ATOM   3624  CG2 THR B  12      50.539  67.580 124.889  1.00  0.00           C
ATOM   3625 1HG2 THR B  12      49.812  68.408 124.750  1.00  0.00           H
ATOM   3626 2HG2 THR B  12      51.240  67.650 124.030  1.00  0.00           H
ATOM   3627 3HG2 THR B  12      51.185  67.691 125.787  1.00  0.00           H
ATOM   3628  C   THR B  12      48.210  66.300 123.270  1.00  0.00           C
ATOM   3629  O   THR B  12      48.490  67.280 122.660  1.00  0.00           O
ATOM   3630  N   SER B  13      46.930  65.790 123.360  1.00  0.00           N
ATOM   3631  HN  SER B  13      46.719  64.975 123.893  1.00  0.00           H
ATOM   3632  CA  SER B  13      45.860  66.450 122.670  1.00  0.00           C
ATOM   3633  HA  SER B  13      46.158  67.405 122.262  1.00  0.00           H
ATOM   3634  CB  SER B  13      45.310  65.530 121.450  1.00  0.00           C
ATOM   3635  HB1 SER B  13      44.930  64.550 121.810  1.00  0.00           H
ATOM   3636  HB2 SER B  13      46.184  65.188 120.857  1.00  0.00           H
ATOM   3637  OG  SER B  13      44.270  66.200 120.660  1.00  0.00           O
ATOM   3638  HG1 SER B  13      44.629  67.038 120.361  1.00  0.00           H
ATOM   3639  C   SER B  13      44.520  66.630 123.560  1.00  0.00           C
ATOM   3640  O   SER B  13      43.980  65.620 124.040  1.00  0.00           O
ATOM   3641  N   GLY B  14      44.170  67.870 123.770  1.00  0.00           N
ATOM   3642  HN  GLY B  14      44.790  68.630 123.590  1.00  0.00           H
ATOM   3643  CA  GLY B  14      43.000  68.191 124.570  1.00  0.00           C
ATOM   3644  HA1 GLY B  14      43.289  69.068 125.129  1.00  0.00           H
ATOM   3645  HA2 GLY B  14      42.809  67.386 125.264  1.00  0.00           H
ATOM   3646  C   GLY B  14      41.680  68.560 123.930  1.00  0.00           C
ATOM   3647  O   GLY B  14      40.650  68.780 124.600  1.00  0.00           O
ATOM   3648  N   GLY B  15      41.640  68.580 122.570  1.00  0.00           N
ATOM   3649  HN  GLY B  15      42.503  68.419 122.098  1.00  0.00           H
ATOM   3650  CA  GLY B  15      40.480  68.890 121.850  1.00  0.00           C
ATOM   3651  HA1 GLY B  15      40.720  69.320 120.889  1.00  0.00           H
ATOM   3652  HA2 GLY B  15      39.817  69.493 122.453  1.00  0.00           H
ATOM   3653  C   GLY B  15      39.560  67.680 121.500  1.00  0.00           C
ATOM   3654  O   GLY B  15      39.540  66.720 122.230  1.00  0.00           O
ATOM   3655  N   GLN B  16      38.690  67.630 120.460  1.00  0.00           N
ATOM   3656  HN  GLN B  16      38.740  68.502 119.979  1.00  0.00           H
ATOM   3657  CA  GLN B  16      37.660  66.630 120.200  1.00  0.00           C
ATOM   3658  HA  GLN B  16      37.560  66.110 121.141  1.00  0.00           H
ATOM   3659  CB  GLN B  16      36.410  67.410 119.720  1.00  0.00           C
ATOM   3660  HB1 GLN B  16      36.340  68.148 120.548  1.00  0.00           H
ATOM   3661  HB2 GLN B  16      35.482  66.801 119.770  1.00  0.00           H
ATOM   3662  CG  GLN B  16      36.490  68.120 118.350  1.00  0.00           C
ATOM   3663  HG1 GLN B  16      36.510  67.300 117.600  1.00  0.00           H
ATOM   3664  HG2 GLN B  16      37.408  68.738 118.250  1.00  0.00           H
ATOM   3665  CD  GLN B  16      35.250  69.040 117.900  1.00  0.00           C
ATOM   3666  OE1 GLN B  16      35.120  69.190 116.680  1.00  0.00           O
ATOM   3667  NE2 GLN B  16      34.450  69.460 118.860  1.00  0.00           N
ATOM   3668 1HE2 GLN B  16      34.719  69.331 119.815  1.00  0.00           H
ATOM   3669 2HE2 GLN B  16      33.719  70.101 118.630  1.00  0.00           H
ATOM   3670  C   GLN B  16      38.170  65.670 119.170  1.00  0.00           C
ATOM   3671  O   GLN B  16      37.440  64.730 118.840  1.00  0.00           O
ATOM   3672  N   GLY B  17      39.390  65.850 118.550  1.00  0.00           N
ATOM   3673  HN  GLY B  17      39.879  66.688 118.780  1.00  0.00           H
ATOM   3674  CA  GLY B  17      39.849  65.010 117.400  1.00  0.00           C
ATOM   3675  HA1 GLY B  17      40.664  65.593 116.998  1.00  0.00           H
ATOM   3676  HA2 GLY B  17      39.012  64.870 116.732  1.00  0.00           H
ATOM   3677  C   GLY B  17      40.370  63.660 117.800  1.00  0.00           C
ATOM   3678  O   GLY B  17      40.260  63.250 118.980  1.00  0.00           O
ATOM   3679  N   TYR B  18      40.920  62.960 116.800  1.00  0.00           N
ATOM   3680  HN  TYR B  18      40.920  63.230 115.840  1.00  0.00           H
ATOM   3681  CA  TYR B  18      41.390  61.560 117.000  1.00  0.00           C
ATOM   3682  HA  TYR B  18      40.503  60.962 117.150  1.00  0.00           H
ATOM   3683  CB  TYR B  18      41.950  60.850 115.700  1.00  0.00           C
ATOM   3684  HB1 TYR B  18      42.657  61.527 115.173  1.00  0.00           H
ATOM   3685  HB2 TYR B  18      41.061  60.700 115.051  1.00  0.00           H
ATOM   3686  CG  TYR B  18      42.610  59.580 115.950  1.00  0.00           C
ATOM   3687  CD1 TYR B  18      41.850  58.430 116.270  1.00  0.00           C
ATOM   3688  HD1 TYR B  18      40.770  58.450 116.280  1.00  0.00           H
ATOM   3689  CE1 TYR B  18      42.450  57.230 116.560  1.00  0.00           C
ATOM   3690  HE1 TYR B  18      41.869  56.358 116.821  1.00  0.00           H
ATOM   3691  CZ  TYR B  18      43.830  57.070 116.380  1.00  0.00           C
ATOM   3692  OH  TYR B  18      44.440  55.820 116.470  1.00  0.00           O
ATOM   3693  HH  TYR B  18      43.853  55.273 115.943  1.00  0.00           H
ATOM   3694  CD2 TYR B  18      43.970  59.430 115.730  1.00  0.00           C
ATOM   3695  HD2 TYR B  18      44.653  60.244 115.539  1.00  0.00           H
ATOM   3696  CE2 TYR B  18      44.570  58.180 115.950  1.00  0.00           C
ATOM   3697  HE2 TYR B  18      45.609  58.040 115.690  1.00  0.00           H
ATOM   3698  C   TYR B  18      42.270  61.300 118.190  1.00  0.00           C
ATOM   3699  O   TYR B  18      43.320  61.890 118.320  1.00  0.00           O
ATOM   3700  N   LYS B  19      41.910  60.290 119.070  1.00  0.00           N
ATOM   3701  HN  LYS B  19      41.141  59.681 118.890  1.00  0.00           H
ATOM   3702  CA  LYS B  19      42.660  59.890 120.240  1.00  0.00           C
ATOM   3703  HA  LYS B  19      43.508  60.558 120.210  1.00  0.00           H
ATOM   3704  CB  LYS B  19      41.910  59.900 121.610  1.00  0.00           C
ATOM   3705  HB1 LYS B  19      42.502  59.609 122.503  1.00  0.00           H
ATOM   3706  HB2 LYS B  19      41.092  59.152 121.530  1.00  0.00           H
ATOM   3707  CG  LYS B  19      41.240  61.210 121.899  1.00  0.00           C
ATOM   3708  HG1 LYS B  19      40.566  61.089 122.775  1.00  0.00           H
ATOM   3709  HG2 LYS B  19      40.612  61.399 121.003  1.00  0.00           H
ATOM   3710  CD  LYS B  19      42.310  62.390 122.140  1.00  0.00           C
ATOM   3711  HD1 LYS B  19      43.074  62.320 121.336  1.00  0.00           H
ATOM   3712  HD2 LYS B  19      42.551  62.189 123.205  1.00  0.00           H
ATOM   3713  CE  LYS B  19      41.680  63.820 122.100  1.00  0.00           C
ATOM   3714  HE1 LYS B  19      41.180  63.970 121.120  1.00  0.00           H
ATOM   3715  HE2 LYS B  19      42.366  64.655 122.359  1.00  0.00           H
ATOM   3716  NZ  LYS B  19      40.480  64.050 123.050  1.00  0.00           N
ATOM   3717  HZ1 LYS B  19      39.676  63.437 122.809  1.00  0.00           H
ATOM   3718  HZ2 LYS B  19      40.250  65.061 122.970  1.00  0.00           H
ATOM   3719  HZ3 LYS B  19      40.809  63.851 124.017  1.00  0.00           H
ATOM   3720  C   LYS B  19      43.150  58.420 120.020  1.00  0.00           C
ATOM   3721  O   LYS B  19      42.400  57.540 119.580  1.00  0.00           O
ATOM   3722  N   PHE B  20      44.430  58.130 120.360  1.00  0.00           N
ATOM   3723  HN  PHE B  20      45.083  58.863 120.531  1.00  0.00           H
ATOM   3724  CA  PHE B  20      45.010  56.780 120.350  1.00  0.00           C
ATOM   3725  HA  PHE B  20      44.860  56.400 119.350  1.00  0.00           H
ATOM   3726  CB  PHE B  20      46.500  57.030 120.580  1.00  0.00           C
ATOM   3727  HB1 PHE B  20      46.690  57.400 121.610  1.00  0.00           H
ATOM   3728  HB2 PHE B  20      46.899  57.778 119.862  1.00  0.00           H
ATOM   3729  CG  PHE B  20      47.340  55.800 120.340  1.00  0.00           C
ATOM   3730  CD1 PHE B  20      47.900  55.470 119.050  1.00  0.00           C
ATOM   3731  HD1 PHE B  20      48.040  56.242 118.308  1.00  0.00           H
ATOM   3732  CE1 PHE B  20      48.610  54.240 118.870  1.00  0.00           C
ATOM   3733  HE1 PHE B  20      48.919  54.041 117.854  1.00  0.00           H
ATOM   3734  CZ  PHE B  20      48.700  53.350 119.920  1.00  0.00           C
ATOM   3735  HZ  PHE B  20      49.200  52.399 119.810  1.00  0.00           H
ATOM   3736  CD2 PHE B  20      47.520  54.890 121.420  1.00  0.00           C
ATOM   3737  HD2 PHE B  20      47.178  55.232 122.385  1.00  0.00           H
ATOM   3738  CE2 PHE B  20      48.310  53.750 121.280  1.00  0.00           C
ATOM   3739  HE2 PHE B  20      48.300  52.991 122.049  1.00  0.00           H
ATOM   3740  C   PHE B  20      44.460  55.730 121.330  1.00  0.00           C
ATOM   3741  O   PHE B  20      44.000  56.030 122.500  1.00  0.00           O
ATOM   3742  N   LEU B  21      44.390  54.410 120.930  1.00  0.00           N
ATOM   3743  HN  LEU B  21      44.659  54.320 119.974  1.00  0.00           H
ATOM   3744  CA  LEU B  21      43.849  53.380 121.760  1.00  0.00           C
ATOM   3745  HA  LEU B  21      42.867  53.717 122.058  1.00  0.00           H
ATOM   3746  CB  LEU B  21      43.840  52.050 120.990  1.00  0.00           C
ATOM   3747  HB1 LEU B  21      44.867  51.771 120.671  1.00  0.00           H
ATOM   3748  HB2 LEU B  21      43.151  52.200 120.131  1.00  0.00           H
ATOM   3749  CG  LEU B  21      43.150  50.850 121.630  1.00  0.00           C
ATOM   3750  HG  LEU B  21      43.878  50.451 122.368  1.00  0.00           H
ATOM   3751  CD1 LEU B  21      41.770  51.240 122.270  1.00  0.00           C
ATOM   3752 1HD1 LEU B  21      41.090  51.530 121.440  1.00  0.00           H
ATOM   3753 2HD1 LEU B  21      41.790  52.101 122.971  1.00  0.00           H
ATOM   3754 3HD1 LEU B  21      41.318  50.396 122.833  1.00  0.00           H
ATOM   3755  CD2 LEU B  21      42.910  49.660 120.670  1.00  0.00           C
ATOM   3756 1HD2 LEU B  21      42.199  48.949 121.141  1.00  0.00           H
ATOM   3757 2HD2 LEU B  21      43.873  49.209 120.349  1.00  0.00           H
ATOM   3758 3HD2 LEU B  21      42.521  50.089 119.722  1.00  0.00           H
ATOM   3759  C   LEU B  21      44.620  53.140 123.050  1.00  0.00           C
ATOM   3760  O   LEU B  21      45.820  53.020 123.130  1.00  0.00           O
ATOM   3761  N   GLY B  22      43.930  53.050 124.220  1.00  0.00           N
ATOM   3762  HN  GLY B  22      42.969  53.310 124.180  1.00  0.00           H
ATOM   3763  CA  GLY B  22      44.400  52.570 125.530  1.00  0.00           C
ATOM   3764  HA1 GLY B  22      44.997  51.694 125.321  1.00  0.00           H
ATOM   3765  HA2 GLY B  22      43.510  52.380 126.110  1.00  0.00           H
ATOM   3766  C   GLY B  22      45.290  53.470 126.300  1.00  0.00           C
ATOM   3767  O   GLY B  22      45.890  53.100 127.330  1.00  0.00           O
ATOM   3768  N   ILE B  23      45.330  54.800 125.950  1.00  0.00           N
ATOM   3769  HN  ILE B  23      44.751  55.229 125.261  1.00  0.00           H
ATOM   3770  CA  ILE B  23      46.200  55.770 126.560  1.00  0.00           C
ATOM   3771  HA  ILE B  23      46.370  55.540 127.601  1.00  0.00           H
ATOM   3772  CB  ILE B  23      47.470  56.180 125.850  1.00  0.00           C
ATOM   3773  HB  ILE B  23      47.831  55.209 125.449  1.00  0.00           H
ATOM   3774  CG2 ILE B  23      47.290  57.070 124.580  1.00  0.00           C
ATOM   3775 1HG2 ILE B  23      48.243  56.920 124.028  1.00  0.00           H
ATOM   3776 2HG2 ILE B  23      47.220  58.143 124.861  1.00  0.00           H
ATOM   3777 3HG2 ILE B  23      46.445  56.708 123.956  1.00  0.00           H
ATOM   3778  CG1 ILE B  23      48.660  56.760 126.700  1.00  0.00           C
ATOM   3779 1HG1 ILE B  23      48.540  57.861 126.620  1.00  0.00           H
ATOM   3780 2HG1 ILE B  23      49.622  56.600 126.169  1.00  0.00           H
ATOM   3781  CD  ILE B  23      48.800  56.200 128.140  1.00  0.00           C
ATOM   3782  HD1 ILE B  23      48.020  56.570 128.840  1.00  0.00           H
ATOM   3783  HD2 ILE B  23      49.835  56.409 128.488  1.00  0.00           H
ATOM   3784  HD3 ILE B  23      48.609  55.106 128.140  1.00  0.00           H
ATOM   3785  C   ILE B  23      45.290  56.940 126.620  1.00  0.00           C
ATOM   3786  O   ILE B  23      44.240  57.040 125.950  1.00  0.00           O
ATOM   3787  N   ASP B  24      45.540  57.910 127.480  1.00  0.00           N
ATOM   3788  HN  ASP B  24      46.407  58.001 127.964  1.00  0.00           H
ATOM   3789  CA  ASP B  24      44.560  59.010 127.730  1.00  0.00           C
ATOM   3790  HA  ASP B  24      43.550  58.740 127.460  1.00  0.00           H
ATOM   3791  CB  ASP B  24      44.461  59.260 129.210  1.00  0.00           C
ATOM   3792  HB1 ASP B  24      43.797  60.134 129.381  1.00  0.00           H
ATOM   3793  HB2 ASP B  24      45.473  59.429 129.637  1.00  0.00           H
ATOM   3794  CG  ASP B  24      43.740  58.140 129.970  1.00  0.00           C
ATOM   3795  OD1 ASP B  24      44.150  57.910 131.110  1.00  0.00           O
ATOM   3796  OD2 ASP B  24      42.790  57.530 129.430  1.00  0.00           O
ATOM   3797  C   ASP B  24      45.080  60.230 127.080  1.00  0.00           C
ATOM   3798  O   ASP B  24      46.050  60.880 127.500  1.00  0.00           O
ATOM   3799  N   GLN B  25      44.350  60.730 126.060  1.00  0.00           N
ATOM   3800  HN  GLN B  25      43.727  60.057 125.668  1.00  0.00           H
ATOM   3801  CA  GLN B  25      44.390  62.110 125.580  1.00  0.00           C
ATOM   3802  HA  GLN B  25      43.533  62.100 124.922  1.00  0.00           H
ATOM   3803  CB  GLN B  25      44.160  63.180 126.660  1.00  0.00           C
ATOM   3804  HB1 GLN B  25      44.170  64.124 126.074  1.00  0.00           H
ATOM   3805  HB2 GLN B  25      44.960  63.230 127.430  1.00  0.00           H
ATOM   3806  CG  GLN B  25      42.770  63.080 127.400  1.00  0.00           C
ATOM   3807  HG1 GLN B  25      42.700  64.000 128.020  1.00  0.00           H
ATOM   3808  HG2 GLN B  25      42.850  62.230 128.110  1.00  0.00           H
ATOM   3809  CD  GLN B  25      41.530  62.850 126.550  1.00  0.00           C
ATOM   3810  OE1 GLN B  25      41.480  63.180 125.400  1.00  0.00           O
ATOM   3811  NE2 GLN B  25      40.540  62.220 127.150  1.00  0.00           N
ATOM   3812 1HE2 GLN B  25      40.590  61.980 128.119  1.00  0.00           H
ATOM   3813 2HE2 GLN B  25      39.694  61.931 126.702  1.00  0.00           H
ATOM   3814  C   GLN B  25      45.590  62.420 124.620  1.00  0.00           C
ATOM   3815  O   GLN B  25      46.350  63.390 124.720  1.00  0.00           O
ATOM   3816  N   CYS B  26      45.820  61.560 123.620  1.00  0.00           N
ATOM   3817  HN  CYS B  26      45.271  60.772 123.351  1.00  0.00           H
ATOM   3818  CA  CYS B  26      47.080  61.630 122.890  1.00  0.00           C
ATOM   3819  HA  CYS B  26      47.490  62.629 122.890  1.00  0.00           H
ATOM   3820  CB  CYS B  26      48.110  60.661 123.490  1.00  0.00           C
ATOM   3821  HB1 CYS B  26      49.090  60.870 123.010  1.00  0.00           H
ATOM   3822  HB2 CYS B  26      47.778  59.613 123.329  1.00  0.00           H
ATOM   3823  SG  CYS B  26      48.720  61.040 125.200  1.00  0.00           S
ATOM   3824  C   CYS B  26      46.760  61.150 121.470  1.00  0.00           C
ATOM   3825  O   CYS B  26      45.910  60.280 121.270  1.00  0.00           O
ATOM   3826  N   ALA B  27      47.470  61.630 120.440  1.00  0.00           N
ATOM   3827  HN  ALA B  27      48.116  62.366 120.629  1.00  0.00           H
ATOM   3828  CA  ALA B  27      47.170  61.380 119.050  1.00  0.00           C
ATOM   3829  HA  ALA B  27      46.569  60.499 118.880  1.00  0.00           H
ATOM   3830  CB  ALA B  27      46.371  62.651 118.410  1.00  0.00           C
ATOM   3831  HB1 ALA B  27      46.887  63.614 118.609  1.00  0.00           H
ATOM   3832  HB2 ALA B  27      45.458  62.850 119.011  1.00  0.00           H
ATOM   3833  HB3 ALA B  27      46.149  62.429 117.345  1.00  0.00           H
ATOM   3834  C   ALA B  27      48.520  61.160 118.280  1.00  0.00           C
ATOM   3835  O   ALA B  27      49.480  61.690 118.760  1.00  0.00           O
ATOM   3836  N   PRO B  28      48.690  60.350 117.270  1.00  0.00           N
ATOM   3837  CD  PRO B  28      47.810  59.230 116.990  1.00  0.00           C
ATOM   3838  HD1 PRO B  28      46.756  59.489 116.751  1.00  0.00           H
ATOM   3839  HD2 PRO B  28      47.830  58.551 117.869  1.00  0.00           H
ATOM   3840  CA  PRO B  28      50.020  60.160 116.740  1.00  0.00           C
ATOM   3841  HA  PRO B  28      50.772  60.090 117.512  1.00  0.00           H
ATOM   3842  CB  PRO B  28      49.850  58.810 115.880  1.00  0.00           C
ATOM   3843  HB1 PRO B  28      50.371  57.998 116.431  1.00  0.00           H
ATOM   3844  HB2 PRO B  28      50.268  58.900 114.854  1.00  0.00           H
ATOM   3845  CG  PRO B  28      48.380  58.579 115.750  1.00  0.00           C
ATOM   3846  HG1 PRO B  28      48.069  59.192 114.877  1.00  0.00           H
ATOM   3847  HG2 PRO B  28      48.132  57.507 115.601  1.00  0.00           H
ATOM   3848  C   PRO B  28      50.300  61.300 115.790  1.00  0.00           C
ATOM   3849  O   PRO B  28      49.290  61.900 115.280  1.00  0.00           O
ATOM   3850  N   PRO B  29      51.570  61.740 115.530  1.00  0.00           N
ATOM   3851  CD  PRO B  29      52.770  61.230 116.239  1.00  0.00           C
ATOM   3852  HD1 PRO B  29      52.830  60.135 116.061  1.00  0.00           H
ATOM   3853  HD2 PRO B  29      52.710  61.391 117.337  1.00  0.00           H
ATOM   3854  CA  PRO B  29      51.910  62.810 114.520  1.00  0.00           C
ATOM   3855  HA  PRO B  29      51.108  63.532 114.500  1.00  0.00           H
ATOM   3856  CB  PRO B  29      53.260  63.270 115.060  1.00  0.00           C
ATOM   3857  HB1 PRO B  29      53.039  64.084 115.783  1.00  0.00           H
ATOM   3858  HB2 PRO B  29      53.961  63.691 114.308  1.00  0.00           H
ATOM   3859  CG  PRO B  29      53.890  62.070 115.730  1.00  0.00           C
ATOM   3860  HG1 PRO B  29      54.477  61.423 115.043  1.00  0.00           H
ATOM   3861  HG2 PRO B  29      54.591  62.300 116.561  1.00  0.00           H
ATOM   3862  C   PRO B  29      52.180  62.240 113.110  1.00  0.00           C
ATOM   3863  O   PRO B  29      52.020  61.020 112.950  1.00  0.00           O
ATOM   3864  N   CYS B  30      52.660  63.050 112.110  1.00  0.00           N
ATOM   3865  HN  CYS B  30      52.590  64.038 112.230  1.00  0.00           H
ATOM   3866  CA  CYS B  30      53.020  62.540 110.740  1.00  0.00           C
ATOM   3867  HA  CYS B  30      52.189  61.940 110.400  1.00  0.00           H
ATOM   3868  CB  CYS B  30      53.330  63.800 109.780  1.00  0.00           C
ATOM   3869  HB1 CYS B  30      54.149  64.409 110.219  1.00  0.00           H
ATOM   3870  HB2 CYS B  30      52.419  64.421 109.920  1.00  0.00           H
ATOM   3871  SG  CYS B  30      53.510  63.330 108.110  1.00  0.00           S
ATOM   3872  C   CYS B  30      54.190  61.530 110.590  1.00  0.00           C
ATOM   3873  O   CYS B  30      54.070  60.590 109.730  1.00  0.00           O
ATOM   3874  N   PRO B  31      55.290  61.590 111.330  1.00  0.00           N
ATOM   3875  CD  PRO B  31      55.740  62.690 112.149  1.00  0.00           C
ATOM   3876  HD1 PRO B  31      55.398  62.539 113.196  1.00  0.00           H
ATOM   3877  HD2 PRO B  31      55.342  63.656 111.771  1.00  0.00           H
ATOM   3878  CA  PRO B  31      56.410  60.610 111.020  1.00  0.00           C
ATOM   3879  HA  PRO B  31      56.420  60.329 109.977  1.00  0.00           H
ATOM   3880  CB  PRO B  31      57.740  61.360 111.310  1.00  0.00           C
ATOM   3881  HB1 PRO B  31      58.441  61.500 110.459  1.00  0.00           H
ATOM   3882  HB2 PRO B  31      58.269  60.911 112.178  1.00  0.00           H
ATOM   3883  CG  PRO B  31      57.270  62.750 111.931  1.00  0.00           C
ATOM   3884  HG1 PRO B  31      57.855  62.829 112.872  1.00  0.00           H
ATOM   3885  HG2 PRO B  31      57.522  63.666 111.356  1.00  0.00           H
ATOM   3886  C   PRO B  31      56.250  59.340 111.850  1.00  0.00           C
ATOM   3887  O   PRO B  31      56.120  59.480 113.070  1.00  0.00           O
ATOM   3888  N   ASN B  32      56.410  58.160 111.230  1.00  0.00           N
ATOM   3889  HN  ASN B  32      56.661  58.100 110.267  1.00  0.00           H
ATOM   3890  CA  ASN B  32      56.230  56.960 112.000  1.00  0.00           C
ATOM   3891  HA  ASN B  32      55.309  57.150 112.531  1.00  0.00           H
ATOM   3892  CB  ASN B  32      56.010  55.750 110.990  1.00  0.00           C
ATOM   3893  HB1 ASN B  32      55.800  54.851 111.609  1.00  0.00           H
ATOM   3894  HB2 ASN B  32      56.929  55.520 110.410  1.00  0.00           H
ATOM   3895  CG  ASN B  32      54.730  55.920 110.080  1.00  0.00           C
ATOM   3896  OD1 ASN B  32      54.870  55.550 108.890  1.00  0.00           O
ATOM   3897  ND2 ASN B  32      53.709  56.630 110.519  1.00  0.00           N
ATOM   3898 1HD2 ASN B  32      52.969  56.749 109.858  1.00  0.00           H
ATOM   3899 2HD2 ASN B  32      53.901  57.372 111.162  1.00  0.00           H
ATOM   3900  C   ASN B  32      57.410  56.730 112.980  1.00  0.00           C
ATOM   3901  O   ASN B  32      58.610  56.900 112.640  1.00  0.00           O
ATOM   3902  N   MET B  33      57.140  56.200 114.260  1.00  0.00           N
ATOM   3903  HN  MET B  33      56.191  55.940 114.420  1.00  0.00           H
ATOM   3904  CA  MET B  33      58.110  56.060 115.270  1.00  0.00           C
ATOM   3905  HA  MET B  33      58.498  57.035 115.529  1.00  0.00           H
ATOM   3906  CB  MET B  33      57.440  55.530 116.590  1.00  0.00           C
ATOM   3907  HB1 MET B  33      56.602  56.208 116.859  1.00  0.00           H
ATOM   3908  HB2 MET B  33      58.118  55.600 117.468  1.00  0.00           H
ATOM   3909  CG  MET B  33      57.050  53.990 116.520  1.00  0.00           C
ATOM   3910  HG1 MET B  33      58.012  53.449 116.640  1.00  0.00           H
ATOM   3911  HG2 MET B  33      56.640  53.830 115.500  1.00  0.00           H
ATOM   3912  SD  MET B  33      55.900  53.510 117.790  1.00  0.00           S
ATOM   3913  CE  MET B  33      55.450  51.870 117.140  1.00  0.00           C
ATOM   3914  HE1 MET B  33      55.030  51.250 117.960  1.00  0.00           H
ATOM   3915  HE2 MET B  33      56.226  51.283 116.603  1.00  0.00           H
ATOM   3916  HE3 MET B  33      54.629  52.030 116.409  1.00  0.00           H
ATOM   3917  C   MET B  33      59.370  55.280 114.930  1.00  0.00           C
ATOM   3918  O   MET B  33      60.390  55.470 115.590  1.00  0.00           O
ATOM   3919  N   TYR B  34      59.290  54.360 113.920  1.00  0.00           N
ATOM   3920  HN  TYR B  34      58.519  54.350 113.289  1.00  0.00           H
ATOM   3921  CA  TYR B  34      60.380  53.410 113.610  1.00  0.00           C
ATOM   3922  HA  TYR B  34      61.007  53.251 114.476  1.00  0.00           H
ATOM   3923  CB  TYR B  34      59.820  51.970 113.320  1.00  0.00           C
ATOM   3924  HB1 TYR B  34      60.000  51.241 114.139  1.00  0.00           H
ATOM   3925  HB2 TYR B  34      60.524  51.424 112.655  1.00  0.00           H
ATOM   3926  CG  TYR B  34      58.460  51.870 112.710  1.00  0.00           C
ATOM   3927  CD1 TYR B  34      58.350  51.920 111.320  1.00  0.00           C
ATOM   3928  HD1 TYR B  34      59.161  52.190 110.660  1.00  0.00           H
ATOM   3929  CE1 TYR B  34      57.140  51.740 110.740  1.00  0.00           C
ATOM   3930  HE1 TYR B  34      57.030  51.830 109.669  1.00  0.00           H
ATOM   3931  CZ  TYR B  34      56.050  51.520 111.550  1.00  0.00           C
ATOM   3932  OH  TYR B  34      54.810  51.320 110.870  1.00  0.00           O
ATOM   3933  HH  TYR B  34      54.241  50.931 111.539  1.00  0.00           H
ATOM   3934  CD2 TYR B  34      57.320  51.620 113.520  1.00  0.00           C
ATOM   3935  HD2 TYR B  34      57.360  51.560 114.598  1.00  0.00           H
ATOM   3936  CE2 TYR B  34      56.060  51.440 112.930  1.00  0.00           C
ATOM   3937  HE2 TYR B  34      55.168  51.160 113.471  1.00  0.00           H
ATOM   3938  C   TYR B  34      61.310  53.880 112.550  1.00  0.00           C
ATOM   3939  O   TYR B  34      62.350  53.240 112.350  1.00  0.00           O
ATOM   3940  N   PHE B  35      61.010  54.980 111.960  1.00  0.00           N
ATOM   3941  HN  PHE B  35      60.190  55.530 112.100  1.00  0.00           H
ATOM   3942  CA  PHE B  35      61.930  55.670 111.080  1.00  0.00           C
ATOM   3943  HA  PHE B  35      62.657  55.002 110.642  1.00  0.00           H
ATOM   3944  CB  PHE B  35      61.250  56.270 109.860  1.00  0.00           C
ATOM   3945  HB1 PHE B  35      62.001  56.710 109.169  1.00  0.00           H
ATOM   3946  HB2 PHE B  35      60.471  56.999 110.170  1.00  0.00           H
ATOM   3947  CG  PHE B  35      60.740  55.170 109.000  1.00  0.00           C
ATOM   3948  CD1 PHE B  35      61.640  54.210 108.410  1.00  0.00           C
ATOM   3949  HD1 PHE B  35      62.704  54.391 108.440  1.00  0.00           H
ATOM   3950  CE1 PHE B  35      61.150  53.050 107.790  1.00  0.00           C
ATOM   3951  HE1 PHE B  35      61.849  52.411 107.271  1.00  0.00           H
ATOM   3952  CZ  PHE B  35      59.730  52.840 107.800  1.00  0.00           C
ATOM   3953  HZ  PHE B  35      59.380  51.949 107.300  1.00  0.00           H
ATOM   3954  CD2 PHE B  35      59.340  55.030 108.820  1.00  0.00           C
ATOM   3955  HD2 PHE B  35      58.719  55.801 109.251  1.00  0.00           H
ATOM   3956  CE2 PHE B  35      58.850  53.840 108.310  1.00  0.00           C
ATOM   3957  HE2 PHE B  35      57.785  53.671 108.370  1.00  0.00           H
ATOM   3958  C   PHE B  35      62.680  56.730 111.800  1.00  0.00           C
ATOM   3959  O   PHE B  35      62.100  57.550 112.480  1.00  0.00           O
ATOM   3960  N   LYS B  36      64.020  56.790 111.540  1.00  0.00           N
ATOM   3961  HN  LYS B  36      64.552  56.098 111.059  1.00  0.00           H
ATOM   3962  CA  LYS B  36      64.660  58.040 111.780  1.00  0.00           C
ATOM   3963  HA  LYS B  36      64.200  58.600 112.580  1.00  0.00           H
ATOM   3964  CB  LYS B  36      66.140  57.770 112.170  1.00  0.00           C
ATOM   3965  HB1 LYS B  36      66.160  57.058 113.022  1.00  0.00           H
ATOM   3966  HB2 LYS B  36      66.678  58.677 112.519  1.00  0.00           H
ATOM   3967  CG  LYS B  36      67.060  57.160 111.080  1.00  0.00           C
ATOM   3968  HG1 LYS B  36      67.030  57.950 110.300  1.00  0.00           H
ATOM   3969  HG2 LYS B  36      66.592  56.204 110.761  1.00  0.00           H
ATOM   3970  CD  LYS B  36      68.540  56.790 111.330  1.00  0.00           C
ATOM   3971  HD1 LYS B  36      69.071  57.671 111.750  1.00  0.00           H
ATOM   3972  HD2 LYS B  36      68.992  56.589 110.336  1.00  0.00           H
ATOM   3973  CE  LYS B  36      68.730  55.440 112.080  1.00  0.00           C
ATOM   3974  HE1 LYS B  36      69.781  55.080 112.080  1.00  0.00           H
ATOM   3975  HE2 LYS B  36      68.169  54.599 111.619  1.00  0.00           H
ATOM   3976  NZ  LYS B  36      68.179  55.380 113.420  1.00  0.00           N
ATOM   3977  HZ1 LYS B  36      68.260  56.271 113.950  1.00  0.00           H
ATOM   3978  HZ2 LYS B  36      68.651  54.649 113.991  1.00  0.00           H
ATOM   3979  HZ3 LYS B  36      67.196  55.062 113.301  1.00  0.00           H
ATOM   3980  C   LYS B  36      64.450  58.920 110.580  1.00  0.00           C
ATOM   3981  O   LYS B  36      63.920  58.510 109.500  1.00  0.00           O
ATOM   3982  N   SER B  37      64.830  60.210 110.770  1.00  0.00           N
ATOM   3983  HN  SER B  37      65.101  60.531 111.674  1.00  0.00           H
ATOM   3984  CA  SER B  37      64.760  61.260 109.780  1.00  0.00           C
ATOM   3985  HA  SER B  37      63.767  61.210 109.359  1.00  0.00           H
ATOM   3986  CB  SER B  37      65.050  62.670 110.400  1.00  0.00           C
ATOM   3987  HB1 SER B  37      66.142  62.790 110.560  1.00  0.00           H
ATOM   3988  HB2 SER B  37      64.561  62.690 111.398  1.00  0.00           H
ATOM   3989  OG  SER B  37      64.500  63.750 109.700  1.00  0.00           O
ATOM   3990  HG1 SER B  37      65.177  64.168 109.162  1.00  0.00           H
ATOM   3991  C   SER B  37      65.710  61.000 108.650  1.00  0.00           C
ATOM   3992  O   SER B  37      65.570  61.350 107.510  1.00  0.00           O
ATOM   3993  N   ASP B  38      66.850  60.380 108.890  1.00  0.00           N
ATOM   3994  HN  ASP B  38      67.040  60.190 109.850  1.00  0.00           H
ATOM   3995  CA  ASP B  38      67.910  60.090 107.960  1.00  0.00           C
ATOM   3996  HA  ASP B  38      68.241  60.982 107.449  1.00  0.00           H
ATOM   3997  CB  ASP B  38      69.130  59.300 108.550  1.00  0.00           C
ATOM   3998  HB1 ASP B  38      69.840  58.840 107.830  1.00  0.00           H
ATOM   3999  HB2 ASP B  38      68.801  58.501 109.249  1.00  0.00           H
ATOM   4000  CG  ASP B  38      69.970  60.220 109.400  1.00  0.00           C
ATOM   4001  OD1 ASP B  38      71.000  59.710 109.970  1.00  0.00           O
ATOM   4002  OD2 ASP B  38      69.540  61.410 109.640  1.00  0.00           O
ATOM   4003  C   ASP B  38      67.290  59.190 106.880  1.00  0.00           C
ATOM   4004  O   ASP B  38      67.520  59.480 105.670  1.00  0.00           O
ATOM   4005  N   GLU B  39      66.590  58.080 107.290  1.00  0.00           N
ATOM   4006  HN  GLU B  39      66.489  57.859 108.256  1.00  0.00           H
ATOM   4007  CA  GLU B  39      65.810  57.210 106.420  1.00  0.00           C
ATOM   4008  HA  GLU B  39      66.534  56.969 105.656  1.00  0.00           H
ATOM   4009  CB  GLU B  39      65.240  56.090 107.420  1.00  0.00           C
ATOM   4010  HB1 GLU B  39      64.398  55.619 106.869  1.00  0.00           H
ATOM   4011  HB2 GLU B  39      64.751  56.599 108.278  1.00  0.00           H
ATOM   4012  CG  GLU B  39      66.190  55.030 108.040  1.00  0.00           C
ATOM   4013  HG1 GLU B  39      67.007  55.558 108.578  1.00  0.00           H
ATOM   4014  HG2 GLU B  39      66.601  54.368 107.248  1.00  0.00           H
ATOM   4015  CD  GLU B  39      65.450  54.120 108.910  1.00  0.00           C
ATOM   4016  OE1 GLU B  39      65.300  52.890 108.550  1.00  0.00           O
ATOM   4017  OE2 GLU B  39      65.030  54.550 110.020  1.00  0.00           O
ATOM   4018  C   GLU B  39      64.630  57.940 105.710  1.00  0.00           C
ATOM   4019  O   GLU B  39      64.370  57.660 104.530  1.00  0.00           O
ATOM   4020  N   LEU B  40      63.890  58.870 106.300  1.00  0.00           N
ATOM   4021  HN  LEU B  40      63.940  58.860 107.295  1.00  0.00           H
ATOM   4022  CA  LEU B  40      62.920  59.680 105.620  1.00  0.00           C
ATOM   4023  HA  LEU B  40      62.323  59.033 104.993  1.00  0.00           H
ATOM   4024  CB  LEU B  40      61.930  60.370 106.650  1.00  0.00           C
ATOM   4025  HB1 LEU B  40      61.150  60.940 106.100  1.00  0.00           H
ATOM   4026  HB2 LEU B  40      62.541  61.011 107.321  1.00  0.00           H
ATOM   4027  CG  LEU B  40      61.230  59.350 107.630  1.00  0.00           C
ATOM   4028  HG  LEU B  40      62.060  58.870 108.190  1.00  0.00           H
ATOM   4029  CD1 LEU B  40      60.370  60.190 108.620  1.00  0.00           C
ATOM   4030 1HD1 LEU B  40      61.060  60.840 109.200  1.00  0.00           H
ATOM   4031 2HD1 LEU B  40      59.949  59.489 109.372  1.00  0.00           H
ATOM   4032 3HD1 LEU B  40      59.639  60.821 108.070  1.00  0.00           H
ATOM   4033  CD2 LEU B  40      60.380  58.400 106.770  1.00  0.00           C
ATOM   4034 1HD2 LEU B  40      59.989  57.598 107.432  1.00  0.00           H
ATOM   4035 2HD2 LEU B  40      61.003  57.888 106.006  1.00  0.00           H
ATOM   4036 3HD2 LEU B  40      59.631  59.059 106.281  1.00  0.00           H
ATOM   4037  C   LEU B  40      63.510  60.730 104.670  1.00  0.00           C
ATOM   4038  O   LEU B  40      63.010  60.910 103.540  1.00  0.00           O
ATOM   4039  N   GLU B  41      64.510  61.530 105.090  1.00  0.00           N
ATOM   4040  HN  GLU B  41      64.860  61.380 106.011  1.00  0.00           H
ATOM   4041  CA  GLU B  41      65.160  62.530 104.270  1.00  0.00           C
ATOM   4042  HA  GLU B  41      64.441  63.229 103.870  1.00  0.00           H
ATOM   4043  CB  GLU B  41      66.180  63.310 105.150  1.00  0.00           C
ATOM   4044  HB1 GLU B  41      66.810  64.041 104.600  1.00  0.00           H
ATOM   4045  HB2 GLU B  41      66.829  62.522 105.589  1.00  0.00           H
ATOM   4046  CG  GLU B  41      65.530  64.071 106.350  1.00  0.00           C
ATOM   4047  HG1 GLU B  41      64.827  63.437 106.932  1.00  0.00           H
ATOM   4048  HG2 GLU B  41      64.875  64.894 105.993  1.00  0.00           H
ATOM   4049  CD  GLU B  41      66.630  64.780 107.190  1.00  0.00           C
ATOM   4050  OE1 GLU B  41      66.400  64.940 108.460  1.00  0.00           O
ATOM   4051  OE2 GLU B  41      67.630  65.300 106.640  1.00  0.00           O
ATOM   4052  C   GLU B  41      65.830  61.930 103.110  1.00  0.00           C
ATOM   4053  O   GLU B  41      65.850  62.550 102.030  1.00  0.00           O
ATOM   4054  N   PHE B  42      66.420  60.800 103.290  1.00  0.00           N
ATOM   4055  HN  PHE B  42      66.320  60.301 104.148  1.00  0.00           H
ATOM   4056  CA  PHE B  42      67.139  60.100 102.210  1.00  0.00           C
ATOM   4057  HA  PHE B  42      67.876  60.745 101.756  1.00  0.00           H
ATOM   4058  CB  PHE B  42      67.890  58.890 102.760  1.00  0.00           C
ATOM   4059  HB1 PHE B  42      67.229  58.229 103.361  1.00  0.00           H
ATOM   4060  HB2 PHE B  42      68.698  59.239 103.438  1.00  0.00           H
ATOM   4061  CG  PHE B  42      68.630  58.060 101.660  1.00  0.00           C
ATOM   4062  CD1 PHE B  42      68.620  56.630 101.560  1.00  0.00           C
ATOM   4063  HD1 PHE B  42      68.031  56.151 102.328  1.00  0.00           H
ATOM   4064  CE1 PHE B  42      69.310  55.959 100.570  1.00  0.00           C
ATOM   4065  HE1 PHE B  42      69.360  54.886 100.461  1.00  0.00           H
ATOM   4066  CZ  PHE B  42      70.060  56.670  99.610  1.00  0.00           C
ATOM   4067  HZ  PHE B  42      70.668  56.112  98.913  1.00  0.00           H
ATOM   4068  CD2 PHE B  42      69.450  58.760 100.780  1.00  0.00           C
ATOM   4069  HD2 PHE B  42      69.781  59.762 101.010  1.00  0.00           H
ATOM   4070  CE2 PHE B  42      70.190  58.030  99.790  1.00  0.00           C
ATOM   4071  HE2 PHE B  42      70.891  58.591  99.189  1.00  0.00           H
ATOM   4072  C   PHE B  42      66.160  59.670 101.080  1.00  0.00           C
ATOM   4073  O   PHE B  42      66.330  60.030  99.930  1.00  0.00           O
ATOM   4074  N   ALA B  43      65.010  59.000 101.390  1.00  0.00           N
ATOM   4075  HN  ALA B  43      64.719  58.980 102.343  1.00  0.00           H
ATOM   4076  CA  ALA B  43      64.100  58.290 100.490  1.00  0.00           C
ATOM   4077  HA  ALA B  43      64.633  57.717  99.746  1.00  0.00           H
ATOM   4078  CB  ALA B  43      63.100  57.400 101.270  1.00  0.00           C
ATOM   4079  HB1 ALA B  43      63.729  56.661 101.810  1.00  0.00           H
ATOM   4080  HB2 ALA B  43      62.572  56.793 100.503  1.00  0.00           H
ATOM   4081  HB3 ALA B  43      62.352  57.849 101.958  1.00  0.00           H
ATOM   4082  C   ALA B  43      63.310  59.360  99.780  1.00  0.00           C
ATOM   4083  O   ALA B  43      63.130  59.280  98.600  1.00  0.00           O
ATOM   4084  N   LYS B  44      62.890  60.380 100.510  1.00  0.00           N
ATOM   4085  HN  LYS B  44      63.132  60.390 101.477  1.00  0.00           H
ATOM   4086  CA  LYS B  44      62.350  61.610  99.880  1.00  0.00           C
ATOM   4087  HA  LYS B  44      61.463  61.291  99.352  1.00  0.00           H
ATOM   4088  CB  LYS B  44      61.840  62.590 101.030  1.00  0.00           C
ATOM   4089  HB1 LYS B  44      61.690  63.623 100.649  1.00  0.00           H
ATOM   4090  HB2 LYS B  44      62.610  62.810 101.800  1.00  0.00           H
ATOM   4091  CG  LYS B  44      60.520  62.180 101.770  1.00  0.00           C
ATOM   4092  HG1 LYS B  44      60.650  61.187 102.251  1.00  0.00           H
ATOM   4093  HG2 LYS B  44      59.837  61.858 100.956  1.00  0.00           H
ATOM   4094  CD  LYS B  44      59.770  63.210 102.590  1.00  0.00           C
ATOM   4095  HD1 LYS B  44      58.800  62.690 102.740  1.00  0.00           H
ATOM   4096  HD2 LYS B  44      59.591  64.177 102.072  1.00  0.00           H
ATOM   4097  CE  LYS B  44      60.500  63.351 103.960  1.00  0.00           C
ATOM   4098  HE1 LYS B  44      61.468  63.849 103.740  1.00  0.00           H
ATOM   4099  HE2 LYS B  44      60.661  62.313 104.322  1.00  0.00           H
ATOM   4100  NZ  LYS B  44      59.700  64.240 104.850  1.00  0.00           N
ATOM   4101  HZ1 LYS B  44      58.803  63.801 105.139  1.00  0.00           H
ATOM   4102  HZ2 LYS B  44      59.421  65.126 104.382  1.00  0.00           H
ATOM   4103  HZ3 LYS B  44      60.198  64.499 105.726  1.00  0.00           H
ATOM   4104  C   LYS B  44      63.260  62.310  98.840  1.00  0.00           C
ATOM   4105  O   LYS B  44      62.860  62.600  97.710  1.00  0.00           O
ATOM   4106  N   SER B  45      64.500  62.640  99.150  1.00  0.00           N
ATOM   4107  HN  SER B  45      64.789  62.371 100.066  1.00  0.00           H
ATOM   4108  CA  SER B  45      65.530  63.270  98.310  1.00  0.00           C
ATOM   4109  HA  SER B  45      65.172  64.195  97.882  1.00  0.00           H
ATOM   4110  CB  SER B  45      66.880  63.530  99.101  1.00  0.00           C
ATOM   4111  HB1 SER B  45      66.721  63.848 100.153  1.00  0.00           H
ATOM   4112  HB2 SER B  45      67.351  64.391  98.579  1.00  0.00           H
ATOM   4113  OG  SER B  45      67.790  62.460  98.980  1.00  0.00           O
ATOM   4114  HG1 SER B  45      67.330  61.760  99.450  1.00  0.00           H
ATOM   4115  C   SER B  45      65.740  62.430  97.060  1.00  0.00           C
ATOM   4116  O   SER B  45      65.890  62.960  95.950  1.00  0.00           O
ATOM   4117  N   PHE B  46      65.750  61.050  97.170  1.00  0.00           N
ATOM   4118  HN  PHE B  46      65.631  60.791  98.126  1.00  0.00           H
ATOM   4119  CA  PHE B  46      65.780  60.190  96.030  1.00  0.00           C
ATOM   4120  HA  PHE B  46      66.560  60.540  95.370  1.00  0.00           H
ATOM   4121  CB  PHE B  46      66.140  58.750  96.440  1.00  0.00           C
ATOM   4122  HB1 PHE B  46      65.488  58.289  97.212  1.00  0.00           H
ATOM   4123  HB2 PHE B  46      67.140  58.930  96.890  1.00  0.00           H
ATOM   4124  CG  PHE B  46      66.130  57.790  95.280  1.00  0.00           C
ATOM   4125  CD1 PHE B  46      67.280  57.560  94.490  1.00  0.00           C
ATOM   4126  HD1 PHE B  46      68.184  58.097  94.738  1.00  0.00           H
ATOM   4127  CE1 PHE B  46      67.290  56.570  93.500  1.00  0.00           C
ATOM   4128  HE1 PHE B  46      68.190  56.480  92.910  1.00  0.00           H
ATOM   4129  CZ  PHE B  46      66.150  55.790  93.350  1.00  0.00           C
ATOM   4130  HZ  PHE B  46      66.070  55.152  92.482  1.00  0.00           H
ATOM   4131  CD2 PHE B  46      65.040  56.940  95.180  1.00  0.00           C
ATOM   4132  HD2 PHE B  46      64.331  56.840  95.989  1.00  0.00           H
ATOM   4133  CE2 PHE B  46      65.040  55.950  94.250  1.00  0.00           C
ATOM   4134  HE2 PHE B  46      64.136  55.388  94.069  1.00  0.00           H
ATOM   4135  C   PHE B  46      64.580  60.230  95.140  1.00  0.00           C
ATOM   4136  O   PHE B  46      64.790  60.440  93.940  1.00  0.00           O
ATOM   4137  N   ILE B  47      63.290  60.120  95.620  1.00  0.00           N
ATOM   4138  HN  ILE B  47      63.129  59.979  96.594  1.00  0.00           H
ATOM   4139  CA  ILE B  47      62.100  60.280  94.760  1.00  0.00           C
ATOM   4140  HA  ILE B  47      62.249  59.585  93.946  1.00  0.00           H
ATOM   4141  CB  ILE B  47      60.830  59.800  95.390  1.00  0.00           C
ATOM   4142  HB  ILE B  47      60.850  58.749  95.750  1.00  0.00           H
ATOM   4143  CG2 ILE B  47      60.520  60.670  96.610  1.00  0.00           C
ATOM   4144 1HG2 ILE B  47      61.231  60.610  97.461  1.00  0.00           H
ATOM   4145 2HG2 ILE B  47      59.534  60.421  97.058  1.00  0.00           H
ATOM   4146 3HG2 ILE B  47      60.440  61.750  96.360  1.00  0.00           H
ATOM   4147  CG1 ILE B  47      59.670  59.869  94.460  1.00  0.00           C
ATOM   4148 1HG1 ILE B  47      59.489  60.885  94.048  1.00  0.00           H
ATOM   4149 2HG1 ILE B  47      58.723  59.571  94.959  1.00  0.00           H
ATOM   4150  CD  ILE B  47      59.900  59.129  93.210  1.00  0.00           C
ATOM   4151  HD1 ILE B  47      58.935  59.190  92.663  1.00  0.00           H
ATOM   4152  HD2 ILE B  47      60.019  58.027  93.280  1.00  0.00           H
ATOM   4153  HD3 ILE B  47      60.661  59.581  92.539  1.00  0.00           H
ATOM   4154  C   ILE B  47      62.050  61.680  94.170  1.00  0.00           C
ATOM   4155  O   ILE B  47      61.650  61.860  93.020  1.00  0.00           O
ATOM   4156  N   GLY B  48      62.500  62.690  94.939  1.00  0.00           N
ATOM   4157  HN  GLY B  48      62.631  62.549  95.918  1.00  0.00           H
ATOM   4158  CA  GLY B  48      62.570  64.120  94.430  1.00  0.00           C
ATOM   4159  HA1 GLY B  48      62.920  64.670  95.291  1.00  0.00           H
ATOM   4160  HA2 GLY B  48      61.602  64.399  94.041  1.00  0.00           H
ATOM   4161  C   GLY B  48      63.530  64.350  93.280  1.00  0.00           C
ATOM   4162  O   GLY B  48      63.240  65.020  92.280  1.00  0.00           O
ATOM   4163  N   THR B  49      64.800  63.800  93.320  1.00  0.00           N
ATOM   4164  HN  THR B  49      65.101  63.428  94.194  1.00  0.00           H
ATOM   4165  CA  THR B  49      65.870  63.700  92.260  1.00  0.00           C
ATOM   4166  HA  THR B  49      66.050  64.699  91.890  1.00  0.00           H
ATOM   4167  CB  THR B  49      67.250  63.300  92.870  1.00  0.00           C
ATOM   4168  HB  THR B  49      67.260  62.348  93.441  1.00  0.00           H
ATOM   4169  OG1 THR B  49      67.580  64.320  93.810  1.00  0.00           O
ATOM   4170  HG1 THR B  49      67.003  64.101  94.546  1.00  0.00           H
ATOM   4171  CG2 THR B  49      68.330  63.260  91.780  1.00  0.00           C
ATOM   4172 1HG2 THR B  49      68.071  63.957  90.954  1.00  0.00           H
ATOM   4173 2HG2 THR B  49      68.340  62.249  91.320  1.00  0.00           H
ATOM   4174 3HG2 THR B  49      69.353  63.290  92.211  1.00  0.00           H
ATOM   4175  C   THR B  49      65.440  62.840  91.090  1.00  0.00           C
ATOM   4176  O   THR B  49      65.640  63.260  89.900  1.00  0.00           O
ATOM   4177  N   VAL B  50      64.890  61.640  91.250  1.00  0.00           N
ATOM   4178  HN  VAL B  50      64.870  61.178  92.133  1.00  0.00           H
ATOM   4179  CA  VAL B  50      64.300  60.840  90.180  1.00  0.00           C
ATOM   4180  HA  VAL B  50      65.069  60.570  89.471  1.00  0.00           H
ATOM   4181  CB  VAL B  50      63.790  59.560  90.800  1.00  0.00           C
ATOM   4182  HB  VAL B  50      63.090  59.860  91.609  1.00  0.00           H
ATOM   4183  CG1 VAL B  50      63.011  58.710  89.759  1.00  0.00           C
ATOM   4184 1HG1 VAL B  50      61.994  59.132  89.609  1.00  0.00           H
ATOM   4185 2HG1 VAL B  50      62.950  57.639  90.050  1.00  0.00           H
ATOM   4186 3HG1 VAL B  50      63.447  58.710  88.738  1.00  0.00           H
ATOM   4187  CG2 VAL B  50      64.870  58.570  91.370  1.00  0.00           C
ATOM   4188 1HG2 VAL B  50      65.518  59.198  92.018  1.00  0.00           H
ATOM   4189 2HG2 VAL B  50      65.491  57.949  90.689  1.00  0.00           H
ATOM   4190 3HG2 VAL B  50      64.322  57.803  91.958  1.00  0.00           H
ATOM   4191  C   VAL B  50      63.190  61.610  89.450  1.00  0.00           C
ATOM   4192  O   VAL B  50      63.120  61.720  88.210  1.00  0.00           O
ATOM   4193  N   SER B  51      62.300  62.270  90.220  1.00  0.00           N
ATOM   4194  HN  SER B  51      62.350  62.100  91.201  1.00  0.00           H
ATOM   4195  CA  SER B  51      61.140  63.040  89.710  1.00  0.00           C
ATOM   4196  HA  SER B  51      60.593  62.483  88.964  1.00  0.00           H
ATOM   4197  CB  SER B  51      60.190  63.340  90.900  1.00  0.00           C
ATOM   4198  HB1 SER B  51      59.400  64.000  90.480  1.00  0.00           H
ATOM   4199  HB2 SER B  51      60.841  63.821  91.661  1.00  0.00           H
ATOM   4200  OG  SER B  51      59.480  62.170  91.290  1.00  0.00           O
ATOM   4201  HG1 SER B  51      60.075  61.833  91.964  1.00  0.00           H
ATOM   4202  C   SER B  51      61.500  64.260  88.950  1.00  0.00           C
ATOM   4203  O   SER B  51      60.940  64.570  87.910  1.00  0.00           O
ATOM   4204  N   ILE B  52      62.570  65.020  89.360  1.00  0.00           N
ATOM   4205  HN  ILE B  52      62.929  64.741  90.247  1.00  0.00           H
ATOM   4206  CA  ILE B  52      63.180  66.010  88.460  1.00  0.00           C
ATOM   4207  HA  ILE B  52      62.322  66.599  88.171  1.00  0.00           H
ATOM   4208  CB  ILE B  52      64.000  67.110  89.280  1.00  0.00           C
ATOM   4209  HB  ILE B  52      63.267  67.371  90.073  1.00  0.00           H
ATOM   4210  CG2 ILE B  52      65.310  66.590  89.760  1.00  0.00           C
ATOM   4211 1HG2 ILE B  52      65.739  67.339  90.459  1.00  0.00           H
ATOM   4212 2HG2 ILE B  52      66.048  66.171  89.042  1.00  0.00           H
ATOM   4213 3HG2 ILE B  52      65.090  65.800  90.510  1.00  0.00           H
ATOM   4214  CG1 ILE B  52      64.220  68.480  88.640  1.00  0.00           C
ATOM   4215 1HG1 ILE B  52      64.993  68.249  87.877  1.00  0.00           H
ATOM   4216 2HG1 ILE B  52      64.700  69.120  89.410  1.00  0.00           H
ATOM   4217  CD  ILE B  52      62.950  69.160  88.070  1.00  0.00           C
ATOM   4218  HD1 ILE B  52      62.149  68.990  88.821  1.00  0.00           H
ATOM   4219  HD2 ILE B  52      62.671  68.711  87.092  1.00  0.00           H
ATOM   4220  HD3 ILE B  52      63.141  70.254  88.040  1.00  0.00           H
ATOM   4221  C   ILE B  52      63.810  65.570  87.120  1.00  0.00           C
ATOM   4222  O   ILE B  52      63.480  66.220  86.160  1.00  0.00           O
ATOM   4223  N   PHE B  53      64.480  64.360  87.140  1.00  0.00           N
ATOM   4224  HN  PHE B  53      64.689  63.932  88.016  1.00  0.00           H
ATOM   4225  CA  PHE B  53      64.610  63.700  85.800  1.00  0.00           C
ATOM   4226  HA  PHE B  53      65.070  64.430  85.150  1.00  0.00           H
ATOM   4227  CB  PHE B  53      65.599  62.500  85.900  1.00  0.00           C
ATOM   4228  HB1 PHE B  53      65.241  61.862  86.737  1.00  0.00           H
ATOM   4229  HB2 PHE B  53      66.605  62.892  86.161  1.00  0.00           H
ATOM   4230  CG  PHE B  53      65.610  61.570  84.700  1.00  0.00           C
ATOM   4231  CD1 PHE B  53      64.760  60.430  84.670  1.00  0.00           C
ATOM   4232  HD1 PHE B  53      64.000  60.230  85.410  1.00  0.00           H
ATOM   4233  CE1 PHE B  53      64.830  59.490  83.630  1.00  0.00           C
ATOM   4234  HE1 PHE B  53      64.331  58.532  83.640  1.00  0.00           H
ATOM   4235  CZ  PHE B  53      65.770  59.640  82.570  1.00  0.00           C
ATOM   4236  HZ  PHE B  53      65.840  58.873  81.813  1.00  0.00           H
ATOM   4237  CD2 PHE B  53      66.370  61.760  83.550  1.00  0.00           C
ATOM   4238  HD2 PHE B  53      66.979  62.649  83.630  1.00  0.00           H
ATOM   4239  CE2 PHE B  53      66.550  60.810  82.510  1.00  0.00           C
ATOM   4240  HE2 PHE B  53      67.372  60.920  81.818  1.00  0.00           H
ATOM   4241  C   PHE B  53      63.320  63.370  85.130  1.00  0.00           C
ATOM   4242  O   PHE B  53      63.140  63.700  83.960  1.00  0.00           O
ATOM   4243  N   CYS B  54      62.320  62.750  85.780  1.00  0.00           N
ATOM   4244  HN  CYS B  54      62.570  62.400  86.680  1.00  0.00           H
ATOM   4245  CA  CYS B  54      61.010  62.460  85.180  1.00  0.00           C
ATOM   4246  HA  CYS B  54      61.219  61.705  84.435  1.00  0.00           H
ATOM   4247  CB  CYS B  54      60.140  61.850  86.310  1.00  0.00           C
ATOM   4248  HB1 CYS B  54      59.115  61.631  85.942  1.00  0.00           H
ATOM   4249  HB2 CYS B  54      59.890  62.600  87.090  1.00  0.00           H
ATOM   4250  SG  CYS B  54      60.730  60.190  86.870  1.00  0.00           S
ATOM   4251  HG1 CYS B  54      59.947  59.919  87.904  1.00  0.00           H
ATOM   4252  C   CYS B  54      60.330  63.610  84.490  1.00  0.00           C
ATOM   4253  O   CYS B  54      59.970  63.450  83.330  1.00  0.00           O
ATOM   4254  N   LEU B  55      60.310  64.780  85.180  1.00  0.00           N
ATOM   4255  HN  LEU B  55      60.690  64.820  86.101  1.00  0.00           H
ATOM   4256  CA  LEU B  55      59.770  66.020  84.660  1.00  0.00           C
ATOM   4257  HA  LEU B  55      58.769  65.720  84.390  1.00  0.00           H
ATOM   4258  CB  LEU B  55      59.831  67.100  85.860  1.00  0.00           C
ATOM   4259  HB1 LEU B  55      60.847  67.090  86.309  1.00  0.00           H
ATOM   4260  HB2 LEU B  55      59.115  66.778  86.646  1.00  0.00           H
ATOM   4261  CG  LEU B  55      59.470  68.510  85.440  1.00  0.00           C
ATOM   4262  HG  LEU B  55      60.242  68.941  84.768  1.00  0.00           H
ATOM   4263  CD1 LEU B  55      58.130  68.791  84.730  1.00  0.00           C
ATOM   4264 1HD1 LEU B  55      57.309  68.330  85.321  1.00  0.00           H
ATOM   4265 2HD1 LEU B  55      58.120  68.367  83.703  1.00  0.00           H
ATOM   4266 3HD1 LEU B  55      57.901  69.846  84.471  1.00  0.00           H
ATOM   4267  CD2 LEU B  55      59.550  69.420  86.700  1.00  0.00           C
ATOM   4268 1HD2 LEU B  55      59.410  70.509  86.530  1.00  0.00           H
ATOM   4269 2HD2 LEU B  55      60.548  69.390  87.189  1.00  0.00           H
ATOM   4270 3HD2 LEU B  55      58.808  68.999  87.412  1.00  0.00           H
ATOM   4271  C   LEU B  55      60.590  66.460  83.340  1.00  0.00           C
ATOM   4272  O   LEU B  55      59.990  66.740  82.280  1.00  0.00           O
ATOM   4273  N   CYS B  56      61.930  66.400  83.400  1.00  0.00           N
ATOM   4274  HN  CYS B  56      62.379  66.071  84.228  1.00  0.00           H
ATOM   4275  CA  CYS B  56      62.750  66.700  82.220  1.00  0.00           C
ATOM   4276  HA  CYS B  56      62.341  67.608  81.801  1.00  0.00           H
ATOM   4277  CB  CYS B  56      64.180  66.990  82.630  1.00  0.00           C
ATOM   4278  HB1 CYS B  56      64.813  67.312  81.776  1.00  0.00           H
ATOM   4279  HB2 CYS B  56      64.521  65.997  82.991  1.00  0.00           H
ATOM   4280  SG  CYS B  56      64.440  68.060  84.020  1.00  0.00           S
ATOM   4281  HG1 CYS B  56      64.141  67.162  84.948  1.00  0.00           H
ATOM   4282  C   CYS B  56      62.550  65.780  81.070  1.00  0.00           C
ATOM   4283  O   CYS B  56      62.530  66.250  79.930  1.00  0.00           O
ATOM   4284  N   ALA B  57      62.440  64.440  81.230  1.00  0.00           N
ATOM   4285  HN  ALA B  57      62.650  64.090  82.140  1.00  0.00           H
ATOM   4286  CA  ALA B  57      62.260  63.380  80.250  1.00  0.00           C
ATOM   4287  HA  ALA B  57      62.977  63.510  79.453  1.00  0.00           H
ATOM   4288  CB  ALA B  57      62.390  61.980  80.920  1.00  0.00           C
ATOM   4289  HB1 ALA B  57      62.589  61.202  80.152  1.00  0.00           H
ATOM   4290  HB2 ALA B  57      61.512  61.591  81.479  1.00  0.00           H
ATOM   4291  HB3 ALA B  57      63.258  62.070  81.608  1.00  0.00           H
ATOM   4292  C   ALA B  57      60.890  63.500  79.600  1.00  0.00           C
ATOM   4293  O   ALA B  57      60.890  63.590  78.380  1.00  0.00           O
ATOM   4294  N   THR B  58      59.790  63.720  80.330  1.00  0.00           N
ATOM   4295  HN  THR B  58      59.890  63.560  81.309  1.00  0.00           H
ATOM   4296  CA  THR B  58      58.520  64.160  79.800  1.00  0.00           C
ATOM   4297  HA  THR B  58      58.150  63.489  79.039  1.00  0.00           H
ATOM   4298  CB  THR B  58      57.370  63.940  80.780  1.00  0.00           C
ATOM   4299  HB  THR B  58      56.425  64.462  80.519  1.00  0.00           H
ATOM   4300  OG1 THR B  58      57.720  64.480  82.080  1.00  0.00           O
ATOM   4301  HG1 THR B  58      58.436  64.013  82.517  1.00  0.00           H
ATOM   4302  CG2 THR B  58      57.130  62.420  81.000  1.00  0.00           C
ATOM   4303 1HG2 THR B  58      56.269  62.410  81.701  1.00  0.00           H
ATOM   4304 2HG2 THR B  58      58.020  61.960  81.480  1.00  0.00           H
ATOM   4305 3HG2 THR B  58      56.940  61.910  80.031  1.00  0.00           H
ATOM   4306  C   THR B  58      58.440  65.570  79.190  1.00  0.00           C
ATOM   4307  O   THR B  58      57.730  65.690  78.230  1.00  0.00           O
ATOM   4308  N   LEU B  59      59.180  66.590  79.600  1.00  0.00           N
ATOM   4309  HN  LEU B  59      59.788  66.510  80.387  1.00  0.00           H
ATOM   4310  CA  LEU B  59      59.280  67.940  78.930  1.00  0.00           C
ATOM   4311  HA  LEU B  59      58.306  68.402  78.880  1.00  0.00           H
ATOM   4312  CB  LEU B  59      60.130  68.870  79.901  1.00  0.00           C
ATOM   4313  HB1 LEU B  59      61.097  68.341  80.040  1.00  0.00           H
ATOM   4314  HB2 LEU B  59      59.803  68.910  80.962  1.00  0.00           H
ATOM   4315  CG  LEU B  59      60.650  70.190  79.320  1.00  0.00           C
ATOM   4316  HG  LEU B  59      61.223  70.009  78.386  1.00  0.00           H
ATOM   4317  CD1 LEU B  59      59.480  71.149  78.920  1.00  0.00           C
ATOM   4318 1HD1 LEU B  59      58.740  70.660  78.250  1.00  0.00           H
ATOM   4319 2HD1 LEU B  59      59.972  71.964  78.347  1.00  0.00           H
ATOM   4320 3HD1 LEU B  59      59.098  71.592  79.865  1.00  0.00           H
ATOM   4321  CD2 LEU B  59      61.541  70.840  80.389  1.00  0.00           C
ATOM   4322 1HD2 LEU B  59      62.080  71.710  79.960  1.00  0.00           H
ATOM   4323 2HD2 LEU B  59      62.358  70.202  80.789  1.00  0.00           H
ATOM   4324 3HD2 LEU B  59      60.935  71.122  81.277  1.00  0.00           H
ATOM   4325  C   LEU B  59      59.820  67.890  77.440  1.00  0.00           C
ATOM   4326  O   LEU B  59      59.260  68.610  76.630  1.00  0.00           O
ATOM   4327  N   PHE B  60      60.810  67.060  77.120  1.00  0.00           N
ATOM   4328  HN  PHE B  60      61.227  66.455  77.795  1.00  0.00           H
ATOM   4329  CA  PHE B  60      61.210  66.710  75.820  1.00  0.00           C
ATOM   4330  HA  PHE B  60      61.551  67.653  75.419  1.00  0.00           H
ATOM   4331  CB  PHE B  60      62.510  65.870  75.900  1.00  0.00           C
ATOM   4332  HB1 PHE B  60      62.249  65.017  76.562  1.00  0.00           H
ATOM   4333  HB2 PHE B  60      63.344  66.423  76.382  1.00  0.00           H
ATOM   4334  CG  PHE B  60      62.920  65.160  74.590  1.00  0.00           C
ATOM   4335  CD1 PHE B  60      63.350  63.860  74.590  1.00  0.00           C
ATOM   4336  HD1 PHE B  60      63.370  63.280  75.501  1.00  0.00           H
ATOM   4337  CE1 PHE B  60      63.740  63.160  73.380  1.00  0.00           C
ATOM   4338  HE1 PHE B  60      63.970  62.111  73.500  1.00  0.00           H
ATOM   4339  CZ  PHE B  60      63.810  63.870  72.190  1.00  0.00           C
ATOM   4340  HZ  PHE B  60      64.009  63.371  71.253  1.00  0.00           H
ATOM   4341  CD2 PHE B  60      63.040  65.860  73.330  1.00  0.00           C
ATOM   4342  HD2 PHE B  60      62.780  66.901  73.210  1.00  0.00           H
ATOM   4343  CE2 PHE B  60      63.460  65.200  72.190  1.00  0.00           C
ATOM   4344  HE2 PHE B  60      63.560  65.759  71.271  1.00  0.00           H
ATOM   4345  C   PHE B  60      60.060  66.180  74.920  1.00  0.00           C
ATOM   4346  O   PHE B  60      59.980  66.530  73.760  1.00  0.00           O
ATOM   4347  N   THR B  61      59.130  65.300  75.470  1.00  0.00           N
ATOM   4348  HN  THR B  61      59.210  64.781  76.318  1.00  0.00           H
ATOM   4349  CA  THR B  61      57.920  64.970  74.770  1.00  0.00           C
ATOM   4350  HA  THR B  61      58.189  64.571  73.803  1.00  0.00           H
ATOM   4351  CB  THR B  61      57.020  63.810  75.321  1.00  0.00           C
ATOM   4352  HB  THR B  61      56.583  64.178  76.274  1.00  0.00           H
ATOM   4353  OG1 THR B  61      57.840  62.670  75.650  1.00  0.00           O
ATOM   4354  HG1 THR B  61      57.292  62.112  76.208  1.00  0.00           H
ATOM   4355  CG2 THR B  61      55.950  63.300  74.390  1.00  0.00           C
ATOM   4356 1HG2 THR B  61      56.390  63.060  73.399  1.00  0.00           H
ATOM   4357 2HG2 THR B  61      55.232  64.137  74.250  1.00  0.00           H
ATOM   4358 3HG2 THR B  61      55.321  62.471  74.779  1.00  0.00           H
ATOM   4359  C   THR B  61      57.050  66.140  74.540  1.00  0.00           C
ATOM   4360  O   THR B  61      56.480  66.370  73.470  1.00  0.00           O
ATOM   4361  N   PHE B  62      56.880  67.090  75.490  1.00  0.00           N
ATOM   4362  HN  PHE B  62      57.418  66.950  76.318  1.00  0.00           H
ATOM   4363  CA  PHE B  62      56.150  68.310  75.380  1.00  0.00           C
ATOM   4364  HA  PHE B  62      55.168  68.019  75.039  1.00  0.00           H
ATOM   4365  CB  PHE B  62      56.080  69.030  76.780  1.00  0.00           C
ATOM   4366  HB1 PHE B  62      57.090  69.460  76.950  1.00  0.00           H
ATOM   4367  HB2 PHE B  62      55.740  68.350  77.590  1.00  0.00           H
ATOM   4368  CG  PHE B  62      55.110  70.130  76.850  1.00  0.00           C
ATOM   4369  CD1 PHE B  62      55.550  71.460  76.860  1.00  0.00           C
ATOM   4370  HD1 PHE B  62      56.591  71.690  76.690  1.00  0.00           H
ATOM   4371  CE1 PHE B  62      54.650  72.510  77.070  1.00  0.00           C
ATOM   4372  HE1 PHE B  62      54.980  73.521  77.260  1.00  0.00           H
ATOM   4373  CZ  PHE B  62      53.330  72.220  77.390  1.00  0.00           C
ATOM   4374  HZ  PHE B  62      52.659  73.042  77.590  1.00  0.00           H
ATOM   4375  CD2 PHE B  62      53.750  69.870  76.870  1.00  0.00           C
ATOM   4376  HD2 PHE B  62      53.401  68.854  76.751  1.00  0.00           H
ATOM   4377  CE2 PHE B  62      52.880  70.930  77.170  1.00  0.00           C
ATOM   4378  HE2 PHE B  62      51.805  70.830  77.200  1.00  0.00           H
ATOM   4379  C   PHE B  62      56.750  69.270  74.350  1.00  0.00           C
ATOM   4380  O   PHE B  62      56.020  69.910  73.580  1.00  0.00           O
ATOM   4381  N   LEU B  63      58.110  69.450  74.360  1.00  0.00           N
ATOM   4382  HN  LEU B  63      58.712  69.059  75.052  1.00  0.00           H
ATOM   4383  CA  LEU B  63      58.820  70.290  73.470  1.00  0.00           C
ATOM   4384  HA  LEU B  63      58.250  71.200  73.350  1.00  0.00           H
ATOM   4385  CB  LEU B  63      60.240  70.490  73.750  1.00  0.00           C
ATOM   4386  HB1 LEU B  63      60.681  71.092  72.927  1.00  0.00           H
ATOM   4387  HB2 LEU B  63      60.792  69.526  73.730  1.00  0.00           H
ATOM   4388  CG  LEU B  63      60.540  71.270  75.100  1.00  0.00           C
ATOM   4389  HG  LEU B  63      60.321  70.583  75.946  1.00  0.00           H
ATOM   4390  CD1 LEU B  63      62.050  71.700  75.210  1.00  0.00           C
ATOM   4391 1HD1 LEU B  63      62.280  72.210  74.250  1.00  0.00           H
ATOM   4392 2HD1 LEU B  63      62.718  70.832  75.399  1.00  0.00           H
ATOM   4393 3HD1 LEU B  63      62.200  72.331  76.112  1.00  0.00           H
ATOM   4394  CD2 LEU B  63      59.550  72.520  75.280  1.00  0.00           C
ATOM   4395 1HD2 LEU B  63      58.481  72.220  75.320  1.00  0.00           H
ATOM   4396 2HD2 LEU B  63      59.690  73.231  74.439  1.00  0.00           H
ATOM   4397 3HD2 LEU B  63      59.730  72.929  76.298  1.00  0.00           H
ATOM   4398  C   LEU B  63      58.770  69.770  72.020  1.00  0.00           C
ATOM   4399  O   LEU B  63      58.750  70.530  71.070  1.00  0.00           O
ATOM   4400  N   THR B  64      58.640  68.440  71.880  1.00  0.00           N
ATOM   4401  HN  THR B  64      58.839  67.844  72.655  1.00  0.00           H
ATOM   4402  CA  THR B  64      58.590  67.730  70.630  1.00  0.00           C
ATOM   4403  HA  THR B  64      59.257  68.257  69.963  1.00  0.00           H
ATOM   4404  CB  THR B  64      58.880  66.220  70.790  1.00  0.00           C
ATOM   4405  HB  THR B  64      58.271  65.711  71.568  1.00  0.00           H
ATOM   4406  OG1 THR B  64      60.220  66.010  71.190  1.00  0.00           O
ATOM   4407  HG1 THR B  64      60.230  66.101  72.145  1.00  0.00           H
ATOM   4408  CG2 THR B  64      58.721  65.350  69.570  1.00  0.00           C
ATOM   4409 1HG2 THR B  64      59.039  64.344  69.919  1.00  0.00           H
ATOM   4410 2HG2 THR B  64      59.399  65.670  68.751  1.00  0.00           H
ATOM   4411 3HG2 THR B  64      57.656  65.290  69.259  1.00  0.00           H
ATOM   4412  C   THR B  64      57.260  67.840  69.950  1.00  0.00           C
ATOM   4413  O   THR B  64      57.170  67.960  68.690  1.00  0.00           O
ATOM   4414  N   PHE B  65      56.170  67.770  70.710  1.00  0.00           N
ATOM   4415  HN  PHE B  65      56.220  67.419  71.642  1.00  0.00           H
ATOM   4416  CA  PHE B  65      54.820  68.040  70.230  1.00  0.00           C
ATOM   4417  HA  PHE B  65      54.669  67.438  69.347  1.00  0.00           H
ATOM   4418  CB  PHE B  65      53.870  67.390  71.280  1.00  0.00           C
ATOM   4419  HB1 PHE B  65      52.873  67.879  71.240  1.00  0.00           H
ATOM   4420  HB2 PHE B  65      54.158  67.529  72.344  1.00  0.00           H
ATOM   4421  CG  PHE B  65      53.560  65.930  70.950  1.00  0.00           C
ATOM   4422  CD1 PHE B  65      52.270  65.420  70.650  1.00  0.00           C
ATOM   4423  HD1 PHE B  65      51.421  66.079  70.540  1.00  0.00           H
ATOM   4424  CE1 PHE B  65      52.000  64.060  70.450  1.00  0.00           C
ATOM   4425  HE1 PHE B  65      51.068  63.619  70.129  1.00  0.00           H
ATOM   4426  CZ  PHE B  65      53.080  63.190  70.490  1.00  0.00           C
ATOM   4427  HZ  PHE B  65      52.859  62.147  70.319  1.00  0.00           H
ATOM   4428  CD2 PHE B  65      54.580  64.970  71.000  1.00  0.00           C
ATOM   4429  HD2 PHE B  65      55.559  65.359  71.240  1.00  0.00           H
ATOM   4430  CE2 PHE B  65      54.430  63.630  70.730  1.00  0.00           C
ATOM   4431  HE2 PHE B  65      55.258  62.942  70.820  1.00  0.00           H
ATOM   4432  C   PHE B  65      54.370  69.480  69.970  1.00  0.00           C
ATOM   4433  O   PHE B  65      53.300  69.810  69.440  1.00  0.00           O
ATOM   4434  N   LEU B  66      55.250  70.430  70.480  1.00  0.00           N
ATOM   4435  HN  LEU B  66      56.072  70.190  70.991  1.00  0.00           H
ATOM   4436  CA  LEU B  66      55.020  71.830  70.260  1.00  0.00           C
ATOM   4437  HA  LEU B  66      53.952  71.990  70.240  1.00  0.00           H
ATOM   4438  CB  LEU B  66      55.679  72.701  71.370  1.00  0.00           C
ATOM   4439  HB1 LEU B  66      55.949  73.736  71.071  1.00  0.00           H
ATOM   4440  HB2 LEU B  66      56.659  72.246  71.632  1.00  0.00           H
ATOM   4441  CG  LEU B  66      54.860  73.000  72.670  1.00  0.00           C
ATOM   4442  HG  LEU B  66      54.589  72.136  73.313  1.00  0.00           H
ATOM   4443  CD1 LEU B  66      55.740  73.980  73.520  1.00  0.00           C
ATOM   4444 1HD1 LEU B  66      56.080  74.790  72.840  1.00  0.00           H
ATOM   4445 2HD1 LEU B  66      56.606  73.383  73.878  1.00  0.00           H
ATOM   4446 3HD1 LEU B  66      55.141  74.499  74.299  1.00  0.00           H
ATOM   4447  CD2 LEU B  66      53.500  73.720  72.350  1.00  0.00           C
ATOM   4448 1HD2 LEU B  66      52.652  73.022  72.180  1.00  0.00           H
ATOM   4449 2HD2 LEU B  66      53.560  74.351  71.438  1.00  0.00           H
ATOM   4450 3HD2 LEU B  66      53.300  74.420  73.190  1.00  0.00           H
ATOM   4451  C   LEU B  66      55.510  72.380  68.950  1.00  0.00           C
ATOM   4452  O   LEU B  66      55.170  73.490  68.610  1.00  0.00           O
ATOM   4453  N   ILE B  67      56.280  71.700  68.110  1.00  0.00           N
ATOM   4454  HN  ILE B  67      56.538  70.806  68.468  1.00  0.00           H
ATOM   4455  CA  ILE B  67      56.690  72.100  66.720  1.00  0.00           C
ATOM   4456  HA  ILE B  67      56.570  73.170  66.630  1.00  0.00           H
ATOM   4457  CB  ILE B  67      58.130  71.790  66.430  1.00  0.00           C
ATOM   4458  HB  ILE B  67      58.359  72.199  65.423  1.00  0.00           H
ATOM   4459  CG2 ILE B  67      58.990  72.610  67.440  1.00  0.00           C
ATOM   4460 1HG2 ILE B  67      58.679  73.673  67.530  1.00  0.00           H
ATOM   4461 2HG2 ILE B  67      60.080  72.570  67.230  1.00  0.00           H
ATOM   4462 3HG2 ILE B  67      58.890  72.151  68.447  1.00  0.00           H
ATOM   4463  CG1 ILE B  67      58.470  70.250  66.420  1.00  0.00           C
ATOM   4464 1HG1 ILE B  67      57.658  69.829  65.789  1.00  0.00           H
ATOM   4465 2HG1 ILE B  67      58.610  69.889  67.461  1.00  0.00           H
ATOM   4466  CD  ILE B  67      59.640  69.930  65.480  1.00  0.00           C
ATOM   4467  HD1 ILE B  67      59.600  68.851  65.220  1.00  0.00           H
ATOM   4468  HD2 ILE B  67      60.527  70.398  65.958  1.00  0.00           H
ATOM   4469  HD3 ILE B  67      59.520  70.408  64.484  1.00  0.00           H
ATOM   4470  C   ILE B  67      55.770  71.490  65.610  1.00  0.00           C
ATOM   4471  O   ILE B  67      55.920  71.690  64.400  1.00  0.00           O
ATOM   4472  N   ASP B  68      54.830  70.640  65.980  1.00  0.00           N
ATOM   4473  HN  ASP B  68      54.710  70.330  66.920  1.00  0.00           H
ATOM   4474  CA  ASP B  68      53.900  70.020  65.080  1.00  0.00           C
ATOM   4475  HA  ASP B  68      53.770  70.638  64.203  1.00  0.00           H
ATOM   4476  CB  ASP B  68      54.280  68.550  64.890  1.00  0.00           C
ATOM   4477  HB1 ASP B  68      54.360  67.919  65.801  1.00  0.00           H
ATOM   4478  HB2 ASP B  68      55.345  68.550  64.572  1.00  0.00           H
ATOM   4479  CG  ASP B  68      53.520  67.870  63.820  1.00  0.00           C
ATOM   4480  OD1 ASP B  68      53.740  66.690  63.490  1.00  0.00           O
ATOM   4481  OD2 ASP B  68      52.700  68.540  63.150  1.00  0.00           O
ATOM   4482  C   ASP B  68      52.630  70.040  65.840  1.00  0.00           C
ATOM   4483  O   ASP B  68      52.020  69.040  66.040  1.00  0.00           O
ATOM   4484  N   VAL B  69      52.180  71.240  66.160  1.00  0.00           N
ATOM   4485  HN  VAL B  69      52.690  72.050  65.880  1.00  0.00           H
ATOM   4486  CA  VAL B  69      51.060  71.450  67.060  1.00  0.00           C
ATOM   4487  HA  VAL B  69      50.909  70.555  67.644  1.00  0.00           H
ATOM   4488  CB  VAL B  69      51.481  72.560  68.030  1.00  0.00           C
ATOM   4489  HB  VAL B  69      52.573  72.391  68.139  1.00  0.00           H
ATOM   4490  CG1 VAL B  69      51.410  73.970  67.490  1.00  0.00           C
ATOM   4491 1HG1 VAL B  69      50.352  74.279  67.630  1.00  0.00           H
ATOM   4492 2HG1 VAL B  69      51.770  74.180  66.460  1.00  0.00           H
ATOM   4493 3HG1 VAL B  69      51.950  74.620  68.210  1.00  0.00           H
ATOM   4494  CG2 VAL B  69      50.780  72.420  69.330  1.00  0.00           C
ATOM   4495 1HG2 VAL B  69      49.682  72.480  69.170  1.00  0.00           H
ATOM   4496 2HG2 VAL B  69      51.141  73.132  70.102  1.00  0.00           H
ATOM   4497 3HG2 VAL B  69      50.900  71.390  69.730  1.00  0.00           H
ATOM   4498  C   VAL B  69      49.830  71.820  66.270  1.00  0.00           C
ATOM   4499  O   VAL B  69      48.790  72.220  66.810  1.00  0.00           O
ATOM   4500  N   ARG B  70      49.890  71.900  64.890  1.00  0.00           N
ATOM   4501  HN  ARG B  70      50.731  71.780  64.369  1.00  0.00           H
ATOM   4502  CA  ARG B  70      48.780  72.340  63.990  1.00  0.00           C
ATOM   4503  HA  ARG B  70      47.949  72.570  64.641  1.00  0.00           H
ATOM   4504  CB  ARG B  70      49.350  73.570  63.230  1.00  0.00           C
ATOM   4505  HB1 ARG B  70      48.613  73.839  62.443  1.00  0.00           H
ATOM   4506  HB2 ARG B  70      50.281  73.340  62.669  1.00  0.00           H
ATOM   4507  CG  ARG B  70      49.700  74.750  64.080  1.00  0.00           C
ATOM   4508  HG1 ARG B  70      49.950  75.630  63.450  1.00  0.00           H
ATOM   4509  HG2 ARG B  70      50.521  74.550  64.801  1.00  0.00           H
ATOM   4510  CD  ARG B  70      48.470  75.259  64.851  1.00  0.00           C
ATOM   4511  HD1 ARG B  70      48.162  74.425  65.516  1.00  0.00           H
ATOM   4512  HD2 ARG B  70      47.666  75.562  64.146  1.00  0.00           H
ATOM   4513  NE  ARG B  70      49.000  76.350  65.720  1.00  0.00           N
ATOM   4514  HE  ARG B  70      49.982  76.530  65.670  1.00  0.00           H
ATOM   4515  CZ  ARG B  70      48.220  77.170  66.380  1.00  0.00           C
ATOM   4516  NH1 ARG B  70      46.930  77.000  66.470  1.00  0.00           N
ATOM   4517 1HH1 ARG B  70      46.622  76.065  66.291  1.00  0.00           H
ATOM   4518 2HH1 ARG B  70      46.252  77.399  67.088  1.00  0.00           H
ATOM   4519  NH2 ARG B  70      48.800  78.200  66.950  1.00  0.00           N
ATOM   4520 1HH2 ARG B  70      49.735  78.419  66.671  1.00  0.00           H
ATOM   4521 2HH2 ARG B  70      48.220  78.910  67.350  1.00  0.00           H
ATOM   4522  C   ARG B  70      48.330  71.210  63.100  1.00  0.00           C
ATOM   4523  O   ARG B  70      49.090  70.270  62.850  1.00  0.00           O
ATOM   4524  N   ARG B  71      47.120  71.270  62.490  1.00  0.00           N
ATOM   4525  HN  ARG B  71      46.583  72.076  62.729  1.00  0.00           H
ATOM   4526  CA  ARG B  71      46.521  70.310  61.660  1.00  0.00           C
ATOM   4527  HA  ARG B  71      45.583  70.793  61.428  1.00  0.00           H
ATOM   4528  CB  ARG B  71      47.260  70.200  60.260  1.00  0.00           C
ATOM   4529  HB1 ARG B  71      48.337  70.110  60.519  1.00  0.00           H
ATOM   4530  HB2 ARG B  71      47.170  71.150  59.690  1.00  0.00           H
ATOM   4531  CG  ARG B  71      46.880  69.040  59.360  1.00  0.00           C
ATOM   4532  HG1 ARG B  71      45.774  69.010  59.250  1.00  0.00           H
ATOM   4533  HG2 ARG B  71      47.100  68.052  59.819  1.00  0.00           H
ATOM   4534  CD  ARG B  71      47.700  68.910  58.070  1.00  0.00           C
ATOM   4535  HD1 ARG B  71      47.560  69.860  57.510  1.00  0.00           H
ATOM   4536  HD2 ARG B  71      47.207  68.135  57.446  1.00  0.00           H
ATOM   4537  NE  ARG B  71      49.140  68.670  58.420  1.00  0.00           N
ATOM   4538  HE  ARG B  71      49.724  69.475  58.521  1.00  0.00           H
ATOM   4539  CZ  ARG B  71      49.650  67.490  58.800  1.00  0.00           C
ATOM   4540  NH1 ARG B  71      48.951  66.400  58.930  1.00  0.00           N
ATOM   4541 1HH1 ARG B  71      47.981  66.440  58.688  1.00  0.00           H
ATOM   4542 2HH1 ARG B  71      49.479  65.552  58.880  1.00  0.00           H
ATOM   4543  NH2 ARG B  71      50.950  67.420  59.040  1.00  0.00           N
ATOM   4544 1HH2 ARG B  71      51.601  68.171  58.930  1.00  0.00           H
ATOM   4545 2HH2 ARG B  71      51.199  66.495  59.328  1.00  0.00           H
ATOM   4546  C   ARG B  71      46.250  68.860  62.190  1.00  0.00           C
ATOM   4547  O   ARG B  71      47.140  68.070  62.560  1.00  0.00           O
ATOM   4548  N   PHE B  72      45.020  68.420  62.120  1.00  0.00           N
ATOM   4549  HN  PHE B  72      44.368  69.112  61.819  1.00  0.00           H
ATOM   4550  CA  PHE B  72      44.570  67.080  62.411  1.00  0.00           C
ATOM   4551  HA  PHE B  72      44.729  66.842  63.452  1.00  0.00           H
ATOM   4552  CB  PHE B  72      43.050  66.840  62.030  1.00  0.00           C
ATOM   4553  HB1 PHE B  72      42.500  67.410  62.810  1.00  0.00           H
ATOM   4554  HB2 PHE B  72      42.821  65.753  62.030  1.00  0.00           H
ATOM   4555  CG  PHE B  72      42.710  67.410  60.610  1.00  0.00           C
ATOM   4556  CD1 PHE B  72      42.140  68.670  60.461  1.00  0.00           C
ATOM   4557  HD1 PHE B  72      42.160  69.306  61.334  1.00  0.00           H
ATOM   4558  CE1 PHE B  72      42.060  69.260  59.190  1.00  0.00           C
ATOM   4559  HE1 PHE B  72      41.680  70.261  59.050  1.00  0.00           H
ATOM   4560  CZ  PHE B  72      42.400  68.520  58.031  1.00  0.00           C
ATOM   4561  HZ  PHE B  72      42.471  69.034  57.083  1.00  0.00           H
ATOM   4562  CD2 PHE B  72      43.040  66.651  59.480  1.00  0.00           C
ATOM   4563  HD2 PHE B  72      43.423  65.652  59.631  1.00  0.00           H
ATOM   4564  CE2 PHE B  72      42.880  67.210  58.190  1.00  0.00           C
ATOM   4565  HE2 PHE B  72      43.029  66.642  57.283  1.00  0.00           H
ATOM   4566  C   PHE B  72      45.300  66.020  61.630  1.00  0.00           C
ATOM   4567  O   PHE B  72      45.790  66.170  60.490  1.00  0.00           O
ATOM   4568  N   ARG B  73      45.350  64.850  62.240  1.00  0.00           N
ATOM   4569  HN  ARG B  73      44.746  64.508  62.955  1.00  0.00           H
ATOM   4570  CA  ARG B  73      45.960  63.700  61.600  1.00  0.00           C
ATOM   4571  HA  ARG B  73      45.522  63.630  60.615  1.00  0.00           H
ATOM   4572  CB  ARG B  73      47.530  63.819  61.380  1.00  0.00           C
ATOM   4573  HB1 ARG B  73      47.811  64.785  60.908  1.00  0.00           H
ATOM   4574  HB2 ARG B  73      47.788  63.045  60.625  1.00  0.00           H
ATOM   4575  CG  ARG B  73      48.580  63.640  62.570  1.00  0.00           C
ATOM   4576  HG1 ARG B  73      49.578  63.650  62.081  1.00  0.00           H
ATOM   4577  HG2 ARG B  73      48.350  62.641  62.999  1.00  0.00           H
ATOM   4578  CD  ARG B  73      48.450  64.640  63.690  1.00  0.00           C
ATOM   4579  HD1 ARG B  73      49.079  64.251  64.519  1.00  0.00           H
ATOM   4580  HD2 ARG B  73      47.377  64.749  63.958  1.00  0.00           H
ATOM   4581  NE  ARG B  73      48.860  66.000  63.290  1.00  0.00           N
ATOM   4582  HE  ARG B  73      48.140  66.670  63.110  1.00  0.00           H
ATOM   4583  CZ  ARG B  73      50.090  66.470  63.130  1.00  0.00           C
ATOM   4584  NH1 ARG B  73      51.170  65.750  63.250  1.00  0.00           N
ATOM   4585 1HH1 ARG B  73      51.070  64.834  63.638  1.00  0.00           H
ATOM   4586 2HH1 ARG B  73      52.029  66.259  63.200  1.00  0.00           H
ATOM   4587  NH2 ARG B  73      50.190  67.730  62.830  1.00  0.00           N
ATOM   4588 1HH2 ARG B  73      49.404  68.347  62.790  1.00  0.00           H
ATOM   4589 2HH2 ARG B  73      51.123  68.071  62.720  1.00  0.00           H
ATOM   4590  C   ARG B  73      45.530  62.450  62.260  1.00  0.00           C
ATOM   4591  O   ARG B  73      44.740  62.530  63.210  1.00  0.00           O
ATOM   4592  N   TYR B  74      45.960  61.270  61.750  1.00  0.00           N
ATOM   4593  HN  TYR B  74      46.512  61.380  60.927  1.00  0.00           H
ATOM   4594  CA  TYR B  74      45.690  60.010  62.290  1.00  0.00           C
ATOM   4595  HA  TYR B  74      44.652  59.741  62.160  1.00  0.00           H
ATOM   4596  CB  TYR B  74      46.450  59.000  61.370  1.00  0.00           C
ATOM   4597  HB1 TYR B  74      47.518  59.279  61.240  1.00  0.00           H
ATOM   4598  HB2 TYR B  74      46.012  59.110  60.355  1.00  0.00           H
ATOM   4599  CG  TYR B  74      46.370  57.510  61.580  1.00  0.00           C
ATOM   4600  CD1 TYR B  74      45.550  56.690  60.770  1.00  0.00           C
ATOM   4601  HD1 TYR B  74      44.940  57.170  60.020  1.00  0.00           H
ATOM   4602  CE1 TYR B  74      45.570  55.280  60.850  1.00  0.00           C
ATOM   4603  HE1 TYR B  74      44.888  54.688  60.258  1.00  0.00           H
ATOM   4604  CZ  TYR B  74      46.300  54.680  61.900  1.00  0.00           C
ATOM   4605  OH  TYR B  74      46.290  53.240  62.090  1.00  0.00           O
ATOM   4606  HH  TYR B  74      46.060  52.860  61.239  1.00  0.00           H
ATOM   4607  CD2 TYR B  74      47.100  56.840  62.590  1.00  0.00           C
ATOM   4608  HD2 TYR B  74      47.553  57.464  63.345  1.00  0.00           H
ATOM   4609  CE2 TYR B  74      46.960  55.480  62.860  1.00  0.00           C
ATOM   4610  HE2 TYR B  74      47.502  55.079  63.703  1.00  0.00           H
ATOM   4611  C   TYR B  74      46.050  59.850  63.760  1.00  0.00           C
ATOM   4612  O   TYR B  74      46.970  60.580  64.190  1.00  0.00           O
ATOM   4613  N   PRO B  75      45.400  59.020  64.610  1.00  0.00           N
ATOM   4614  CD  PRO B  75      44.310  58.180  64.230  1.00  0.00           C
ATOM   4615  HD1 PRO B  75      44.740  57.241  63.820  1.00  0.00           H
ATOM   4616  HD2 PRO B  75      43.600  58.670  63.530  1.00  0.00           H
ATOM   4617  CA  PRO B  75      45.700  58.950  66.080  1.00  0.00           C
ATOM   4618  HA  PRO B  75      45.119  59.642  66.671  1.00  0.00           H
ATOM   4619  CB  PRO B  75      45.110  57.650  66.330  1.00  0.00           C
ATOM   4620  HB1 PRO B  75      44.930  57.370  67.390  1.00  0.00           H
ATOM   4621  HB2 PRO B  75      45.681  56.839  65.829  1.00  0.00           H
ATOM   4622  CG  PRO B  75      43.740  57.730  65.580  1.00  0.00           C
ATOM   4623  HG1 PRO B  75      43.127  56.805  65.550  1.00  0.00           H
ATOM   4624  HG2 PRO B  75      43.090  58.510  66.030  1.00  0.00           H
ATOM   4625  C   PRO B  75      47.120  59.080  66.720  1.00  0.00           C
ATOM   4626  O   PRO B  75      47.960  58.280  66.370  1.00  0.00           O
ATOM   4627  N   GLU B  76      47.310  60.080  67.630  1.00  0.00           N
ATOM   4628  HN  GLU B  76      46.648  60.823  67.690  1.00  0.00           H
ATOM   4629  CA  GLU B  76      48.530  60.400  68.360  1.00  0.00           C
ATOM   4630  HA  GLU B  76      48.970  59.451  68.630  1.00  0.00           H
ATOM   4631  CB  GLU B  76      49.540  61.210  67.571  1.00  0.00           C
ATOM   4632  HB1 GLU B  76      50.224  60.576  66.967  1.00  0.00           H
ATOM   4633  HB2 GLU B  76      50.256  61.668  68.286  1.00  0.00           H
ATOM   4634  CG  GLU B  76      49.000  62.330  66.650  1.00  0.00           C
ATOM   4635  HG1 GLU B  76      48.332  61.901  65.872  1.00  0.00           H
ATOM   4636  HG2 GLU B  76      49.903  62.651  66.088  1.00  0.00           H
ATOM   4637  CD  GLU B  76      48.310  63.450  67.340  1.00  0.00           C
ATOM   4638  OE1 GLU B  76      47.120  63.830  67.060  1.00  0.00           O
ATOM   4639  OE2 GLU B  76      48.930  63.930  68.330  1.00  0.00           O
ATOM   4640  C   GLU B  76      48.250  61.070  69.720  1.00  0.00           C
ATOM   4641  O   GLU B  76      49.170  61.060  70.530  1.00  0.00           O
ATOM   4642  N   ARG B  77      47.020  61.450  70.100  1.00  0.00           N
ATOM   4643  HN  ARG B  77      46.248  61.350  69.478  1.00  0.00           H
ATOM   4644  CA  ARG B  77      46.750  62.110  71.340  1.00  0.00           C
ATOM   4645  HA  ARG B  77      47.418  62.938  71.529  1.00  0.00           H
ATOM   4646  CB  ARG B  77      45.340  62.710  71.320  1.00  0.00           C
ATOM   4647  HB1 ARG B  77      45.031  63.159  72.288  1.00  0.00           H
ATOM   4648  HB2 ARG B  77      44.621  61.901  71.070  1.00  0.00           H
ATOM   4649  CG  ARG B  77      45.110  63.900  70.420  1.00  0.00           C
ATOM   4650  HG1 ARG B  77      44.032  64.100  70.240  1.00  0.00           H
ATOM   4651  HG2 ARG B  77      45.521  63.750  69.399  1.00  0.00           H
ATOM   4652  CD  ARG B  77      45.680  65.270  70.910  1.00  0.00           C
ATOM   4653  HD1 ARG B  77      45.780  65.390  72.010  1.00  0.00           H
ATOM   4654  HD2 ARG B  77      45.034  66.056  70.462  1.00  0.00           H
ATOM   4655  NE  ARG B  77      47.000  65.390  70.290  1.00  0.00           N
ATOM   4656  HE  ARG B  77      47.300  64.741  69.591  1.00  0.00           H
ATOM   4657  CZ  ARG B  77      47.760  66.480  70.240  1.00  0.00           C
ATOM   4658  NH1 ARG B  77      47.500  67.570  70.930  1.00  0.00           N
ATOM   4659 1HH1 ARG B  77      46.756  67.490  71.593  1.00  0.00           H
ATOM   4660 2HH1 ARG B  77      47.740  68.440  70.500  1.00  0.00           H
ATOM   4661  NH2 ARG B  77      48.670  66.520  69.340  1.00  0.00           N
ATOM   4662 1HH2 ARG B  77      48.919  65.672  68.871  1.00  0.00           H
ATOM   4663 2HH2 ARG B  77      49.149  67.398  69.340  1.00  0.00           H
ATOM   4664  C   ARG B  77      46.970  61.280  72.630  1.00  0.00           C
ATOM   4665  O   ARG B  77      47.320  61.970  73.520  1.00  0.00           O
ATOM   4666  N   PRO B  78      46.850  59.970  72.740  1.00  0.00           N
ATOM   4667  CD  PRO B  78      45.850  59.260  71.970  1.00  0.00           C
ATOM   4668  HD1 PRO B  78      46.361  58.659  71.188  1.00  0.00           H
ATOM   4669  HD2 PRO B  78      45.192  60.057  71.561  1.00  0.00           H
ATOM   4670  CA  PRO B  78      47.100  59.300  74.010  1.00  0.00           C
ATOM   4671  HA  PRO B  78      46.659  59.982  74.722  1.00  0.00           H
ATOM   4672  CB  PRO B  78      46.450  57.900  73.800  1.00  0.00           C
ATOM   4673  HB1 PRO B  78      46.279  57.479  74.813  1.00  0.00           H
ATOM   4674  HB2 PRO B  78      47.179  57.211  73.321  1.00  0.00           H
ATOM   4675  CG  PRO B  78      45.240  58.190  72.890  1.00  0.00           C
ATOM   4676  HG1 PRO B  78      44.951  57.313  72.272  1.00  0.00           H
ATOM   4677  HG2 PRO B  78      44.410  58.540  73.540  1.00  0.00           H
ATOM   4678  C   PRO B  78      48.430  59.310  74.520  1.00  0.00           C
ATOM   4679  O   PRO B  78      48.560  59.380  75.690  1.00  0.00           O
ATOM   4680  N   ILE B  79      49.490  59.110  73.640  1.00  0.00           N
ATOM   4681  HN  ILE B  79      49.300  58.980  72.670  1.00  0.00           H
ATOM   4682  CA  ILE B  79      50.950  59.130  73.980  1.00  0.00           C
ATOM   4683  HA  ILE B  79      51.150  58.431  74.779  1.00  0.00           H
ATOM   4684  CB  ILE B  79      51.960  58.670  72.900  1.00  0.00           C
ATOM   4685  HB  ILE B  79      51.840  57.570  72.800  1.00  0.00           H
ATOM   4686  CG2 ILE B  79      51.740  59.240  71.470  1.00  0.00           C
ATOM   4687 1HG2 ILE B  79      52.251  60.223  71.390  1.00  0.00           H
ATOM   4688 2HG2 ILE B  79      50.653  59.140  71.261  1.00  0.00           H
ATOM   4689 3HG2 ILE B  79      52.201  58.679  70.629  1.00  0.00           H
ATOM   4690  CG1 ILE B  79      53.430  58.810  73.320  1.00  0.00           C
ATOM   4691 1HG1 ILE B  79      53.709  59.875  73.469  1.00  0.00           H
ATOM   4692 2HG1 ILE B  79      54.062  58.509  72.458  1.00  0.00           H
ATOM   4693  CD  ILE B  79      53.880  58.040  74.550  1.00  0.00           C
ATOM   4694  HD1 ILE B  79      53.200  58.220  75.410  1.00  0.00           H
ATOM   4695  HD2 ILE B  79      54.856  58.289  75.018  1.00  0.00           H
ATOM   4696  HD3 ILE B  79      53.930  56.974  74.241  1.00  0.00           H
ATOM   4697  C   ILE B  79      51.230  60.470  74.590  1.00  0.00           C
ATOM   4698  O   ILE B  79      51.780  60.530  75.710  1.00  0.00           O
ATOM   4699  N   ILE B  80      50.820  61.570  74.030  1.00  0.00           N
ATOM   4700  HN  ILE B  80      50.440  61.540  73.109  1.00  0.00           H
ATOM   4701  CA  ILE B  80      51.030  62.870  74.710  1.00  0.00           C
ATOM   4702  HA  ILE B  80      52.086  62.860  74.939  1.00  0.00           H
ATOM   4703  CB  ILE B  80      50.930  63.960  73.670  1.00  0.00           C
ATOM   4704  HB  ILE B  80      51.559  63.641  72.811  1.00  0.00           H
ATOM   4705  CG2 ILE B  80      49.520  63.980  73.080  1.00  0.00           C
ATOM   4706 1HG2 ILE B  80      48.790  64.100  73.909  1.00  0.00           H
ATOM   4707 2HG2 ILE B  80      49.330  63.018  72.559  1.00  0.00           H
ATOM   4708 3HG2 ILE B  80      49.510  64.790  72.320  1.00  0.00           H
ATOM   4709  CG1 ILE B  80      51.300  65.460  74.110  1.00  0.00           C
ATOM   4710 1HG1 ILE B  80      50.620  65.720  74.950  1.00  0.00           H
ATOM   4711 2HG1 ILE B  80      51.190  66.141  73.239  1.00  0.00           H
ATOM   4712  CD  ILE B  80      52.800  65.480  74.481  1.00  0.00           C
ATOM   4713  HD1 ILE B  80      52.990  66.532  74.781  1.00  0.00           H
ATOM   4714  HD2 ILE B  80      53.282  65.179  73.526  1.00  0.00           H
ATOM   4715  HD3 ILE B  80      53.009  64.693  75.237  1.00  0.00           H
ATOM   4716  C   ILE B  80      50.310  63.140  76.030  1.00  0.00           C
ATOM   4717  O   ILE B  80      50.900  63.580  77.050  1.00  0.00           O
ATOM   4718  N   TYR B  81      48.990  62.710  76.040  1.00  0.00           N
ATOM   4719  HN  TYR B  81      48.568  62.479  75.167  1.00  0.00           H
ATOM   4720  CA  TYR B  81      48.180  62.700  77.190  1.00  0.00           C
ATOM   4721  HA  TYR B  81      48.050  63.713  77.541  1.00  0.00           H
ATOM   4722  CB  TYR B  81      46.760  62.110  76.890  1.00  0.00           C
ATOM   4723  HB1 TYR B  81      46.210  61.890  77.830  1.00  0.00           H
ATOM   4724  HB2 TYR B  81      46.960  61.110  76.450  1.00  0.00           H
ATOM   4725  CG  TYR B  81      45.970  63.120  76.020  1.00  0.00           C
ATOM   4726  CD1 TYR B  81      44.830  62.670  75.400  1.00  0.00           C
ATOM   4727  HD1 TYR B  81      44.620  61.622  75.560  1.00  0.00           H
ATOM   4728  CE1 TYR B  81      43.920  63.550  74.770  1.00  0.00           C
ATOM   4729  HE1 TYR B  81      43.090  63.130  74.220  1.00  0.00           H
ATOM   4730  CZ  TYR B  81      44.250  64.910  74.690  1.00  0.00           C
ATOM   4731  OH  TYR B  81      43.380  65.670  73.830  1.00  0.00           O
ATOM   4732  HH  TYR B  81      42.577  65.219  73.559  1.00  0.00           H
ATOM   4733  CD2 TYR B  81      46.331  64.470  75.880  1.00  0.00           C
ATOM   4734  HD2 TYR B  81      47.253  64.867  76.277  1.00  0.00           H
ATOM   4735  CE2 TYR B  81      45.420  65.360  75.230  1.00  0.00           C
ATOM   4736  HE2 TYR B  81      45.721  66.384  75.069  1.00  0.00           H
ATOM   4737  C   TYR B  81      48.840  61.850  78.340  1.00  0.00           C
ATOM   4738  O   TYR B  81      48.910  62.370  79.470  1.00  0.00           O
ATOM   4739  N   TYR B  82      49.270  60.600  77.990  1.00  0.00           N
ATOM   4740  HN  TYR B  82      49.099  60.329  77.046  1.00  0.00           H
ATOM   4741  CA  TYR B  82      49.940  59.750  78.940  1.00  0.00           C
ATOM   4742  HA  TYR B  82      49.340  59.630  79.830  1.00  0.00           H
ATOM   4743  CB  TYR B  82      50.110  58.280  78.410  1.00  0.00           C
ATOM   4744  HB1 TYR B  82      50.310  58.370  77.321  1.00  0.00           H
ATOM   4745  HB2 TYR B  82      49.123  57.772  78.360  1.00  0.00           H
ATOM   4746  CG  TYR B  82      51.090  57.340  79.120  1.00  0.00           C
ATOM   4747  CD1 TYR B  82      52.200  56.890  78.340  1.00  0.00           C
ATOM   4748  HD1 TYR B  82      52.421  57.383  77.405  1.00  0.00           H
ATOM   4749  CE1 TYR B  82      53.050  55.900  78.850  1.00  0.00           C
ATOM   4750  HE1 TYR B  82      53.868  55.541  78.242  1.00  0.00           H
ATOM   4751  CZ  TYR B  82      52.880  55.460  80.150  1.00  0.00           C
ATOM   4752  OH  TYR B  82      53.730  54.450  80.730  1.00  0.00           O
ATOM   4753  HH  TYR B  82      53.158  53.728  81.001  1.00  0.00           H
ATOM   4754  CD2 TYR B  82      51.010  56.960  80.450  1.00  0.00           C
ATOM   4755  HD2 TYR B  82      50.196  57.392  81.013  1.00  0.00           H
ATOM   4756  CE2 TYR B  82      51.860  56.000  80.980  1.00  0.00           C
ATOM   4757  HE2 TYR B  82      51.770  55.580  81.971  1.00  0.00           H
ATOM   4758  C   TYR B  82      51.250  60.310  79.410  1.00  0.00           C
ATOM   4759  O   TYR B  82      51.560  60.330  80.560  1.00  0.00           O
ATOM   4760  N   SER B  83      52.030  60.920  78.581  1.00  0.00           N
ATOM   4761  HN  SER B  83      51.849  61.071  77.612  1.00  0.00           H
ATOM   4762  CA  SER B  83      53.280  61.610  78.920  1.00  0.00           C
ATOM   4763  HA  SER B  83      53.923  60.896  79.412  1.00  0.00           H
ATOM   4764  CB  SER B  83      53.980  62.230  77.690  1.00  0.00           C
ATOM   4765  HB1 SER B  83      54.999  62.420  78.090  1.00  0.00           H
ATOM   4766  HB2 SER B  83      53.560  63.190  77.320  1.00  0.00           H
ATOM   4767  OG  SER B  83      54.180  61.130  76.790  1.00  0.00           O
ATOM   4768  HG1 SER B  83      53.334  60.911  76.392  1.00  0.00           H
ATOM   4769  C   SER B  83      53.120  62.720  79.880  1.00  0.00           C
ATOM   4770  O   SER B  83      53.870  62.840  80.830  1.00  0.00           O
ATOM   4771  N   VAL B  84      52.230  63.650  79.690  1.00  0.00           N
ATOM   4772  HN  VAL B  84      51.557  63.519  78.967  1.00  0.00           H
ATOM   4773  CA  VAL B  84      52.160  64.870  80.440  1.00  0.00           C
ATOM   4774  HA  VAL B  84      53.156  65.272  80.551  1.00  0.00           H
ATOM   4775  CB  VAL B  84      51.540  66.040  79.730  1.00  0.00           C
ATOM   4776  HB  VAL B  84      50.462  65.840  79.550  1.00  0.00           H
ATOM   4777  CG1 VAL B  84      51.620  67.310  80.590  1.00  0.00           C
ATOM   4778 1HG1 VAL B  84      50.961  68.089  80.151  1.00  0.00           H
ATOM   4779 2HG1 VAL B  84      52.691  67.560  80.750  1.00  0.00           H
ATOM   4780 3HG1 VAL B  84      51.229  67.190  81.623  1.00  0.00           H
ATOM   4781  CG2 VAL B  84      52.310  66.180  78.330  1.00  0.00           C
ATOM   4782 1HG2 VAL B  84      52.240  65.329  77.619  1.00  0.00           H
ATOM   4783 2HG2 VAL B  84      53.382  66.471  78.340  1.00  0.00           H
ATOM   4784 3HG2 VAL B  84      51.749  67.032  77.889  1.00  0.00           H
ATOM   4785  C   VAL B  84      51.490  64.460  81.740  1.00  0.00           C
ATOM   4786  O   VAL B  84      51.650  65.130  82.760  1.00  0.00           O
ATOM   4787  N   CYS B  85      50.690  63.370  81.800  1.00  0.00           N
ATOM   4788  HN  CYS B  85      50.540  62.821  80.981  1.00  0.00           H
ATOM   4789  CA  CYS B  85      50.220  62.930  83.140  1.00  0.00           C
ATOM   4790  HA  CYS B  85      49.719  63.812  83.511  1.00  0.00           H
ATOM   4791  CB  CYS B  85      49.170  61.780  82.920  1.00  0.00           C
ATOM   4792  HB1 CYS B  85      49.250  61.120  83.810  1.00  0.00           H
ATOM   4793  HB2 CYS B  85      49.680  61.230  82.100  1.00  0.00           H
ATOM   4794  SG  CYS B  85      47.490  62.170  82.480  1.00  0.00           S
ATOM   4795  HG1 CYS B  85      47.650  62.360  81.179  1.00  0.00           H
ATOM   4796  C   CYS B  85      51.270  62.580  84.160  1.00  0.00           C
ATOM   4797  O   CYS B  85      51.080  62.860  85.350  1.00  0.00           O
ATOM   4798  N   TYR B  86      52.400  61.980  83.740  1.00  0.00           N
ATOM   4799  HN  TYR B  86      52.600  61.790  82.782  1.00  0.00           H
ATOM   4800  CA  TYR B  86      53.480  61.650  84.620  1.00  0.00           C
ATOM   4801  HA  TYR B  86      53.070  61.370  85.579  1.00  0.00           H
ATOM   4802  CB  TYR B  86      54.370  60.450  84.090  1.00  0.00           C
ATOM   4803  HB1 TYR B  86      55.057  60.868  83.323  1.00  0.00           H
ATOM   4804  HB2 TYR B  86      53.741  59.561  83.870  1.00  0.00           H
ATOM   4805  CG  TYR B  86      55.270  59.960  85.170  1.00  0.00           C
ATOM   4806  CD1 TYR B  86      54.910  59.790  86.550  1.00  0.00           C
ATOM   4807  HD1 TYR B  86      53.883  59.940  86.849  1.00  0.00           H
ATOM   4808  CE1 TYR B  86      55.800  59.350  87.520  1.00  0.00           C
ATOM   4809  HE1 TYR B  86      55.580  59.220  88.569  1.00  0.00           H
ATOM   4810  CZ  TYR B  86      57.150  59.090  87.120  1.00  0.00           C
ATOM   4811  OH  TYR B  86      58.160  58.560  88.020  1.00  0.00           O
ATOM   4812  HH  TYR B  86      57.862  58.819  88.895  1.00  0.00           H
ATOM   4813  CD2 TYR B  86      56.610  59.700  84.810  1.00  0.00           C
ATOM   4814  HD2 TYR B  86      56.989  59.780  83.802  1.00  0.00           H
ATOM   4815  CE2 TYR B  86      57.390  59.120  85.760  1.00  0.00           C
ATOM   4816  HE2 TYR B  86      58.358  58.781  85.421  1.00  0.00           H
ATOM   4817  C   TYR B  86      54.230  62.880  84.960  1.00  0.00           C
ATOM   4818  O   TYR B  86      54.790  62.950  85.980  1.00  0.00           O
ATOM   4819  N   SER B  87      54.180  63.960  84.110  1.00  0.00           N
ATOM   4820  HN  SER B  87      53.671  63.830  83.262  1.00  0.00           H
ATOM   4821  CA  SER B  87      54.930  65.150  84.380  1.00  0.00           C
ATOM   4822  HA  SER B  87      55.959  64.870  84.550  1.00  0.00           H
ATOM   4823  CB  SER B  87      54.850  66.290  83.320  1.00  0.00           C
ATOM   4824  HB1 SER B  87      55.341  67.193  83.741  1.00  0.00           H
ATOM   4825  HB2 SER B  87      53.764  66.499  83.210  1.00  0.00           H
ATOM   4826  OG  SER B  87      55.180  65.920  82.020  1.00  0.00           O
ATOM   4827  HG1 SER B  87      56.102  65.652  82.040  1.00  0.00           H
ATOM   4828  C   SER B  87      54.510  65.890  85.670  1.00  0.00           C
ATOM   4829  O   SER B  87      55.300  66.260  86.550  1.00  0.00           O
ATOM   4830  N   ILE B  88      53.170  66.160  85.710  1.00  0.00           N
ATOM   4831  HN  ILE B  88      52.559  65.749  85.038  1.00  0.00           H
ATOM   4832  CA  ILE B  88      52.420  66.920  86.690  1.00  0.00           C
ATOM   4833  HA  ILE B  88      52.931  67.862  86.820  1.00  0.00           H
ATOM   4834  CB  ILE B  88      50.960  67.090  86.250  1.00  0.00           C
ATOM   4835  HB  ILE B  88      50.550  66.060  86.170  1.00  0.00           H
ATOM   4836  CG2 ILE B  88      50.169  68.020  87.240  1.00  0.00           C
ATOM   4837 1HG2 ILE B  88      50.441  69.085  87.079  1.00  0.00           H
ATOM   4838 2HG2 ILE B  88      50.371  67.779  88.305  1.00  0.00           H
ATOM   4839 3HG2 ILE B  88      49.076  67.871  87.111  1.00  0.00           H
ATOM   4840  CG1 ILE B  88      50.880  67.560  84.790  1.00  0.00           C
ATOM   4841 1HG1 ILE B  88      51.392  66.757  84.218  1.00  0.00           H
ATOM   4842 2HG1 ILE B  88      51.349  68.559  84.660  1.00  0.00           H
ATOM   4843  CD  ILE B  88      49.440  67.580  84.210  1.00  0.00           C
ATOM   4844  HD1 ILE B  88      49.041  66.573  84.459  1.00  0.00           H
ATOM   4845  HD2 ILE B  88      49.550  67.729  83.114  1.00  0.00           H
ATOM   4846  HD3 ILE B  88      48.759  68.371  84.590  1.00  0.00           H
ATOM   4847  C   ILE B  88      52.510  66.190  88.060  1.00  0.00           C
ATOM   4848  O   ILE B  88      52.770  66.880  89.040  1.00  0.00           O
ATOM   4849  N   VAL B  89      52.330  64.810  88.120  1.00  0.00           N
ATOM   4850  HN  VAL B  89      52.170  64.439  87.209  1.00  0.00           H
ATOM   4851  CA  VAL B  89      52.650  64.070  89.260  1.00  0.00           C
ATOM   4852  HA  VAL B  89      52.012  64.579  89.968  1.00  0.00           H
ATOM   4853  CB  VAL B  89      52.250  62.490  89.170  1.00  0.00           C
ATOM   4854  HB  VAL B  89      51.949  62.219  88.136  1.00  0.00           H
ATOM   4855  CG1 VAL B  89      53.280  61.529  89.710  1.00  0.00           C
ATOM   4856 1HG1 VAL B  89      54.079  61.450  88.941  1.00  0.00           H
ATOM   4857 2HG1 VAL B  89      52.872  60.496  89.730  1.00  0.00           H
ATOM   4858 3HG1 VAL B  89      53.631  61.781  90.733  1.00  0.00           H
ATOM   4859  CG2 VAL B  89      50.950  62.370  90.030  1.00  0.00           C
ATOM   4860 1HG2 VAL B  89      50.209  63.141  89.730  1.00  0.00           H
ATOM   4861 2HG2 VAL B  89      51.230  62.470  91.100  1.00  0.00           H
ATOM   4862 3HG2 VAL B  89      50.429  61.389  90.030  1.00  0.00           H
ATOM   4863  C   VAL B  89      54.130  64.220  89.690  1.00  0.00           C
ATOM   4864  O   VAL B  89      54.400  64.500  90.860  1.00  0.00           O
ATOM   4865  N   SER B  90      55.140  64.110  88.800  1.00  0.00           N
ATOM   4866  HN  SER B  90      55.000  64.030  87.816  1.00  0.00           H
ATOM   4867  CA  SER B  90      56.540  64.270  89.260  1.00  0.00           C
ATOM   4868  HA  SER B  90      56.640  63.692  90.167  1.00  0.00           H
ATOM   4869  CB  SER B  90      57.511  63.870  88.100  1.00  0.00           C
ATOM   4870  HB1 SER B  90      58.592  63.979  88.328  1.00  0.00           H
ATOM   4871  HB2 SER B  90      57.290  64.539  87.241  1.00  0.00           H
ATOM   4872  OG  SER B  90      57.230  62.510  87.790  1.00  0.00           O
ATOM   4873  HG1 SER B  90      56.485  62.520  87.184  1.00  0.00           H
ATOM   4874  C   SER B  90      56.820  65.750  89.670  1.00  0.00           C
ATOM   4875  O   SER B  90      57.680  66.040  90.520  1.00  0.00           O
ATOM   4876  N   LEU B  91      56.000  66.760  89.190  1.00  0.00           N
ATOM   4877  HN  LEU B  91      55.411  66.521  88.422  1.00  0.00           H
ATOM   4878  CA  LEU B  91      55.960  68.130  89.660  1.00  0.00           C
ATOM   4879  HA  LEU B  91      57.016  68.359  89.680  1.00  0.00           H
ATOM   4880  CB  LEU B  91      55.429  69.210  88.690  1.00  0.00           C
ATOM   4881  HB1 LEU B  91      54.405  68.882  88.411  1.00  0.00           H
ATOM   4882  HB2 LEU B  91      55.983  69.341  87.736  1.00  0.00           H
ATOM   4883  CG  LEU B  91      55.350  70.670  89.130  1.00  0.00           C
ATOM   4884  HG  LEU B  91      54.803  70.819  90.086  1.00  0.00           H
ATOM   4885  CD1 LEU B  91      56.790  71.180  89.111  1.00  0.00           C
ATOM   4886 1HD1 LEU B  91      56.870  72.159  89.630  1.00  0.00           H
ATOM   4887 2HD1 LEU B  91      57.254  71.150  88.102  1.00  0.00           H
ATOM   4888 3HD1 LEU B  91      57.331  70.469  89.771  1.00  0.00           H
ATOM   4889  CD2 LEU B  91      54.599  71.560  88.080  1.00  0.00           C
ATOM   4890 1HD2 LEU B  91      54.600  72.568  88.549  1.00  0.00           H
ATOM   4891 2HD2 LEU B  91      53.508  71.371  87.991  1.00  0.00           H
ATOM   4892 3HD2 LEU B  91      55.002  71.560  87.045  1.00  0.00           H
ATOM   4893  C   LEU B  91      55.510  68.200  91.110  1.00  0.00           C
ATOM   4894  O   LEU B  91      56.050  69.020  91.900  1.00  0.00           O
ATOM   4895  N   MET B  92      54.510  67.440  91.530  1.00  0.00           N
ATOM   4896  HN  MET B  92      54.042  66.843  90.883  1.00  0.00           H
ATOM   4897  CA  MET B  92      53.950  67.300  92.860  1.00  0.00           C
ATOM   4898  HA  MET B  92      53.690  68.269  93.260  1.00  0.00           H
ATOM   4899  CB  MET B  92      52.630  66.430  92.860  1.00  0.00           C
ATOM   4900  HB1 MET B  92      52.830  65.581  92.171  1.00  0.00           H
ATOM   4901  HB2 MET B  92      51.745  67.027  92.552  1.00  0.00           H
ATOM   4902  CG  MET B  92      52.290  65.710  94.250  1.00  0.00           C
ATOM   4903  HG1 MET B  92      52.200  66.621  94.880  1.00  0.00           H
ATOM   4904  HG2 MET B  92      53.133  65.048  94.541  1.00  0.00           H
ATOM   4905  SD  MET B  92      50.650  64.940  94.370  1.00  0.00           S
ATOM   4906  CE  MET B  92      51.330  63.710  93.280  1.00  0.00           C
ATOM   4907  HE1 MET B  92      51.200  64.010  92.218  1.00  0.00           H
ATOM   4908  HE2 MET B  92      50.731  62.781  93.390  1.00  0.00           H
ATOM   4909  HE3 MET B  92      52.331  63.380  93.630  1.00  0.00           H
ATOM   4910  C   MET B  92      55.020  66.760  93.870  1.00  0.00           C
ATOM   4911  O   MET B  92      55.080  67.200  94.980  1.00  0.00           O
ATOM   4912  N   TYR B  93      55.840  65.700  93.460  1.00  0.00           N
ATOM   4913  HN  TYR B  93      55.790  65.370  92.520  1.00  0.00           H
ATOM   4914  CA  TYR B  93      56.980  65.180  94.190  1.00  0.00           C
ATOM   4915  HA  TYR B  93      56.821  64.921  95.227  1.00  0.00           H
ATOM   4916  CB  TYR B  93      57.570  63.950  93.510  1.00  0.00           C
ATOM   4917  HB1 TYR B  93      58.522  63.609  93.971  1.00  0.00           H
ATOM   4918  HB2 TYR B  93      57.620  64.110  92.411  1.00  0.00           H
ATOM   4919  CG  TYR B  93      56.660  62.740  93.860  1.00  0.00           C
ATOM   4920  CD1 TYR B  93      55.970  62.060  92.870  1.00  0.00           C
ATOM   4921  HD1 TYR B  93      56.000  62.482  91.876  1.00  0.00           H
ATOM   4922  CE1 TYR B  93      55.100  61.040  93.210  1.00  0.00           C
ATOM   4923  HE1 TYR B  93      54.482  60.652  92.413  1.00  0.00           H
ATOM   4924  CZ  TYR B  93      55.160  60.420  94.470  1.00  0.00           C
ATOM   4925  OH  TYR B  93      54.200  59.490  94.830  1.00  0.00           O
ATOM   4926  HH  TYR B  93      54.050  59.440  95.777  1.00  0.00           H
ATOM   4927  CD2 TYR B  93      56.750  62.180  95.190  1.00  0.00           C
ATOM   4928  HD2 TYR B  93      57.229  62.729  95.988  1.00  0.00           H
ATOM   4929  CE2 TYR B  93      55.890  61.140  95.490  1.00  0.00           C
ATOM   4930  HE2 TYR B  93      55.920  60.880  96.538  1.00  0.00           H
ATOM   4931  C   TYR B  93      58.100  66.200  94.290  1.00  0.00           C
ATOM   4932  O   TYR B  93      58.760  66.300  95.350  1.00  0.00           O
ATOM   4933  N   PHE B  94      58.390  66.960  93.250  1.00  0.00           N
ATOM   4934  HN  PHE B  94      57.781  66.970  92.461  1.00  0.00           H
ATOM   4935  CA  PHE B  94      59.350  68.090  93.170  1.00  0.00           C
ATOM   4936  HA  PHE B  94      60.335  67.788  93.492  1.00  0.00           H
ATOM   4937  CB  PHE B  94      59.430  68.640  91.770  1.00  0.00           C
ATOM   4938  HB1 PHE B  94      58.429  68.960  91.410  1.00  0.00           H
ATOM   4939  HB2 PHE B  94      59.698  67.755  91.153  1.00  0.00           H
ATOM   4940  CG  PHE B  94      60.510  69.730  91.570  1.00  0.00           C
ATOM   4941  CD1 PHE B  94      61.820  69.390  91.880  1.00  0.00           C
ATOM   4942  HD1 PHE B  94      61.950  68.350  92.140  1.00  0.00           H
ATOM   4943  CE1 PHE B  94      62.830  70.280  91.600  1.00  0.00           C
ATOM   4944  HE1 PHE B  94      63.850  70.000  91.820  1.00  0.00           H
ATOM   4945  CZ  PHE B  94      62.510  71.580  91.090  1.00  0.00           C
ATOM   4946  HZ  PHE B  94      63.365  72.147  90.752  1.00  0.00           H
ATOM   4947  CD2 PHE B  94      60.150  71.000  91.170  1.00  0.00           C
ATOM   4948  HD2 PHE B  94      59.112  71.180  90.930  1.00  0.00           H
ATOM   4949  CE2 PHE B  94      61.190  71.940  90.880  1.00  0.00           C
ATOM   4950  HE2 PHE B  94      60.931  72.868  90.391  1.00  0.00           H
ATOM   4951  C   PHE B  94      58.810  69.180  94.130  1.00  0.00           C
ATOM   4952  O   PHE B  94      59.640  69.710  94.890  1.00  0.00           O
ATOM   4953  N   ILE B  95      57.490  69.520  94.120  1.00  0.00           N
ATOM   4954  HN  ILE B  95      56.809  69.109  93.519  1.00  0.00           H
ATOM   4955  CA  ILE B  95      56.890  70.500  95.080  1.00  0.00           C
ATOM   4956  HA  ILE B  95      57.459  71.418  95.060  1.00  0.00           H
ATOM   4957  CB  ILE B  95      55.410  70.790  94.750  1.00  0.00           C
ATOM   4958  HB  ILE B  95      55.002  69.775  94.551  1.00  0.00           H
ATOM   4959  CG2 ILE B  95      54.550  71.390  95.880  1.00  0.00           C
ATOM   4960 1HG2 ILE B  95      53.626  71.882  95.508  1.00  0.00           H
ATOM   4961 2HG2 ILE B  95      55.101  72.262  96.291  1.00  0.00           H
ATOM   4962 3HG2 ILE B  95      54.340  70.760  96.771  1.00  0.00           H
ATOM   4963  CG1 ILE B  95      55.240  71.650  93.520  1.00  0.00           C
ATOM   4964 1HG1 ILE B  95      54.155  71.650  93.281  1.00  0.00           H
ATOM   4965 2HG1 ILE B  95      55.631  71.149  92.609  1.00  0.00           H
ATOM   4966  CD  ILE B  95      55.759  73.130  93.591  1.00  0.00           C
ATOM   4967  HD1 ILE B  95      55.370  73.700  92.720  1.00  0.00           H
ATOM   4968  HD2 ILE B  95      56.865  73.040  93.540  1.00  0.00           H
ATOM   4969  HD3 ILE B  95      55.502  73.626  94.551  1.00  0.00           H
ATOM   4970  C   ILE B  95      57.110  70.160  96.550  1.00  0.00           C
ATOM   4971  O   ILE B  95      57.450  70.940  97.420  1.00  0.00           O
ATOM   4972  N   GLY B  96      57.070  68.840  96.890  1.00  0.00           N
ATOM   4973  HN  GLY B  96      56.949  68.026  96.327  1.00  0.00           H
ATOM   4974  CA  GLY B  96      57.490  68.311  98.221  1.00  0.00           C
ATOM   4975  HA1 GLY B  96      56.930  67.401  98.380  1.00  0.00           H
ATOM   4976  HA2 GLY B  96      57.302  69.072  98.963  1.00  0.00           H
ATOM   4977  C   GLY B  96      58.980  67.990  98.420  1.00  0.00           C
ATOM   4978  O   GLY B  96      59.360  67.490  99.490  1.00  0.00           O
ATOM   4979  N   PHE B  97      59.800  68.230  97.420  1.00  0.00           N
ATOM   4980  HN  PHE B  97      59.541  68.629  96.543  1.00  0.00           H
ATOM   4981  CA  PHE B  97      61.240  68.100  97.550  1.00  0.00           C
ATOM   4982  HA  PHE B  97      61.512  67.285  98.204  1.00  0.00           H
ATOM   4983  CB  PHE B  97      61.820  67.770  96.120  1.00  0.00           C
ATOM   4984  HB1 PHE B  97      61.521  68.628  95.481  1.00  0.00           H
ATOM   4985  HB2 PHE B  97      61.270  66.901  95.700  1.00  0.00           H
ATOM   4986  CG  PHE B  97      63.300  67.430  96.000  1.00  0.00           C
ATOM   4987  CD1 PHE B  97      63.970  67.730  94.790  1.00  0.00           C
ATOM   4988  HD1 PHE B  97      63.434  68.326  94.065  1.00  0.00           H
ATOM   4989  CE1 PHE B  97      65.340  67.440  94.680  1.00  0.00           C
ATOM   4990  HE1 PHE B  97      65.792  67.560  93.707  1.00  0.00           H
ATOM   4991  CZ  PHE B  97      66.029  67.000  95.780  1.00  0.00           C
ATOM   4992  HZ  PHE B  97      67.087  66.809  95.669  1.00  0.00           H
ATOM   4993  CD2 PHE B  97      64.060  67.060  97.150  1.00  0.00           C
ATOM   4994  HD2 PHE B  97      63.661  66.960  98.149  1.00  0.00           H
ATOM   4995  CE2 PHE B  97      65.450  66.870  97.039  1.00  0.00           C
ATOM   4996  HE2 PHE B  97      66.125  66.709  97.866  1.00  0.00           H
ATOM   4997  C   PHE B  97      61.750  69.360  98.200  1.00  0.00           C
ATOM   4998  O   PHE B  97      62.700  69.350  98.980  1.00  0.00           O
ATOM   4999  N   LEU B  98      61.220  70.520  97.820  1.00  0.00           N
ATOM   5000  HN  LEU B  98      60.620  70.620  97.030  1.00  0.00           H
ATOM   5001  CA  LEU B  98      61.360  71.770  98.510  1.00  0.00           C
ATOM   5002  HA  LEU B  98      62.359  72.090  98.770  1.00  0.00           H
ATOM   5003  CB  LEU B  98      60.610  72.940  97.770  1.00  0.00           C
ATOM   5004  HB1 LEU B  98      60.540  73.898  98.329  1.00  0.00           H
ATOM   5005  HB2 LEU B  98      59.573  72.541  97.760  1.00  0.00           H
ATOM   5006  CG  LEU B  98      61.100  73.110  96.300  1.00  0.00           C
ATOM   5007  HG  LEU B  98      61.260  72.163  95.742  1.00  0.00           H
ATOM   5008  CD1 LEU B  98      60.000  73.800  95.510  1.00  0.00           C
ATOM   5009 1HD1 LEU B  98      59.580  74.699  96.010  1.00  0.00           H
ATOM   5010 2HD1 LEU B  98      59.167  73.067  95.470  1.00  0.00           H
ATOM   5011 3HD1 LEU B  98      60.199  73.999  94.435  1.00  0.00           H
ATOM   5012  CD2 LEU B  98      62.300  74.071  96.180  1.00  0.00           C
ATOM   5013 1HD2 LEU B  98      63.200  73.580  96.610  1.00  0.00           H
ATOM   5014 2HD2 LEU B  98      62.151  75.104  96.558  1.00  0.00           H
ATOM   5015 3HD2 LEU B  98      62.420  74.319  95.104  1.00  0.00           H
ATOM   5016  C   LEU B  98      60.690  71.770  99.870  1.00  0.00           C
ATOM   5017  O   LEU B  98      59.690  71.130 100.050  1.00  0.00           O
ATOM   5018  N   LEU B  99      61.280  72.480 100.840  1.00  0.00           N
ATOM   5019  HN  LEU B  99      62.022  73.121 100.660  1.00  0.00           H
ATOM   5020  CA  LEU B  99      60.950  72.370 102.300  1.00  0.00           C
ATOM   5021  HA  LEU B  99      61.241  71.378 102.611  1.00  0.00           H
ATOM   5022  CB  LEU B  99      61.729  73.360 103.160  1.00  0.00           C
ATOM   5023  HB1 LEU B  99      61.440  74.401 102.900  1.00  0.00           H
ATOM   5024  HB2 LEU B  99      62.758  73.189 102.777  1.00  0.00           H
ATOM   5025  CG  LEU B  99      61.779  73.300 104.750  1.00  0.00           C
ATOM   5026  HG  LEU B  99      60.747  73.260 105.157  1.00  0.00           H
ATOM   5027  CD1 LEU B  99      62.490  72.000 105.200  1.00  0.00           C
ATOM   5028 1HD1 LEU B  99      62.109  71.679 106.193  1.00  0.00           H
ATOM   5029 2HD1 LEU B  99      63.597  72.100 105.190  1.00  0.00           H
ATOM   5030 3HD1 LEU B  99      62.240  71.240 104.430  1.00  0.00           H
ATOM   5031  CD2 LEU B  99      62.390  74.509 105.401  1.00  0.00           C
ATOM   5032 1HD2 LEU B  99      61.938  75.445 105.008  1.00  0.00           H
ATOM   5033 2HD2 LEU B  99      63.401  74.510 104.940  1.00  0.00           H
ATOM   5034 3HD2 LEU B  99      62.450  74.271 106.484  1.00  0.00           H
ATOM   5035  C   LEU B  99      59.490  72.560 102.520  1.00  0.00           C
ATOM   5036  O   LEU B  99      58.700  73.470 102.070  1.00  0.00           O
ATOM   5037  N   GLY B 100      58.840  71.750 103.350  1.00  0.00           N
ATOM   5038  HN  GLY B 100      59.408  71.092 103.838  1.00  0.00           H
ATOM   5039  CA  GLY B 100      57.500  72.000 103.979  1.00  0.00           C
ATOM   5040  HA1 GLY B 100      57.162  72.976 103.661  1.00  0.00           H
ATOM   5041  HA2 GLY B 100      57.742  71.909 105.028  1.00  0.00           H
ATOM   5042  C   GLY B 100      56.470  71.050 103.510  1.00  0.00           C
ATOM   5043  O   GLY B 100      55.250  71.270 103.550  1.00  0.00           O
[truncated: 3,369,200 more chars]
