# Supplementary material for: Residue 6.43 defines receptor function in class F GPCRs
Source: Nat Commun. 2021 Jun 24;12:3919. doi: 10.1038/s41467-021-24004-z (PMC8225760; doi:10.1038/s41467-021-24004-z)
Supplement: Supplementary file 24 — Supplementary Data 21 [file 41467_2021_24004_MOESM24_ESM.txt]

#input trajectories
parm first-dry.pdb
trajin step7_wt-repl1.gro

#distance from mass centre of an aromatic side chain atoms to another
distance d1 :338&!@CA,CB,C,O,N,H&!@/H :265&!@CA,CB,C,O,N,H&!@/H out FZD6wt-W7_55toF6_36.txt
distance d2 :265&!@CA,CB,C,O,N,H&!@/H :145&!@CA,CB,C,O,N,H&!@/H out FZD6wt-F6_36toW3_34.txt
distance d3 :145&!@CA,CB,C,O,N,H&!@/H :269&!@CA,CB,C,O,N,H&!@/H out FZD6wt-W3_34toY6_40.txt
distance d4 :269&!@CA,CB,C,O,N,H&!@/H :272&!@CA,CB,C,O,N,H&!@/H out FZD6wt-Y6_40toP6_43.txt
