# Supplementary material for: Residue 6.43 defines receptor function in class F GPCRs
Source: Nat Commun. 2021 Jun 24;12:3919. doi: 10.1038/s41467-021-24004-z (PMC8225760; doi:10.1038/s41467-021-24004-z)
Supplement: Supplementary file 26 — Source Data [file 41467_2021_24004_MOESM26_ESM.xlsx]

## Sheet: Fig_2b
Fig 2b			n1	n2	n3	n4	n5			n1	n2	n3	n4			n1	n2	n3	n4	n5			n1	n2	n3	n4	n5
log10[BODIPY-cyclopamine] M			HiBIT-FZD6							HiBIT-FZD6 P427F6.43						HiBiT-SMO						HiBiT-SMO F466P6.43
-11			0	0	4.96705e-09	-9.93411e-09	0			-7.45058e-09	7.45058e-09	-1.49012e-08	7.45058e-09			0	0	0	0	0			0	0	0	0	0
-9						-0.000544007	-0.00438401						0.000958011			0.00532901		-0.00250201	0.000502497	-0.00165251				0.0033125	-0.001194	0.000439003	0.000695005
-8			0.003886	0.00197201	0.00087967	-0.000495339	-0.001856			-0.00310551	0.0030295	-0.000885348	0.001367			0.0127545	0.00356251	0.002901	0.00532749	0.0016765			0.000282496	0.00380149	-0.00113399	0.000541493	-0.000206322
-7.5			-0.0037345	0.000797503	0.00346633	-0.00315867	-0.000499338			-0.00353	0.0012795	0.00144432	9.49949e-06				0.0072435			0.00631			0.000123009			-0.001224	-0.00109899
-7			-0.001261	0.0034545	0.00333533	-0.00212	0.000709996			-0.000185505	0.00209501	0.00225632	0.00112551			0.0142295	0.012262	0.01848	0.0149085	0.00808951			0.000115007	0.00427699	-0.000754982	0.000615999	-0.000858322
-6.5			0.00856	0.001831	0.006918	0.00483366	0.00372966			0.00449599	0.00411051	0.00322665	0.00238751			0.022199	0.019489	0.012459	0.0198615	0.017822			0.00164701	0.003526	0.000554502	0.00222601	0.00156269
-6			0.009714	0.008602	0.00630567	0.00628266	0.003282			0.0033235	0.0088305	0.00570899	0.00809301			0.02575	0.0249755	0.0257805	0.0227315	0.022909			0.00235601	0.00508049	0.000586003	0.00282599	0.002066
-5.5			0.011533	0.0066545	0.0112223	0.00665232	0.007296			0.0072625	0.00798601	0.00798165	0.00918651			0.027237	0.0238695	0.027135	0.0282115	0.022403			0.00341001	0.00961299	0.0020735	0.00385849	0.00465701
-5																0.0301285	0.0283545	0.028038	0.027232				0.00569551	0.011219	0.00336552

## Sheet: Fig_3b
	Fig. 3b: Gi activity in HEK293A cells
	pcDNA	H3	FZD6 wt	FZD6 P6.43F	SMO wt	SMO F6.43P
N1	1.02858	0.89049	0.892945	0.909207	0.881646	0.997601
	1.00245	0.906969	0.800201	0.82662	0.849753	0.905399
	0.987505	0.948157	0.831085	0.743374	0.810283	0.987658
	0.984029	0.868636	0.838064	0.900641	0.83219	1.03188
	0.952489	0.885887	0.816896	0.85615	0.786635	0.990951
	0.987067	0.912093	0.839857	0.811388	0.847511	0.966206
	0.99813	0.943946	0.857338	0.88752	0.824268	1.01277
	1.05976	0.87885	0.895122	0.936398	0.970215	1.00228
N2		0.883137	0.746583	0.864835	0.857566	0.966407
	0.837867	0.902955	0.715826	0.898686	1.01574	1.05052
	0.984177	0.883575	0.728879	0.886429	0.906573	0.95328
	0.971203	0.897035	0.744341	0.855299	0.834331	1.03766
	1.01963	0.877251	0.72646	0.878944	0.836058	0.960807
	0.973372	0.860899	0.752989	0.941164	1.00324	1.01913
	1.13516	0.884211	0.767461	0.863888	0.915266	0.98034
	1.0786	0.925927	0.783575	0.920929	0.898715	0.992623
N3	0.981433	0.846876	0.995807	1.02052	1.10781	0.980479
	0.987086	0.801644	0.884657	0.900333	1.01599	1.09867
	1.0036	0.955652	0.926223	0.917625	0.931104	1.02788
	1.03132	0.830899	0.957912	0.910153	0.795811	0.965433
	0.937315	0.719343	0.920393	0.894068	0.945037	1.04124
	1.02879	0.810543	0.904439	1.06108	1.09448	1.10786
	1.00365	0.823314	0.970681	1.0048	1.02081	1.14292
	1.0268	0.768842	0.880387	1.01682	0.89466	1.09239

## Sheet: Fig_3c
Fig. 3c: Gs activity in HEK293A cells
pcDNA	2AR + isoprenaline	FZD7	FZD7 P6.43F
1.01433	0.883119	0.880349	0.867063
0.97784	0.913235	0.824743	0.900805
1.00089	0.895387	0.970738	0.915719
0.991522	0.917152	0.943947	0.897564
0.970907	0.891131	0.873617	0.936075
1.02802	0.90546	0.880271	0.886185
1.00721	0.883638	0.87011	0.931448
1.00928	0.928376	0.860954	0.867784
1.03109	0.943353	0.870471	0.908531
0.991705	0.952567	0.894606	0.929697
0.99162	0.944594	0.853818	0.912027
0.985561	0.962335	0.94548	0.898321
1.00426	0.970522	0.89155	0.897842
1.00792	0.970083	0.898575	0.930778
0.999187	0.952205	0.887759	0.926625
0.98866	0.956572	0.85982	0.925155
0.980103	0.95537	0.878339	0.853343
0.983158	0.914263	0.855841	0.882573
0.996181	0.930506	0.871414	0.866878
0.994084	0.93485	0.882391	0.866174
0.984189	0.945951	0.866395	0.872412
1.01944	0.933369	0.891805	0.850776
1.02143	0.933181	0.881373	0.828159
1.02141	0.960218	0.921063	0.819071

## Sheet: Fig_4b
Fig. 4b: cPKA recruitment in ΔSMO HEK293A cells
	YFP fluorescence [R.F.U.]		CD86-Nluc			SMO-Nluc			SMO-Nluc F6.43P
	mean	sd	mean	sd	# replica	mean	sd	# replica	mean	sd	# replica
N1	283.5	14.2215	0.226997	0.003386	4
	620.25	39.347	0.231943	0.003793	4
	1584.25	258.125	0.235683	0.006619	4
	438.25	48.5818	0.241635	0.005489	4
	1499.75	395.891	0.243374	0.005368	4
	3610.5	1091.03	0.248825	0.005056	4
	14241.8	1387.13	0.255991	0.002788	4
	17765.5	531.428	0.256969	0.001553	4
	24500.8	2176.95	0.258397	0.001905	4
	25910.2	1754.25	0.259937	0.002942	4
	21821.8	2308.93	0.259719	0.001304	4
	28424	3102.08	0.259173	0.004383	4
	296.75	10.2072				0.227874	0.006597	4
	2631.25	46.1648				0.240405	0.00746	4
	3033.5	579.573				0.303272	0.007426	4
	696.75	88.16				0.302245	0.005354	4
	6635.5	832.033				0.326377	0.002136	4
	8117.25	1050.42				0.338691	0.004571	4
	11520.8	1278.93				0.353051	0.002757	4
	10821.5	2129.66				0.34685	0.007404	4
	16730.5	968.055				0.353072	0.006509	4
	12561.8	1786.2				0.353374	0.005667	4
	14810.2	852.365				0.351882	0.014242	4
	20688.8	1947.33				0.336121	0.006189	4
	265.25	7.15454							0.229358	0.002783	4
	1450.25	193.271							0.233144	0.004088	4
	2682.75	616.875							0.24623	0.002511	4
	598.25	55.7959							0.253346	0.005834	4
	4768.25	504.347							0.271114	0.004953	4
	5700	306.989							0.279384	0.004538	4
	8174.75	878.643							0.288172	0.004396	4
	9304.75	1139.7							0.289191	0.003067	4
	13171	903.295							0.281018	0.006405	4
	15085	677.738							0.282577	0.005529	4
	15225.5	1423.56							0.281114	0.002926	4
	14450	1393.78							0.287667	0.003676	4
N2	250.75	5.93191	0.234611	0.005428	4
	624.25	94.5711	0.233604	0.003645	4
	2809.25	199.314	0.243564	0.001799	4
	3440.75	336.179	0.250771	0.003957	4
	6191	384.379	0.254857	0.002866	4
	8271.75	851.389	0.258412	0.002963	4
	13858.5	2140.42	0.258322	0.001278	4
	14934	2509.45	0.255797	0.001815	4
	18195.8	1834.34	0.257841	0.001189	4
	540	17.4213	0.232224	0.002953	4
	24668.5	2441.01	0.261819	0.00298	4
	28755	2573.11	0.26543	0.00099	4
	267.5	7.88987				0.232121	0.004037	4
	592.5	120.355				0.248998	0.004276	4
	2076	296.76				0.289481	0.007507	4
	4865.75	601.233				0.315069	0.006941	4
	7143.25	405.513				0.342973	0.004958	4
	11235.2	2202.27				0.342374	0.003523	4
	13921.2	2386.32				0.348831	0.008707	4
	14328	1234.27				0.339179	0.004638	4
	18666.8	394.983				0.346775	0.005442	4
	21692.5	1282.02				0.345025	0.004319	4
	23767	3279.41				0.344216	0.001697	4
	23137.5	2295.42				0.344494	0.005614	4
	235.25	10.3531							0.232771	0.001404	4
	608.75	70.4712							0.236094	0.002466	4
	1622	153.699							0.24738	0.003882	4
	3504.75	728.064							0.258253	0.00227	4
	6969.25	1159.05							0.278738	0.001245	4
	9459.75	986.889							0.28783	0.003115	4
	341.75	34.3466							0.230917	0.002038	4
	11453	1475.76							0.294717	0.003727	4
	15419.8	2881.77							0.299806	0.003509	4
	16121.5	3491.28							0.301554	0.002707	4
	18455.5	2713.41							0.311018	0.003578	4
	20574.2	3246.07							0.305138	0.00177	4
N3	297.75	8.98262	0.23562	0.012953	4
	1238	137.659	0.238032	0.003041	4
	2292	230.546	0.241583	0.003383	4
	3779	431.879	0.241297	0.001087	4
	6362	681.216	0.247861	0.0004	4
	10727.2	362.891	0.248549	0.002513	4
	15528	3578.49	0.250752	0.001359	4
	13870	1590.71	0.252127	0.003608	4
	21719.2	1494.3	0.255244	0.002731	4
	24745.2	2480.97	0.258812	0.001679	4
	24865.5	1219.02	0.256135	0.004514	4
	28018.5	3717.53	0.261656	0.005052	4
	285	4.06202				0.23508	0.004046	4
	1022.75	44.9242				0.267517	0.00604	4
	2082.25	212.635				0.281075	0.008086	4
	1089.75	86.9838				0.295424	0.006291	4
	6194	908.44				0.319596	0.006838	4
	11231	1726.12				0.327645	0.00994	4
	11972.2	924.104				0.326873	0.002218	4
	13777.2	784.001				0.334486	0.006322	4
	18673.8	1755.26				0.330736	0.002718	4
	21948.8	1883.88				0.333707	0.009211	4
	22795	1474.7				0.338901	0.004854	4
	22744.2	1771.81				0.332674	0.006628	4
	244	5.61249							0.23866	0.001548	4
	450.5	44.3537							0.236997	0.006145	4
	1150.5	188.099							0.24279	0.003603	4
	1527.75	296.224							0.253187	0.005844	4
	6157.75	592.421							0.273659	0.004553	4
	5783	218.042							0.27884	0.004463	4
	4453.25	213.102							0.282884	0.005381	4
	10958.5	968.055							0.285228	0.004533	4
	13868.2	477.776							0.288627	0.003859	4
	15215	1774.47							0.295536	0.001948	4
	14106	1127.43							0.303205	0.003724	4
	16895	1462.08							0.302442	0.002189	4
N4	290.75	4.02337	0.237266	0.002052	4
	705.5	90.0902	0.242563	0.002579	4
	2346.75	417.455	0.245422	0.003808	4
	3337.25	305.058	0.247507	0.004713	4
	7646.75	775.673	0.243934	0.006484	4
	8697.25	823.18	0.256636	0.003816	4
	9052.5	974.311	0.255902	0.000771	4
	11696.8	504.108	0.259225	0.003976	4
	13494.8	605.351	0.258976	0.003235	4
	18100.5	2795.94	0.260342	0.000599	4
	20231.2	997.178	0.262264	0.001613	4
	20228	2986.43	0.262825	0.00351	4
	279.75	3.63146				0.240629	0.007916	4
	965.75	89.7479				0.262735	0.006777	4
	2809.75	371.784				0.301472	0.00749	4
	3103.25	479.738				0.316051	0.00682	4
	7522.25	443.091				0.32287	0.006862	4
	10199.8	1200.97				0.326968	0.011772	4
	13909.8	998.161				0.328973	0.004757	4
	13849.5	637.693				0.332457	0.002429	4
	14429.5	952.829				0.332493	0.004669	4
	17339.2	1562.35				0.326182	0.007074	4
	20739.2	1777.08				0.325572	0.003432	4
	23900.2	1444.69				0.325682	0.004923	4
	271	2.91548							0.236171	0.003945	4
	1437.5	139.224							0.238451	0.003352	4
	3022.75	457.49							0.256732	0.005536	4
	2535.75	181.323							0.265141	0.002057	4
	4486.75	753.054							0.281305	0.001964	4
	10023.5	827.868							0.292686	0.004404	4
	8597.5	929.835							0.29156	0.002927	4
	17352	2718.64							0.296278	0.007125	4
	20546.8	1375.07							0.2965	0.005609	4
	23104.5	2683.15							0.301842	0.002331	4
	27495	2370.13							0.294255	0.008375	4
	31923.5	1871.45							0.303068	0.005545	4

## Sheet: Fig_4d
Fig. 4d: NbSmo2 recruitment in ΔSMO HEK293A cells
	YFP fluorescence [R.F.U.]		CD86-Nluc			SMO-Nluc			SMO-Nluc F6.43P
	mean	sd	mean	sd	# replica	mean	sd	# replica	mean	sd	# replica
N1	304.75	9.90896	0.228909	0.003085	4
	462	54.0463	0.23156	0.001321	4
	702.5	102.843	0.228744	0.003348	4
	712.5	105.381	0.229987	0.001925	4
	896	93.4104	0.231371	0.00422	4
	454.25	115.042	0.236313	0.001819	4
	2797.75	216.714	0.231537	0.001894	4
	3633.75	357.457	0.233997	0.003742	4
	4206.25	416.841	0.234768	0.001206	4
	5737.75	429.437	0.23382	0.002142	4
	3878	280.145	0.234732	0.00162	4
	3783.25	382.87	0.232805	0.003176	4
	281.25	7.46241				0.230774	0.004802	4
	449	25.0499				0.238392	0.004069	4
	687.25	98.1386				0.253139	0.005273	4
	1058.25	232.408				0.270423	0.003904	4
	1256.75	258.741				0.278334	0.001661	4
	498	108.3				0.278866	0.012731	4
	2154.25	406.908				0.2879	0.005372	4
	3051	333.563				0.303399	0.004	4
	4257.75	696.265				0.30642	0.003061	4
	4598.75	341.61				0.296588	0.001217	4
	5470.5	391.021				0.297141	0.000594	4
	6745	392.678				0.303512	0.005728	4
	269.5	5.02494							0.230571	0.001492	4
	332.25	12.2142							0.228365	0.002168	4
	565.5	26.8561							0.232312	0.002657	4
	542.5	36.8544							0.23278	0.00552	4
	1080.75	26.6306							0.232808	0.002758	4
	1388	147.978							0.233834	0.001132	4
	1703.25	90.9048							0.234303	0.001385	4
	2023.75	141.839							0.2321	0.002629	4
	2012.5	196.462							0.23557	0.00655	4
	3016.5	336.641							0.236958	0.0015	4
	3354.75	469.826							0.238274	0.00059	4
	3192.5	397.862							0.236316	0.005266	4
N2	336	127.328	0.231906	0.003984	4
	309.25	5.76086	0.233582	0.003469	4
	446	57.3803	0.234444	0.004969	4
	494	39.6737	0.231933	0.002081	4
	778.75	101.773	0.235072	0.001135	4
	1186.75	182.544	0.234065	0.002198	4
	1604	135.914	0.233622	0.001442	4
	1667	23.1625	0.233963	0.002353	4
	1910.75	143.444	0.235376	0.001571	4
	12635.5	1222.98	0.25405	0.003063	4
	3946.25	1853.41	0.237114	0.00273	4
	3701	254.571	0.236551	0.000612	4
	262.5	9.23309				0.233518	0.004648	4
	362.25	11.6055				0.241318	0.005196	4
	634	71.6136				0.255927	0.00291	4
	866.5	126.385				0.268784	0.008469	4
	1227.75	145.87				0.29032	0.00377	4
	1808	155.758				0.303182	0.003436	4
	2460.75	109.898				0.306237	0.003668	4
	2709.5	317.709				0.312408	0.003696	4
	2431.5	202.855				0.310469	0.008133	4
	2561.5	332.768				0.302436	0.003199	4
	6568.75	377.214				0.313024	0.005381	4
	4636.75	484.474				0.310824	0.006134	4
	308.25	109.159							0.23833	0.003858	4
	279.25	5.40255							0.234254	0.003324	4
	380.5	6.87386							0.23418	0.00205	4
	539	67.1081							0.232717	0.001727	4
	876	140.264							0.235784	0.002414	4
	1330	139.357							0.23503	0.000898	4
	8809.25	1278.22							0.290782	0.002311	4
	1945	275.266							0.238985	0.002448	4
	2673	555.163							0.235823	0.003364	4
	2655.75	71.3491							0.239062	0.002272	4
	3750.5	525.707							0.237518	0.000729	4
	4927	92.7685							0.241423	0.003433	4
N3	285	1.58114	0.230341	0.004584	4
	331.5	13.1624	0.228497	0.00206	4
	466.25	43.8199	0.229488	0.00579	4
	412.75	14.2894	0.227101	0.001757	4
	871.75	202.064	0.229181	0.00224	4
	1425.25	173.51	0.230399	0.001689	4
	1182.25	119.118	0.231496	0.004847	4
	2540.75	442.754	0.229528	0.001989	4
	2733.5	393.957	0.233218	0.004168	4
	3684.5	410.3	0.236244	0.002434	4
	5087.5	666.262	0.234156	0.00206	4
	4674.25	780.85	0.236058	0.003535	4
	285.75	12.0908				0.226836	0.001807	4
	352.5	14.9248				0.240462	0.007553	4
	457.25	38.1338				0.251987	0.005948	4
	337.25	3.76663				0.249883	0.010841	4
	1469.25	308.842				0.279406	0.004564	4
	1505	211.963				0.288762	0.004653	4
	1761.25	88.9252				0.2843	0.005701	4
	2105	313.325				0.279419	0.00748	4
	2588	185.697				0.293857	0.00383	4
	3873.75	460.598				0.294706	0.003859	4
	3942.25	342.318				0.305044	0.002694	4
	4534	536.259				0.295188	0.004665	4
	251.25	3.56195							0.22753	0.003483	4
	294.75	14.4633							0.227922	0.004614	4
	323.25	6.60965							0.23015	0.004699	4
	320	14.4049							0.231081	0.003194	4
	713.5	39.2524							0.227688	0.001443	4
	650	36.8917							0.229418	0.002739	4
	828.5	72.8371							0.234681	0.001639	4
	1346.25	283.816							0.232775	0.002168	4
	2027.5	219.237							0.231654	0.001953	4
	2474.75	348.219							0.237942	0.003492	4
	1732	315.28							0.23196	0.000221	4
	2785	141.797							0.235071	0.001384	4
N4	292.75	6.64737	0.235424	0.00293	4
	325	6.32456	0.23752	0.001738	4
	396	10.6066	0.238222	0.009461	4
	487.5	43.4195	0.240087	0.00417	4
	836.25	60.1306	0.237234	0.002051	4
	1078.75	73.0595	0.23931	0.003587	4
	1277	93.9042	0.240356	0.003446	4
	1423.25	197.604	0.240135	0.003146	4
	1229.75	88.762	0.242592	0.004187	4
	2010	150.594	0.242315	0.002959	4
	2481.75	424.403	0.239783	0.00219	4
	2518.5	420.935	0.241773	0.002378	4
	285.25	3.34477				0.236134	0.007045	4
	646.75	113.295				0.259574	0.007347	4
	683.25	110.556				0.265384	0.002833	4
	793.75	81.4167				0.26927	0.006749	4
	944.25	115.528				0.278673	0.004714	4
	1319.5	239.145				0.287034	0.011508	4
	1990.5	330.728				0.284455	0.002532	4
	1338	151.405				0.283686	0.004477	4
	3120.75	318.446				0.289651	0.002752	4
	2866.75	442.563				0.287466	0.007094	4
	3462	269.077				0.293808	0.003596	4
	3665.5	285.644				0.283854	0.003277	4
	272.25	4.3229							0.240885	0.001334	4
	325.25	8.22724							0.237736	0.003974	4
	440	37.6231							0.235965	0.002349	4
	476.75	32.4682							0.234722	0.001906	4
	799	107.161							0.240697	0.002468	4
	1241.5	135.227							0.238291	0.002932	4
	1648.25	206.899							0.237693	0.002077	4
	2135.25	332.149							0.24191	0.001089	4
	2332	330.101							0.238131	0.002687	4
	3600.75	451.289							0.243619	0.002082	4
	3669.75	396.932							0.244638	0.004167	4
	5384	665.068							0.241239	0.002865	4

## Sheet: Fig_5b
Fig 5b
	SNAP-FZD4	SNAP-FZD4 P447F6.43	SNAP-FZD5	SNAP-FZD5 P460F6.43	SNAP-FZD6	SNAP-FZD6 P427F6.43	SNAP-FZD7	SNAP-FZD7 P481F6.43	FLAG-SNAP-SMO	FLAG-SNAP-SMO F466P6.43
n1	0.082386	0.079462	0.088686	0.061774	0.068486	0.015414	0.034686	0.016586	0.010686	0.016283
n2	0.075755	0.072467	0.085955	0.067991	0.078155	0.018324	0.027455	0.029777	0.002955	0.008002
n3	0.075319	0.102726	0.126719	0.093033	0.100219	0.022423	0.046519	0.027925	0.009319	0.010953
n4	0.120533	0.101342	0.097933	0.084428	0.105333	0.020508	0.048033	0.031513	0.013433	0.022531

## Sheet: Fig_5c
Fig 5c
	Alexa647	SNAP-FZD6			SNAP-FZD6 P6.43F
n1	4305	0.527926	0.55738	0.568107
	4252.33	0.568189	0.588906	0.576051
	3633.33	0.610327	0.589779	0.567492
	3033	0.579935	0.582054	0.593264
	2469.67	0.490772	0.495222	0.52808
	1426	0.402747	0.407414	0.38459
	617	0.225012	0.225771	0.228123
	0	-0.00183	-0.00033	0.002155
	4453.33				0.363017	0.367151	0.350659
	4173.33				0.388297	0.379145	0.364786
	4419.33				0.393101	0.395534	0.393137
	3513				0.417417	0.394608	0.3986
	2698				0.33237	0.336777	0.344717
	1289.67				0.218072	0.211692	0.218634
	514.333				0.143849	0.136717	0.135639
	0				-0.00043	-0.00036	0.000792
n2	3208.67	0.67148	0.667862	0.62937
	3197.33	0.61751	0.598245	0.584611
	1225.33	0.452108	0.404529	0.418103
	684.333	0.334438	0.329703	0.316396
	317.667	0.180738	0.173244	0.187343
	199.667	0.073548	0.07353	0.073085
	62	0.032278	0.032263	0.032212
	0	0.002264	-0.00147	-0.00079
	4067.67				0.476744	0.479671	0.45465
	1876.67				0.324825	0.352742	0.31922
	1170.67				0.260641	0.262883	0.24736
	194.667				0.095911	0.1072	0.09876
	104.333				0.053801	0.056768	0.050229
	29				0.044821	0.045173	0.03866
	4				0.01442	0.009112	0.010255
	0				0.001486	-0.00019	-0.0013
n3	2140	0.675663	0.663171	0.696068
	1637.67	0.611496	0.551391	0.611366
	1249	0.533339	0.515893	0.515993
	410.333	0.311162	0.310022	0.297402
	343.667	0.183071	0.181504	0.17941
	183.667	0.072494	0.070175	0.06679
	88.3333	0.05314	0.047642	0.053255
	0	0.004857	-0.00316	-0.0017
	2300.33				0.429177	0.428415	0.409502
	2167.33				0.394163	0.389485	0.378027
	1208.33				0.300025	0.2914	0.280086
	727				0.208334	0.197907	0.188425
	316				0.084233	0.073553	0.078909
	140.667				0.040182	0.042178	0.036084
	54.6667				0.017743	0.019259	0.010672
	0				0.001093	-0.00178	0.000682

## Sheet: Fig_5d
Fig 5d
	SNAP-FZD4	SNAP-FZD4 P6.43F	SNAP-FZD5	SNAP-FZD5 P6.43F	SNAP-FZD6	SNAP-FZD6 P6.43F	SNAP-FZD7	SNAP-FZD7 P6.43F	FLAG-SNAP-SMO	FLAG-SNAP-SMO F6.43P	pcDNA
n1	23.1663	6.44547	34.4913	16.4532	0.346868	1.33567	6.37599	4.71564	0.553163	1.3667	0.754162
n2	26.9742	7.70444	32.8762	23.7494	1.29787	1.18472	20.6646	8.70481			1.34816
n3	5.07359	2.16825	17.6655	11.6514	2.32109	1.06401	3.75288	1.9423	0.7065	0.613986	0.968198
n4	9.19052	11.8659		16.1804	0.380639	1.27166	8.43001	2.65423	1.30857	1.12415
n5	16.8051	6.05659	34.9694	20.8545	0.747496	1.14854	11.4672	5.01064	0.900362	0.842175	0.722432

## Sheet: Fig_S5
Fig S5
	n1	n2	n3	n4		n1	n2	n3	n4
log10[BODIPY-cyclopamine] M	CRD HiBiT-SMO					CRD HiBiT-SMO F466P6.43
-13	0	0	0	0		0	0	0	0
-11	0.00952101	0.00775649				-0.00553	-0.000927493
-10	0.0060475	0.009573	-0.001531	0.0040265		-0.005805	0.006768	0.001195	0.004344
-9	0.0278065	0.028794	0.0155345	0.011374		0.0159735	0.0344235	0.0350685	0.016657
-8	0.093321	0.088805	0.090849	0.0501805		0.0624285	0.067803	0.0886145	0.046421
-7	0.107944	0.109811	0.103419	0.103115		0.0956545	0.0972345	0.0968975	0.0714615
-6.5			0.112824	0.10222				0.0952835	0.07547
-6	0.122497	0.118873	0.116182	0.108041		0.0863525	0.106343	0.111442	0.0940375
-5	0.124384	0.114169	0.119411			0.0954155	0.110945	0.116806

## Sheet: Fig_S6
Fig S6
b		HiBiT-SMO	HiBiT-SMO F466P6.43			c		HiBIT-FZD6	HiBIT-FZD6 P427F6.43			d		ΔCRD HiBiT-SMO	ΔCRD HiBiT-SMO F466P6.43
	n1	19015					n1	6126	5968				n1	3557	1637
	n1/n2	24044	186771				n2	31206	24544				n2	1686	1715
	n2/n3	3712	4203				n3	25452	25791				n3	10859	4486
	n4/n5	41476	343997				n4	13380	18316				n4	7172	2632
	m5/n6	36957	71949				n5	38905
	n6		32513
e
		SNAP-FZD4	SNAP-FZD4 P447F6.43	SNAP-FZD5	SNAP-FZD5 P460F6.43	SNAP-FZD6	SNAP-FZD6 P427F6.43	SNAP-FZD7	SNAP-FZD7 P481F6.43	FLAG-SNAP-SMO	FLAG-SNAP-SMO F466P6.43
	n1	1	1.48668	1	0.336634	1	1.08005	1	0.429628	1	0.57885
	n2	1	0.984221	1	0.513347	1	0.3958	1	0.34855	1	0.426288
	n3	1	1.44202	1	0.687281	1	1.81427	1	1.03095	1	0.670203
	n4	1	1.24925	1	0.501592	1	1.06526	1	0.213351	1	0.85129
f
		FLAG-FZD6-Nluc	FLAG-FZD6-Nluc P6.43F	SMO-Nluc	SMO-Nluc F6.43P
	n1	1	0.99668	1	0.709866
	n2	1	0.992117	1	1.15081
	n3	1	1.0394	1	0.739694

[truncated: 2 more sheets: Fig_S10, Fig_S11]
